# Supplementary material for: Detection of cell markers from single cell RNA-seq with sc2marker
Source: BMC Bioinformatics. 2022 Jul 12;23:276. doi: 10.1186/s12859-022-04817-5 (PMC9281170; doi:10.1186/s12859-022-04817-5)
Supplement: Supplementary file 1 — Additional file 1: Results of markers detection for MCA-Spleen dataset with sc2marker and other competing mehtods. [file 12859_2022_4817_MOESM1_ESM.xlsx]

## Sheet: Wilcox.B
Marker detection results in Mouse Cell Atlas (MCA)-Spleen data set for all evaluated methods
	p_val	avg_log2FC	pct.1	pct.2	p_val_adj
Cd74	2.68414e-210	1.55547	1	0.936	1.06976e-205
Cd79a	6.41124e-191	2.10543	0.927	0.428	2.5552e-186
Igkc	5.48722e-174	0.985872	1	0.988	2.18693e-169
Ly6d	8.33603e-149	2.2155	0.807	0.311	3.32233e-144
Ighm	4.5273e-147	0.901756	0.97	0.842	1.80436e-142
H2-Ab1	3.24051e-139	1.03544	0.991	0.853	1.29151e-134
H2-Eb1	3.28707e-139	1.22296	0.938	0.544	1.31006e-134
H2-Aa	1.6594e-123	1.18343	0.944	0.648	6.61353e-119
Iglc3	5.07432e-118	2.07087	0.737	0.273	2.02237e-113
Cd79b	1.09382e-104	1.59695	0.788	0.424	4.35943e-100
Iglc2	1.99429e-104	1.25795	0.765	0.385	7.94824e-100
Ighd	8.0567e-99	2.45957	0.555	0.118	3.211e-94
Ms4a1	8.6257e-83	1.91792	0.593	0.2	3.43777e-78
Ms4a4b	1.32286e-80	-1.76897	0.244	0.632	5.27225e-76
Fcmr	5.96244e-62	1.62523	0.553	0.224	2.37633e-57
Cd19	1.55747e-60	1.84561	0.434	0.11	6.20729e-56
Trbc2	1.19449e-55	-1.46922	0.333	0.641	4.76065e-51
Ly6e	2.4513e-55	0.676007	0.951	0.835	9.76966e-51
Selplg	2.41326e-49	-1.68123	0.084	0.356	9.61803e-45
RP24-338A5.4	7.31903e-48	1.89922	0.257	0.026	2.917e-43
Cd37	1.31547e-46	1.27569	0.586	0.308	5.24279e-42
Cd3g	5.50651e-44	-1.48232	0.145	0.417	2.19462e-39
Siglecg	2.48856e-42	1.46864	0.438	0.173	9.91814e-38
Trac	1.26099e-39	-1.50385	0.145	0.398	5.02568e-35
Tmsb4x	2.00423e-39	-0.349238	0.999	0.999	7.98785e-35
H2-DMb2	4.63576e-37	1.2141	0.508	0.253	1.84758e-32
Saraf	4.65777e-35	-1.45452	0.085	0.301	1.85636e-30
Spib	3.3888e-34	1.62394	0.245	0.05	1.35061e-29
Iglc1	1.05103e-33	1.03235	0.678	0.505	4.18889e-29
Fcer2a	2.1472e-33	1.6194	0.272	0.07	8.55768e-29
B2m	2.30598e-32	-0.40399	0.976	0.993	9.1905e-28
Lat	3.79739e-31	-1.22717	0.146	0.372	1.51345e-26
Nkg7	5.47931e-31	-1.53239	0.186	0.411	2.18378e-26
Mzb1	6.32412e-31	0.901292	0.359	0.131	2.52048e-26
Ms4a6b	8.61229e-31	-1.29092	0.131	0.346	3.43243e-26
Id2	1.33862e-29	-1.64089	0.07	0.252	5.33506e-25
Hvcn1	8.45513e-28	1.33453	0.304	0.109	3.36979e-23
Cd3d	9.02391e-28	-0.971104	0.281	0.51	3.59648e-23
Thy1	1.02999e-27	-1.1365	0.21	0.426	4.10503e-23
H3f3a	1.13782e-27	0.778699	0.735	0.586	4.53477e-23
Trbc1	3.99222e-27	-1.27747	0.236	0.454	1.5911e-22
Serpinb1a	5.2004e-27	1.38763	0.245	0.07	2.07262e-22
H2-Ob	6.83922e-27	1.29482	0.35	0.153	2.72577e-22
Cd8a	7.68727e-27	-1.40218	0.046	0.203	3.06376e-22
Atp1b3	9.2677e-27	-1.18994	0.111	0.305	3.69364e-22
Tmsb10	1.14199e-26	-0.41761	0.973	0.978	4.55141e-22
H2-DMa	1.20755e-26	1.13176	0.413	0.208	4.8127e-22
Blnk	2.89729e-26	1.32774	0.22	0.056	1.15471e-21
Fxyd5	4.51272e-26	-0.904473	0.344	0.567	1.79854e-21
Unc93b1	6.09419e-26	1.13221	0.367	0.165	2.42884e-21
Snn	1.06466e-25	1.33807	0.198	0.043	4.24322e-21
S100a4	1.45675e-25	-1.78087	0.02	0.149	5.80586e-21
Lck	1.58479e-25	-1.04782	0.216	0.426	6.31616e-21
Cd22	3.25266e-25	1.3043	0.215	0.056	1.29635e-20
Ebf1	6.20746e-25	1.40541	0.189	0.04	2.47398e-20
Actn1	1.61137e-24	-1.30233	0.039	0.182	6.4221e-20
Napsa	1.61339e-24	1.02524	0.359	0.161	6.43017e-20
Fyb	1.67429e-24	-1.15337	0.032	0.171	6.67288e-20
Cd8b1	2.64136e-24	-1.41544	0.131	0.308	1.05271e-19
Leprotl1	4.38631e-23	-1.07435	0.058	0.21	1.74817e-18
Tcf7	1.37431e-22	-1.22274	0.033	0.163	5.47732e-18
AW112010	1.3962e-22	-1.08841	0.365	0.55	5.56455e-18
Cd7	2.66252e-22	-1.44071	0.041	0.174	1.06115e-17
Cd27	5.82017e-22	-1.19489	0.052	0.192	2.31963e-17
Vpreb3	9.14744e-22	1.29995	0.2	0.055	3.64571e-17
Anxa2	1.78276e-21	-1.47534	0.051	0.185	7.10519e-17
Bank1	2.78369e-21	1.22017	0.173	0.04	1.10944e-16
Fcer1g	3.55368e-21	-1.27492	0.224	0.397	1.41632e-16
Gga2	6.46614e-21	1.2922	0.17	0.04	2.57708e-16
Ralgps2	6.68876e-21	1.31976	0.16	0.035	2.66581e-16
Klrd1	2.38252e-20	-1.32158	0.047	0.176	9.49552e-16
Fcrl1	5.29666e-20	1.15827	0.195	0.057	2.11098e-15
Blk	7.08846e-20	1.14936	0.135	0.022	2.82511e-15
Tnfrsf13c	1.06632e-19	1.2267	0.163	0.039	4.24982e-15
Fcrla	1.25561e-19	1.15485	0.206	0.067	5.00424e-15
Fam105a	1.46876e-19	-1.05188	0.028	0.141	5.85376e-15
Cr2	1.47846e-19	1.28709	0.155	0.035	5.8924e-15
Slfn1	8.65157e-19	-1.11796	0.038	0.155	3.44808e-14
Snx2	1.09216e-18	1.06586	0.229	0.086	4.35279e-14
Cd247	1.82094e-18	-1.08209	0.033	0.144	7.25737e-14
Emb	2.65352e-18	-1.12823	0.043	0.159	1.05756e-13
Cd24a	6.42988e-18	1.04144	0.268	0.118	2.56263e-13
Tnfrsf13b	8.45404e-18	1.10712	0.18	0.056	3.36936e-13
Prkcq	8.97198e-18	-1.09729	0.024	0.125	3.57578e-13
Serp1	9.0538e-18	0.808576	0.455	0.294	3.60839e-13
Serinc3	9.98606e-18	0.894321	0.402	0.24	3.97995e-13
Ctsw	2.91058e-17	-0.984047	0.071	0.203	1.16001e-12
Swap70	4.74527e-17	1.15186	0.12	0.022	1.89123e-12
Plac8	4.92502e-17	0.640677	0.442	0.269	1.96287e-12
Hcst	7.10528e-17	-0.876844	0.137	0.292	2.83181e-12
Mef2c	2.97936e-16	1.06409	0.17	0.054	1.18742e-11
Capg	4.22209e-16	0.909129	0.309	0.161	1.68271e-11
S100a6	6.45424e-16	-1.11041	0.134	0.274	2.57234e-11
Pax5	6.87239e-16	0.94826	0.099	0.014	2.73899e-11
Skap1	7.48837e-16	-0.942701	0.074	0.198	2.98449e-11
Arl6ip5	7.90389e-16	-0.8081	0.132	0.28	3.1501e-11
H2-Oa	8.71046e-16	0.879219	0.311	0.165	3.47155e-11
Chchd10	1.88125e-15	1.08105	0.226	0.1	7.49773e-11
Arl4c	5.89582e-15	-0.953433	0.015	0.093	2.34978e-10
Cd72	6.21346e-15	0.938682	0.187	0.07	2.47638e-10
Lgals1	6.42754e-15	-1.01099	0.172	0.318	2.56169e-10
Smim14	6.77395e-15	0.912211	0.283	0.147	2.69976e-10
Itm2c	1.50623e-14	-0.864608	0.025	0.112	6.00307e-10
Arpc5l	1.60532e-14	0.824786	0.331	0.191	6.39799e-10
Rnaset2b	2.38339e-14	-0.751067	0.104	0.236	9.49899e-10
Ptp4a3	2.38547e-14	0.865731	0.252	0.121	9.50728e-10
Zyx	2.4999e-14	-0.888594	0.081	0.201	9.96334e-10
Igfbp4	3.02717e-14	-1.01701	0.017	0.093	1.20648e-09
Ctsd	1.01649e-13	-0.951606	0.133	0.266	4.05122e-09
Cd55	1.34543e-13	1.03539	0.174	0.068	5.36223e-09
Ly6a	2.36701e-13	0.700032	0.451	0.306	9.43372e-09
Pxdc1	5.62519e-13	0.941486	0.069	0.006	2.24192e-08
Iglv1	5.69987e-13	0.845448	0.29	0.167	2.27168e-08
H2afz	6.96761e-13	-0.784695	0.196	0.338	2.77694e-08
Cd180	7.45057e-13	0.94184	0.102	0.023	2.96942e-08
Irf8	8.06953e-13	0.751883	0.223	0.103	3.21611e-08
Gm13588	1.09873e-12	-0.631597	0.316	0.461	4.37899e-08
Apobec3	1.11751e-12	0.911987	0.291	0.167	4.45382e-08
Npc2	1.22668e-12	-0.639944	0.241	0.39	4.88892e-08
Pold4	1.27135e-12	0.884849	0.238	0.12	5.06697e-08
Cd3e	1.53938e-12	-0.73343	0.031	0.114	6.13519e-08
Il2rb	1.86532e-12	-0.96592	0.027	0.106	7.43422e-08
Junb	2.0953e-12	-0.889763	0.071	0.174	8.3508e-08
Tyrobp	3.74174e-12	-1.09468	0.358	0.464	1.49127e-07
Pxk	3.8409e-12	0.939315	0.148	0.055	1.53079e-07
Ptpn6	3.86968e-12	0.773304	0.344	0.219	1.54226e-07
Dok3	4.17672e-12	0.935516	0.168	0.068	1.66463e-07
Ly86	7.56211e-12	0.792659	0.198	0.09	3.01388e-07
Gsr	8.25035e-12	-0.732257	0.008	0.065	3.28818e-07
H2-Q7	1.11871e-11	-0.677895	0.325	0.463	4.45862e-07
Fgd2	1.50924e-11	0.89167	0.11	0.032	6.01506e-07
Klrb1c	2.11271e-11	-0.867696	0.008	0.062	8.42019e-07
Cxcr5	2.13862e-11	0.840325	0.097	0.024	8.52348e-07
Cd83	2.32202e-11	0.885259	0.158	0.065	9.25441e-07
Ccr2	2.38095e-11	-0.780288	0.007	0.06	9.48927e-07
Itm2b	2.3903e-11	-0.641641	0.452	0.588	9.52652e-07
Laptm5	2.58895e-11	-0.516631	0.33	0.476	1.03183e-06
Klrk1	2.84184e-11	-1.08795	0.005	0.055	1.13262e-06
Sema4a	3.14406e-11	-0.728563	0.005	0.055	1.25307e-06
Sat1	3.49308e-11	-0.853564	0.114	0.222	1.39217e-06
Btk	3.68152e-11	0.857027	0.092	0.022	1.46727e-06
Dapl1	4.57113e-11	-0.99411	0.084	0.181	1.82182e-06
Itgb2	4.61394e-11	-0.721384	0.104	0.214	1.83889e-06
Hpcal1	5.07722e-11	-0.68195	0.019	0.083	2.02353e-06
Pou2f2	5.16813e-11	0.952201	0.166	0.072	2.05976e-06
Fam129c	5.48149e-11	0.828746	0.073	0.013	2.18465e-06
Ccnd2	6.11278e-11	-0.772083	0.094	0.196	2.43625e-06
Csf1r	6.36759e-11	-0.810402	0.009	0.062	2.5378e-06
Lcp2	7.17018e-11	-0.669427	0.021	0.088	2.85767e-06
Alox5ap	7.37007e-11	-0.84137	0.044	0.125	2.93734e-06
Mrpl33	8.31826e-11	-0.722942	0.11	0.216	3.31524e-06
Klre1	1.07461e-10	-0.975505	0.008	0.059	4.28287e-06
Lat2	1.12863e-10	0.79354	0.202	0.1	4.49816e-06
Lmo2	1.26074e-10	1.03194	0.123	0.044	5.02467e-06
Ramp1	1.28643e-10	-0.754479	0.019	0.081	5.12707e-06
Sh3bp5	1.38786e-10	0.890467	0.179	0.084	5.53133e-06
Hsd11b1	1.89459e-10	-0.723444	0.042	0.12	7.55091e-06
Cd4	2.23267e-10	-0.664774	0.008	0.058	8.89831e-06
Cd52	2.30065e-10	0.246104	0.945	0.939	9.16923e-06
Txn1	2.5764e-10	-0.72221	0.159	0.273	1.02683e-05
Ly6c2	2.82146e-10	-0.908041	0.204	0.322	1.12449e-05
Myo1f	2.82324e-10	-0.659996	0.013	0.068	1.1252e-05
Trf	2.92505e-10	-1.08775	0.017	0.075	1.16578e-05
Pou2af1	3.06752e-10	0.858161	0.123	0.044	1.22256e-05
Ms4a6c	3.45232e-10	-0.873028	0.031	0.101	1.37592e-05
Sh2d1a	4.37611e-10	-0.709703	0.021	0.084	1.7441e-05
Bin1	4.51731e-10	0.821668	0.191	0.095	1.80037e-05
Lgals3	4.79853e-10	-0.928416	0.043	0.119	1.91246e-05
Prkch	5.51374e-10	-0.652441	0.014	0.069	2.1975e-05
Pkig	6.22413e-10	0.840666	0.181	0.089	2.48063e-05
mt-Cytb	7.27571e-10	0.306316	0.824	0.802	2.89973e-05
Glipr2	8.21176e-10	-0.660847	0.021	0.083	3.2728e-05
Ctsh	9.95981e-10	0.648713	0.265	0.157	3.96948e-05
Dok2	1.06006e-09	-0.724878	0.016	0.071	4.22486e-05
Itk	1.15697e-09	-0.660037	0.015	0.069	4.61112e-05
Hhex	1.2504e-09	0.772438	0.135	0.055	4.98347e-05
Arhgap17	1.56601e-09	0.801887	0.153	0.069	6.24133e-05
Cst7	1.61217e-09	-0.666624	0.016	0.07	6.42531e-05
Cd6	1.68954e-09	-0.736731	0.021	0.081	6.73368e-05
Ppia	1.92087e-09	-0.289561	0.787	0.851	7.65561e-05
Efhd2	2.07322e-09	-0.610468	0.014	0.066	8.26281e-05
Ass1	2.43605e-09	-0.757226	0.026	0.088	9.70888e-05
Spn	2.80719e-09	-0.638812	0.025	0.087	0.000111881
Cd5	2.8474e-09	-0.634902	0.009	0.055	0.000113483
Iglv3	3.03323e-09	1.11592	0.062	0.012	0.000120889
Anxa1	3.04657e-09	-0.959997	0.015	0.067	0.000121421
Igkv10-96	3.26685e-09	1.21066	0.062	0.012	0.0001302
Lef1	3.30469e-09	-0.767723	0.017	0.07	0.000131709
S100a10	3.4373e-09	-0.620155	0.3	0.414	0.000136994
Btla	3.44396e-09	0.803765	0.104	0.036	0.000137259
Ms4a4c	3.84314e-09	0.751182	0.256	0.155	0.000153168
Gimap3	5.27505e-09	-0.651734	0.171	0.278	0.000210237
Maf	5.92966e-09	-0.615183	0.007	0.05	0.000236327
Srpk3	6.13474e-09	0.784905	0.084	0.024	0.0002445
Dnajc3	7.77357e-09	-0.616736	0.034	0.099	0.000309816
Tmem243	9.39215e-09	0.670494	0.097	0.033	0.000374324
Itgb1	9.5129e-09	-0.613575	0.014	0.062	0.000379136
Tpst2	1.04907e-08	-0.626305	0.06	0.138	0.000418108
Ifngr1	1.05357e-08	-0.67674	0.088	0.174	0.000419901
Zap70	1.26031e-08	-0.603457	0.022	0.078	0.000502298
Tpt1	1.30096e-08	-0.368063	0.638	0.75	0.000518497
H2-D1	1.38548e-08	-0.290663	0.812	0.881	0.000552184
Tmem176a	1.38965e-08	-0.63994	0.012	0.058	0.000553845
Inpp5b	1.39573e-08	-0.592952	0.015	0.064	0.000556267
Epsti1	1.59666e-08	-0.690275	0.061	0.138	0.00063635
Dgka	1.68773e-08	-0.620583	0.12	0.217	0.000672645
Rnaset2a	1.69685e-08	-0.651719	0.131	0.227	0.00067628
Ctsb	1.79098e-08	-1.01945	0.199	0.305	0.000713794
Tgtp2	1.91028e-08	-0.700844	0.023	0.078	0.000761341
Cd38	1.95766e-08	0.686533	0.094	0.032	0.000780224
Aldh2	2.05593e-08	0.728744	0.173	0.09	0.000819391
Tmem176b	2.17988e-08	-0.713077	0.019	0.072	0.00086879
Snord13	2.27866e-08	-0.697548	0.035	0.097	0.000908158
Tgtp1	2.39896e-08	-0.612095	0.011	0.055	0.000956106
Rgcc	2.89095e-08	-0.5474	0.02	0.073	0.00115219
Hmgn1	2.96157e-08	0.695489	0.266	0.173	0.00118034
Fcgr3	3.08299e-08	-0.711455	0.017	0.066	0.00122873
Rnase6	3.18569e-08	0.786882	0.139	0.066	0.00126966
Hp	3.68535e-08	-0.869577	0.026	0.082	0.0014688
Igkv6-15	4.19557e-08	1.05741	0.051	0.008	0.00167214
Gltp	4.8919e-08	-0.579836	0.083	0.164	0.00194967
Myl6	5.29904e-08	-0.366275	0.448	0.576	0.00211193
Scd1	5.32363e-08	0.733733	0.108	0.043	0.00212173
Fos	5.39241e-08	-0.662753	0.03	0.088	0.00214915
Lfng	6.66659e-08	-0.569075	0.088	0.172	0.00265697
Tmem123	6.89316e-08	0.625681	0.236	0.146	0.00274727
Ctla2a	7.78018e-08	-0.635751	0.017	0.064	0.00310079
Gm43291	7.96744e-08	0.667783	0.065	0.017	0.00317542
Clec4a1	8.56929e-08	-0.537362	0.014	0.058	0.00341529
Fth1	8.60146e-08	0.116709	0.875	0.823	0.00342811
Myl12a	8.79054e-08	-0.456374	0.282	0.403	0.00350347
Cd28	9.18448e-08	-0.601947	0.016	0.061	0.00366047
Selenop	9.32459e-08	-0.635788	0.052	0.119	0.00371632
Prr5	9.78842e-08	0.571922	0.059	0.014	0.00390118
Izumo1r	1.07599e-07	-0.691067	0.021	0.071	0.00428837
Bin2	1.10711e-07	-0.562949	0.178	0.281	0.00441238
Fyn	1.11894e-07	-0.551485	0.015	0.059	0.00445954
Myo1c	1.18041e-07	0.566316	0.076	0.023	0.00470454
Ctss	1.2063e-07	0.217374	0.509	0.378	0.00480772
Gm19585	1.20807e-07	-0.508316	0.015	0.059	0.00481478
Abracl	1.23608e-07	-0.422805	0.138	0.239	0.00492641
Vsir	1.32979e-07	-0.561889	0.039	0.1	0.00529986
Ubb	1.52897e-07	-0.247085	0.845	0.893	0.00609372
Syvn1	1.64874e-07	0.752602	0.079	0.026	0.00657107
Txk	1.68822e-07	-0.575663	0.012	0.053	0.00672839
Syk	1.69792e-07	0.701798	0.096	0.038	0.00676706
Ftl1-ps1	1.71426e-07	-0.741342	0.241	0.342	0.00683217
Rinl	1.80294e-07	-0.559697	0.041	0.102	0.00718561
Lgals3bp	1.96444e-07	-0.563162	0.029	0.083	0.00782928
Rps16-ps2	2.01546e-07	-0.354667	0.533	0.661	0.00803261
Plbd1	2.09176e-07	-0.843603	0.047	0.107	0.0083367
Stap1	2.11029e-07	0.670762	0.106	0.044	0.00841056
Lrmp	2.26519e-07	0.665369	0.119	0.054	0.00902793
Inpp1	2.28279e-07	-0.530345	0.019	0.067	0.00909805
Cd40	2.31496e-07	0.648941	0.084	0.03	0.00922626
Ncr1	2.57176e-07	-0.784297	0.011	0.05	0.0102498
Fam189b	2.77081e-07	-0.698743	0.061	0.128	0.0110431
Mif4gd	2.78e-07	0.693474	0.14	0.07	0.0110797
Kcnn4	2.83397e-07	-0.658524	0.039	0.096	0.0112948
Cxcr6	2.89648e-07	-0.663616	0.011	0.05	0.0115439
Atox1	2.91494e-07	-0.538787	0.2	0.302	0.0116175
BC028528	3.30092e-07	0.558963	0.062	0.017	0.0131558
Sept9	3.31679e-07	-0.535924	0.045	0.106	0.0132191
Parp1	3.49855e-07	0.707909	0.089	0.034	0.0139435
Gpr18	3.59174e-07	0.709536	0.16	0.087	0.0143149
Gm8203	3.90354e-07	-0.546734	0.033	0.087	0.0155576
Itgal	4.15088e-07	-0.610914	0.026	0.076	0.0165433
Cnn3	4.39279e-07	0.717093	0.094	0.037	0.0175075
Tmem50a	4.66584e-07	-0.418331	0.256	0.369	0.0185957
Lmbrd1	5.45897e-07	0.711557	0.11	0.05	0.0217567
Glrx	5.65883e-07	-0.397124	0.018	0.061	0.0225533
Tspo	5.99843e-07	-0.481003	0.221	0.323	0.0239068
BE692007	6.43396e-07	0.705039	0.094	0.038	0.0256425
Ifitm3	6.5405e-07	-1.06941	0.168	0.25	0.0260671
Sh3bgrl3	7.37506e-07	0.25735	0.793	0.716	0.0293933
Pld3	7.51548e-07	-0.574243	0.056	0.119	0.0299529
Ptprcap	7.58204e-07	0.329665	0.654	0.585	0.0302182
Rps16	7.77472e-07	-0.280743	0.842	0.896	0.0309862
Gm1821	8.41458e-07	-0.462223	0.304	0.409	0.0335363
Gpx4	9.2161e-07	-0.526456	0.147	0.234	0.0367308
Man1a	9.2317e-07	0.600202	0.096	0.04	0.0367929
mt-Nd1	9.44584e-07	0.221318	0.865	0.829	0.0376464
Id3	9.70988e-07	0.564213	0.23	0.145	0.0386987
Smc4	1.05283e-06	-0.546881	0.082	0.153	0.0419604
Rps6	1.12794e-06	-0.280846	0.764	0.829	0.044954
Il7r	1.27369e-06	-0.58849	0.032	0.083	0.050763
Atp5h	1.35185e-06	-0.371559	0.308	0.421	0.0538781
Filip1l	1.41107e-06	0.615776	0.099	0.043	0.0562383
Zfp36l2	1.43962e-06	-0.471931	0.021	0.066	0.0573762
Atp1a1	1.48381e-06	-0.582133	0.058	0.12	0.0591372
Gm14303	1.48739e-06	-0.290489	0.738	0.81	0.0592801
Csk	1.51716e-06	0.630891	0.172	0.101	0.0604664
Ptms	1.60274e-06	-0.53923	0.026	0.073	0.0638772
Ifitm6	1.61804e-06	-0.494409	0.031	0.082	0.0644872
Cdc42se1	1.65055e-06	-0.453447	0.152	0.237	0.0657825
Sdcbp	1.73673e-06	-0.555675	0.122	0.2	0.0692175
Psme2	1.74533e-06	-0.392676	0.273	0.379	0.0695602
Rps6-ps4	1.75745e-06	-0.354023	0.481	0.593	0.0700431
Cnn2	1.84479e-06	-0.386018	0.352	0.463	0.0735242
Ftl1	1.86554e-06	-0.627236	0.679	0.734	0.0743511
Cxcr3	1.92253e-06	-0.511413	0.018	0.058	0.0766225
Rtp4	1.92312e-06	-0.52992	0.028	0.075	0.0766461
Pik3ip1	2.20413e-06	-0.563108	0.038	0.09	0.0878455
Rgs2	2.65928e-06	-0.694466	0.082	0.148	0.105985
Glipr1	2.92853e-06	-0.508023	0.05	0.106	0.116717
B3gnt8	2.93659e-06	0.607221	0.058	0.018	0.117038
Cd200	2.96397e-06	0.53784	0.072	0.026	0.118129
Ifi47	2.96479e-06	-0.471071	0.119	0.196	0.118162
Foxp1	2.9737e-06	0.607386	0.182	0.11	0.118517
Map4k1	2.97618e-06	0.559932	0.149	0.083	0.118616
Gm10250	3.35035e-06	-0.462346	0.107	0.181	0.133528
Ccl5	3.48073e-06	-1.42411	0.403	0.472	0.138725
Birc3	3.51331e-06	0.559645	0.07	0.025	0.140023
Dnajc15	3.51564e-06	-0.479782	0.123	0.202	0.140116
Haao	3.6806e-06	0.552921	0.088	0.037	0.14669
Sypl	3.96242e-06	0.632003	0.1	0.047	0.157922
Smpdl3a	4.18808e-06	-0.465101	0.047	0.102	0.166916
Tagln2	4.577e-06	-0.437869	0.207	0.297	0.182416
Anp32a	4.70145e-06	-0.466082	0.128	0.204	0.187376
Uchl3	4.93255e-06	0.611119	0.14	0.077	0.196587
Bex3	5.33034e-06	-0.441057	0.03	0.076	0.212441
Rgs10	5.37358e-06	-0.479369	0.088	0.155	0.214164
Cmc1	5.867e-06	-0.419781	0.019	0.057	0.233829
Anxa5	5.87002e-06	-0.490788	0.066	0.127	0.23395
Arrb2	6.01951e-06	-0.476575	0.089	0.157	0.239907
Bcl11a	6.09205e-06	0.584216	0.094	0.042	0.242799
Hmgb2	6.18309e-06	-0.536002	0.102	0.173	0.246427
1110059E24Rik	6.59885e-06	0.541991	0.101	0.048	0.262997
Blvrb	6.81855e-06	0.480899	0.183	0.111	0.271753
2010309G21Rik	6.89211e-06	0.582107	0.057	0.018	0.274685
Lyn	6.94413e-06	0.648535	0.105	0.052	0.276758
Ifitm2	7.01012e-06	-0.576662	0.062	0.122	0.279388
Evl	7.07548e-06	-0.438242	0.174	0.26	0.281993
Tmem9b	7.29791e-06	-0.395376	0.07	0.132	0.290858
Ddx5	7.52555e-06	0.289211	0.757	0.747	0.299931
Mpeg1	7.58371e-06	-0.528033	0.03	0.075	0.302249
Igkv1-117	7.70209e-06	0.37123	0.079	0.033	0.306967
Peli1	7.83653e-06	-0.48807	0.063	0.122	0.312325
Sh3bp1	8.07412e-06	-0.46936	0.039	0.088	0.321794
Lrrfip1	8.55939e-06	-0.507748	0.043	0.093	0.341135
Pdia4	9.31917e-06	0.591494	0.095	0.044	0.371416
Chd3	9.49523e-06	-0.448724	0.063	0.122	0.378432
Il4i1	9.57839e-06	0.501787	0.079	0.033	0.381747
Nrm	9.70709e-06	0.637987	0.078	0.033	0.386876
Trp53i11	1.07239e-05	0.566176	0.088	0.039	0.4274
S100a13	1.07656e-05	-0.467628	0.087	0.15	0.429063
Cd96	1.2045e-05	-0.441355	0.018	0.054	0.480054
Gm8797	1.26551e-05	-0.399119	0.292	0.387	0.50437
Nfkbie	1.29519e-05	0.511446	0.068	0.026	0.516196
Cd68	1.33713e-05	-0.525136	0.027	0.069	0.532915
Gimap4	1.35838e-05	-0.384163	0.302	0.398	0.541383
Bst2	1.47789e-05	-0.714246	0.061	0.117	0.589012
Pcna	1.51513e-05	-0.328728	0.058	0.113	0.603854
Pmf1	1.56075e-05	0.559266	0.166	0.101	0.622036
Cdk2ap2	1.61701e-05	-0.377967	0.31	0.414	0.644458
Lgmn	1.66501e-05	0.501011	0.107	0.054	0.663591
Gpsm3	1.70073e-05	-0.426741	0.124	0.195	0.677824
Sit1	1.7562e-05	-0.441796	0.019	0.056	0.699935
Gm6204	1.83565e-05	-0.399294	0.178	0.258	0.731598
Sgk1	1.87124e-05	-0.428686	0.018	0.053	0.745784
Pilra	1.87779e-05	-0.506305	0.017	0.051	0.748391
Irf7	1.92097e-05	-0.42884	0.028	0.07	0.765601
Pafah1b3	1.98364e-05	0.59429	0.087	0.04	0.790582
Cd81	2.15271e-05	0.479378	0.144	0.084	0.857962
Emp3	2.15541e-05	-0.33545	0.287	0.387	0.85904
Gimap1	2.21034e-05	0.451738	0.294	0.215	0.88093
Spr	2.3421e-05	-0.365845	0.022	0.06	0.933443
Exosc8	2.40245e-05	-0.427781	0.048	0.097	0.957496
Snrpf	2.42039e-05	-0.353142	0.179	0.264	0.964647
Pdia3	2.45793e-05	-0.32447	0.129	0.206	0.979607
Rps23	2.69855e-05	-0.217828	0.869	0.9	1
Sh2d2a	2.76443e-05	-0.494797	0.035	0.078	1
Stat1	2.81855e-05	-0.380426	0.122	0.192	1
Slpi	2.84127e-05	-0.951147	0.107	0.169	1
Pfn1	2.92494e-05	-0.250186	0.71	0.789	1
Ubac2	3.04165e-05	-0.507023	0.067	0.122	1
Atp1b1	3.06363e-05	-0.649042	0.026	0.065	1
Ppp3ca	3.24298e-05	0.529835	0.059	0.022	1
Gm23472	3.41922e-05	-0.510169	0.028	0.068	1
Csf2ra	3.48723e-05	-0.425396	0.04	0.086	1
Hspa8	3.61998e-05	-0.255139	0.489	0.591	1
Itgb7	3.8073e-05	-0.459325	0.093	0.155	1
Nsg2	3.82105e-05	-0.4829	0.018	0.051	1
mt-Co1	4.07749e-05	0.176383	0.836	0.814	1
Mrpl58	4.09579e-05	-0.393532	0.059	0.112	1
Creg1	4.16209e-05	-0.547022	0.078	0.136	1
Txndc5	4.24872e-05	0.425517	0.123	0.069	1
Tmem71	4.31439e-05	-0.379559	0.025	0.064	1
Abi3	4.66251e-05	0.530384	0.124	0.07	1
Eef1a1	4.69152e-05	-0.227189	0.829	0.877	1
Rps29	4.92936e-05	-0.180345	0.971	0.983	1
Pkib	5.06423e-05	0.531499	0.05	0.017	1
Scp2	5.26155e-05	-0.394832	0.146	0.217	1
Lyl1	5.36705e-05	0.538103	0.081	0.038	1
Lipa	5.40042e-05	-0.441121	0.034	0.075	1
Jchain	5.44047e-05	-0.308149	0.475	0.405	1
Tnfaip8l2	5.51381e-05	-0.411588	0.082	0.14	1
Zfp36l1	5.67353e-05	0.45029	0.119	0.066	1
Ddost	5.78035e-05	-0.298304	0.081	0.14	1
Rpl3-ps1	5.93339e-05	-0.32398	0.352	0.444	1
Rab1a	6.01976e-05	-0.312029	0.061	0.114	1
Ndufa3	6.07851e-05	-0.293112	0.349	0.447	1
Ptprc	6.48548e-05	-0.356693	0.22	0.305	1
Rasal3	6.63248e-05	-0.486014	0.055	0.103	1
Arf5	7.15221e-05	-0.368425	0.174	0.249	1
Nadk	7.82281e-05	-0.311849	0.049	0.096	1
Stk38	8.11233e-05	-0.444841	0.051	0.097	1
Psme2b	8.12971e-05	-0.354733	0.107	0.169	1
Sem1	8.24163e-05	-0.342918	0.303	0.391	1
Pdlim1	8.71792e-05	-0.426858	0.063	0.114	1
Sumo2	8.78054e-05	-0.374478	0.048	0.093	1
Elovl5	8.91618e-05	-0.402716	0.037	0.078	1
AI467606	8.95916e-05	-0.462024	0.087	0.143	1
Isg20	8.96617e-05	-0.272256	0.032	0.072	1
B4galnt1	9.03809e-05	-0.410631	0.104	0.166	1
Mndal	9.51473e-05	0.478963	0.217	0.155	1
Pim1	9.63544e-05	-0.46173	0.04	0.082	1
Ssbp4	9.89193e-05	-0.371963	0.021	0.055	1
mt-Nd2	0.000100996	0.209573	0.709	0.69	1
Gng5	0.000103065	-0.313444	0.304	0.389	1
Klk8	0.000104043	-0.357944	0.034	0.074	1
RP23-269H21.1	0.000112981	-0.404931	0.074	0.127	1
Iglv2	0.000113865	-0.457084	0.062	0.026	1
Trpc4ap	0.000115912	-0.327469	0.046	0.09	1
Bnip1	0.000119592	0.407896	0.055	0.021	1
Art2b	0.00013149	-0.357173	0.019	0.05	1
4930523C07Rik	0.000132556	0.452576	0.193	0.13	1
Dusp1	0.000142143	-0.449978	0.019	0.051	1
mt-Nd4	0.000146282	0.205759	0.758	0.733	1
Tes	0.000148121	-0.478146	0.049	0.092	1
Tspan13	0.000151327	-0.338407	0.121	0.186	1
Rps6-ps3	0.000155323	-0.460788	0.127	0.186	1
Irf1	0.000157072	-0.469426	0.081	0.133	1
Frmd8	0.000165482	-0.427182	0.038	0.077	1
H2-Eb2	0.000168402	0.480706	0.052	0.02	1
Polr2e	0.000174502	0.517933	0.165	0.11	1
Ccnd3	0.000193389	-0.349001	0.091	0.147	1
Spint2	0.000200814	-0.325053	0.034	0.072	1
Kmo	0.00020266	0.401187	0.055	0.022	1
Pold1	0.000205865	0.490514	0.071	0.034	1
H2afv	0.000210589	-0.359403	0.131	0.193	1
Pnrc1	0.000212612	-0.380216	0.126	0.188	1
Rflnb	0.00021333	-0.407813	0.034	0.071	1
Tpt1-ps3	0.000234311	-0.390579	0.259	0.333	1
Med30	0.000236407	-0.379029	0.042	0.082	1
Ifi209	0.000244277	0.511607	0.151	0.099	1
Ncf4	0.000246141	0.471286	0.166	0.111	1
Ezr	0.000252064	0.532754	0.237	0.178	1
Mrps5	0.000260587	-0.380465	0.02	0.051	1
Tmed9	0.000264635	-0.269611	0.117	0.177	1
Plekho1	0.000265886	0.508276	0.074	0.037	1
Ldha	0.000267622	-0.323329	0.306	0.382	1
Rps27	0.000268774	0.100817	0.996	0.99	1
Cyb5a	0.000278139	-0.318466	0.112	0.172	1
Ly6c1	0.000279374	-0.510853	0.024	0.056	1
Ccl9	0.000280292	-0.39078	0.023	0.055	1
Fuca1	0.000286482	0.503552	0.107	0.062	1
Fau	0.000304637	0.146717	0.935	0.927	1
S100a9	0.000306513	-1.14696	0.543	0.47	1
Dap	0.000319328	-0.278857	0.07	0.12	1
Plcg2	0.000328264	0.452335	0.062	0.029	1
Rps23-ps1	0.000331603	-0.298045	0.415	0.492	1
Pdap1	0.0003327	-0.2926	0.103	0.161	1
Ccl6	0.000338157	-0.94504	0.122	0.176	1
Cyb5r4	0.000340322	-0.366487	0.045	0.085	1
Cd1d1	0.000355371	0.491457	0.072	0.036	1
Susd3	0.000360566	0.467983	0.105	0.061	1
Srpk1	0.000362621	-0.345635	0.035	0.071	1
Gm11346	0.000362988	-0.39602	0.042	0.081	1
Bid	0.000366723	0.410949	0.065	0.031	1
Degs1	0.000373643	-0.330312	0.065	0.111	1
Ppp2r5c	0.000380554	-0.321842	0.034	0.07	1
Gm14586	0.000381622	-0.382786	0.272	0.344	1
Vars	0.000387257	0.465744	0.099	0.057	1
Ncf1	0.000387833	0.48694	0.096	0.054	1
Grap	0.000403705	0.405238	0.224	0.164	1
S100a8	0.000410874	-0.887617	0.76	0.732	1
Ssr4	0.000415684	-0.28492	0.182	0.252	1
Tmed10	0.000423763	-0.257153	0.1	0.157	1
Immt	0.000431225	-0.398942	0.034	0.069	1
Gpr65	0.000433235	-0.358217	0.021	0.051	1
Hes1	0.0004465	0.459345	0.074	0.038	1
Vps37b	0.000452696	-0.353896	0.024	0.055	1
Anxa6	0.000467807	-0.377472	0.105	0.159	1
S100a11	0.0004705	-0.709639	0.307	0.367	1
Cfl1	0.000473443	-0.156334	0.843	0.881	1
Irf5	0.000473813	0.448029	0.111	0.067	1
Fcgr2b	0.000477617	0.486312	0.081	0.043	1
Adgre5	0.000479445	-0.371514	0.127	0.185	1
Rps18	0.000502032	-0.181934	0.789	0.838	1
Adipor1	0.000502778	-0.399316	0.08	0.128	1
Churc1	0.0005073	-0.340886	0.066	0.111	1
Sept1	0.000509182	-0.348852	0.247	0.316	1
Klf13	0.00051768	-0.29705	0.04	0.077	1
Ppp1r11	0.000518748	0.554819	0.18	0.13	1
Ostf1	0.000521915	-0.283907	0.189	0.258	1
Tmem14c	0.00052982	-0.367124	0.109	0.164	1
Asah1	0.000530744	-0.359854	0.025	0.056	1
Gtf2i	0.000533123	-0.402056	0.052	0.092	1
Neat1	0.000537221	-0.340528	0.117	0.174	1
Atp6v1d	0.000560946	-0.346903	0.057	0.099	1
Cdkn2d	0.000575978	-0.361832	0.08	0.128	1
Cox6b1	0.000603111	-0.270678	0.388	0.475	1
Mgat1	0.000636324	0.504997	0.081	0.044	1
Tnfaip8	0.000637969	0.433829	0.096	0.056	1
Psmd8	0.000643146	-0.293231	0.122	0.18	1
Sec61b	0.000657627	-0.326105	0.254	0.325	1
Lst1	0.000660297	-0.544258	0.107	0.158	1
R3hdm4	0.000665967	-0.337032	0.05	0.089	1
H2-K1	0.000677753	-0.190039	0.823	0.859	1
Ptpn22	0.000697258	-0.412125	0.045	0.082	1
Gm9835	0.000718145	-0.304579	0.132	0.192	1
Eif1	0.000727726	0.190284	0.764	0.74	1
Mkrn1	0.000736218	-0.290816	0.059	0.102	1
Arhgap9	0.000739219	-0.337436	0.1	0.153	1
Traf3ip3	0.000739341	0.419937	0.124	0.078	1
Ifi30	0.000758184	0.431075	0.22	0.164	1
Ppib	0.000760104	-0.318358	0.147	0.207	1
Ralbp1	0.000770753	-0.365926	0.041	0.076	1
Nmi	0.000778284	-0.280402	0.054	0.094	1
N4bp2l1	0.000782498	-0.29686	0.032	0.065	1
Bsg	0.000802401	-0.25143	0.123	0.181	1
Slfn5	0.000805366	-0.328474	0.035	0.069	1
Azi2	0.000836853	-0.27449	0.022	0.051	1
Sec61a1	0.000838681	-0.164348	0.036	0.071	1
Pirb	0.00084748	-0.364721	0.029	0.06	1
Plgrkt	0.000866422	0.445906	0.12	0.076	1
Eno1	0.000878976	-0.277775	0.236	0.305	1
Ywhab	0.000881834	-0.272693	0.209	0.278	1
Serf2	0.000882604	-0.249226	0.448	0.532	1
Cyp4f18	0.000920359	0.566398	0.096	0.058	1
Rsu1	0.000920905	-0.339317	0.031	0.062	1
Srgn	0.00092815	0.191646	0.522	0.464	1
Nfkbia	0.000929151	0.37299	0.281	0.227	1
Txndc15	0.000945689	-0.342911	0.024	0.053	1
Msrb1	0.000956716	-0.661117	0.137	0.192	1
Acaa2	0.000962045	-0.225774	0.039	0.074	1
Gm20559	0.000981902	0.371062	0.057	0.026	1
Rps6ka1	0.000986539	-0.33709	0.039	0.073	1
Cd84	0.000992571	-0.35635	0.034	0.067	1
Rnf138	0.000999733	-0.274487	0.033	0.066	1
Cd48	0.00101828	-0.313926	0.149	0.209	1
Gm6863	0.00102665	-0.334625	0.135	0.19	1
Rfk	0.00103626	0.451997	0.073	0.039	1
Gm5526	0.00104595	-0.30573	0.044	0.079	1
Pdcd4	0.00104871	-0.379156	0.029	0.059	1
Zfand3	0.00104986	-0.332962	0.044	0.079	1
Cox7c	0.0010882	-0.234216	0.327	0.412	1
Wdr1	0.00109462	-0.302567	0.125	0.18	1
Arl2bp	0.00111909	-0.368416	0.044	0.079	1
Rplp1	0.00113577	-0.175481	0.91	0.931	1
Gm10073	0.00116018	-0.298839	0.254	0.323	1
Mgst2	0.00117214	-0.387823	0.034	0.066	1
Higd2a	0.0011747	-0.26907	0.139	0.197	1
Comtd1	0.00117531	-0.294527	0.022	0.05	1
Copb2	0.00118521	-0.280111	0.033	0.065	1
Aes	0.00118833	-0.388639	0.112	0.161	1
Snx5	0.00121998	0.468019	0.181	0.133	1
Rps28	0.00129936	-0.211255	0.803	0.837	1
Rtn3	0.0013339	-0.295268	0.06	0.101	1
1700020I14Rik	0.00133655	-0.274396	0.023	0.051	1
Pycard	0.00135019	-0.278264	0.134	0.19	1
Vamp2	0.00136693	0.407292	0.059	0.03	1
Eif5b	0.00141156	-0.245317	0.086	0.132	1
Ctso	0.00142615	0.414021	0.076	0.042	1
C1qc	0.00143342	-1.27103	0.023	0.05	1
Rps12	0.00145791	0.165922	0.731	0.7	1
Tex261	0.00149251	-0.278313	0.087	0.133	1
Tank	0.00152072	0.33605	0.059	0.03	1
Gstp-ps	0.0015698	-0.286386	0.041	0.074	1
Nans	0.00157716	-0.263437	0.062	0.103	1
Gm15501	0.0015806	-0.338252	0.09	0.135	1
Ubc	0.00161078	-0.254989	0.282	0.354	1
Scp2-ps2	0.00162103	-0.285502	0.036	0.068	1
Rpl19-ps11	0.00162677	-0.339814	0.183	0.24	1
Rap1a	0.00164074	-0.363274	0.14	0.193	1
Map1lc3b	0.00165995	-0.25592	0.202	0.27	1
Cd44	0.00171458	-0.335088	0.034	0.065	1
H2afj	0.00172791	-0.220225	0.179	0.243	1
H2-DMb1	0.00173413	0.402645	0.131	0.088	1
Pea15a	0.00174206	-0.285227	0.025	0.053	1
Slc9a3r1	0.00175339	-0.302294	0.058	0.095	1
Vps35	0.00175737	-0.275959	0.045	0.079	1
Atp6v1g1	0.00175816	-0.307286	0.133	0.186	1
Cnp	0.00176066	0.408574	0.239	0.188	1
Ddx54	0.00176221	0.398423	0.085	0.05	1
Jak1	0.00179651	-0.256279	0.161	0.22	1
Gmfg	0.00179921	-0.286716	0.252	0.32	1
Dhrs7	0.00181145	-0.399942	0.028	0.056	1
Gsto1	0.0018339	-0.205522	0.032	0.062	1
Cox17	0.00184539	-0.310855	0.134	0.186	1
Tprgl	0.00185581	-0.354948	0.098	0.144	1
1500011K16Rik	0.00193543	-0.256386	0.027	0.055	1
Uqcrc1	0.00194617	-0.226837	0.125	0.178	1
Snrnp25	0.00196345	0.450868	0.066	0.036	1
Rpl19	0.00198261	-0.179978	0.791	0.859	1
Ndufa13	0.00199193	-0.242608	0.285	0.357	1
Slc48a1	0.00206654	-0.302685	0.036	0.067	1
Gm10123	0.0020898	-0.257917	0.187	0.247	1
H13	0.0020926	-0.303973	0.101	0.148	1
Snap29	0.00210195	0.389442	0.051	0.024	1
Tmod3	0.0021651	0.404388	0.09	0.054	1
Igflr1	0.00218124	-0.230263	0.027	0.055	1
Tecr	0.00222408	-0.244255	0.19	0.254	1
Grina	0.00225413	-0.352302	0.056	0.092	1
Ubl4a	0.0022581	-0.184446	0.069	0.111	1
Prdx5	0.00235723	-0.361111	0.176	0.234	1
Rpl41	0.00236121	0.100473	0.978	0.971	1
Ppp1r12a	0.00237093	-0.295225	0.046	0.079	1
Emc4	0.00238569	-0.276657	0.037	0.068	1
Idnk	0.00238869	-0.307953	0.066	0.105	1
Atp6v1e1	0.00242125	-0.184531	0.098	0.147	1
Gm7808	0.00247373	-0.215786	0.32	0.394	1
Rpl35	0.00254561	0.128572	0.863	0.838	1
Gm11361	0.00255693	-0.253644	0.456	0.521	1
Stat4	0.00257277	-0.274391	0.03	0.058	1
Ddit4	0.00258272	-0.346738	0.063	0.101	1
Gsdmd	0.00259	-0.258896	0.047	0.081	1
Pin4	0.00260919	-0.281419	0.054	0.089	1
Lasp1	0.00267109	-0.266082	0.048	0.082	1
Rap1b	0.00267389	-0.322324	0.163	0.219	1
Ifnar2	0.00269953	-0.279689	0.043	0.075	1
Slbp	0.00276127	-0.253272	0.039	0.07	1
H3f3a-ps1	0.00276353	0.398935	0.053	0.026	1
Pla2g16	0.00276421	-0.309011	0.061	0.099	1
Taldo1	0.00278533	-0.302725	0.228	0.286	1
Yipf4	0.0027879	-0.199914	0.06	0.099	1
Tecpr1	0.00279502	-0.253987	0.038	0.069	1
Ndufs5	0.00283467	-0.243434	0.074	0.114	1
Akr1a1	0.00285367	-0.292803	0.226	0.289	1
Snrpb2	0.00286521	-0.288653	0.087	0.129	1
Acot9	0.00289437	-0.260103	0.031	0.059	1
Atp6ap2	0.00294746	-0.310837	0.051	0.085	1
Skp1a	0.00302261	-0.280834	0.099	0.145	1
Mtfr1l	0.0030651	-0.26658	0.037	0.067	1
Nedd9	0.0030857	0.381701	0.059	0.032	1
Mfsd5	0.00311571	-0.214923	0.024	0.05	1
Cd82	0.00314409	-0.367485	0.138	0.188	1
Rpl15	0.00317892	-0.201454	0.655	0.713	1
Sh2b3	0.00320975	0.388661	0.057	0.03	1
Pon2	0.00327355	-0.155859	0.043	0.075	1
Sipa1	0.00328504	0.341331	0.134	0.091	1
BC017643	0.00328952	0.424652	0.096	0.061	1
Def6	0.00331367	-0.347926	0.046	0.077	1
Dgkd	0.0033176	0.400357	0.07	0.04	1
Twf2	0.00334999	-0.309223	0.061	0.097	1
Pgls	0.00338078	0.380604	0.173	0.13	1
Yipf5	0.00338495	-0.181633	0.032	0.06	1
Ifi27	0.00340553	-0.361518	0.147	0.196	1
Slc1a5	0.00341373	0.391922	0.167	0.123	1
Fam133b	0.00342903	-0.226457	0.041	0.072	1
mt-Nd5	0.00344742	0.259616	0.357	0.302	1
Bnip3l	0.00345131	-0.309156	0.083	0.123	1
Rraga	0.0034624	0.426962	0.094	0.059	1
Itga4	0.00347278	-0.438101	0.038	0.067	1
Ktn1	0.00347959	0.334368	0.054	0.028	1
Sod2	0.00348909	-0.26717	0.061	0.097	1
Naa38	0.00352703	-0.190818	0.104	0.151	1
Sp140	0.00353115	0.383698	0.067	0.038	1
Gm7079	0.00357655	-0.25688	0.035	0.064	1
Gm3788	0.00357975	-0.33027	0.103	0.147	1
Alg5	0.00361489	-0.204405	0.06	0.097	1
Il1b	0.00365472	-0.774891	0.03	0.056	1
Capzb	0.00365572	-0.256946	0.343	0.411	1
Ndufb3	0.00367567	-0.188075	0.135	0.186	1
Cetn2	0.00368096	-0.207993	0.058	0.094	1
Gm10443	0.00380393	-0.28654	0.13	0.179	1
Rpl3	0.003902	-0.163799	0.769	0.84	1
Snap23	0.00391323	-0.169899	0.026	0.052	1
Gm13611	0.00394538	-0.301557	0.091	0.132	1
Acadvl	0.00394711	-0.245255	0.035	0.064	1
Sh3glb1	0.00404798	-0.194044	0.132	0.182	1
Pgs1	0.00405652	-0.25012	0.036	0.065	1
Prkacb	0.00419929	-0.255933	0.036	0.065	1
Rab2a	0.00420672	-0.2903	0.068	0.105	1
Cnpy2	0.0042182	-0.197317	0.054	0.088	1
Manf	0.00422896	-0.260377	0.095	0.137	1
Prdx6	0.00435961	-0.246689	0.13	0.178	1
Traf1	0.00439949	-0.270561	0.033	0.06	1
Rps15a-ps7	0.00440118	-0.239847	0.329	0.395	1
Atg3	0.00442248	-0.314571	0.095	0.136	1
Psmb3	0.00443029	-0.225598	0.177	0.233	1
Pdlim2	0.00444698	0.420895	0.089	0.056	1
Plekha2	0.00445987	0.465954	0.099	0.066	1
Mrpl57	0.00449969	-0.170818	0.096	0.141	1
Myd88	0.00453505	-0.286639	0.035	0.062	1
Ctsz	0.00459381	0.330156	0.249	0.202	1
Nt5c3	0.00463872	-0.241344	0.043	0.073	1
Prkcb	0.00465011	0.337565	0.1	0.066	1
Glud1	0.00467215	-0.252189	0.044	0.074	1
Snx4	0.00470321	-0.325876	0.035	0.062	1
Rassf5	0.00477243	-0.254338	0.069	0.106	1
Cytip	0.00483657	-0.281856	0.176	0.23	1
Tcof1	0.00483925	-0.311671	0.027	0.052	1
Capza1	0.0048415	-0.261741	0.044	0.074	1
Cdc123	0.0049206	-0.228257	0.05	0.082	1
Stmn1	0.00506443	-0.272993	0.079	0.118	1
Bola2	0.00506923	-0.177253	0.15	0.201	1
Ndufa10	0.00513816	-0.227077	0.068	0.105	1
Ninj1	0.00519597	-0.169394	0.037	0.066	1
Nol12	0.00532425	-0.180425	0.034	0.061	1
Slc15a4	0.00538868	0.367224	0.058	0.032	1
Sdf4	0.00541836	-0.168666	0.146	0.198	1
Cd69	0.00545093	0.270127	0.059	0.033	1
Stx7	0.0054957	0.352539	0.091	0.058	1
Ifi208	0.00553315	-0.313796	0.029	0.054	1
Klf3	0.00560141	-0.298331	0.048	0.078	1
Isg15	0.0056739	-0.309739	0.029	0.054	1
Phip	0.00569014	0.298235	0.051	0.026	1
Tnfrsf18	0.00575627	-0.317217	0.045	0.074	1
Mrpl41	0.00577445	-0.188092	0.051	0.083	1
Gzma	0.0057949	-1.51172	0.173	0.214	1
Sec62	0.00579656	-0.306062	0.158	0.207	1
Apoe	0.00581626	-0.123913	0.246	0.192	1
Fmnl1	0.00585186	-0.303283	0.078	0.115	1
Sdhb	0.00596532	-0.225084	0.143	0.193	1
Cbfb	0.00608875	-0.209231	0.028	0.053	1
Thoc7	0.00611115	-0.337103	0.068	0.103	1
Ccdc50	0.00616493	0.31082	0.058	0.032	1
Rpl18a	0.00617306	0.0736661	0.997	0.987	1
Oaz1	0.00625041	-0.199173	0.551	0.618	1
Slc35b1	0.00635826	-0.16935	0.037	0.065	1
Limd2	0.00643333	-0.177757	0.551	0.615	1
Sf3b4	0.0064955	0.354014	0.089	0.057	1
Cyth4	0.0065042	-0.275264	0.089	0.127	1
Cd9	0.00664777	-0.233508	0.059	0.092	1
Rps20	0.00665506	0.139254	0.801	0.787	1
Stip1	0.00677414	-0.234573	0.046	0.075	1
Gm2962	0.0067869	-0.188863	0.026	0.05	1
Rpl8	0.00681648	0.101629	0.87	0.865	1
Lamp1	0.00699012	-0.302824	0.109	0.151	1
Klhdc2	0.00707416	-0.151755	0.034	0.06	1
Sh3kbp1	0.00712374	-0.280551	0.074	0.109	1
Vrk1	0.00712727	-0.120009	0.048	0.078	1
Ndufv3	0.0072262	-0.216258	0.172	0.224	1
Gm12481	0.00724744	-0.232723	0.131	0.176	1
Pitpna	0.00734148	-0.202522	0.066	0.101	1
Gm5879	0.00754476	-0.245993	0.033	0.058	1
Frg1	0.00756962	-0.208071	0.065	0.1	1
Eef1b2	0.0076109	-0.238934	0.442	0.498	1
Ube2f	0.0077575	-0.224846	0.037	0.064	1
Nol7	0.00776722	0.321101	0.228	0.183	1
Cdk5rap3	0.00780737	-0.200771	0.032	0.057	1
Tor1a	0.00783508	-0.142092	0.027	0.051	1
Gbp4	0.00784807	-0.359002	0.029	0.053	1
Pqbp1	0.00785423	0.321894	0.13	0.093	1
Sigirr	0.00790955	-0.314088	0.03	0.054	1
Gm16089	0.00808553	-0.165988	0.042	0.07	1
Rpl32	0.00820311	0.0895286	0.98	0.977	1
Rps27l	0.00826291	-0.195725	0.198	0.254	1
Spcs2	0.00835297	-0.301451	0.154	0.199	1
Bzw2	0.00852799	-0.366166	0.053	0.082	1
Emg1	0.00854925	-0.175058	0.174	0.228	1
Oaz1-ps	0.00862218	-0.266987	0.108	0.148	1
Uba1	0.00872184	-0.276607	0.066	0.1	1
Oxct1	0.00879988	-0.324779	0.044	0.071	1
Csnk2b	0.00881243	-0.192378	0.129	0.173	1
Ndufa1	0.00881327	-0.160914	0.177	0.229	1
Me2	0.00907486	-0.157404	0.033	0.058	1
Myl12b	0.00910823	-0.208058	0.349	0.418	1
Bmyc	0.00918334	0.339662	0.12	0.085	1
Arl1	0.0093263	-0.244654	0.045	0.072	1
Ppdpf	0.00942305	0.339219	0.241	0.198	1
Ppp1r18	0.00943219	-0.222831	0.208	0.263	1
Ifi206	0.00945732	-0.278937	0.036	0.061	1
Rplp0	0.0095733	-0.129355	0.798	0.84	1
Arpc1b	0.00959167	-0.170773	0.538	0.596	1
Sdhd	0.0096656	-0.232302	0.042	0.069	1
Igtp	0.0100434	-0.318575	0.039	0.065	1
Acsl5	0.0100778	-0.214571	0.049	0.077	1
Edem1	0.0101038	-0.310915	0.039	0.065	1
Ccdc12	0.0103334	-0.214889	0.114	0.156	1
Rbbp7	0.0104307	-0.200701	0.076	0.11	1
Zfp706	0.0104554	0.307208	0.327	0.291	1
Ptk2b	0.0107936	0.363964	0.084	0.055	1
Actr1b	0.0108033	-0.340622	0.042	0.068	1
Golga7	0.0108527	-0.228052	0.051	0.079	1
Dcaf12	0.0109108	0.378486	0.061	0.037	1
Leprot	0.0110167	-0.290199	0.05	0.078	1
Ndufb11	0.0110265	-0.182052	0.166	0.216	1
Rpl10-ps3	0.0111686	-0.216895	0.245	0.3	1
Zbp1	0.0112727	-0.253331	0.053	0.082	1
Emc7	0.0113804	-0.135388	0.037	0.062	1
Trim34a	0.0116237	0.338404	0.073	0.047	1
Ss18	0.0116434	-0.259598	0.035	0.059	1
Rps24-ps3	0.0118779	-0.181604	0.224	0.275	1
Iscu	0.0120781	-0.162039	0.062	0.094	1
Ctsc	0.0121603	0.252808	0.205	0.161	1
Ntan1	0.0122381	-0.243628	0.058	0.087	1
Pdcd10	0.0122774	-0.099629	0.09	0.127	1
Selenok	0.012307	-0.131036	0.147	0.197	1
Mettl9	0.0124542	-0.184125	0.036	0.06	1
Smc3	0.0124671	-0.134943	0.029	0.052	1
Rad21	0.0126243	-0.213308	0.056	0.085	1
Tsc22d4	0.0126392	-0.241123	0.077	0.111	1
Fam104a	0.0128985	-0.210561	0.091	0.127	1
Tmem59	0.0130897	-0.166609	0.153	0.2	1
Gm11273	0.0131211	-0.131801	0.047	0.074	1
Use1	0.0131354	0.362252	0.203	0.166	1
Hp1bp3	0.0132223	-0.248392	0.058	0.088	1
Spop	0.0132308	-0.175776	0.053	0.082	1
Uqcrc2	0.0132424	-0.205238	0.114	0.155	1
Il4ra	0.0133971	0.309637	0.056	0.033	1
Ap1m1	0.0134131	0.366512	0.125	0.092	1
Arhgap45	0.0136103	-0.176482	0.272	0.337	1
Tmem258	0.0136179	0.163501	0.383	0.334	1
Rbm3	0.0136277	-0.219421	0.113	0.151	1
Ube2i	0.0136697	-0.212032	0.058	0.088	1
Ndufc2	0.0137169	-0.176137	0.108	0.147	1
Psme1	0.0137751	-0.153512	0.389	0.456	1
Ssr2	0.0139504	-0.224577	0.124	0.165	1
Ahsa1	0.0140429	-0.18753	0.08	0.114	1
Pecam1	0.0140849	0.347335	0.06	0.037	1
Mgrn1	0.0140978	0.239296	0.055	0.032	1
Tln1	0.0142015	-0.1942	0.072	0.105	1
Gramd1a	0.0144378	-0.294672	0.088	0.122	1
Ywhah	0.0144443	-0.231749	0.153	0.196	1
Mrpl17	0.0146127	-0.218595	0.061	0.091	1
Tspan3	0.0146387	-0.192115	0.028	0.05	1
Gm5905	0.0146581	-0.190362	0.4	0.465	1
Mbp	0.0148199	-0.2208	0.029	0.051	1
March5	0.0148393	-0.223914	0.04	0.065	1
Pim2	0.0148441	-0.215549	0.034	0.057	1
Tubb5	0.0148769	-0.14394	0.18	0.234	1
mt-Rnr1	0.0150495	-0.271587	0.128	0.166	1
Tcf3	0.0152377	0.310919	0.072	0.047	1
Acss1	0.0152731	0.307161	0.05	0.029	1
S1pr1	0.0154219	0.295794	0.127	0.093	1
Sfr1	0.0154527	-0.153023	0.038	0.062	1
Arf6	0.0154979	0.342278	0.1	0.071	1
Dhrs1	0.0155468	-0.173342	0.029	0.051	1
Card19	0.0155907	-0.261947	0.056	0.084	1
M6pr	0.0155931	-0.211297	0.118	0.158	1
Tbca	0.0155933	-0.188879	0.143	0.188	1
Ndufa4	0.0156016	-0.124897	0.356	0.419	1
Cmah	0.0156109	0.355092	0.065	0.041	1
Wdr89	0.0157051	-0.195466	0.439	0.503	1
Clcn4	0.0160659	-0.175255	0.029	0.051	1
Gm24265	0.0162064	-0.25738	0.037	0.06	1
H2-Q6	0.0162665	0.240616	0.226	0.181	1
Arhgap15	0.0163206	-0.247934	0.05	0.076	1
Stk11	0.0170309	0.407585	0.056	0.034	1
Preb	0.0170542	-0.203981	0.044	0.069	1
Rpl23a	0.0170553	-0.131071	0.807	0.841	1
Ubxn4	0.0173498	-0.17044	0.056	0.084	1
Rpl7-ps7	0.0174313	-0.214033	0.105	0.142	1
Cnppd1	0.0174734	-0.153992	0.087	0.121	1
Mrps9	0.0175478	0.38304	0.056	0.034	1
Btg1	0.0175978	0.275388	0.309	0.267	1
Gm12338	0.0177432	-0.161273	0.11	0.148	1
Gm5805	0.0178051	-0.245785	0.367	0.421	1
Bri3	0.0180018	-0.155777	0.043	0.068	1
Sf3b2	0.01802	0.275031	0.145	0.11	1
Srebf2	0.0180995	0.247263	0.054	0.032	1
Dlst	0.0181761	-0.0958548	0.03	0.052	1
Polr2c	0.0181838	-0.101405	0.061	0.091	1
Ptcd2	0.0182108	-0.184412	0.037	0.06	1
Smim4	0.0183633	-0.0911012	0.062	0.092	1
Cdk11b	0.0184327	-0.208243	0.089	0.123	1
Eny2	0.0184734	-0.168326	0.059	0.088	1
Cox6c	0.0185297	-0.164791	0.407	0.474	1
Arpc5	0.0185431	-0.161454	0.338	0.391	1
Lta4h	0.0185623	-0.262673	0.087	0.12	1
Psmb7	0.0188403	-0.102691	0.07	0.102	1
Hexb	0.0189176	0.357697	0.113	0.083	1
Gm6274	0.0190403	-0.252811	0.124	0.162	1
Rpl18-ps2	0.0191192	-0.219158	0.122	0.16	1
Ube2g2	0.0191404	-0.166882	0.033	0.055	1
Gm15536	0.019193	-0.153365	0.396	0.458	1
Gm4149	0.0192372	-0.188848	0.521	0.572	1
Tuba1a	0.0192445	-0.187334	0.043	0.068	1
Satb1	0.0195246	-0.285672	0.042	0.066	1
Gars	0.0195249	-0.207723	0.046	0.071	1
Bax	0.0197315	-0.222267	0.103	0.139	1
Rps13-ps2	0.0197644	-0.195725	0.333	0.391	1
Ighg2c	0.0198726	-0.0735304	0.105	0.076	1
Gm9892	0.0199979	-0.199755	0.03	0.051	1
Gm15500	0.0202795	-0.252009	0.197	0.238	1
Iah1	0.0209743	0.354603	0.061	0.039	1
Tuba1b	0.0211599	-0.23687	0.214	0.261	1
Lman2	0.0212622	-0.156877	0.108	0.145	1
Rpl12	0.0216047	-0.14666	0.6	0.654	1
Arhgdib	0.0217899	0.168987	0.607	0.576	1
Ubald1	0.0218107	-0.27285	0.033	0.054	1
Gm10689	0.0218661	-0.252757	0.048	0.072	1
Arhgap4	0.0218763	0.39482	0.086	0.06	1
Dnajb6	0.0219182	-0.179268	0.067	0.096	1
Gm17018	0.0219242	-0.258379	0.032	0.053	1
Ikzf3	0.0219284	0.241678	0.053	0.032	1
RP23-288C18.3	0.0219571	-0.180492	0.138	0.179	1
Chd4	0.0220799	0.312299	0.065	0.042	1
Cct2	0.0221285	-0.230551	0.108	0.143	1
Rnf166	0.022314	-0.321035	0.049	0.073	1
Uba52	0.0223529	-0.156158	0.603	0.674	1
Vapb	0.0224017	-0.213364	0.038	0.06	1
Taf6l	0.0224717	-0.111393	0.144	0.189	1
Fh1	0.0226254	0.35975	0.07	0.047	1
Nxf1	0.0227722	-0.0803944	0.104	0.142	1
Nap1l1	0.0228086	0.374622	0.165	0.132	1
Cycs	0.0228363	-0.186012	0.158	0.202	1
Gnptg	0.0229087	-0.171953	0.058	0.085	1
Rps15	0.0230723	0.0759159	0.814	0.804	1
Prelid3b	0.0234661	-0.178193	0.052	0.077	1
Cox7b	0.0235248	-0.153764	0.324	0.385	1
Pik3cd	0.0235712	-0.286704	0.056	0.082	1
Mbnl1	0.0236243	-0.223325	0.176	0.219	1
Park7	0.0237106	-0.118181	0.228	0.281	1
Eif4a1	0.0238459	-0.170307	0.25	0.302	1
Igha	0.0239502	0.325615	0.421	0.398	1
Usp50	0.023993	-0.145824	0.038	0.06	1
Gm12254	0.0240424	-0.190187	0.109	0.144	1
Cope	0.0241665	-0.156308	0.147	0.189	1
Csnk1a1	0.024395	-0.225717	0.057	0.083	1
Myh9	0.0244875	-0.292706	0.07	0.097	1
Rpp25l	0.024499	0.406851	0.06	0.039	1
Zfas1	0.0245462	0.285687	0.15	0.118	1
Mark2	0.024563	-0.196332	0.04	0.062	1
Dpm3	0.0246061	-0.171974	0.094	0.127	1
Rnps1	0.024616	-0.174354	0.046	0.07	1
Sec61g	0.0249623	-0.151411	0.208	0.255	1
Ubald2	0.0251057	-0.114399	0.05	0.075	1
Tpd52l2	0.0251443	-0.118612	0.045	0.069	1
Cd164	0.0251912	-0.129334	0.104	0.141	1
Psmb9	0.0252582	-0.246571	0.157	0.195	1
Gm6180	0.0253674	-0.263983	0.046	0.069	1
Txnip	0.0253983	-0.249688	0.103	0.137	1
Nras	0.0254498	-0.187722	0.039	0.061	1
Sdf2l1	0.0256509	-0.131369	0.052	0.077	1
Snx12	0.0257585	-0.197854	0.035	0.056	1
Il21r	0.0259192	0.293688	0.076	0.052	1
Bcl2	0.0260255	0.224195	0.069	0.046	1
Tor3a	0.0260329	0.248608	0.055	0.034	1
Gm10275	0.0262488	-0.2054	0.336	0.38	1
Hba-a1	0.0263398	-0.214621	0.135	0.105	1
Mapre1	0.0263525	-0.225355	0.132	0.167	1
Rpl23	0.0267782	0.126077	0.809	0.808	1
Gosr2	0.0268914	-0.171664	0.035	0.056	1
Rpl39	0.0269358	0.0887883	0.769	0.755	1
Aif1	0.027194	-0.205241	0.034	0.055	1
Ube2l3	0.0272545	-0.174204	0.113	0.149	1
Dynlrb1	0.0273158	-0.0975058	0.222	0.273	1
Slu7	0.027451	-0.148599	0.039	0.061	1
Hdac2	0.0274782	-0.176709	0.03	0.05	1
Qdpr	0.0274818	-0.194425	0.055	0.079	1
Pdcd5-ps	0.0276186	-0.187991	0.03	0.05	1
Tmem173	0.0276257	-0.144006	0.077	0.107	1
Cox19	0.0277856	-0.222409	0.031	0.051	1
Rsbn1l	0.0279484	0.25635	0.067	0.044	1
Dctn3	0.0280442	-0.165185	0.097	0.13	1
Ppm1m	0.0281294	0.339442	0.074	0.051	1
2700060E02Rik	0.0282074	-0.167713	0.119	0.155	1
Gm13192	0.0282361	-0.246756	0.033	0.053	1
Tmem126a	0.0283173	-0.196805	0.045	0.068	1
Eif4ebp2	0.0283604	-0.205726	0.045	0.068	1
Psme3	0.0284242	-0.217742	0.056	0.081	1
Hjurp	0.02844	-0.163003	0.03	0.05	1
Rpl31-ps8	0.0286746	-0.178771	0.218	0.267	1
Shmt2	0.0287067	-0.267698	0.048	0.071	1
Slc25a39	0.0291257	-0.172274	0.044	0.067	1
Gm8186	0.0292428	-0.212464	0.239	0.281	1
Atp5b	0.0293292	-0.115009	0.356	0.411	1
Gyg	0.0293696	-0.144823	0.03	0.05	1
Tmbim6	0.029395	-0.132162	0.266	0.323	1
Ndufa7	0.0294922	-0.115796	0.218	0.267	1
Atp2a3	0.0295268	0.324013	0.058	0.037	1
Gm9493	0.0298824	-0.130015	0.065	0.093	1
Slfn2	0.0300046	-0.255262	0.161	0.198	1
Mgat2	0.0304195	-0.113648	0.036	0.057	1
Mical1	0.030562	-0.183541	0.039	0.06	1
Gm8430	0.0311409	-0.198102	0.226	0.271	1
Slc28a2	0.0314115	0.186891	0.074	0.05	1
Bri3bp	0.0315702	-0.157988	0.047	0.07	1
Ech1	0.0316634	-0.0822135	0.083	0.114	1
Rps10-ps2	0.0318345	-0.245673	0.306	0.351	1
Grb2	0.0320927	0.343603	0.099	0.073	1
Rpl13-ps6	0.0320971	-0.16564	0.065	0.092	1
Aida	0.0323237	0.325052	0.055	0.035	1
Nars	0.0324302	-0.0880255	0.055	0.079	1
Rab11b	0.0324552	-0.166063	0.116	0.15	1
Cox16	0.0329983	-0.179588	0.05	0.073	1
Mrps35	0.0330188	-0.136471	0.039	0.06	1
Laptm4a	0.0330923	-0.23133	0.104	0.138	1
Hdgf	0.0331766	-0.199305	0.058	0.084	1
Txndc17	0.0332116	-0.151143	0.095	0.127	1
Gm14539	0.0334065	-0.12289	0.061	0.088	1
Akap8l	0.0334139	0.321768	0.059	0.039	1
Nptn	0.0336057	-0.159094	0.041	0.062	1
Atxn2l	0.0336662	-0.188332	0.035	0.055	1
Emc6	0.0336782	0.375785	0.12	0.093	1
Ebp	0.033731	-0.160457	0.035	0.055	1
Pml	0.0339397	0.307104	0.063	0.042	1
AI413582	0.0342281	-0.20429	0.094	0.124	1
Cr1l	0.0343093	-0.158495	0.071	0.099	1
Zfand6	0.0344725	-0.156604	0.087	0.118	1
Ubtf	0.0347802	0.240256	0.074	0.051	1
Polr2l	0.0350194	-0.143041	0.12	0.155	1
Mcm6	0.0350376	-0.224637	0.048	0.07	1
Gm12396	0.0351094	-0.181127	0.036	0.056	1
Slc25a17	0.0351759	-0.206359	0.036	0.056	1
Pld4	0.0352453	0.251442	0.131	0.101	1
Rpl6	0.0352607	0.121323	0.736	0.714	1
Rnf114	0.0354218	-0.18402	0.108	0.141	1
Nfkb2	0.035532	0.366755	0.074	0.052	1
Tmem109	0.0357863	-0.137313	0.034	0.054	1
Atp5sl	0.0359088	0.295936	0.052	0.033	1
Sla	0.0359883	-0.170599	0.067	0.094	1
Mdh2	0.0360372	-0.206395	0.15	0.189	1
Rer1	0.0360994	-0.147568	0.105	0.138	1
Ddx41	0.0361194	0.304396	0.052	0.033	1
Actr10	0.0362172	-0.0977211	0.082	0.112	1
Cbx1	0.036318	0.263075	0.104	0.077	1
Coro1a	0.0367863	0.119647	0.773	0.766	1
A930005H10Rik	0.0368366	-0.186536	0.057	0.081	1
P4hb	0.0369482	-0.161347	0.104	0.137	1
Pum2	0.0370406	-0.20542	0.046	0.068	1
Rexo2	0.0372497	-0.218247	0.123	0.157	1
Rnf7	0.0375055	-0.273819	0.065	0.09	1
Rps10-ps1	0.0375944	-0.134126	0.101	0.133	1
Washc1	0.0378079	-0.155099	0.031	0.05	1
Fam96b	0.0380997	-0.225307	0.058	0.082	1
Zranb2	0.038286	-0.163226	0.044	0.066	1
Eloc	0.0383686	-0.223176	0.094	0.124	1
Wfdc17	0.0383806	-0.39212	0.043	0.064	1
Supt5	0.0384301	-0.160699	0.046	0.068	1
C1qb	0.0385584	-0.79814	0.052	0.073	1
Gtf3a	0.0389049	-0.202897	0.048	0.07	1
Gm14165	0.0391897	-0.186547	0.117	0.149	1
Xist	0.0392385	0.247309	0.179	0.147	1
Mospd3	0.0392514	-0.159883	0.038	0.058	1
Capza2	0.0392801	-0.137293	0.184	0.229	1
Adar	0.0394625	0.295692	0.128	0.1	1
Pabpc1	0.0403963	-0.132456	0.46	0.531	1
Morf4l1	0.0409612	-0.125007	0.071	0.099	1
Atp6v1c1	0.0412021	-0.177754	0.058	0.083	1
Gm9844	0.0412651	-0.175731	0.058	0.082	1
Fam162a	0.0413579	-0.145432	0.059	0.084	1
Tap1	0.0414271	-0.216959	0.096	0.125	1
Fam174a	0.041824	-0.226931	0.044	0.065	1
Ssr3	0.0426358	-0.134609	0.057	0.081	1
Tap2	0.0428655	-0.148884	0.064	0.09	1
Trim12a	0.0431348	-0.216537	0.082	0.109	1
Utp3	0.0433992	0.293476	0.078	0.056	1
Ap1s1	0.0436625	-0.115356	0.034	0.053	1
Pnkp	0.043698	-0.157628	0.049	0.071	1
Ostc	0.0437682	-0.150471	0.115	0.148	1
Daxx	0.0437695	-0.160903	0.035	0.054	1
Tm9sf3	0.0438231	-0.128761	0.073	0.1	1
Gm15710	0.0440103	-0.180797	0.052	0.074	1
Etfa	0.044247	-0.144124	0.05	0.072	1
Stk24	0.044419	-0.149916	0.06	0.085	1
Zfp36	0.0446432	0.202014	0.204	0.171	1
Arhgap25	0.0447733	0.15927	0.064	0.043	1
Gm9625	0.0449648	-0.157238	0.063	0.088	1
Rcsd1	0.0452461	0.263844	0.099	0.074	1
Lbh	0.0452723	0.308709	0.063	0.043	1
Med8	0.0453229	-0.228557	0.047	0.068	1
Chchd7	0.0457818	-0.15239	0.036	0.055	1
Higd1a	0.0459736	-0.138317	0.094	0.123	1
Gdi2	0.0459862	0.257002	0.235	0.202	1
Cox6a1	0.0460102	-0.11918	0.456	0.518	1
Cdpf1	0.0461266	-0.0584654	0.034	0.053	1
Mrpl43	0.0464474	0.279665	0.096	0.072	1
Cox7a2l	0.0472752	-0.124356	0.245	0.294	1
H2-T23	0.0473779	-0.172954	0.05	0.071	1
Ift27	0.0476245	0.376383	0.066	0.047	1
Mcl1	0.0478635	0.329318	0.161	0.133	1
Nxt1	0.0485615	-0.0902724	0.037	0.056	1
Scand1	0.048707	0.213708	0.234	0.201	1
Ddx21	0.0487157	-0.110404	0.036	0.055	1
Ndufb6	0.0487699	-0.132386	0.128	0.162	1
Gm6444	0.0490967	-0.0981149	0.043	0.064	1
Gstp1	0.0493231	-0.130158	0.113	0.145	1
Rpl5	0.0498165	-0.171293	0.492	0.537	1
Slc44a2	0.0498836	-0.116914	0.1	0.13	1
Fam65b	0.050023	0.219336	0.076	0.054	1
Rps3a2	0.050411	-0.134698	0.26	0.303	1
Eif3e	0.0504738	-0.252809	0.158	0.192	1
Cbx7	0.0505153	0.292183	0.064	0.044	1
Snx1	0.0507561	-0.0916675	0.053	0.075	1
Nubp2	0.0509771	-0.109582	0.038	0.057	1
Ltf	0.0511759	-0.699085	0.033	0.051	1
Son	0.0514571	0.191309	0.404	0.372	1
Mob1a	0.051921	-0.209595	0.071	0.095	1
Gm10132	0.0521544	-0.169514	0.206	0.243	1
Tmed3	0.0521763	-0.0780164	0.052	0.074	1
Zdhhc20	0.0522855	-0.167842	0.06	0.084	1
Gimap6	0.0523576	0.169774	0.394	0.364	1
Rps12-ps4	0.0526623	-0.144737	0.041	0.06	1
Sdhc	0.0526669	-0.0923924	0.089	0.118	1
Pycr2	0.0526759	-0.0899943	0.039	0.058	1
Ngp	0.0527877	-0.942832	0.147	0.119	1
Brd2	0.0531976	0.312027	0.081	0.059	1
Sod1	0.05383	-0.17319	0.104	0.133	1
Spcs1	0.0538414	-0.100283	0.175	0.215	1
Vasp	0.0538495	-0.179644	0.231	0.271	1
Abhd12	0.0539684	-0.161095	0.033	0.051	1
Cd2	0.0547007	-0.195743	0.22	0.261	1
Rgs19	0.0552396	0.342801	0.173	0.146	1
Sucla2	0.0555124	-0.171906	0.055	0.076	1
Surf4	0.0555401	-0.110614	0.089	0.117	1
Sqstm1	0.0555432	-0.152817	0.096	0.124	1
Spg21	0.0558518	-0.14214	0.069	0.094	1
Nsa2	0.0558802	-0.153655	0.054	0.075	1
Rftn1	0.0559199	0.210098	0.078	0.056	1
Gm10036	0.0560408	-0.147521	0.179	0.214	1
Erp29	0.0560526	0.315375	0.165	0.138	1
Sh3gl1	0.0560804	-0.15903	0.037	0.055	1
Gm12183	0.0563123	0.25298	0.054	0.036	1
Gm10224	0.0563276	-0.216181	0.039	0.057	1
Luc7l3	0.056396	0.338986	0.096	0.074	1
Upf3b	0.0573658	0.265073	0.05	0.033	1
Hnrnpab	0.0575522	-0.1331	0.081	0.107	1
RP23-70B19.5	0.0580343	-0.212969	0.087	0.112	1
Srrt	0.0580926	-0.131702	0.071	0.095	1
Miip	0.0581501	-0.143102	0.036	0.054	1
Rfc2	0.0583875	0.274736	0.117	0.092	1
Rps4x	0.0586609	0.108163	0.644	0.621	1
Hsd17b10	0.0588771	-0.196059	0.048	0.068	1
Ethe1	0.059086	-0.144574	0.046	0.066	1
Ost4	0.0596127	-0.109359	0.167	0.204	1
Cd2bp2	0.0596941	-0.109251	0.036	0.054	1
Cd53	0.0596958	0.129794	0.444	0.413	1
Smarcd2	0.059884	0.278818	0.079	0.058	1
Smdt1	0.0600953	-0.244533	0.166	0.197	1
Dnajb11	0.0604227	-0.0985285	0.09	0.118	1
Rpl29	0.0604822	-0.121666	0.451	0.514	1
Zfp207	0.0605618	0.236066	0.108	0.084	1
Commd2	0.0606824	-0.205945	0.041	0.059	1
C1qbp	0.0607703	0.252888	0.135	0.109	1
Tmed2	0.0609104	-0.169965	0.117	0.147	1
Elof1	0.0609488	0.273237	0.103	0.079	1
Strn4	0.0609896	0.298258	0.056	0.038	1
Nt5c3b	0.0611334	-0.176976	0.047	0.067	1
Add3	0.0613044	0.255426	0.107	0.084	1
Psmb10	0.0613395	-0.233919	0.169	0.2	1
Gusb	0.0613769	-0.13523	0.038	0.056	1
Gm5561	0.0614067	-0.11483	0.123	0.155	1
Ndufa12	0.0615692	0.308352	0.154	0.127	1
Thumpd3	0.0619448	-0.126828	0.037	0.055	1
Gm13436	0.0619512	-0.18453	0.221	0.26	1
Skap2	0.0621021	-0.148958	0.038	0.056	1
Scpep1	0.0622161	0.328896	0.071	0.052	1
Xrn2	0.0628793	-0.183945	0.084	0.109	1
Cct6a	0.0632047	-0.201095	0.146	0.179	1
Atp5l	0.0632077	-0.176267	0.135	0.165	1
Derl1	0.0633393	-0.0628607	0.072	0.097	1
Dctpp1	0.0640597	-0.12028	0.061	0.084	1
Il2rg	0.0642441	-0.169365	0.396	0.44	1
Arpp19	0.0647047	-0.16804	0.232	0.275	1
Slc50a1	0.0648723	0.276631	0.154	0.127	1
Anapc11	0.0649371	-0.0932845	0.137	0.172	1
Hck	0.0653315	0.272037	0.092	0.07	1
Stk4	0.0661178	-0.174859	0.044	0.062	1
Cggbp1	0.0663223	-0.165219	0.033	0.05	1
Gm7536	0.0671598	-0.0924917	0.334	0.388	1
Ywhaq	0.0673503	-0.135556	0.14	0.174	1
Pcbp2	0.0675948	-0.135826	0.213	0.255	1
Rab24	0.0677984	-0.120742	0.105	0.135	1
Mrpl14	0.0681641	-0.0770688	0.047	0.067	1
Gpbp1	0.0683943	-0.199545	0.058	0.079	1
Tmem208	0.0690893	-0.0836536	0.114	0.145	1
Rps3a3	0.0691715	-0.178745	0.061	0.083	1
Ndufa8	0.0691999	-0.0757726	0.098	0.127	1
March2	0.0694087	-0.218009	0.039	0.056	1
Apbb1ip	0.0694931	-0.139138	0.088	0.113	1
Prpf38b	0.0695536	0.286912	0.082	0.061	1
Tmem242	0.0696427	0.230137	0.057	0.039	1
Tmem261	0.0696815	-0.16968	0.126	0.155	1
Dtx1	0.0700311	0.1727	0.082	0.06	1
Arf4	0.0702783	-0.0916574	0.087	0.113	1
Nip7	0.0705369	-0.19906	0.05	0.069	1
Ybx1	0.070653	0.252388	0.268	0.244	1
2410006H16Rik	0.0710705	0.296694	0.218	0.193	1
Calm1	0.0711792	0.0912696	0.729	0.71	1
Paip2	0.0714079	-0.107978	0.148	0.183	1
Atp5g3	0.0717377	-0.0864923	0.167	0.203	1
D8Ertd738e	0.0717696	-0.0598306	0.19	0.229	1
Rpl10	0.072283	-0.079229	0.828	0.841	1
Nap1l4	0.0725384	-0.145703	0.091	0.117	1
Lamtor1	0.0725534	-0.109584	0.088	0.113	1
Ube2d3	0.0729364	-0.0978973	0.282	0.328	1
Ier2	0.0732544	-0.230009	0.143	0.173	1
Btg2	0.0733874	-0.127183	0.086	0.111	1
Gm11539	0.0734242	-0.144613	0.075	0.099	1
Ppp3r1	0.0734981	-0.102565	0.054	0.074	1
Sars	0.073525	-0.159928	0.048	0.067	1
Dnaja1	0.0736251	-0.182531	0.139	0.168	1
Atp5f1	0.0744113	-0.14318	0.243	0.278	1
Ddit3	0.0745276	-0.169014	0.037	0.054	1
Samhd1	0.0752839	0.302808	0.226	0.201	1
Pcbd2	0.0752922	-0.0648397	0.058	0.078	1
Pigx	0.0755893	-0.102191	0.054	0.074	1
Gm3150	0.0757019	-0.153148	0.05	0.069	1
Ppa1	0.0758436	-0.0678064	0.035	0.052	1
Mfng	0.0762891	-0.196108	0.054	0.073	1
Cbr1	0.076453	-0.15631	0.038	0.055	1
Cenpa	0.0766558	-0.0871459	0.056	0.076	1
Ccnt2	0.0766719	-0.209972	0.043	0.06	1
1810037I17Rik	0.0767372	-0.142916	0.123	0.151	1
Atp5a1	0.0769359	-0.0527319	0.298	0.349	1
Gm11425	0.0772965	-0.214316	0.045	0.062	1
Bloc1s1	0.0774797	-0.109315	0.05	0.069	1
Asnsd1	0.0774825	0.278333	0.069	0.051	1
Vamp8	0.0787306	-0.105677	0.182	0.217	1
Dcun1d5	0.0789534	-0.132057	0.076	0.1	1
Arpc2	0.079059	-0.131572	0.471	0.52	1
Ppt1	0.0790727	-0.184379	0.091	0.115	1
Gm13456	0.0794928	-0.157992	0.08	0.103	1
Usf2	0.0798351	0.254841	0.07	0.052	1
Vdac2	0.0799624	0.291204	0.133	0.109	1
Esd	0.0802072	-0.120193	0.081	0.105	1
2010107E04Rik	0.0807019	-0.0892584	0.266	0.316	1
Gm6061	0.0808734	-0.193674	0.044	0.061	1
Sms	0.0808751	-0.14416	0.034	0.05	1
H3f3b	0.0812633	0.0742612	0.754	0.73	1
Rbbp4	0.081708	-0.171936	0.093	0.118	1
Rabep2	0.0820666	0.168553	0.054	0.037	1
Chmp5	0.082323	-0.156798	0.055	0.074	1
Ccndbp1	0.0824947	-0.131889	0.063	0.085	1
Nsmce1	0.0827117	0.225832	0.147	0.122	1
Aldoa	0.0828027	-0.052227	0.192	0.232	1
Tfam	0.0829686	0.235919	0.059	0.042	1
Sap18	0.0829982	-0.080861	0.135	0.168	1
Capns1	0.0829999	-0.113574	0.152	0.184	1
Map2k1	0.0833917	0.305908	0.088	0.068	1
Pnp	0.0835551	-0.120351	0.039	0.056	1
Gtf2h5	0.0836636	-0.139742	0.086	0.11	1
Rps21	0.0838613	0.0843503	0.811	0.803	1
Mpc2	0.0840043	-0.0755766	0.095	0.121	1
Usmg5	0.0843888	-0.114386	0.264	0.305	1
Magt1	0.0845458	-0.150278	0.043	0.06	1
Supt4a	0.0848937	-0.109421	0.182	0.219	1
Macf1	0.085798	0.153314	0.082	0.061	1
Rps10	0.0861932	-0.144783	0.596	0.635	1
Ndufv2	0.0867243	-0.151305	0.108	0.135	1
Fam107b	0.0869084	-0.156832	0.102	0.128	1
Ppih	0.0876043	-0.134434	0.035	0.051	1
Rps26-ps1	0.0877494	-0.131113	0.293	0.334	1
Phgdh	0.0881735	-0.18837	0.067	0.088	1
Gdi1	0.0884148	0.320283	0.124	0.102	1
Gas5	0.0891468	0.198047	0.447	0.433	1
Sf3b6	0.0898271	-0.116228	0.125	0.153	1
Dctn2	0.0902201	-0.201779	0.049	0.067	1
Gm10288	0.0903878	-0.0851273	0.332	0.386	1
Arhgdia	0.0909784	0.233776	0.306	0.286	1
Rpf1	0.090993	-0.140355	0.036	0.052	1
Ppil2	0.0910309	-0.11402	0.077	0.1	1
Calm2	0.0912222	-0.104044	0.288	0.333	1
Tomm5	0.0920709	-0.188807	0.093	0.117	1
Uqcr10	0.0922454	-0.0731728	0.241	0.284	1
Shkbp1	0.0922853	-0.116287	0.036	0.052	1
Timm17a	0.0923106	-0.132555	0.062	0.083	1
Cib1	0.0928854	0.300806	0.165	0.142	1
Rtcb	0.092927	0.242568	0.094	0.073	1
Ndfip1	0.0933723	-0.147648	0.039	0.055	1
Limd1	0.0934862	0.211868	0.091	0.071	1
Bloc1s2	0.093565	-0.106764	0.059	0.079	1
Aamp	0.0939323	-0.10263	0.085	0.108	1
Idh3a	0.0947352	-0.141768	0.039	0.055	1
Grn	0.094771	-0.203771	0.087	0.11	1
2810428I15Rik	0.0949343	-0.123008	0.063	0.084	1
Bcl7b	0.0957215	-0.155569	0.057	0.075	1
Timm8b	0.0958722	-0.121893	0.103	0.129	1
Bcap31	0.0964499	-0.19207	0.142	0.171	1
Ppp2r2a	0.0968079	-0.219317	0.047	0.064	1
B9d2	0.0968636	0.236182	0.054	0.038	1
Cir1	0.0971625	-0.0967153	0.037	0.053	1
Edf1	0.0972618	-0.0593793	0.212	0.251	1
Imp3	0.0977819	-0.0721543	0.105	0.132	1
Fam3c	0.0979636	0.252463	0.069	0.052	1
Pdcd6ip	0.0980581	-0.099401	0.04	0.056	1
Gm6265	0.0982582	-0.161162	0.079	0.101	1
Il17ra	0.098361	-0.162748	0.071	0.092	1
Psmd12	0.0991992	-0.0932257	0.064	0.085	1
Fkbp8	0.099283	-0.1656	0.115	0.141	1
Mrpl51	0.0995102	-0.0919358	0.087	0.11	1
Atp5l2-ps	0.0995221	-0.182812	0.044	0.06	1
Cst3	0.0995898	-0.742298	0.324	0.346	1
Drap1	0.0998953	-0.114868	0.051	0.069	1
Lrp10	0.10013	-0.144168	0.094	0.118	1
Rpl35a-ps6	0.100432	-0.154065	0.255	0.292	1
Micu2	0.100446	-0.167229	0.043	0.059	1
Psmd11	0.100484	-0.0902559	0.103	0.129	1
Nsmce4a	0.100609	0.223903	0.059	0.043	1
Btf3	0.100715	-0.125462	0.336	0.376	1
Rpl36a-ps2	0.101061	-0.16271	0.25	0.281	1
Flt3l	0.101399	-0.173782	0.043	0.059	1
Borcs7	0.101569	0.273424	0.07	0.053	1
Ilk	0.101662	-0.126106	0.079	0.101	1
Glo1	0.102204	-0.0610219	0.05	0.068	1
Selenof	0.102268	-0.149563	0.14	0.168	1
Cyba	0.103184	0.111121	0.621	0.603	1
Ebna1bp2	0.103624	0.275523	0.072	0.055	1
AU020206	0.104341	0.218616	0.055	0.039	1
Taz	0.104463	0.211947	0.08	0.061	1
Coro1b	0.104758	-0.0738828	0.166	0.199	1
Tbrg1	0.104853	-0.0868995	0.065	0.086	1
Rps27rt	0.105026	0.0744972	0.651	0.644	1
AC149090.1	0.105088	0.205478	0.127	0.104	1
Siva1	0.105148	-0.0736304	0.051	0.069	1
Exosc1	0.105648	0.209047	0.051	0.036	1
Phkg2	0.105984	-0.14585	0.044	0.06	1
Fkbp3	0.106235	-0.108719	0.18	0.212	1
mt-Nd3	0.106815	0.15506	0.377	0.353	1
Ppil1	0.107245	0.286484	0.052	0.037	1
Lsm7	0.107279	0.218099	0.161	0.137	1
Uchl5	0.107523	-0.0639403	0.058	0.077	1
Psmd3	0.108753	-0.0703839	0.043	0.059	1
Rps11-ps1	0.108885	-0.144601	0.21	0.24	1
Eif3c	0.108892	0.332099	0.107	0.088	1
Ets1	0.109085	-0.0923455	0.127	0.154	1
Map2k2	0.109208	-0.135546	0.086	0.108	1
Rsrc2	0.109572	0.258045	0.09	0.071	1
Ddx47	0.109914	-0.145412	0.037	0.052	1
Rabac1	0.110526	-0.0833626	0.278	0.317	1
Uqcrb	0.110694	-0.0706229	0.281	0.328	1
Ltb	0.110903	0.0563939	0.617	0.607	1
Cox4i1	0.111424	-0.0824187	0.529	0.578	1
Acadl	0.111509	-0.110703	0.06	0.079	1
Man2b1	0.111572	-0.122818	0.078	0.1	1
Dctn6	0.111634	-0.143832	0.063	0.083	1
4930453N24Rik	0.112278	-0.114498	0.035	0.05	1
RP23-58B7.2	0.112326	-0.183989	0.093	0.114	1
Tmem108	0.112487	0.0993526	0.054	0.038	1
Trim12c	0.112586	0.196317	0.057	0.041	1
Rpl13a-ps1	0.113129	-0.111252	0.049	0.066	1
Impa1	0.113365	-0.206374	0.063	0.082	1
Tor1aip1	0.113687	0.183276	0.087	0.068	1
Hibadh	0.114349	0.196098	0.066	0.05	1
Sbds	0.114699	-0.0659863	0.046	0.062	1
Ddrgk1	0.115103	-0.0993059	0.062	0.082	1
Tmem219	0.115325	-0.166325	0.041	0.056	1
BC005537	0.115941	0.238106	0.054	0.039	1
Psma4	0.116805	-0.170469	0.095	0.117	1
Traf7	0.117102	0.237789	0.054	0.039	1
Rpp21	0.11788	-0.169852	0.157	0.184	1
Gm8369	0.118062	0.205561	0.24	0.215	1
Gm6807	0.118646	-0.0695981	0.109	0.135	1
Smap1	0.118813	-0.153064	0.064	0.084	1
Gm10080	0.118913	-0.0656881	0.036	0.051	1
Nucb1	0.119113	-0.170737	0.053	0.07	1
Adsl	0.11937	-0.0679122	0.047	0.064	1
Eprs	0.119593	-0.0501669	0.037	0.052	1
Rpl26	0.120007	0.0530764	0.83	0.828	1
Cd47	0.120016	-0.0956912	0.228	0.267	1
Pttg1ip	0.120051	-0.0847026	0.038	0.053	1
Slamf6	0.120119	0.227474	0.142	0.121	1
Pkp3	0.120237	-0.174775	0.059	0.077	1
Ndufa6	0.120599	-0.144643	0.231	0.266	1
Pde4b	0.120848	0.262474	0.054	0.039	1
Tmx1	0.12112	-0.117676	0.053	0.07	1
Nop56	0.121219	-0.089096	0.07	0.09	1
Trmt112	0.122632	0.151538	0.238	0.211	1
Pgk1	0.123312	-0.164401	0.046	0.061	1
2210016F16Rik	0.123945	-0.079001	0.053	0.07	1
Akirin1	0.12436	-0.158358	0.047	0.062	1
Gm9385	0.124382	-0.155124	0.211	0.243	1
Rps25	0.126038	0.0711382	0.769	0.768	1
Trp53	0.126605	-0.170874	0.094	0.115	1
Atp5k	0.127491	-0.076637	0.279	0.324	1
Csnk1d	0.128389	-0.116476	0.042	0.057	1
Gnai2	0.129366	-0.112491	0.205	0.238	1
Rps25-ps1	0.129386	-0.169965	0.146	0.172	1
Hsp90ab1	0.129546	0.137535	0.365	0.343	1
Washc3	0.129811	-0.106791	0.044	0.059	1
Bcl2a1b	0.12998	-0.246543	0.087	0.106	1
Psmg4	0.130503	0.252824	0.132	0.112	1
H2-M3	0.130927	0.250496	0.093	0.075	1
Pafah1b1	0.132	-0.150957	0.053	0.069	1
Ehd1	0.132044	0.22899	0.065	0.05	1
Pak1ip1	0.132416	0.185693	0.076	0.059	1
Rpn2	0.132608	-0.0819077	0.088	0.109	1
Nfu1	0.132992	-0.0540726	0.058	0.076	1
Polr2j	0.13338	0.311224	0.154	0.135	1
Psenen	0.133471	-0.0842357	0.173	0.204	1
Hnrnph1	0.13369	0.183342	0.088	0.07	1
Gm13835	0.133804	-0.102463	0.061	0.079	1
Psmb4	0.133812	-0.162976	0.119	0.142	1
Rpl24	0.134314	-0.0832452	0.41	0.468	1
Syngr2	0.134414	-0.105191	0.112	0.137	1
Gm12191	0.134609	-0.202451	0.132	0.154	1
Rab18	0.135651	-0.169272	0.05	0.066	1
Nono	0.135947	-0.121364	0.079	0.099	1
Tkt	0.136001	-0.13386	0.076	0.095	1
Mrpl10	0.136586	-0.118406	0.037	0.051	1
Mat2b	0.136667	-0.14096	0.107	0.13	1
Psmb8	0.138321	-0.111521	0.451	0.49	1
Oard1	0.138352	0.225325	0.089	0.071	1
2310033P09Rik	0.138982	-0.116582	0.049	0.065	1
Eif3a	0.139403	-0.0948563	0.05	0.066	1
Mcm7	0.139493	-0.0963844	0.063	0.082	1
Scamp3	0.139735	-0.114758	0.072	0.091	1
Twistnb	0.14007	0.246515	0.058	0.043	1
Ptpn18	0.140141	-0.110015	0.392	0.434	1
Sec11a	0.14057	-0.177945	0.153	0.179	1
Cstb	0.141151	-0.106365	0.074	0.093	1
Phf1	0.141961	0.199566	0.052	0.038	1
Smap2	0.142077	-0.151787	0.079	0.099	1
Gimap5	0.142841	0.150836	0.167	0.143	1
Pnpla2	0.142887	-0.148261	0.041	0.055	1
Cox7a2	0.142895	-0.113069	0.321	0.359	1
Pa2g4	0.142904	0.237322	0.107	0.089	1
Lsm5	0.143027	-0.0657666	0.092	0.113	1
Smarcb1	0.143276	0.174829	0.071	0.055	1
Sri	0.143934	-0.142626	0.261	0.296	1
Gm6085	0.14449	0.221378	0.058	0.043	1
Ablim1	0.144542	-0.183062	0.09	0.109	1
Ube2j1	0.144836	-0.0756797	0.036	0.05	1
Lonp2	0.145096	-0.131138	0.041	0.055	1
Rps7	0.145163	-0.0828076	0.856	0.867	1
Reep5	0.145481	-0.0727899	0.226	0.262	1
Trappc6a	0.146223	-0.0842684	0.054	0.07	1
Car2	0.146822	-0.298536	0.042	0.056	1
Rbm22	0.147091	-0.11308	0.041	0.055	1
Txn2	0.148541	0.243976	0.182	0.162	1
Borcs8	0.149049	-0.0578417	0.053	0.069	1
Dock10	0.149288	-0.092501	0.036	0.05	1
Rpa1	0.149527	-0.057839	0.07	0.089	1
Pcmt1	0.150679	-0.0615595	0.053	0.069	1
Ndufc1	0.151026	-0.0599313	0.144	0.173	1
Bscl2	0.152308	-0.138164	0.068	0.086	1
Cript	0.152357	-0.163451	0.079	0.097	1
Rplp2	0.152387	-0.116525	0.794	0.826	1
Atp5j2	0.152556	-0.10079	0.339	0.379	1
Mrpl30	0.152582	-0.137358	0.116	0.139	1
Hbp1	0.153326	-0.0937863	0.041	0.055	1
Rabgap1l	0.153629	0.200288	0.07	0.055	1
Gpr132	0.154549	-0.128093	0.042	0.056	1
Polr3k	0.1553	-0.149923	0.046	0.06	1
Nt5c	0.155785	-0.12369	0.132	0.155	1
Clk1	0.157031	0.263435	0.211	0.194	1
Uba2	0.157637	-0.0946823	0.066	0.084	1
Hmox1	0.157695	-1.19785	0.056	0.07	1
Psma7	0.1581	-0.0931019	0.258	0.292	1
Prr13	0.158843	-0.074506	0.157	0.184	1
Grk2	0.159011	0.282673	0.09	0.074	1
Uqcrq	0.159342	-0.121945	0.212	0.244	1
Osgep	0.159594	-0.0559404	0.055	0.071	1
BC003965	0.159719	-0.0979214	0.046	0.06	1
Gnl3	0.159824	-0.0551942	0.041	0.055	1
Naa15	0.160695	-0.0737335	0.064	0.082	1
Hnrnpf	0.160983	-0.117142	0.326	0.36	1
Camp	0.161606	-0.64704	0.179	0.161	1
1810026B05Rik	0.161858	-0.126931	0.048	0.062	1
Gm9840	0.162921	-0.184486	0.058	0.074	1
Cirbp	0.163492	-0.0578758	0.099	0.121	1
Gps1	0.164001	0.229181	0.051	0.038	1
Timm17b	0.16403	0.344591	0.114	0.099	1
Ndufs8	0.167251	0.261645	0.172	0.154	1
Rogdi	0.167255	-0.185235	0.068	0.085	1
Ighg2b	0.168109	1.22884	0.086	0.071	1
Mta2	0.168241	-0.0685016	0.079	0.097	1
Rtn4	0.168245	-0.170228	0.039	0.052	1
Ddt	0.168246	-0.126059	0.038	0.051	1
Gm14681	0.16872	-0.0963202	0.054	0.069	1
Tgfb1	0.168928	0.246292	0.063	0.05	1
Arpc3	0.169943	-0.0515136	0.379	0.424	1
Nckap1l	0.1701	0.247865	0.064	0.051	1
Marc2	0.170309	0.228387	0.12	0.102	1
Tuba1c	0.170319	-0.161774	0.066	0.083	1
Srsf5	0.171433	-0.119524	0.294	0.325	1
Nme2	0.172282	-0.134383	0.095	0.113	1
Mydgf	0.172721	-0.0717126	0.054	0.069	1
Grk6	0.17326	0.172086	0.103	0.087	1
C1qa	0.173588	-0.756274	0.048	0.06	1
Mrpl24	0.173929	-0.180155	0.096	0.113	1
Rab11a	0.174288	-0.0859517	0.133	0.157	1
Bzw1	0.174635	0.258289	0.118	0.102	1
Snrpd2	0.174655	0.256149	0.173	0.154	1
BC004004	0.17517	0.326855	0.096	0.082	1
Idh3g	0.175568	0.296501	0.183	0.168	1
Elavl1	0.176422	-0.113269	0.059	0.075	1
Ndufs2	0.176892	0.194859	0.124	0.106	1
Ccng1	0.177316	-0.0995279	0.044	0.057	1
Rpsa-ps10	0.177448	-0.108055	0.156	0.18	1
Pfdn5	0.178315	0.155014	0.389	0.376	1
Mdh1	0.178384	0.204316	0.235	0.215	1
Gabarapl2	0.178709	-0.139244	0.136	0.158	1
Adcy7	0.178848	-0.160426	0.055	0.069	1
Wbp2	0.178928	-0.0589136	0.073	0.091	1
Pglyrp1	0.179482	-0.155258	0.093	0.112	1
Uqcrh	0.180714	-0.112477	0.385	0.431	1
Polr1d	0.180802	0.234691	0.209	0.189	1
RP23-43M12.2	0.181386	-0.0932762	0.044	0.057	1
Rae1	0.181448	-0.124021	0.046	0.059	1
Uqcc3	0.181927	-0.0575118	0.094	0.113	1
Rab8a	0.181931	-0.069697	0.154	0.179	1
Sp100	0.182188	-0.162512	0.207	0.232	1
Stk10	0.183747	-0.130824	0.048	0.061	1
Srsf3	0.184182	0.174835	0.288	0.272	1
Sys1	0.184377	0.259494	0.125	0.108	1
Sugt1	0.185078	-0.0941608	0.074	0.091	1
Cotl1	0.185207	-0.0943247	0.492	0.535	1
Chchd3	0.185417	-0.0818534	0.06	0.076	1
Tial1	0.186677	0.287333	0.062	0.05	1
Trappc6b	0.186982	-0.0543243	0.053	0.068	1
Rpl14	0.187106	0.0594821	0.848	0.865	1
Riok3	0.187321	-0.0521978	0.04	0.053	1
Rps26	0.188392	0.0585489	0.879	0.904	1
Svbp	0.189158	-0.0557786	0.059	0.075	1
Arhgef3	0.190852	-0.0752587	0.043	0.056	1
Trmt2a	0.191031	0.173986	0.058	0.046	1
Tmpo	0.191664	-0.124795	0.047	0.06	1
Akap8	0.192703	-0.118312	0.051	0.065	1
Pam16	0.192824	0.275695	0.074	0.06	1
Rab10	0.193025	-0.0834882	0.079	0.096	1
Ube2d1	0.193307	0.18413	0.064	0.051	1
Gm7429	0.193759	-0.125875	0.055	0.069	1
Gm10269	0.194437	-0.115314	0.143	0.165	1
Rpl28	0.195762	0.067257	0.585	0.559	1
Aip	0.195803	-0.112888	0.081	0.099	1
Rpl17-ps10	0.196223	-0.16318	0.084	0.101	1
Fkbp4	0.196432	-0.0723174	0.078	0.095	1
Gm3511	0.196437	-0.0874378	0.379	0.413	1
Fam195b	0.196441	-0.103836	0.098	0.118	1
Ppp6c	0.196525	-0.080727	0.047	0.06	1
Cdipt	0.196754	-0.168425	0.078	0.094	1
Gm16580	0.196986	0.18953	0.055	0.042	1
Mdp1	0.197266	-0.0768212	0.083	0.102	1
Gapdh	0.197672	-0.0800888	0.465	0.516	1
Cct7	0.19827	-0.098774	0.133	0.156	1
Mif	0.198429	-0.166462	0.267	0.292	1
Sharpin	0.198494	0.266838	0.103	0.088	1
Cybb	0.198507	0.121971	0.148	0.127	1
Vma21	0.199015	-0.0556344	0.045	0.058	1
Mphosph8	0.199217	0.209262	0.06	0.048	1
Gm2225	0.199296	-0.100923	0.089	0.106	1
Mtdh	0.199437	0.202241	0.157	0.14	1
Atraid	0.200337	0.187775	0.062	0.05	1
Cers2	0.200414	-0.0837386	0.073	0.09	1
Pdcd6	0.200748	-0.0872598	0.102	0.122	1
Sf3a3	0.201633	-0.0521722	0.049	0.062	1
Gins4	0.201963	-0.123275	0.038	0.05	1
Sfxn1	0.202216	-0.0942975	0.058	0.073	1
Nhp2	0.202295	0.244744	0.171	0.154	1
Mtx2	0.202357	0.323066	0.053	0.041	1
Phb	0.202379	-0.0909045	0.067	0.083	1
Pcnp	0.203783	-0.155477	0.043	0.055	1
Suclg1	0.203816	0.253855	0.124	0.108	1
Emd	0.204411	-0.115372	0.059	0.074	1
Polr2f	0.204446	-0.0782915	0.086	0.104	1
Yif1b	0.204575	0.222216	0.052	0.04	1
Swi5	0.204711	0.234639	0.259	0.249	1
Zfand5	0.205397	-0.134554	0.051	0.065	1
Ubl5	0.206746	0.0978269	0.406	0.395	1
Snrnp40	0.206873	-0.0994405	0.061	0.076	1
Rpl18	0.207135	-0.0790814	0.677	0.719	1
Rbm38	0.207159	-0.106526	0.091	0.109	1
Vti1b	0.207414	-0.0652402	0.08	0.097	1
Pnrc2	0.207485	0.189117	0.104	0.088	1
Gm15421	0.208201	-0.174744	0.08	0.095	1
G3bp2	0.208465	-0.0501664	0.074	0.091	1
Herpud1	0.210273	-0.0696264	0.089	0.107	1
Rbm34	0.21036	-0.089679	0.038	0.05	1
Rpl7a	0.210747	-0.0711734	0.324	0.361	1
Rpl36a	0.210998	0.0734333	0.658	0.655	1
Jkamp	0.212936	-0.128177	0.042	0.054	1
Rhog	0.214514	-0.0826832	0.135	0.156	1
Fus	0.214544	-0.0584686	0.141	0.164	1
Bcl2a1d	0.215386	-0.154322	0.044	0.056	1
Ptpn1	0.215423	0.222831	0.126	0.11	1
Gngt2	0.215521	-0.261556	0.118	0.135	1
Trim26	0.217402	-0.0882782	0.04	0.052	1
Lamtor2	0.218397	-0.0972962	0.166	0.19	1
Gm12918	0.218625	-0.092835	0.207	0.232	1
H2-Q4	0.218947	-0.175389	0.07	0.085	1
Gm11878	0.221804	-0.144987	0.067	0.082	1
Rdm1	0.221837	0.241613	0.054	0.042	1
Snrpc	0.221954	-0.153696	0.102	0.12	1
Ubap2l	0.222155	-0.0991844	0.045	0.057	1
Tm2d1	0.222368	-0.102624	0.046	0.058	1
Hint2	0.222917	-0.0985404	0.047	0.059	1
Imp4	0.223232	0.1792	0.083	0.069	1
Ier3ip1	0.223671	-0.0573971	0.15	0.173	1
Nsfl1c	0.224189	-0.0511713	0.065	0.081	1
Gm12174	0.226633	-0.0637622	0.148	0.172	1
Vamp4	0.226661	-0.124744	0.057	0.07	1
Clns1a	0.227559	-0.0644022	0.079	0.095	1
Dnm2	0.228373	-0.0941766	0.045	0.057	1
Ecd	0.228905	0.199728	0.054	0.042	1
Fbxw2	0.229131	-0.0820048	0.052	0.065	1
Mrpl40	0.230096	-0.104485	0.063	0.077	1
Taok3	0.230159	0.240465	0.056	0.044	1
Mir142hg	0.231782	0.136612	0.247	0.229	1
Gnas	0.231846	-0.0714885	0.364	0.398	1
Exosc7	0.232647	0.189365	0.091	0.076	1
Cfp	0.233026	-0.462811	0.085	0.097	1
Mrpl54	0.234025	0.269324	0.109	0.095	1
Rpl14-ps1	0.234579	-0.061087	0.31	0.341	1
Syf2	0.235655	-0.0553807	0.132	0.154	1
H2afx	0.235798	-0.0551562	0.052	0.065	1
Casp8	0.238758	-0.106083	0.07	0.085	1
Atp6v0d1	0.239094	0.217094	0.118	0.104	1
Dhx15	0.239211	-0.0751637	0.049	0.061	1
Lsp1	0.239445	-0.122327	0.405	0.432	1
Ppp2ca	0.240593	-0.0782536	0.052	0.065	1
Ccar1	0.240697	0.210503	0.056	0.044	1
Rpl37rt	0.240927	-0.0801704	0.394	0.428	1
Rpl38-ps2	0.241206	-0.0780598	0.249	0.272	1
Crlf2	0.241446	-0.138126	0.095	0.111	1
Pak2	0.241477	-0.0858051	0.064	0.078	1
Mea1	0.241554	-0.0698097	0.088	0.105	1
Zcchc17	0.242019	-0.0679365	0.055	0.068	1
Klf2	0.242175	-0.0573633	0.285	0.319	1
Ctbp1	0.242213	-0.115809	0.06	0.074	1
Anapc5	0.242313	-0.0792702	0.091	0.108	1
Mrpl52	0.243266	0.170048	0.216	0.199	1
Ak2	0.244961	0.226833	0.092	0.078	1
Akap13	0.245166	0.221423	0.068	0.056	1
Fam103a1	0.247614	-0.0638789	0.092	0.108	1
Cdc42	0.248639	-0.101203	0.427	0.457	1
Dazap2	0.248785	0.194737	0.169	0.153	1
Rps15a-ps4	0.248845	-0.188588	0.128	0.144	1
Srsf10	0.250154	0.235392	0.068	0.056	1
Pdhb	0.250215	0.211355	0.092	0.078	1
Wdr18	0.252246	-0.114733	0.041	0.052	1
Dpy30	0.252739	0.254455	0.093	0.079	1
Eef1akmt1	0.253424	-0.10246	0.042	0.053	1
Polr2i	0.253664	-0.0701359	0.073	0.088	1
Ucp2	0.254024	-0.103631	0.496	0.529	1
Thoc3	0.254288	-0.0725714	0.039	0.05	1
Sf3b5	0.254553	-0.0620832	0.151	0.174	1
Ghitm	0.254619	0.192819	0.184	0.168	1
Hnrnpu	0.255059	0.171157	0.173	0.158	1
Lyz2	0.255319	-1.42118	0.594	0.566	1
Gnai3	0.256087	-0.128187	0.058	0.071	1
Lsm3	0.256726	-0.0962251	0.047	0.058	1
Chchd2	0.256966	-0.0943407	0.375	0.413	1
Gm8129	0.25785	-0.100997	0.054	0.066	1
Ctps2	0.258368	0.192496	0.058	0.047	1
Gm8730	0.258788	-0.126698	0.208	0.23	1
Psmd7	0.260355	0.258976	0.084	0.072	1
Pigyl	0.261863	0.19737	0.053	0.042	1
Romo1	0.263024	0.154662	0.209	0.193	1
Relb	0.263066	0.0758048	0.05	0.039	1
1110008F13Rik	0.263842	-0.104712	0.093	0.108	1
Gm26740	0.263968	0.182006	0.052	0.041	1
Plekhj1	0.264822	0.101462	0.161	0.144	1
Ruvbl1	0.266184	-0.0602905	0.049	0.06	1
Gm43712	0.26727	-0.104202	0.073	0.087	1
Dap3	0.268325	-0.0731179	0.047	0.058	1
Brd9	0.26938	-0.100392	0.058	0.071	1
Rps15a-ps6	0.27049	-0.0968947	0.29	0.315	1
Gm10221	0.271257	-0.0957813	0.068	0.082	1
Snrpd3	0.27164	-0.0615408	0.279	0.31	1
Rpl28-ps1	0.271929	-0.0565479	0.194	0.218	1
Mapk1	0.272869	0.216946	0.088	0.075	1
Mrpl23	0.273656	-0.0848722	0.108	0.125	1
Dtymk	0.273721	-0.0866997	0.049	0.06	1
Vps36	0.274299	-0.0923023	0.06	0.073	1
Hadhb	0.274302	-0.100159	0.05	0.061	1
Ifi27l2a	0.274326	0.0601309	0.475	0.463	1
Rbm7	0.2744	-0.0588896	0.053	0.065	1
Faap20	0.274881	0.245754	0.076	0.065	1
Ube2n	0.275158	-0.0707131	0.063	0.076	1
Gm11249	0.279029	-0.0567694	0.059	0.072	1
Acaa1a	0.279214	-0.0943833	0.076	0.09	1
Eif5	0.279792	-0.108357	0.229	0.253	1
Rps9	0.281107	-0.0548401	0.914	0.933	1
Rac2	0.281529	0.0649633	0.683	0.702	1
Edem2	0.281688	0.19613	0.061	0.051	1
Mrpl12	0.282106	0.260878	0.091	0.079	1
Mob3a	0.282277	-0.0785448	0.081	0.095	1
Clptm1	0.283465	-0.0560088	0.051	0.062	1
Hnrnpk	0.283882	0.129087	0.362	0.357	1
Rchy1	0.284223	0.144574	0.066	0.055	1
Lsm8	0.284296	-0.054538	0.074	0.088	1
Safb2	0.284836	0.266829	0.057	0.047	1
Ndufa2	0.284931	0.211724	0.339	0.343	1
Rsrp1	0.285871	-0.0585299	0.285	0.314	1
Plp2	0.286572	0.223892	0.068	0.057	1
Mrps15	0.287581	-0.0544948	0.077	0.091	1
Slc25a3	0.28785	0.133873	0.279	0.264	1
Atp6ap1	0.287954	0.176273	0.126	0.111	1
Rbm8a	0.289612	-0.0795257	0.122	0.139	1
Rpl11	0.289682	0.0502471	0.832	0.841	1
Gm9794	0.289689	-0.0535342	0.401	0.43	1
Ssu72	0.29053	0.193136	0.19	0.176	1
Apex1	0.292532	0.167215	0.074	0.062	1
Ncf2	0.293306	0.15353	0.075	0.064	1
Timm23	0.29374	-0.0799333	0.04	0.05	1
Rnf5	0.293794	-0.0715774	0.042	0.052	1
Immp1l	0.294495	-0.0625844	0.074	0.088	1
Chic2	0.296818	0.134217	0.06	0.05	1
Gid8	0.297801	-0.100637	0.042	0.052	1
Trappc1	0.298239	0.180263	0.106	0.093	1
Srsf11	0.298608	-0.0580977	0.138	0.157	1
Nubp1	0.300031	0.225591	0.086	0.074	1
Hprt	0.301027	-0.0934198	0.073	0.086	1
Crlf3	0.302312	-0.12212	0.124	0.141	1
Psmc6	0.302583	0.218964	0.08	0.069	1
Dkc1	0.305216	0.149521	0.082	0.07	1
Cog8	0.305554	0.209188	0.052	0.042	1
Marcksl1	0.306659	0.208203	0.054	0.044	1
Arhgef1	0.309049	0.0735106	0.233	0.214	1
Tk2	0.309793	0.150576	0.058	0.049	1
Mpp1	0.310191	0.156487	0.058	0.048	1
Pigp	0.31135	-0.176642	0.063	0.074	1
Hmgcl	0.312068	-0.0639252	0.049	0.059	1
Tmem30a	0.312691	-0.0853318	0.061	0.073	1
Dnajc19	0.313232	-0.0649803	0.107	0.124	1
Pnn	0.314459	-0.0670041	0.052	0.062	1
Dctn5	0.315371	0.194964	0.059	0.05	1
Ufd1l	0.317876	-0.0617047	0.046	0.056	1
Selenot	0.319037	-0.087131	0.059	0.071	1
Apoa1bp	0.319213	-0.0500458	0.05	0.06	1
E2f4	0.31975	-0.0544202	0.05	0.06	1
Denr	0.320278	-0.0592944	0.058	0.07	1
U2af2	0.321398	0.16902	0.092	0.081	1
2310011J03Rik	0.321792	0.185492	0.069	0.059	1
Rps19-ps6	0.32227	-0.101049	0.328	0.352	1
0610012G03Rik	0.324717	-0.0688697	0.085	0.099	1
Sdhaf2	0.325016	0.109568	0.076	0.065	1
Fam111a	0.32601	0.188143	0.076	0.066	1
Pnisr	0.328431	0.112402	0.084	0.072	1
Nae1	0.328554	0.13666	0.058	0.049	1
Rps14	0.329406	-0.0516295	0.963	0.954	1
Ccr7	0.330153	-0.185702	0.143	0.159	1
Gng2	0.330154	0.24004	0.077	0.067	1
Ddx46	0.33337	-0.0765836	0.064	0.076	1
Themis2	0.33409	0.205619	0.055	0.046	1
Fkbp2	0.336707	0.0876372	0.068	0.082	1
Rnh1	0.338308	0.215664	0.111	0.1	1
Ndufb9	0.340357	-0.075901	0.207	0.229	1
Rpl13-ps3	0.3419	-0.103845	0.068	0.079	1
Stub1	0.341909	0.184715	0.154	0.142	1
Tonsl	0.342065	-0.0662847	0.233	0.255	1
Chil3	0.342289	-0.73866	0.08	0.091	1
2510002D24Rik	0.342512	0.139009	0.082	0.071	1
Gns	0.342555	0.24541	0.059	0.051	1
St3gal6	0.342648	0.127204	0.059	0.05	1
Gabarap	0.344736	0.116689	0.348	0.341	1
Zfand2b	0.345183	0.069311	0.041	0.051	1
Eif3i	0.347078	-0.0613132	0.135	0.153	1
Fam50a	0.34777	0.256676	0.059	0.051	1
mt-Tm	0.348832	0.186674	0.108	0.097	1
Polr2m	0.350178	-0.0605457	0.106	0.121	1
Pcif1	0.351021	0.187383	0.076	0.066	1
Gm5963	0.351251	-0.0553568	0.084	0.096	1
Wbp1	0.351485	-0.0951123	0.042	0.051	1
Mrps12	0.352091	-0.0722688	0.068	0.079	1
Wdr83os	0.354465	0.229831	0.122	0.112	1
Slc25a4	0.355041	-0.108816	0.17	0.186	1
Cklf	0.355904	0.206141	0.082	0.072	1
Gsn	0.357933	-0.10319	0.05	0.059	1
Lsm4	0.360238	0.100925	0.206	0.191	1
Gm6472	0.36047	-0.0706475	0.248	0.271	1
Tia1	0.362993	0.154172	0.05	0.041	1
Glrx5	0.363472	0.0975782	0.085	0.1	1
Kif5b	0.363906	0.189295	0.082	0.072	1
Gm7600	0.365395	-0.10411	0.265	0.282	1
2310001H17Rik	0.366208	-0.129323	0.081	0.092	1
Tspan32	0.366751	0.195859	0.149	0.138	1
Psmd4	0.366925	-0.0572592	0.12	0.136	1
Trappc2l	0.36696	-0.0559223	0.088	0.101	1
Hnrnpd	0.367836	0.202998	0.088	0.077	1
Rpl7	0.369507	0.052114	0.736	0.746	1
Polr2a	0.372997	0.12193	0.051	0.042	1
Rps15-ps2	0.373878	-0.0942525	0.116	0.129	1
Gpcpd1	0.373885	0.124433	0.085	0.074	1
Mff	0.374329	-0.0693548	0.099	0.112	1
Cacybp	0.376619	-0.086893	0.094	0.106	1
Mir703	0.376892	-0.106857	0.101	0.113	1
Phf20l1	0.378205	0.184931	0.06	0.052	1
Lage3	0.378561	0.138601	0.058	0.05	1
Tnrc6a	0.380734	0.167252	0.115	0.104	1
Tsn	0.381718	-0.0754476	0.098	0.112	1
Lsm2	0.381961	0.229953	0.082	0.073	1
Tapbp	0.382737	-0.0673909	0.111	0.125	1
Eif1b	0.384334	0.179919	0.12	0.109	1
Psmc3	0.384461	0.0502126	0.134	0.153	1
Snrpa1	0.385337	0.204488	0.12	0.11	1
Dpf2	0.386536	0.128348	0.058	0.05	1
Gm6977	0.387454	0.135355	0.06	0.052	1
Calr	0.388748	0.158623	0.153	0.143	1
Hmox2	0.388879	0.164123	0.092	0.082	1
Trim28	0.389525	0.156114	0.059	0.051	1
Toporsos	0.389912	-0.0568431	0.093	0.105	1
Cat	0.38997	0.191561	0.079	0.07	1
Ift20	0.391173	-0.0749384	0.11	0.124	1
Gm10039	0.391917	-0.0769575	0.061	0.071	1
Dbnl	0.392821	0.173583	0.193	0.183	1
Ranbp1	0.393053	-0.071674	0.152	0.166	1
Bud31	0.393886	0.198021	0.138	0.129	1
2410015M20Rik	0.393886	0.141296	0.18	0.168	1
Psmd6	0.39625	0.0652098	0.082	0.095	1
Guk1	0.401492	-0.0961396	0.054	0.062	1
Tmbim4	0.401747	0.235662	0.107	0.099	1
Npm1	0.402419	-0.0707439	0.408	0.438	1
Eif3b	0.403168	-0.0697235	0.048	0.056	1
Pnkd	0.4034	0.184701	0.056	0.048	1
Khdrbs1	0.403947	-0.0511483	0.115	0.128	1
March7	0.406197	-0.135352	0.044	0.052	1
Rnf145	0.407022	0.161213	0.057	0.049	1
Supt20	0.410888	-0.0708713	0.045	0.053	1
Rpl21-ps15	0.412158	-0.0589541	0.112	0.124	1
Neu1	0.413881	-0.0930074	0.048	0.056	1
Snhg9	0.414028	-0.0527459	0.073	0.084	1
Gm2a	0.414222	-0.0795215	0.163	0.179	1
Rbms1	0.415288	-0.0575623	0.077	0.088	1
Rpl27	0.415302	-0.0549217	0.673	0.714	1
Atp6v0b	0.415539	0.168853	0.169	0.16	1
Atpif1	0.417962	-0.0798148	0.16	0.177	1
Eif3j1	0.418403	-0.084213	0.055	0.064	1
C1d	0.418798	0.0991974	0.076	0.088	1
Dennd2d	0.419836	-0.0952238	0.065	0.075	1
Eed	0.419851	0.183274	0.052	0.044	1
Gm10076	0.420938	-0.0953802	0.464	0.488	1
Farsb	0.42275	0.236439	0.089	0.081	1
Osbpl9	0.422808	0.165413	0.092	0.083	1
Mrps7	0.424522	0.17542	0.059	0.052	1
Rps3	0.42575	-0.0647861	0.86	0.878	1
Spcs3	0.426088	-0.0531525	0.046	0.054	1
Lcp1	0.426692	0.116227	0.351	0.35	1
Gltscr2	0.427089	0.16934	0.299	0.299	1
Nop10	0.427411	0.0906204	0.332	0.328	1
Ruvbl2	0.427882	0.0982705	0.056	0.048	1
Srp9	0.428726	0.0748609	0.13	0.147	1
1600020E01Rik	0.431427	0.160176	0.058	0.051	1
Itgb1bp1	0.433569	0.136266	0.066	0.058	1
Rps5	0.434777	-0.0554244	0.683	0.726	1
Ptma	0.43671	0.0746125	0.534	0.533	1
Nme1	0.43805	0.121522	0.306	0.3	1
Erp44	0.438849	0.113522	0.105	0.095	1
Acd	0.44236	0.110653	0.059	0.052	1
Chtop	0.442495	-0.115318	0.058	0.066	1
Iqgap1	0.4447	0.107239	0.089	0.079	1
Impdh2	0.444884	-0.111878	0.051	0.058	1
Atxn7l3b	0.450107	0.14061	0.075	0.067	1
Pgp	0.452116	0.097075	0.042	0.05	1
Zfp622	0.452638	-0.130992	0.044	0.051	1
Snx20	0.452746	0.131384	0.1	0.091	1
Ier5	0.455231	0.180012	0.056	0.049	1
Fis1	0.457175	0.11447	0.249	0.243	1
Ufm1	0.459117	0.0635659	0.064	0.074	1
Rnf167	0.459268	0.0955894	0.236	0.226	1
Angel2	0.459403	0.0693296	0.052	0.044	1
Ube2j2	0.459473	0.0509722	0.046	0.054	1
Lin37	0.460876	0.101002	0.053	0.046	1
Psmc4	0.462513	0.164004	0.125	0.117	1
Got2	0.462832	0.0513503	0.056	0.065	1
Pias1	0.46369	-0.0605277	0.051	0.058	1
Il16	0.463775	0.0725916	0.161	0.149	1
Tgoln1	0.46409	-0.0627711	0.049	0.056	1
Vrk3	0.464516	0.0707484	0.063	0.073	1
Pdcd2l	0.465338	0.0981903	0.054	0.047	1
Dnajc2	0.465556	0.132424	0.07	0.062	1
Clta	0.467446	0.122621	0.235	0.226	1
Snrpe	0.468212	0.100251	0.24	0.235	1
Uqcrfs1	0.470517	0.0519037	0.157	0.173	1
Rack1	0.470572	-0.0579657	0.455	0.48	1
Phyh	0.470701	0.148632	0.056	0.049	1
Tmem134	0.471142	0.163908	0.177	0.169	1
Rps18-ps3	0.472312	0.064923	0.098	0.089	1
Sdhaf1	0.472727	0.114701	0.056	0.049	1
Hspd1	0.472881	0.129016	0.103	0.094	1
Glmp	0.473742	0.25404	0.069	0.062	1
Vamp3	0.474677	0.162613	0.05	0.043	1
Tespa1	0.476093	0.114934	0.063	0.056	1
Hspa9	0.479566	0.136713	0.072	0.065	1
Fam32a	0.47966	0.130877	0.182	0.173	1
Nipsnap3b	0.479805	-0.0529131	0.057	0.065	1
Ccnl2	0.482454	0.138516	0.108	0.1	1
Atf4	0.483635	0.181141	0.13	0.122	1
Exosc5	0.484411	0.116136	0.074	0.085	1
Acin1	0.485751	0.106653	0.097	0.089	1
Jtb	0.486173	0.15767	0.122	0.114	1
Tubb4b	0.488491	0.128457	0.161	0.153	1
Txnl4a	0.488555	0.178238	0.088	0.081	1
Gm9843	0.488584	0.0655844	0.628	0.645	1
Actg1	0.488969	-0.117382	0.491	0.498	1
Rpl7l1	0.492037	0.231889	0.075	0.069	1
Hnrnpdl	0.493442	0.121638	0.118	0.109	1
Fam168b	0.494402	0.19423	0.061	0.055	1
Sec13	0.49597	0.0925291	0.106	0.12	1
Cxxc1	0.496444	0.12842	0.058	0.051	1
Snw1	0.498295	-0.0502382	0.077	0.086	1
Gorasp2	0.498762	0.182892	0.08	0.073	1
Ppp1cb	0.49986	0.156399	0.076	0.069	1
Tcea1	0.502651	0.199793	0.063	0.057	1
Uqcc2	0.504151	0.068993	0.104	0.117	1
Calm3	0.506059	0.150211	0.152	0.145	1
Wipf1	0.507307	-0.0694697	0.071	0.079	1
Rala	0.50742	0.0648423	0.072	0.082	1
Zmat2	0.508639	0.132529	0.087	0.079	1
Cwc15	0.509277	0.152731	0.144	0.137	1
Mrpl55	0.510584	0.050504	0.044	0.051	1
Xab2	0.514271	0.142167	0.054	0.048	1
Mrpl42	0.51435	-0.067904	0.111	0.122	1
Pes1	0.516958	0.0744651	0.051	0.044	1
Mrps14	0.524936	0.171874	0.176	0.171	1
mt-Rnr2	0.525364	0.0516641	0.291	0.317	1
Map4k2	0.525951	0.096714	0.068	0.061	1
Aco2	0.525953	0.0527789	0.053	0.06	1
Hbb-bs	0.526773	-0.220014	0.108	0.1	1
Mrpl28	0.529765	0.100058	0.066	0.075	1
Elp5	0.53075	0.21715	0.05	0.044	1
Cops5	0.532164	0.231993	0.059	0.054	1
Pebp1	0.535782	0.103994	0.126	0.118	1
Med10	0.536644	-0.0693691	0.094	0.102	1
Jagn1	0.536893	-0.0598118	0.044	0.05	1
Gpr183	0.537388	-0.0900885	0.077	0.085	1
Hspa14	0.537894	-0.05258	0.044	0.05	1
Rhof	0.539884	0.0661622	0.067	0.06	1
Snhg3	0.540386	0.149966	0.102	0.095	1
Rpl36	0.541226	-0.0691716	0.856	0.857	1
Ivns1abp	0.544885	0.0999724	0.109	0.102	1
Ppil4	0.546348	-0.0519105	0.047	0.053	1
Nfkbib	0.547882	0.132637	0.065	0.059	1
Rps15a-ps5	0.549794	-0.0752165	0.152	0.161	1
Elob	0.55255	-0.0726395	0.33	0.351	1
Gm10086	0.553528	0.119968	0.118	0.11	1
Anp32b	0.554601	0.110397	0.156	0.147	1
Prkag1	0.554954	0.0563864	0.085	0.094	1
Pcyt2	0.556587	0.146882	0.05	0.044	1
Mxd4	0.55708	0.0761873	0.141	0.133	1
Psma1	0.557142	0.190967	0.232	0.233	1
Ngdn	0.55776	0.0960587	0.083	0.076	1
Llph	0.559206	0.0715894	0.123	0.135	1
Grpel1	0.55942	0.0777408	0.085	0.094	1
Rps17	0.559467	-0.0717124	0.649	0.675	1
Dnajc7	0.560276	0.143682	0.185	0.179	1
Anapc16	0.561296	0.13501	0.058	0.053	1
Ube2a	0.562003	0.053863	0.079	0.088	1
RP23-13B8.12	0.562241	0.0637868	0.055	0.049	1
Cnot2	0.562764	0.161612	0.068	0.062	1
Eif3l	0.564109	0.0618757	0.08	0.089	1
Tpi1	0.56491	-0.086361	0.088	0.095	1
Nosip	0.565137	0.0503156	0.062	0.056	1
Snhg1	0.567972	0.0564318	0.062	0.07	1
Scamp2	0.568801	0.0956844	0.073	0.067	1
Stx5a	0.569498	0.0545719	0.05	0.056	1
Lmo4	0.570568	0.0550255	0.071	0.065	1
Tnrc6b	0.572139	0.1553	0.054	0.049	1
Ten1	0.572995	0.0792635	0.068	0.076	1
Brk1	0.573206	0.0505629	0.248	0.269	1
Pfdn1	0.574579	0.101525	0.082	0.091	1
Ptpa	0.57508	0.117645	0.072	0.081	1
Acot13	0.575187	0.0630345	0.059	0.067	1
Gpx1	0.577146	-0.0869125	0.482	0.446	1
Rbmxl1	0.577329	0.251397	0.08	0.075	1
Babam1	0.577658	0.110042	0.067	0.061	1
Epn1	0.580231	0.155617	0.102	0.096	1
Sdha	0.580239	0.0569014	0.132	0.143	1
Adprh	0.581511	0.161977	0.095	0.089	1
Ythdc1	0.581907	0.0629057	0.07	0.077	1
Naa60	0.584265	0.0933628	0.051	0.057	1
Creb3	0.586217	0.0808964	0.044	0.05	1
Cdc26	0.586649	0.117926	0.06	0.055	1
Hnrnph3	0.586695	0.134537	0.062	0.057	1
Smc6	0.58853	0.0883735	0.053	0.048	1
Crip1	0.590843	-0.0831793	0.626	0.608	1
Ran	0.591051	0.0639835	0.265	0.255	1
Sfpq	0.594914	-0.0624723	0.05	0.055	1
Rpl39-ps	0.596123	0.0722811	0.351	0.352	1
Cpsf3	0.597797	0.202115	0.069	0.065	1
Ythdf2	0.599912	0.0785962	0.053	0.048	1
Smarce1	0.602561	0.165747	0.057	0.052	1
Ifi213	0.603558	0.108218	0.053	0.048	1
Hint1	0.604273	0.0589298	0.311	0.317	1
Papola	0.604846	-0.0758247	0.1	0.107	1
Mtpn	0.606661	0.196066	0.113	0.108	1
Txndc9	0.6073	0.0790068	0.078	0.072	1
Selenoh	0.607645	0.15564	0.136	0.132	1
Srrm1	0.607812	0.157356	0.059	0.055	1
Erh	0.615175	0.0531893	0.187	0.202	1
Actr3	0.616374	-0.0588071	0.346	0.359	1
Rpl35a	0.616681	-0.0702187	0.753	0.75	1
Dennd1c	0.616793	0.147324	0.067	0.062	1
Mrpl46	0.61773	0.197544	0.052	0.048	1
Sdhaf4	0.618077	0.148285	0.058	0.053	1
Med11	0.618735	0.0632794	0.071	0.066	1
Snx17	0.619109	0.0566838	0.061	0.068	1
Ptbp3	0.619948	0.159685	0.069	0.065	1
Arl6ip4	0.620372	0.0773479	0.081	0.089	1
Pbdc1	0.620793	0.0516683	0.058	0.064	1
Eif1ax	0.6208	0.0520184	0.06	0.067	1
Evi2a	0.621031	-0.0531262	0.07	0.076	1
Ddx18	0.622249	0.0992416	0.078	0.086	1
Gm11808	0.622741	-0.0513211	0.19	0.199	1
Unc50	0.624361	0.0517811	0.057	0.062	1
Rab7	0.624459	0.114469	0.119	0.113	1
Ncor1	0.627823	0.081197	0.075	0.07	1
AB124611	0.62964	0.12116	0.097	0.092	1
Bfar	0.631004	0.0593193	0.073	0.068	1
Ddx24	0.631953	0.0875511	0.087	0.095	1
Sirt2	0.632836	-0.095347	0.053	0.057	1
Actl6a	0.633003	0.0843474	0.064	0.071	1
Matr3	0.636427	0.0576037	0.068	0.062	1
Cdca4	0.637639	0.103047	0.057	0.062	1
Fam173a	0.638804	-0.0584081	0.106	0.113	1
Rbm5	0.640228	0.159574	0.083	0.078	1
Tcf25	0.644665	0.0561933	0.096	0.105	1
Tpgs1	0.645351	0.0524804	0.048	0.053	1
Mat2a	0.64553	0.130907	0.133	0.128	1
Ilf2	0.648744	0.117583	0.052	0.048	1
Thrap3	0.648847	0.125161	0.062	0.058	1
Clptm1l	0.649078	0.316964	0.082	0.079	1
[truncated: 260 more rows]

## Sheet: Wilcox.T
	p_val	avg_log2FC	pct.1	pct.2	p_val_adj
Cd74	7.37162e-195	-2.17652	0.921	0.992	2.93796e-190
H2-Eb1	6.16985e-138	-2.21775	0.447	0.889	2.45899e-133
H2-Ab1	5.36629e-132	-1.57656	0.826	0.97	2.13873e-127
H2-Aa	1.23844e-117	-1.84063	0.596	0.898	4.93581e-113
Trbc2	1.22744e-115	1.94592	0.793	0.337	4.89197e-111
Cd79a	3.13506e-110	-1.95867	0.389	0.826	1.24948e-105
Ms4a4b	4.14828e-103	1.77292	0.748	0.283	1.6533e-98
Ly6d	1.62911e-99	-2.35663	0.251	0.717	6.49283e-95
Igkc	1.15339e-97	-1.14603	0.989	0.997	4.59684e-93
Ighm	1.10699e-83	-1.38611	0.828	0.946	4.41192e-79
Trac	1.3388e-83	1.98488	0.539	0.141	5.33577e-79
Cd3g	1.68602e-79	1.89781	0.54	0.154	6.71965e-75
Tmsb10	2.27587e-79	0.704331	0.995	0.966	9.07048e-75
Iglc3	2.45263e-69	-1.96823	0.251	0.636	9.77494e-65
Iglc2	1.069e-61	-2.05581	0.365	0.683	4.26051e-57
Lat	3.07611e-61	1.67328	0.484	0.148	1.22598e-56
Thy1	1.21328e-58	1.56904	0.547	0.205	4.83555e-54
Ighd	4.5079e-57	-2.31401	0.1	0.458	1.79662e-52
Cd3d	8.29044e-57	1.40054	0.621	0.284	3.30415e-52
Cd79b	1.5305e-54	-1.33579	0.402	0.711	6.0998e-50
Cd8b1	3.48809e-50	1.9131	0.405	0.128	1.39018e-45
Lck	1.46278e-47	1.40087	0.524	0.221	5.8299e-43
Saraf	1.61077e-45	1.65246	0.365	0.107	6.41971e-41
Ms4a1	2.91859e-44	-1.61944	0.185	0.506	1.1632e-39
Napsa	4.76642e-44	-1.9413	0.061	0.358	1.89966e-39
Ms4a6b	2.81399e-41	1.46168	0.415	0.151	1.12151e-36
Cd8a	1.57821e-40	1.69066	0.264	0.056	6.28996e-36
Trbc1	1.60668e-40	1.56668	0.526	0.255	6.40341e-36
Ly6e	2.7579e-37	-0.634575	0.828	0.927	1.09916e-32
Unc93b1	8.21012e-37	-1.75127	0.087	0.355	3.27214e-32
Fcmr	6.17761e-36	-1.45021	0.206	0.482	2.46209e-31
Tcf7	9.12798e-36	1.48844	0.217	0.039	3.63796e-31
Atp1b3	4.65007e-35	1.41816	0.362	0.131	1.85328e-30
Cd27	2.81349e-34	1.42843	0.249	0.059	1.12131e-29
Cd19	4.64566e-34	-1.63377	0.1	0.361	1.85153e-29
Rps16	1.541e-32	0.585341	0.936	0.837	6.14166e-28
Cd247	1.91237e-32	1.4295	0.196	0.036	7.62173e-28
Ctss	1.33283e-31	-1.20163	0.264	0.53	5.31201e-27
Rps29	1.45314e-31	0.447331	0.994	0.969	5.79148e-27
Rps6	3.12938e-31	0.630282	0.887	0.753	1.24721e-26
Siglecg	3.39074e-31	-1.50919	0.138	0.39	1.35138e-26
Plac8	4.64562e-30	-1.47404	0.191	0.437	1.85151e-25
Prkcq	5.0011e-30	1.40487	0.17	0.027	1.99319e-25
RP24-338A5.4	1.33172e-28	-1.73072	0.016	0.207	5.30755e-24
Igfbp4	2.83681e-28	1.39896	0.135	0.016	1.13061e-23
H3f3a	5.49525e-28	-0.865901	0.529	0.726	2.19013e-23
Tyrobp	7.8074e-27	-1.50265	0.252	0.481	3.11164e-22
Selplg	8.48466e-27	1.13164	0.357	0.148	3.38156e-22
H2-DMa	2.04534e-26	-1.24573	0.151	0.39	8.15171e-22
Rps23	2.19914e-26	0.507589	0.929	0.864	8.76465e-22
Mzb1	2.25199e-26	-1.55463	0.1	0.319	8.97529e-22
Actn1	3.42111e-26	1.32717	0.215	0.058	1.36348e-21
Serinc3	8.95712e-26	-1.22281	0.167	0.397	3.56986e-21
Cd3e	2.19556e-25	1.08659	0.161	0.03	8.75041e-21
Ctsh	2.77174e-25	-1.3396	0.072	0.278	1.10468e-20
Dapl1	2.79959e-25	1.44568	0.243	0.079	1.11578e-20
H2-DMb2	4.13334e-25	-1.08956	0.22	0.462	1.64734e-20
Eef1a1	8.08575e-25	0.513955	0.912	0.825	3.22258e-20
Rps16-ps2	1.44766e-24	0.689742	0.735	0.53	5.76963e-20
Gm13588	5.00928e-24	0.91284	0.532	0.318	1.99645e-19
Rps18	1.99926e-23	0.50091	0.887	0.778	7.96804e-19
Iglc1	3.72523e-23	-1.46288	0.479	0.649	1.48469e-18
Rplp1	5.83875e-23	0.4537	0.944	0.909	2.32703e-18
Rps28	7.53717e-23	0.552638	0.884	0.789	3.00394e-18
H2-Ob	1.44152e-22	-1.30863	0.117	0.319	5.74517e-18
Fth1	1.65568e-22	-0.634543	0.796	0.875	6.59873e-18
Spib	1.68012e-22	-1.54959	0.035	0.205	6.69613e-18
Rps19	4.4133e-22	0.403077	0.982	0.951	1.75892e-17
Serp1	5.29624e-22	-1.03386	0.232	0.446	2.11082e-17
Gm14303	7.58658e-22	0.564861	0.842	0.74	3.02363e-17
Skap1	1.21724e-21	1.07893	0.241	0.084	4.85132e-17
Gimap3	1.87116e-21	1.04809	0.347	0.164	7.45751e-17
Dgka	6.54e-21	1.04176	0.283	0.113	2.60652e-16
Ly86	8.60172e-21	-1.24483	0.035	0.197	3.42822e-16
Nkg7	1.03213e-20	0.699905	0.431	0.231	4.11354e-16
Cd37	1.67446e-20	-0.93159	0.314	0.517	6.67357e-16
Hcst	1.6851e-20	0.962858	0.336	0.154	6.71598e-16
Leprotl1	1.9698e-20	1.02342	0.233	0.083	7.85063e-16
Arl4c	2.3467e-20	1.1143	0.121	0.021	9.35276e-16
Rps7	3.03052e-20	0.444059	0.905	0.841	1.20781e-15
Fxyd5	4.25237e-20	0.731336	0.588	0.387	1.69478e-15
Gpx1	6.29121e-20	-0.926218	0.33	0.527	2.50736e-15
Rps6-ps4	1.02892e-19	0.681703	0.658	0.478	4.10076e-15
Irf8	4.3547e-19	-1.39023	0.056	0.216	1.73556e-14
Lef1	5.47095e-19	1.08511	0.101	0.015	2.18045e-14
Rpl12	6.80923e-19	0.572636	0.736	0.575	2.71382e-14
Cst3	7.72036e-19	-1.40718	0.206	0.394	3.07695e-14
B2m	1.68422e-18	0.285573	0.99	0.981	6.71244e-14
Rps27	2.56366e-18	0.26454	0.997	0.992	1.02175e-13
H2-Oa	3.34933e-18	-1.14073	0.121	0.297	1.33488e-13
Rpl3	1.66318e-17	0.457366	0.884	0.766	6.62859e-13
Fcer2a	3.82774e-17	-1.32881	0.071	0.223	1.52555e-12
Gm10275	3.91334e-17	0.758411	0.477	0.302	1.55966e-12
Smim14	6.00922e-17	-1.0138	0.103	0.271	2.39497e-12
Tpt1	6.20853e-17	0.55544	0.767	0.657	2.47441e-12
Cd5	7.11033e-17	0.892585	0.079	0.009	2.83382e-12
Snn	8.06449e-17	-1.18132	0.032	0.166	3.2141e-12
Ppia	8.63592e-17	0.423641	0.867	0.795	3.44184e-12
Psap	1.81082e-16	-1.19454	0.222	0.396	7.21704e-12
Capg	4.67258e-16	-0.920168	0.122	0.292	1.86226e-11
Hvcn1	5.72794e-16	-1.11836	0.103	0.26	2.28287e-11
Rps2	9.56337e-16	0.385174	0.891	0.802	3.81148e-11
Spi1	2.25584e-15	-1.12942	0.053	0.188	8.99065e-11
Rpl13	3.02634e-15	0.256053	0.998	0.989	1.20615e-10
Gga2	6.17954e-15	-1.16779	0.027	0.145	2.46286e-10
Slfn1	7.58336e-15	0.975081	0.169	0.059	3.02235e-10
Rps3a1	8.61217e-15	0.373885	0.952	0.903	3.43238e-10
Rpl23a	9.39706e-15	0.403574	0.884	0.795	3.7452e-10
Izumo1r	9.59221e-15	1.02009	0.098	0.021	3.82297e-10
H2-Q7	9.87439e-15	0.757367	0.5	0.341	3.93544e-10
Rpl19	1.27494e-14	0.427865	0.878	0.799	5.08128e-10
Iglv1	1.46998e-14	-2.17812	0.132	0.277	5.8586e-10
Rplp2	1.54578e-14	0.415771	0.859	0.787	6.16071e-10
Uba52	1.75176e-14	0.504724	0.74	0.59	6.98164e-10
Rps15a	1.86407e-14	0.310934	0.987	0.945	7.42927e-10
Tgtp2	2.52858e-14	0.949946	0.105	0.024	1.00777e-09
Serpinb1a	3.42817e-14	-1.09011	0.069	0.203	1.3663e-09
Bank1	3.72617e-14	-1.09432	0.031	0.145	1.48507e-09
Cd22	5.7054e-14	-1.04972	0.053	0.179	2.27389e-09
Smc4	7.30461e-14	0.962923	0.193	0.08	2.91125e-09
Rpsa	7.74779e-14	0.371612	0.884	0.821	3.08788e-09
Tgtp1	8.19338e-14	0.832993	0.076	0.012	3.26547e-09
Ptpn6	8.46729e-14	-0.846219	0.174	0.335	3.37464e-09
Lat2	1.26367e-13	-0.953309	0.063	0.194	5.03634e-09
Cd6	1.3411e-13	0.926721	0.103	0.025	5.34497e-09
Cd24a	1.37059e-13	-0.972259	0.098	0.241	5.46249e-09
Blnk	1.50655e-13	-1.00846	0.056	0.181	6.00437e-09
Snx2	1.61517e-13	-0.990749	0.071	0.202	6.43726e-09
Fam189b	1.72389e-13	0.946018	0.164	0.061	6.87058e-09
Fcrla	1.85289e-13	-1.02136	0.055	0.178	7.3847e-09
Dok3	2.08974e-13	-1.05601	0.04	0.157	8.32865e-09
Fcrl1	2.66994e-13	-1.00623	0.047	0.167	1.0641e-08
Apoe	2.89663e-13	-1.3339	0.122	0.265	1.15445e-08
Mef2c	3.29236e-13	-0.992539	0.037	0.15	1.31217e-08
Ebf1	3.35676e-13	-1.13991	0.04	0.154	1.33784e-08
Ifi30	4.69936e-13	-0.970548	0.1	0.237	1.87293e-08
Cd4	5.91516e-13	0.808817	0.074	0.013	2.35749e-08
Vpreb3	6.19553e-13	-1.08373	0.05	0.168	2.46923e-08
Tnfrsf13b	8.39844e-13	-0.988145	0.043	0.157	3.3472e-08
Gm4149	8.81608e-13	0.555843	0.638	0.503	3.51365e-08
Gm11361	9.18028e-13	0.604915	0.579	0.445	3.6588e-08
Fgd2	1.00973e-12	-1.07722	0.011	0.101	4.02428e-08
Pld4	1.02239e-12	-0.949841	0.04	0.151	4.07473e-08
Rnase6	1.16107e-12	-1.05399	0.032	0.137	4.62746e-08
Cxcr6	1.27487e-12	0.934479	0.069	0.011	5.08101e-08
Wdr89	1.72064e-12	0.552817	0.572	0.422	6.85762e-08
Fcer1g	1.97415e-12	-1.04052	0.209	0.352	7.86797e-08
H2-DMb1	2.30989e-12	-0.980206	0.037	0.144	9.20607e-08
Rpl15	2.46041e-12	0.460727	0.751	0.651	9.80595e-08
Cr2	2.60977e-12	-1.15035	0.029	0.129	1.04013e-07
Chchd10	3.69745e-12	-0.931837	0.08	0.205	1.47362e-07
Rps24	5.07053e-12	0.319806	0.921	0.881	2.02086e-07
Rpl36	5.33523e-12	0.357371	0.886	0.843	2.12636e-07
Aldh2	5.49467e-12	-0.894956	0.055	0.169	2.1899e-07
Lyn	5.8464e-12	-0.976269	0.018	0.108	2.33008e-07
Ralgps2	7.64597e-12	-1.03912	0.032	0.131	3.0473e-07
Swap70	8.06804e-12	-1.10411	0.014	0.1	3.21552e-07
Cd83	8.08001e-12	-1.1485	0.042	0.146	3.22029e-07
Itk	8.359e-12	0.800083	0.085	0.02	3.33148e-07
Snord13	9.94715e-12	0.870223	0.121	0.039	3.96444e-07
Apobec3	1.13763e-11	-0.887823	0.138	0.275	4.53404e-07
Tnfrsf13c	1.15037e-11	-1.04978	0.035	0.135	4.5848e-07
Zfp36	1.27783e-11	-0.851356	0.1	0.228	5.09279e-07
Tpt1-ps3	1.6672e-11	0.731147	0.384	0.253	6.64461e-07
Gimap4	1.95446e-11	0.634744	0.449	0.302	7.78951e-07
Rgs2	2.01323e-11	-1.08783	0.043	0.146	8.02372e-07
Lgmn	2.06773e-11	-0.94606	0.021	0.11	8.24093e-07
Rps14	2.13089e-11	0.276244	0.968	0.955	8.49265e-07
Tesc	2.26319e-11	0.709966	0.061	0.01	9.01993e-07
Rps23-ps1	2.77913e-11	0.563138	0.543	0.409	1.10762e-06
Prkcd	3.11631e-11	-0.862751	0.05	0.157	1.242e-06
Pkig	3.6854e-11	-0.881658	0.061	0.172	1.46881e-06
Rplp0	3.90457e-11	0.350342	0.862	0.798	1.55616e-06
Plbd1	4.18724e-11	-1.03096	0.018	0.102	1.66882e-06
Ly6a	4.3635e-11	-0.688527	0.275	0.431	1.73907e-06
Pold4	5.12485e-11	-0.857897	0.098	0.22	2.04251e-06
Hhex	5.89327e-11	-0.891632	0.032	0.127	2.34876e-06
Ctsz	5.94486e-11	-0.734852	0.135	0.269	2.36932e-06
Xbp1	6.34786e-11	-0.923776	0.045	0.145	2.52994e-06
H2-K1	7.07016e-11	0.361785	0.879	0.822	2.81781e-06
Arpc5l	7.39464e-11	-0.701363	0.169	0.308	2.94714e-06
Syk	1.28373e-10	-0.864507	0.014	0.093	5.11632e-06
Prkch	1.37311e-10	0.68924	0.082	0.021	5.47253e-06
Ctsw	1.47125e-10	0.595504	0.211	0.099	5.86367e-06
Rps15a-ps7	1.48391e-10	0.629267	0.449	0.32	5.91413e-06
Rpl3-ps1	1.55905e-10	0.586183	0.487	0.354	6.21359e-06
AW112010	1.64102e-10	0.380225	0.55	0.409	6.54027e-06
Irf5	1.74939e-10	-0.846253	0.029	0.118	6.97221e-06
Pik3ip1	1.832e-10	0.782065	0.114	0.039	7.30143e-06
Ccnd2	2.0456e-10	0.81729	0.214	0.11	8.15275e-06
Il7r	2.17471e-10	0.851585	0.105	0.034	8.66729e-06
Cst7	2.20347e-10	0.716806	0.084	0.022	8.78192e-06
Cyba	2.20533e-10	-0.488589	0.529	0.651	8.78932e-06
Zap70	2.27176e-10	0.732713	0.095	0.028	9.05411e-06
Cd180	2.40463e-10	-0.949997	0.013	0.088	9.58364e-06
Limd2	2.49425e-10	0.466127	0.656	0.547	9.94084e-06
Pou2f2	2.52962e-10	-0.976305	0.053	0.152	1.00818e-05
Kcnn4	3.33874e-10	0.922941	0.117	0.043	1.33065e-05
Ass1	3.41871e-10	0.891904	0.103	0.034	1.36253e-05
Eef1b2	3.46584e-10	0.555867	0.548	0.432	1.38131e-05
Arhgap17	3.47182e-10	-0.858366	0.047	0.143	1.38369e-05
Emb	3.50209e-10	0.825954	0.159	0.07	1.39576e-05
Cd72	3.83815e-10	-0.894851	0.061	0.163	1.5297e-05
Cybb	4.5571e-10	-0.825471	0.066	0.171	1.81623e-05
Pou2af1	5.83253e-10	-0.833073	0.027	0.112	2.32455e-05
Hsd11b1	6.16752e-10	0.652913	0.135	0.053	2.45807e-05
Klk8	6.19631e-10	0.664973	0.1	0.032	2.46954e-05
Rps10	7.30328e-10	0.453995	0.686	0.582	2.91072e-05
Cfp	7.66225e-10	-1.02707	0.032	0.118	3.05379e-05
Cd96	1.05091e-09	0.642719	0.072	0.018	4.18839e-05
Lyz2	1.07742e-09	-1.65434	0.506	0.614	4.29405e-05
Lmo2	1.08022e-09	-0.927015	0.029	0.111	4.30523e-05
Rpl18	1.27349e-09	0.347809	0.767	0.665	5.07551e-05
Lcn4	1.37781e-09	0.62701	0.064	0.014	5.49124e-05
Cd28	1.50896e-09	0.722809	0.076	0.02	6.01396e-05
Btk	1.5521e-09	-0.785686	0.011	0.08	6.18591e-05
Gm7808	1.58528e-09	0.552638	0.442	0.315	6.31815e-05
Dnajc15	1.73071e-09	0.762422	0.232	0.128	6.89775e-05
Rps27rt	1.90107e-09	0.406443	0.722	0.614	7.57672e-05
Ltb	1.95269e-09	0.43867	0.704	0.57	7.78245e-05
Rps3	2.08993e-09	0.320363	0.902	0.853	8.32941e-05
Nsg2	2.17043e-09	0.684552	0.069	0.017	8.65026e-05
Art2b	2.67586e-09	0.607834	0.069	0.017	0.000106646
Sh2d1a	2.67658e-09	0.682003	0.095	0.031	0.000106675
Rpl4	2.70311e-09	0.305211	0.881	0.812	0.000107732
BC028528	2.74485e-09	-0.727639	0.002	0.059	0.000109396
Mpeg1	2.84818e-09	-0.85339	0.008	0.072	0.000113514
Ncf2	3.35489e-09	-0.784091	0.019	0.093	0.000133709
Blk	3.39521e-09	-0.869096	0.027	0.105	0.000135316
Ifitm3	3.46471e-09	-1.16675	0.132	0.242	0.000138086
Psme2	3.64745e-09	0.582094	0.405	0.286	0.000145369
Sit1	3.68313e-09	0.652688	0.074	0.02	0.000146791
S100a10	3.75866e-09	0.601416	0.434	0.318	0.000149801
Rpl37a	3.81464e-09	0.250642	0.942	0.918	0.000152033
Rpl5	5.06184e-09	0.476193	0.585	0.481	0.00020174
Ms4a4c	6.09356e-09	-0.735974	0.129	0.244	0.000242859
Shisa5	6.15652e-09	0.348727	0.82	0.739	0.000245368
Rasal3	6.75392e-09	0.747487	0.129	0.054	0.000269177
Sept1	7.45565e-09	0.571423	0.362	0.242	0.000297145
Lst1	7.58309e-09	-0.901119	0.068	0.161	0.000302224
Rgcc	7.98816e-09	0.754337	0.085	0.027	0.000318368
Iglv3	9.07784e-09	-1.05861	0.002	0.055	0.000361797
Rpl32	9.73586e-09	0.187478	0.977	0.978	0.000388023
Ifi47	1.05784e-08	0.681018	0.223	0.125	0.000421601
Peli1	1.34793e-08	0.746065	0.145	0.067	0.000537218
Ccl6	1.72479e-08	-1.2186	0.084	0.177	0.000687415
Pax5	1.86883e-08	-0.753577	0.014	0.079	0.000744823
Ptp4a3	2.23246e-08	-0.65026	0.116	0.223	0.000889745
Hck	2.6582e-08	-0.740706	0.031	0.105	0.00105942
Sh2d2a	2.70747e-08	0.659889	0.098	0.036	0.00107906
Grn	2.77748e-08	-0.79172	0.043	0.123	0.00110696
Rps17	3.01671e-08	0.356821	0.732	0.629	0.00120231
S100a9	3.02914e-08	-1.54161	0.431	0.544	0.00120727
Il4i1	3.24157e-08	-0.8074	0.014	0.076	0.00129193
Gm15427	3.26115e-08	0.279705	0.881	0.812	0.00129973
Cd81	3.49575e-08	-0.728031	0.056	0.142	0.00139323
Abi3	3.57028e-08	-0.743265	0.043	0.123	0.00142294
Alox5ap	3.71546e-08	-0.758417	0.032	0.106	0.0014808
Bcl11a	3.74163e-08	-0.697773	0.023	0.091	0.00149123
Ccr7	4.39677e-08	0.669249	0.215	0.121	0.00175233
Rps9	4.46889e-08	0.231445	0.939	0.916	0.00178107
Gtf2i	4.75657e-08	0.710779	0.117	0.05	0.00189573
Orai2	5.18218e-08	0.566481	0.056	0.013	0.00206536
Fcgr2b	5.22405e-08	-0.816861	0.019	0.083	0.00208204
Gm10073	5.85492e-08	0.583601	0.363	0.252	0.00233348
Gngt2	5.88322e-08	-0.749167	0.066	0.154	0.00234476
Msrb1	6.0137e-08	-0.959382	0.098	0.194	0.00239676
Gm2a	6.20268e-08	-0.712487	0.103	0.202	0.00247208
Chd3	6.35376e-08	0.614716	0.143	0.068	0.00253229
Txk	7.303e-08	0.606162	0.063	0.017	0.00291061
Cd40	7.41083e-08	-0.718148	0.016	0.077	0.00295359
Themis2	7.54246e-08	-0.676596	0.011	0.068	0.00300605
Cxcr3	7.57112e-08	0.6314	0.071	0.022	0.00301747
Pxk	7.86934e-08	-0.788546	0.05	0.128	0.00313633
Rinl	8.39307e-08	0.594068	0.116	0.049	0.00334506
Samhd1	8.51597e-08	-0.66532	0.141	0.248	0.00339404
Sh3bgrl3	8.7181e-08	-0.314519	0.683	0.79	0.0034746
Syngr2	8.84203e-08	-0.634477	0.064	0.151	0.00352399
Gm10736	8.87466e-08	0.321858	0.805	0.703	0.003537
Scpep1	9.43291e-08	-0.719333	0.019	0.082	0.00375949
Fyb	9.84417e-08	0.618529	0.151	0.074	0.00392339
Csf2ra	1.00117e-07	-0.748254	0.019	0.082	0.00399016
Rps13	1.19691e-07	0.242878	0.887	0.804	0.00477028
Stap1	1.59143e-07	-0.742373	0.031	0.098	0.00634264
Lmbrd1	1.60148e-07	-0.738464	0.034	0.103	0.00638269
Sypl	1.6857e-07	-0.695012	0.029	0.096	0.00671835
Gm14586	1.69718e-07	0.585875	0.376	0.274	0.0067641
Itgb7	1.78546e-07	0.642575	0.178	0.096	0.00711595
Tmem123	1.99623e-07	-0.692864	0.125	0.224	0.00795597
Cyp4f18	2.27578e-07	-0.769574	0.032	0.099	0.00907011
Ets1	2.53579e-07	0.528672	0.199	0.112	0.0101064
Npc2	2.68896e-07	0.505077	0.384	0.279	0.0107169
Cnn2	2.83752e-07	0.487552	0.481	0.37	0.0113089
Jchain	2.96445e-07	-1.19123	0.363	0.477	0.0118148
Rpl35a	3.09213e-07	0.347107	0.778	0.74	0.0123237
Rgs10	3.21742e-07	0.712827	0.172	0.096	0.012823
Ftl1	3.54632e-07	-0.647735	0.67	0.722	0.0141339
Bzw2	3.55388e-07	0.704012	0.108	0.047	0.014164
Rpl22l1	3.62272e-07	0.413358	0.476	0.368	0.0144383
Pxdc1	3.66955e-07	-0.735777	0.006	0.054	0.014625
Gm6204	3.6727e-07	0.625934	0.278	0.188	0.0146375
Stx7	3.99191e-07	-0.670854	0.031	0.096	0.0159098
Gm19585	4.21658e-07	0.489452	0.068	0.022	0.0168052
Hes1	4.23311e-07	-0.581884	0.018	0.075	0.0168711
Pirb	4.47398e-07	-0.633464	0.01	0.06	0.017831
Rpl29	4.5058e-07	0.402072	0.555	0.447	0.0179579
Sh3kbp1	4.63338e-07	0.620699	0.138	0.069	0.0184663
Txndc5	4.94035e-07	-0.801622	0.048	0.119	0.0196898
Rps19-ps6	5.232e-07	0.535475	0.404	0.31	0.0208521
AI467606	5.31089e-07	0.635551	0.166	0.09	0.0211665
Rpl27a	5.74273e-07	0.27047	0.818	0.746	0.0228877
Ctsc	5.79107e-07	-0.743308	0.122	0.212	0.0230803
Blvrb	5.94427e-07	-0.668387	0.09	0.176	0.0236909
S100a8	5.9543e-07	-1.25078	0.691	0.772	0.0237309
B4galnt1	5.96504e-07	0.618328	0.19	0.108	0.0237737
Rpl36a-ps2	6.01163e-07	0.528729	0.331	0.234	0.0239594
Epsti1	6.15e-07	0.677774	0.146	0.076	0.0245108
Man1a	7.20545e-07	-0.595676	0.027	0.088	0.0287173
Parp1	7.49225e-07	-0.627831	0.023	0.081	0.0298603
Rps24-ps3	7.81017e-07	0.512598	0.314	0.219	0.0311274
Pdia4	8.32552e-07	-0.683094	0.029	0.09	0.0331814
Snrpf	9.56244e-07	0.513877	0.286	0.189	0.0381111
Trf	1.02051e-06	-0.972992	0.011	0.06	0.0406723
Arl6ip5	1.05071e-06	0.496721	0.267	0.173	0.041876
Rps13-ps2	1.0653e-06	0.446305	0.432	0.328	0.0424574
Rpl17	1.23799e-06	0.326826	0.669	0.562	0.0493399
Kmo	1.40391e-06	-0.576658	0.008	0.053	0.0559528
Syvn1	1.43522e-06	-0.663572	0.018	0.07	0.0572008
Rpl9	1.55759e-06	0.294471	0.812	0.74	0.0620778
Frmd8	1.57776e-06	0.623975	0.093	0.04	0.0628815
Ncf1	1.60522e-06	-0.676939	0.034	0.095	0.063976
Myl6	1.64063e-06	0.371533	0.564	0.484	0.0653871
Rpl18a	1.71911e-06	0.156474	0.995	0.991	0.0685151
Fam105a	1.82886e-06	0.581431	0.125	0.062	0.0728893
Gm3511	1.88188e-06	0.458825	0.457	0.367	0.0750025
Rps5	2.06531e-06	0.312425	0.757	0.679	0.0823128
Mif4gd	2.18376e-06	-0.637609	0.058	0.129	0.0870338
Pitpnc1	2.55763e-06	0.628625	0.05	0.014	0.101934
Anxa6	2.58195e-06	0.558239	0.183	0.107	0.102904
Gm6863	2.73395e-06	0.594938	0.215	0.136	0.108962
Filip1l	2.75002e-06	-0.624437	0.032	0.091	0.109602
Taldo1	2.79197e-06	-0.530164	0.186	0.288	0.111274
Nfkbia	3.0236e-06	-0.432979	0.186	0.286	0.120506
Npm1	3.04211e-06	0.425502	0.49	0.391	0.121243
Cd68	3.12595e-06	-0.638764	0.014	0.062	0.124585
Ncf4	3.15159e-06	-0.654117	0.087	0.164	0.125607
Spn	3.54703e-06	0.513311	0.09	0.039	0.141367
Evl	3.5604e-06	0.511577	0.275	0.188	0.1419
Plekho1	3.64218e-06	-0.571256	0.021	0.073	0.145159
Nrm	3.75448e-06	-0.595308	0.021	0.073	0.149635
Gm43291	3.8908e-06	-0.567295	0.011	0.056	0.155068
Btla	3.95916e-06	-0.692808	0.032	0.09	0.157792
Gm5805	3.96983e-06	0.493637	0.447	0.368	0.158218
Fam129c	4.14382e-06	-0.618149	0.013	0.059	0.165152
Erp29	5.3694e-06	-0.521736	0.096	0.177	0.213998
BC017643	5.63609e-06	-0.581348	0.039	0.099	0.224626
Sh3bp5	5.7421e-06	-0.623073	0.082	0.157	0.228852
Id2	5.87326e-06	0.753077	0.209	0.134	0.234079
Glipr2	6.08567e-06	0.555453	0.084	0.036	0.242544
Gns	6.16409e-06	-0.53601	0.021	0.071	0.24567
Ifi208	6.34773e-06	0.539884	0.071	0.027	0.252989
Gm23472	6.5106e-06	0.60465	0.079	0.033	0.25948
Evi2a	6.89459e-06	-0.516065	0.034	0.091	0.274784
Atp5h	6.93593e-06	0.433296	0.423	0.334	0.276431
Prkcb	7.19024e-06	-0.46796	0.042	0.103	0.286567
Ldha	7.32134e-06	0.42408	0.405	0.314	0.291792
Rps15a-ps6	7.40957e-06	0.489291	0.362	0.274	0.295309
Rpl27	7.45214e-06	0.285551	0.752	0.665	0.297005
Rpl14	7.50461e-06	0.211934	0.902	0.835	0.299096
Srgn	8.03436e-06	-0.364761	0.421	0.528	0.320209
Stat1	8.11188e-06	0.498361	0.207	0.131	0.323299
Gm11478	8.30504e-06	0.420522	0.51	0.43	0.330998
Nrros	8.40356e-06	-0.600019	0.035	0.092	0.334924
Gm10132	8.81516e-06	0.487118	0.28	0.197	0.351328
Inpp5b	8.83989e-06	0.572581	0.066	0.025	0.352314
Hsp90b1	9.07132e-06	-0.661852	0.129	0.213	0.361538
Cd2	9.24966e-06	0.448279	0.302	0.211	0.368645
Gm9794	9.5599e-06	0.398925	0.473	0.388	0.38101
Rpsa-ps10	1.05569e-05	0.512761	0.22	0.143	0.420745
Hexa	1.15405e-05	-0.519684	0.047	0.108	0.459947
Rpl38	1.1938e-05	0.257153	0.815	0.766	0.475788
Gm3788	1.23674e-05	0.593295	0.17	0.103	0.492905
Far1	1.28217e-05	-0.504102	0.01	0.05	0.511009
Scd1	1.31638e-05	-0.614206	0.039	0.095	0.524641
S100a13	1.32952e-05	0.549219	0.162	0.096	0.529881
Birc3	1.38836e-05	-0.556647	0.018	0.063	0.553329
Ramp1	1.41995e-05	0.566084	0.079	0.034	0.565923
B3gnt8	1.42261e-05	-0.568051	0.011	0.052	0.566983
Rpl35a-ps6	1.46928e-05	0.487534	0.333	0.246	0.585582
Srpk3	1.48154e-05	-0.606611	0.023	0.07	0.590469
Gm2000	1.48326e-05	0.343327	0.641	0.562	0.591155
Tmem243	1.51728e-05	-0.546559	0.031	0.083	0.604712
Rps6-ps3	1.53141e-05	0.642996	0.203	0.134	0.610342
Bin1	1.65027e-05	-0.633591	0.096	0.168	0.657714
Inpp1	1.66815e-05	0.533217	0.071	0.029	0.664841
Rpl30	1.7033e-05	0.258434	0.834	0.806	0.678849
Cd38	1.72928e-05	-0.562711	0.029	0.08	0.689203
Lcp2	1.89595e-05	0.482216	0.085	0.039	0.75563
Csk	1.98233e-05	-0.572183	0.09	0.159	0.790058
Rpl11	2.02323e-05	0.201472	0.865	0.823	0.806356
Rpl14-ps1	2.07132e-05	0.409955	0.384	0.297	0.825524
Rfk	2.09558e-05	-0.559512	0.024	0.072	0.835195
Gsn	2.12214e-05	-0.607241	0.023	0.069	0.845777
Pgls	2.165e-05	-0.429742	0.101	0.177	0.862861
Prr13	2.19574e-05	-0.481231	0.116	0.195	0.875111
Gm15500	2.25492e-05	0.534994	0.267	0.194	0.898698
Gm10443	2.41106e-05	0.523924	0.203	0.131	0.960928
Tmem71	2.41471e-05	0.467135	0.072	0.03	0.962383
Rps11	2.43323e-05	0.19147	0.908	0.873	0.969766
Rpl13a	2.53487e-05	0.403213	0.428	0.343	1
Lyl1	2.85869e-05	-0.54915	0.027	0.076	1
Tpd52	2.94429e-05	-0.59894	0.051	0.11	1
Il2rb	3.03637e-05	0.550869	0.1	0.049	1
Tmem176b	3.04321e-05	-0.623994	0.016	0.058	1
Cbfa2t3	3.13353e-05	-0.494152	0.011	0.05	1
Atp6v0d1	3.137e-05	-0.467249	0.068	0.131	1
Anxa1	3.18516e-05	-0.855973	0.013	0.052	1
Rpl22	3.19945e-05	0.286398	0.666	0.595	1
Rps26-ps1	3.20003e-05	0.435434	0.368	0.287	1
Fkbp2	3.27276e-05	-0.567981	0.039	0.091	1
Pdk1	3.42335e-05	0.490016	0.064	0.026	1
Rnaset2b	3.47089e-05	0.47126	0.219	0.144	1
Skap2	3.70459e-05	-0.466556	0.018	0.06	1
Gm5905	3.74461e-05	0.382445	0.489	0.404	1
Rflnb	3.98979e-05	0.455014	0.082	0.038	1
Nfkbie	4.11795e-05	-0.538325	0.019	0.062	1
Hexb	4.18013e-05	-0.566488	0.058	0.117	1
H3f3b	4.2453e-05	-0.231155	0.693	0.766	1
Rps10-ps2	4.26722e-05	0.493742	0.376	0.305	1
Gm10250	4.34906e-05	0.562168	0.186	0.122	1
Sh2b3	4.36776e-05	-0.593126	0.016	0.056	1
Srpk1	4.5472e-05	0.52495	0.082	0.039	1
Rps26	4.5546e-05	0.181379	0.926	0.875	1
Myo1c	4.64805e-05	-0.469868	0.021	0.065	1
Fyn	4.66455e-05	0.484121	0.061	0.024	1
Mrpl58	4.82408e-05	0.5004	0.122	0.068	1
Ubac2	4.87859e-05	0.513525	0.132	0.076	1
Lrmp	4.97346e-05	-0.518126	0.05	0.105	1
Pdcd4	5.06577e-05	0.536681	0.071	0.031	1
Anp32a	5.35597e-05	0.538361	0.211	0.143	1
Gramd1a	5.37682e-05	0.514184	0.145	0.085	1
Iglv2	5.54179e-05	-1.7067	0.018	0.058	1
Rps15	5.63456e-05	0.239971	0.85	0.79	1
Gabarap	5.69692e-05	-0.342854	0.281	0.374	1
Pdlim1	5.71181e-05	0.557659	0.125	0.07	1
Eif4ebp1	6.0137e-05	-0.564917	0.027	0.073	1
Gm15501	6.05721e-05	0.551527	0.151	0.093	1
Gm15536	6.27479e-05	0.33664	0.481	0.4	1
Orc4	6.31029e-05	0.413032	0.055	0.021	1
Il1b	6.32239e-05	-0.899927	0.016	0.055	1
Igkv10-96	6.40643e-05	-0.912249	0.013	0.05	1
Rpl10a	6.91985e-05	0.29162	0.699	0.641	1
Gm11346	6.95382e-05	0.517219	0.092	0.046	1
Plgrkt	7.34195e-05	-0.48605	0.059	0.117	1
Polr2e	7.40808e-05	-0.498133	0.093	0.159	1
Lrrfip1	7.52542e-05	0.479964	0.1	0.052	1
Rnaset2a	7.6942e-05	0.522197	0.223	0.155	1
Pafah1b3	7.74326e-05	-0.505246	0.032	0.079	1
Cd55	7.85452e-05	-0.642972	0.082	0.142	1
Auh	8.57195e-05	0.4905	0.055	0.022	1
Mgst2	8.68494e-05	0.530857	0.077	0.036	1
Gm10260	8.69481e-05	0.460349	0.059	0.024	1
Rpl19-ps11	8.71754e-05	0.527205	0.257	0.189	1
Impdh1	9.66813e-05	0.487351	0.053	0.021	1
Wfdc17	9.82886e-05	-0.702781	0.024	0.066	1
Retnlg	9.86816e-05	-0.981732	0.074	0.134	1
Ngp	9.97128e-05	-1.32084	0.09	0.154	1
Ifitm6	0.000102003	-0.506967	0.026	0.069	1
Scand1	0.000103822	-0.416498	0.164	0.243	1
Tmsb4x	0.000110635	0.0582852	0.998	0.999	1
Igflr1	0.000111248	0.425142	0.066	0.029	1
Bex3	0.000113005	0.512332	0.08	0.039	1
Rogdi	0.000116521	-0.457831	0.042	0.092	1
Fuca1	0.00011937	-0.503297	0.05	0.102	1
Ftl1-ps1	0.000119791	-0.633005	0.235	0.315	1
Plcg2	0.000120241	-0.459714	0.019	0.059	1
Rpl35	0.000120637	0.184605	0.862	0.846	1
Tnfrsf18	0.000123634	0.52008	0.088	0.045	1
Gm10076	0.000124633	0.348061	0.527	0.452	1
Sgk1	0.000125725	0.374245	0.058	0.024	1
Hmox1	0.000128443	-1.32149	0.032	0.076	1
Lamp1	0.000130107	-0.539828	0.087	0.149	1
Map4k1	0.000134826	-0.387534	0.076	0.136	1
Dok2	0.000140727	0.457854	0.068	0.03	1
Gm6977	0.000140741	-0.524284	0.027	0.07	1
Foxp1	0.000141466	-0.4639	0.103	0.168	1
Faah	0.000142078	0.405598	0.056	0.023	1
Atpif1	0.000142296	-0.511231	0.122	0.189	1
Atp6v0b	0.000142782	-0.490372	0.119	0.185	1
Plp2	0.000146562	-0.469492	0.032	0.077	1
Ms4a6c	0.000148559	-0.63595	0.034	0.079	1
Slc15a4	0.000148585	-0.574431	0.019	0.057	1
Ifi27	0.000149139	0.563416	0.214	0.151	1
Dcaf12	0.000157785	-0.465136	0.023	0.062	1
Gm12918	0.000158009	0.438918	0.267	0.197	1
Cxcr5	0.000162459	-0.541027	0.032	0.076	1
Gnb2	0.000167106	-0.357914	0.169	0.248	1
Creg1	0.00017417	-0.608042	0.068	0.123	1
Gm10689	0.000175064	0.463836	0.088	0.046	1
Mtpn	0.000177354	-0.552771	0.072	0.128	1
Rpl36a	0.000178774	0.236335	0.699	0.636	1
Psme2b	0.000181507	0.446571	0.178	0.118	1
Rps21	0.000182777	0.195057	0.834	0.795	1
Def6	0.000182851	0.515499	0.09	0.047	1
Ctso	0.000186508	-0.485634	0.031	0.073	1
Gzma	0.00019146	-1.38809	0.148	0.214	1
Tes	0.000195933	0.414397	0.101	0.055	1
Rpl37rt	0.000202588	0.341017	0.457	0.389	1
Cdk2ap2	0.000204972	0.333064	0.415	0.335	1
Abracl	0.000216431	0.431177	0.233	0.165	1
Slc17a9	0.000216608	0.528646	0.058	0.025	1
Myl12a	0.000216893	0.395133	0.387	0.318	1
Rapgef6	0.000218932	0.526922	0.055	0.023	1
Asah1	0.000228611	-0.480863	0.016	0.051	1
Rpl21	0.000234519	0.206575	0.805	0.751	1
Rpl23	0.000248186	0.166406	0.834	0.797	1
Chil3	0.00024952	-0.861779	0.051	0.101	1
Sp140	0.000250252	-0.377122	0.026	0.066	1
Itm2c	0.000255831	0.555252	0.096	0.053	1
Lfng	0.000259902	0.400896	0.169	0.109	1
Cfl1	0.000268241	0.167644	0.879	0.853	1
Ptpn22	0.00028	0.428799	0.092	0.049	1
Lamp2	0.000283473	-0.465893	0.018	0.053	1
Cd200	0.000303069	-0.380049	0.024	0.062	1
Ppp1r11	0.000315092	-0.498344	0.114	0.176	1
Ppp3ca	0.000332323	-0.418972	0.018	0.053	1
Gpsm3	0.000338644	0.402355	0.199	0.139	1
Igtp	0.000343287	0.511131	0.077	0.039	1
Rrbp1	0.00035583	-0.408152	0.016	0.05	1
Trdc	0.000370154	0.875228	0.053	0.023	1
C1qa	0.00038259	-0.884913	0.027	0.066	1
Ptpn1	0.000383689	-0.444495	0.08	0.136	1
Mgat1	0.000390643	-0.561422	0.035	0.076	1
RP23-288C18.3	0.000393534	0.418125	0.199	0.139	1
Rpl24	0.000412902	0.321551	0.49	0.414	1
Rps20	0.000416919	0.18174	0.831	0.777	1
Serpina3g	0.000428169	-0.413713	0.019	0.054	1
Spcs3	0.000430509	-0.332999	0.024	0.062	1
Edem2	0.000431804	-0.338541	0.029	0.069	1
Snx5	0.000443593	-0.513432	0.117	0.177	1
Pfn1	0.000444532	0.20475	0.783	0.731	1
Rps8	0.000454983	0.230328	0.754	0.724	1
Gm8186	0.000470318	0.424788	0.301	0.24	1
Arrb2	0.000473928	0.418294	0.159	0.104	1
Ifitm2	0.00049266	-0.578471	0.058	0.106	1
Hnrnpf	0.000493933	0.364339	0.386	0.322	1
Calr	0.000496244	-0.356046	0.106	0.168	1
Sp100	0.000500264	0.451133	0.262	0.199	1
Oaz1	0.000538282	0.272222	0.622	0.565	1
Uchl3	0.00056714	-0.429158	0.074	0.127	1
Gm10036	0.000568362	0.408714	0.236	0.177	1
Satb1	0.000569538	0.457398	0.079	0.042	1
Tor3a	0.000572994	-0.37012	0.021	0.056	1
Gm9844	0.000577678	0.371981	0.098	0.056	1
Atp6v0e	0.000583248	-0.343274	0.227	0.307	1
D1Ertd622e	0.000589882	-0.440117	0.019	0.053	1
Rpl6	0.000597943	0.201453	0.751	0.714	1
Lmo4	0.000601966	-0.297099	0.039	0.082	1
Atp1a1	0.000606336	0.477196	0.119	0.073	1
Klf3	0.000619519	0.426239	0.09	0.05	1
Ly6c1	0.000620928	0.666821	0.061	0.03	1
Arhgap45	0.000629957	0.310774	0.357	0.278	1
Tpst2	0.0006317	0.487226	0.13	0.082	1
S100a11	0.000641572	-0.551661	0.286	0.358	1
Hmgn1	0.000648212	-0.38589	0.174	0.243	1
Gm7536	0.000649115	0.315767	0.407	0.338	1
Gm9385	0.00066181	0.452364	0.268	0.206	1
Gdi2	0.000675252	-0.363167	0.172	0.241	1
Ablim1	0.000676329	0.46753	0.132	0.084	1
Gm10123	0.000686335	0.379949	0.259	0.196	1
Cnn3	0.000722841	-0.511369	0.039	0.079	1
Map2k1	0.000733338	-0.465983	0.048	0.092	1
Lgals3	0.000736363	-0.738608	0.05	0.093	1
Pgd	0.000742284	-0.422453	0.039	0.079	1
Cox7a2l	0.000781263	0.343065	0.318	0.246	1
Pdia6	0.000792691	-0.39063	0.113	0.172	1
Rnh1	0.000836526	-0.51763	0.072	0.121	1
Gm13436	0.000845999	0.419283	0.283	0.22	1
Pnrc1	0.000846184	0.410801	0.195	0.137	1
Gm7600	0.000850609	0.412268	0.314	0.254	1
Slpi	0.000851009	-0.874396	0.1	0.154	1
Tmem55b	0.000870838	-0.485017	0.053	0.097	1
Scp2	0.000878497	0.41767	0.219	0.162	1
Plek	0.000881029	-0.432462	0.019	0.051	1
Nckap1l	0.000892792	-0.427342	0.032	0.07	1
Arf5	0.000934943	0.439347	0.251	0.191	1
Susd3	0.000982296	-0.364849	0.053	0.099	1
Arhgap9	0.000983139	0.411822	0.161	0.109	1
Jak1	0.000986981	0.333339	0.233	0.169	1
Pmf1	0.000999004	-0.390344	0.096	0.152	1
Rps4x	0.00101838	0.233188	0.664	0.619	1
Bin2	0.00102143	0.447996	0.268	0.208	1
Gdi1	0.0010341	-0.456017	0.079	0.129	1
Ccdc50	0.00104442	-0.401675	0.023	0.056	1
Rps15a-ps4	0.00106426	0.567289	0.169	0.12	1
Cog8	0.00107451	-0.361172	0.024	0.058	1
Capza1	0.00107673	0.404925	0.084	0.047	1
1110059E24Rik	0.00107839	-0.401788	0.047	0.089	1
Haao	0.0010815	-0.434088	0.037	0.076	1
Cdc42se1	0.00108153	0.345345	0.235	0.174	1
Strn4	0.00109495	-0.391153	0.024	0.058	1
Lcp1	0.00109784	-0.284341	0.301	0.373	1
Bcl2a1b	0.00110404	-0.500332	0.064	0.111	1
Eif3e	0.00112585	0.480878	0.212	0.157	1
Hpcal1	0.0011902	0.384375	0.072	0.039	1
Tgfb1	0.00119264	-0.433036	0.032	0.068	1
Rps11-ps1	0.00119384	0.415904	0.264	0.206	1
Selenop	0.00119415	0.493216	0.113	0.07	1
Relb	0.00121314	-0.375218	0.023	0.055	1
Vars	0.0012215	-0.324686	0.05	0.093	1
Fcgr3	0.00131158	-0.515636	0.019	0.05	1
Idnk	0.00131816	0.391707	0.114	0.071	1
Samsn1	0.00132323	-0.352019	0.023	0.055	1
Mtdh	0.00133379	-0.308214	0.109	0.167	1
Klf2	0.00133385	0.303292	0.349	0.279	1
Hba-a1	0.00135347	-0.801651	0.087	0.136	1
Oat	0.00136472	-0.304078	0.021	0.053	1
Vps37b	0.00136556	0.398632	0.059	0.03	1
Gm24265	0.00138024	0.421472	0.071	0.038	1
Snx4	0.00138795	0.451934	0.071	0.038	1
Tcof1	0.00139779	0.410561	0.059	0.03	1
Rpl10a-ps1	0.00143678	0.334608	0.386	0.321	1
Rps25	0.00149402	0.188804	0.796	0.756	1
Rpl34	0.00153975	0.169886	0.778	0.749	1
Gm6472	0.00155488	0.370446	0.301	0.24	1
Ginm1	0.00157425	0.419443	0.051	0.024	1
Hspa5	0.00157695	-0.337535	0.158	0.22	1
Ezr	0.00158083	-0.447758	0.169	0.227	1
Ctla2a	0.00159449	0.349434	0.059	0.03	1
Trp53i11	0.00165648	-0.402307	0.039	0.076	1
Ddit4	0.00165976	0.420527	0.109	0.068	1
Pycard	0.00169337	0.395032	0.198	0.143	1
Lgals1	0.00170873	0.452523	0.281	0.223	1
Rpl36-ps3	0.001734	0.438675	0.059	0.03	1
Sat1	0.00176844	-0.452878	0.127	0.184	1
Rpl18-ps2	0.00179104	0.437727	0.174	0.125	1
Snrnp25	0.00183784	-0.401178	0.029	0.062	1
Pdcd5-ps	0.00187775	0.403791	0.059	0.03	1
Elovl5	0.00195149	0.427661	0.08	0.046	1
Gm8430	0.00197091	0.400751	0.286	0.23	1
Ppp1r18	0.00197529	0.376241	0.275	0.215	1
Lbh	0.00202284	-0.379016	0.031	0.065	1
Rpl41	0.00206279	0.114025	0.971	0.976	1
Hp	0.00206893	-0.692446	0.031	0.063	1
Marcksl1	0.00210051	-0.409223	0.027	0.059	1
RP23-70B19.5	0.00212741	0.419138	0.129	0.085	1
Leprot	0.00216914	-0.414282	0.039	0.075	1
Igkv1-117	0.00221465	-1.19645	0.034	0.068	1
Tecpr1	0.0022327	0.362956	0.076	0.042	1
Pold1	0.00225329	-0.380631	0.031	0.064	1
Hist3h2a	0.00225423	-0.338313	0.021	0.05	1
Nfkb2	0.00229759	-0.387887	0.039	0.075	1
Pabpc1	0.00230046	0.258299	0.539	0.473	1
Rraga	0.00230172	-0.344681	0.05	0.09	1
Grb2	0.00230538	-0.359481	0.058	0.1	1
Rps3a2	0.00230822	0.336427	0.32	0.263	1
Mndal	0.00231304	-0.385258	0.15	0.205	1
Gimap9	0.00235896	0.38868	0.166	0.117	1
Mir142hg	0.00241816	-0.335923	0.196	0.257	1
Gm10288	0.00249731	0.277462	0.402	0.338	1
Shmt2	0.0024995	0.465328	0.082	0.048	1
Epn1	0.00252355	-0.351049	0.069	0.114	1
Rpl37	0.00255748	0.166468	0.912	0.898	1
Camp	0.00265514	-1.09994	0.137	0.186	1
Rps15-ps2	0.0027738	0.453395	0.153	0.108	1
Pea15a	0.00279581	0.312954	0.058	0.03	1
Gm5561	0.00284141	0.392156	0.17	0.123	1
Ctsa	0.0028833	-0.385189	0.133	0.188	1
Slamf7	0.00288586	-0.299023	0.023	0.052	1
Cd7	0.00289447	0.344668	0.135	0.091	1
Prdx5	0.00293549	-0.456546	0.167	0.221	1
Rpl21-ps15	0.00296998	0.389164	0.148	0.104	1
Rack1	0.00297646	0.282083	0.5	0.452	1
Gm10269	0.00303974	0.412381	0.186	0.139	1
Bid	0.00307811	-0.312566	0.027	0.059	1
Hspa8	0.00311793	0.208141	0.571	0.523	1
Ifi206	0.00313164	0.392961	0.069	0.039	1
Tagln2	0.00319758	0.283962	0.291	0.231	1
Atraid	0.00326027	-0.354492	0.034	0.067	1
Klrd1	0.00326264	0.189663	0.14	0.094	1
Rpl38-ps2	0.00326816	0.336536	0.296	0.243	1
Eif1	0.00330361	-0.17927	0.72	0.768	1
B9d2	0.00334515	-0.338142	0.026	0.056	1
Slc9a3r1	0.00347767	0.331011	0.101	0.064	1
Gm13611	0.00350307	0.431309	0.14	0.097	1
Iqgap1	0.00351688	-0.261371	0.056	0.097	1
Kcnab2	0.0035347	0.305579	0.058	0.03	1
Tmbim4	0.00355184	-0.393439	0.074	0.116	1
Mif	0.00359151	0.383332	0.315	0.263	1
Gpr18	0.00360763	-0.402785	0.093	0.139	1
Gbp4	0.00366452	0.475195	0.059	0.032	1
Rnf114	0.00372615	0.385639	0.154	0.11	1
Zfp207	0.00373905	-0.308906	0.068	0.11	1
Timm17b	0.00379037	-0.383814	0.077	0.12	1
Churc1	0.00392687	0.379423	0.114	0.076	1
Reep5	0.00395343	-0.306516	0.201	0.263	1
A930005H10Rik	0.00402057	0.362917	0.092	0.057	1
Tnfaip8l2	0.00405662	0.401899	0.138	0.096	1
Pnkd	0.00405856	-0.336198	0.031	0.062	1
Atp6ap1	0.00406898	-0.300729	0.087	0.134	1
Ubb	0.00412187	0.134015	0.873	0.866	1
Mgrn1	0.00412972	-0.325984	0.024	0.053	1
Dazap2	0.00413864	-0.332292	0.125	0.177	1
Rps10-ps1	0.00415686	0.351936	0.146	0.103	1
Acp5	0.00429395	0.396128	0.23	0.178	1
Zfp706	0.00430927	-0.258904	0.267	0.329	1
Sept6	0.00433383	0.301702	0.13	0.088	1
Fam32a	0.00434309	-0.274676	0.14	0.195	1
AC149090.1	0.00444476	-0.338043	0.085	0.13	1
Acaa2	0.00448309	0.361519	0.077	0.046	1
Gm12191	0.00452637	0.431852	0.172	0.128	1
Emg1	0.00453564	0.30413	0.236	0.183	1
Gm13192	0.00454364	0.429122	0.061	0.034	1
Ppm1m	0.0045729	-0.367687	0.04	0.073	1
Gm14165	0.00457342	0.40058	0.162	0.119	1
Pld3	0.00462248	0.315972	0.113	0.073	1
Rpl7a	0.0046531	0.283242	0.379	0.324	1
Ucp2	0.00466975	-0.166479	0.471	0.53	1
Rnf138	0.00468345	0.260202	0.069	0.039	1
Wsb1	0.00469385	-0.307781	0.039	0.072	1
Il2rg	0.00469394	0.28879	0.455	0.399	1
Vim	0.00475516	-0.431205	0.092	0.135	1
Bmyc	0.00490005	-0.332826	0.074	0.116	1
Mfng	0.00490659	0.394316	0.085	0.053	1
Tmod3	0.00498027	-0.343082	0.048	0.084	1
Rpa3	0.00504197	-0.272709	0.023	0.05	1
Pim2	0.00520735	0.345431	0.064	0.036	1
Ap2m1	0.00529257	-0.222796	0.05	0.087	1
Ptk2b	0.00530507	-0.396947	0.047	0.081	1
Cct2	0.00531302	0.414888	0.153	0.112	1
Vamp3	0.00531317	-0.369708	0.027	0.056	1
Ninj1	0.00534049	-0.373034	0.031	0.06	1
Tubb5	0.00534794	0.332202	0.243	0.189	1
Zfp36l1	0.00537789	-0.304781	0.066	0.106	1
Cd1d1	0.00538212	-0.353107	0.034	0.065	1
Gm8730	0.00544733	0.410977	0.251	0.203	1
Mcl1	0.00547969	-0.3653	0.116	0.162	1
Rpl8	0.00552363	0.161633	0.878	0.864	1
Rpl6l	0.0055687	0.312893	0.235	0.185	1
Ralbp1	0.00559561	0.400535	0.079	0.048	1
Gltp	0.00562067	0.348117	0.151	0.108	1
Ndufb8	0.00570402	-0.280768	0.143	0.197	1
Gsto1	0.00589	-0.299494	0.027	0.056	1
Hcls1	0.00590851	-0.231643	0.15	0.205	1
Traf7	0.00591521	-0.288939	0.027	0.056	1
Slc25a11	0.00594979	-0.359198	0.072	0.112	1
Tmem192	0.0059645	-0.298009	0.024	0.051	1
Ss18	0.00597443	0.336209	0.066	0.038	1
Dnaja1	0.00600338	0.404344	0.183	0.139	1
Tprgl	0.00603112	0.428479	0.148	0.108	1
Ddb2	0.00603334	0.3226	0.05	0.026	1
Lcn2	0.00611116	-0.812547	0.066	0.104	1
Sh3bp1	0.00624217	0.400843	0.084	0.053	1
Fis1	0.00625932	-0.174083	0.203	0.266	1
Ier5	0.0062702	-0.343258	0.032	0.062	1
Stk38	0.00639052	0.37208	0.096	0.062	1
Tnfaip8	0.00643846	-0.330268	0.053	0.088	1
Mrps5	0.00646414	0.384821	0.051	0.027	1
Sh3bgrl	0.00657946	-0.340561	0.04	0.072	1
Sigirr	0.00671152	0.337333	0.059	0.033	1
Smim20	0.00678142	-0.331125	0.039	0.07	1
Cdkn2d	0.00679566	0.37246	0.13	0.091	1
Cbfb	0.00685284	0.253939	0.058	0.032	1
Nedd9	0.0070018	-0.307449	0.027	0.055	1
BE692007	0.00709454	-0.434577	0.045	0.077	1
Bcl2a1d	0.0071286	-0.41101	0.031	0.059	1
Gm7079	0.00714354	0.374393	0.068	0.04	1
Dgkd	0.0071645	-0.340401	0.035	0.065	1
Sf3b4	0.00718359	-0.266149	0.05	0.085	1
Ptpn18	0.00718566	0.248096	0.45	0.395	1
Snx20	0.00730255	-0.291646	0.069	0.108	1
Cib1	0.00736835	-0.33142	0.122	0.168	1
Tbcb	0.00746389	-0.234359	0.082	0.125	1
Nt5c3b	0.00747086	0.278838	0.077	0.047	1
Yif1b	0.00754969	-0.214466	0.027	0.055	1
Sept9	0.0077127	0.415083	0.096	0.064	1
Uba1	0.00804582	0.384714	0.106	0.071	1
Akap8l	0.00817244	-0.289733	0.031	0.059	1
Eef2	0.00826203	0.276978	0.5	0.455	1
Rpl31-ps8	0.00827765	0.327829	0.275	0.226	1
Pigyl	0.00828847	-0.28721	0.029	0.056	1
Rps15a-ps3	0.00838903	0.274131	0.05	0.027	1
Crlf3	0.00839988	0.392277	0.161	0.119	1
Eef1g	0.00874582	0.279608	0.439	0.389	1
Ctsb	0.00886175	-0.699602	0.214	0.266	1
Stk11	0.00902162	-0.367574	0.027	0.053	1
Cotl1	0.00934698	0.206354	0.548	0.496	1
Exosc8	0.00939596	0.361124	0.093	0.062	1
Cmc1	0.00953855	0.330231	0.053	0.03	1
Chmp2b	0.00955354	-0.291543	0.032	0.06	1
Limd1	0.00964335	-0.304455	0.058	0.092	1
Mtx2	0.00978278	-0.310975	0.029	0.056	1
Trim34a	0.00980688	-0.372756	0.04	0.07	1
Vamp8	0.00984599	-0.220476	0.162	0.216	1
Canx	0.00993823	-0.236082	0.082	0.122	1
Rpl26	0.0103028	0.152396	0.847	0.821	1
Sdf2l1	0.0103298	-0.355391	0.043	0.073	1
Naca	0.0106787	0.208398	0.598	0.562	1
Cnih4	0.010707	-0.184617	0.032	0.06	1
Cd52	0.0111507	-0.113107	0.932	0.947	1
Capns1	0.0112532	-0.291027	0.137	0.182	1
Ndufa12	0.0114371	-0.28775	0.111	0.155	1
Cct6a	0.0116427	0.385082	0.191	0.148	1
Cd44	0.0116473	-0.261421	0.031	0.057	1
Sec11c	0.011757	-0.342057	0.195	0.245	1
Htra2	0.0119029	-0.246779	0.032	0.059	1
Cuedc2	0.0119712	-0.209413	0.035	0.064	1
Ddx54	0.0120837	-0.233984	0.047	0.078	1
Tmem258	0.0121378	-0.174027	0.312	0.381	1
Snrpg	0.0121539	0.227969	0.471	0.431	1
Sf3b2	0.0122836	-0.243128	0.1	0.142	1
Ehd1	0.0122838	-0.340288	0.039	0.067	1
Skp1a	0.0123292	0.333145	0.148	0.109	1
Gm14681	0.0123623	0.327352	0.08	0.052	1
Gm11808	0.0126187	0.367303	0.222	0.182	1
Inpp5d	0.0129389	-0.273845	0.034	0.061	1
RP23-58B7.2	0.0130633	0.365057	0.127	0.092	1
Yipf1	0.013262	-0.288262	0.05	0.081	1
Ppp2r5c	0.0134207	0.307034	0.069	0.043	1
Trim26	0.0134252	0.313325	0.063	0.038	1
Gm9843	0.0135021	0.154556	0.666	0.622	1
Utp3	0.0135646	-0.216583	0.047	0.077	1
Trmt112	0.0135725	-0.138162	0.185	0.243	1
Nmi	0.013581	0.237686	0.095	0.063	1
Ssbp4	0.0135826	0.338776	0.053	0.03	1
Aif1	0.0136932	-0.314028	0.027	0.052	1
Gusb	0.0137304	-0.11489	0.029	0.055	1
Gm15421	0.013794	0.345324	0.109	0.077	1
Ndufa3	0.0138746	0.225143	0.428	0.381	1
Emc6	0.014074	-0.307578	0.082	0.119	1
Arf6	0.014202	-0.378438	0.064	0.096	1
Psmb8	0.0142276	0.244969	0.494	0.459	1
Washc3	0.0142857	0.293716	0.069	0.043	1
Tmem242	0.014287	-0.211362	0.031	0.056	1
Pcif1	0.0143401	-0.284125	0.05	0.081	1
Plekha2	0.0145069	-0.343044	0.061	0.093	1
Xrn2	0.0146707	0.34568	0.119	0.085	1
Nsmce1	0.0147327	-0.222613	0.106	0.148	1
Mrps7	0.0147772	-0.205852	0.037	0.065	1
Trim30a	0.0149797	-0.34085	0.042	0.07	1
Stub1	0.015024	-0.255465	0.119	0.162	1
Erp44	0.015057	-0.231133	0.076	0.112	1
Gm20559	0.0150734	-0.277758	0.026	0.05	1
Mxd4	0.015229	-0.26688	0.109	0.151	1
Tex261	0.0153224	0.31883	0.133	0.098	1
Acot9	0.015343	0.343527	0.061	0.037	1
Gm13680	0.0156871	0.325659	0.121	0.088	1
Ptma	0.0157687	-0.177806	0.498	0.55	1
Ppt1	0.0158965	-0.378198	0.079	0.114	1
H2-Q4	0.0160978	0.349967	0.098	0.068	1
Ak2	0.016588	-0.249694	0.063	0.096	1
Psmb7	0.0166079	0.244119	0.108	0.075	1
Rps27a	0.0168383	0.15809	0.775	0.776	1
Tuba1b	0.0168617	0.254746	0.27	0.221	1
Pml	0.0168768	-0.252164	0.035	0.062	1
Txndc15	0.0170541	0.313846	0.053	0.031	1
Emp3	0.0171906	0.257772	0.368	0.319	1
Rpl31	0.0171987	0.215315	0.672	0.657	1
Pdia3	0.0172406	0.20783	0.196	0.151	1
Cyb5a	0.0174272	0.295178	0.167	0.128	1
Rfc2	0.0174452	-0.243195	0.08	0.116	1
Il10rb	0.0175409	-0.279398	0.045	0.073	1
Laptm5	0.0177109	0.176617	0.434	0.384	1
Hes6	0.0178643	-0.330978	0.04	0.067	1
Tvp23b	0.017982	0.338826	0.055	0.033	1
Idh3g	0.0182301	-0.330825	0.148	0.189	1
Anxa2	0.0182357	-0.548627	0.092	0.126	1
Tmco1	0.0182922	-0.292821	0.048	0.077	1
Ndufa13	0.0183454	0.212759	0.354	0.303	1
Mfsd10	0.0183955	-0.233331	0.031	0.055	1
Gm43712	0.0184599	0.38081	0.1	0.07	1
Aes	0.0184744	0.394883	0.159	0.125	1
Mrps9	0.0185156	-0.276632	0.029	0.053	1
Gm9835	0.0185871	0.255969	0.19	0.147	1
Bola2	0.0187076	0.306119	0.201	0.162	1
Pet100	0.0189373	-0.248052	0.116	0.157	1
Bri3	0.0190194	-0.262522	0.037	0.063	1
Gm9493	0.0191442	0.254284	0.1	0.069	1
Arhgdia	0.0195009	-0.210203	0.262	0.312	1
Dnajc3	0.0196074	0.307347	0.084	0.056	1
Hmgn2	0.0197653	-0.276212	0.122	0.163	1
Ighg2c	0.0198278	-0.643692	0.069	0.102	1
Borcs7	0.019841	-0.356583	0.043	0.07	1
Tank	0.0199861	-0.227758	0.029	0.053	1
Fos	0.0204352	-0.422054	0.04	0.066	1
Psmd5	0.0206002	-0.208822	0.037	0.063	1
Srsf3	0.0207755	-0.181357	0.244	0.297	1
Hmg20b	0.0212588	-0.226222	0.027	0.05	1
Fam111a	0.0213734	-0.286853	0.051	0.08	1
Commd4	0.0213904	-0.23341	0.111	0.149	1
Rap1b	0.021472	0.240478	0.22	0.176	1
Snrpb2	0.0215952	0.404929	0.129	0.097	1
Ddx21	0.0216047	0.239596	0.061	0.038	1
H2-M3	0.0217064	-0.23405	0.063	0.094	1
Rnf13	0.0220439	-0.264973	0.035	0.06	1
Car1	0.0222298	-0.446989	0.058	0.087	1
Tmem50a	0.0222918	0.257105	0.342	0.295	1
Psmd8	0.0224487	0.338684	0.175	0.138	1
Wdr83os	0.0225775	-0.271213	0.093	0.128	1
Laptm4a	0.022649	-0.215513	0.095	0.132	1
Cbx1	0.0228629	-0.233622	0.069	0.102	1
Ppil1	0.0229043	-0.223035	0.029	0.052	1
Wbp4	0.0229542	-0.216599	0.027	0.05	1
Rpp25l	0.0230595	-0.272867	0.034	0.058	1
Zfp36l2	0.0231156	0.259758	0.058	0.036	1
Rps15a-ps5	0.0232815	0.369961	0.18	0.145	1
Irf7	0.0234243	0.239905	0.064	0.041	1
Sumo3	0.0234697	-0.246854	0.068	0.099	1
Bcl7b	0.0238191	0.30815	0.084	0.057	1
Gmfg	0.0243999	0.239835	0.317	0.27	1
Arhgap25	0.0245228	-0.175606	0.037	0.062	1
Phyh	0.0245429	-0.234873	0.035	0.06	1
Ppil2	0.0247723	0.2315	0.109	0.078	1
AB124611	0.0247936	-0.245708	0.072	0.105	1
Gm11539	0.0251218	0.335234	0.106	0.077	1
Gm12254	0.0251589	0.363238	0.148	0.116	1
Nop56	0.0252595	0.267322	0.1	0.07	1
Gm1821	0.0255608	0.250352	0.383	0.341	1
Srrm1	0.0255662	-0.253645	0.04	0.065	1
Tecr	0.0256969	0.312447	0.248	0.208	1
Dbnl	0.0258073	-0.228741	0.158	0.203	1
Kmt2e	0.0261019	-0.271572	0.1	0.135	1
Capza2	0.0263026	-0.256439	0.177	0.219	1
Cdpf1	0.0263305	0.262788	0.058	0.036	1
Thoc7	0.0263507	0.34633	0.105	0.076	1
Hsbp1	0.0264625	-0.227384	0.137	0.177	1
Rps12-ps4	0.0267491	0.317594	0.066	0.043	1
Txnip	0.0267938	0.230523	0.143	0.108	1
Cks2	0.0269034	-0.284408	0.039	0.063	1
Tbca	0.0271017	0.256197	0.191	0.152	1
Adprh	0.0275399	-0.275033	0.071	0.102	1
Mrpl11	0.0275712	-0.192629	0.029	0.051	1
Gng2	0.0276817	-0.288237	0.053	0.081	1
Rpl7	0.0277477	0.128779	0.762	0.731	1
Prdx2	0.0277945	-0.312844	0.113	0.148	1
Trpc4ap	0.0287147	0.213561	0.085	0.059	1
Vdac3	0.0289034	-0.205757	0.068	0.099	1
Pin4	0.0289106	0.349757	0.088	0.062	1
Slfn2	0.0291763	0.288157	0.204	0.167	1
Gm7429	0.0291851	0.266553	0.079	0.053	1
Spr	0.0293353	0.316391	0.055	0.034	1
Nip7	0.0295754	0.305319	0.076	0.051	1
Cnpy3	0.0296597	-0.237447	0.051	0.079	1
Irf1	0.0297194	0.380412	0.127	0.096	1
Arhgef1	0.030207	0.326208	0.249	0.212	1
C1qb	0.0306043	-0.689791	0.045	0.07	1
Tonsl	0.0306766	0.254509	0.273	0.23	1
Gm3531	0.0308128	-0.166317	0.053	0.081	1
Pdap1	0.0310524	0.282497	0.154	0.12	1
Nt5c3	0.0312424	0.24588	0.074	0.05	1
Slirp	0.0315238	-0.218838	0.077	0.109	1
Stard7	0.0315989	-0.229229	0.034	0.056	1
Uqcrh	0.0316661	0.240979	0.434	0.395	1
Mpv17l2	0.0318224	-0.245636	0.039	0.062	1
Bin3	0.0319712	-0.172749	0.029	0.05	1
Clk1	0.0319801	-0.213967	0.174	0.216	1
Lsp1	0.0320617	-0.245538	0.381	0.435	1
Prdx6	0.0322081	0.328597	0.175	0.142	1
Nptn	0.0323763	-0.203518	0.035	0.059	1
Mrpl33	0.0324174	0.317634	0.185	0.15	1
Lamtor5	0.0324834	-0.215932	0.141	0.181	1
Vamp2	0.0325261	-0.293498	0.031	0.052	1
Polr2h	0.0326607	0.28496	0.051	0.032	1
Car2	0.0327386	-0.443101	0.034	0.056	1
Gm8797	0.0330035	0.242139	0.362	0.326	1
Rsrc2	0.0332153	-0.227593	0.061	0.09	1
Herpud1	0.0334191	-0.182579	0.076	0.108	1
Slc35c2	0.0335036	-0.172587	0.029	0.05	1
Rbm34	0.0336139	0.297968	0.058	0.037	1
Hmox2	0.0336806	-0.178893	0.066	0.096	1
Trim12a	0.0339201	0.267002	0.116	0.085	1
Nme1	0.0339302	0.189257	0.336	0.288	1
Nubp1	0.0343206	-0.276783	0.061	0.089	1
Aida	0.0344977	-0.251026	0.031	0.052	1
Asnsd1	0.0345688	-0.207981	0.043	0.068	1
Tspan13	0.0348009	-0.224234	0.127	0.164	1
Ilkap	0.0350008	-0.213168	0.048	0.074	1
Xab2	0.0350927	-0.236613	0.035	0.058	1
Gnptg	0.0354715	0.249244	0.088	0.062	1
Nudt19	0.035542	-0.136797	0.031	0.052	1
Sipa1	0.0355594	-0.201233	0.09	0.124	1
H2afy	0.0357614	-0.203222	0.079	0.111	1
Pnp	0.0358672	-0.138621	0.032	0.054	1
Smap2	0.0363236	0.317856	0.108	0.079	1
Arl2bp	0.0367115	0.374238	0.077	0.053	1
Marc2	0.036836	-0.220066	0.088	0.122	1
Pkp3	0.03695	0.280602	0.085	0.06	1
Snrpd3	0.0369578	0.233266	0.322	0.281	1
Gramd3	0.0371444	0.29565	0.098	0.071	1
Gm8995	0.0372137	0.213717	0.051	0.032	1
Med8	0.0373425	0.36532	0.072	0.05	1
Clptm1l	0.0374969	-0.390837	0.063	0.089	1
Rpl9-ps6	0.0375501	0.246147	0.293	0.255	1
Rps3a3	0.0376398	0.346716	0.088	0.064	1
Gm6136	0.0376535	0.268865	0.24	0.203	1
Rpl7-ps7	0.0378052	0.361846	0.143	0.114	1
Itgb1	0.0378299	0.316984	0.05	0.031	1
Stat4	0.0379115	0.191292	0.058	0.037	1
Ifi209	0.0379205	-0.269679	0.103	0.136	1
Gorasp2	0.0379325	-0.189866	0.058	0.085	1
Il4ra	0.0386827	-0.234928	0.031	0.051	1
Nap1l1	0.0388476	-0.218421	0.124	0.161	1
Ergic3	0.0388902	-0.279783	0.063	0.09	1
Luc7l3	0.0390119	-0.18233	0.066	0.095	1
S1pr4	0.0390342	0.24394	0.125	0.095	1
Ubl5	0.0394682	-0.0939506	0.363	0.418	1
Rpl7l1	0.0408574	-0.258976	0.055	0.08	1
Psma1	0.0408885	-0.223728	0.204	0.246	1
Ahsa1	0.0413442	0.308899	0.116	0.088	1
Fkbp3	0.0416254	0.30251	0.219	0.185	1
Anapc16	0.0417566	-0.228929	0.04	0.063	1
Mtfr1l	0.0417898	0.260951	0.066	0.045	1
Ccdc124	0.0418053	-0.253493	0.079	0.108	1
Gm5586	0.0418879	0.255551	0.265	0.228	1
Hbb-bt	0.0422762	-0.484411	0.047	0.07	1
Gm9892	0.0424775	0.25808	0.053	0.034	1
Nol12	0.0430662	0.32031	0.061	0.041	1
Rasgrp2	0.0431804	0.251289	0.172	0.138	1
Tapbpl	0.0434732	0.245765	0.058	0.038	1
Xist	0.0435242	-0.187948	0.138	0.176	1
Rassf5	0.043569	0.193776	0.106	0.078	1
Rgs19	0.0436896	-0.228956	0.135	0.172	1
Mrpl43	0.0437598	-0.247232	0.066	0.093	1
Cat	0.043764	-0.15215	0.056	0.083	1
Rab5c	0.043788	-0.15996	0.105	0.139	1
H2-T22	0.0438504	0.252398	0.093	0.068	1
Slc25a12	0.0441701	0.211612	0.051	0.033	1
Nsa2	0.0442148	0.197884	0.08	0.056	1
Ndufs8	0.044257	-0.241419	0.138	0.174	1
Gemin7	0.0443919	-0.174312	0.087	0.119	1
Gm4366	0.0446442	0.355544	0.169	0.139	1
Rps12	0.0447455	0.128936	0.74	0.705	1
Twf2	0.0449101	0.24521	0.096	0.07	1
Fam49b	0.0449949	-0.280145	0.15	0.185	1
Tpr	0.0450739	0.253555	0.072	0.05	1
Ifi203	0.0452425	0.194643	0.169	0.134	1
Pole4	0.0453299	0.222603	0.166	0.131	1
Mbnl1	0.0455188	0.301235	0.22	0.186	1
Mrpl52	0.0459966	-0.215099	0.18	0.221	1
Atp2a3	0.0462031	-0.282915	0.034	0.054	1
Timm23	0.0465195	0.303495	0.058	0.039	1
Tbc1d10c	0.0466648	0.249466	0.264	0.227	1
Etfb	0.0470108	-0.241948	0.079	0.108	1
Pdlim2	0.0478477	-0.294778	0.056	0.081	1
Ndufb10	0.0479675	-0.146184	0.146	0.186	1
Timm50	0.0479853	-0.235818	0.034	0.054	1
Ift27	0.0481261	-0.270244	0.042	0.064	1
Anapc13	0.0484414	-0.227296	0.125	0.161	1
Swi5	0.0485548	-0.185481	0.225	0.268	1
H2afv	0.0486964	0.242122	0.183	0.15	1
Pbxip1	0.0487032	-0.244927	0.061	0.087	1
Nadk	0.0493571	-0.253823	0.055	0.079	1
Usp50	0.0495338	0.21795	0.063	0.042	1
H2-Q6	0.0500288	-0.187011	0.177	0.217	1
2410015M20Rik	0.0505159	-0.17812	0.148	0.187	1
Kif5b	0.0507895	-0.212843	0.059	0.085	1
Stt3a	0.0511726	-0.152839	0.035	0.056	1
Mrto4	0.0513179	-0.220003	0.032	0.052	1
Scamp2	0.0515041	-0.172711	0.053	0.078	1
Itgal	0.0519458	0.225306	0.064	0.044	1
Ddx5	0.0520073	-0.138292	0.735	0.76	1
Fh1	0.052022	-0.202436	0.043	0.066	1
Banf1	0.0522643	0.185793	0.293	0.254	1
Rpl13-ps6	0.0528955	0.288946	0.095	0.07	1
Tfam	0.0529298	-0.201694	0.037	0.058	1
Mapre1	0.0531314	0.30188	0.169	0.139	1
Atox1	0.0532963	-0.191592	0.222	0.261	1
Pam16	0.0535088	-0.251776	0.051	0.075	1
Gm11878	0.0535575	0.320015	0.09	0.067	1
Rpl28-ps1	0.0535636	0.272407	0.228	0.195	1
Iah1	0.0536937	-0.281237	0.037	0.057	1
Dctn5	0.0542964	-0.206434	0.04	0.062	1
Mat2a	0.0545917	-0.17729	0.108	0.141	1
Sys1	0.0547785	-0.231976	0.096	0.126	1
Pnrc2	0.0549705	-0.216385	0.077	0.105	1
Fam133b	0.0550371	0.186236	0.071	0.049	1
Cbr1	0.0553995	0.25301	0.059	0.04	1
Pla2g16	0.0557658	0.221875	0.096	0.071	1
Rtp4	0.0558699	0.221257	0.064	0.045	1
Sumo2	0.0559127	0.280274	0.085	0.062	1
Nabp2	0.0559827	-0.220314	0.031	0.05	1
Mark2	0.0560857	0.299868	0.064	0.045	1
Exosc1	0.0562771	-0.145611	0.031	0.05	1
Rac1	0.0569672	-0.189122	0.153	0.191	1
Gpr108	0.0573571	-0.14904	0.031	0.05	1
mt-Rnr1	0.0574799	0.309661	0.166	0.137	1
Cyb5r4	0.0577061	0.351322	0.079	0.057	1
Fam96a	0.0579968	-0.181617	0.093	0.123	1
Mrpl55	0.0581756	-0.189321	0.034	0.053	1
Atf4	0.0584921	-0.222242	0.105	0.136	1
Hist1h1c	0.058668	-0.248277	0.032	0.051	1
Rpl18-ps1	0.0587192	0.280223	0.241	0.211	1
Ncl	0.0588416	0.257861	0.188	0.158	1
Hp1bp3	0.0588578	0.292982	0.088	0.065	1
Ola1	0.0591467	-0.10558	0.032	0.052	1
Gm5879	0.0592237	0.265908	0.058	0.039	1
Cnot6l	0.0596047	0.290507	0.05	0.033	1
Selenos	0.0597061	-0.203408	0.064	0.09	1
Nedd8	0.0597116	-0.0914278	0.259	0.302	1
Card19	0.0598132	-0.212999	0.053	0.076	1
Tmem60	0.0599012	-0.225881	0.045	0.067	1
Atxn7l3b	0.0599298	-0.171967	0.055	0.079	1
Bzw1	0.0600626	-0.148836	0.09	0.119	1
Chchd3	0.0602615	0.264759	0.084	0.061	1
Hnrnpk	0.0603189	-0.133311	0.33	0.373	1
Frg1	0.0604023	0.308337	0.098	0.074	1
Sar1b	0.0606092	-0.14908	0.055	0.079	1
Mpc2	0.0607187	-0.142069	0.087	0.116	1
Slc35b2	0.0608866	-0.20779	0.035	0.055	1
Snrnp40	0.0609512	0.321446	0.084	0.062	1
Ndufs2	0.0611587	-0.18074	0.095	0.125	1
Ndufaf3	0.0612904	-0.155379	0.043	0.065	1
Tmbim6	0.0614476	-0.187919	0.265	0.306	1
Vdac2	0.0615095	-0.222521	0.101	0.131	1
Gm12183	0.0621509	-0.164738	0.032	0.051	1
Gstp-ps	0.0621981	0.269537	0.071	0.05	1
Chd4	0.0622993	-0.195816	0.04	0.061	1
Mob1a	0.0629809	-0.259953	0.066	0.091	1
Arhgef3	0.0629984	0.209842	0.063	0.043	1
Sra1	0.0630061	-0.15583	0.098	0.129	1
Slc44a2	0.063173	0.228164	0.133	0.106	1
Git2	0.0634348	-0.181565	0.04	0.061	1
Tap2	0.0634629	0.235171	0.093	0.069	1
Atp5b	0.0634716	0.149049	0.408	0.37	1
Wipf1	0.0640624	0.208967	0.092	0.068	1
Parl	0.0642778	-0.112373	0.039	0.059	1
Psmd13	0.0643717	-0.170579	0.066	0.091	1
Ddx46	0.0644248	0.329161	0.085	0.063	1
Iscu	0.0646113	-0.200529	0.061	0.085	1
Mir703	0.0649021	0.355288	0.124	0.099	1
Ighg2b	0.0649764	-1.09442	0.063	0.086	1
Rps25-ps1	0.0652995	0.334578	0.177	0.15	1
Snrpa1	0.0653192	-0.158451	0.095	0.125	1
1110008P14Rik	0.0657621	-0.121752	0.069	0.096	1
Csnk2b	0.0668984	0.234436	0.17	0.14	1
Nosip	0.0674716	-0.192774	0.045	0.066	1
Scp2-ps2	0.0678144	0.263376	0.064	0.045	1
Gas5	0.06797	0.111911	0.473	0.426	1
Gm14539	0.0683487	0.208769	0.09	0.067	1
Pglyrp1	0.0687862	-0.350805	0.085	0.11	1
Txnl4a	0.0687976	-0.203018	0.068	0.092	1
Chrac1	0.0688612	-0.212005	0.072	0.098	1
Fam50a	0.0692889	-0.273662	0.042	0.062	1
Sec61g	0.069573	-0.170333	0.203	0.243	1
Sash3	0.0697906	0.210546	0.145	0.116	1
Rhog	0.0703774	-0.251777	0.124	0.154	1
BC004004	0.0711583	-0.235218	0.072	0.097	1
Dnajc2	0.0718082	-0.173377	0.051	0.073	1
2310011J03Rik	0.0721069	-0.179792	0.05	0.071	1
S100a6	0.0722774	-0.325039	0.18	0.211	1
Pdcd5	0.0727653	0.241999	0.159	0.13	1
Gm12396	0.0733305	0.24983	0.058	0.04	1
Glmp	0.0740218	-0.264686	0.051	0.073	1
Adss	0.0741086	0.247945	0.05	0.033	1
Rhoh	0.0745327	0.284733	0.177	0.148	1
Mis18a	0.0770927	0.220972	0.05	0.033	1
Atp5l2-ps	0.0772618	0.306156	0.064	0.046	1
Mvb12a	0.0774606	-0.209233	0.048	0.069	1
Nfkb1	0.0779256	-0.199143	0.034	0.052	1
Snw1	0.0785769	0.296712	0.096	0.074	1
Lgals3bp	0.0785961	0.298778	0.068	0.049	1
Adrm1	0.0788265	0.21055	0.095	0.072	1
Psme1	0.0789052	0.149666	0.444	0.41	1
Gm11425	0.0803349	0.278373	0.066	0.047	1
Srrt	0.0804128	0.245806	0.098	0.076	1
Hdac7	0.0804859	0.22181	0.053	0.036	1
mt-Tm	0.0815342	-0.174499	0.085	0.111	1
Gm10224	0.0822469	0.314132	0.059	0.042	1
Ybx1	0.0822729	-0.173113	0.23	0.269	1
Malsu1	0.0827347	-0.174182	0.043	0.063	1
Tial1	0.0828308	-0.253765	0.043	0.062	1
Mdh1	0.082965	-0.178583	0.201	0.237	1
Tmem173	0.0830842	0.176162	0.108	0.084	1
Lsm5	0.083191	0.228025	0.119	0.094	1
Gm2225	0.0837174	0.283041	0.113	0.09	1
Trp53	0.0839785	0.30802	0.121	0.096	1
Gm13456	0.0842565	0.276388	0.106	0.084	1
Tceal9	0.0851036	-0.104015	0.037	0.056	1
Nme2	0.0851864	0.216934	0.121	0.096	1
Vsir	0.0855478	0.252673	0.082	0.062	1
Myh9	0.0855576	0.28062	0.098	0.076	1
mt-Nd5	0.0860248	-0.0928899	0.297	0.346	1
Gstp1	0.0862207	0.254636	0.146	0.12	1
Arf1	0.0882114	-0.0587895	0.196	0.24	1
Eif3m	0.0885859	0.220132	0.191	0.163	1
Ppp2r2a	0.088599	0.250157	0.068	0.049	1
Cebpzos	0.0889218	-0.155305	0.035	0.053	1
4930523C07Rik	0.0893856	-0.192238	0.141	0.173	1
Twistnb	0.0895512	-0.240477	0.039	0.056	1
Ndufa7	0.0906715	0.192143	0.262	0.232	1
Dnajc7	0.0911667	-0.206033	0.159	0.193	1
Grap	0.0911967	-0.158525	0.172	0.206	1
Epb41l4aos	0.0912715	0.210623	0.05	0.034	1
Gm17018	0.0916584	0.299596	0.053	0.037	1
Ilk	0.0924835	-0.0974678	0.072	0.097	1
Klf13	0.0925695	0.211612	0.071	0.052	1
Acly	0.0926637	0.183288	0.056	0.039	1
Clptm1	0.0930593	-0.15716	0.043	0.062	1
C1qbp	0.0930979	-0.0899917	0.103	0.132	1
H2-K2	0.0935257	-0.25696	0.034	0.05	1
Rftn1	0.0937386	-0.140636	0.053	0.074	1
Cnppd1	0.0938414	0.236643	0.119	0.096	1
Gm6807	0.0938758	0.251442	0.138	0.114	1
Tcf3	0.0940053	-0.158302	0.047	0.066	1
Csnk1d	0.0940929	-0.155166	0.037	0.055	1
Pqbp1	0.0941182	-0.154295	0.095	0.12	1
Hnrnpu	0.0949102	-0.130798	0.145	0.176	1
Psmd1	0.0951948	-0.114108	0.04	0.059	1
Rpl10-ps3	0.0953636	0.199333	0.293	0.261	1
Mrpl19	0.095374	-0.16384	0.035	0.053	1
AU020206	0.0954431	-0.16827	0.035	0.053	1
Eif3c	0.0962403	-0.237048	0.082	0.105	1
Mdh2	0.0968678	-0.198552	0.148	0.178	1
Acsl5	0.0970678	0.217711	0.076	0.056	1
Mta3	0.0971835	0.181686	0.051	0.036	1
Flt3l	0.097226	0.258012	0.063	0.045	1
Prpf38b	0.0980047	-0.200117	0.058	0.079	1
Polr2l	0.0985294	0.216186	0.154	0.128	1
Tmem234	0.0986474	-0.114893	0.132	0.16	1
Rpsa-ps1	0.0991132	0.305065	0.05	0.035	1
Acd	0.0994401	-0.194166	0.043	0.062	1
Fgfr1op2	0.0995897	-0.190238	0.095	0.12	1
Spint2	0.0996744	0.225584	0.064	0.047	1
Ppdpf	0.0998199	-0.140549	0.195	0.232	1
Stx4a	0.0998599	-0.116941	0.056	0.077	1
Zcchc17	0.100216	0.185889	0.074	0.055	1
Mrps35	0.100796	0.165074	0.061	0.044	1
Rp9	0.101847	-0.172816	0.117	0.145	1
Ptprc	0.102794	0.182637	0.285	0.25	1
Rasgrp1	0.102913	0.170292	0.053	0.037	1
Actr1b	0.102975	0.339157	0.066	0.049	1
Cept1	0.10307	-0.190577	0.037	0.054	1
Gm6274	0.103171	0.29258	0.159	0.134	1
Rbm3	0.103801	0.255517	0.148	0.124	1
Taok3	0.1047	-0.211054	0.039	0.056	1
Ly6c2	0.104887	0.192937	0.281	0.251	1
Tor1aip1	0.104903	-0.118268	0.063	0.085	1
Pnkp	0.104925	-0.143836	0.047	0.065	1
Pop5	0.105152	0.220513	0.1	0.078	1
Mrps33	0.106128	0.185865	0.101	0.079	1
Sugt1	0.106299	0.233213	0.096	0.076	1
Nhp2	0.107046	-0.224498	0.143	0.171	1
Gnai2	0.107218	-0.134116	0.196	0.232	1
Hnrnpr	0.107311	-0.163567	0.064	0.086	1
Coro1b	0.107701	-0.196129	0.161	0.191	1
Ivns1abp	0.108023	-0.163945	0.088	0.114	1
Ddit3	0.108029	0.190379	0.056	0.04	1
Ubl4a	0.108622	0.212332	0.105	0.082	1
R3hdm4	0.109599	0.168726	0.082	0.062	1
Arhgap15	0.109688	0.176824	0.076	0.056	1
Dnajc5	0.109967	-0.237762	0.037	0.053	1
Vamp4	0.110043	-0.154597	0.05	0.069	1
Ccar1	0.110079	-0.17425	0.039	0.056	1
Smpdl3a	0.111151	0.219264	0.087	0.067	1
Rpl10	0.11182	0.0889615	0.822	0.841	1
Rpa1	0.111893	0.197288	0.093	0.073	1
Hnrnpdl	0.112045	-0.16597	0.096	0.122	1
Mpc1	0.112873	-0.134927	0.072	0.095	1
Atp6v1d	0.114544	0.232033	0.09	0.07	1
Cd9	0.115073	-0.212088	0.061	0.082	1
Mitd1	0.115924	0.186494	0.05	0.035	1
Nucb1	0.116557	-0.119899	0.048	0.067	1
Zfas1	0.116833	-0.094054	0.116	0.143	1
Ecd	0.116844	-0.153132	0.037	0.053	1
Cyb5r3	0.116873	-0.117936	0.045	0.063	1
Tomm22	0.117058	-0.153767	0.19	0.221	1
Phgdh	0.117363	0.310075	0.09	0.071	1
Szrd1	0.117785	-0.113902	0.034	0.05	1
Pdcd2l	0.117986	-0.0704493	0.039	0.056	1
Myc	0.118045	0.149607	0.061	0.045	1
Eif3i	0.118218	0.299407	0.159	0.136	1
Tubb4b	0.118289	-0.237271	0.138	0.165	1
Med28	0.118719	0.164355	0.204	0.176	1
Rin3	0.118827	-0.190537	0.035	0.051	1
Man2b1	0.11885	-0.257471	0.074	0.095	1
Zfand6	0.118873	0.221858	0.117	0.094	1
Cwc15	0.118933	-0.161775	0.122	0.149	1
Ctsd	0.119505	0.125196	0.219	0.186	1
Creld2	0.12002	-0.31558	0.055	0.073	1
Psma2	0.12047	0.161886	0.315	0.284	1
Mrpl46	0.120485	-0.177075	0.039	0.055	1
Akap8	0.120747	0.232309	0.069	0.052	1
Glrx3	0.120899	-0.123415	0.088	0.111	1
Mtch2	0.121213	-0.231825	0.066	0.086	1
Rps11-ps2	0.121218	0.212432	0.092	0.072	1
Sharpin	0.121615	-0.16777	0.08	0.103	1
4933434E20Rik	0.121853	-0.154386	0.043	0.061	1
Clk4	0.122251	-0.164602	0.063	0.083	1
Sf3b5	0.122519	-0.191984	0.143	0.171	1
Lsm7	0.122867	-0.0917961	0.129	0.159	1
Pts	0.123289	-0.116335	0.055	0.074	1
Rbmxl1	0.123357	-0.223885	0.064	0.084	1
Ten1	0.12356	-0.287559	0.059	0.078	1
Ifngr1	0.123578	-0.172064	0.111	0.137	1
Pik3cd	0.123598	0.268611	0.08	0.062	1
Actr10	0.123919	0.209549	0.111	0.09	1
Tkt	0.124147	-0.147754	0.071	0.092	1
Smap1	0.12417	0.283052	0.087	0.068	1
Tmem9b	0.124301	0.266893	0.114	0.093	1
Gm8369	0.124535	0.19544	0.248	0.219	1
Ywhah	0.12467	0.260136	0.19	0.166	1
Tmed3	0.12584	-0.1113	0.05	0.068	1
Itsn2	0.126637	-0.152582	0.035	0.051	1
Exosc7	0.127033	-0.120763	0.069	0.091	1
Trappc4	0.127102	-0.118774	0.085	0.108	1
Acadvl	0.127267	0.22552	0.059	0.044	1
Anp32b	0.127367	-0.13441	0.132	0.161	1
Acap1	0.127839	0.205172	0.114	0.093	1
Ilf2	0.128241	-0.120571	0.039	0.055	1
Fbxw5	0.128305	-0.130383	0.035	0.051	1
Cript	0.128584	0.27325	0.101	0.082	1
Psma6	0.128838	-0.156481	0.151	0.179	1
Clta	0.129187	-0.134086	0.206	0.242	1
Pfdn5	0.129203	-0.0949743	0.354	0.396	1
Cdk11b	0.129263	0.189348	0.121	0.098	1
Psmc6	0.12994	-0.137106	0.061	0.081	1
Psmc5	0.130257	0.261199	0.119	0.099	1
Psmg4	0.13036	-0.195042	0.106	0.13	1
Gimap6	0.13051	0.165524	0.402	0.369	1
Romo1	0.132119	-0.110596	0.178	0.211	1
Efr3a	0.132305	0.192576	0.066	0.05	1
Rsu1	0.133198	-0.0719801	0.035	0.051	1
Nipsnap3b	0.134008	-0.135863	0.048	0.066	1
Adsl	0.134288	0.216635	0.066	0.05	1
Fam162a	0.134624	0.173711	0.084	0.065	1
Pecam1	0.135396	-0.162965	0.039	0.054	1
Trim12c	0.135485	-0.160915	0.039	0.054	1
Tmed9	0.136305	0.218228	0.161	0.139	1
AI413582	0.136695	0.226811	0.122	0.102	1
Uckl1	0.136723	-0.178089	0.035	0.05	1
Adgre5	0.137067	-0.174506	0.137	0.163	1
Anapc5	0.137439	0.33154	0.113	0.093	1
Rabac1	0.137471	0.180365	0.312	0.289	1
Stk17b	0.137597	0.190672	0.206	0.179	1
Calm3	0.137951	-0.151888	0.13	0.157	1
Smarcd2	0.138196	-0.118822	0.056	0.075	1
Calm2	0.13874	-0.183188	0.288	0.319	1
Foxo1	0.138791	0.193386	0.082	0.064	1
Bscl2	0.138799	-0.0532068	0.063	0.083	1
Tex264	0.138932	0.160028	0.053	0.039	1
Ubald1	0.139191	0.199475	0.053	0.039	1
Ints11	0.140025	0.18424	0.055	0.04	1
Ppp1r12a	0.140411	0.124534	0.074	0.056	1
Pcbp2	0.140652	0.256	0.249	0.226	1
Bre	0.140933	-0.157357	0.035	0.05	1
Rpl13-ps3	0.140994	0.314665	0.085	0.068	1
Hn1	0.141658	0.181922	0.236	0.209	1
Gpr183	0.142048	0.294333	0.093	0.075	1
Supt5	0.142062	0.166563	0.068	0.051	1
Mrps21	0.14234	-0.0984192	0.129	0.157	1
Cd47	0.142387	-0.104268	0.223	0.257	1
Cd2bp2	0.142439	0.168676	0.055	0.04	1
Selenow	0.143044	0.187564	0.371	0.343	1
Lin37	0.143083	-0.124657	0.039	0.054	1
Psmc1	0.143486	-0.186473	0.076	0.096	1
Ssu72	0.143863	-0.182899	0.164	0.192	1
Znhit1	0.14418	-0.147699	0.048	0.065	1
Ptbp3	0.144392	-0.135162	0.055	0.073	1
Arpp19	0.144479	0.223358	0.27	0.245	1
Mthfsl	0.144657	-0.152988	0.045	0.062	1
Eif3h	0.145518	0.16327	0.289	0.261	1
Rae1	0.146216	0.235089	0.063	0.047	1
Hadhb	0.146598	0.312115	0.066	0.05	1
Psme3	0.14703	0.297919	0.079	0.062	1
Elp5	0.147813	-0.172971	0.037	0.052	1
Lsm6	0.148157	-0.153433	0.132	0.157	1
Tuba1a	0.148543	0.171739	0.066	0.05	1
Fam104a	0.149266	0.206413	0.122	0.102	1
Gm9625	0.14935	0.284474	0.087	0.07	1
Tm2d2	0.149383	-0.216431	0.039	0.053	1
Glud1	0.149983	0.225415	0.069	0.053	1
Kdelr1	0.150762	-0.14932	0.061	0.08	1
Gm10177	0.150818	-0.156881	0.064	0.083	1
Arpc4	0.150851	-0.136393	0.093	0.116	1
Rpl13a-ps1	0.151348	0.215909	0.068	0.052	1
Hdgf	0.151432	0.296827	0.082	0.065	1
Hnrnph1	0.151635	-0.0897507	0.066	0.085	1
Rpl39-ps	0.151726	0.153359	0.37	0.343	1
Atp5a1	0.151777	0.102264	0.342	0.313	1
Thap3	0.152116	0.215961	0.051	0.038	1
Mrpl12	0.152609	-0.199217	0.072	0.091	1
Tmed5	0.153186	-0.104663	0.064	0.084	1
Nxt1	0.153651	0.108488	0.056	0.042	1
Cklf	0.154358	-0.156355	0.064	0.083	1
Rala	0.15605	-0.203564	0.064	0.082	1
Eif6	0.156134	-0.202807	0.111	0.134	1
Sh3glb1	0.156266	-0.142201	0.138	0.164	1
Ppp2r1a	0.156607	-0.116204	0.093	0.116	1
Mlec	0.156709	-0.0958014	0.037	0.052	1
2610001J05Rik	0.159134	-0.109836	0.063	0.082	1
Eif4a1	0.159154	0.211591	0.291	0.268	1
Stk4	0.159351	0.250788	0.063	0.048	1
Idh3a	0.159362	0.23405	0.056	0.042	1
Csnk1a1	0.159594	0.235582	0.08	0.064	1
Klhl6	0.159635	0.285324	0.108	0.09	1
Lage3	0.160003	-0.0947344	0.043	0.059	1
Riok1	0.16047	0.224543	0.056	0.042	1
Mrpl54	0.161768	-0.172474	0.088	0.109	1
Fam3c	0.162036	-0.15711	0.05	0.066	1
Psmb3	0.162455	0.139185	0.222	0.196	1
Brcc3	0.163354	-0.0589212	0.04	0.056	1
Rtf1	0.163786	0.249328	0.119	0.099	1
Gm9800	0.163894	-0.052926	0.055	0.073	1
Shkbp1	0.163929	0.160215	0.053	0.039	1
Pnn	0.164341	0.166476	0.068	0.052	1
Rnf166	0.164394	0.298201	0.071	0.056	1
Tmem126a	0.164804	0.258908	0.066	0.051	1
Son	0.165618	-0.0934663	0.362	0.401	1
1810022K09Rik	0.165642	-0.0941944	0.153	0.18	1
Dennd2d	0.166732	0.143233	0.082	0.065	1
Ccdc59	0.167028	-0.153411	0.037	0.051	1
Grcc10	0.16736	0.167351	0.252	0.228	1
Trnau1ap	0.168062	-0.133425	0.053	0.07	1
Ncor1	0.169182	-0.204444	0.061	0.078	1
Stxbp2	0.169917	-0.118319	0.063	0.081	1
Fam134b	0.169952	0.109822	0.05	0.036	1
Fam103a1	0.170298	-0.133262	0.085	0.106	1
Eno1	0.170977	0.174721	0.285	0.262	1
Ap4s1	0.171191	0.145081	0.053	0.039	1
Ebna1bp2	0.172135	-0.20765	0.053	0.069	1
Lsm1	0.172742	-0.0637136	0.053	0.07	1
Daxx	0.173145	0.251218	0.053	0.04	1
Ap1m1	0.173269	-0.140504	0.095	0.116	1
Sft2d1	0.173304	-0.113315	0.103	0.125	1
Minos1	0.173355	-0.0736913	0.209	0.24	1
Ormdl2	0.173465	-0.0924433	0.05	0.066	1
Scamp3	0.173909	0.198396	0.093	0.076	1
Stk10	0.174126	0.188222	0.064	0.05	1
Parp3	0.17492	0.237277	0.072	0.057	1
Gm8451	0.176569	0.192968	0.193	0.17	1
Hdgfrp2	0.177743	0.186119	0.05	0.037	1
Rnps1	0.178027	0.205852	0.068	0.053	1
Prkcsh	0.17844	-0.112488	0.037	0.051	1
Arpc2	0.178544	-0.110812	0.473	0.504	1
Bloc1s1	0.1787	-0.149364	0.048	0.064	1
Rpl28	0.178789	0.106766	0.584	0.568	1
Safb2	0.179481	-0.181061	0.042	0.056	1
Eif4ebp2	0.179568	0.172062	0.066	0.051	1
Fam195b	0.179641	-0.0999118	0.093	0.114	1
Pcnp	0.179666	0.259185	0.058	0.045	1
Uqcr10	0.179881	0.0997009	0.28	0.253	1
Mat2b	0.180389	0.213061	0.132	0.112	1
Thrap3	0.180451	-0.131341	0.05	0.065	1
Osgep	0.180672	-0.0867106	0.051	0.068	1
Mia2	0.180945	-0.073975	0.04	0.055	1
Ube2b	0.18099	-0.0990127	0.18	0.208	1
Gm5526	0.181156	0.262377	0.071	0.056	1
Srsf10	0.181335	-0.166688	0.051	0.068	1
Eif3k	0.181838	0.100396	0.376	0.351	1
Prkacb	0.183236	0.128644	0.059	0.045	1
Zbp1	0.183307	0.232933	0.077	0.062	1
Pomp	0.183448	-0.146248	0.19	0.219	1
Tmem147	0.183455	-0.091879	0.072	0.091	1
Selenok	0.184105	-0.130933	0.154	0.179	1
Mrpl21	0.184344	0.231742	0.072	0.057	1
Ufm1	0.185106	-0.169454	0.058	0.074	1
Oxct1	0.185592	0.374997	0.066	0.053	1
Thumpd3	0.185641	0.214098	0.055	0.042	1
Prdx1	0.186007	-0.119685	0.294	0.329	1
Derl2	0.188565	-0.0733493	0.042	0.056	1
Malat1	0.189805	-0.134259	0.103	0.124	1
Slc25a5	0.190109	-0.088553	0.494	0.528	1
Hnrnph3	0.190343	-0.19509	0.05	0.065	1
Gpcpd1	0.190933	-0.134013	0.068	0.085	1
Elmo1	0.191468	0.144008	0.05	0.037	1
Gm10263	0.191473	0.226632	0.064	0.05	1
Bst2	0.191985	0.0809432	0.1	0.082	1
Naa50	0.192557	0.120868	0.051	0.039	1
Taf1d	0.192974	0.190613	0.088	0.072	1
Trappc2l	0.193565	-0.074186	0.08	0.1	1
Txndc17	0.193631	-0.115943	0.096	0.116	1
Lgals9	0.193812	0.181513	0.154	0.134	1
Gm6030	0.194277	0.158387	0.055	0.042	1
Ywhae	0.195176	-0.0983536	0.098	0.119	1
Fam107b	0.195228	0.150029	0.129	0.108	1
Ociad1	0.195504	-0.0616104	0.174	0.203	1
Tmem256	0.195564	-0.156714	0.085	0.104	1
Polr2j	0.196067	-0.138647	0.129	0.152	1
Ntan1	0.196481	0.221076	0.082	0.067	1
Ypel5	0.196493	-0.159606	0.039	0.052	1
St3gal6	0.197264	-0.141286	0.045	0.059	1
Pum2	0.197312	0.225752	0.066	0.052	1
Hnrnpc	0.198587	0.17876	0.227	0.205	1
Lamtor4	0.19927	-0.14783	0.1	0.119	1
Sf3a2	0.199639	0.181968	0.064	0.05	1
Ccnt2	0.201187	-0.12981	0.042	0.056	1
Psenen	0.201529	0.201103	0.203	0.182	1
Serbp1	0.203312	0.119603	0.302	0.274	1
Eif4h	0.203455	-0.178507	0.098	0.117	1
Ywhab	0.203462	0.206962	0.254	0.236	1
1110004F10Rik	0.204031	-0.0783369	0.095	0.116	1
Irf9	0.204438	0.137	0.076	0.06	1
Fam98c	0.204441	-0.135677	0.039	0.052	1
Sumo1	0.20527	0.184865	0.17	0.149	1
Slc50a1	0.205398	-0.195356	0.127	0.148	1
mt-Co1	0.205673	0.0833779	0.836	0.82	1
Rab2a	0.206149	0.240317	0.096	0.081	1
Eny2	0.20677	0.177896	0.084	0.068	1
Isy1	0.207065	-0.0613248	0.042	0.056	1
Rab14	0.207154	-0.119036	0.125	0.148	1
Ifnar2	0.207832	-0.0988506	0.048	0.063	1
Cir1	0.208184	0.217315	0.053	0.041	1
Mien1	0.208315	0.189684	0.133	0.115	1
Hnrnpd	0.208334	-0.13404	0.071	0.088	1
2310033P09Rik	0.208466	0.18665	0.066	0.052	1
Ppp5c	0.20924	-0.217409	0.042	0.055	1
Atp5j2	0.209596	0.167077	0.371	0.352	1
Sub1	0.209881	-0.0791387	0.494	0.522	1
Smarcb1	0.210133	-0.125189	0.053	0.068	1
Ndufv3	0.210501	0.218397	0.211	0.19	1
Aldoa	0.210995	0.0812616	0.23	0.203	1
Elof1	0.211017	-0.0755149	0.079	0.098	1
Larp7	0.213341	0.176541	0.096	0.08	1
Polr2g	0.213561	-0.0594264	0.095	0.115	1
Psma3	0.214167	-0.0900369	0.183	0.208	1
Zdhhc20	0.214282	0.175175	0.082	0.067	1
Bcl10	0.214863	-0.180879	0.053	0.068	1
Slbp	0.215251	0.200804	0.063	0.05	1
Cdipt	0.215359	0.232172	0.096	0.081	1
Rabep2	0.215379	-0.120564	0.037	0.05	1
Sdhaf2	0.217093	-0.0802886	0.059	0.076	1
Mcm6	0.217411	0.201318	0.068	0.054	1
Cdc26	0.217953	-0.134123	0.048	0.062	1
Tap1	0.219112	0.267667	0.121	0.105	1
Tmem14c	0.219767	-0.0549978	0.121	0.142	1
Polr2f	0.220588	-0.0865756	0.082	0.1	1
Abhd17a	0.220996	-0.146026	0.048	0.062	1
Capzb	0.221903	-0.0536754	0.35	0.387	1
Emc7	0.221921	-0.0591841	0.04	0.053	1
Gm6085	0.221984	-0.148683	0.042	0.055	1
Mrps36	0.221984	-0.136771	0.042	0.055	1
Ubl3	0.222408	-0.125923	0.042	0.055	1
Rnf7	0.222478	0.313142	0.087	0.073	1
Wdr1	0.222655	0.169877	0.166	0.145	1
Gtpbp4	0.223086	0.0952816	0.051	0.039	1
Clpp	0.223661	-0.114725	0.055	0.07	1
Snrnp70	0.223988	-0.125878	0.092	0.111	1
Pop7	0.224992	-0.0882611	0.055	0.07	1
Myo1g	0.22554	-0.162833	0.069	0.085	1
Ccnl2	0.225804	-0.139248	0.092	0.11	1
Abi1	0.225895	-0.109067	0.071	0.088	1
Ubxn4	0.225936	0.197383	0.079	0.065	1
Emc2	0.227108	-0.104181	0.045	0.059	1
Gm15772	0.227355	0.159978	0.312	0.296	1
Snx3	0.227736	-0.0741705	0.211	0.237	1
Polr1d	0.227741	-0.140965	0.182	0.207	1
Dap3	0.228394	0.173593	0.061	0.048	1
AI662270	0.228605	-0.100659	0.093	0.112	1
Ccdc115	0.228678	-0.10441	0.048	0.062	1
Slc1a5	0.22947	-0.113826	0.13	0.153	1
Gm4540	0.229883	-0.0905049	0.042	0.055	1
Tmed10	0.230828	-0.162935	0.114	0.134	1
Atp1b1	0.231433	0.0621827	0.053	0.041	1
Nap1l4	0.232122	0.223208	0.114	0.098	1
Cdc37	0.233671	0.186737	0.198	0.18	1
Prrc2c	0.2343	0.232771	0.05	0.039	1
Gm6180	0.235569	0.139079	0.066	0.053	1
Npm3	0.235769	0.152297	0.209	0.188	1
Rps6ka1	0.236288	0.126697	0.064	0.051	1
Txnl1	0.236496	-0.0843759	0.09	0.108	1
Srrm2	0.236754	0.164763	0.138	0.119	1
Pgs1	0.237105	0.229753	0.058	0.046	1
Nub1	0.237471	0.124181	0.056	0.044	1
Gtf2h5	0.23777	0.127894	0.109	0.092	1
Gm4332	0.238263	0.307903	0.122	0.108	1
Cytip	0.240376	0.167486	0.217	0.195	1
Snhg3	0.240779	-0.105205	0.087	0.105	1
Pfdn1	0.240832	-0.172237	0.076	0.091	1
Stk24	0.241402	0.168446	0.082	0.068	1
Bak1	0.241495	-0.135123	0.043	0.056	1
Vta1	0.242714	-0.11566	0.051	0.065	1
Pa2g4	0.243204	-0.117172	0.087	0.104	1
Gm16580	0.243512	-0.093517	0.04	0.053	1
Paip2	0.24357	0.151166	0.178	0.159	1
Pak1ip1	0.244064	-0.120208	0.058	0.073	1
Tomm7	0.244517	-0.0978957	0.203	0.228	1
Rpl36-ps2	0.244699	0.231948	0.14	0.124	1
Sdhaf1	0.244705	-0.0804881	0.043	0.056	1
Grk2	0.246294	-0.200912	0.072	0.087	1
Ywhaz	0.247326	0.107636	0.177	0.155	1
Brk1	0.247584	-0.0814254	0.238	0.267	1
Gimap8	0.248108	0.153581	0.05	0.039	1
Crlf2	0.24986	-0.0519726	0.09	0.108	1
Lsm2	0.249916	-0.135615	0.068	0.082	1
Creb3	0.250761	-0.120823	0.039	0.05	1
Nae1	0.25239	-0.108544	0.045	0.058	1
Isg20	0.252922	0.159538	0.059	0.047	1
Vmp1	0.252954	-0.0614943	0.059	0.074	1
Hmgb2	0.253204	0.22926	0.148	0.131	1
Tbrg1	0.253912	0.125567	0.085	0.07	1
Rbbp7	0.255018	0.133541	0.103	0.088	1
Anapc2	0.256075	-0.100953	0.042	0.054	1
Psma4	0.256544	0.209822	0.116	0.1	1
Casp8	0.256697	0.191725	0.087	0.073	1
Snhg8	0.256724	0.174402	0.092	0.077	1
Nans	0.257439	0.22621	0.092	0.077	1
Rad21	0.257758	0.169061	0.079	0.065	1
Emc4	0.258724	0.288228	0.059	0.048	1
Atp5k	0.259085	-0.0975437	0.283	0.309	1
Cd84	0.260672	0.188365	0.058	0.046	1
Uqcr11	0.261896	-0.134083	0.174	0.195	1
Rcsd1	0.262216	-0.202878	0.077	0.092	1
Gm16286	0.263981	0.0992042	0.096	0.081	1
Arid1a	0.264441	0.152608	0.063	0.05	1
Rdm1	0.264641	-0.119005	0.04	0.052	1
Borcs8	0.265365	0.122287	0.069	0.056	1
Arhgap4	0.265925	-0.161405	0.064	0.078	1
Coa3	0.266413	0.195155	0.132	0.116	1
Timm13	0.266546	-0.073882	0.177	0.2	1
Hspa4	0.266996	-0.0805467	0.047	0.059	1
Snrpa	0.267407	-0.117099	0.048	0.061	1
Bloc1s2	0.268603	-0.116433	0.059	0.073	1
Cisd1	0.270074	-0.0613826	0.059	0.073	1
Aip	0.27049	-0.0860317	0.079	0.094	1
Tcea1	0.270804	-0.0906558	0.051	0.065	1
Spcs1	0.272969	-0.123671	0.18	0.201	1
S1pr1	0.27333	0.121297	0.122	0.105	1
Timm10	0.274102	-0.0753373	0.045	0.057	1
Tpm3	0.274115	-0.0709709	0.219	0.243	1
Hcfc1r1	0.274741	-0.0851844	0.056	0.07	1
Psmb6	0.274808	-0.117101	0.209	0.231	1
Chchd2	0.27543	-0.0538722	0.379	0.4	1
Nmt1	0.276035	-0.137751	0.071	0.085	1
Nubp2	0.276903	0.178295	0.055	0.044	1
Mrpl42	0.277183	-0.0642753	0.105	0.122	1
E2f4	0.277237	0.196689	0.063	0.051	1
Nr1h2	0.27827	0.174096	0.068	0.056	1
Gm11249	0.278602	0.18889	0.074	0.062	1
Selenoh	0.279171	-0.098825	0.122	0.14	1
Utp11	0.280115	-0.103975	0.055	0.068	1
Adipor1	0.280575	-0.0845465	0.092	0.108	1
Btf3	0.280769	0.186808	0.36	0.353	1
Rpl35a-ps2	0.282132	0.114851	0.153	0.134	1
Zfp622	0.282473	0.195804	0.055	0.044	1
Vps4b	0.28269	-0.103898	0.051	0.064	1
Spcs2	0.28347	0.197405	0.186	0.171	1
Ndufb4	0.284465	-0.073831	0.114	0.133	1
Gpbp1	0.285054	0.192127	0.077	0.065	1
Gm8172	0.285307	0.253732	0.056	0.046	1
Dgkz	0.286189	0.0566236	0.061	0.049	1
Ube2r2	0.286473	-0.0994855	0.066	0.08	1
Ewsr1	0.286725	-0.0850561	0.127	0.146	1
Cs	0.286873	-0.0659635	0.071	0.085	1
Gm5835	0.287198	0.148747	0.074	0.062	1
Ddx39b	0.287321	-0.0694848	0.174	0.195	1
Atp2b1	0.287346	-0.070629	0.042	0.053	1
Neu1	0.287355	0.199547	0.059	0.048	1
Eef1akmt1	0.28754	0.130486	0.055	0.044	1
Mea1	0.287601	0.19658	0.106	0.091	1
Naa38	0.288227	0.124436	0.138	0.122	1
Rabgap1l	0.288299	-0.141829	0.055	0.067	1
Srp19	0.288584	-0.0860317	0.116	0.134	1
Itm2b	0.288643	-0.170698	0.511	0.52	1
Ddrgk1	0.289375	0.170162	0.08	0.068	1
U2af1l4	0.289744	0.140058	0.063	0.051	1
Rexo2	0.290077	0.183225	0.15	0.134	1
Gm11263	0.290205	0.220525	0.055	0.045	1
Cox7b	0.291065	0.113392	0.365	0.347	1
Cenpa	0.291404	0.141133	0.074	0.062	1
Got2	0.291887	-0.0562484	0.051	0.064	1
Sdhb	0.292519	0.199375	0.177	0.162	1
Dennd1c	0.292569	-0.118478	0.056	0.069	1
Ddx39	0.293387	-0.0874441	0.127	0.146	1
Mob4	0.29354	-0.0848253	0.058	0.071	1
Ostf1	0.294257	-0.116422	0.207	0.229	1
Gpr132	0.294931	0.135461	0.056	0.045	1
Eif4a3	0.297128	0.180239	0.188	0.171	1
Tmem108	0.297395	0.220548	0.053	0.043	1
1810037I17Rik	0.297519	0.215484	0.146	0.132	1
Rwdd1	0.297742	0.139436	0.082	0.069	1
Rsbn1l	0.297859	-0.100413	0.048	0.06	1
Dynll1	0.298261	-0.0674347	0.212	0.235	1
Mrpl4	0.300499	-0.0680043	0.082	0.097	1
Lonp2	0.302258	0.206673	0.055	0.045	1
Lipa	0.30299	0.200944	0.061	0.05	1
Ndufa10	0.303251	0.175725	0.095	0.082	1
Cisd3	0.303513	-0.236071	0.056	0.068	1
Brd9	0.304026	0.213171	0.072	0.061	1
Ap2s1	0.304448	-0.0883055	0.148	0.168	1
Gnai3	0.305016	0.185937	0.072	0.061	1
Arf4	0.305213	-0.0595323	0.088	0.105	1
Hspa9	0.306207	-0.0652798	0.059	0.073	1
Rtcb	0.307452	-0.0671166	0.074	0.088	1
Cmtm7	0.307641	-0.131889	0.209	0.231	1
G3bp2	0.307869	0.110533	0.092	0.078	1
Rnf181	0.308045	-0.0655435	0.053	0.065	1
Adar	0.308174	-0.0775655	0.103	0.119	1
Sema4d	0.308434	-0.116074	0.053	0.065	1
Bcas2	0.309502	0.139039	0.137	0.121	1
BC003965	0.310023	-0.0658625	0.045	0.056	1
Cox6b1	0.310999	0.135768	0.441	0.424	1
Snx17	0.312101	-0.123426	0.056	0.068	1
Ubtf	0.312381	-0.101617	0.055	0.067	1
Gm13835	0.312621	-0.0667365	0.061	0.074	1
Sfpq	0.312815	0.176326	0.059	0.049	1
Mrpl41	0.31327	0.173441	0.074	0.062	1
Caprin1	0.314032	-0.0991677	0.055	0.067	1
Keap1	0.314312	0.144146	0.051	0.042	1
Gnl3	0.314807	0.180369	0.055	0.045	1
Slc48a1	0.315071	-0.128348	0.043	0.054	1
Ndufab1	0.315777	-0.0600983	0.088	0.104	1
Uqcrc1	0.315787	0.157782	0.161	0.145	1
Eif5b	0.315952	0.172742	0.117	0.104	1
Sod2	0.316401	0.217331	0.087	0.075	1
Oard1	0.316404	-0.0838872	0.071	0.085	1
Rpl17-ps10	0.316641	0.298507	0.1	0.088	1
Prelid1	0.31697	-0.086735	0.201	0.223	1
Eif4e2	0.317939	-0.103688	0.087	0.102	1
Gm5963	0.318359	0.229854	0.098	0.086	1
Dnajc8	0.318421	0.197737	0.174	0.158	1
D10Jhu81e	0.319028	0.142791	0.085	0.073	1
Sike1	0.320351	-0.0941681	0.04	0.05	1
Map2k2	0.321118	-0.180444	0.087	0.101	1
Icam2	0.321455	0.141086	0.105	0.091	1
Dph3	0.32172	-0.123247	0.053	0.065	1
Degs1	0.322543	0.28042	0.095	0.084	1
Rhoa	0.322858	-0.121427	0.286	0.307	1
Tomm34	0.324037	-0.0530442	0.042	0.053	1
Rela	0.32406	-0.105274	0.066	0.079	1
Aurkaip1	0.326656	-0.116931	0.124	0.141	1
mt-Rnr2	0.326938	-0.136418	0.288	0.311	1
Actb	0.328094	-0.0685263	0.682	0.717	1
Manf	0.328782	-0.0619471	0.103	0.12	1
Ubald2	0.329904	-0.193864	0.055	0.065	1
Naa15	0.330768	0.164527	0.08	0.069	1
Gpx4	0.330947	0.156707	0.199	0.184	1
Ndufa4	0.331045	0.07757	0.397	0.381	1
Hypk	0.331277	-0.0534006	0.077	0.091	1
Smim4	0.332118	0.081804	0.085	0.073	1
Zyx	0.332426	-0.143302	0.129	0.143	1
Park7	0.332801	0.134481	0.264	0.249	1
Vbp1	0.332925	-0.0828811	0.122	0.14	1
Coro7	0.333054	0.260674	0.05	0.041	1
Mob3a	0.333185	0.143446	0.096	0.084	1
Bud31	0.333756	-0.134835	0.124	0.139	1
Necap2	0.336144	-0.143154	0.074	0.087	1
2210016F16Rik	0.336956	-0.0642574	0.053	0.065	1
Srsf4	0.337789	-0.154033	0.04	0.05	1
Atp5g2	0.338754	-0.057381	0.101	0.117	1
Pycr2	0.339154	0.197646	0.055	0.045	1
Pcbd2	0.339274	-0.161347	0.059	0.071	1
Cox20	0.339597	0.129841	0.158	0.142	1
Gm12166	0.339937	-0.0784232	0.042	0.052	1
Sla	0.340578	-0.20375	0.072	0.084	1
Rpl39	0.341481	0.0916668	0.777	0.756	1
Ccndbp1	0.342369	0.091297	0.082	0.07	1
Sec13	0.342551	-0.140601	0.103	0.117	1
Mrps14	0.343147	-0.0949903	0.161	0.18	1
Commd2	0.343396	0.161583	0.056	0.047	1
Nsfl1c	0.344076	0.182254	0.08	0.069	1
Taz	0.345071	-0.0558948	0.063	0.075	1
Tpgs1	0.345835	-0.103337	0.043	0.053	1
Slc25a3	0.345949	-0.061069	0.256	0.279	1
Rheb	0.34614	-0.0764603	0.074	0.087	1
Nras	0.347791	0.200185	0.056	0.047	1
Crip1	0.348115	-0.138021	0.59	0.63	1
Cers2	0.348563	-0.0505636	0.072	0.085	1
Ranbp1	0.348838	0.186495	0.167	0.155	1
1110008F13Rik	0.351268	-0.0648072	0.09	0.105	1
Nt5c	0.351331	0.203826	0.151	0.139	1
Lta4h	0.352	0.22665	0.111	0.099	1
Mettl23	0.352176	0.199558	0.138	0.125	1
Copb2	0.353256	0.132682	0.055	0.045	1
Exosc5	0.353717	-0.10988	0.071	0.083	1
Hsd17b10	0.35381	0.177958	0.064	0.054	1
Polr2a	0.354129	-0.107232	0.04	0.05	1
Mrpl28	0.354529	-0.126877	0.063	0.074	1
Srsf2	0.355536	-0.0753779	0.185	0.206	1
Uqcrb	0.357089	-0.0633645	0.286	0.312	1
Trappc5	0.357175	-0.0932802	0.071	0.083	1
Dpm2	0.3596	-0.0628855	0.068	0.08	1
Ccm2	0.359919	0.106345	0.109	0.096	1
Hspd1	0.360304	-0.133631	0.09	0.103	1
Nfyb	0.361666	-0.103101	0.055	0.065	1
Ndufa2	0.362606	-0.120012	0.328	0.347	1
Gm12350	0.363294	-0.0723975	0.074	0.087	1
Rab8a	0.364134	-0.0827973	0.154	0.171	1
Acadl	0.36427	0.123742	0.077	0.066	1
Me2	0.364827	0.0697401	0.051	0.042	1
Hspe1	0.364927	0.171239	0.26	0.249	1
Vapb	0.365188	0.226293	0.055	0.046	1
Csde1	0.365287	-0.114896	0.042	0.051	1
Trim28	0.36533	-0.0646564	0.048	0.059	1
Luc7l2	0.366679	-0.1019	0.063	0.074	1
Gm10039	0.367135	0.243299	0.072	0.063	1
Polr2c	0.369507	0.0773609	0.084	0.072	1
Vav1	0.372337	-0.0872293	0.055	0.065	1
Slu7	0.372481	0.109821	0.056	0.047	1
Thoc3	0.373273	0.220985	0.05	0.042	1
Fam168b	0.375479	-0.105108	0.051	0.062	1
Elf1	0.376935	0.122886	0.096	0.085	1
Mdp1	0.378004	0.220283	0.1	0.088	1
Ddx18	0.378229	0.0651852	0.09	0.078	1
Rhof	0.3784	0.169203	0.071	0.061	1
Itga4	0.378881	0.217757	0.058	0.049	1
Hbb-bs	0.378997	-0.345858	0.095	0.108	1
Nol7	0.379345	-0.0574972	0.193	0.213	1
Atp5o	0.381135	-0.122231	0.228	0.247	1
Zfand3	0.381468	0.159988	0.068	0.058	1
Rab10	0.382339	0.17928	0.095	0.084	1
Tsg101	0.382981	-0.0855816	0.066	0.077	1
Edf1	0.383337	0.107377	0.241	0.226	1
Sh3gl1	0.384587	0.139397	0.051	0.043	1
Nfu1	0.384731	0.0963161	0.074	0.064	1
Neat1	0.386175	-0.0546368	0.132	0.15	1
Ggnbp2	0.386736	-0.0992636	0.08	0.092	1
Tram1	0.387972	0.0740506	0.095	0.082	1
Timm10b	0.388409	-0.0978057	0.114	0.128	1
Bcap31	0.389901	0.214906	0.164	0.152	1
Smim11	0.391399	0.104988	0.056	0.068	1
Ppp2ca	0.393513	0.161555	0.064	0.055	1
Immt	0.395665	0.220197	0.056	0.048	1
Uqcc3	0.396038	0.142741	0.111	0.099	1
Supt20	0.397603	0.131425	0.055	0.046	1
Srsf11	0.397705	0.206698	0.154	0.144	1
Ndufb6	0.398138	0.170418	0.153	0.14	1
Mrpl23	0.39833	0.190458	0.124	0.113	1
Ppp6c	0.399404	0.127605	0.059	0.05	1
Pdcd10	0.400643	0.0802485	0.116	0.104	1
Gtf3a	0.401018	0.237871	0.064	0.056	1
Tpd52l2	0.403331	-0.100639	0.05	0.059	1
Trappc1	0.403958	-0.0765517	0.092	0.104	1
Ube2a	0.404081	-0.0946185	0.076	0.087	1
Igha	0.404111	-0.783395	0.407	0.412	1
Sdhd	0.405118	-0.0688275	0.048	0.058	1
Nars	0.407446	-0.0903128	0.059	0.07	1
Tomm40	0.409793	0.0606309	0.053	0.064	1
Gm9840	0.411554	0.143068	0.072	0.063	1
Esyt1	0.411638	0.0892854	0.059	0.05	1
U2af2	0.41182	-0.10324	0.079	0.09	1
Rtn3	0.412378	0.135922	0.087	0.076	1
Slc25a4	0.413121	0.181909	0.186	0.174	1
Ndufb11	0.413382	0.0867522	0.199	0.185	1
Gtf3c6	0.414675	-0.118283	0.069	0.079	1
Stip1	0.415254	0.163037	0.066	0.057	1
Rab1b	0.41561	0.0616806	0.053	0.063	1
Gm5921	0.416412	0.194111	0.055	0.047	1
Dpy30	0.416772	-0.131718	0.079	0.09	1
Il21r	0.416997	-0.0638329	0.058	0.068	1
Ube2e1	0.419219	-0.0633076	0.059	0.07	1
Snhg9	0.419368	0.105589	0.085	0.075	1
Mrpl51	0.420081	0.190894	0.105	0.095	1
Triap1	0.422564	-0.0501595	0.043	0.052	1
Prdx3	0.423823	0.16772	0.05	0.042	1
Tspo	0.424173	0.0819727	0.281	0.265	1
Dpf2	0.425692	-0.0773246	0.048	0.057	1
Id3	0.425949	-0.123955	0.18	0.194	1
Ccnl1	0.428012	-0.144944	0.074	0.084	1
Vasp	0.428623	0.114007	0.26	0.246	1
Snord104	0.429431	0.148765	0.05	0.042	1
Cox5a	0.429817	-0.0880737	0.312	0.326	1
2310001H17Rik	0.429943	0.147198	0.093	0.083	1
Phb	0.430542	0.200499	0.08	0.072	1
Ier3ip1	0.431175	-0.0565305	0.15	0.166	1
Ptpa	0.431243	-0.102059	0.069	0.079	1
Psmb1	0.431378	0.0581005	0.299	0.28	1
Stmn1	0.433095	0.189145	0.105	0.094	1
Cdc42se2	0.434791	0.0789451	0.096	0.085	1
Rsrp1	0.434817	-0.0768599	0.288	0.303	1
Tmem261	0.43508	0.203544	0.146	0.136	1
Gimap7	0.435589	0.185994	0.074	0.065	1
Acp1	0.436877	-0.0521394	0.05	0.059	1
Msn	0.43864	0.0971899	0.228	0.216	1
Stk16	0.439809	-0.059616	0.055	0.064	1
Dctn6	0.439916	0.188836	0.079	0.07	1
Use1	0.441925	-0.0737552	0.175	0.19	1
Fmc1	0.442879	0.0955901	0.079	0.069	1
Dnm2	0.442979	0.122372	0.056	0.048	1
Nfkbib	0.443454	-0.0965489	0.056	0.065	1
Wbscr22	0.443903	-0.0598722	0.059	0.069	1
Arpc1a	0.444267	-0.0925602	0.047	0.055	1
Exosc3	0.444464	-0.0870957	0.047	0.055	1
Uqcrq	0.445484	0.179	0.235	0.224	1
Polr3k	0.446414	0.240396	0.058	0.05	1
Copz1	0.446929	-0.0821447	0.068	0.077	1
Preb	0.447881	-0.0667832	0.05	0.059	1
Ssr2	0.447996	-0.0525078	0.133	0.148	1
Yeats4	0.44811	-0.0658977	0.076	0.086	1
Cops5	0.448227	-0.179527	0.051	0.059	1
Brd2	0.448689	-0.120996	0.064	0.073	1
Pcyt2	0.449129	-0.0741439	0.042	0.05	1
Acot13	0.450448	0.0713191	0.069	0.06	1
Celf1	0.451363	0.0891246	0.05	0.042	1
Glo1	0.451712	0.0643888	0.064	0.056	1
Mta2	0.453435	0.0822224	0.095	0.085	1
Anxa5	0.453508	-0.126589	0.088	0.099	1
Pdha1	0.454283	0.204104	0.074	0.066	1
Abcf1	0.455283	0.125878	0.09	0.081	1
Ddx24	0.45662	-0.0621524	0.084	0.094	1
Atg101	0.457273	-0.0977989	0.053	0.062	1
Mrps26	0.458386	-0.0526408	0.111	0.124	1
Lypla2	0.45851	0.171872	0.138	0.129	1
Acaa1a	0.458638	0.216688	0.088	0.08	1
Snhg15	0.459053	0.166629	0.055	0.047	1
Pbdc1	0.460518	-0.117709	0.055	0.063	1
Sdhaf4	0.461606	-0.117824	0.05	0.058	1
Tmem128	0.461846	0.0685044	0.051	0.044	1
Mrpl24	0.46306	0.236448	0.109	0.102	1
Dpm3	0.463281	0.181639	0.116	0.107	1
Cct7	0.463526	0.150963	0.151	0.14	1
Lpxn	0.465323	0.118484	0.082	0.073	1
Dtymk	0.465338	0.0888052	0.048	0.057	1
Myl12b	0.465486	0.112104	0.392	0.378	1
Actn4	0.465487	0.107504	0.066	0.058	1
Eif5a	0.467116	-0.0830964	0.434	0.447	1
Ptbp1	0.467529	0.159507	0.122	0.113	1
Rbm38	0.467748	0.198568	0.106	0.096	1
Ndufb5	0.468384	0.152784	0.172	0.161	1
Rnf187	0.468626	-0.138313	0.129	0.139	1
Ndfip1	0.47096	0.13865	0.051	0.045	1
Rpl34-ps1	0.472133	0.0617045	0.278	0.266	1
Fbl	0.472599	0.163792	0.114	0.105	1
Klhdc2	0.476861	0.128465	0.051	0.045	1
Sri	0.478413	0.116301	0.285	0.274	1
Med11	0.478812	0.160475	0.074	0.066	1
Eif4a2	0.480744	0.0962139	0.15	0.138	1
Cox7c	0.482561	0.0874318	0.379	0.362	1
Ccdc47	0.482767	-0.0819714	0.047	0.054	1
Zmat5	0.483261	-0.0758035	0.082	0.093	1
Mrpl57	0.483425	0.0650093	0.125	0.114	1
Sdf4	0.483953	0.119261	0.178	0.168	1
1110038F14Rik	0.484718	0.097681	0.059	0.052	1
Pafah1b1	0.48501	0.0948088	0.066	0.058	1
Ptcd2	0.486076	0.123879	0.053	0.046	1
Vrk1	0.48849	0.131584	0.068	0.06	1
H2afj	0.489149	-0.0845319	0.201	0.214	1
Mknk2	0.490679	-0.0853217	0.053	0.061	1
Cyth4	0.491742	-0.0721167	0.1	0.111	1
Ppil4	0.492421	0.135493	0.055	0.047	1
Ube2j2	0.493063	-0.102277	0.045	0.052	1
Zcrb1	0.494978	0.119044	0.093	0.085	1
Llph	0.495328	-0.0835243	0.121	0.132	1
Dnajb1	0.496255	0.0782459	0.056	0.049	1
Grina	0.496645	-0.129757	0.068	0.076	1
Sec61a1	0.497312	0.0603312	0.058	0.05	1
Vdac1	0.497354	-0.0868923	0.043	0.05	1
Srsf1	0.497658	0.0501765	0.064	0.056	1
Gm10169	0.497872	0.150339	0.064	0.057	1
Srsf6	0.498581	-0.100366	0.129	0.139	1
Drap1	0.499258	0.14372	0.064	0.057	1
Tsn	0.500737	0.22313	0.111	0.102	1
Ndufaf8	0.502776	-0.0890573	0.079	0.088	1
Pcna	0.504649	0.105577	0.09	0.082	1
Bbip1	0.507227	-0.101135	0.079	0.088	1
1600020E01Rik	0.507642	-0.0848938	0.05	0.057	1
Tmem134	0.509424	-0.0805207	0.166	0.177	1
Pon2	0.50954	-0.0684111	0.053	0.061	1
Ik	0.509765	0.0691182	0.088	0.079	1
Tm9sf3	0.509924	0.0856957	0.092	0.083	1
Vps29	0.510408	-0.0946133	0.109	0.119	1
Eloc	0.510875	0.163454	0.114	0.105	1
Smdt1	0.512934	0.0811145	0.167	0.187	1
Glyr1	0.5134	-0.106289	0.045	0.052	1
BC005624	0.514697	-0.0747581	0.066	0.074	1
Cd48	0.515751	0.0872965	0.185	0.174	1
Yrdc	0.516679	-0.0501707	0.05	0.057	1
Txndc9	0.516735	0.128145	0.08	0.073	1
Gm42418	0.516985	0.150973	0.071	0.064	1
Mrps34	0.517343	-0.0611735	0.045	0.052	1
Pgk1	0.517502	0.102263	0.058	0.051	1
2410006H16Rik	0.51769	-0.0985227	0.198	0.21	1
Phf20l1	0.518549	-0.0830064	0.051	0.059	1
RP23-43M12.2	0.518848	0.1264	0.055	0.048	1
Adcy7	0.519779	0.166078	0.066	0.059	1
Ssna1	0.519911	-0.066482	0.124	0.134	1
Sp110	0.52115	0.109672	0.162	0.151	1
Elp2	0.521659	0.121108	0.063	0.056	1
Tmpo	0.521689	0.14943	0.058	0.051	1
Dhx15	0.524391	0.137986	0.059	0.053	1
G3bp1	0.525779	-0.0735601	0.153	0.163	1
Rnf10	0.526941	-0.0877344	0.051	0.059	1
Ier2	0.528189	-0.0724419	0.15	0.161	1
Ndufb3	0.528507	0.0782784	0.166	0.157	1
Aamp	0.528715	0.129868	0.101	0.093	1
Yipf5	0.528813	0.145579	0.05	0.044	1
Hmgb1	0.52942	0.0956431	0.167	0.157	1
Arl6ip4	0.529677	-0.0569127	0.079	0.088	1
Was	0.530174	-0.0505876	0.064	0.073	1
Dctpp1	0.530918	0.0948519	0.077	0.07	1
Gm9294	0.531215	0.19619	0.096	0.09	1
Suclg1	0.532187	-0.0631783	0.109	0.119	1
Uba7	0.533445	-0.081795	0.047	0.053	1
Cct5	0.533929	0.0698042	0.196	0.185	1
Psmd11	0.534117	0.0935777	0.122	0.113	1
S100a4	0.534648	-0.272832	0.077	0.085	1
Stx8	0.53585	0.0814081	0.053	0.047	1
Mpp1	0.535975	-0.0670452	0.048	0.055	1
Rab24	0.537374	0.061264	0.111	0.123	1
Osbpl9	0.538056	0.0696245	0.093	0.085	1
Dusp11	0.538977	0.165579	0.069	0.062	1
Dusp2	0.539768	-0.188472	0.141	0.151	1
Sars	0.539929	0.156638	0.061	0.055	1
Ccs	0.540147	0.112026	0.053	0.047	1
Chtop	0.54064	0.111705	0.066	0.059	1
Fkbp1a	0.541441	0.143664	0.154	0.146	1
Fkbp4	0.543116	0.0737471	0.092	0.084	1
Tln1	0.543322	0.111353	0.093	0.085	1
Itgb1bp1	0.544618	0.0540592	0.068	0.06	1
Ctps2	0.5455	-0.146977	0.048	0.054	1
[truncated: 314 more rows]

## Sheet: Wilcox.NK
	p_val	avg_log2FC	pct.1	pct.2	p_val_adj
Klre1	2.19733e-165	3.53911	0.562	0.01	8.75747e-161
Klrb1c	1.77899e-164	3.25164	0.575	0.011	7.09017e-160
Ncr1	1.58441e-151	3.36714	0.512	0.009	6.31467e-147
Klra13-ps	4.79418e-149	3.6355	0.438	0.004	1.91072e-144
Klra8	3.04895e-147	3.96213	0.488	0.008	1.21516e-142
Klrk1	4.15001e-132	3.61365	0.475	0.01	1.65399e-127
Klra9	5.20794e-90	3.10042	0.325	0.007	2.07563e-85
Klrc2	4.10566e-87	2.5914	0.275	0.004	1.63631e-82
Klra7	1.10898e-82	2.95517	0.3	0.006	4.41985e-78
Gzma	1.37399e-77	4.68887	0.875	0.164	5.47605e-73
Klra4	6.82519e-74	2.99168	0.3	0.008	2.72018e-69
Gzmb	2.56899e-70	2.03828	0.225	0.003	1.02387e-65
Klri2	1.83454e-67	2.17638	0.225	0.004	7.31155e-63
Klra14-ps	1.30188e-59	1.77215	0.162	0.001	5.18863e-55
Khdc1a	1.1834e-53	1.73417	0.138	0.001	4.71646e-49
Ccl5	9.86026e-53	3.45848	0.963	0.414	3.92981e-48
Nkg7	2.77846e-49	2.97832	0.875	0.269	1.10736e-44
Klrd1	1.19685e-48	2.95578	0.575	0.089	4.77005e-44
Ccl3	1.66422e-46	1.78801	0.162	0.003	6.63274e-42
AW112010	7.81157e-46	2.60004	0.95	0.432	3.1133e-41
Klrc1	8.32492e-46	2.13048	0.212	0.008	3.3179e-41
Trdv2-2	8.93726e-41	1.52903	0.125	0.002	3.56195e-36
Klra3	2.21429e-39	1.80935	0.15	0.004	8.82506e-35
Ctsw	3.93754e-37	2.26907	0.588	0.115	1.56931e-32
Klrb1a	7.63938e-36	1.41001	0.112	0.002	3.04468e-31
Samd3	1.41187e-34	1.79638	0.162	0.006	5.62699e-30
Tyrobp	4.99852e-33	1.8595	0.925	0.387	1.99216e-28
Cma1	6.48544e-33	1.37107	0.112	0.002	2.58477e-28
Xcl1	1.70917e-32	2.25565	0.2	0.012	6.8119e-28
Ctla2b	4.35903e-32	1.69932	0.15	0.006	1.73729e-27
Il18rap	6.78472e-31	1.16496	0.1	0.002	2.70405e-26
S1pr5	1.29547e-30	1.46799	0.125	0.004	5.16308e-26
Fcer1g	1.37586e-29	2.00355	0.787	0.287	5.4835e-25
Id2	5.35188e-29	1.9857	0.588	0.139	2.13299e-24
Prf1	8.48148e-28	2.05277	0.2	0.015	3.3803e-23
Il2rb	3.39753e-27	2.12853	0.35	0.053	1.35408e-22
Anxa2	1.4784e-26	2.10517	0.475	0.1	5.89217e-22
Serpinb9	3.19282e-25	1.57774	0.162	0.011	1.2725e-20
Klra6	2.37393e-24	1.03357	0.075	0.001	9.4613e-20
Klrg1	7.8738e-21	1.70798	0.1	0.004	3.1381e-16
Ppm1j	4.15496e-20	1.36212	0.125	0.008	1.65596e-15
Chsy1	1.24647e-19	1.24994	0.112	0.006	4.96782e-15
Stk32c	2.87073e-19	1.03632	0.075	0.002	1.14413e-14
Phactr3	6.99331e-18	0.694816	0.05	0.001	2.78719e-13
Gm6637	2.76593e-17	1.18454	0.1	0.006	1.10236e-12
Dok2	3.94017e-17	1.74396	0.225	0.034	1.57035e-12
Ifitm10	2.99871e-16	1.72262	0.188	0.025	1.19513e-11
Lgals1	4.52063e-16	1.7133	0.575	0.228	1.8017e-11
Atp1b1	6.00087e-16	1.68468	0.225	0.037	2.39165e-11
Tmsb4x	6.32524e-16	0.503459	1	0.999	2.52092e-11
Cd7	6.39716e-16	2.00804	0.362	0.094	2.54959e-11
Eomes	1.76645e-15	1.3343	0.112	0.009	7.04017e-11
Serpinb6b	2.03158e-15	1.45327	0.15	0.017	8.09684e-11
Tbx21	3.38849e-15	1.38805	0.138	0.014	1.35048e-10
Ms4a4b	3.60459e-15	1.27183	0.775	0.415	1.43661e-10
Aoah	6.88909e-15	0.812561	0.05	0.001	2.74565e-10
Baiap3	9.90985e-15	0.976871	0.075	0.004	3.94957e-10
Fasl	6.51995e-14	1.16272	0.1	0.008	2.59853e-09
Cd74	1.04615e-13	-1.46715	0.925	0.971	4.16941e-09
1700025G04Rik	1.37547e-13	1.00136	0.075	0.004	5.48195e-09
Zyx	8.13009e-13	1.38139	0.4	0.128	3.24025e-08
RP23-353K11.3	9.55676e-13	1.03217	0.05	0.002	3.80885e-08
H2-D1	1.17042e-12	0.80721	0.938	0.841	4.66471e-08
Arl4d	1.23284e-12	1.09812	0.075	0.005	4.91349e-08
H2-Aa	9.31597e-12	-1.40535	0.512	0.815	3.71288e-07
Ctla2a	6.1274e-11	1.5933	0.175	0.033	2.44208e-06
H2afz	6.44682e-11	1.49941	0.525	0.253	2.56938e-06
Rps19	1.06382e-10	-0.714156	0.887	0.964	4.23986e-06
Ctsd	2.43425e-10	1.42197	0.45	0.186	9.70171e-06
Efhd2	1.80927e-09	1.38077	0.162	0.033	7.21085e-05
Selplg	2.16973e-09	1.34087	0.45	0.204	8.64746e-05
Cd244	2.44755e-09	1.20427	0.1	0.013	9.7547e-05
Ly6e	3.42206e-09	-0.760693	0.7	0.904	0.000136386
S100a10	4.54834e-09	1.15615	0.613	0.344	0.000181274
Rnaset2b	6.07506e-09	1.22843	0.388	0.158	0.000242122
Cuedc1	7.84268e-09	0.748668	0.05	0.003	0.00031257
Ifngr1	9.57694e-09	1.48454	0.325	0.121	0.000381689
Sh2d1a	1.16296e-08	1.27112	0.188	0.046	0.000463497
H2-Ab1	1.59498e-08	-0.926297	0.825	0.929	0.000635681
Klra1	2.41921e-08	1.20707	0.075	0.008	0.000964177
Gem	2.66011e-08	0.964056	0.075	0.008	0.00106019
Tmem37	2.93684e-08	0.88683	0.062	0.006	0.00117048
Ccl4	6.29211e-08	1.62939	0.075	0.009	0.00250772
Dusp2	6.59956e-08	1.26545	0.35	0.139	0.00263025
Itgam	2.07412e-07	1.13491	0.088	0.013	0.00826641
H2-Eb1	2.59652e-07	-1.2558	0.662	0.753	0.0103484
Tom1l2	2.71749e-07	0.590106	0.05	0.004	0.0108305
Sytl3	2.72108e-07	0.751585	0.062	0.007	0.0108449
Mxd4	4.49062e-07	1.35246	0.312	0.13	0.0178974
Jak1	6.38581e-07	1.08899	0.388	0.181	0.0254506
Itgb1	6.65224e-07	1.29982	0.138	0.033	0.0265125
Bhlhe40	7.74281e-07	0.79661	0.075	0.011	0.030859
Itgb2	7.77093e-07	1.23469	0.338	0.149	0.030971
H2-Q7	1.27211e-06	1.00053	0.588	0.383	0.0506999
Car2	1.30362e-06	0.956351	0.162	0.044	0.0519558
Il18r1	1.3371e-06	0.95345	0.075	0.011	0.05329
Cd79a	1.38006e-06	-1.05234	0.462	0.697	0.0550021
Ctss	1.66343e-06	-1.34413	0.175	0.458	0.0662958
Ipcef1	1.76404e-06	0.974093	0.062	0.008	0.070306
Ltb	1.97787e-06	-0.943063	0.35	0.623	0.0788281
Tspo	2.31167e-06	1.01937	0.462	0.262	0.0921315
Iglc3	2.91197e-06	-1.25699	0.262	0.525	0.116056
Mmd	3.02405e-06	0.970353	0.088	0.016	0.120524
Ifng	3.0844e-06	0.849872	0.05	0.005	0.122929
Ugcg	3.11967e-06	1.13698	0.088	0.016	0.124335
Gpr68	3.21095e-06	0.577482	0.05	0.005	0.127972
Cd79b	3.5679e-06	-1.00609	0.362	0.624	0.142199
Rplp2	3.9657e-06	-0.647518	0.625	0.817	0.158053
Sema4a	4.33676e-06	1.26482	0.112	0.025	0.172842
Rps27	5.48145e-06	-0.372811	0.988	0.994	0.218463
Ighm	5.81947e-06	-0.898056	0.875	0.91	0.231935
Rpl11	5.91859e-06	-0.66876	0.688	0.843	0.235885
Rpl35	6.1031e-06	-0.590981	0.725	0.856	0.243239
Kcnip3	8.29465e-06	0.807126	0.05	0.006	0.330583
Serp1	8.96972e-06	-1.25806	0.138	0.388	0.357488
Gm19585	9.43123e-06	1.02092	0.125	0.032	0.375882
Pfn1	9.45107e-06	0.656945	0.863	0.743	0.376673
Lasp1	1.39791e-05	1.17522	0.175	0.059	0.557136
Sept11	1.47828e-05	0.95615	0.112	0.028	0.589168
Slc25a33	1.47899e-05	0.724744	0.062	0.01	0.58945
Rps9	1.49367e-05	-0.510041	0.875	0.925	0.595303
Rps29	1.55362e-05	-0.412397	0.963	0.977	0.619193
Itgal	1.64063e-05	1.34251	0.15	0.046	0.653871
Hsd11b1	1.83368e-05	1.20672	0.2	0.074	0.730814
Lactb2	1.84034e-05	0.720954	0.05	0.006	0.733466
Fcho2	1.9055e-05	0.668103	0.05	0.006	0.759436
Ly6d	2.03414e-05	-1.24177	0.412	0.576	0.810706
Ccnd3	2.05012e-05	1.14285	0.262	0.112	0.817075
Stat4	2.05544e-05	1.07248	0.138	0.04	0.819195
As3mt	2.20079e-05	1.09028	0.1	0.023	0.877126
Impa1	2.34855e-05	1.11576	0.188	0.067	0.936013
Gsap	2.58386e-05	0.879849	0.062	0.01	1
Gm8203	2.75633e-05	1.2057	0.162	0.054	1
Gatad2a	2.80351e-05	0.754911	0.062	0.01	1
Rnf40	2.81004e-05	0.6604	0.062	0.01	1
Gm14303	2.90963e-05	-0.653735	0.637	0.778	1
Vps26b	3.02279e-05	0.826879	0.075	0.014	1
Gm4956	3.19563e-05	1.06086	0.088	0.019	1
Rps28	3.67155e-05	-0.626218	0.688	0.825	1
Ccr2	3.80974e-05	0.840007	0.112	0.029	1
Hcst	3.98707e-05	1.0109	0.375	0.205	1
Osbpl5	4.16102e-05	0.7081	0.05	0.007	1
Plscr1	4.19492e-05	0.619715	0.05	0.007	1
Emp3	4.20484e-05	0.816084	0.512	0.327	1
Lpin1	4.22295e-05	1.10557	0.062	0.011	1
Pja2	4.30982e-05	0.633166	0.05	0.007	1
Sell	4.43935e-05	0.780404	0.512	0.325	1
Rpl32	4.64478e-05	-0.389846	0.975	0.978	1
Npm1	4.83204e-05	-0.948667	0.175	0.433	1
Lfng	4.89466e-05	1.29849	0.262	0.122	1
Nucb1	6.89613e-05	1.10355	0.162	0.057	1
Itgax	6.94028e-05	0.741785	0.075	0.015	1
Rps20	7.04024e-05	-0.591409	0.613	0.802	1
Laptm5	7.73741e-05	0.69762	0.575	0.393	1
Gimap4	7.90432e-05	0.684701	0.537	0.34	1
Usp14	8.34225e-05	0.94613	0.125	0.038	1
Ppp1r12a	9.10265e-05	1.17649	0.162	0.058	1
Ms4a1	9.82763e-05	-1.20192	0.212	0.413	1
Arl6ip5	0.00012382	1.05682	0.35	0.196	1
Borcs7	0.000126896	0.982391	0.162	0.058	1
Azi2	0.000147993	0.964395	0.112	0.033	1
H2-DMa	0.000148887	-1.25106	0.125	0.323	1
Crtam	0.000160069	0.667915	0.05	0.008	1
Hmgn1	0.000184564	-1.36929	0.05	0.229	1
mt-Co1	0.000189296	-0.494003	0.675	0.832	1
Rpl35a	0.000189568	-0.627687	0.6	0.758	1
Gm12918	0.000194045	-1.35374	0.05	0.226	1
Gm10076	0.000209105	-0.790395	0.25	0.485	1
Rps6	0.000230459	-0.604505	0.65	0.802	1
Cd37	0.00025087	-0.832159	0.238	0.462	1
Rps19-ps6	0.000263469	-1.08993	0.15	0.348	1
Gas5	0.000280763	-0.890713	0.238	0.449	1
Slc25a46	0.000292824	0.980546	0.1	0.029	1
Rps2	0.000296466	-0.443459	0.725	0.834	1
Wdr89	0.000298289	-0.837862	0.262	0.478	1
Txk	0.000315033	0.809421	0.1	0.029	1
Il2rg	0.000325926	0.663934	0.575	0.41	1
Rpl23a	0.000351738	-0.414615	0.637	0.831	1
Rpl7a	0.0003549	-0.781484	0.138	0.35	1
Fgl2	0.000357475	0.827614	0.088	0.023	1
Sept1	0.000360724	0.872617	0.425	0.274	1
Ubb	0.000363577	0.401849	0.912	0.866	1
Cd9	0.000364766	0.936638	0.175	0.071	1
Aldh2	0.000366234	-1.53392	0	0.139	1
Ubr7	0.000373066	0.766887	0.062	0.013	1
Myl6	0.000438421	0.590547	0.675	0.503	1
Capn2	0.000456159	0.779777	0.075	0.019	1
Rpl13	0.00046596	-0.284514	0.975	0.993	1
Iglc2	0.000480212	-1.12505	0.425	0.589	1
Rpl9	0.000493976	-0.531379	0.588	0.77	1
Rps12	0.000512964	-0.549569	0.562	0.723	1
Atg4d	0.000537789	0.991784	0.088	0.024	1
Plac8	0.000558117	-0.939945	0.175	0.367	1
Spn	0.000558742	1.15301	0.138	0.051	1
Calm2	0.000578743	0.927543	0.438	0.304	1
RP24-338A5.4	0.000600209	-1.41206	0.013	0.152	1
Ifi30	0.000678094	-1.39339	0.05	0.199	1
Ell2	0.000689006	0.684067	0.05	0.01	1
Gm2000	0.000696442	-0.661777	0.412	0.595	1
Cd160	0.0007041	0.722522	0.075	0.019	1
Adora2a	0.000752602	0.569753	0.05	0.01	1
Gstm1	0.000754835	0.759528	0.062	0.014	1
Rps6-ps4	0.000773717	-0.704217	0.35	0.543	1
Meis3	0.000780323	0.690105	0.062	0.014	1
Trac	0.000781882	-1.13682	0.1	0.274	1
Rps15a-ps6	0.000809868	-0.983715	0.125	0.31	1
Tpst2	0.000812702	0.982369	0.2	0.093	1
Tmsb10	0.000817453	0.256655	0.988	0.975	1
Fes	0.000819759	0.73274	0.075	0.02	1
Rps4x	0.00082334	-0.611704	0.475	0.64	1
H3f3a	0.000839847	-0.641056	0.488	0.671	1
Crip1	0.000853694	0.339633	0.775	0.611	1
Hist3h2a	0.000882041	0.946454	0.112	0.038	1
Tmem43	0.000951046	0.833712	0.088	0.026	1
Rpl17	0.00098316	-0.682048	0.438	0.603	1
mt-Nd1	0.000983986	-0.428658	0.775	0.851	1
Rps17	0.000986791	-0.46692	0.488	0.669	1
Ptma	0.000986899	0.480884	0.688	0.527	1
Rps27rt	0.000987416	-0.595699	0.462	0.656	1
B2m	0.00101767	0.268579	1	0.983	1
Cisd3	0.00104212	0.83248	0.15	0.06	1
Cst7	0.00104953	0.780452	0.112	0.039	1
Uba52	0.00106303	-0.536464	0.462	0.644	1
H2afj	0.00111162	0.726449	0.338	0.204	1
Rps7	0.00113291	-0.4566	0.787	0.864	1
Ptpn18	0.00118276	0.585099	0.562	0.406	1
Rac2	0.00120738	0.431874	0.8	0.688	1
Prkacb	0.00136659	0.808717	0.125	0.047	1
Asxl2	0.00141462	0.694335	0.062	0.015	1
Ifi27l2a	0.0014207	-0.888197	0.312	0.476	1
Add1	0.00142484	0.807586	0.138	0.054	1
Rpsa-ps10	0.00158811	-1.13066	0.038	0.173	1
Khsrp	0.00160508	0.631939	0.05	0.011	1
Gm11361	0.00160973	-0.761856	0.325	0.494	1
Nkap	0.00161923	0.743448	0.075	0.021	1
Ighd	0.00163972	-1.03625	0.188	0.352	1
Ccr7	0.00167945	-1.1792	0.025	0.156	1
Ctsh	0.00171042	-1.13687	0.075	0.219	1
Nabp1	0.00172625	0.585159	0.088	0.027	1
Rps15	0.00173233	-0.402885	0.637	0.816	1
Fth1	0.00181491	-0.475433	0.675	0.858	1
Spi1	0.00186556	-1.24611	0.025	0.15	1
Myl12a	0.0019133	0.658077	0.475	0.334	1
Fxyd5	0.00197055	0.668807	0.562	0.446	1
Fbxl3	0.00198414	0.575084	0.062	0.016	1
Rpsa	0.00200956	-0.397104	0.762	0.844	1
Zdhhc16	0.00210436	0.749933	0.075	0.022	1
Tmco1	0.00210763	0.898309	0.15	0.065	1
Itga4	0.00210814	0.864684	0.125	0.049	1
Rps16-ps2	0.0021161	-0.513767	0.412	0.602	1
Ptpn7	0.00214937	0.822144	0.088	0.028	1
Pim1	0.00214987	0.811933	0.138	0.057	1
Gm15427	0.0022386	-0.431092	0.75	0.838	1
Sla2	0.00224508	0.609375	0.075	0.022	1
Gm8430	0.00224667	-0.950727	0.1	0.254	1
Rps16	0.0023748	-0.352275	0.738	0.874	1
Cd19	0.00240582	-0.878497	0.125	0.285	1
Serpinb1a	0.00240892	-1.1724	0.038	0.166	1
BC003965	0.00242999	0.826971	0.125	0.05	1
Rnf113a2	0.00246788	0.821589	0.1	0.035	1
Tbpl1	0.0024816	1.00751	0.088	0.029	1
Ndufb10	0.00250201	0.719063	0.288	0.169	1
Rpl22	0.00250452	-0.538219	0.462	0.624	1
Gm10736	0.00254608	-0.493724	0.613	0.74	1
Rps26	0.00258904	-0.343645	0.85	0.893	1
Blnk	0.0025908	-1.12439	0.025	0.147	1
Rpl18a	0.00269409	-0.248442	0.975	0.993	1
Gm7808	0.00271268	-0.79005	0.2	0.362	1
Cd22	0.0027161	-1.16219	0.025	0.144	1
Rps15a	0.00273244	-0.274514	0.95	0.959	1
Prr13	0.00277374	0.655065	0.288	0.165	1
Rexo2	0.00289676	-1.05529	0.025	0.144	1
Rinl	0.0030304	0.846962	0.15	0.067	1
Prkar1a	0.00303913	0.778796	0.288	0.173	1
Ubash3b	0.0030394	0.573535	0.05	0.012	1
Sfxn2	0.00306961	0.61149	0.05	0.012	1
Ptpn6	0.00308457	-0.897916	0.138	0.29	1
Cox8a	0.00311235	0.598317	0.562	0.471	1
Fcrla	0.00315074	-1.07553	0.025	0.144	1
Ogfr	0.00315363	0.851594	0.1	0.037	1
Iffo1	0.00321665	0.572674	0.062	0.017	1
Adar	0.0034631	-1.17609	0.013	0.119	1
Unc93b1	0.00349063	-0.954755	0.125	0.277	1
Id3	0.00355831	-1.05855	0.062	0.195	1
Gm5905	0.00356784	-0.674756	0.262	0.438	1
Zfp512	0.00372716	0.711871	0.062	0.017	1
Ech1	0.00375434	0.821842	0.188	0.094	1
Gm10086	0.00375677	-1.06012	0.013	0.119	1
Gm7536	0.00380166	-0.788828	0.212	0.366	1
Gm3511	0.00380995	-0.798412	0.25	0.402	1
Use1	0.00384021	-1.0256	0.062	0.19	1
Ywhaq	0.00394205	0.741059	0.262	0.152	1
Rack1	0.00402825	-0.508302	0.275	0.475	1
Rps10	0.00405919	-0.493391	0.425	0.623	1
Apoe	0.00407738	-1.28029	0.088	0.225	1
Fam53b	0.00411501	0.630143	0.05	0.012	1
Nod1	0.00411501	0.592399	0.05	0.012	1
Rpl27a	0.00416137	-0.446353	0.662	0.773	1
Capns1	0.00416406	0.710256	0.275	0.163	1
Rps3a1	0.00418367	-0.326604	0.887	0.92	1
Eef1b2	0.00420259	-0.62128	0.3	0.476	1
Ndufb8	0.00420791	0.75379	0.288	0.175	1
Fcmr	0.00421739	-0.879409	0.25	0.401	1
Lrrfip2	0.00423321	0.64923	0.05	0.012	1
Slc14a1	0.00423321	0.580883	0.05	0.012	1
Rps23-ps1	0.00432259	-0.562685	0.275	0.459	1
Rps25	0.00444162	-0.411224	0.613	0.775	1
Anxa1	0.00460491	0.595957	0.1	0.037	1
Spib	0.0046329	-1.07079	0.038	0.156	1
Sike1	0.00469192	0.692441	0.112	0.044	1
Leprotl1	0.00471523	0.976572	0.225	0.126	1
Sh2d2a	0.00481716	0.777397	0.125	0.053	1
Bank1	0.00482564	-1.11793	0.013	0.113	1
Alg1	0.00494711	0.612394	0.062	0.018	1
Tmx2	0.00515493	1.11144	0.1	0.038	1
Hnrnpab	0.00545117	0.826838	0.175	0.09	1
Tmbim6	0.00554071	0.547932	0.425	0.288	1
Scaf1	0.00571998	0.572358	0.05	0.013	1
Rsrc1	0.00588992	0.66968	0.075	0.025	1
Vim	0.00605111	0.809167	0.212	0.117	1
Rpl30	0.00605831	-0.382077	0.725	0.819	1
Rpl24	0.00619822	-0.65862	0.275	0.445	1
S100a4	0.00634958	-1.53634	0	0.086	1
Mcm6	0.00636675	0.866953	0.125	0.056	1
Rpl36	0.00637636	-0.346357	0.775	0.86	1
Ptprcap	0.00637996	0.476983	0.7	0.617	1
Gm10132	0.00648722	-0.88794	0.1	0.229	1
Rpl26	0.00649357	-0.357264	0.7	0.835	1
Arhgap45	0.00657822	0.701366	0.425	0.298	1
Gpr171	0.00658953	0.777577	0.088	0.032	1
Srrm2	0.00665632	-0.973781	0.025	0.13	1
Tmem9b	0.00673568	0.625882	0.188	0.096	1
Cetn2	0.00680764	0.846412	0.15	0.072	1
C1qbp	0.00689364	-0.990924	0.025	0.127	1
Blk	0.00689953	-1.1092	0	0.084	1
Dok3	0.00728113	-1.12611	0.025	0.124	1
Hnrnpf	0.0072864	-0.54754	0.188	0.349	1
Lyn	0.00729196	-1.07223	0	0.083	1
Cd3d	0.00732693	-0.731034	0.25	0.396	1
Rpl41	0.00732912	-0.253079	0.963	0.975	1
Pip5k1a	0.00734507	0.578075	0.062	0.019	1
Rps13	0.00736447	-0.41598	0.75	0.834	1
Hopx	0.00741588	0.511292	0.05	0.013	1
Sft2d2	0.00741662	0.548279	0.062	0.019	1
Tmem234	0.00742487	0.633416	0.25	0.147	1
Ms4a4c	0.00758453	-0.932135	0.088	0.213	1
Gm10275	0.0077007	-0.712052	0.212	0.363	1
2410006H16Rik	0.00777575	-0.881961	0.088	0.211	1
Lrrfip1	0.00783876	0.852093	0.138	0.064	1
Rpl23	0.00791931	-0.4131	0.713	0.813	1
Map2k1	0.00792217	-1.02055	0	0.081	1
Rps11-ps2	0.00792217	-0.964034	0	0.081	1
Rab8a	0.00793087	0.719949	0.262	0.162	1
Rpl3	0.00796343	-0.394284	0.725	0.806	1
Igkc	0.00798294	-0.441876	0.988	0.995	1
Trbc1	0.0081258	0.268888	0.488	0.334	1
Prps2	0.00825519	0.690826	0.088	0.033	1
Pkig	0.00826666	-1.00409	0.038	0.141	1
Slu7	0.0082785	0.651835	0.112	0.047	1
Pnkp	0.00832971	0.772052	0.125	0.057	1
Tnfaip8	0.00837184	-1.01631	0	0.08	1
Cdkn2d	0.00853971	0.656132	0.188	0.099	1
Cst3	0.00859207	-0.953243	0.2	0.34	1
Fcer2a	0.0086141	-0.87918	0.062	0.18	1
H2-Oa	0.00864865	-0.785956	0.112	0.247	1
2410015M20Rik	0.00867377	-0.816369	0.062	0.179	1
Kmt2b	0.00874454	0.779275	0.05	0.014	1
Ubxn6	0.00875005	0.747968	0.1	0.04	1
Gm4149	0.00881124	-0.525987	0.375	0.553	1
Rbbp5	0.0089903	0.56499	0.05	0.014	1
Gimap7	0.0090012	0.672677	0.138	0.065	1
Irf1	0.00907169	0.825373	0.188	0.103	1
Cep57l1	0.00907776	0.585237	0.05	0.014	1
Ncf1	0.00909394	-1.01565	0	0.079	1
Mrpl51	0.00912088	-0.938694	0.013	0.102	1
Rhoh	0.00918901	-0.849948	0.05	0.161	1
Ptprc	0.00920437	0.711567	0.362	0.257	1
Rpl36a	0.00924071	-0.425293	0.5	0.663	1
Zfp36l2	0.00932548	0.635021	0.1	0.04	1
Rpl6	0.00936126	-0.455747	0.613	0.73	1
Sec11a	0.00939672	0.736855	0.262	0.161	1
Clta	0.00943012	-0.550057	0.1	0.236	1
Rps27a	0.00951626	-0.353615	0.688	0.779	1
Ifi47	0.00959972	0.597116	0.25	0.152	1
Gm9385	0.00972866	-0.632617	0.1	0.231	1
Rps18	0.00973659	-0.388291	0.738	0.816	1
Ciao1	0.00987473	0.662539	0.062	0.02	1
Rps15a-ps7	0.0100454	-0.661724	0.225	0.367	1
Ddx47	0.0100579	0.800779	0.1	0.042	1
Capg	0.0102154	-0.777893	0.112	0.243	1
Ube2g2	0.0102297	0.704873	0.1	0.041	1
Cpne3	0.0104562	0.578214	0.062	0.02	1
Siglecg	0.0106228	-0.585011	0.175	0.316	1
Fgd2	0.0107276	-1.02872	0	0.076	1
Skap1	0.0107698	0.638583	0.225	0.13	1
Sec62	0.0107945	0.788486	0.275	0.177	1
Gpbp1l1	0.0108688	0.525806	0.062	0.02	1
Gm5637	0.0109719	0.638392	0.1	0.041	1
Cdk5rap3	0.0110403	0.726523	0.1	0.042	1
Fbxw11	0.0112375	0.59353	0.05	0.014	1
Ly6a	0.0113161	-0.711088	0.238	0.388	1
Nadk	0.0113341	-0.959116	0	0.075	1
Eif4e3	0.0113749	0.753136	0.062	0.021	1
Cct5	0.0114199	-0.693008	0.075	0.193	1
2510039O18Rik	0.0114787	0.496744	0.05	0.014	1
S100a6	0.0114968	0.745364	0.3	0.197	1
Eif3h	0.011632	-0.778686	0.15	0.275	1
Cd3e	0.01165	-0.964119	0	0.074	1
Btbd6	0.0116935	0.508594	0.05	0.014	1
Rpl37a	0.0117602	-0.232678	0.863	0.929	1
Fbxo22	0.0119182	0.728007	0.075	0.028	1
Gm8369	0.0119864	-0.82969	0.112	0.233	1
Adgre5	0.0120299	0.696039	0.25	0.151	1
Plec	0.0121658	0.439402	0.05	0.014	1
Zfas1	0.0122367	-0.733167	0.038	0.139	1
Gm4366	0.0122759	-0.830295	0.05	0.152	1
Dapl1	0.012402	-1.04147	0.038	0.134	1
Atp5k	0.0124028	0.57552	0.4	0.296	1
Atp5e	0.0124235	-0.659726	0.212	0.36	1
H2-DMb2	0.0124407	-0.640747	0.25	0.392	1
Atp6v1c1	0.0124747	0.755783	0.138	0.067	1
Pld3	0.0125759	0.584375	0.162	0.083	1
Pck2	0.0128277	0.648602	0.075	0.028	1
Gm11808	0.0130213	-0.818852	0.088	0.199	1
Zfp422	0.0134591	0.559929	0.075	0.028	1
Rpl10a-ps1	0.0135518	-0.665225	0.212	0.347	1
Trbc2	0.0135953	-0.653861	0.362	0.486	1
Ddx54	0.0137368	-0.888968	0	0.071	1
S1pr1	0.0138507	-0.741029	0.025	0.114	1
Ormdl3	0.0139009	0.664713	0.075	0.028	1
Pacsin2	0.0140862	0.644637	0.075	0.028	1
Zfp692	0.0143541	0.545424	0.05	0.015	1
Rab37	0.0143542	0.625875	0.062	0.021	1
Chordc1	0.0144652	0.698513	0.088	0.035	1
Agtrap	0.0145376	0.470381	0.05	0.015	1
Lgals3bp	0.0146505	0.841042	0.112	0.052	1
Wdr18	0.0149337	0.75484	0.1	0.044	1
Brip1os	0.0150161	0.533129	0.062	0.021	1
Jchain	0.015063	-0.163907	0.55	0.437	1
Sash3	0.015293	-0.904699	0.038	0.129	1
Gm8730	0.015475	-0.668983	0.1	0.223	1
Gm9794	0.0155101	-0.514912	0.262	0.421	1
Cct2	0.0164329	-0.821374	0.038	0.129	1
Rplp0	0.0165789	-0.317741	0.7	0.823	1
Chfr	0.0167994	0.581298	0.062	0.022	1
Lmo2	0.0169314	-0.994371	0.013	0.088	1
Cdc42ep3	0.0169737	0.674357	0.075	0.029	1
Kxd1	0.0171061	-0.867274	0	0.067	1
Rps11	0.0172455	-0.255963	0.775	0.889	1
Gm12254	0.0172831	-0.717259	0.038	0.13	1
Hspe1	0.0173208	-0.537392	0.125	0.258	1
Nfrkb	0.0177019	0.466955	0.05	0.015	1
Rragc	0.0177019	0.526301	0.05	0.015	1
Ranbp1	0.0178739	-0.753448	0.062	0.163	1
Kras	0.0180191	0.647465	0.075	0.029	1
Pitpnb	0.0181988	0.598844	0.075	0.029	1
Ccnd2	0.0182469	0.804908	0.225	0.139	1
Cd8b1	0.018392	-0.992351	0.112	0.22	1
Parp1	0.0185713	-0.864257	0	0.065	1
Tyk2	0.0185749	0.646568	0.062	0.022	1
Gm6136	0.0186847	-0.563181	0.1	0.219	1
Gpx4	0.0188057	0.73067	0.275	0.185	1
Cfl1	0.0188543	0.334807	0.863	0.861	1
Alox5ap	0.0189124	-1.02248	0.013	0.086	1
Csf2ra	0.019087	-0.914721	0	0.065	1
Mrpl21	0.019087	-0.85113	0	0.065	1
Slpi	0.0191338	-1.25738	0.05	0.141	1
Lat	0.0191542	-0.839782	0.15	0.259	1
Dcaf17	0.0192296	0.733198	0.062	0.022	1
Mrpl54	0.0193737	-0.866443	0.025	0.106	1
Nsmaf	0.0195747	0.795138	0.075	0.03	1
Sema4d	0.0196169	-0.830821	0	0.064	1
Usf2	0.0196169	-0.852758	0	0.064	1
Hras	0.0197051	0.677386	0.05	0.016	1
Vopp1	0.0198931	0.623582	0.05	0.016	1
Elk3	0.0199062	0.559737	0.075	0.029	1
Gm16378	0.0201201	0.53247	0.075	0.029	1
Ddx10	0.0201303	0.554372	0.05	0.016	1
Pik3r5	0.0201303	0.541732	0.05	0.016	1
Ndufa2	0.0202138	-0.501098	0.212	0.347	1
Sdcbp	0.0202535	0.771918	0.238	0.156	1
Coq6	0.0202738	0.57145	0.05	0.016	1
Desi2	0.0204182	0.550802	0.05	0.016	1
mt-Nd3	0.0204299	-0.531839	0.225	0.371	1
Vps33a	0.0207587	0.519541	0.05	0.016	1
Dnajc1	0.0207863	0.589435	0.075	0.03	1
Znhit1	0.0212963	-0.787628	0	0.062	1
Malsu1	0.0213553	0.734393	0.112	0.054	1
Arhgef18	0.0214543	0.453821	0.05	0.016	1
Ift22	0.0214543	0.440635	0.05	0.016	1
Gpr183	0.0217274	-0.925784	0.013	0.084	1
Eapp	0.0218874	-0.810965	0	0.062	1
Gm6807	0.0219425	-0.689284	0.038	0.125	1
Cd48	0.0219594	0.657408	0.262	0.174	1
Rps10-ps2	0.0220129	-0.513665	0.2	0.333	1
H2afv	0.0222467	0.783299	0.238	0.157	1
Pou2f2	0.0224315	-0.798667	0.038	0.124	1
Fh1	0.0224949	-0.78401	0	0.061	1
Zfp655	0.0225293	0.51225	0.075	0.03	1
Ralgps2	0.0225942	-0.87696	0.025	0.103	1
Rpl3-ps1	0.0230244	-0.560424	0.262	0.402	1
Dennd1c	0.0230823	0.626376	0.125	0.062	1
Btk	0.0231192	-0.801728	0	0.061	1
Ebf1	0.0233969	-0.879447	0.038	0.121	1
Acd	0.0234482	0.590688	0.112	0.053	1
Nudt14	0.0236934	0.541475	0.088	0.038	1
Elp2	0.0237608	-0.83812	0	0.06	1
Cd40	0.0237608	-0.831312	0	0.06	1
Tpt1-ps3	0.0237712	-0.429503	0.162	0.3	1
Rps26-ps1	0.02394	-0.589317	0.188	0.318	1
Rpl18	0.0239545	-0.368177	0.575	0.703	1
Sh3bp5	0.024128	-0.890094	0.05	0.137	1
Cr1l	0.0241543	0.648048	0.15	0.081	1
Rpl10a	0.0242669	-0.405048	0.537	0.665	1
RP23-288C18.3	0.0246014	-0.384299	0.062	0.162	1
Cybb	0.0247566	-0.685265	0.05	0.142	1
Cd44	0.025094	0.731058	0.1	0.047	1
Snrpa	0.025098	-0.754038	0	0.059	1
Exosc5	0.025116	-0.738725	0.013	0.082	1
Nfkbia	0.0251641	-0.59665	0.138	0.26	1
Rps15a-ps4	0.0252447	-0.738594	0.05	0.139	1
Gm6977	0.0257946	-0.796289	0	0.059	1
Hint3	0.0258666	0.580697	0.088	0.038	1
Pcbd2	0.0259935	0.872065	0.125	0.065	1
Gtf2h1	0.0260715	0.662978	0.062	0.023	1
Krr1	0.0261211	0.363685	0.05	0.016	1
Tmem248	0.0267921	0.635075	0.075	0.031	1
Psme2	0.026918	-0.576149	0.212	0.329	1
Ppif	0.0269485	0.707315	0.075	0.031	1
Srpk3	0.0272465	-0.846364	0	0.058	1
Commd4	0.0277173	0.727345	0.212	0.134	1
Higd2a	0.0277762	0.63991	0.25	0.163	1
Snx10	0.0278134	0.562444	0.05	0.017	1
Cd81	0.0279078	-0.750963	0.038	0.119	1
Cd1d1	0.0280029	-0.807889	0	0.057	1
Pcyox1	0.0281217	0.561118	0.05	0.017	1
Emsy	0.0281355	0.435794	0.062	0.023	1
Mrps18c	0.0281477	-0.802699	0.025	0.098	1
2810013P06Rik	0.0282459	0.579756	0.05	0.017	1
Hsp90ab1	0.0283103	-0.303732	0.212	0.361	1
Csnk1d	0.0283201	0.87268	0.1	0.047	1
Lst1	0.0285197	-0.872269	0.05	0.135	1
Eef2	0.0286947	-0.387834	0.325	0.475	1
Gsn	0.0287803	-0.762465	0	0.057	1
Ifi206	0.0293743	0.473387	0.1	0.046	1
Hmgcl	0.0295794	-0.708872	0	0.056	1
Trdc	0.0296787	0.48529	0.075	0.031	1
Mzb1	0.0299142	-0.754685	0.138	0.254	1
Snrpd2	0.0299685	-0.710827	0.075	0.167	1
Tmpo	0.0304009	-0.77083	0	0.056	1
Igfbp4	0.0304009	-0.886062	0	0.056	1
Scyl1	0.0304964	0.443818	0.05	0.017	1
Vcp	0.030532	-0.602331	0.05	0.138	1
Luc7l	0.0305927	0.564518	0.075	0.031	1
Tmem123	0.0306204	-0.746526	0.1	0.197	1
Zap70	0.0310085	0.516992	0.1	0.047	1
Psd4	0.0310254	0.583696	0.088	0.039	1
Wfdc17	0.0312452	-0.938393	0	0.055	1
Cat	0.0313103	-0.739015	0.013	0.077	1
Calm3	0.0314873	-0.665357	0.062	0.152	1
Dhrs7	0.0315168	0.654878	0.088	0.04	1
Ndufv3	0.0315783	0.568091	0.275	0.193	1
Reep5	0.0320218	0.499945	0.325	0.24	1
Srpk1	0.0321132	-0.746144	0	0.054	1
Trmt2a	0.0321132	-0.759787	0	0.054	1
Gbp4	0.0321425	0.422691	0.088	0.039	1
Ccdc94	0.0321968	0.350461	0.05	0.017	1
Rpp30	0.0322273	0.490476	0.075	0.031	1
Evl	0.0322481	0.607589	0.3	0.212	1
Gm15772	0.0324248	-0.338644	0.175	0.306	1
Cyth4	0.0334276	0.592946	0.175	0.104	1
R3hdm4	0.0340484	0.740676	0.125	0.066	1
Nrros	0.0345002	-0.548727	0.013	0.077	1
Rpl36-ps2	0.0346337	-0.681191	0.05	0.132	1
Anapc7	0.0347899	0.502655	0.05	0.017	1
Cox6a1	0.0349718	0.485211	0.55	0.483	1
Atp1a1	0.0351037	0.811992	0.15	0.085	1
Pla2g16	0.0353244	0.766739	0.138	0.077	1
Ly86	0.0353333	-0.658456	0.062	0.15	1
2810001G20Rik	0.0356426	0.415737	0.05	0.017	1
Themis2	0.0358348	-0.692206	0	0.052	1
Etf1	0.0358348	-0.688955	0	0.052	1
Rps12-ps4	0.0358348	-0.634575	0	0.052	1
Trmt112	0.0358628	-0.533319	0.125	0.229	1
Pafah1b1	0.0359283	0.698518	0.112	0.058	1
Dhx30	0.0362655	0.561917	0.088	0.04	1
Rps11-ps1	0.0364475	-0.604653	0.125	0.229	1
Rpl12	0.0365905	-0.387434	0.537	0.63	1
Irf3	0.0371006	-0.713948	0.025	0.094	1
Pex7	0.0376906	0.609443	0.062	0.025	1
Gm5921	0.0378559	-0.671922	0	0.051	1
Marcksl1	0.0378559	-0.74455	0	0.051	1
Gimap8	0.0383973	0.511917	0.088	0.04	1
Card19	0.0384306	0.584565	0.125	0.067	1
Epsti1	0.0387592	0.667759	0.162	0.095	1
G3bp1	0.0387988	-0.631626	0.075	0.163	1
Bet1l	0.0389092	-0.735375	0	0.051	1
Birc3	0.0389092	-0.705665	0	0.051	1
Arpc3	0.0391817	0.4704	0.488	0.397	1
Adcy7	0.0393114	0.681642	0.112	0.059	1
Eed	0.0399923	-0.74834	0	0.05	1
Pycr2	0.0399923	-0.657718	0	0.05	1
Rps24	0.0400117	-0.264501	0.863	0.895	1
Rps21	0.0400472	-0.318331	0.7	0.812	1
Rrp1	0.0401193	-0.620723	0.05	0.13	1
Prex1	0.0403215	0.581373	0.062	0.025	1
Nptn	0.0403539	0.551054	0.1	0.049	1
Mavs	0.0403548	0.449329	0.05	0.018	1
Gemin7	0.0404283	0.630376	0.175	0.106	1
Bst2	0.0409933	-0.913884	0.025	0.09	1
Bcl11a	0.0413407	-0.744727	0.013	0.071	1
Sptlc1	0.0414352	0.387573	0.05	0.018	1
Stat6	0.0415508	0.645482	0.088	0.042	1
Gpx1	0.0415763	-0.508563	0.35	0.47	1
Colgalt1	0.0417207	0.604604	0.075	0.033	1
Mif	0.0418513	-0.3625	0.162	0.284	1
Smarcd2	0.0419354	-0.754809	0.013	0.071	1
Mir703	0.0420258	-0.658728	0.038	0.11	1
Oaz1	0.0423031	-0.294548	0.462	0.588	1
Nt5c	0.0423646	0.567053	0.212	0.14	1
Rpl14	0.0431048	-0.21668	0.787	0.859	1
Txndc17	0.0431605	0.588163	0.175	0.107	1
Rpl15	0.0433094	-0.304561	0.537	0.689	1
Apex1	0.0433756	-0.685989	0.013	0.071	1
Mmgt2	0.043382	0.503046	0.062	0.025	1
Uqcc1	0.0438597	0.69103	0.05	0.019	1
Pdha1	0.0441174	-0.69261	0.013	0.071	1
Gm11346	0.044224	0.523692	0.112	0.058	1
Tubb5	0.0442389	-0.541109	0.112	0.21	1
Snn	0.0444458	-0.664324	0.05	0.127	1
Ptpn22	0.0445349	0.697486	0.112	0.06	1
Paf1	0.044584	0.418567	0.062	0.025	1
Gpr18	0.0446088	-0.638053	0.05	0.128	1
Rps15a-ps5	0.0446116	-0.622379	0.075	0.16	1
Irak4	0.0449149	0.529008	0.05	0.019	1
Psmc3	0.0450329	-0.565178	0.062	0.146	1
Rpl18-ps2	0.0450764	-0.611586	0.062	0.143	1
Lig1	0.0452714	0.526953	0.05	0.019	1
Arhgap15	0.0455079	0.639974	0.112	0.06	1
Ssbp1	0.045705	-0.627443	0.013	0.07	1
Ybx1	0.04577	-0.320665	0.15	0.261	1
Arl4c	0.0458729	0.553198	0.1	0.05	1
Vps11	0.045901	0.490424	0.05	0.019	1
Chd3	0.0459891	0.668385	0.15	0.089	1
Ddost	0.0462587	0.512907	0.175	0.106	1
Osbpl9	0.046729	-0.661956	0.025	0.09	1
Ssbp2	0.0468132	0.397928	0.05	0.019	1
Comtd1	0.0471457	0.595064	0.075	0.034	1
Anxa7	0.0471805	0.575502	0.075	0.034	1
Gm9843	0.0472064	-0.345174	0.562	0.639	1
Parl	0.047304	0.584454	0.1	0.051	1
Rpl4	0.0474803	-0.21803	0.825	0.834	1
Tram1	0.0478423	-0.653645	0.025	0.089	1
Cib1	0.0478758	-0.645908	0.075	0.157	1
Rpl28-ps1	0.0479663	-0.528849	0.112	0.21	1
Xaf1	0.0484146	0.467415	0.062	0.026	1
Cd55	0.0486889	-0.653738	0.05	0.126	1
Rpl18-ps1	0.048986	-0.527849	0.125	0.224	1
Pcif1	0.0489896	0.558147	0.125	0.069	1
Gm11539	0.0490145	-0.600431	0.025	0.089	1
Rps25-ps1	0.0491599	-0.415291	0.075	0.162	1
Fnbp1	0.0491814	0.632444	0.088	0.042	1
Ftl1	0.0495952	-0.50762	0.588	0.711	1
Pgd	0.0497738	-0.619627	0.013	0.069	1
Eif3m	0.0499464	-0.566442	0.088	0.176	1
Gm5561	0.0499647	-0.580503	0.062	0.141	1
Ndufa3	0.050146	0.425554	0.475	0.393	1
Dnpep	0.0502201	0.489502	0.075	0.034	1
Bmyc	0.0502399	-0.681032	0.038	0.106	1
Fam134c	0.0505954	0.537619	0.088	0.042	1
Rps13-ps2	0.0507656	-0.252963	0.238	0.366	1
Pop5	0.0510729	-0.669409	0.025	0.087	1
Ndufa8	0.0511944	0.554864	0.175	0.11	1
Rnase6	0.0512067	-0.647103	0.038	0.107	1
Rpl36a-ps2	0.0513588	-0.477338	0.162	0.269	1
Ncor1	0.051456	0.589283	0.125	0.07	1
Nmi	0.0515679	0.673173	0.125	0.071	1
Mrpl12	0.0522328	-0.601898	0.025	0.088	1
1700037H04Rik	0.0523316	0.521707	0.075	0.034	1
Smim7	0.0524374	-0.610685	0.013	0.068	1
Tmem261	0.0527318	-0.537923	0.062	0.143	1
Lsg1	0.0529223	0.48183	0.05	0.019	1
Prelid1	0.0529804	-0.525806	0.125	0.22	1
Polr2k	0.0533124	-0.589943	0.025	0.087	1
Map4k2	0.05356	-0.660944	0.013	0.067	1
Ncf4	0.0536543	-0.45047	0.062	0.143	1
Gm2a	0.0537136	-0.591919	0.088	0.174	1
Il21r	0.0539978	-0.70645	0.013	0.067	1
Polr2e	0.0541725	-0.54248	0.062	0.142	1
Pafah1b3	0.0542333	-0.650196	0.013	0.067	1
Cd180	0.0544104	-0.714487	0.013	0.067	1
Irf9	0.0546153	-0.624701	0.013	0.067	1
Dynlrb1	0.0551552	0.403132	0.325	0.243	1
mt-Tm	0.0553791	-0.389425	0.038	0.106	1
Rbbp7	0.0556925	0.520915	0.15	0.09	1
Tbc1d10c	0.0557953	0.60517	0.3	0.236	1
Ythdf3	0.055882	0.562974	0.062	0.027	1
Calhm2	0.055882	0.591792	0.062	0.027	1
Ddit4	0.0560483	-0.816788	0.025	0.084	1
Fam49b	0.0560674	0.505746	0.25	0.171	1
Rpl22-ps1	0.0562128	-0.631178	0.013	0.066	1
Uqcrc2	0.0563282	0.587705	0.2	0.131	1
Smc4	0.0563378	-0.725186	0.05	0.119	1
Ppp1ca	0.0564465	0.33738	0.475	0.398	1
2310011J03Rik	0.0573115	-0.354941	0.013	0.067	1
Akr1b10	0.0573736	0.527008	0.062	0.027	1
Acaa1a	0.057607	-0.617345	0.025	0.085	1
Mcmbp	0.0578321	0.52394	0.062	0.027	1
Necap2	0.0579393	-0.624044	0.025	0.085	1
Taldo1	0.0585218	-0.568717	0.162	0.26	1
Sap18	0.0585458	0.639589	0.212	0.149	1
Atp6v0e	0.0587568	0.436631	0.362	0.278	1
Ndufa7	0.0591299	-0.211743	0.138	0.246	1
Atf4	0.0592227	0.739705	0.188	0.123	1
Snw1	0.0592542	-0.675941	0.025	0.084	1
Znhit2	0.0593058	0.615381	0.062	0.028	1
Romo1	0.0593247	-0.358721	0.112	0.205	1
Rps10-ps1	0.0596615	-0.58345	0.05	0.12	1
Hvcn1	0.0600449	-0.628075	0.125	0.214	1
Atp5f1	0.0601022	0.469188	0.325	0.257	1
Mvb12a	0.0605903	-0.637062	0.013	0.065	1
Cmc1	0.0609105	0.585357	0.075	0.035	1
Gm12350	0.0610607	-0.527977	0.025	0.085	1
Hck	0.061074	-0.670134	0.025	0.084	1
Abi1	0.0617301	-0.540508	0.025	0.085	1
mt-Cytb	0.0617385	-0.278983	0.75	0.816	1
Gab3	0.0620361	0.418214	0.05	0.02	1
Rpl5	0.062088	-0.24191	0.388	0.519	1
Tonsl	0.0624777	0.46455	0.312	0.241	1
Cr2	0.0625794	-0.793085	0.038	0.1	1
Nisch	0.0628064	-0.686492	0.013	0.063	1
Brap	0.0629827	0.53208	0.062	0.028	1
Nudc	0.0630845	-0.603921	0.025	0.083	1
Rpl6l	0.0637073	-0.448264	0.112	0.204	1
Tmem167	0.0638287	0.632159	0.2	0.133	1
Parp3	0.0642045	-0.587652	0.013	0.064	1
Drg1	0.064294	-0.605069	0.025	0.083	1
Snhg8	0.0644223	-0.529457	0.025	0.084	1
Kmt2e	0.0644462	0.539697	0.188	0.121	1
Gm10288	0.0647929	-0.420201	0.25	0.362	1
Anapc5	0.065012	-0.574707	0.038	0.102	1
Cmtm6	0.0651085	-0.551943	0.013	0.064	1
Krcc1	0.0653168	-0.648554	0.013	0.062	1
Lims1	0.0658305	0.668242	0.062	0.028	1
Cnp	0.0661236	-0.450303	0.125	0.218	1
Clptm1l	0.0661889	-0.610821	0.025	0.083	1
A430005L14Rik	0.0662184	0.495879	0.05	0.02	1
Map4k1	0.0664813	-0.51925	0.05	0.12	1
Eif5	0.0665604	0.510919	0.312	0.238	1
Arf1	0.0670419	0.690138	0.288	0.223	1
Gm13680	0.0670453	-0.54259	0.038	0.101	1
Gnpnat1	0.0672013	0.557026	0.062	0.028	1
Cox7b	0.0673723	0.52403	0.412	0.35	1
Cd24a	0.0676352	-0.437887	0.112	0.199	1
Rpn2	0.0676569	-0.554039	0.038	0.101	1
Shisa5	0.0680513	0.211331	0.775	0.764	1
Cox16	0.0680784	-0.492348	0.013	0.063	1
Cyfip2	0.0684977	0.395351	0.075	0.035	1
Got2	0.0686995	-0.579063	0.013	0.062	1
Cnot8	0.0690186	-0.529001	0.013	0.062	1
Tdp2	0.0697234	0.317065	0.062	0.028	1
Mcl1	0.0697664	-0.539641	0.075	0.151	1
Actn4	0.0699892	-0.495237	0.013	0.062	1
Psmd7	0.0700987	-0.618518	0.025	0.08	1
H2-Q6	0.070237	0.452656	0.275	0.202	1
Klhdc2	0.0705244	0.542173	0.088	0.045	1
Gpcpd1	0.0709233	-0.549979	0.025	0.082	1
Lgals3	0.0710315	-0.732586	0.025	0.081	1
Kmt2c	0.0710793	0.481661	0.062	0.028	1
Rpl29	0.0714832	-0.283727	0.362	0.486	1
Serinc3	0.0717176	-0.533049	0.238	0.328	1
Rgs19	0.0720235	-0.601422	0.088	0.163	1
Grn	0.0720675	-0.521191	0.038	0.101	1
Cd28	0.0720878	0.45558	0.075	0.036	1
Siva1	0.0724032	-0.528049	0.013	0.061	1
Cyp4f18	0.0724996	-0.641644	0.025	0.08	1
Ctso	0.0727283	-0.453691	0.013	0.062	1
Cisd2	0.0728603	-0.508775	0.025	0.081	1
Psmd14	0.0728794	-0.552742	0.038	0.099	1
Slc44a2	0.0730769	-0.519657	0.05	0.117	1
Gm20324	0.0731703	0.553994	0.062	0.029	1
Rpl34-ps1	0.0732869	-0.461774	0.175	0.274	1
Fbxw5	0.0733039	0.425055	0.088	0.044	1
Psap	0.0734101	-0.682104	0.262	0.344	1
Phpt1	0.0735624	-0.560431	0.013	0.061	1
Rpl8	0.0737477	-0.266952	0.838	0.869	1
Serf2	0.0738142	0.441564	0.55	0.486	1
Capza1	0.0742584	-0.569554	0.013	0.06	1
Gnai2	0.0743591	0.595316	0.288	0.218	1
Ripk3	0.074691	0.383144	0.062	0.028	1
Ift20	0.075045	0.561239	0.175	0.114	1
Tmem59	0.0751281	-0.544334	0.1	0.179	1
Fam195b	0.0760598	0.595299	0.162	0.105	1
D10Wsu102e	0.0762106	0.435994	0.05	0.021	1
Mrpl42	0.0763839	0.495754	0.175	0.114	1
Nars	0.0768028	0.538761	0.112	0.065	1
Rnft1	0.0768938	0.491198	0.062	0.029	1
Sars	0.0769171	0.578257	0.1	0.055	1
Klhl6	0.077208	-0.559358	0.038	0.098	1
Slfn1	0.0772105	-0.720418	0.038	0.096	1
Gm4332	0.0779204	-0.536935	0.05	0.115	1
Fcrl1	0.0780732	-0.560861	0.062	0.132	1
Dad1	0.0781764	0.455971	0.438	0.37	1
Ehd1	0.0783852	-0.526067	0.013	0.06	1
Rraga	0.0786716	-0.551557	0.025	0.079	1
Arf6	0.0787613	0.552536	0.138	0.084	1
Hibadh	0.0789402	-0.20671	0.013	0.06	1
Il4i1	0.0792833	-0.665728	0.013	0.059	1
Dkc1	0.0798159	-0.559417	0.025	0.078	1
Bri3bp	0.0799528	-0.47928	0.013	0.06	1
Fam96a	0.0799833	-0.406091	0.05	0.116	1
Copb2	0.080205	0.587645	0.088	0.047	1
Nrm	0.0802504	-0.652605	0.013	0.058	1
Itm2b	0.0802775	0.285593	0.575	0.515	1
Srrm1	0.0803731	0.569805	0.1	0.056	1
Ccdc107	0.0804667	-0.516368	0.013	0.06	1
Srp19	0.0806606	0.641775	0.188	0.126	1
Ube2d3	0.0809389	0.329962	0.375	0.301	1
Mppe1	0.0811833	0.558216	0.062	0.029	1
Acp5	0.0813271	-0.480489	0.112	0.198	1
Tab2	0.0815214	0.476418	0.05	0.021	1
Hypk	0.0818811	0.613524	0.138	0.085	1
Rps23	0.0819453	-0.204602	0.85	0.886	1
Atp2a3	0.0828916	0.502799	0.088	0.046	1
Edem2	0.0829769	-0.559785	0.013	0.058	1
Nfe2l2	0.0831116	0.46975	0.05	0.021	1
Parp14	0.0832511	0.474594	0.05	0.021	1
Tsnax	0.083285	0.647489	0.088	0.047	1
Riox2	0.0835458	0.504247	0.075	0.038	1
Polr2g	0.0840541	0.548695	0.162	0.106	1
Lpxn	0.0843314	-0.526852	0.025	0.078	1
Uqcrq	0.0843702	-0.370787	0.138	0.231	1
Pfdn1	0.0849072	0.48235	0.138	0.084	1
Gm8451	0.0850362	-0.408004	0.1	0.18	1
Gapdh	0.0851547	-0.351807	0.375	0.494	1
Arpc1b	0.0855529	0.297129	0.625	0.563	1
Sh3glb1	0.0856072	0.545793	0.212	0.153	1
Eef1a1	0.0856217	-0.225208	0.85	0.852	1
Slc35b2	0.0858055	0.668877	0.088	0.047	1
Gm6863	0.0860484	-0.429401	0.088	0.164	1
Ass1	0.0862327	-0.579597	0.013	0.058	1
Cks2	0.0864069	-0.589729	0.013	0.057	1
Cuta	0.0866314	0.701856	0.225	0.164	1
Eef1e1	0.086666	0.54044	0.075	0.038	1
Slc25a11	0.087128	0.650925	0.15	0.097	1
Gm15536	0.0877108	-0.298688	0.312	0.43	1
Cox6b1	0.0877875	0.299653	0.512	0.426	1
Txndc9	0.0885829	-0.484147	0.025	0.077	1
Mrps14	0.088794	-0.475487	0.1	0.177	1
Trpv2	0.0895435	0.498032	0.075	0.038	1
Sumo1	0.0895568	-0.512739	0.088	0.159	1
Napsa	0.0896219	-0.608344	0.188	0.267	1
Rpl35a-ps6	0.0896227	-0.35421	0.175	0.277	1
Glrx5	0.0904648	-0.55816	0.038	0.094	1
Ubl5	0.090719	0.31339	0.475	0.398	1
U2af1	0.0907597	-0.426802	0.05	0.113	1
Uchl3	0.0909123	-0.3926	0.05	0.113	1
RP23-269H21.1	0.0911242	0.555078	0.15	0.097	1
Zcrb1	0.0911897	0.482849	0.138	0.085	1
Paics	0.0914909	-0.5007	0.025	0.076	1
Fam50a	0.091543	-0.466184	0.013	0.057	1
Lbr	0.0915754	-0.434041	0.038	0.095	1
Adsl	0.0918405	-0.484365	0.013	0.057	1
Sh3bgrl3	0.0919935	0.306324	0.738	0.757	1
Swap70	0.0920665	-0.632658	0.025	0.075	1
Set	0.0921297	-0.436392	0.062	0.13	1
Arhgap4	0.0924216	-0.5366	0.025	0.076	1
Cmah	0.0925218	-0.641457	0.013	0.056	1
Rpl13-ps3	0.0925934	-0.509832	0.025	0.076	1
U2af1l4	0.0926274	-0.489333	0.013	0.057	1
Gng5	0.092724	0.441142	0.4	0.342	1
Arid1a	0.0930255	-0.566767	0.013	0.056	1
Tmem208	0.0930656	0.434889	0.188	0.126	1
Rbfa	0.0931219	-0.485736	0.013	0.057	1
Ndufb4	0.093512	-0.404167	0.062	0.13	1
Tacc1	0.0938917	0.431585	0.05	0.022	1
Ghitm	0.0941443	-0.305469	0.1	0.18	1
Gm6265	0.0942844	0.548793	0.138	0.087	1
Impdh2	0.0944264	-0.48246	0.013	0.056	1
Lipa	0.0944273	-0.559978	0.013	0.056	1
Snrpc	0.0946579	0.538554	0.162	0.108	1
Syngr2	0.0946989	-0.474967	0.062	0.126	1
Efr3a	0.094819	-0.407022	0.013	0.057	1
Chchd1	0.095018	-0.476928	0.038	0.094	1
Car1	0.0954515	0.40329	0.125	0.076	1
Cxxc1	0.0957423	-0.468707	0.013	0.056	1
Gm7600	0.0958525	-0.403989	0.188	0.277	1
Ddx17	0.0960892	0.464606	0.125	0.075	1
Tfdp1	0.0962187	0.606896	0.05	0.022	1
Tk2	0.0965699	-0.544664	0.013	0.056	1
Filip1l	0.096795	-0.54068	0.025	0.075	1
Pold1	0.0969866	-0.583347	0.013	0.055	1
Hgsnat	0.0969883	0.551448	0.05	0.022	1
Gm9320	0.0971839	0.488942	0.062	0.03	1
Gm10123	0.0973209	-0.445232	0.138	0.219	1
Nme1	0.0979376	-0.39042	0.212	0.307	1
Rpl7-ps7	0.0984715	-0.474798	0.062	0.125	1
Klk8	0.0985531	-0.53621	0.013	0.055	1
Stoml2	0.0986864	-0.541814	0.025	0.074	1
Ms4a6b	0.0995089	-0.503712	0.15	0.238	1
Phf5a	0.0997828	-0.529485	0.075	0.141	1
Mtch2	0.0999069	0.703294	0.125	0.078	1
Arid2	0.100354	0.50686	0.05	0.022	1
Ccdc134	0.100433	0.622559	0.05	0.022	1
Vti1b	0.101231	0.464768	0.138	0.086	1
Sp140	0.10137	-0.445841	0.013	0.055	1
Gm8129	0.101502	0.543184	0.1	0.058	1
Ruvbl2	0.102982	-0.572242	0.013	0.053	1
Srp9	0.103099	-0.418348	0.075	0.141	1
Macf1	0.103155	-0.469305	0.025	0.074	1
Gm10036	0.103177	-0.494122	0.125	0.199	1
Csnk2a1	0.103324	0.435002	0.05	0.022	1
BC031181	0.103512	-0.399522	0.038	0.092	1
Ddx24	0.103645	-0.285124	0.038	0.093	1
Camp	0.103729	-0.143804	0.238	0.168	1
Bnip2	0.103784	-0.461924	0.013	0.054	1
Cd52	0.104368	-0.155353	0.95	0.942	1
I830127L07Rik	0.104466	0.508325	0.05	0.022	1
BC004004	0.104779	-0.452913	0.038	0.092	1
Sf3b6	0.104843	0.636695	0.188	0.136	1
Gm8822	0.105123	0.444457	0.05	0.022	1
Rpl35a-ps2	0.105578	-0.423452	0.075	0.142	1
Dnaja1	0.106374	-0.495824	0.088	0.156	1
Brd2	0.106655	-0.526216	0.025	0.072	1
mt-Nd5	0.106775	-0.31232	0.238	0.334	1
Edem1	0.10749	-0.590981	0.013	0.053	1
Neat1	0.107508	0.48325	0.2	0.142	1
Junb	0.107845	0.404265	0.175	0.118	1
Plek	0.108249	0.528941	0.075	0.04	1
Sec11c	0.108742	-0.338385	0.15	0.232	1
Rpl21	0.109467	-0.160345	0.675	0.772	1
Smap2	0.109557	-0.495674	0.038	0.09	1
Rbm17	0.109738	-0.411696	0.038	0.09	1
Ppp6r3	0.110151	0.511261	0.05	0.023	1
Itk	0.110151	0.410555	0.075	0.039	1
Chst12	0.110313	0.545071	0.062	0.031	1
Sacm1l	0.11032	0.579516	0.05	0.023	1
Rps15-ps2	0.110553	-0.417177	0.062	0.125	1
Gm11687	0.110604	0.527981	0.062	0.031	1
Mak16	0.110638	-0.439789	0.025	0.072	1
Magt1	0.111328	-0.45555	0.013	0.053	1
Hmox2	0.111398	-0.498907	0.038	0.089	1
Tmem80	0.11151	0.46746	0.05	0.023	1
Tmem60	0.111703	0.480122	0.1	0.058	1
Gm11478	0.111825	-0.335438	0.375	0.459	1
Cox7a2l	0.111869	-0.416394	0.188	0.272	1
Ddx46	0.111879	-0.319357	0.025	0.072	1
BC017643	0.111938	0.484853	0.125	0.078	1
Htra2	0.111949	-0.493498	0.013	0.052	1
U2af2	0.11211	-0.539142	0.038	0.088	1
Lrmp	0.112325	-0.457814	0.038	0.09	1
Tmem106b	0.112366	0.473739	0.05	0.023	1
Cd200	0.112809	-0.596874	0.013	0.052	1
Isg20	0.112869	-0.396672	0.013	0.053	1
Slc48a1	0.113024	-0.492224	0.013	0.052	1
Morc3	0.113182	0.591032	0.062	0.031	1
Cyb5a	0.113266	-0.339874	0.075	0.143	1
Susd3	0.113846	-0.629465	0.038	0.086	1
Orai3	0.114602	0.423767	0.062	0.031	1
Eif4b	0.114772	-0.45114	0.025	0.072	1
Ubald2	0.11497	0.676941	0.1	0.06	1
Fau	0.11503	-0.157711	0.875	0.933	1
Fuca1	0.115141	-0.54975	0.038	0.088	1
Rbmx	0.115667	0.520904	0.05	0.023	1
Rps6-ps3	0.115893	-0.374047	0.088	0.158	1
Hspa9	0.115901	-0.5176	0.025	0.07	1
Smim12	0.116355	0.399929	0.1	0.058	1
Vezf1	0.117259	0.564396	0.062	0.032	1
Gm10269	0.117358	-0.383737	0.088	0.157	1
Dnm2	0.117653	-0.245012	0.013	0.052	1
Snx6	0.11773	0.480965	0.1	0.059	1
Med30	0.117748	0.534559	0.1	0.059	1
Pgls	0.117915	-0.401453	0.088	0.156	1
Ccng1	0.117951	0.385456	0.088	0.049	1
Tspan14	0.118867	0.408244	0.062	0.031	1
Pecam1	0.119032	-0.567267	0.013	0.051	1
Pdcd2l	0.119077	-0.462849	0.013	0.052	1
Btg1	0.119376	-0.47755	0.212	0.292	1
Pias4	0.119486	0.40952	0.062	0.031	1
Bbip1	0.1196	-0.533134	0.038	0.087	1
Tnfrsf13b	0.119647	-0.415796	0.062	0.123	1
B3gat3	0.119971	0.503415	0.05	0.023	1
Snrnp40	0.119993	-0.424724	0.025	0.07	1
Glyr1	0.120581	-0.477613	0.013	0.051	1
Chchd10	0.12069	-0.494756	0.1	0.168	1
Sfr1	0.120708	-0.433016	0.013	0.051	1
Lrp10	0.121014	0.637814	0.15	0.103	1
Dcaf12	0.121028	-0.4307	0.013	0.051	1
Tmed10	0.121082	0.559269	0.175	0.125	1
Rab19	0.12141	0.481114	0.05	0.023	1
Flcn	0.12141	0.449256	0.05	0.023	1
Dctn3	0.12216	0.471996	0.162	0.111	1
Mapre2	0.12262	0.366139	0.062	0.031	1
Pabpn1	0.123044	0.445528	0.05	0.023	1
Mrpl13	0.123682	-0.407922	0.025	0.07	1
Mrpl9	0.123776	0.435877	0.05	0.023	1
Tomm20	0.124116	-0.438495	0.038	0.087	1
Dgka	0.124257	-0.464076	0.1	0.169	1
Mylip	0.124561	0.516495	0.062	0.032	1
Akr1a1	0.124975	0.554865	0.3	0.254	1
Rsl1d1	0.125108	0.55002	0.112	0.071	1
Ramp1	0.125341	-0.54386	0.013	0.05	1
Svbp	0.125459	-0.493207	0.025	0.069	1
Dap	0.125628	0.730221	0.138	0.092	1
Gm8172	0.125699	-0.405494	0.013	0.051	1
Cytip	0.125948	0.381549	0.262	0.199	1
Polr1d	0.126601	-0.360636	0.125	0.202	1
Ppp2r5c	0.126725	0.601858	0.088	0.05	1
Cnn2	0.126746	0.292195	0.45	0.403	1
Calr	0.127114	-0.458835	0.088	0.151	1
Bsg	0.127295	0.608915	0.2	0.149	1
Rgs10	0.127969	-0.381561	0.062	0.122	1
H2-M3	0.128063	-0.467003	0.038	0.086	1
Ssb	0.128316	0.470621	0.188	0.134	1
Rpl19	0.128465	-0.201755	0.825	0.824	1
Aes	0.128786	0.479956	0.188	0.133	1
Rbm38	0.129464	-0.534144	0.05	0.102	1
Cactin	0.129824	0.508944	0.05	0.024	1
Ddx58	0.129897	0.359135	0.062	0.032	1
Rpl37rt	0.12993	-0.255598	0.312	0.414	1
Actl6a	0.130386	-0.38134	0.025	0.069	1
Rnaseh2c	0.130556	0.425503	0.175	0.122	1
Clic1	0.130702	0.320549	0.537	0.531	1
Lsm7	0.130913	-0.396885	0.088	0.152	1
Rnf4	0.131035	-0.416932	0.013	0.05	1
H3f3b	0.132213	0.231935	0.75	0.742	1
Chkb	0.132414	0.47298	0.112	0.07	1
Dazap1	0.132519	-0.408815	0.025	0.068	1
Atp5g1	0.13277	-0.415581	0.175	0.252	1
Rab7	0.13286	-0.447872	0.062	0.119	1
Map2k2	0.133122	1.01087	0.138	0.095	1
Rpl21-ps15	0.133452	-0.401551	0.062	0.12	1
Eif1b	0.133551	-0.507942	0.062	0.117	1
Crot	0.13372	0.30706	0.062	0.032	1
Lck	0.133796	0.384197	0.375	0.314	1
AI506816	0.133828	0.434972	0.05	0.024	1
Nfyb	0.134085	0.561546	0.1	0.06	1
Thyn1	0.134215	0.461514	0.05	0.024	1
Tprkb	0.134215	0.482979	0.05	0.024	1
Cdk2	0.134408	0.634879	0.05	0.024	1
Psme2b	0.134468	-0.310422	0.075	0.14	1
Rpl28	0.135185	-0.254499	0.45	0.578	1
Brd3	0.135668	0.533197	0.075	0.041	1
Ostf1	0.136854	0.427397	0.275	0.22	1
Zc3hav1	0.13721	0.567457	0.075	0.042	1
Psmd2	0.13729	-0.345835	0.025	0.069	1
Usb1	0.137536	0.401612	0.062	0.032	1
Nfu1	0.137658	-0.368733	0.025	0.069	1
Tmem147	0.138229	-0.297972	0.038	0.087	1
Tsc22d4	0.138536	0.561563	0.138	0.092	1
Timm8b	0.138732	-0.329616	0.062	0.118	1
Hmg20b	0.138875	0.506789	0.075	0.042	1
Scimp	0.13912	0.469964	0.062	0.033	1
Slbp	0.139478	0.696527	0.088	0.052	1
Tomm5	0.139529	0.458617	0.15	0.102	1
Rps3	0.13963	-0.223616	0.812	0.871	1
Sys1	0.139865	-0.402608	0.062	0.119	1
Klf2	0.139966	0.384209	0.362	0.298	1
Rasa3	0.140143	-0.493313	0.025	0.067	1
Cxxc5	0.140663	0.467291	0.062	0.033	1
Tnrc6b	0.141159	0.307948	0.088	0.05	1
Prdx1	0.142571	-0.158032	0.225	0.322	1
Krit1	0.142729	0.273803	0.05	0.024	1
Txnrd1	0.142729	0.285663	0.05	0.024	1
Pdrg1	0.142746	-0.298215	0.038	0.087	1
Rnh1	0.144363	0.622792	0.15	0.104	1
3830406C13Rik	0.144492	0.428384	0.062	0.033	1
Gm11249	0.144589	-0.32229	0.025	0.067	1
Lgmn	0.144811	-0.446596	0.038	0.084	1
C1d	0.14516	-0.434405	0.038	0.084	1
Cox6c	0.145428	0.237319	0.488	0.437	1
Tmem138	0.145866	0.430745	0.05	0.024	1
Cdc123	0.145977	-0.367844	0.025	0.067	1
Slc25a4	0.146674	-0.38987	0.112	0.18	1
Denr	0.146675	0.538927	0.1	0.062	1
Sec13	0.146711	-0.480744	0.062	0.115	1
Pop4	0.14689	0.400547	0.05	0.024	1
Mrps15	0.146949	-0.297083	0.038	0.086	1
Mrps24	0.147418	-0.306681	0.1	0.165	1
Arhgap17	0.147731	-0.482794	0.062	0.115	1
Tmem50a	0.147794	0.361272	0.35	0.308	1
Ccdc130	0.147918	0.389981	0.05	0.024	1
Chmp5	0.148129	0.598989	0.1	0.062	1
Ezr	0.148754	-0.345609	0.138	0.212	1
Il17ra	0.149199	-0.457204	0.038	0.083	1
Lyz2	0.149343	-1.13239	0.5	0.584	1
Mir142hg	0.149561	0.600027	0.288	0.236	1
S100a13	0.149997	0.484258	0.162	0.115	1
Fkbp1a	0.150078	-0.206169	0.088	0.151	1
Vpreb3	0.150347	-0.505947	0.075	0.133	1
Fam107b	0.150935	-0.39891	0.062	0.117	1
Wbp2	0.151563	0.35713	0.125	0.08	1
Add3	0.15202	-0.422439	0.05	0.098	1
Elf4	0.152583	0.418173	0.062	0.033	1
Rgs2	0.1526	-0.50881	0.062	0.116	1
Dnajc19	0.153286	0.405415	0.162	0.113	1
Mkl1	0.153495	0.442847	0.062	0.033	1
Golga7	0.153871	0.567153	0.1	0.063	1
Pigx	0.154302	0.458111	0.1	0.062	1
Hspd1	0.154823	-0.290761	0.05	0.101	1
Srsf10	0.155197	-0.514891	0.025	0.064	1
Prelid3b	0.155565	0.502728	0.1	0.062	1
Mfng	0.155582	-0.441173	0.025	0.065	1
Tmed9	0.156032	-0.351812	0.088	0.148	1
Bcl10	0.156347	-0.451904	0.025	0.065	1
Gramd3	0.157321	-0.48495	0.038	0.081	1
Cd82	0.157411	0.571577	0.212	0.16	1
Gsdmd	0.157604	0.376366	0.1	0.061	1
Satb1	0.157966	0.516702	0.088	0.052	1
Tpgs2	0.157985	0.440438	0.05	0.025	1
Gm43712	0.158959	-0.409783	0.038	0.081	1
Ctsc	0.158965	-0.117479	0.112	0.187	1
Ifi209	0.159562	-0.478983	0.075	0.128	1
Rpl19-ps11	0.161102	-0.304946	0.138	0.214	1
Cxcr5	0.161406	-0.464204	0.025	0.064	1
Pfdn6	0.162015	-0.399728	0.038	0.081	1
Khdrbs1	0.162679	0.60383	0.162	0.12	1
Atp5j	0.162766	0.325646	0.438	0.383	1
Herpud1	0.162893	-0.349472	0.05	0.099	1
Ppm1m	0.163573	-0.325147	0.025	0.065	1
Scpep1	0.163622	-0.428747	0.025	0.063	1
Eif4a3	0.163793	-0.306524	0.112	0.179	1
Vars	0.163941	-0.420303	0.038	0.081	1
Lsp1	0.164211	-0.321333	0.338	0.422	1
A630001G21Rik	0.164472	0.459087	0.062	0.034	1
Prpsap1	0.165153	-0.420831	0.025	0.063	1
Mrpl17	0.165482	0.584822	0.112	0.074	1
Rhog	0.165591	-0.35365	0.088	0.147	1
Hnrnpa3	0.165739	-0.358946	0.062	0.114	1
Gm10250	0.166469	-0.351141	0.088	0.145	1
Usmg5	0.1669	0.334083	0.325	0.282	1
Fmnl1	0.166982	0.631011	0.138	0.094	1
Nudt21	0.167077	-0.413259	0.038	0.08	1
Ppp2r2a	0.167258	0.490054	0.088	0.053	1
Nmt1	0.168625	-0.244131	0.038	0.083	1
Dedd2	0.169097	0.5321	0.05	0.025	1
Tcea1	0.169106	-0.471013	0.025	0.062	1
Hnrnph1	0.169195	-0.348082	0.038	0.081	1
Grina	0.170548	0.32819	0.112	0.071	1
Snhg9	0.170809	-0.425695	0.038	0.08	1
Ly9	0.171307	0.426032	0.112	0.073	1
Fam174a	0.172144	0.339873	0.088	0.052	1
Ssna1	0.172616	0.47942	0.175	0.129	1
Mpv17l2	0.172719	0.450634	0.088	0.053	1
Atp6v0a2	0.173063	0.655496	0.05	0.026	1
Prdx5	0.173201	-0.333826	0.138	0.207	1
Rchy1	0.173213	-0.442497	0.025	0.062	1
Napa	0.173618	-0.370215	0.05	0.097	1
Gnai3	0.173757	0.440687	0.1	0.063	1
Ndel1	0.173964	0.398898	0.05	0.025	1
Bag5	0.174193	0.363559	0.05	0.025	1
Btg2	0.174243	0.526764	0.138	0.096	1
Snrpd1	0.174518	-0.321706	0.075	0.131	1
Xist	0.17481	0.369181	0.212	0.162	1
Sub1	0.174849	0.302985	0.537	0.512	1
AB124611	0.174893	-0.247575	0.05	0.097	1
Ndufb2	0.175259	-0.148003	0.1	0.161	1
Gm14681	0.175825	-0.353311	0.025	0.062	1
Ndufa11	0.17606	0.432278	0.238	0.187	1
Gm16089	0.176366	0.490286	0.088	0.054	1
Bola2	0.176915	-0.33125	0.112	0.177	1
Nup50	0.176958	0.313281	0.05	0.025	1
2510002D24Rik	0.177405	-0.496438	0.038	0.078	1
Txn2	0.177972	-0.26846	0.112	0.175	1
Dph3	0.178154	-0.166492	0.025	0.062	1
Limd2	0.178545	-0.343063	0.512	0.585	1
H2-DMb1	0.178677	-0.421602	0.062	0.112	1
Taf1d	0.178794	-0.391823	0.038	0.079	1
Lyl1	0.179427	-0.384139	0.025	0.062	1
Tap1	0.180482	-0.38144	0.062	0.112	1
Kif5b	0.181047	-0.381239	0.038	0.079	1
Eloa	0.181453	0.449416	0.05	0.026	1
Rps18-ps3	0.181457	-0.360607	0.05	0.096	1
Qdpr	0.18161	0.518211	0.1	0.065	1
Vps4b	0.181663	-0.402201	0.025	0.061	1
Cct8	0.18182	-0.22922	0.112	0.18	1
Smim4	0.182133	0.46274	0.112	0.075	1
Rnf114	0.182164	-0.431868	0.075	0.126	1
Npc2	0.18286	-0.180291	0.238	0.315	1
Nr1h2	0.183122	-0.456739	0.025	0.061	1
Trim12a	0.183255	-0.337036	0.05	0.097	1
Tax1bp1	0.183465	0.370745	0.138	0.094	1
Cd27	0.18364	0.357136	0.162	0.117	1
Ly6c2	0.183687	0.421918	0.3	0.259	1
Gm6394	0.18382	-0.281732	0.038	0.08	1
Tcp11l2	0.183876	0.431528	0.062	0.035	1
Iglv1	0.184225	-1.2938	0.175	0.234	1
2700060E02Rik	0.184265	0.539421	0.175	0.134	1
Tomm22	0.184385	0.348428	0.262	0.209	1
Bfsp2	0.184513	0.417838	0.05	0.026	1
Stap1	0.18565	-0.428818	0.038	0.078	1
Psmc4	0.185955	-0.47167	0.075	0.123	1
Trappc13	0.186176	0.370955	0.05	0.026	1
Ppp1r18	0.186561	-0.438063	0.175	0.237	1
Ifi27	0.187387	-0.3885	0.112	0.173	1
Fyn	0.187698	0.394819	0.062	0.035	1
Nipsnap3b	0.187754	-0.294356	0.025	0.062	1
Eif4h	0.18884	-0.0727127	0.062	0.113	1
Cfp	0.189761	-0.616444	0.05	0.093	1
Gm11273	0.190183	-0.279445	0.025	0.061	1
Sh3gl1	0.191014	0.365224	0.075	0.044	1
Mgat2	0.191192	0.474785	0.075	0.045	1
Bin2	0.192022	0.443513	0.275	0.225	1
Msrb1	0.192143	-0.627577	0.112	0.166	1
Camta1	0.192358	0.430973	0.062	0.035	1
Gm12191	0.192647	-0.212361	0.088	0.144	1
Nab1	0.193087	0.455276	0.05	0.026	1
Gtf2a2	0.193239	-0.228371	0.062	0.114	1
Fkbp2	0.193687	-0.447389	0.038	0.076	1
Ankrd44	0.193695	0.408445	0.05	0.026	1
1110004F10Rik	0.193744	-0.319619	0.062	0.111	1
Snrpb2	0.193987	-0.392407	0.062	0.109	1
Hadha	0.19424	-0.295661	0.025	0.061	1
Ndufb5	0.19483	-0.415295	0.112	0.167	1
Txn1	0.19529	-0.314709	0.15	0.216	1
Atp6v1d	0.195374	0.43388	0.112	0.075	1
Myl12b	0.195497	-0.20797	0.288	0.386	1
Tnrc6a	0.195555	-0.301639	0.062	0.112	1
Tuba1b	0.195771	-0.313616	0.175	0.239	1
Wbp1	0.196205	0.425529	0.075	0.045	1
Elovl1	0.196247	-0.311863	0.025	0.06	1
Mob4	0.196289	0.469344	0.1	0.066	1
Cox5a	0.196518	-0.119332	0.225	0.326	1
Dhx16	0.197739	0.407019	0.05	0.026	1
Gga2	0.198221	-0.39163	0.062	0.11	1
Gm10689	0.198225	-0.241344	0.025	0.061	1
Camk2d	0.198295	0.541017	0.062	0.036	1
Akap8	0.198639	-0.463619	0.025	0.059	1
Fam204a	0.198967	0.383289	0.062	0.035	1
Sp3	0.198977	0.425807	0.05	0.026	1
Maf	0.198977	0.365933	0.05	0.026	1
Asna1	0.19908	-0.162339	0.025	0.061	1
Cdc42	0.1991	0.278961	0.475	0.44	1
Xrn2	0.199216	0.382491	0.138	0.094	1
Rps5	0.199272	-0.232411	0.675	0.705	1
Ctsb	0.199645	-0.438321	0.175	0.253	1
Anp32e	0.199816	-0.344963	0.05	0.094	1
Psme1	0.200245	0.413236	0.45	0.42	1
Plbd1	0.200829	-0.414216	0.038	0.077	1
H2-T22	0.201138	-0.311485	0.038	0.077	1
Wipf1	0.201206	-0.358989	0.038	0.077	1
Tmem30a	0.201222	0.405556	0.1	0.066	1
Nit1	0.201253	0.524968	0.05	0.027	1
Ap1m1	0.20181	-0.176981	0.062	0.111	1
Hn1	0.20185	-0.288594	0.15	0.221	1
BC029722	0.202955	-0.366458	0.025	0.059	1
Paip2	0.203389	-0.36697	0.112	0.167	1
Cers5	0.203757	0.424871	0.062	0.035	1
Eif4ebp1	0.204461	-0.269334	0.025	0.06	1
Glrx2	0.204972	-0.377373	0.025	0.059	1
Mcts1	0.205368	0.633337	0.125	0.088	1
Wbp11	0.205753	-0.438966	0.025	0.058	1
Hnrnph2	0.205994	0.421209	0.062	0.036	1
Arl1	0.206229	0.548552	0.088	0.057	1
Tpra1	0.206256	0.442514	0.05	0.027	1
Dpm2	0.206341	-0.166261	0.038	0.078	1
Gm13456	0.206666	-0.319595	0.05	0.093	1
Slc9a3r1	0.206747	-0.246602	0.038	0.077	1
Unc119	0.206765	0.438901	0.062	0.036	1
Pxn	0.206959	0.292088	0.062	0.035	1
Rpl39-ps	0.207396	-0.330996	0.288	0.354	1
Pax5	0.208184	-0.28605	0.025	0.06	1
Sypl	0.208824	-0.30421	0.038	0.076	1
Msn	0.20892	-0.183288	0.15	0.223	1
Dguok	0.209067	-0.384111	0.038	0.076	1
Gm10221	0.209144	-0.292541	0.038	0.076	1
Gm6563	0.20936	-0.373224	0.025	0.058	1
Acin1	0.209373	-0.160152	0.05	0.095	1
Polr2c	0.209992	-0.233056	0.038	0.077	1
Cbx1	0.21014	-0.287648	0.05	0.093	1
Rabac1	0.21039	0.297198	0.338	0.295	1
Cops4	0.210443	0.434384	0.112	0.077	1
Ndfip2	0.210579	0.383376	0.05	0.027	1
Cd164	0.211365	0.436855	0.162	0.12	1
Cnih1	0.211815	0.458391	0.088	0.056	1
Cers4	0.213541	0.381156	0.05	0.027	1
Ctsa	0.213862	-0.198843	0.112	0.173	1
Rasal3	0.213897	0.432686	0.112	0.076	1
Ifitm3	0.214315	-0.679847	0.15	0.21	1
Pxk	0.214488	-0.438621	0.062	0.105	1
Rnf187	0.214981	0.451289	0.175	0.134	1
Pdlim2	0.215246	-0.366119	0.038	0.075	1
Rtf1	0.215307	-0.392069	0.062	0.107	1
Yipf3	0.215382	-0.291787	0.038	0.076	1
Actn1	0.215388	-0.348641	0.062	0.11	1
Mrpl55	0.215854	0.407441	0.075	0.046	1
Gm14586	0.215958	-0.0717921	0.225	0.31	1
Pdcd6ip	0.21617	0.452242	0.075	0.047	1
Eif3a	0.216221	-0.264106	0.025	0.059	1
Rpe	0.216271	0.307305	0.05	0.027	1
Selenok	0.216573	-0.133672	0.112	0.174	1
Gm13436	0.216726	-0.292048	0.175	0.242	1
Gm6180	0.217174	0.372097	0.088	0.056	1
Psmc6	0.217404	-0.231529	0.038	0.076	1
Mff	0.217763	-0.314299	0.062	0.107	1
Ssbp4	0.218162	0.384703	0.062	0.037	1
Tcp1	0.2185	-0.379368	0.075	0.121	1
Snrnp70	0.2186	-0.368	0.062	0.106	1
Gars	0.218684	0.5354	0.088	0.057	1
Cdt1	0.218731	0.650028	0.05	0.028	1
Rpl13a	0.219333	-0.298483	0.3	0.372	1
Timm50	0.219517	0.475779	0.075	0.047	1
Tprgl	0.219935	0.326131	0.162	0.119	1
Gm12669	0.22017	0.386771	0.05	0.028	1
Cox4i1	0.220243	0.255843	0.562	0.552	1
Gltp	0.22034	-0.275487	0.075	0.124	1
Ift27	0.220546	-0.260598	0.025	0.058	1
Atp5g3	0.220826	0.385817	0.225	0.183	1
Gm3699	0.221284	-0.250637	0.038	0.075	1
Banf1	0.221552	-0.142584	0.2	0.269	1
Bcap31	0.221646	0.356094	0.2	0.154	1
Mospd3	0.221667	0.441483	0.075	0.047	1
Gm10224	0.221872	0.452234	0.075	0.047	1
Blvrb	0.221874	-0.387992	0.1	0.151	1
Stk38	0.222072	-0.346221	0.038	0.075	1
Il7r	0.222096	-0.368027	0.025	0.058	1
Fam103a1	0.222286	0.373129	0.138	0.098	1
Pfdn2	0.222366	0.395822	0.112	0.077	1
Polr2i	0.222787	0.570065	0.112	0.079	1
Golph3	0.223561	0.324851	0.062	0.037	1
Strn4	0.223651	0.364842	0.075	0.046	1
Gm11878	0.223676	-0.232738	0.038	0.076	1
1600014C10Rik	0.223996	0.382206	0.05	0.028	1
Hexa	0.224129	-0.353199	0.05	0.09	1
Cops5	0.224432	-0.239018	0.025	0.058	1
Ivns1abp	0.224724	-0.29168	0.062	0.107	1
Max	0.224947	-0.311256	0.038	0.075	1
Ifnar2	0.225076	0.537318	0.088	0.057	1
Plekho1	0.225922	-0.271131	0.025	0.058	1
Ppp1r11	0.225964	-0.0875943	0.1	0.159	1
mt-Rnr2	0.226128	-0.333703	0.238	0.306	1
Gm14539	0.226293	-0.202333	0.038	0.076	1
Dnajc5	0.226372	0.472134	0.075	0.047	1
Ctsz	0.226581	-0.289747	0.162	0.229	1
Ccm2	0.226879	0.38804	0.138	0.098	1
Rpl31-ps8	0.227442	-0.100344	0.175	0.244	1
Brix1	0.227709	-0.392343	0.038	0.073	1
Pnpla2	0.227891	0.413746	0.075	0.047	1
Hpf1	0.227906	-0.273292	0.025	0.057	1
Snx2	0.228196	-0.40221	0.112	0.162	1
Ran	0.228986	-0.235395	0.188	0.263	1
Tnfrsf1a	0.229053	0.569653	0.05	0.028	1
Atp11b	0.229082	0.368415	0.05	0.028	1
Psmd8	0.229278	-0.297604	0.1	0.152	1
Jkamp	0.229677	0.40589	0.075	0.047	1
Lamtor1	0.229707	0.362707	0.138	0.098	1
Baz1a	0.229707	0.393444	0.062	0.037	1
Cirbp	0.230363	0.33572	0.15	0.108	1
Stk25	0.230412	0.384534	0.062	0.037	1
2410004B18Rik	0.230766	0.372518	0.062	0.037	1
Tnfrsf13c	0.233268	-0.33674	0.062	0.105	1
Gm9835	0.233884	-0.361712	0.112	0.162	1
Zbtb8os	0.234173	-0.432713	0.025	0.056	1
Ndufa6	0.234667	0.535917	0.275	0.247	1
Pkp3	0.235009	0.353607	0.1	0.067	1
Aldoa	0.235211	-0.205149	0.15	0.214	1
Mtx2	0.235289	0.281892	0.075	0.046	1
Eef1g	0.23545	-0.328993	0.325	0.408	1
Psmc5	0.235644	-0.229818	0.062	0.107	1
Dek	0.236432	0.48677	0.15	0.114	1
Nme2	0.237159	-0.293182	0.062	0.105	1
Gm10263	0.237238	-0.311489	0.025	0.056	1
Evi2a	0.237596	-0.177074	0.038	0.075	1
Ier2	0.237871	0.332495	0.2	0.156	1
Hbp1	0.238431	0.320778	0.075	0.047	1
Tbcb	0.239104	0.345971	0.15	0.11	1
mt-Nd2	0.239225	-0.198824	0.637	0.702	1
Tmem160	0.239393	0.368551	0.212	0.169	1
Stard7	0.239531	0.497969	0.075	0.048	1
Bckdk	0.239597	0.329344	0.062	0.037	1
Wdr43	0.239815	0.550876	0.062	0.038	1
Sf3a2	0.239872	-0.282632	0.025	0.056	1
Smarce1	0.24005	-0.365612	0.025	0.056	1
Lonp2	0.240928	0.321286	0.075	0.047	1
Rcsd1	0.240976	-0.348448	0.05	0.089	1
Tsc22d3	0.240986	-0.381339	0.062	0.103	1
2310001H17Rik	0.241439	-0.382085	0.05	0.088	1
Actg1	0.241943	0.318654	0.512	0.494	1
Nckap1l	0.242587	0.320466	0.088	0.057	1
Rps6ka1	0.242734	-0.188891	0.025	0.057	1
Atxn7l3b	0.243476	-0.330663	0.038	0.072	1
Pou2af1	0.243979	-0.42059	0.05	0.087	1
Stx4a	0.244099	-0.332082	0.038	0.072	1
Dennd2d	0.24426	0.700093	0.1	0.069	1
Pias1	0.244371	-0.31675	0.025	0.056	1
Gm1821	0.24446	0.361038	0.375	0.353	1
E2f4	0.245099	-0.242618	0.025	0.056	1
Ptpn1	0.245457	-0.297695	0.075	0.12	1
Cbx7	0.245616	-0.275441	0.025	0.056	1
Tnfaip8l2	0.245738	0.272903	0.15	0.108	1
Timm44	0.24582	0.325387	0.062	0.037	1
Chd4	0.245823	-0.27703	0.025	0.056	1
Gm12166	0.245865	0.397949	0.075	0.048	1
Sar1b	0.246126	-0.257923	0.038	0.072	1
Gm24265	0.246259	0.340966	0.075	0.047	1
Rab10	0.246696	-0.271703	0.05	0.089	1
Gm13588	0.246754	0.116494	0.438	0.383	1
Naa60	0.247276	-0.354127	0.025	0.055	1
S100a9	0.247349	-0.817551	0.588	0.505	1
Rps3a3	0.248052	-0.246276	0.038	0.073	1
Rplp1	0.249112	-0.156517	0.9	0.921	1
Rnaset2a	0.249206	0.513807	0.212	0.175	1
1110038F14Rik	0.249795	-0.284074	0.025	0.056	1
Dnajb6	0.25011	0.427596	0.112	0.08	1
Cnot3	0.250364	0.420736	0.088	0.058	1
Txnip	0.250739	-0.208851	0.075	0.121	1
Myo1f	0.250816	0.423544	0.062	0.038	1
Cox14	0.25109	-0.332173	0.125	0.177	1
Psmd11	0.251786	0.435247	0.15	0.114	1
Sod1	0.251915	-0.262987	0.075	0.12	1
Nol7	0.251981	-0.242977	0.15	0.209	1
AC149090.1	0.252384	0.459498	0.15	0.114	1
Arhgef1	0.252398	-0.237417	0.162	0.226	1
Nfkbie	0.252591	0.277184	0.075	0.047	1
Traf3ip3	0.253046	-0.313903	0.062	0.104	1
Vps37b	0.253291	0.416362	0.062	0.038	1
Fkbp4	0.253395	-0.292615	0.05	0.088	1
Gnptg	0.254216	0.52656	0.1	0.069	1
Pml	0.254278	-0.317802	0.025	0.054	1
Syk	0.254411	-0.437905	0.038	0.07	1
Smchd1	0.254602	0.360625	0.05	0.029	1
Jtb	0.255113	-0.0544499	0.075	0.12	1
Psma6	0.255382	0.305267	0.212	0.168	1
Sf3b5	0.255495	0.416409	0.2	0.16	1
Nutf2	0.255747	0.392364	0.05	0.029	1
Faap20	0.256198	-0.265398	0.038	0.072	1
Psma7	0.256339	0.429664	0.3	0.274	1
Lpar6	0.256923	0.196715	0.05	0.028	1
Ubfd1	0.257759	0.360144	0.05	0.029	1
Tcf25	0.258018	-0.31098	0.062	0.102	1
Clk1	0.259124	-0.307836	0.15	0.205	1
Timm10	0.259251	-0.262409	0.025	0.054	1
Cnpy3	0.259843	-0.247562	0.038	0.071	1
Luc7l3	0.260337	-0.287363	0.05	0.087	1
Rap1a	0.260688	0.051888	0.112	0.168	1
Chmp3	0.261272	-0.369525	0.025	0.053	1
Hjurp	0.261369	0.445418	0.062	0.039	1
Fcf1	0.261556	-0.0652483	0.062	0.105	1
Tceal9	0.261759	0.56587	0.075	0.049	1
Gm16286	0.262003	-0.257982	0.05	0.087	1
Nosip	0.262057	0.356531	0.088	0.058	1
Trap1	0.262107	0.324591	0.05	0.029	1
Abcf1	0.262444	-0.402793	0.05	0.085	1
Cd2	0.26311	0.583655	0.275	0.238	1
Mat2a	0.264195	-0.166227	0.088	0.132	1
Nelfb	0.264331	0.402228	0.1	0.069	1
Inpp5d	0.264822	-0.335643	0.025	0.053	1
Tkt	0.265128	-0.240279	0.05	0.087	1
Sfpq	0.265714	-0.296251	0.025	0.053	1
Dscr3	0.265775	0.456607	0.05	0.029	1
Hscb	0.265775	0.413631	0.05	0.029	1
Hmces	0.265936	0.571115	0.062	0.039	1
Purb	0.266191	0.397146	0.062	0.039	1
Cisd1	0.266213	-0.276791	0.038	0.07	1
Ndufa1	0.267132	0.444794	0.238	0.201	1
Clcn4	0.267214	0.40269	0.062	0.039	1
Tcof1	0.26772	0.302068	0.062	0.038	1
Ier5	0.26818	-0.338618	0.025	0.053	1
Atp6v0b	0.268514	-0.131022	0.112	0.167	1
Naca	0.269082	-0.2087	0.5	0.576	1
Gimap5	0.269188	0.61184	0.188	0.154	1
Ak2	0.269325	-0.256167	0.05	0.087	1
Uqcr11	0.269937	-0.180499	0.138	0.19	1
Slfn5	0.270073	-0.50482	0.025	0.052	1
Prdx2	0.270108	0.352061	0.175	0.135	1
Trappc2l	0.270144	0.530736	0.125	0.093	1
Llph	0.270145	-0.338501	0.088	0.13	1
Ndufb11	0.270585	0.589405	0.225	0.188	1
Psmd4	0.271204	0.434616	0.162	0.126	1
Slc1a5	0.271259	-0.096001	0.1	0.148	1
Ndufa9	0.27127	-0.225031	0.062	0.103	1
Map1lc3b	0.271305	0.232634	0.275	0.233	1
Dap3	0.271567	-0.259888	0.025	0.053	1
Cmpk1	0.272401	-0.269006	0.05	0.086	1
Hpcal1	0.272899	0.30601	0.075	0.048	1
Atp5l2-ps	0.272996	-0.311977	0.025	0.053	1
Anxa6	0.273751	0.471124	0.162	0.13	1
Mplkip	0.273947	-0.233914	0.038	0.07	1
Rps24-ps3	0.274142	-0.222346	0.188	0.251	1
Top1	0.274147	-0.214579	0.038	0.07	1
Aldh9a1	0.274711	0.329376	0.062	0.039	1
BC005624	0.274732	0.414629	0.1	0.07	1
Polr2m	0.275003	0.283951	0.15	0.112	1
March5	0.275059	-0.299054	0.025	0.053	1
Phax	0.275432	0.42777	0.062	0.039	1
Gtf2h5	0.275848	-0.360145	0.062	0.099	1
Rftn1	0.275929	-0.334266	0.038	0.069	1
Nras	0.275939	0.342089	0.075	0.049	1
Nsmce4a	0.275979	-0.300141	0.025	0.053	1
Was	0.276001	-0.153901	0.038	0.071	1
Cdipt	0.276231	-0.11403	0.05	0.087	1
Xbp1	0.276272	-0.304426	0.075	0.115	1
Rbm25	0.276388	-0.196893	0.1	0.145	1
Gspt1	0.276457	0.582902	0.05	0.03	1
Ostc	0.276763	-0.252094	0.088	0.133	1
Chchd3	0.277299	-0.280262	0.038	0.069	1
Creld2	0.277609	-0.410402	0.038	0.068	1
Ccdc47	0.277826	-0.260497	0.025	0.053	1
Ube2j2	0.27853	0.325768	0.075	0.049	1
Gabarap	0.278597	0.336316	0.362	0.344	1
Alkbh6	0.279121	0.32636	0.075	0.049	1
Ufd1l	0.279137	-0.358593	0.025	0.052	1
Eif3d	0.279697	-0.225939	0.075	0.117	1
RP23-13B8.12	0.279914	-0.272018	0.025	0.053	1
Akap8l	0.280187	0.329804	0.075	0.049	1
Psmd3	0.281016	-0.350477	0.025	0.052	1
Yif1a	0.281717	0.478033	0.062	0.039	1
Man1a	0.281833	-0.160349	0.038	0.07	1
Rbck1	0.282207	-0.249084	0.038	0.069	1
Cct4	0.282413	-0.311893	0.1	0.144	1
Ppm1g	0.282654	-0.122558	0.05	0.087	1
Scnm1	0.282774	0.340478	0.062	0.039	1
Rbbp4	0.282814	0.352743	0.138	0.103	1
Phyh	0.283536	-0.0874141	0.025	0.053	1
Psmd13	0.284085	-0.261658	0.05	0.085	1
Ak3	0.284114	0.37014	0.05	0.03	1
Rabggta	0.284911	0.252041	0.05	0.029	1
Med11	0.285212	-0.180979	0.038	0.07	1
Ube2i	0.285641	0.530845	0.1	0.071	1
Smim19	0.286851	0.383849	0.05	0.03	1
Adprh	0.286864	0.302075	0.125	0.09	1
Apbb1ip	0.287554	-0.170289	0.062	0.102	1
Cox7c	0.287722	0.275302	0.4	0.366	1
Cops9	0.287751	-0.170437	0.2	0.261	1
Twistnb	0.28778	-0.291826	0.025	0.052	1
Mrps23	0.288064	0.433187	0.1	0.071	1
Rnf14	0.288225	0.358096	0.05	0.03	1
Mrpl48	0.288263	-0.177878	0.025	0.052	1
Bzw1	0.288558	-0.396662	0.075	0.112	1
Idh3b	0.288765	-0.212655	0.075	0.117	1
Rpp25l	0.289929	-0.323531	0.025	0.051	1
Grk2	0.290031	-0.298413	0.05	0.084	1
Cnn3	0.290178	-0.413858	0.038	0.068	1
Prpf19	0.290203	-0.352096	0.05	0.083	1
Cdk11b	0.290598	0.430868	0.138	0.104	1
Agpat3	0.290786	0.32863	0.062	0.039	1
Washc3	0.291133	-0.201108	0.025	0.052	1
BE692007	0.291146	-0.328033	0.038	0.068	1
Washc1	0.29146	0.300547	0.062	0.039	1
Derl1	0.291681	-0.122035	0.05	0.086	1
Chmp2b	0.291854	-0.197289	0.025	0.052	1
Rpp14	0.292088	0.739317	0.05	0.03	1
Sharpin	0.29258	-0.379625	0.062	0.097	1
Mia2	0.292595	-0.297223	0.025	0.051	1
Lat2	0.293017	0.414438	0.188	0.151	1
Stk24	0.293331	0.363777	0.1	0.071	1
Pitpna	0.293605	-0.266934	0.05	0.084	1
Cd84	0.293807	0.248328	0.075	0.049	1
Bcl2a1d	0.29393	-0.411557	0.025	0.051	1
Psme3	0.29422	-0.201794	0.038	0.069	1
Tcirg1	0.294389	0.32515	0.05	0.03	1
Dnajc8	0.294407	-0.0647803	0.112	0.165	1
Strap	0.294757	-0.271031	0.038	0.068	1
Fli1	0.294855	0.297145	0.05	0.03	1
S100a8	0.295014	-0.584948	0.8	0.744	1
Tfam	0.295959	0.423781	0.075	0.05	1
A930005H10Rik	0.296434	-0.158665	0.038	0.069	1
Myo1c	0.29648	-0.225289	0.025	0.052	1
Pdap1	0.296654	0.466517	0.162	0.13	1
Zfp511	0.297174	0.427654	0.075	0.05	1
Wdr48	0.297326	0.377765	0.05	0.03	1
Atg12	0.297504	0.274182	0.05	0.03	1
Lgals9	0.29774	-0.315721	0.1	0.142	1
Pigt	0.298114	-0.305945	0.025	0.051	1
Psmb4	0.298289	-0.22786	0.088	0.132	1
Gnb1	0.298591	-0.285343	0.025	0.051	1
Ndufb6	0.299545	-0.213264	0.1	0.146	1
Gm6085	0.299664	-0.0823736	0.025	0.052	1
Slc50a1	0.299846	0.384936	0.175	0.14	1
Zwint	0.300125	0.357175	0.05	0.03	1
Rnf115	0.300156	0.330378	0.075	0.05	1
Ubl3	0.300279	-0.155908	0.025	0.052	1
Smc3	0.300324	0.234791	0.062	0.039	1
Sh3bp1	0.300438	0.522358	0.088	0.061	1
Gbp7	0.300749	0.461275	0.05	0.03	1
Dlst	0.301316	0.292706	0.062	0.04	1
Cox19	0.301453	0.332844	0.062	0.04	1
Kcnn4	0.301772	-0.260884	0.038	0.068	1
Snhg15	0.30184	-0.275011	0.025	0.051	1
Snhg3	0.301899	-0.165857	0.062	0.101	1
Rer1	0.302345	0.429674	0.15	0.12	1
Ubc	0.302411	0.330851	0.35	0.315	1
Brcc3	0.3025	-0.125418	0.025	0.052	1
Mtfr1l	0.302559	0.366391	0.075	0.05	1
Pgs1	0.302589	-0.26043	0.025	0.051	1
Snapin	0.303022	0.346323	0.088	0.06	1
Sra1	0.30308	0.393857	0.15	0.118	1
Uchl5	0.30323	-0.094914	0.038	0.069	1
Ciapin1	0.303241	0.304588	0.062	0.04	1
Capzb	0.304016	0.271164	0.412	0.374	1
Psmd12	0.304921	0.473262	0.1	0.073	1
Tsn	0.305208	0.3693	0.138	0.104	1
Ddx18	0.30569	-0.26842	0.05	0.083	1
Lmbrd1	0.305707	0.229337	0.112	0.08	1
Iglc1	0.30654	-0.641908	0.525	0.598	1
Gngt2	0.307212	-0.371049	0.088	0.128	1
Mrpl30	0.307745	-0.145883	0.088	0.129	1
Clec2d	0.3078	-0.252574	0.075	0.113	1
Cd6	0.307865	-0.275848	0.025	0.051	1
Tgoln1	0.308037	0.468065	0.075	0.051	1
Dusp11	0.308458	-0.387653	0.038	0.066	1
Exosc4	0.308623	-0.231548	0.025	0.051	1
Uba7	0.308757	0.390978	0.075	0.05	1
Tmem251	0.308885	0.339392	0.062	0.04	1
Hectd1	0.308943	0.273441	0.05	0.03	1
Aspscr1	0.309003	-0.227442	0.025	0.051	1
Cpsf3	0.309286	-0.158319	0.038	0.068	1
Gm10443	0.309642	-0.298906	0.112	0.155	1
Tbcc	0.309741	0.41752	0.05	0.031	1
Nans	0.309796	-0.21964	0.05	0.083	1
Park7	0.310214	0.241345	0.288	0.252	1
Tubb4b	0.311091	0.663631	0.188	0.156	1
Arhgef3	0.3111	-0.316437	0.025	0.05	1
Bcas2	0.311354	-0.288669	0.088	0.128	1
Triap1	0.311356	-0.270156	0.025	0.05	1
Sh2d3c	0.311443	0.321874	0.062	0.04	1
Myc	0.31269	-0.211804	0.025	0.051	1
Ndufc2	0.314041	-0.236774	0.088	0.129	1
Ik	0.314095	-0.217634	0.05	0.084	1
Vamp4	0.31438	0.440452	0.088	0.062	1
Sf3b2	0.315044	-0.183156	0.088	0.13	1
Slc25a5	0.315177	0.288986	0.525	0.517	1
Dock8	0.315991	0.234458	0.05	0.03	1
Gm10039	0.316087	-0.166283	0.038	0.067	1
Eif4e2	0.316737	-0.219721	0.062	0.098	1
Timm22	0.318692	0.295155	0.062	0.04	1
Eif3i	0.318835	-0.0925338	0.1	0.146	1
Mea1	0.318904	-0.218829	0.062	0.097	1
Fam134b	0.319077	0.212905	0.062	0.04	1
Epc1	0.319717	0.220333	0.05	0.03	1
Zdhhc18	0.320124	0.334069	0.05	0.031	1
Dhps	0.321256	0.324432	0.05	0.031	1
Cs	0.32184	-0.220375	0.05	0.082	1
Bid	0.3222	-0.247976	0.025	0.05	1
Tmod3	0.322447	0.301915	0.1	0.071	1
Ndufc1	0.323114	-0.169866	0.112	0.16	1
Cops8	0.32338	0.352579	0.062	0.041	1
Sigirr	0.323949	0.353994	0.062	0.041	1
Vapb	0.324044	-0.225773	0.025	0.05	1
Pnkd	0.324558	0.318703	0.075	0.051	1
Stx8	0.324836	-0.202118	0.025	0.05	1
Cyba	0.325322	0.220539	0.637	0.611	1
Prkcb	0.325706	0.281326	0.112	0.083	1
Isy1	0.325777	0.245655	0.075	0.05	1
Nubp1	0.326074	-0.261591	0.05	0.081	1
Serinc1	0.326515	0.316535	0.062	0.041	1
Fibp	0.326715	-0.240272	0.038	0.066	1
Rpl36al	0.326781	-0.214158	0.338	0.407	1
Ap1b1	0.326898	0.490349	0.062	0.041	1
Lin37	0.326954	-0.143027	0.025	0.05	1
Haao	0.328034	-0.331856	0.038	0.065	1
Akt2	0.328413	0.40397	0.05	0.031	1
Ndufaf4	0.328429	0.24814	0.05	0.031	1
Mrpl36	0.328935	-0.330475	0.075	0.109	1
Aasdhppt	0.32925	0.293749	0.05	0.031	1
Rad23a	0.329263	-0.277652	0.05	0.08	1
2810004N23Rik	0.329383	0.300635	0.062	0.041	1
Gm5835	0.329779	-0.124101	0.038	0.067	1
Nap1l1	0.33025	-0.340098	0.112	0.151	1
Ctdsp1	0.330568	0.235101	0.05	0.031	1
Rtn3	0.331214	-0.236585	0.05	0.081	1
Mrpl49	0.331354	0.402376	0.05	0.031	1
Vav1	0.33274	0.245629	0.088	0.061	1
Mkrn1	0.333238	-0.217434	0.05	0.081	1
Ppp2r1a	0.333359	0.354016	0.138	0.107	1
Sp100	0.333442	-0.159945	0.162	0.221	1
Cyb5r4	0.333607	-0.223769	0.038	0.065	1
Slc28a2	0.33375	-0.393258	0.038	0.063	1
Rpain	0.334219	0.19117	0.062	0.04	1
Smim11	0.33492	-0.177892	0.038	0.066	1
Acot13	0.335103	-0.317133	0.038	0.064	1
Rpl14-ps1	0.335483	-0.220963	0.262	0.328	1
Ftl1-ps1	0.335611	-0.338074	0.225	0.292	1
Aprt	0.33597	-0.196102	0.1	0.139	1
Rhof	0.335978	-0.241001	0.038	0.065	1
Ndufs7	0.336116	-0.293563	0.15	0.194	1
Cope	0.336717	0.287374	0.2	0.166	1
Arl5c	0.336861	0.514873	0.1	0.074	1
Ranbp3	0.337263	0.427233	0.062	0.042	1
Adrm1	0.338697	-0.129275	0.05	0.08	1
Ccndbp1	0.338702	0.317693	0.1	0.072	1
Magoh	0.338809	0.354803	0.112	0.084	1
Rnf145	0.33898	0.349464	0.075	0.052	1
Commd3	0.338997	-0.22253	0.088	0.126	1
Itgb1bp1	0.339646	0.266381	0.088	0.061	1
Tmem192	0.339867	0.416456	0.062	0.042	1
Akr1b3	0.340066	0.336334	0.112	0.084	1
Sms	0.340133	0.215145	0.062	0.041	1
Vrk1	0.340857	-0.320162	0.038	0.063	1
Eif1ax	0.340876	-0.234455	0.038	0.065	1
Ppih	0.341028	0.404686	0.062	0.042	1
Pnrc2	0.341179	0.325637	0.125	0.095	1
Samhd1	0.342587	-0.214055	0.162	0.216	1
Dcaf8	0.342952	0.305373	0.05	0.031	1
Ncaph2	0.343047	-0.214696	0.038	0.065	1
Lbh	0.343459	0.434692	0.075	0.053	1
Casc3	0.343958	0.27722	0.05	0.031	1
Trappc5	0.344462	-0.22609	0.05	0.08	1
Smim14	0.34507	-0.31166	0.175	0.22	1
Atp1b3	0.345657	-0.244378	0.162	0.206	1
Yipf4	0.345668	-0.227097	0.05	0.08	1
Copa	0.346297	0.589906	0.088	0.063	1
Ppp3r1	0.346321	0.39079	0.088	0.062	1
Rab6a	0.346527	0.560279	0.062	0.042	1
Sar1a	0.347436	-0.244344	0.038	0.064	1
Ifi203	0.347595	0.338792	0.175	0.143	1
Gltscr2	0.34832	-0.198341	0.238	0.302	1
Ssh2	0.348565	0.203306	0.062	0.041	1
Itfg1	0.348639	0.533391	0.05	0.032	1
Ppp1r8	0.348807	0.361212	0.05	0.032	1
Bak1	0.348946	0.3053	0.075	0.051	1
Smn1	0.349143	0.357264	0.05	0.032	1
Timm17b	0.34976	-0.264441	0.075	0.108	1
Hnrnpu	0.350554	-0.222587	0.125	0.168	1
Ppp4c	0.350714	0.448453	0.112	0.086	1
Manbal	0.351003	0.359447	0.062	0.042	1
Ubtf	0.351118	-0.216535	0.038	0.064	1
Mrpl23-ps1	0.351637	-0.251246	0.038	0.063	1
Clk4	0.35233	0.503011	0.1	0.076	1
Sin3b	0.353361	0.567091	0.112	0.087	1
Pik3ip1	0.353586	-0.22861	0.038	0.064	1
Rassf5	0.353897	0.364936	0.112	0.086	1
Rpl13-ps6	0.355003	-0.21068	0.05	0.079	1
Acot7	0.355741	0.307398	0.05	0.032	1
Gm9294	0.357123	-0.279164	0.062	0.093	1
Coro1a	0.358112	-0.15981	0.713	0.772	1
C1qb	0.358151	-0.551723	0.038	0.063	1
Ubald1	0.358183	0.366548	0.062	0.042	1
Il10rb	0.358343	0.474218	0.088	0.063	1
Snhg5	0.358734	-0.233313	0.038	0.063	1
Tmem126b	0.359344	0.558399	0.05	0.032	1
4930453N24Rik	0.359465	0.232349	0.062	0.041	1
Pold4	0.360274	-0.236512	0.138	0.183	1
0610012G03Rik	0.361065	-0.291091	0.062	0.093	1
Lsm1	0.361461	0.394713	0.088	0.064	1
Anapc10	0.361556	0.24637	0.05	0.032	1
Snx17	0.361807	0.334451	0.088	0.063	1
Ppil2	0.362013	0.368038	0.112	0.087	1
Arfrp1	0.362254	0.213012	0.1	0.072	1
Lamtor2	0.362497	0.160417	0.125	0.179	1
Mri1	0.362524	0.35539	0.062	0.042	1
2610001J05Rik	0.362598	0.335421	0.1	0.075	1
Mndal	0.362911	0.465988	0.212	0.186	1
Sri	0.362989	0.474454	0.3	0.277	1
Tecpr1	0.363319	0.246724	0.075	0.052	1
Srsf11	0.36399	-0.336524	0.112	0.149	1
Mtpn	0.364137	0.335661	0.138	0.11	1
Snrpe	0.364297	-0.174054	0.188	0.24	1
Phgdh	0.364704	-0.2238	0.05	0.078	1
Gm5805	0.364802	-0.104669	0.325	0.396	1
Rsrp1	0.365644	0.342274	0.312	0.298	1
Arpc5l	0.365885	-0.235499	0.212	0.266	1
Scp2	0.366129	-0.142866	0.138	0.182	1
Nolc1	0.366183	0.313048	0.05	0.032	1
Ptp4a2	0.366679	-0.16432	0.1	0.137	1
Mrfap1	0.367985	-0.20586	0.1	0.138	1
Stk16	0.368689	-0.287765	0.038	0.062	1
Lyrm2	0.368769	0.33216	0.05	0.032	1
Thap11	0.368941	0.307724	0.05	0.032	1
Fyb	0.369632	0.318262	0.125	0.097	1
Atg16l2	0.369779	0.291082	0.062	0.042	1
Psmb5	0.36986	-0.219748	0.112	0.151	1
Tmed3	0.369993	-0.177054	0.038	0.063	1
Cd3g	0.370068	-0.352279	0.238	0.277	1
Ddx39b	0.370829	0.533021	0.212	0.187	1
Tpm3	0.370928	0.190477	0.275	0.234	1
Zfp36l1	0.372511	-0.158346	0.062	0.095	1
Rbmxl1	0.373768	-0.180365	0.05	0.079	1
Rfc2	0.373782	-0.292956	0.075	0.106	1
Sae1	0.373943	-0.170508	0.038	0.063	1
Casp8	0.374071	0.441367	0.1	0.076	1
Arpc2	0.375056	0.331852	0.5	0.494	1
Taf6l	0.375192	-0.213888	0.125	0.167	1
Wbscr22	0.375515	0.408512	0.088	0.065	1
Cklf	0.375705	-0.184717	0.05	0.078	1
Fbl	0.376229	-0.154463	0.075	0.109	1
Mrps18a	0.376889	0.303268	0.088	0.063	1
Nsmce1	0.377025	-0.182102	0.1	0.137	1
Tmed5	0.377146	-0.129049	0.05	0.079	1
1110059E24Rik	0.377672	-0.271905	0.05	0.077	1
Stk4	0.377985	0.178933	0.075	0.052	1
Rnf7	0.378047	0.392349	0.1	0.076	1
Rpl39	0.378577	-0.14863	0.675	0.766	1
Coa3	0.379411	-0.204487	0.088	0.122	1
Psma1	0.379672	-0.205773	0.188	0.234	1
2210016F16Rik	0.379881	-0.209111	0.038	0.062	1
Cuedc2	0.380091	0.372681	0.075	0.054	1
Git2	0.380212	0.425013	0.075	0.053	1
Ndufb9	0.380243	-0.161592	0.175	0.219	1
Ncl	0.380768	-0.156193	0.125	0.169	1
St3gal6	0.38092	0.362378	0.075	0.054	1
Ndufs4	0.380962	0.320321	0.15	0.121	1
Zranb2	0.381045	0.298529	0.075	0.053	1
Psmd5	0.381473	0.509389	0.075	0.054	1
Btf3	0.381562	-0.128276	0.288	0.358	1
Smu1	0.381664	-0.292718	0.062	0.09	1
Scd1	0.381695	-0.181938	0.05	0.078	1
Ap2s1	0.382018	0.396491	0.188	0.16	1
Sun2	0.382196	0.0744842	0.05	0.032	1
Acbd6	0.383569	-0.189854	0.038	0.062	1
Tor1aip1	0.383603	-0.124793	0.05	0.079	1
Oaz1-ps	0.383667	0.609293	0.15	0.126	1
Runx3	0.384318	0.340078	0.05	0.033	1
Cdkn2aipnl	0.38474	-0.340281	0.062	0.089	1
Ndufs5	0.384888	-0.059181	0.062	0.095	1
Slirp	0.385295	0.348147	0.125	0.098	1
Zfand3	0.385686	-0.238122	0.038	0.062	1
Srsf6	0.385803	0.329127	0.162	0.135	1
Vasp	0.387446	0.280443	0.275	0.249	1
Gm20900	0.387993	0.276774	0.062	0.043	1
Fopnl	0.388215	-0.233124	0.038	0.061	1
Sh3kbp1	0.388845	-0.228203	0.062	0.092	1
Pkm	0.389118	-0.180846	0.225	0.28	1
Pstpip1	0.389262	0.300722	0.05	0.033	1
Ifitm2	0.38951	-0.264046	0.062	0.092	1
Glipr1	0.389767	0.304716	0.1	0.076	1
Eri1	0.389878	0.403934	0.05	0.033	1
Tpd52	0.390153	-0.184513	0.062	0.093	1
Gins4	0.390178	0.268938	0.062	0.043	1
Cryzl1	0.390326	0.298197	0.05	0.033	1
Sec61b	0.390743	0.183197	0.325	0.287	1
Gm6472	0.391247	-0.135681	0.212	0.261	1
Clns1a	0.391676	0.303923	0.112	0.086	1
Ldha	0.392319	-0.0595329	0.288	0.345	1
Smdt1	0.392379	0.247552	0.212	0.179	1
Sesn1	0.393297	0.126956	0.088	0.062	1
1810026B05Rik	0.393768	0.414098	0.075	0.054	1
Glmp	0.394519	0.334144	0.088	0.065	1
Gorasp2	0.396153	0.302265	0.1	0.076	1
Cetn3	0.397126	0.395594	0.138	0.114	1
Mcm5	0.397497	0.359243	0.05	0.033	1
Gm9625	0.39812	-0.189275	0.05	0.076	1
Bin3	0.398199	0.213021	0.062	0.043	1
Szrd1	0.398342	0.380465	0.062	0.044	1
Slamf6	0.399908	-0.227838	0.1	0.133	1
Wdr61	0.399961	-0.117867	0.05	0.076	1
Trappc6b	0.40026	-0.134383	0.038	0.061	1
Mrpl4	0.401091	-0.0618855	0.062	0.094	1
Drap1	0.401255	-0.229332	0.038	0.06	1
Gsk3a	0.40143	0.224713	0.05	0.033	1
Hnrnpa1	0.401502	0.0505473	0.05	0.078	1
Uxt	0.401791	0.203587	0.05	0.033	1
Adipor1	0.401897	-0.268884	0.075	0.104	1
Copz1	0.402065	-0.263341	0.05	0.075	1
Pebp1	0.402338	-0.100344	0.088	0.123	1
Mtdh	0.402373	-0.145357	0.112	0.15	1
Kat7	0.402507	0.33301	0.05	0.033	1
Chmp1b	0.402686	0.447175	0.05	0.033	1
Scarb2	0.403405	0.324768	0.05	0.033	1
Hsd17b12	0.403529	0.330743	0.062	0.044	1
Ap4s1	0.403921	0.246448	0.062	0.043	1
Tcf3	0.405473	-0.167647	0.038	0.061	1
Chchd7	0.40622	0.41679	0.062	0.044	1
Irf8	0.406599	-0.0710212	0.125	0.167	1
Igbp1	0.407192	0.304269	0.05	0.033	1
Gm5963	0.407849	-0.165646	0.062	0.091	1
Srm	0.40802	-0.0583008	0.038	0.061	1
mt-Rnr1	0.408137	0.354791	0.175	0.145	1
Etfa	0.408433	-0.0810183	0.038	0.061	1
Hspa4	0.408628	0.332433	0.075	0.054	1
Bloc1s6	0.40891	0.262205	0.062	0.043	1
Gm8186	0.40905	-0.0646088	0.2	0.261	1
Mob3a	0.409673	0.258121	0.112	0.087	1
Thy1	0.409773	-0.22522	0.262	0.315	1
Rps14	0.409963	-0.0902066	0.925	0.96	1
H2-Ob	0.410128	-0.308018	0.212	0.257	1
Nsun2	0.410179	-0.217337	0.05	0.075	1
Phb	0.410401	-0.181429	0.05	0.076	1
Shmt2	0.411431	-0.236866	0.038	0.06	1
Srprb	0.411806	0.502943	0.05	0.034	1
Psma4	0.412302	-0.143458	0.075	0.106	1
Srsf1	0.412412	-0.21682	0.038	0.06	1
Itm2c	0.412772	0.329704	0.088	0.066	1
Helz2	0.412821	0.362432	0.05	0.033	1
Metap2	0.41328	-0.18878	0.088	0.12	1
Pnrc1	0.413745	0.169124	0.188	0.154	1
Hes6	0.414592	-0.25405	0.038	0.059	1
Stx7	0.415125	-0.0663558	0.05	0.076	1
Pigs	0.415271	0.222197	0.075	0.054	1
Mpst	0.41611	0.239012	0.05	0.033	1
Tuba4a	0.41749	-0.181852	0.075	0.105	1
Vps72	0.417848	-0.211258	0.038	0.059	1
Fam168b	0.418132	-0.237186	0.038	0.059	1
Snord104	0.418201	0.274716	0.062	0.044	1
Abce1	0.418311	0.176957	0.05	0.033	1
Naa38	0.420916	0.456372	0.15	0.126	1
Hexb	0.421502	0.172594	0.125	0.097	1
Hmgb2	0.422205	0.265152	0.162	0.135	1
Gm5586	0.422486	-0.229668	0.2	0.242	1
Psmd6	0.423421	-0.192034	0.062	0.089	1
Commd6	0.423751	0.271731	0.1	0.077	1
H2-K2	0.423771	0.320077	0.062	0.044	1
Psmb2	0.424064	-0.182501	0.15	0.188	1
Cct6a	0.424259	-0.20581	0.125	0.163	1
Irf5	0.42443	-0.137521	0.062	0.091	1
Cyc1	0.42486	-0.154031	0.112	0.15	1
Gle1	0.425494	0.279539	0.05	0.034	1
Ypel3	0.425599	0.11746	0.325	0.293	1
Srek1	0.425679	0.245944	0.05	0.034	1
Fmc1	0.426053	-0.268075	0.05	0.073	1
Nap1l4	0.426572	-0.165657	0.075	0.104	1
Sumo2	0.427424	0.499738	0.088	0.069	1
Hacd2	0.428634	0.385652	0.05	0.034	1
Rpia	0.428634	0.238372	0.05	0.034	1
Rps27l	0.429156	-0.261549	0.188	0.226	1
Naa15	0.429376	-0.210835	0.05	0.074	1
Alg5	0.429909	0.284614	0.1	0.077	1
Pon2	0.430012	-0.169171	0.038	0.059	1
Papola	0.430244	-0.161643	0.075	0.105	1
Mcfd2	0.430858	0.245693	0.05	0.034	1
Dgkd	0.431457	0.254458	0.075	0.055	1
Cript	0.432919	-0.197959	0.062	0.089	1
Rnps1	0.434203	0.418304	0.075	0.057	1
Rabep2	0.434508	0.380314	0.062	0.045	1
Rad21	0.434747	0.623088	0.088	0.069	1
Hmgb1	0.435176	-0.175068	0.125	0.162	1
Samm50	0.43554	0.289243	0.112	0.089	1
Ssr3	0.435809	0.33662	0.088	0.067	1
Ywhae	0.435825	0.24969	0.138	0.112	1
Usp39	0.437195	0.163232	0.05	0.034	1
Trappc4	0.437245	0.260289	0.125	0.1	1
Rpl38-ps2	0.437517	-0.160364	0.212	0.262	1
Mpc1	0.43773	-0.141934	0.062	0.089	1
Gm14633	0.438694	0.200396	0.05	0.034	1
U2surp	0.438927	0.332041	0.05	0.034	1
Ube2d1	0.439182	-0.160599	0.038	0.059	1
Man2b1	0.439292	-0.145326	0.062	0.089	1
2810428I15Rik	0.439629	-0.0745786	0.05	0.074	1
Eci1	0.440062	-0.158414	0.038	0.059	1
Csnk1a1	0.441536	0.436236	0.088	0.068	1
Igkv1-117	0.442013	-0.896151	0.038	0.058	1
Atp5c1	0.442656	0.187474	0.3	0.272	1
Zfp36	0.442881	-0.207083	0.15	0.189	1
Npm3	0.443025	0.212594	0.225	0.194	1
Bag1	0.44321	0.344188	0.1	0.079	1
Gm12174	0.443833	-0.141898	0.125	0.161	1
Mrpl14	0.444407	0.28222	0.075	0.056	1
Aimp1	0.444812	-0.166723	0.038	0.058	1
Ogdh	0.445071	-0.138017	0.038	0.059	1
Manf	0.445142	-0.225204	0.088	0.116	1
Tsg101	0.445177	-0.0554332	0.05	0.075	1
Anp32a	0.445652	0.278466	0.188	0.163	1
Dctn6	0.446899	-0.145156	0.05	0.074	1
Zbp1	0.447035	0.170316	0.088	0.066	1
1110008P14Rik	0.447226	-0.12931	0.062	0.088	1
Zfand5	0.448083	0.145602	0.038	0.058	1
Rnf130	0.448298	0.228265	0.05	0.034	1
Nop58	0.448329	-0.147776	0.062	0.088	1
Cdc42se1	0.448594	0.288245	0.212	0.192	1
Dctn2	0.448828	-0.169072	0.038	0.058	1
Gm12396	0.448992	0.275166	0.062	0.045	1
Ppia	0.449765	0.0518602	0.9	0.814	1
Cdc26	0.449814	-0.0964799	0.038	0.059	1
Psmb10	0.450911	0.411338	0.2	0.183	1
Dnajb11	0.451309	0.05106	0.075	0.104	1
Frmd8	0.451422	-0.219796	0.038	0.058	1
Surf4	0.451826	-0.12214	0.075	0.103	1
Eif2s2	0.45222	-0.0686181	0.212	0.259	1
Wdr1	0.452671	0.264432	0.175	0.15	1
Arhgap30	0.452775	-0.179273	0.038	0.058	1
Ndufa5	0.453889	0.298995	0.212	0.185	1
Hat1	0.454036	0.229521	0.075	0.056	1
Copg2	0.454078	0.312573	0.05	0.035	1
Aco2	0.454793	-0.226099	0.038	0.057	1
RP23-58B7.2	0.456237	-0.0913149	0.075	0.104	1
Rassf1	0.456447	0.184257	0.05	0.034	1
Fbxw2	0.456683	0.414941	0.075	0.057	1
Acaa2	0.456976	-0.234819	0.038	0.057	1
Prmt1	0.45716	-0.0760504	0.088	0.12	1
Tomm7	0.458054	-0.0842212	0.175	0.222	1
Arhgdib	0.458881	0.150092	0.588	0.593	1
Nt5c3	0.459033	0.31581	0.075	0.057	1
Rnf10	0.459046	-0.100843	0.038	0.057	1
Lsm8	0.459276	0.34823	0.1	0.08	1
Pglyrp1	0.459325	0.270075	0.125	0.101	1
Rab2a	0.460597	-0.184722	0.062	0.087	1
Sp110	0.460606	0.300107	0.175	0.153	1
Cd83	0.460652	-0.348397	0.088	0.114	1
Ralbp1	0.461044	0.35804	0.075	0.057	1
Phf20l1	0.461181	-0.168913	0.038	0.057	1
Atraid	0.461639	-0.201775	0.038	0.057	1
Rpl27	0.461767	-0.13996	0.613	0.696	1
Rpn1	0.461995	-0.0872714	0.075	0.103	1
Dtx1	0.462179	-0.169458	0.05	0.072	1
Tgfb1	0.462311	-0.138827	0.038	0.058	1
Atg4b	0.462758	0.141738	0.05	0.034	1
Med8	0.462921	-0.157923	0.038	0.058	1
Elovl5	0.463988	-0.144481	0.038	0.058	1
Smndc1	0.464087	-0.185631	0.038	0.057	1
Pdhb	0.464426	-0.199292	0.062	0.086	1
Traf1	0.46728	0.239276	0.062	0.046	1
Mfsd10	0.468188	0.371697	0.062	0.047	1
Ss18	0.468922	0.415529	0.062	0.046	1
Ethe1	0.469686	-0.266857	0.038	0.056	1
Pole4	0.469714	-0.182019	0.112	0.143	1
Bcl2	0.469835	0.294755	0.075	0.057	1
Fkbp8	0.470695	0.303757	0.15	0.126	1
Ubl7	0.471172	-0.14842	0.05	0.072	1
Ubxn1	0.471734	-0.0838115	0.1	0.132	1
[truncated: 864 more rows]

## Sheet: Wilcox.Macro
	p_val	avg_log2FC	pct.1	pct.2	p_val_adj
Itgad	1.06172e-182	3.12334	0.615	0.004	4.23149e-178
C1qc	1.94306e-162	5.81044	1	0.023	7.74407e-158
Vcam1	1.51069e-155	5.01024	0.962	0.022	6.02086e-151
Spic	2.44322e-150	3.35724	0.615	0.006	9.73747e-146
Ccr3	6.09166e-149	2.45043	0.346	0	2.42783e-144
Fcna	4.89806e-148	5.24627	0.885	0.019	1.95212e-143
Slc11a1	1.93533e-147	2.98231	0.577	0.005	7.71328e-143
Mrc1	2.66987e-139	2.67398	0.462	0.003	1.06408e-134
Axl	1.8728e-125	3.67597	0.654	0.011	7.46406e-121
Slc40a1	5.30233e-125	4.72947	0.808	0.02	2.11324e-120
Mafb	4.93254e-124	2.5461	0.423	0.003	1.96586e-119
Trf	2.96177e-121	4.78789	0.962	0.032	1.18041e-116
Clec4n	3.19701e-112	3.07339	0.462	0.005	1.27417e-107
C1qa	4.16888e-111	5.04249	1	0.041	1.66151e-106
Cd5l	3.68515e-106	2.55612	0.5	0.007	1.46872e-101
C6	9.24809e-106	1.91767	0.308	0.001	3.68583e-101
Fpr1	2.01529e-104	2.48981	0.423	0.004	8.03192e-100
C1qb	1.64477e-97	4.97917	1	0.049	6.55521e-93
Cd300c2	5.69211e-96	2.98944	0.577	0.012	2.26859e-91
Cd302	3.37015e-95	2.83731	0.5	0.008	1.34317e-90
Hpgd	7.25697e-91	2.9557	0.538	0.011	2.89226e-86
Mertk	3.47413e-88	2.39438	0.308	0.002	1.38461e-83
Adrb1	1.93214e-83	1.35544	0.192	0	7.70053e-79
Il18	8.03514e-83	2.97609	0.423	0.007	3.20241e-78
Igf1	2.15668e-82	2.88012	0.423	0.007	8.59544e-78
Hmox1	2.42702e-82	5.7748	0.923	0.051	9.67287e-78
Treml4	1.43761e-81	2.82282	0.538	0.013	5.72958e-77
Cadm1	3.49059e-81	2.25915	0.269	0.002	1.39117e-76
Cd14	5.09139e-81	1.68036	0.269	0.002	2.02917e-76
Maf	8.51184e-77	3.08664	0.615	0.02	3.39239e-72
Abcg3	9.46144e-76	2.7529	0.462	0.01	3.77086e-71
Jup	9.57735e-75	1.83475	0.231	0.001	3.81705e-70
Sdc3	4.85985e-73	2.60662	0.423	0.008	1.9369e-68
Pilrb2	1.50531e-71	2.51055	0.5	0.013	5.99941e-67
Ptgis	1.78179e-69	1.44389	0.192	0.001	7.10133e-65
Cmbl	1.90006e-69	1.67283	0.192	0.001	7.57268e-65
Lrp1	1.27225e-67	2.30058	0.269	0.003	5.07053e-63
Ptgs1	2.17933e-67	1.76844	0.269	0.003	8.68572e-63
Sash1	2.85131e-67	1.96805	0.269	0.003	1.13639e-62
Itga9	4.32831e-67	1.36169	0.154	0	1.72505e-62
Pcolce2	4.32831e-67	1.38334	0.154	0	1.72505e-62
Tbxas1	1.94545e-66	2.30404	0.346	0.006	7.75359e-62
Cd163	2.80633e-66	2.00191	0.231	0.002	1.11846e-61
Cela1	7.46508e-66	1.63618	0.308	0.004	2.97521e-61
Hebp1	2.57205e-65	2.85182	0.462	0.012	1.02509e-60
Lpl	8.34979e-62	2.06373	0.308	0.005	3.32781e-57
Csf1r	3.16641e-61	3.32874	0.615	0.027	1.26197e-56
Abcc3	1.39157e-59	1.57967	0.231	0.002	5.54612e-55
Sema6d	1.89776e-59	1.21848	0.192	0.001	7.56351e-55
Fam213b	6.79e-59	2.20142	0.423	0.011	2.70615e-54
Cfp	6.07544e-57	4.05643	0.923	0.08	2.42137e-52
Adgre1	2.66021e-56	2.80453	0.385	0.01	1.06023e-51
Clec4a3	3.20803e-55	3.0375	0.5	0.019	1.27856e-50
Sirpa	3.44511e-55	2.74373	0.538	0.022	1.37305e-50
Nr1h3	3.40745e-54	1.73043	0.231	0.003	1.35804e-49
Cystm1	4.76159e-54	1.8704	0.231	0.003	1.89773e-49
Itgb5	9.08711e-54	1.68229	0.154	0.001	3.62167e-49
Adamdec1	1.16311e-53	1.17131	0.154	0.001	4.63556e-49
Aif1	1.32985e-52	2.95718	0.654	0.036	5.30011e-48
Tspan4	3.23686e-52	2.19623	0.385	0.011	1.29005e-47
Dmpk	4.31801e-52	1.88175	0.192	0.002	1.72094e-47
Gm4951	9.63565e-51	0.932799	0.115	0	3.84029e-46
Epb41l3	9.63584e-51	1.03763	0.115	0	3.84036e-46
Kcnj10	9.63584e-51	1.4568	0.115	0	3.84036e-46
Scamp5	9.63584e-51	1.49885	0.115	0	3.84036e-46
P2ry13	3.66023e-50	1.78068	0.269	0.005	1.45878e-45
Acp2	6.43743e-50	2.19581	0.308	0.007	2.56564e-45
Creg1	3.5304e-49	3.75606	0.923	0.095	1.40704e-44
Fcgr4	5.35531e-49	2.44073	0.385	0.012	2.13436e-44
Hcar2	3.22553e-46	1.73348	0.192	0.002	1.28553e-41
Rab3il1	1.02699e-45	1.75297	0.231	0.004	4.09308e-41
Adgre4	3.45182e-45	1.97636	0.308	0.008	1.37572e-40
Cd68	1.04678e-44	3.03572	0.615	0.04	4.17196e-40
Pla2g15	3.60971e-43	1.83374	0.308	0.008	1.43865e-38
Gfra2	1.1469e-41	1.7492	0.192	0.003	4.57098e-37
Cd300e	1.19172e-41	2.0609	0.192	0.003	4.7496e-37
Pilra	1.87791e-41	2.62038	0.5	0.027	7.48441e-37
Crip2	3.38767e-41	2.49431	0.346	0.012	1.35015e-36
Asah1	8.27754e-39	2.56928	0.538	0.033	3.29901e-34
Rxra	1.7339e-38	1.24614	0.154	0.002	6.91044e-34
Slc45a3	2.06692e-38	1.19252	0.154	0.002	8.2377e-34
Col14a1	2.15966e-38	1.23384	0.154	0.002	8.60733e-34
Ccl24	2.46345e-38	1.33281	0.154	0.002	9.81809e-34
Dst	2.57388e-38	1.26231	0.154	0.002	1.02582e-33
F11r	3.56538e-38	1.1556	0.115	0.001	1.42098e-33
Sh3bgrl2	3.56538e-38	0.887024	0.115	0.001	1.42098e-33
Gm13710	3.56538e-38	1.30695	0.115	0.001	1.42098e-33
Hs3st2	3.77766e-38	0.989027	0.115	0.001	1.50559e-33
Il18bp	9.25297e-38	1.29018	0.192	0.003	3.68777e-33
Pilrb1	7.20834e-37	2.22086	0.385	0.017	2.87288e-32
Ear2	4.50924e-36	2.37592	0.385	0.017	1.79716e-31
Gm5150	1.00313e-34	1.95926	0.269	0.008	3.99797e-30
Fcgr1	1.25524e-34	1.57335	0.192	0.004	5.00276e-30
B3galnt1	2.18807e-34	0.569176	0.077	0	8.72057e-30
Cpne8	2.18807e-34	0.564822	0.077	0	8.72057e-30
Fblim1	2.18807e-34	1.13285	0.077	0	8.72057e-30
Lima1	2.18807e-34	1.00659	0.077	0	8.72057e-30
Pde8b	2.18807e-34	0.645464	0.077	0	8.72057e-30
Pla2g2d	2.18807e-34	1.62629	0.077	0	8.72057e-30
Prkar1b	2.18807e-34	0.692639	0.077	0	8.72057e-30
Slc1a3	2.18807e-34	0.836741	0.077	0	8.72057e-30
Slco2b1	2.18807e-34	0.645464	0.077	0	8.72057e-30
Stab2	2.18807e-34	1.46535	0.077	0	8.72057e-30
Kcnj16	2.18807e-34	0.591991	0.077	0	8.72057e-30
Slc1a2	2.18807e-34	0.535404	0.077	0	8.72057e-30
Ctsl	4.38008e-34	1.93802	0.423	0.023	1.74568e-29
Cd300a	1.66402e-33	2.35208	0.385	0.02	6.63195e-29
Igsf6	9.01865e-33	2.41718	0.385	0.02	3.59438e-28
Slpi	2.42201e-32	3.88334	0.846	0.128	9.65291e-28
Fcgrt	7.16399e-31	2.24109	0.423	0.026	2.85521e-26
Snta1	1.21192e-30	0.825247	0.115	0.001	4.83012e-26
Clec1b	1.26918e-30	1.12511	0.115	0.001	5.05831e-26
Ctsb	1.81234e-30	4.18494	1	0.24	7.22309e-26
Rgs1	2.09548e-30	1.69584	0.269	0.01	8.35152e-26
Tmem51	2.51458e-30	1.68351	0.269	0.01	1.00219e-25
Il15	6.53715e-30	1.55285	0.154	0.003	2.60538e-25
Slc7a7	7.23919e-30	1.38427	0.154	0.003	2.88518e-25
Frmd4b	7.48944e-30	1.30686	0.154	0.003	2.98492e-25
Ninj1	1.966e-29	2.17673	0.538	0.044	7.83551e-25
Apoe	9.0731e-29	3.69117	0.962	0.21	3.61608e-24
Ppt2	1.58242e-28	1.92659	0.269	0.011	6.30673e-24
Fcgr3	1.79478e-28	2.63983	0.462	0.034	7.1531e-24
Nav1	8.30688e-28	1.66374	0.192	0.005	3.31071e-23
Serpinb6a	1.6199e-27	1.89117	0.308	0.015	6.45613e-23
Clec4b1	6.12725e-27	1.53645	0.154	0.003	2.44202e-22
Pld3	6.69826e-27	2.65829	0.654	0.078	2.66959e-22
Dse	6.71532e-27	1.30148	0.154	0.003	2.67639e-22
Ms4a7	9.10989e-27	1.20063	0.154	0.003	3.63075e-22
Ftl1-ps1	2.11028e-26	3.59766	1	0.28	8.41051e-22
Tmem37	7.02243e-26	1.6288	0.192	0.006	2.79879e-21
Tpcn2	9.11059e-26	1.28302	0.192	0.006	3.63102e-21
Maged1	1.2436e-25	1.42544	0.115	0.002	4.95636e-21
P2ry12	1.2436e-25	1.34339	0.115	0.002	4.95636e-21
Gtf2ird1	1.39535e-25	0.983511	0.115	0.002	5.56116e-21
Lgmn	1.53407e-25	2.59549	0.615	0.075	6.11405e-21
Ctsd	2.53822e-25	3.0382	0.885	0.187	1.01161e-20
Clec4a2	8.05957e-25	1.87195	0.269	0.013	3.21214e-20
Asrgl1	9.1177e-25	1.85995	0.269	0.013	3.63386e-20
Comt	1.4966e-24	2.12641	0.385	0.028	5.96468e-20
Marcks	1.17484e-23	2.03887	0.346	0.023	4.68231e-19
Blvra	3.13774e-23	2.02515	0.385	0.029	1.25055e-18
Ubd	3.22674e-23	0.853268	0.077	0.001	1.28602e-18
Gm6166	3.57671e-23	0.609686	0.077	0.001	1.4255e-18
Kcna2	3.57671e-23	0.679677	0.077	0.001	1.4255e-18
Ptprm	3.57671e-23	0.650916	0.077	0.001	1.4255e-18
Scn1b	3.57671e-23	0.878936	0.077	0.001	1.4255e-18
Timd4	3.57671e-23	0.556437	0.077	0.001	1.4255e-18
Grn	5.4368e-23	2.57369	0.654	0.091	2.16684e-18
Tmem140	6.48489e-23	1.5481	0.192	0.007	2.58455e-18
Fcer1g	7.60172e-23	2.58235	1	0.298	3.02967e-18
C130050O18Rik	1.778e-22	1.47339	0.154	0.004	7.08622e-18
Slc48a1	2.33422e-22	2.43613	0.462	0.045	9.30302e-18
Lamp1	3.21718e-22	2.70593	0.731	0.121	1.28221e-17
Sept8	4.4725e-22	1.25556	0.115	0.002	1.78251e-17
Mpzl1	5.62806e-22	1.36046	0.115	0.002	2.24306e-17
2900052N01Rik	5.62806e-22	1.20868	0.115	0.002	2.24306e-17
C2	5.81564e-22	0.793131	0.115	0.002	2.31782e-17
Twf1	7.81617e-22	1.73274	0.192	0.007	3.11513e-17
Asb2	3.76668e-21	2.35751	0.346	0.027	1.50121e-16
Gm6977	2.945e-20	2.5437	0.462	0.051	1.17373e-15
Selenop	3.31624e-20	2.2028	0.577	0.077	1.32169e-15
Itm2b	1.62907e-19	2.77714	1	0.511	6.49268e-15
Clec12a	2.49608e-19	1.81708	0.346	0.029	9.94814e-15
Arhgap19	2.76861e-19	1.22645	0.154	0.005	1.10343e-14
Cpq	2.79108e-19	1.09734	0.115	0.003	1.11239e-14
Adcy3	3.12945e-19	1.02743	0.115	0.003	1.24724e-14
Tnfrsf21	3.15281e-19	1.80481	0.154	0.005	1.25655e-14
Cd81	7.88546e-19	2.40988	0.654	0.108	3.14275e-14
Atp13a2	7.90758e-19	1.46228	0.269	0.017	3.15156e-14
Ftl1	8.28129e-19	3.51034	1	0.702	3.30051e-14
Lair1	2.24505e-18	1.57262	0.269	0.018	8.94763e-14
Ctsc	8.24357e-18	2.44384	0.769	0.176	3.28548e-13
Arsg	1.39493e-17	0.713586	0.077	0.001	5.5595e-13
Cdr2	1.39493e-17	1.05598	0.077	0.001	5.5595e-13
Mpp7	1.39493e-17	0.65207	0.077	0.001	5.5595e-13
Nfia	1.39493e-17	0.60264	0.077	0.001	5.5595e-13
Tfec	1.39493e-17	0.589779	0.077	0.001	5.5595e-13
Vnn3	1.39493e-17	0.596901	0.077	0.001	5.5595e-13
Xlr	1.39493e-17	0.608493	0.077	0.001	5.5595e-13
Lilra5	1.50654e-17	0.57945	0.077	0.001	6.0043e-13
Lipa	1.52194e-17	2.24975	0.423	0.049	6.0657e-13
Plxnb2	2.93592e-17	1.33095	0.115	0.003	1.17011e-12
Hap1	3.50764e-17	1.23025	0.115	0.003	1.39797e-12
Leprot	4.57415e-17	2.14452	0.462	0.058	1.82303e-12
Lpcat2	4.66089e-17	1.4993	0.231	0.014	1.8576e-12
Pla2g7	7.01842e-17	1.80592	0.269	0.02	2.79719e-12
Trpm2	8.19893e-17	1.54514	0.154	0.006	3.26769e-12
Actn1	9.59411e-17	2.0132	0.615	0.101	3.82373e-12
Plekhb2	1.05029e-16	1.46965	0.269	0.02	4.18593e-12
Fth1	1.70198e-16	2.11507	1	0.848	6.78326e-12
Tmem86a	2.41314e-16	1.22342	0.192	0.01	9.61758e-12
Pcyox1	4.14771e-16	1.54131	0.231	0.015	1.65307e-11
Psap	4.5345e-16	2.51031	0.923	0.333	1.80722e-11
Por	5.2337e-16	1.52731	0.308	0.027	2.08589e-11
Igsf8	5.92801e-16	1.36562	0.231	0.015	2.36261e-11
Apoc1	8.48044e-16	1.41966	0.154	0.007	3.37988e-11
Cst3	8.70613e-16	2.0335	0.962	0.326	3.46983e-11
Tlr2	1.01196e-15	1.30471	0.154	0.007	4.03317e-11
Cd82	2.07704e-15	2.37291	0.692	0.155	8.27805e-11
Laptm4a	3.46079e-15	1.9756	0.615	0.114	1.3793e-10
Pon2	4.60425e-15	1.74055	0.423	0.053	1.83502e-10
Ly96	5.99474e-15	1.74499	0.269	0.023	2.38921e-10
Rcc1	7.1267e-15	1.4363	0.231	0.017	2.84035e-10
Lst1	1.17145e-14	2.22115	0.615	0.125	4.66879e-10
Mpeg1	2.00606e-14	1.84911	0.385	0.047	7.99515e-10
Blvrb	2.33775e-14	2.11628	0.654	0.142	9.3171e-10
Dnase2a	2.90793e-14	1.81275	0.308	0.031	1.15895e-09
Mpp6	2.97888e-14	1.34136	0.154	0.008	1.18723e-09
Gdpd5	3.33532e-14	0.790755	0.077	0.002	1.32929e-09
Pdgfb	3.43932e-14	0.744375	0.077	0.002	1.37074e-09
Proscos	3.43932e-14	0.75172	0.077	0.002	1.37074e-09
Ifitm3	3.53304e-14	1.54377	0.808	0.199	1.40809e-09
Acvrl1	3.62552e-14	1.53215	0.115	0.004	1.44495e-09
Nr2f6	3.65698e-14	0.614257	0.077	0.002	1.45749e-09
Pparg	3.65698e-14	0.62047	0.077	0.002	1.45749e-09
Slc15a2	4.27785e-14	0.879606	0.115	0.004	1.70494e-09
Sh2d1b1	4.3671e-14	0.816144	0.115	0.004	1.74051e-09
Tmem65	4.3671e-14	0.885759	0.115	0.004	1.74051e-09
Itm2c	1.13995e-13	2.12408	0.423	0.062	4.54327e-09
Ckb	1.31495e-13	1.35365	0.269	0.025	5.24075e-09
Siglece	2.1083e-13	1.38833	0.154	0.008	8.40264e-09
Lgals3	4.06019e-13	1.9803	0.462	0.074	1.61819e-08
Cd86	5.70848e-13	1.45822	0.231	0.02	2.27511e-08
E230029C05Rik	6.72411e-13	0.731371	0.115	0.005	2.6799e-08
Tyrobp	7.34135e-13	1.93802	0.962	0.401	2.92589e-08
Plpp3	8.0793e-13	1.30834	0.154	0.009	3.22001e-08
Paox	8.1951e-13	1.27656	0.154	0.009	3.26616e-08
Gngt2	1.5701e-12	1.88093	0.577	0.12	6.25764e-08
Rps27	1.5895e-12	-1.3946	0.962	0.994	6.33496e-08
Gbp8	2.49078e-12	1.49545	0.192	0.014	9.927e-08
Acer3	3.29444e-12	1.58447	0.154	0.009	1.313e-07
Ctss	4.58963e-12	1.81333	0.885	0.44	1.8292e-07
Amz1	5.62935e-12	0.974112	0.115	0.005	2.24358e-07
Rreb1	5.82855e-12	1.09584	0.115	0.005	2.32297e-07
Dnajb13	5.90689e-12	0.976926	0.077	0.002	2.35419e-07
Tns3	6.05962e-12	0.852922	0.077	0.002	2.41506e-07
Paqr9	6.05962e-12	0.775667	0.077	0.002	2.41506e-07
Abcd2	6.21621e-12	0.634529	0.077	0.002	2.47747e-07
Tspan15	6.35731e-12	0.760631	0.115	0.005	2.5337e-07
Klf9	6.37677e-12	0.619528	0.077	0.002	2.54146e-07
Tmem26	6.54139e-12	0.756094	0.077	0.002	2.60707e-07
Pctp	6.58172e-12	0.816191	0.115	0.005	2.62315e-07
Tnfsf13os	6.71017e-12	0.547068	0.077	0.002	2.67434e-07
Tnfrsf1b	7.33135e-12	1.1581	0.192	0.015	2.92191e-07
F630028O10Rik	1.44308e-11	1.05796	0.154	0.01	5.75138e-07
Tgfbi	1.46912e-11	1.51894	0.231	0.022	5.85517e-07
Hfe	1.73822e-11	1.31857	0.231	0.022	6.92768e-07
Slc29a1	3.11329e-11	1.70357	0.269	0.031	1.2408e-06
Scarb1	3.42552e-11	1.07826	0.192	0.016	1.36524e-06
App	3.49697e-11	1.18944	0.154	0.01	1.39372e-06
Grk3	3.54509e-11	1.14994	0.115	0.006	1.41289e-06
Fahd2a	3.66136e-11	0.953674	0.115	0.006	1.45924e-06
Gnaq	3.66136e-11	1.07073	0.115	0.006	1.45924e-06
Klra2	4.03303e-11	0.959144	0.115	0.006	1.60736e-06
Tmem14c	4.23697e-11	1.73223	0.577	0.13	1.68865e-06
Tgm2	4.51344e-11	0.659685	0.115	0.006	1.79883e-06
Zfp385a	5.94338e-11	1.3637	0.192	0.016	2.36873e-06
Stard5	7.20275e-11	1.18579	0.192	0.016	2.87065e-06
Pirb	1.15634e-10	1.42793	0.308	0.041	4.60859e-06
Gltp	1.89974e-10	1.55162	0.538	0.116	7.57141e-06
Txn-ps1	1.91618e-10	0.974842	0.115	0.006	7.63692e-06
Gm15590	2.03478e-10	1.12493	0.115	0.006	8.10963e-06
Cd200r4	2.19316e-10	0.935422	0.115	0.006	8.74085e-06
Pla2g4a	2.464e-10	0.600137	0.077	0.003	9.82029e-06
Cdc42ep2	2.47194e-10	0.696389	0.115	0.006	9.85192e-06
Egfl8	2.57387e-10	0.543307	0.077	0.003	1.02582e-05
Slc8b1	3.31963e-10	1.02757	0.154	0.011	1.32304e-05
Sat1	3.98625e-10	1.55559	0.615	0.16	1.58872e-05
Rpl13	5.80418e-10	-1.18343	0.885	0.993	2.31326e-05
Fez2	5.94951e-10	1.47065	0.192	0.019	2.37118e-05
Pmaip1	7.34054e-10	1.17769	0.154	0.012	2.92557e-05
Cyp4v3	7.83187e-10	1.37076	0.115	0.007	3.12139e-05
Bcl2a1a	8.55796e-10	1.26974	0.192	0.019	3.41078e-05
Rhob	9.51297e-10	1.12747	0.192	0.019	3.79139e-05
Ptms	1.14473e-09	1.54565	0.308	0.045	4.56233e-05
Dhrs1	1.70143e-09	1.47952	0.269	0.037	6.78103e-05
Man2b1	1.90179e-09	1.81548	0.423	0.084	7.57958e-05
Tspan13	2.33577e-09	1.70403	0.577	0.147	9.30922e-05
Plbd1	2.63826e-09	1.54463	0.385	0.072	0.000105148
Rnf13	3.27544e-09	1.66641	0.308	0.049	0.000130543
Laptm4b	3.40036e-09	1.0431	0.115	0.007	0.000135521
Akt1	3.55119e-09	1.04607	0.154	0.013	0.000141533
Slc9a9	3.58392e-09	1.01529	0.115	0.007	0.000142837
Rab20	3.77712e-09	0.726286	0.115	0.007	0.000150537
Coprs	4.07822e-09	0.631007	0.077	0.003	0.000162538
2310040G24Rik	4.11722e-09	1.01782	0.077	0.003	0.000164092
Ms4a6d	4.25658e-09	0.754126	0.154	0.013	0.000169646
Zfp52	4.31774e-09	0.590664	0.077	0.003	0.000172084
Gm45778	4.48497e-09	0.544154	0.077	0.003	0.000178749
Amfr	5.43579e-09	1.14653	0.231	0.028	0.000216644
Abhd12	5.62161e-09	1.55959	0.269	0.039	0.000224049
Tlr7	5.76012e-09	0.914898	0.192	0.02	0.00022957
Rps15a	8.5271e-09	-1.29339	0.769	0.961	0.000339848
Rgl1	1.00355e-08	1.12868	0.115	0.008	0.000399963
Tmem106a	1.09454e-08	0.958696	0.115	0.008	0.000436231
Sdcbp	1.33423e-08	1.35313	0.577	0.154	0.000531756
Tmsb10	1.46252e-08	-1.19631	0.962	0.975	0.000582886
Stard3nl	1.75196e-08	1.11026	0.231	0.03	0.000698242
Smagp	1.853e-08	1.20799	0.192	0.022	0.000738515
Lgals3bp	2.03269e-08	1.33396	0.308	0.051	0.00081013
Ddit4	2.03683e-08	1.55544	0.385	0.077	0.00081178
Rpl18a	2.0999e-08	-1.01567	0.923	0.993	0.000836913
Lrrc25	2.2128e-08	1.32677	0.154	0.014	0.000881912
Basp1	2.46618e-08	1.41824	0.115	0.008	0.000982897
Rps7	2.69195e-08	-1.73035	0.577	0.865	0.00107288
Rtn4	2.87489e-08	1.84445	0.269	0.042	0.00114579
Tbc1d2b	2.94141e-08	0.998423	0.115	0.008	0.0011723
Rps19	2.94415e-08	-1.12612	1	0.96	0.00117339
Ighm	2.97281e-08	-1.92623	0.769	0.91	0.00118481
Tmem141	3.06447e-08	0.83117	0.115	0.008	0.00122135
Etfb	3.07348e-08	2.07764	0.423	0.095	0.00122493
Gsto1	3.24147e-08	1.83756	0.269	0.044	0.00129189
Coro1a	3.39404e-08	-2.1244	0.385	0.775	0.0013527
Gpr65	3.41805e-08	1.80044	0.231	0.033	0.00136226
Id2	3.44086e-08	1.54204	0.538	0.152	0.00137136
Klhl9	3.54608e-08	0.606194	0.115	0.008	0.00141329
Plpp1	3.64107e-08	0.876331	0.077	0.004	0.00145115
Cd200r1	3.70302e-08	0.927191	0.077	0.004	0.00147584
Rps6kc1	3.89504e-08	0.686465	0.077	0.004	0.00155237
Zfp580	3.89504e-08	0.750681	0.077	0.004	0.00155237
Gm20496	4.02838e-08	0.506803	0.077	0.004	0.00160551
Rhoc	4.02838e-08	0.562337	0.077	0.004	0.00160551
Tcf7l2	4.02838e-08	0.487652	0.077	0.004	0.00160551
Plod1	4.0967e-08	0.568538	0.077	0.004	0.00163274
Clec4a1	4.1463e-08	1.51561	0.231	0.032	0.00165251
Oxct1	4.6077e-08	1.35275	0.308	0.053	0.0018364
Mcfd2	4.66949e-08	1.22181	0.231	0.032	0.00186103
Atox1	4.7483e-08	1.45963	0.692	0.243	0.00189244
Prdx1	5.66676e-08	1.75763	0.769	0.312	0.00225849
Nfam1	7.32895e-08	1.3894	0.192	0.024	0.00292095
Hexa	7.62956e-08	1.83934	0.385	0.085	0.00304076
Pdlim4	7.7487e-08	0.889333	0.115	0.009	0.00308825
Ifit3	7.93167e-08	1.26649	0.154	0.015	0.00316117
Aldh2	8.17667e-08	1.46081	0.5	0.128	0.00325881
Ier3	8.65576e-08	0.701728	0.115	0.009	0.00344975
Txn1	9.03635e-08	1.73903	0.615	0.208	0.00360144
Gm15427	1.82971e-07	-1.63732	0.538	0.838	0.00729229
Igkc	2.00491e-07	-1.27103	1	0.994	0.00799057
Ralgds	2.41592e-07	0.551855	0.077	0.004	0.00962864
Tmx1	3.03844e-07	1.38588	0.308	0.058	0.0121097
Gm21399	3.48476e-07	1.1068	0.192	0.026	0.0138885
Aco1	3.66829e-07	0.907137	0.115	0.01	0.01462
Mvp	3.70094e-07	0.919734	0.192	0.025	0.0147501
Iffo1	3.90317e-07	1.16775	0.154	0.017	0.0155561
Ggta1	3.96421e-07	0.939309	0.154	0.017	0.0157994
Ptpn12	4.01488e-07	0.871378	0.115	0.01	0.0160013
Vac14	4.01488e-07	0.826921	0.115	0.01	0.0160013
Arrdc3	4.39297e-07	0.695188	0.115	0.01	0.0175082
Ifi204	4.48153e-07	0.655583	0.115	0.01	0.0178612
Tubb2a	5.06799e-07	1.09451	0.154	0.017	0.0201985
Lyn	5.9682e-07	1.35773	0.346	0.076	0.0237863
Rps13	6.65439e-07	-1.4935	0.5	0.835	0.0265211
P4ha1	6.8829e-07	1.08962	0.115	0.01	0.0274318
Slc15a3	7.29103e-07	1.15911	0.115	0.01	0.0290584
Fhod1	8.33601e-07	0.687127	0.115	0.01	0.0332232
Ftl1-ps2	8.33601e-07	0.720225	0.115	0.01	0.0332232
Haus7	8.4966e-07	0.648131	0.115	0.01	0.0338632
Slc37a2	8.78958e-07	0.862584	0.077	0.005	0.0350309
Man2a1	8.82674e-07	0.825775	0.115	0.01	0.035179
Ccdc17	8.91107e-07	0.660343	0.077	0.005	0.0355151
Rap2b	8.99642e-07	0.752589	0.115	0.01	0.0358552
Nxt2	9.03417e-07	1.19986	0.077	0.005	0.0360057
Nceh1	9.15892e-07	0.816675	0.077	0.005	0.0365029
Anxa3	9.41341e-07	0.797781	0.077	0.005	0.0375171
Camk1	9.41341e-07	0.75459	0.077	0.005	0.0375171
Slc12a2	9.41341e-07	0.485679	0.077	0.005	0.0375171
Cep170	9.94294e-07	0.604507	0.077	0.005	0.0396276
Gm6768	9.94294e-07	0.597128	0.077	0.005	0.0396276
P2rx4	1.16362e-06	0.863947	0.192	0.027	0.0463762
Aatf	1.409e-06	0.815326	0.154	0.019	0.0561559
Coa5	1.69683e-06	1.24147	0.192	0.029	0.067627
Cd52	2.03002e-06	-1.05619	0.846	0.943	0.0809066
Cyb5a	2.07706e-06	1.39375	0.462	0.136	0.0827813
Shisa5	2.09451e-06	-1.62766	0.577	0.767	0.0834766
Dynlt1a	2.44781e-06	1.11146	0.115	0.011	0.0975575
Tfpi	2.68725e-06	1.47027	0.077	0.005	0.1071
Rpl32	2.71676e-06	-0.849692	0.962	0.978	0.108277
RP23-325K4.10	2.71942e-06	1.03393	0.115	0.011	0.108382
Ifi207	2.75576e-06	1.05377	0.077	0.005	0.109831
Timp2	2.76741e-06	0.882392	0.115	0.011	0.110295
Asph	2.79064e-06	0.937812	0.077	0.005	0.111221
Lpin1	2.81622e-06	0.639917	0.115	0.011	0.11224
Golm1	2.83895e-06	0.939185	0.154	0.02	0.113146
Itgb2	2.86344e-06	1.16961	0.5	0.152	0.114122
Picalm	2.87763e-06	1.01139	0.154	0.02	0.114688
Ttc28	2.93445e-06	0.876608	0.077	0.005	0.116952
Gm13771	2.97149e-06	0.71456	0.077	0.005	0.118429
Gm14200	2.97149e-06	0.771144	0.077	0.005	0.118429
Gns	2.98814e-06	1.05365	0.269	0.052	0.119092
Ly86	3.04301e-06	1.41987	0.462	0.142	0.121279
Afp	3.04694e-06	0.912437	0.077	0.005	0.121436
Klhdc10	3.04694e-06	0.733738	0.077	0.005	0.121436
Zfp335os	3.04694e-06	0.952383	0.077	0.005	0.121436
Dnajc30	3.09134e-06	1.03371	0.192	0.029	0.123206
Sod1	3.10024e-06	1.26267	0.423	0.114	0.12356
Reep5	3.13009e-06	1.39136	0.615	0.238	0.12475
B430306N03Rik	3.16357e-06	0.61104	0.077	0.005	0.126084
Rps24	3.22567e-06	-1.17623	0.769	0.896	0.128559
Pde4dip	3.24368e-06	0.58255	0.077	0.005	0.129277
Slc33a1	3.32574e-06	0.546802	0.077	0.005	0.132547
Ints6	3.32574e-06	0.45669	0.077	0.005	0.132547
Notch2	3.36751e-06	0.606584	0.077	0.005	0.134212
Fech	3.76846e-06	1.05019	0.154	0.02	0.150192
Umps	3.9599e-06	0.963184	0.154	0.02	0.157822
S100a1	4.15131e-06	1.03408	0.115	0.012	0.165451
Laptm5	4.20149e-06	1.04568	0.808	0.395	0.16745
Cyba	4.34696e-06	1.04869	0.923	0.608	0.173248
Hba-a2	4.3814e-06	1.81188	0.192	0.03	0.174621
Mgst1	4.60005e-06	1.04923	0.192	0.03	0.183335
Rps16	4.80787e-06	-1.16669	0.808	0.869	0.191618
Sumo3	4.98899e-06	1.27049	0.346	0.086	0.198836
Hsd17b12	5.21596e-06	1.11863	0.231	0.042	0.207882
Nenf	6.72361e-06	0.672999	0.154	0.021	0.267969
Parp14	6.78826e-06	0.824277	0.154	0.021	0.270546
Stom	6.92428e-06	1.11803	0.154	0.021	0.275967
Tmem60	7.15523e-06	1.27529	0.269	0.057	0.285172
Pitrm1	7.5256e-06	0.905091	0.115	0.012	0.299933
Nrros	8.05854e-06	1.17014	0.308	0.071	0.321173
Rps27rt	8.08155e-06	-2.03187	0.308	0.652	0.32209
Colgalt1	8.21e-06	1.52172	0.192	0.033	0.327209
Mthfd2l	8.352e-06	0.881998	0.077	0.006	0.332869
Tmem181a	8.352e-06	0.754157	0.077	0.006	0.332869
Gabarapl1	8.62886e-06	0.617861	0.115	0.012	0.343903
Hivep3	8.64592e-06	0.703481	0.077	0.006	0.344583
Tbc1d9	8.74607e-06	0.509051	0.077	0.006	0.348575
1810011H11Rik	8.84733e-06	0.801729	0.077	0.006	0.352611
Abca1	9.37067e-06	0.468887	0.077	0.006	0.373468
Ssr4	9.58872e-06	1.20726	0.577	0.211	0.382158
Rps18	9.89233e-06	-1.30986	0.538	0.816	0.394259
Rps3a1	9.96303e-06	-0.981759	0.885	0.919	0.397077
Gclm	1.0047e-05	0.965075	0.154	0.022	0.400423
Cd37	1.07704e-05	-3.30738	0	0.459	0.429256
Amd1	1.42302e-05	0.630382	0.115	0.013	0.567145
Pld4	1.43389e-05	1.34631	0.385	0.113	0.571477
Hist1h2bc	1.4526e-05	1.48934	0.192	0.034	0.578935
Hsd17b4	1.54068e-05	1.34773	0.154	0.023	0.614036
Ltb	1.57737e-05	-2.1005	0.192	0.618	0.62866
Rpl11	1.60636e-05	-1.08918	0.808	0.837	0.640217
Cd44	1.73128e-05	1.24695	0.231	0.046	0.690001
Phc3	1.78671e-05	1.07424	0.115	0.013	0.712095
Cnep1r1	1.84103e-05	1.01392	0.115	0.013	0.733741
Dlg1	1.88359e-05	0.8978	0.077	0.006	0.750704
Cd79a	1.93632e-05	-1.99876	0.385	0.692	0.771722
Rpl6	1.94262e-05	-1.51659	0.423	0.729	0.774232
Aph1c	1.96598e-05	0.829389	0.077	0.006	0.783542
Tceal8	1.96598e-05	0.665725	0.077	0.006	0.783542
Sdf2l1	1.97528e-05	1.21019	0.269	0.061	0.787246
Flcn	2.01688e-05	0.979663	0.154	0.023	0.803827
Nadk2	2.07381e-05	0.777482	0.077	0.006	0.826515
Spcs3	2.09369e-05	1.15839	0.231	0.047	0.83444
Ctsa	2.10006e-05	1.21199	0.5	0.166	0.836979
Dgkq	2.11849e-05	0.694559	0.077	0.006	0.844325
Taldo1	2.15804e-05	1.02714	0.615	0.251	0.860086
2810025M15Rik	2.1641e-05	0.526336	0.077	0.006	0.8625
Uba6	2.18725e-05	0.671549	0.077	0.006	0.871727
Cln8	2.23426e-05	0.565216	0.077	0.006	0.890462
Agap3	2.25812e-05	0.441079	0.077	0.006	0.899973
Mcoln2	2.26766e-05	0.512855	0.115	0.013	0.903777
Hpcal1	2.35549e-05	1.02797	0.231	0.047	0.938782
Tmsb4x	2.38375e-05	0.457786	1	0.999	0.950043
Rpl27a	2.44083e-05	-1.33867	0.5	0.772	0.972792
Chmp6	2.59286e-05	1.20779	0.192	0.035	1
Nr3c1	2.74861e-05	0.765757	0.154	0.023	1
Trim30d	2.80554e-05	0.980763	0.115	0.014	1
Dnase1l3	2.84627e-05	0.958462	0.115	0.014	1
Mapk14	3.09534e-05	0.612946	0.154	0.023	1
Chst15	3.12502e-05	0.841412	0.115	0.014	1
Rnf215	3.17014e-05	0.643787	0.115	0.014	1
Rpl38	3.1907e-05	-1.27198	0.538	0.785	1
Osbpl2	3.29193e-05	1.01667	0.154	0.024	1
Sil1	3.5386e-05	0.843895	0.154	0.024	1
BC035044	3.54173e-05	0.969313	0.192	0.035	1
Cltc	3.65906e-05	1.0854	0.192	0.035	1
Rpsa	3.68206e-05	-1.12559	0.692	0.843	1
Ptprcap	3.77574e-05	-1.91593	0.308	0.625	1
Rpl41	3.79345e-05	-0.732374	0.962	0.975	1
Natd1	3.89707e-05	0.976913	0.077	0.007	1
Slc12a7	3.99178e-05	1.04957	0.115	0.014	1
Fpgt	4.01554e-05	0.879901	0.077	0.007	1
Bpnt1	4.09642e-05	1.18092	0.077	0.007	1
Slc16a10	4.17883e-05	0.883385	0.077	0.007	1
Traf6	4.47986e-05	0.602902	0.077	0.007	1
Xpr1	4.5245e-05	0.723705	0.077	0.007	1
Rps15	4.53223e-05	-1.17966	0.615	0.812	1
Rps3	4.53604e-05	-1.03452	0.692	0.871	1
Cpt1a	4.61838e-05	0.741232	0.115	0.014	1
Nin	4.66099e-05	0.580823	0.077	0.007	1
Wiz	4.70734e-05	0.673816	0.077	0.007	1
Gm14005	4.75413e-05	0.420974	0.077	0.007	1
Tmco1	4.80313e-05	1.2202	0.269	0.065	1
Apbb1ip	4.91053e-05	1.03751	0.346	0.097	1
Plin2	5.19518e-05	1.3545	0.115	0.015	1
Pttg1	5.52755e-05	1.14969	0.346	0.098	1
Bcl9l	5.67187e-05	1.07642	0.115	0.015	1
As3mt	6.16951e-05	0.720547	0.154	0.025	1
Adipor1	6.24397e-05	1.15217	0.346	0.1	1
Gm9843	6.53145e-05	-1.60797	0.269	0.641	1
Osgepl1	6.66268e-05	0.710838	0.115	0.015	1
Asb3	7.02787e-05	0.585128	0.115	0.015	1
Lcp2	7.08579e-05	0.998924	0.231	0.051	1
Eif4g3	7.32242e-05	0.827823	0.154	0.025	1
Aldh3b1	7.34503e-05	1.31894	0.115	0.015	1
Coro1b	7.67352e-05	0.967929	0.5	0.177	1
Mcee	7.83273e-05	0.637647	0.154	0.025	1
Abhd4	8.09823e-05	0.617035	0.077	0.007	1
Rpl37	8.26136e-05	-0.988094	0.692	0.905	1
Cnbd2	8.64251e-05	0.626752	0.077	0.007	1
Il3ra	8.72303e-05	0.485665	0.077	0.007	1
Pou6f1	8.8862e-05	0.711715	0.077	0.007	1
Clcn4	9.07924e-05	0.8105	0.192	0.038	1
D930028M14Rik	9.22123e-05	0.543714	0.077	0.007	1
Cd151	9.28256e-05	0.793137	0.115	0.015	1
Gcnt2	9.39319e-05	0.463063	0.077	0.007	1
Ifit3b	9.39319e-05	0.547949	0.077	0.007	1
Klrg1	9.56817e-05	0.309194	0.077	0.007	1
Rap2c	9.86039e-05	1.21134	0.115	0.016	1
Vopp1	9.92316e-05	1.18346	0.115	0.016	1
Rit1	0.000100277	0.989788	0.154	0.026	1
Rps23	0.000103085	-0.905587	0.808	0.885	1
Rps16-ps2	0.00010485	-1.6654	0.269	0.599	1
Fau	0.000105516	-0.833052	0.846	0.932	1
Gm7204	0.000108424	1.02947	0.115	0.016	1
Rps28	0.000109248	-1.12973	0.538	0.823	1
Mt1	0.000109849	0.632164	0.192	0.038	1
Rps20	0.00011152	-1.09428	0.538	0.798	1
Btbd9	0.000116936	1.02885	0.115	0.016	1
Rps6	0.000122895	-1.14303	0.577	0.798	1
Atp6v1e1	0.000127809	0.889371	0.385	0.118	1
Rab1a	0.000133919	0.885786	0.308	0.084	1
Arap1	0.000135043	0.648807	0.115	0.016	1
Enpp1	0.000140416	1.05097	0.077	0.008	1
Ifitm6	0.000141893	0.837451	0.231	0.053	1
Ldlrap1	0.000143817	1.0304	0.154	0.027	1
Uba52	0.000146151	-1.50007	0.385	0.64	1
Cyb5r1	0.000147214	1.03517	0.115	0.016	1
Rpl37a	0.000148426	-0.782787	0.846	0.927	1
Rab18	0.000148659	1.07496	0.231	0.055	1
Rpl9	0.000149097	-1.17083	0.462	0.766	1
Rpl26	0.00015117	-0.974174	0.538	0.833	1
Ptpro	0.000155926	0.716793	0.077	0.008	1
DHRSX	0.000156406	0.535076	0.154	0.027	1
Rpl15	0.000157715	-1.33637	0.385	0.687	1
C2cd3	0.000158662	0.628261	0.077	0.008	1
Gm11633	0.000161444	0.54912	0.077	0.008	1
Ppp1r16a	0.000161444	0.489428	0.077	0.008	1
5430427O19Rik	0.000162299	0.797312	0.115	0.016	1
Trmt5	0.000165703	0.54417	0.077	0.008	1
Ncoa4	0.000165703	0.556297	0.077	0.008	1
Stx12	0.000166292	0.763835	0.115	0.016	1
AW112010	0.000177842	0.734449	0.808	0.449	1
Dscr3	0.000178363	1.38186	0.154	0.028	1
Zbtb45	0.000179914	0.572578	0.115	0.016	1
Rpl35	0.000185581	-0.89918	0.731	0.852	1
Slc46a3	0.000193398	0.741484	0.154	0.028	1
Smpdl3a	0.000193814	0.950857	0.269	0.07	1
Litaf	0.000199514	1.03657	0.154	0.028	1
Lap3	0.000214791	0.684382	0.115	0.017	1
Ifitm2	0.000216865	0.869082	0.308	0.088	1
Atp6v0a1	0.000222517	0.730141	0.115	0.017	1
Rpl30	0.000233675	-1.0114	0.769	0.815	1
Vaultrc5	0.000237075	1.0527	0.077	0.008	1
Zfp809	0.000241018	0.99764	0.077	0.008	1
Ucp2	0.00024312	0.76542	0.885	0.507	1
Ece1	0.000253216	1.34245	0.077	0.008	1
Hspa4l	0.000257409	0.655374	0.077	0.008	1
Cdk10	0.000261668	0.710701	0.077	0.008	1
Rpl36	0.000263705	-0.941231	0.692	0.859	1
Abhd14a	0.000263822	0.645193	0.077	0.008	1
Otud4	0.000269047	0.962089	0.115	0.017	1
Zeb2	0.000270383	0.565452	0.077	0.008	1
Galk2	0.000273715	0.864719	0.115	0.017	1
Arhgap18	0.000274842	0.51362	0.077	0.008	1
Smg8	0.000274842	0.650248	0.077	0.008	1
Hmgcs1	0.000275288	0.882797	0.115	0.017	1
Abr	0.000276869	0.946832	0.115	0.017	1
Rmnd5a	0.000277098	0.579867	0.077	0.008	1
Siae	0.000277098	0.547169	0.077	0.008	1
Tmem19	0.000284904	0.930383	0.115	0.017	1
Ctso	0.000292889	0.961992	0.231	0.058	1
Sirpb1a	0.000308026	1.04361	0.115	0.018	1
Rps21	0.000320725	-0.933803	0.769	0.808	1
Rnaset2b	0.000347962	0.755109	0.462	0.164	1
Arl8a	0.000360177	0.852711	0.115	0.018	1
Rsu1	0.000364297	1.09417	0.192	0.044	1
Rps26	0.000364642	-0.835755	0.808	0.892	1
Jade1	0.000379275	0.939077	0.077	0.009	1
Gipc1	0.00038889	0.949828	0.154	0.03	1
AB124611	0.000389216	0.892181	0.308	0.092	1
Nipsnap3b	0.000391371	0.874349	0.231	0.058	1
Yipf5	0.000402529	0.779489	0.192	0.044	1
Rnf166	0.000404042	0.994045	0.231	0.058	1
Abi3	0.000405876	1.00511	0.308	0.095	1
Mavs	0.000406826	0.612452	0.115	0.018	1
Vat1	0.000411537	0.869582	0.077	0.009	1
Rnf185	0.000413135	0.687629	0.077	0.009	1
Zfand3	0.000419095	0.84164	0.231	0.059	1
Cndp2	0.000420467	0.674135	0.154	0.03	1
Otub2	0.000422849	0.739721	0.077	0.009	1
Myo9b	0.000425147	0.547264	0.115	0.018	1
Arrdc2	0.000426134	0.685648	0.077	0.009	1
Gna15	0.000426134	0.68571	0.077	0.009	1
Acsl1	0.000429442	0.691514	0.077	0.009	1
Gpr137	0.000432775	0.571045	0.077	0.009	1
Cog8	0.000438621	1.09451	0.192	0.045	1
Kat6a	0.000453283	0.441435	0.077	0.009	1
Rab29	0.000454009	0.905729	0.154	0.03	1
Atpif1	0.000454615	1.1291	0.423	0.165	1
Arhgap17	0.000459161	0.784425	0.346	0.11	1
Cebpb	0.000460319	0.407514	0.077	0.009	1
Dcxr	0.000469893	0.735174	0.115	0.019	1
M6pr	0.000471103	0.868021	0.385	0.134	1
Irak4	0.000474986	0.824664	0.115	0.019	1
Rpl23	0.000478577	-0.976003	0.692	0.81	1
Arhgef2	0.000498548	0.700996	0.115	0.019	1
Csf3r	0.000512105	0.685252	0.115	0.019	1
Mapre2	0.00053427	0.866317	0.154	0.031	1
Ube2l6	0.000543316	0.791963	0.154	0.031	1
Nptn	0.000557724	1.51178	0.192	0.049	1
Chpf2	0.000583158	0.691181	0.115	0.019	1
Iglc2	0.000591736	-2.13742	0.346	0.586	1
Mpg	0.000592407	0.706805	0.115	0.019	1
Nagk	0.000596913	0.752687	0.154	0.031	1
Pou2f2	0.00060111	0.922338	0.346	0.118	1
Usp21	0.000601792	0.670213	0.115	0.019	1
Ccnd1	0.000601792	0.811428	0.115	0.019	1
Tnfaip2	0.000605784	0.886267	0.077	0.009	1
Ei24	0.00062356	1.09708	0.115	0.02	1
Chn2	0.000628477	0.766636	0.077	0.009	1
Shc1	0.000634085	0.682886	0.115	0.019	1
Qk	0.000637774	0.734221	0.077	0.009	1
Fgr	0.00065937	1.26564	0.154	0.032	1
Arl8b	0.000668139	0.607699	0.154	0.031	1
Rpl35a	0.000669297	-1.05804	0.538	0.755	1
Agpat1	0.00067133	0.57136	0.077	0.009	1
Higd2a	0.000678346	0.935872	0.423	0.164	1
Cdk19	0.000686208	0.556587	0.077	0.009	1
Akap9	0.000688717	0.569752	0.077	0.009	1
Iglc3	0.000691936	-2.21072	0.269	0.518	1
Tgds	0.000696296	0.43715	0.077	0.009	1
Akr1c13	0.000701391	0.38204	0.077	0.009	1
Glul	0.000711943	1.04911	0.154	0.032	1
Zfpl1	0.000731951	0.756899	0.154	0.032	1
Pradc1	0.000797147	0.502274	0.115	0.02	1
Gm2000	0.000881314	-1.43175	0.308	0.591	1
Ep300	0.000919533	0.859436	0.077	0.01	1
Gm13226	0.000938972	0.662318	0.077	0.01	1
Trnau1ap	0.000944485	0.739034	0.231	0.062	1
Cstb	0.000949192	0.823798	0.269	0.081	1
Ctsh	0.000959697	0.820823	0.5	0.209	1
Neu1	0.000981927	1.13374	0.192	0.05	1
Rac2	0.000982568	-1.14652	0.538	0.694	1
Ifngr1	0.00098271	0.987091	0.346	0.126	1
Rps19-ps6	0.000999126	-2.347	0.038	0.344	1
Vsir	0.00100012	1.19197	0.231	0.066	1
Vapb	0.00100201	0.57725	0.192	0.047	1
Hsp90b1	0.00100257	0.758645	0.462	0.183	1
Fabp5	0.00100655	0.458893	0.077	0.01	1
Rps2	0.00105208	-0.885973	0.808	0.83	1
Oasl2	0.00106382	0.364142	0.077	0.01	1
Rnaset2a	0.00106625	1.29065	0.423	0.173	1
Gtf2h4	0.00107387	1.13101	0.115	0.021	1
Sgk1	0.00108067	0.707626	0.154	0.033	1
Slfn5	0.00111326	1.02607	0.192	0.049	1
Atp2a2	0.00117696	1.09876	0.077	0.01	1
Rps25	0.00117903	-0.929198	0.692	0.77	1
Tcn2	0.00120312	0.589357	0.115	0.021	1
Poldip2	0.00124071	0.573085	0.154	0.033	1
Atp8a1	0.00125406	0.843211	0.077	0.01	1
Gm11478	0.00125619	-1.71646	0.154	0.459	1
Gnpda1	0.0012683	0.516596	0.115	0.021	1
Erbin	0.00127472	0.898139	0.115	0.021	1
Dtd2	0.00129218	0.814423	0.077	0.01	1
Mfsd11	0.00129218	0.840204	0.077	0.01	1
Ralb	0.00129218	0.780006	0.077	0.01	1
Rpl3	0.00129404	-0.873173	0.654	0.805	1
Ubl3	0.00131923	0.778478	0.192	0.049	1
Znfx1	0.00134468	0.667833	0.077	0.01	1
Tmem241	0.00135362	0.709541	0.077	0.01	1
B2m	0.00141728	0.465366	1	0.984	1
Srgn	0.00141791	-1.65894	0.231	0.498	1
2810006K23Rik	0.00142242	0.48249	0.077	0.01	1
Cep19	0.00142712	0.655312	0.077	0.01	1
Gm10240	0.00143657	0.44695	0.077	0.01	1
Rps4x	0.0014426	-1.21793	0.462	0.635	1
Tbc1d9b	0.00145563	0.567401	0.077	0.01	1
Rpl4	0.00146136	-0.773263	0.654	0.836	1
Cmpk1	0.00146945	0.584369	0.269	0.082	1
Was	0.00148109	0.961757	0.231	0.068	1
Thumpd2	0.00148465	0.375669	0.077	0.01	1
Parvg	0.00153176	1.07888	0.269	0.087	1
Top1	0.00154117	0.800509	0.231	0.067	1
Rps14	0.0016139	-0.592404	0.923	0.959	1
Ufm1	0.0016248	0.772472	0.231	0.067	1
Ncf2	0.00165173	0.804369	0.231	0.067	1
Bst2	0.0016789	0.669944	0.269	0.085	1
Sirt2	0.00169952	1.12259	0.192	0.053	1
Rpl18	0.0017318	-1.04476	0.654	0.698	1
Orai1	0.00173552	0.58412	0.115	0.022	1
Tmed9	0.00173633	0.645524	0.385	0.142	1
Gimap6	0.00175738	-1.8615	0.077	0.384	1
Emc8	0.00177495	0.93667	0.154	0.036	1
Det1	0.00178693	0.826748	0.077	0.011	1
Fbrsl1	0.00180971	0.800905	0.077	0.011	1
Gm8566	0.00183277	0.740679	0.077	0.011	1
Acad8	0.00184439	0.688208	0.077	0.011	1
Vrk2	0.00184439	0.696152	0.077	0.011	1
Pea15a	0.00184704	1.16562	0.154	0.037	1
Lrrk1	0.00191559	0.528452	0.077	0.011	1
2610507B11Rik	0.00196445	0.429307	0.077	0.011	1
Appl2	0.00196445	0.565841	0.077	0.011	1
Canx	0.00197159	0.809898	0.308	0.107	1
Rpl36a	0.00200432	-1.08423	0.5	0.658	1
Gnptg	0.0020072	0.775519	0.231	0.068	1
Wdr7	0.00201445	0.431262	0.077	0.011	1
Rpl31	0.00201591	-1.07523	0.462	0.665	1
AC149090.1	0.00202134	1.09796	0.308	0.113	1
Plac8	0.00203266	-2.15709	0.077	0.363	1
Ten1	0.00204041	0.882482	0.231	0.07	1
Chchd4	0.0020647	0.50085	0.115	0.022	1
Rai1	0.00206562	0.385101	0.077	0.011	1
Wbp1l	0.00209247	0.513031	0.115	0.022	1
Tmbim6	0.00211657	0.941304	0.538	0.29	1
Dynlrb1	0.00211795	0.719559	0.538	0.243	1
Icam1	0.00211952	0.922325	0.154	0.037	1
Hba-a1	0.00214076	1.49961	0.308	0.118	1
Dynlt1f	0.00215485	0.908312	0.154	0.037	1
Ms4a1	0.00221201	-2.14979	0.154	0.408	1
Snap23	0.00222333	0.905543	0.154	0.037	1
Ccdc86	0.00223023	1.06159	0.115	0.023	1
Tmem80	0.00223469	0.786042	0.115	0.023	1
Khk	0.0022445	0.70313	0.115	0.023	1
Rpl14	0.00229347	-0.795011	0.846	0.856	1
Hspb11	0.00229414	0.66913	0.115	0.023	1
Rps6-ps4	0.00233919	-1.35693	0.269	0.539	1
Rpl19	0.00236486	-0.778131	0.846	0.824	1
Rplp2	0.00236679	-0.77111	0.769	0.81	1
Fam129a	0.00237794	1.11835	0.077	0.011	1
Nup54	0.00242154	0.828266	0.077	0.011	1
Sept9	0.00242699	0.933021	0.231	0.072	1
Trbc2	0.0024684	-1.67737	0.231	0.484	1
Uap1l1	0.00247051	0.610179	0.115	0.023	1
Epb41l2	0.00248083	0.761228	0.077	0.011	1
Ogfod3	0.00248083	0.69362	0.077	0.011	1
Atad1	0.0024833	0.780964	0.154	0.037	1
Rgs2	0.00249432	0.805828	0.308	0.111	1
Eef1a1	0.00250023	-0.750918	0.808	0.853	1
Emc2	0.00258011	0.653906	0.192	0.052	1
Tgfb1	0.00259314	0.999385	0.192	0.055	1
Aga	0.00259324	0.808777	0.115	0.023	1
Fkbp2	0.00260109	0.931444	0.231	0.073	1
Sdhd	0.00260276	0.649183	0.192	0.053	1
Gm5529	0.00263489	0.573376	0.077	0.011	1
Klhl24	0.00263489	0.599113	0.077	0.011	1
Gpn2	0.00265076	0.436573	0.077	0.011	1
Ulk3	0.00273147	0.413325	0.077	0.011	1
Bin2	0.00274473	0.868711	0.5	0.224	1
Relt	0.00274714	0.658372	0.115	0.023	1
Zfp617	0.00274788	0.42722	0.077	0.011	1
Akr1a1	0.00275609	1.02383	0.5	0.253	1
Rpl7	0.00278675	-0.907141	0.615	0.742	1
Uvssa	0.00278929	0.412264	0.077	0.011	1
H2-DMb1	0.00279733	0.75101	0.308	0.108	1
Rps5	0.00280299	-1.01124	0.538	0.706	1
Fyb	0.00288646	1.07335	0.269	0.096	1
Naa35	0.00291728	0.902514	0.115	0.024	1
Prkx	0.00298023	0.939374	0.077	0.012	1
Cby1	0.00298892	0.985323	0.077	0.012	1
Bri3	0.00300582	0.591611	0.192	0.053	1
Rps27a	0.00301535	-0.830933	0.577	0.778	1
Gba	0.00310833	0.633889	0.154	0.038	1
Tspan3	0.00310933	0.471132	0.154	0.037	1
Sft2d1	0.00316378	0.880866	0.308	0.116	1
Ttc1	0.0031898	0.691197	0.154	0.038	1
Sft2d3	0.00320465	0.882861	0.077	0.012	1
Kctd13	0.00320465	0.803244	0.077	0.012	1
Zfp944	0.00327965	0.83745	0.077	0.012	1
Tigd2	0.00328614	0.961058	0.154	0.039	1
Gatm	0.00329865	0.612935	0.077	0.012	1
Clcn3	0.00331775	0.590933	0.077	0.012	1
Med7	0.00343187	0.460133	0.115	0.024	1
Slc35d2	0.00343447	0.447428	0.077	0.012	1
Ifnar2	0.00350601	0.966542	0.192	0.057	1
Oas3	0.00351435	0.479867	0.077	0.012	1
Mov10	0.00355492	0.404267	0.077	0.012	1
Fance	0.00357537	0.35231	0.077	0.012	1
Pyurf	0.00357537	0.385958	0.077	0.012	1
Slc25a36	0.00363735	0.386943	0.077	0.012	1
S100a11	0.00367033	-2.13392	0.077	0.339	1
Ighd	0.00373033	-2.12994	0.077	0.349	1
Washc1	0.00374716	0.587748	0.154	0.039	1
Lilrb4a	0.0037624	0.919094	0.115	0.025	1
Rplp0	0.00379905	-0.800133	0.769	0.819	1
Rps17	0.00381888	-1.0137	0.5	0.664	1
Hes1	0.00382221	0.680554	0.192	0.055	1
Rpl37rt	0.00385242	-1.64581	0.154	0.414	1
Mfsd1	0.00386472	0.615644	0.154	0.039	1
Cops8	0.00393932	0.984391	0.154	0.04	1
Fgl2	0.00396387	0.848049	0.115	0.025	1
Manf	0.00397057	0.679548	0.308	0.112	1
Prosc	0.00400484	0.797524	0.154	0.04	1
Ash2l	0.00400541	0.481934	0.115	0.024	1
Npc2	0.00407418	0.78885	0.577	0.309	1
Rpl14-ps1	0.00409036	-1.9636	0.077	0.328	1
Sfxn2	0.00410699	0.787607	0.077	0.012	1
Cggbp1	0.00418782	0.65949	0.154	0.04	1
Smarcad1	0.00419913	0.760169	0.077	0.012	1
Plekho1	0.00421911	0.425167	0.192	0.055	1
Ywhag	0.0042421	0.627788	0.115	0.025	1
Bloc1s5	0.00426946	0.498316	0.077	0.012	1
Lamp2	0.00431869	0.813966	0.154	0.04	1
Rpl13a	0.00437867	-1.73385	0.115	0.373	1
Clip1	0.00438906	0.565489	0.077	0.012	1
Ube2h	0.00441274	0.872033	0.115	0.025	1
Exoc1	0.00441334	0.382453	0.077	0.012	1
H2-DMb2	0.00443044	-1.65832	0.115	0.389	1
Ankfy1	0.00451168	0.529944	0.077	0.012	1
Necap1	0.00451168	0.464798	0.077	0.012	1
Slc43a2	0.00453658	0.542033	0.077	0.012	1
Phrf1	0.0045616	0.344987	0.077	0.012	1
Manbal	0.00459613	1.03276	0.154	0.041	1
Faf1	0.00465385	0.96712	0.115	0.026	1
Rbm4b	0.00468857	0.352282	0.077	0.012	1
Ndufc2	0.00472127	0.945778	0.308	0.124	1
Elovl1	0.0048149	0.681685	0.192	0.057	1
Renbp	0.00492764	0.985931	0.077	0.013	1
Tpt1	0.00502856	-0.990901	0.615	0.693	1
G6pdx	0.00504632	1.08905	0.115	0.026	1
Lias	0.00513419	0.69954	0.154	0.041	1
Nod1	0.00517048	0.794681	0.077	0.013	1
S100a10	0.00523223	-1.84066	0.115	0.358	1
Bscl2	0.00525364	0.542368	0.231	0.075	1
Psma3	0.00526089	0.819521	0.423	0.198	1
Pdia6	0.00527531	0.977058	0.346	0.151	1
Dock10	0.00527992	0.840077	0.154	0.041	1
Nsdhl	0.00528185	0.641575	0.077	0.013	1
Dpp7	0.00551109	0.60458	0.077	0.013	1
Gpx1	0.00553868	0.917827	0.692	0.462	1
Gm10275	0.00554717	-1.72634	0.115	0.361	1
1600012H06Rik	0.00555242	0.718189	0.115	0.026	1
Tbc1d23	0.00559935	0.595837	0.077	0.013	1
Usp15	0.00561613	0.565023	0.115	0.026	1
Gopc	0.00562905	0.561692	0.077	0.013	1
Plod3	0.00568888	0.432917	0.077	0.013	1
Tmed4	0.00572379	0.642876	0.115	0.026	1
Stard3	0.00574268	0.876329	0.115	0.026	1
Sell	0.00585124	-1.71707	0.077	0.336	1
Exosc5	0.00588739	0.647061	0.231	0.077	1
Ptges3	0.00600383	0.741219	0.154	0.042	1
Pcna	0.00612162	0.935924	0.231	0.082	1
Wdr75	0.00618927	0.702521	0.115	0.026	1
Scaf1	0.00637371	0.916532	0.077	0.013	1
Aldh16a1	0.0064065	0.811769	0.077	0.013	1
H2-Ab1	0.00650052	-0.716363	0.885	0.925	1
Rpl22l1	0.00650847	-1.50929	0.154	0.405	1
Gm6377	0.00653915	0.700538	0.077	0.013	1
Rspry1	0.0065727	0.710733	0.077	0.013	1
Sh3bgrl	0.00660222	0.788321	0.192	0.06	1
Tmem109	0.00679423	0.645272	0.154	0.042	1
Akr1b10	0.00682423	0.990135	0.115	0.027	1
Vps39	0.00688165	0.672631	0.077	0.013	1
Sephs1	0.00705888	0.379789	0.077	0.013	1
Napg	0.00727695	0.329244	0.077	0.013	1
Gnpda2	0.00741964	0.61398	0.115	0.027	1
Ppox	0.00750084	0.518912	0.115	0.027	1
Fcmr	0.00754664	-1.58497	0.154	0.398	1
Ubc	0.00759831	0.798262	0.538	0.313	1
Plekho2	0.00761035	0.580045	0.115	0.027	1
Hck	0.00770644	0.632475	0.231	0.079	1
Rpn1	0.00775145	0.612859	0.269	0.1	1
Tmem208	0.00781944	0.8244	0.308	0.127	1
Cbl	0.007862	0.516089	0.115	0.027	1
Hacd4	0.00786398	0.828487	0.077	0.014	1
Rab11b	0.0078839	0.884707	0.308	0.13	1
Il2rg	0.00788556	-1.48656	0.192	0.42	1
Ccdc50	0.00791726	0.80417	0.154	0.044	1
Fam26f	0.00802064	0.751206	0.077	0.014	1
Fbxo31	0.00806024	0.640245	0.077	0.014	1
Atp6v0b	0.0082023	1.19307	0.346	0.162	1
H1f0	0.00826087	0.640808	0.077	0.014	1
Oma1	0.00830153	0.500324	0.077	0.014	1
Ccnl2	0.00832202	0.718603	0.269	0.102	1
Rpl27	0.00841762	-0.695014	0.462	0.696	1
Mad1l1	0.00850753	0.430945	0.077	0.014	1
Prkca	0.00850753	0.46085	0.077	0.014	1
Ola1	0.00860011	0.735183	0.154	0.044	1
Cd79b	0.00861196	-1.08303	0.462	0.616	1
Selenok	0.00862503	0.627639	0.385	0.168	1
Usp33	0.00863331	0.469553	0.077	0.014	1
Pttg1ip	0.00874609	0.642467	0.154	0.044	1
Spout1	0.00881065	0.918616	0.115	0.028	1
Ubfd1	0.00909006	0.802574	0.115	0.028	1
Gng5	0.00924247	0.587257	0.615	0.341	1
Pts	0.00936922	1.0616	0.192	0.066	1
Rpl8	0.00944336	-0.579336	0.885	0.868	1
Hcfc1r1	0.00946063	0.850819	0.192	0.064	1
Gm12396	0.00954032	0.583584	0.154	0.044	1
Nfe2l1	0.00957138	0.803315	0.077	0.014	1
Gm10282	0.00961698	0.598948	0.077	0.014	1
Romo1	0.00972974	0.647983	0.423	0.198	1
Trap1	0.00977301	0.649212	0.115	0.028	1
Ccny	0.00982807	0.839437	0.115	0.029	1
Gm9794	0.00982913	-1.51556	0.231	0.417	1
Tnfrsf1a	0.00984705	0.451794	0.115	0.028	1
March2	0.00991446	0.854745	0.154	0.046	1
Stat5b	0.00996278	0.808181	0.115	0.029	1
Ubr7	0.0100362	0.487873	0.077	0.014	1
Nelfe	0.0101232	0.398913	0.115	0.028	1
Rnh1	0.0101617	0.610315	0.269	0.103	1
Vps9d1	0.0102277	0.587219	0.077	0.014	1
Fam105a	0.0102407	0.50209	0.231	0.08	1
Rpl22	0.0102682	-0.963679	0.5	0.619	1
Hspa5	0.0102703	0.605577	0.423	0.197	1
Wbp1	0.0103009	0.626785	0.154	0.045	1
Ms4a6c	0.0103899	0.546644	0.192	0.063	1
Rabif	0.0104235	0.825573	0.115	0.029	1
H2-Aa	0.0104689	-1.04905	0.846	0.802	1
Mcur1	0.0104827	0.735697	0.115	0.029	1
Rpl23a	0.0105329	-0.68407	0.846	0.823	1
Vps37c	0.0106205	0.280263	0.077	0.014	1
Galnt12	0.0106205	0.446717	0.077	0.014	1
Ptpn23	0.0107712	0.356822	0.077	0.014	1
Fam234a	0.010789	0.903694	0.077	0.015	1
Papd4	0.0108061	0.668844	0.115	0.029	1
Rpl6l	0.0108218	-1.85051	0	0.203	1
Cisd3	0.0109775	0.508056	0.192	0.062	1
Clpp	0.0110016	0.587231	0.192	0.063	1
Incenp	0.0110406	0.71434	0.077	0.015	1
Gcsh	0.0112457	0.645852	0.077	0.015	1
Gm13588	0.011479	-1.21366	0.154	0.388	1
2310009B15Rik	0.0115068	0.778747	0.077	0.015	1
Plaa	0.0115954	0.56213	0.115	0.029	1
Tcirg1	0.0118308	0.721365	0.115	0.029	1
Lsp1	0.0118658	-1.4751	0.231	0.421	1
Zfp825	0.0119903	0.625749	0.077	0.015	1
Sec62	0.0120071	0.656951	0.385	0.178	1
Urm1	0.0121077	0.650456	0.115	0.029	1
Uchl5	0.0123209	0.6773	0.192	0.066	1
Cmtm3	0.0123226	0.457746	0.077	0.015	1
Zfp281	0.0123787	0.508684	0.077	0.015	1
Pole3	0.0123903	0.467029	0.115	0.029	1
Dnajc17	0.0124351	0.462401	0.077	0.015	1
Gm10736	0.0125478	-0.776126	0.577	0.737	1
Atp6ap2	0.0126166	0.698867	0.192	0.065	1
Jchain	0.0126608	-1.87556	0.231	0.444	1
H2-Oa	0.0126666	-1.93439	0.038	0.244	1
Mrpl41	0.0127293	0.54412	0.192	0.064	1
Grwd1	0.0127783	0.327656	0.077	0.015	1
Uqcr11	0.0129333	0.699138	0.385	0.186	1
Ahsa2	0.0130846	0.719838	0.115	0.03	1
Micu1	0.0130861	0.846189	0.077	0.015	1
Rpl36a-ps2	0.0131761	-0.994043	0.038	0.268	1
Gstm1	0.0134394	0.822613	0.077	0.015	1
Myd88	0.0134553	0.669385	0.154	0.047	1
Dnajc2	0.0136364	0.529746	0.192	0.065	1
Marc2	0.0136372	0.653158	0.269	0.109	1
Gm12166	0.0137984	0.741057	0.154	0.047	1
Gm19366	0.0139853	0.587	0.077	0.015	1
Rpl38-ps2	0.0140444	-1.36395	0.038	0.263	1
Sqstm1	0.0141325	0.629123	0.269	0.107	1
Sec61g	0.0141911	0.574512	0.462	0.227	1
Slc25a45	0.0142969	0.612919	0.077	0.015	1
Capg	0.0143061	-1.83395	0.038	0.241	1
Vamp8	0.0143738	0.507087	0.423	0.196	1
Rpl17	0.0146436	-0.964857	0.423	0.598	1
Mettl10	0.0147027	0.667661	0.115	0.03	1
Lrpap1	0.0147495	0.572098	0.115	0.03	1
Supt20	0.0147762	0.606128	0.154	0.047	1
Unc93b1	0.0148471	0.559242	0.5	0.267	1
Nelfb	0.0148991	0.848091	0.192	0.069	1
Avpi1	0.0149385	0.51802	0.077	0.015	1
Rtp4	0.0153172	0.978826	0.154	0.049	1
Ostf1	0.0153237	0.993116	0.423	0.22	1
Itpa	0.0153694	0.424457	0.115	0.03	1
Setd5	0.0154987	0.865822	0.115	0.031	1
Pecam1	0.0155081	0.636758	0.154	0.048	1
Cd48	0.0158726	0.521139	0.385	0.175	1
Snx5	0.0158884	0.674968	0.346	0.156	1
Wdr53	0.0158928	0.729697	0.077	0.016	1
Lck	0.0161091	-1.68833	0.115	0.319	1
Trabd	0.0161589	0.868401	0.154	0.048	1
Rps12	0.0163033	-0.71497	0.692	0.717	1
Rragc	0.0165156	0.719841	0.077	0.016	1
Sppl2a	0.0165909	0.749642	0.115	0.031	1
Inpp5d	0.0165947	1.0751	0.154	0.051	1
Gm13436	0.0166305	-1.56088	0.038	0.242	1
Rrs1	0.0167156	0.545627	0.115	0.031	1
Cnpy3	0.0169725	0.669231	0.192	0.068	1
Pdcl	0.0170148	0.324639	0.077	0.016	1
Bcl2a1d	0.017163	0.575243	0.154	0.048	1
Cep63	0.0173794	0.411853	0.077	0.016	1
Tm2d1	0.0174194	0.873873	0.154	0.05	1
BC064078	0.0174901	0.411685	0.077	0.016	1
Arpc5	0.0175084	0.509179	0.615	0.36	1
Ywhae	0.0175451	0.843029	0.269	0.111	1
Mrpl49	0.0175639	0.397333	0.115	0.031	1
Txndc17	0.0175706	0.481895	0.269	0.108	1
Csrp1	0.0175879	0.610127	0.115	0.031	1
Vps45	0.0178259	0.292936	0.077	0.016	1
Igha	0.0178497	-1.74577	0.192	0.413	1
Gm9385	0.0178666	-1.7954	0.038	0.228	1
Pdcd2l	0.0180812	0.637924	0.154	0.049	1
Sfr1	0.0181536	0.506308	0.154	0.048	1
Rpl39	0.0184758	-0.550648	0.654	0.764	1
Twistnb	0.018546	0.597334	0.154	0.049	1
Ccdc69	0.0185902	0.74664	0.115	0.032	1
Htra2	0.0185916	0.583943	0.154	0.049	1
Gm11361	0.0186851	-1.11278	0.308	0.49	1
Ube2f	0.0190523	0.345639	0.154	0.048	1
Tmem167b	0.0190812	0.642344	0.077	0.016	1
Rbfa	0.0190884	1.12741	0.154	0.053	1
Tuba1c	0.0191686	0.897246	0.192	0.073	1
Ddrgk1	0.0191876	0.693644	0.192	0.07	1
Washc3	0.0192462	0.64677	0.154	0.05	1
Htatip2	0.0193286	0.813933	0.115	0.032	1
Cd3eap	0.0193984	0.579129	0.077	0.016	1
C1galt1c1	0.0198012	0.519045	0.077	0.016	1
Sub1	0.0198808	-1.06113	0.385	0.515	1
Themis2	0.0200727	0.395018	0.154	0.049	1
BC031181	0.0201447	0.393799	0.231	0.088	1
Cd83	0.0204146	0.477996	0.269	0.111	1
2610001J05Rik	0.0204246	1.01824	0.192	0.074	1
Atp6ap1	0.0204532	0.731386	0.269	0.117	1
Ptpn1	0.0207566	0.677153	0.269	0.116	1
Taok3	0.0207946	0.335498	0.154	0.049	1
Klf2	0.020829	-1.59827	0.115	0.303	1
Rhog	0.0209115	0.695018	0.308	0.142	1
Ccz1	0.0209556	0.36147	0.115	0.032	1
Pik3r5	0.0209684	0.249372	0.077	0.016	1
Dram2	0.0209775	0.815032	0.115	0.033	1
Oxr1	0.0210804	0.461408	0.115	0.032	1
Cd19	0.0211837	-1.52168	0.077	0.281	1
Iqcc	0.021352	0.704212	0.077	0.017	1
2810428I15Rik	0.0215399	0.71353	0.192	0.072	1
Eci2	0.0215653	0.56749	0.115	0.032	1
Cryzl1	0.0215653	0.558725	0.115	0.032	1
Phf10	0.0216179	1.0889	0.077	0.017	1
Tdpx-ps1	0.0216968	0.416294	0.077	0.017	1
Emc4	0.0217575	0.518203	0.154	0.05	1
Grsf1	0.0219585	0.544381	0.077	0.017	1
Zmym5	0.0222337	0.334766	0.115	0.032	1
Ly6e	0.0222922	0.287241	1	0.894	1
Ly6d	0.0222966	-1.43503	0.577	0.569	1
Ufsp2	0.0223348	0.659576	0.115	0.033	1
Cnot7	0.0223672	0.720687	0.115	0.033	1
Gucd1	0.022403	0.498645	0.115	0.032	1
Ier3ip1	0.0227036	0.474018	0.346	0.158	1
Btbd19	0.0227604	0.521117	0.077	0.017	1
Cd8b1	0.0228054	-2.02027	0.038	0.218	1
Hexb	0.0230648	0.925852	0.231	0.097	1
Rab32	0.0232167	0.342578	0.077	0.017	1
Rpl9-ps6	0.0232829	-1.43615	0.077	0.27	1
Capzb	0.0232839	0.677006	0.615	0.372	1
Dennd2d	0.0234444	0.292111	0.192	0.068	1
Ccdc47	0.0235006	0.466011	0.154	0.05	1
Fgd2	0.0235416	0.723127	0.192	0.071	1
Pgm2	0.023681	0.380127	0.077	0.017	1
Actr3	0.0236824	0.469533	0.615	0.349	1
Fam49a	0.0238481	0.724909	0.115	0.033	1
Cox5a	0.0238492	0.794934	0.538	0.319	1
Nme1	0.0240737	-1.424	0.115	0.306	1
Mesdc2	0.0242948	0.618657	0.115	0.033	1
Gm6136	0.0243874	-1.61866	0.038	0.217	1
Hint2	0.0245443	0.536394	0.154	0.051	1
Gtf3c6	0.024896	0.843976	0.192	0.075	1
Mbd3	0.0249567	0.491572	0.115	0.033	1
2810013P06Rik	0.0251772	0.609688	0.077	0.017	1
Epb41	0.0251772	0.527698	0.077	0.017	1
Nacc1	0.0251772	0.528176	0.077	0.017	1
Decr1	0.0252748	0.58902	0.077	0.017	1
Rpl24	0.0256822	-1.23337	0.308	0.44	1
Hvcn1	0.025859	-1.77437	0.038	0.213	1
Tnks2	0.0258671	0.493665	0.077	0.017	1
Snrpg	0.025873	-1.07947	0.269	0.446	1
Saraf	0.0259733	0.402182	0.385	0.186	1
Gm8186	0.0261733	-1.46593	0.077	0.261	1
Cd164	0.0266472	0.655381	0.269	0.12	1
4933434E20Rik	0.027067	0.778507	0.154	0.054	1
Tk2	0.0273116	0.57433	0.154	0.052	1
Hbb-bs	0.0273974	1.41053	0.231	0.102	1
Il10ra	0.0277079	0.702241	0.077	0.018	1
Stxbp2	0.0277539	0.597114	0.192	0.074	1
Nol7	0.0278513	-1.71602	0.038	0.209	1
Preb	0.0283559	0.751802	0.154	0.055	1
Gimap5	0.0285283	-1.63752	0	0.157	1
Lbh	0.0285763	0.574631	0.154	0.052	1
Rpl5	0.0287155	-0.997094	0.385	0.515	1
Dstn	0.028769	0.425836	0.077	0.018	1
Zfp207	0.0288895	0.522384	0.231	0.095	1
Dtx3l	0.0289853	0.635621	0.077	0.018	1
Ndufb4	0.0292123	0.76137	0.269	0.125	1
1810022K09Rik	0.029232	0.56051	0.346	0.169	1
Calr	0.0293517	0.61136	0.308	0.146	1
Tagln2	0.0294144	-1.59721	0.077	0.252	1
Cand1	0.0294222	0.579238	0.077	0.018	1
Entpd1	0.0297536	0.321999	0.077	0.018	1
Arrb2	0.0297836	0.59037	0.269	0.119	1
Mrrf	0.0299764	0.322453	0.077	0.018	1
Prdx6	0.0300766	-1.57125	0	0.155	1
Lat2	0.0300766	-1.70591	0	0.155	1
Nkg7	0.0300874	-1.73411	0.115	0.296	1
Parp10	0.0300883	0.414605	0.077	0.018	1
Dhx58	0.0303131	0.337296	0.077	0.018	1
Lamtor1	0.0305339	0.667028	0.231	0.098	1
Rab5b	0.0308816	0.264573	0.077	0.018	1
Eif4ebp2	0.0309037	0.66381	0.154	0.055	1
Cd1d1	0.0313625	0.521554	0.154	0.053	1
Cuedc2	0.0314318	0.483527	0.154	0.053	1
Adsl	0.0315012	0.465331	0.154	0.053	1
Dctn5	0.0315012	0.529436	0.154	0.053	1
Srp68	0.0316186	0.349709	0.115	0.034	1
Ppp4r3b	0.0317142	0.551649	0.115	0.035	1
Mrpl17	0.0318851	0.465924	0.192	0.074	1
Rps11	0.0320942	-0.411829	0.962	0.883	1
Ifi35	0.0322355	0.574873	0.269	0.121	1
Ugp2	0.0324861	1.05868	0.115	0.035	1
Slc17a9	0.032662	0.250018	0.115	0.034	1
Vamp5	0.0327315	0.742069	0.115	0.036	1
Atp6v1b2	0.03288	1.00489	0.115	0.037	1
Cklf	0.0329574	0.616805	0.192	0.076	1
Mboat7	0.033123	0.72355	0.115	0.036	1
D730003I15Rik	0.0331265	0.500059	0.077	0.019	1
Narfl	0.0331265	0.44646	0.077	0.019	1
Gm6472	0.0332	-1.28647	0.077	0.261	1
Mkrn1	0.0333306	0.941023	0.192	0.078	1
Ermard	0.0333675	0.53204	0.077	0.019	1
Foxp1	0.033415	-1.65467	0	0.15	1
Ubl5	0.0335081	-1.109	0.231	0.403	1
Arf3	0.0335185	1.12271	0.115	0.036	1
Zc3h7a	0.0337196	0.367326	0.154	0.053	1
Gm11964	0.033854	0.298235	0.077	0.019	1
Hprt	0.0338604	0.726656	0.192	0.078	1
Ctsz	0.0339789	0.743711	0.423	0.224	1
Tmem126a	0.0341223	0.473275	0.154	0.055	1
RP24-338A5.4	0.0341235	-1.65541	0	0.149	1
Ocel1	0.0343466	0.267699	0.077	0.019	1
Oaz2	0.0345494	0.361658	0.115	0.035	1
Gng12	0.0345952	0.273876	0.077	0.019	1
Gm8894	0.0346674	0.724531	0.077	0.019	1
Birc2	0.0349148	0.671265	0.077	0.019	1
Sh3glb1	0.0349547	0.677886	0.308	0.154	1
Lgals8	0.0349577	0.666052	0.115	0.036	1
Alg1	0.0351636	0.6667	0.077	0.019	1
Ppia	0.0351729	-0.594155	0.808	0.817	1
Cisd2	0.0353512	0.685396	0.192	0.078	1
Limd2	0.0354481	-0.662147	0.462	0.583	1
2700060E02Rik	0.0356128	0.821658	0.269	0.134	1
Trac	0.0358365	-1.21621	0.077	0.269	1
Tomm5	0.0358699	0.811381	0.231	0.102	1
Capn7	0.0359194	0.458859	0.077	0.019	1
Gm16399	0.0360467	0.536471	0.077	0.019	1
Rplp1	0.0361488	-0.399539	0.923	0.92	1
Atraid	0.0364953	0.48864	0.154	0.055	1
Cox18	0.0365597	0.572386	0.077	0.019	1
Fam120a	0.0368186	0.537475	0.077	0.019	1
Nelfcd	0.0368712	0.665888	0.115	0.037	1
Hcls1	0.0374101	0.717524	0.346	0.185	1
Gm6274	0.037492	-1.50689	0	0.144	1
Pla2g16	0.0376753	0.660828	0.192	0.078	1
Rnps1	0.0377745	0.58316	0.154	0.056	1
Commd9	0.0378696	0.33791	0.077	0.019	1
Blnk	0.0378852	-1.58812	0	0.144	1
Epb41l4aos	0.0379778	0.943779	0.115	0.038	1
Nrf1	0.0381363	0.398859	0.077	0.019	1
Txndc15	0.0381504	0.654891	0.115	0.037	1
Yipf4	0.0383111	0.522782	0.192	0.077	1
Ostc	0.0385653	0.686395	0.269	0.129	1
Gbp3	0.0385885	0.448224	0.115	0.036	1
Snrnp70	0.0387597	1.15469	0.231	0.103	1
Rpl18-ps2	0.0390885	-1.452	0	0.142	1
Pcf11	0.0392044	0.678834	0.077	0.02	1
Fdft1	0.0392044	0.676422	0.077	0.02	1
Bax	0.0394039	0.32599	0.269	0.118	1
Rps15a-ps7	0.039412	-1.39145	0.231	0.363	1
Ets1	0.0394976	-1.56227	0	0.141	1
Rps8	0.0395335	-0.620162	0.692	0.734	1
Eif3k	0.039601	-1.16503	0.192	0.361	1
Abracl	0.0396145	0.658588	0.346	0.185	1
Rps13-ps2	0.0396443	-1.16022	0.192	0.363	1
Rpl12	0.0397572	-0.679808	0.538	0.627	1
Fcrla	0.0399107	-1.57424	0	0.141	1
Krcc1	0.0399477	0.885847	0.154	0.059	1
5031439G07Rik	0.0401609	0.653223	0.077	0.02	1
Ifi30	0.0404305	0.680748	0.346	0.191	1
Smc1a	0.0404466	0.563774	0.115	0.037	1
Znhit1	0.040468	0.773279	0.154	0.059	1
Cd24a	0.0411502	-1.42974	0.038	0.198	1
Apobec1	0.0411632	0.450865	0.115	0.037	1
Sept1	0.0414854	-1.32967	0.115	0.282	1
Vps72	0.0415492	0.621882	0.154	0.057	1
Gm5617	0.0417038	0.423932	0.077	0.02	1
Mtg2	0.0418465	0.455606	0.077	0.02	1
Ssb	0.042039	-1.44743	0	0.138	1
Elovl5	0.042246	0.380977	0.154	0.056	1
Slc52a2	0.0424216	0.416556	0.077	0.02	1
Nckap1l	0.04274	0.48779	0.154	0.057	1
Npepps	0.0429063	0.726471	0.077	0.02	1
Ppt1	0.0429784	0.466922	0.231	0.101	1
Arhgdib	0.0430552	-0.603396	0.423	0.595	1
Tor1a	0.0430573	0.568987	0.115	0.038	1
Rell1	0.0431498	0.318819	0.077	0.02	1
Arl3	0.0435917	0.288277	0.077	0.02	1
Ctsw	0.0438191	-1.60811	0	0.136	1
Got1	0.0441471	0.609878	0.077	0.02	1
Gm11808	0.0441764	-1.27717	0.038	0.197	1
Bud31	0.0442753	-1.48338	0	0.136	1
B4galnt1	0.0442753	-1.54589	0	0.136	1
Acadm	0.0445435	0.658048	0.115	0.038	1
Vta1	0.0448952	0.779317	0.154	0.06	1
Mlycd	0.0449581	0.85606	0.077	0.021	1
Cebpd	0.0449661	0.609193	0.077	0.02	1
Drap1	0.045095	0.628019	0.154	0.058	1
Usp47	0.0451163	0.534573	0.077	0.02	1
Map1lc3b	0.0451632	0.483757	0.423	0.232	1
Eef2	0.0451885	-0.975599	0.346	0.471	1
Mapkapk2	0.045267	0.528845	0.077	0.02	1
Nudt9	0.045415	0.499997	0.115	0.038	1
2210016F16Rik	0.0457966	0.719006	0.154	0.06	1
Mzb1	0.0459425	-1.30375	0.077	0.252	1
Lmbrd1	0.0459608	0.564947	0.192	0.08	1
Mrps21	0.0460003	0.355754	0.308	0.146	1
Tra2b	0.0461455	-1.44678	0	0.134	1
Hadha	0.0462421	0.519325	0.154	0.058	1
Rps15a-ps6	0.0464056	-1.33905	0.154	0.304	1
Aldh9a1	0.0466068	0.66254	0.115	0.039	1
Nfkbiz	0.0466424	0.480407	0.077	0.02	1
Gm4149	0.0469061	-0.876628	0.423	0.547	1
Rpl10a-ps1	0.046934	-1.00554	0.154	0.344	1
Eif3g	0.0469876	-1.45854	0.038	0.187	1
Mdm2	0.0470112	0.548935	0.115	0.038	1
Rap1a	0.0470185	0.792222	0.308	0.164	1
Vcp	0.0470359	0.793908	0.269	0.132	1
Ccdc28b	0.0470748	0.658719	0.077	0.021	1
Ubxn1	0.0471088	-1.42695	0	0.133	1
Vpreb3	0.0475975	-1.64045	0	0.132	1
Hspbp1	0.0478201	0.480454	0.115	0.038	1
Rbm8a	0.0480912	-1.43524	0	0.132	1
Cox16	0.0481172	0.649174	0.154	0.06	1
Rps9	0.0482394	-0.260423	0.923	0.923	1
Arhgap45	0.0484928	-1.35329	0.154	0.305	1
Myl12b	0.0485266	0.506394	0.615	0.379	1
Mitd1	0.0489174	0.591007	0.115	0.039	1
Ccdc28a	0.0490129	0.162515	0.077	0.02	1
Fam69a	0.0494545	0.382442	0.154	0.058	1
Otud5	0.0495363	0.704704	0.115	0.039	1
Erdr1	0.0496704	0.785512	0.115	0.04	1
Ubb	0.0499283	0.28554	0.962	0.867	1
Hjurp	0.0499882	0.519307	0.115	0.039	1
Gm7536	0.0501409	-1.02972	0.192	0.362	1
Ube2a	0.0502598	0.573717	0.192	0.082	1
Gabarap	0.0512355	0.678044	0.538	0.342	1
Rab1b	0.0514035	0.400541	0.154	0.059	1
Slfn2	0.0515542	-1.55228	0.038	0.181	1
Rpl28	0.0518353	-0.721078	0.385	0.575	1
Srrt	0.0522053	0.489088	0.192	0.081	1
Trappc3	0.0522411	0.663086	0.154	0.061	1
Rrbp1	0.0522926	0.269211	0.115	0.038	1
Ttc4	0.0523234	0.581258	0.115	0.039	1
Hdac2	0.0525007	0.450938	0.115	0.039	1
Flna	0.0526027	0.469988	0.192	0.081	1
Pafah1b2	0.0526941	0.686123	0.115	0.04	1
Nucb2	0.0527357	0.322568	0.077	0.021	1
Usf1	0.0529055	0.254842	0.077	0.021	1
Ncbp2	0.0531973	0.516957	0.115	0.039	1
Gm7600	0.0532623	-1.18687	0.115	0.275	1
Gpr18	0.0533049	-1.47557	0	0.127	1
Tiprl	0.0533169	0.615873	0.115	0.04	1
Ttc3	0.0534175	0.245469	0.077	0.021	1
Pddc1	0.0535501	0.741836	0.115	0.04	1
Msn	0.0543259	-1.47513	0.077	0.222	1
Fkbp8	0.0543901	0.356291	0.269	0.126	1
Iglc1	0.054396	-1.37536	0.538	0.596	1
Tbc1d10c	0.0545065	-1.14167	0.077	0.241	1
Tifa	0.054635	0.512035	0.077	0.021	1
Rpl3-ps1	0.0547092	-0.968798	0.231	0.398	1
Wbp2	0.0547285	0.400074	0.192	0.08	1
Aplp2	0.0547786	0.783369	0.077	0.022	1
Znhit6	0.0549812	0.522002	0.077	0.021	1
Thy1	0.0549946	-1.23108	0.154	0.315	1
Ergic3	0.0550994	0.274761	0.192	0.08	1
Utp18	0.0552405	0.443096	0.115	0.039	1
Atp6v0d1	0.0554166	0.658908	0.231	0.11	1
Nr1h2	0.0555173	0.238154	0.154	0.058	1
H2-Eb1	0.0558729	-0.825576	0.769	0.749	1
Rps15-ps2	0.0561111	-1.37855	0	0.124	1
Polr2g	0.056434	0.542805	0.231	0.107	1
Nmd3	0.0564876	0.594618	0.115	0.04	1
Tfpt	0.0570966	0.363359	0.077	0.021	1
Cnbp	0.0578519	-1.06327	0.231	0.377	1
Gm10704	0.0579307	0.582681	0.077	0.022	1
RP24-547N4.5	0.0579978	0.265451	0.077	0.021	1
Ensa	0.058006	0.581777	0.115	0.04	1
Ndufa8	0.0581441	0.648769	0.231	0.111	1
Oaz1	0.0581632	-0.556774	0.423	0.585	1
Tbcb	0.0586096	0.754169	0.231	0.11	1
Ubn1	0.0586357	0.206852	0.077	0.021	1
Rpl10a	0.0587563	-0.578569	0.577	0.66	1
Rps10	0.0589557	-0.640334	0.462	0.617	1
Napsa	0.0590312	-1.29887	0.115	0.266	1
Csf2ra	0.0590856	0.697927	0.154	0.061	1
Serinc1	0.059221	0.993942	0.115	0.041	1
Tex261	0.0598459	0.503077	0.231	0.108	1
Ndufc1	0.0600152	0.43168	0.308	0.156	1
Arrdc1	0.0603303	0.396981	0.231	0.105	1
Hbb-bt	0.0604554	0.851635	0.154	0.061	1
Ndufs3	0.060899	-1.31624	0	0.12	1
Prmt1	0.060899	-1.33419	0	0.12	1
Eif4e3	0.0610447	0.379395	0.077	0.022	1
Gm15500	0.0610813	-1.34465	0.077	0.219	1
Siglecg	0.0612656	-1.21165	0.154	0.313	1
Serinc3	0.0614121	0.505749	0.5	0.322	1
Ccnd3	0.0615245	-1.40755	0	0.119	1
Uhmk1	0.0616084	0.448888	0.077	0.022	1
Rnf167	0.0616678	-1.16595	0.077	0.233	1
Pfn1	0.0617556	-0.540383	0.731	0.748	1
Ap3m1	0.0618364	0.698079	0.077	0.022	1
Rmi1	0.0618364	0.667134	0.077	0.022	1
Stxbp3	0.0621763	0.264473	0.077	0.022	1
Eif3e	0.0621764	-1.30417	0.038	0.176	1
Calu	0.0621979	0.420066	0.115	0.04	1
Snrpf	0.0622713	-1.27653	0.077	0.222	1
Smpd2	0.0623666	0.434417	0.077	0.022	1
Isg15	0.0626234	0.33958	0.115	0.04	1
Cnot10	0.0629675	0.613402	0.077	0.022	1
Map1lc3a	0.0631577	0.596853	0.077	0.022	1
Osgep	0.0632266	0.414784	0.154	0.061	1
Arl6ip1	0.0634512	0.457842	0.385	0.218	1
Ggh	0.0635395	0.548073	0.077	0.022	1
Fam104a	0.0636452	0.401275	0.231	0.106	1
Ptbp1	0.064089	-1.30913	0	0.117	1
Tm9sf3	0.0641101	0.445203	0.192	0.084	1
Gemin2	0.0641157	0.548645	0.077	0.022	1
Dapp1	0.0643943	0.447972	0.115	0.041	1
Dnajc3	0.0647658	0.662791	0.154	0.064	1
Trim30a	0.0652986	0.162742	0.154	0.06	1
Hmox2	0.0653382	0.517449	0.192	0.085	1
Pkn1	0.0654418	0.536944	0.115	0.041	1
Lfng	0.0654668	0.239898	0.269	0.126	1
Coq8a	0.0662657	0.365573	0.077	0.022	1
Dhrs7	0.0664466	0.340914	0.115	0.041	1
Iglv1	0.0672099	-1.99604	0.077	0.234	1
Ehmt2	0.0674632	0.356437	0.077	0.022	1
Bckdha	0.0676645	0.343147	0.077	0.022	1
Ccl5	0.0679134	-1.41116	0.269	0.438	1
H2-Q7	0.068037	-1.11536	0.269	0.392	1
Ddx52	0.0682619	0.505238	0.115	0.042	1
Rubcnl	0.0684063	0.632237	0.077	0.023	1
Anapc1	0.0684747	0.265613	0.077	0.022	1
Cdk14	0.0686785	0.357987	0.077	0.022	1
Gm10053	0.0688097	0.569045	0.077	0.023	1
Cuta	0.0688639	-1.34199	0.038	0.168	1
Dlat	0.0688827	0.237798	0.077	0.022	1
D1Ertd622e	0.0690188	0.394881	0.115	0.041	1
Oat	0.0693192	0.54203	0.115	0.042	1
Rwdd4a	0.0701189	0.248849	0.077	0.022	1
Dync1li1	0.0701189	0.152719	0.077	0.022	1
Atp1a1	0.0702595	0.474147	0.192	0.086	1
Phf12	0.0703267	0.265486	0.077	0.022	1
Gsdmd	0.0703976	0.343604	0.154	0.062	1
Ap1s1	0.0705214	0.513328	0.115	0.042	1
Rpp21	0.0711721	-1.1586	0.038	0.172	1
Cdc42se1	0.0711904	0.449516	0.346	0.191	1
Eri3	0.0712711	0.489443	0.077	0.023	1
Chfr	0.0718976	0.453202	0.077	0.023	1
Swi5	0.0724004	-1.21197	0.115	0.256	1
Irf8	0.0724487	0.463401	0.308	0.164	1
Tmem29	0.0725286	0.313756	0.077	0.023	1
Irf5	0.0726486	0.574804	0.192	0.088	1
Naaa	0.07274	0.401442	0.077	0.023	1
Atp5b	0.0729916	-0.943479	0.231	0.384	1
Irf1	0.0733756	0.148778	0.231	0.104	1
Mknk1	0.0735904	0.261236	0.077	0.023	1
Rpl34	0.0738767	-0.520115	0.769	0.758	1
Il10rb	0.0741032	0.415822	0.154	0.063	1
Fkbp4	0.074874	0.324598	0.192	0.085	1
Rrp7a	0.0751729	0.187419	0.115	0.041	1
Hgsnat	0.0753156	0.238426	0.077	0.023	1
BC004004	0.0753613	0.508373	0.192	0.088	1
Gpaa1	0.0755628	0.511001	0.077	0.023	1
Emc6	0.0761923	-1.25739	0	0.109	1
Gimap1	0.0763602	-1.18401	0.115	0.258	1
Ppp6r3	0.0764308	0.492719	0.077	0.023	1
Commd4	0.0765163	0.398635	0.269	0.135	1
Cpsf2	0.0766491	0.436254	0.077	0.023	1
Slc25a17	0.0768988	1.05932	0.115	0.045	1
Ubxn6	0.0771023	0.351994	0.115	0.042	1
Bin3	0.0774592	0.502857	0.115	0.043	1
Fam96b	0.0774896	1.08289	0.154	0.068	1
Cdc123	0.0782786	0.3611	0.154	0.064	1
Naca	0.0783963	-0.682732	0.462	0.575	1
Msmo1	0.07886	0.363962	0.077	0.023	1
Tor3a	0.0789163	0.633053	0.115	0.044	1
Gpr146	0.0793083	0.4401	0.077	0.023	1
Abhd8	0.0797587	0.400981	0.077	0.023	1
Cd7	0.0801569	-1.49903	0	0.106	1
S1pr4	0.0801569	-1.33572	0	0.106	1
Ndufb3	0.0802461	1.03126	0.269	0.158	1
Xbp1	0.0802485	0.403296	0.231	0.112	1
Bloc1s6	0.0803626	0.543523	0.115	0.043	1
Zcchc6	0.0803811	0.660053	0.077	0.024	1
Tmem115	0.0804382	0.291929	0.077	0.023	1
BC003331	0.0806658	0.286482	0.077	0.023	1
Cab39	0.0808938	0.229486	0.077	0.023	1
Lat	0.0809271	-1.19817	0.115	0.256	1
Pef1	0.0810579	0.5203	0.077	0.024	1
Gm5879	0.0811269	0.694871	0.115	0.044	1
Serpinb1a	0.0813507	-1.32571	0.038	0.163	1
Gmfb	0.0814218	0.216364	0.115	0.042	1
Dcaf17	0.0815812	0.205539	0.077	0.023	1
Zbp1	0.0816773	0.521764	0.154	0.065	1
Tuba4a	0.0817986	-1.22643	0	0.105	1
Dnajc9	0.0817986	-1.23217	0	0.105	1
Eef1b2	0.0818817	-0.809055	0.346	0.47	1
Nabp2	0.0821804	0.255599	0.115	0.043	1
Cdkn2d	0.0826317	-1.26158	0	0.104	1
RP23-58B7.2	0.0826317	-1.19733	0	0.104	1
RP23-288C18.3	0.0828482	-1.27528	0.038	0.159	1
Med4	0.0833358	0.14143	0.115	0.042	1
Pqlc3	0.0834539	0.693523	0.077	0.024	1
Tmem59	0.0834998	0.923946	0.308	0.174	1
Tprkb	0.0836836	0.70391	0.077	0.024	1
Wdr89	0.083839	-0.849445	0.385	0.471	1
Lsm5	0.084323	-1.14242	0	0.103	1
Pglyrp1	0.084323	-1.26626	0	0.103	1
Traf3ip3	0.084323	-1.22916	0	0.103	1
Tusc2	0.084395	0.233461	0.115	0.042	1
Gm12174	0.0844255	-1.15219	0.038	0.161	1
Aip	0.0846637	0.359203	0.192	0.088	1
Gm15772	0.0848914	-0.913091	0.154	0.303	1
Rps27l	0.085041	0.425297	0.385	0.223	1
Map7d1	0.0855916	0.950541	0.077	0.025	1
Nudt19	0.0855944	0.555971	0.115	0.044	1
Rcn3	0.086009	0.570902	0.077	0.024	1
Ap1ar	0.0861636	0.271531	0.077	0.024	1
Jagn1	0.0862693	0.94675	0.115	0.046	1
Adi1	0.0864655	0.426755	0.115	0.044	1
Gm5586	0.0865389	-1.21264	0.115	0.242	1
Rubcn	0.0873595	0.223856	0.077	0.024	1
Gm5805	0.0874773	-1.06345	0.308	0.394	1
mt-Nd1	0.087484	-0.417141	0.885	0.848	1
Anxa2	0.087746	0.233314	0.231	0.114	1
Trappc1	0.0878081	-1.22109	0	0.101	1
Ccm2	0.0878081	-1.26532	0	0.101	1
Ralgps2	0.0878081	-1.28324	0	0.101	1
Pofut2	0.0888122	0.229063	0.077	0.024	1
Mxd4	0.0891181	0.251065	0.269	0.136	1
Nup35	0.0895948	0.420526	0.077	0.024	1
Psmd14	0.0899977	0.724457	0.192	0.095	1
Gimap4	0.090075	-0.87383	0.192	0.35	1
Miip	0.0900847	0.362882	0.115	0.044	1
Syk	0.0904447	1.02751	0.154	0.067	1
Emb	0.0905145	-1.22514	0	0.1	1
S100a8	0.0906373	-0.878531	0.769	0.746	1
Yif1b	0.0911163	0.606776	0.115	0.045	1
Clic1	0.0915425	-0.722196	0.423	0.532	1
Cr2	0.0923641	-1.34475	0	0.099	1
Pold3	0.0925492	0.234076	0.077	0.024	1
Tmem234	0.0926965	0.562784	0.269	0.15	1
H3f3a	0.0929171	-0.573834	0.577	0.665	1
Atp5o	0.0935349	0.270426	0.423	0.239	1
Snrpd3	0.0939674	-0.926602	0.154	0.296	1
Szrd1	0.094015	0.19106	0.115	0.044	1
Gosr2	0.0941737	0.329655	0.115	0.044	1
Pnrc2	0.0942511	-1.17	0	0.098	1
Nbr1	0.0943085	0.335922	0.077	0.024	1
Grap	0.094457	-1.35467	0.077	0.197	1
Slc3a2	0.0945156	0.360985	0.192	0.09	1
2410006H16Rik	0.0945885	-1.06845	0.077	0.208	1
Sept7	0.0947301	-1.06782	0.038	0.159	1
Anp32b	0.0947387	-1.19729	0.038	0.153	1
Add3	0.0952088	-1.2482	0	0.097	1
Xrn2	0.0952088	-1.19896	0	0.097	1
Fmnl1	0.0952088	-1.15211	0	0.097	1
Ube2n	0.095443	0.514161	0.154	0.068	1
Zmat5	0.0954997	0.235319	0.192	0.088	1
Btg1	0.0957263	-0.990209	0.154	0.291	1
Mgat2	0.0959672	0.526727	0.115	0.045	1
Icam2	0.0961761	-1.187	0	0.097	1
Tank	0.096278	0.284168	0.115	0.044	1
H2afj	0.0967947	0.202769	0.385	0.207	1
Mad2l1	0.0968087	0.209489	0.077	0.025	1
Gm10157	0.097065	0.364269	0.077	0.025	1
Card19	0.0973894	0.491574	0.154	0.068	1
Cisd1	0.0976289	0.429072	0.154	0.068	1
Wdr5	0.0978372	0.355301	0.077	0.025	1
Mea1	0.0982788	0.560266	0.192	0.095	1
Mrpl57	0.0985191	0.386723	0.231	0.116	1
Ebi3	0.0986141	0.946305	0.077	0.026	1
Ppp1r12c	0.0986144	0.386258	0.077	0.025	1
Dap	0.0991368	-1.14757	0	0.095	1
Aagab	0.099795	0.45594	0.077	0.025	1
Mcl1	0.0999423	-1.32627	0.038	0.149	1
Mfap3	0.100412	0.708638	0.077	0.026	1
Cbr1	0.101221	0.454269	0.115	0.045	1
Asb13	0.101772	0.274325	0.077	0.025	1
Cdkn1b	0.102686	0.465596	0.077	0.025	1
Nap1l1	0.102766	-1.18846	0.038	0.151	1
Bre	0.102926	0.289155	0.115	0.045	1
Elof1	0.103225	-1.12328	0	0.093	1
Adprh	0.103225	-1.1132	0	0.093	1
Lmbr1l	0.103381	0.195508	0.077	0.025	1
Tomm40l	0.103381	0.135767	0.077	0.025	1
Ndufa4	0.103572	0.372223	0.577	0.384	1
Gm10443	0.103891	-1.00715	0.038	0.155	1
Ssbp1	0.104	0.164935	0.154	0.067	1
Ighg2c	0.104273	-1.42963	0	0.093	1
Rnf4	0.104282	0.704849	0.115	0.047	1
Iws1	0.104291	0.280021	0.077	0.025	1
Mat2b	0.104332	0.367281	0.231	0.117	1
Anapc4	0.104351	0.60465	0.077	0.026	1
Tpgs2	0.10456	0.382389	0.077	0.025	1
Slc1a5	0.104685	-1.28235	0.038	0.147	1
Mfsd10	0.104786	0.510631	0.115	0.046	1
Sh3kbp1	0.105332	-1.14093	0	0.092	1
Irf3	0.105332	-1.09268	0	0.092	1
Jak1	0.105907	-1.35593	0.077	0.191	1
Rpl31-ps8	0.105921	-1.05428	0.115	0.243	1
Rnu3a	0.106735	0.292823	0.077	0.025	1
Rac1	0.1071	0.438155	0.308	0.177	1
Irgm1	0.107284	0.23169	0.077	0.025	1
Htatsf1	0.107317	0.75625	0.077	0.026	1
Epn1	0.107747	0.726325	0.192	0.098	1
Srsf11	0.10775	-1.17124	0.038	0.149	1
Pde4b	0.107804	0.351045	0.115	0.046	1
Tbk1	0.107864	0.497185	0.077	0.026	1
Anapc11	0.107958	0.543047	0.269	0.152	1
Dctpp1	0.108316	0.565934	0.154	0.071	1
Rps29	0.108757	-0.286121	0.962	0.977	1
Cib1	0.10887	-0.947667	0.038	0.155	1
Cdc42se2	0.109675	-1.09797	0	0.09	1
C1qbp	0.109679	0.453494	0.231	0.121	1
Tmem258	0.109686	0.396049	0.538	0.357	1
Trim12a	0.110027	0.434461	0.192	0.094	1
Tmem256	0.110107	0.549889	0.192	0.097	1
Ndfip1	0.110427	0.278288	0.115	0.046	1
Elf1	0.110788	-1.0926	0	0.09	1
Atg3	0.110926	0.104694	0.231	0.113	1
Rpl39-ps	0.111068	-0.853603	0.231	0.353	1
Mndal	0.111216	-1.28935	0.077	0.189	1
Pigyl	0.111227	0.461963	0.115	0.047	1
Mettl9	0.111227	0.472576	0.115	0.047	1
Hspa14	0.111384	0.183517	0.115	0.046	1
Rps26-ps1	0.111861	-0.931619	0.192	0.314	1
Ppil2	0.111913	-1.13971	0	0.089	1
Mpc1	0.111913	-1.0315	0	0.089	1
Rhoa	0.112073	0.496415	0.462	0.298	1
Rin3	0.112199	0.171705	0.115	0.045	1
Tmed10	0.112576	0.560219	0.231	0.126	1
Wnk1	0.112829	0.522983	0.077	0.026	1
Gm15421	0.113049	-1.01446	0	0.088	1
Slc25a5	0.113076	0.317562	0.692	0.515	1
Ndufs6	0.113519	0.579686	0.231	0.126	1
Dctn6	0.11363	0.553219	0.154	0.072	1
Metap2	0.114046	0.279523	0.231	0.117	1
Commd8	0.114215	0.451695	0.192	0.096	1
Rpl36al	0.114339	-0.87313	0.308	0.405	1
Filip1l	0.114425	0.543649	0.154	0.072	1
Jkamp	0.114426	0.406343	0.115	0.047	1
Abcf2	0.114525	0.426681	0.077	0.026	1
Prex1	0.114525	0.47447	0.077	0.026	1
Aamp	0.114832	0.386726	0.192	0.095	1
Klra8	0.115271	0.799635	0.077	0.027	1
Rps11-ps1	0.115556	-1.22374	0.115	0.226	1
Taf13	0.115748	0.186787	0.077	0.026	1
Zbtb20	0.115954	0.464634	0.077	0.026	1
Stx4a	0.116009	0.310782	0.154	0.069	1
Stx8	0.11634	0.567119	0.115	0.048	1
Dnajc14	0.116619	0.170397	0.077	0.026	1
Tpp2	0.116818	0.370871	0.077	0.026	1
Tpm4	0.116852	-1.2164	0.038	0.142	1
Txlna	0.116911	0.128303	0.077	0.026	1
Eif4g2	0.117108	-1.06546	0.077	0.193	1
Mast3	0.117203	0.177896	0.077	0.026	1
Ivd	0.117688	0.358004	0.077	0.026	1
Pdhb	0.11771	-1.05767	0	0.086	1
Gm10132	0.118481	-1.22765	0.115	0.225	1
Rnf2	0.118535	0.770619	0.077	0.027	1
March7	0.118582	0.3199	0.115	0.047	1
Slc35b2	0.118958	0.402843	0.115	0.048	1
Nfkbia	0.118967	0.269073	0.423	0.253	1
Tmem238	0.11911	0.777743	0.077	0.027	1
Kdelr1	0.119463	0.805195	0.154	0.073	1
Acat1	0.119538	0.946316	0.115	0.049	1
Cnot1	0.119687	0.98164	0.077	0.027	1
Sart3	0.119735	0.426125	0.077	0.026	1
Susd3	0.120112	-1.11847	0	0.085	1
Nadk	0.120371	0.346456	0.154	0.07	1
Apip	0.120621	0.242968	0.077	0.026	1
Tmem11	0.12096	0.635895	0.115	0.049	1
Bcl2a1b	0.12171	0.315023	0.192	0.095	1
Hbp1	0.122286	0.280589	0.115	0.047	1
Xaf1	0.122823	0.496677	0.077	0.027	1
Ncln	0.12316	0.170334	0.077	0.026	1
Tmem229b	0.123419	0.48049	0.077	0.027	1
Pycr2	0.123488	0.189278	0.115	0.047	1
Polr2e	0.12352	-1.19383	0.038	0.14	1
Hnrnpd	0.123808	-1.02476	0	0.084	1
Use1	0.123857	-1.16067	0.077	0.187	1
Dnm1l	0.123868	0.465412	0.077	0.027	1
Mrpl33	0.124291	0.564624	0.269	0.159	1
Cept1	0.124562	0.386392	0.115	0.048	1
Snx4	0.124631	0.303091	0.115	0.047	1
Rcn2	0.124824	0.208687	0.077	0.026	1
Gm5561	0.125125	-1.12501	0.038	0.139	1
Chchd2	0.125614	0.541222	0.538	0.391	1
Galnt1	0.126132	0.399843	0.077	0.027	1
Atp2b1	0.126437	0.478924	0.115	0.049	1
Tonsl	0.12681	-0.840514	0.115	0.245	1
Mrgbp	0.127088	0.513349	0.077	0.027	1
Limd1	0.127619	-1.05206	0	0.082	1
Il17ra	0.127619	-1.05477	0	0.082	1
Snw1	0.127619	-1.02311	0	0.082	1
Wdr12	0.127695	0.493176	0.077	0.027	1
Blmh	0.128	0.450378	0.077	0.027	1
Phf5a	0.128726	-1.09563	0.038	0.139	1
Bsg	0.128769	0.309676	0.269	0.149	1
Blk	0.128916	-1.08754	0	0.082	1
Immp1l	0.128916	-1.00205	0	0.082	1
Gpr183	0.128916	-1.09735	0	0.082	1
Ap2m1	0.129195	0.573244	0.154	0.074	1
Lman2	0.129562	0.378174	0.231	0.124	1
Iscu	0.130108	0.707683	0.154	0.077	1
Nsf	0.130131	0.231428	0.077	0.027	1
Srpr	0.130147	0.426527	0.077	0.027	1
Oard1	0.130226	-1.0025	0	0.081	1
Ap1s2	0.130755	0.204821	0.077	0.027	1
BC017643	0.13155	-1.04581	0	0.081	1
Gramd3	0.13155	-1.04851	0	0.081	1
Mtch2	0.13155	-1.02813	0	0.081	1
Bag1	0.13155	-0.964952	0	0.081	1
Gm43712	0.13155	-0.964857	0	0.081	1
Nop56	0.13155	-1.02727	0	0.081	1
Cat	0.131763	0.457705	0.154	0.074	1
Stambpl1	0.132325	0.113107	0.077	0.027	1
Atp13a1	0.132325	0.168935	0.077	0.027	1
Brcc3	0.132427	0.53462	0.115	0.05	1
Emc7	0.132625	0.15507	0.115	0.048	1
Crlf2	0.132642	0.695484	0.192	0.101	1
Psma2	0.132835	-0.976613	0.192	0.295	1
Grina	0.132996	0.312597	0.154	0.072	1
Rap1b	0.133743	0.457401	0.308	0.188	1
Pbrm1	0.13391	0.17199	0.077	0.027	1
Tpra1	0.134208	0.316147	0.077	0.027	1
Gtf2h2	0.134208	0.300093	0.077	0.027	1
Pbxip1	0.134238	-0.999385	0	0.08	1
Twf2	0.134238	-0.975386	0	0.08	1
Mrpl34	0.134238	-0.955111	0	0.08	1
Eef1d	0.134299	0.299505	0.346	0.204	1
Sptssa	0.134747	0.525479	0.154	0.074	1
Gm5436	0.134841	0.285181	0.077	0.027	1
Gm6394	0.135603	-0.966473	0	0.079	1
Myg1	0.135727	0.521438	0.077	0.028	1
Stt3a	0.135842	0.363156	0.115	0.049	1
Gm10076	0.136037	-0.517796	0.346	0.477	1
Banp	0.136115	0.24769	0.077	0.027	1
Gm15536	0.136219	-0.797113	0.346	0.426	1
Alkbh1	0.136678	0.440592	0.077	0.028	1
Rasal3	0.136982	-1.04059	0	0.079	1
Rapgef1	0.138043	0.268454	0.077	0.027	1
Mllt6	0.138043	0.312858	0.077	0.027	1
Nit1	0.138043	0.172014	0.077	0.027	1
Dguok	0.138099	0.362967	0.154	0.073	1
mt-Rnr1	0.138322	-0.527315	0.038	0.148	1
Phgdh	0.138375	-0.92575	0	0.078	1
Fcer2a	0.139305	-1.41615	0.077	0.176	1
Pno1	0.139746	0.558416	0.077	0.028	1
Stap1	0.139783	-1.05334	0	0.078	1
Gorasp2	0.139783	-0.965714	0	0.078	1
Nutf2	0.140214	0.701238	0.077	0.029	1
Ddx39b	0.140328	-0.895934	0.077	0.19	1
Gm14165	0.1406	-1.09359	0.038	0.134	1
Mtch1	0.140695	0.345393	0.077	0.028	1
Gm12669	0.140857	0.308773	0.077	0.028	1
Dnajc7	0.141089	-1.02949	0.077	0.184	1
Rogdi	0.141205	-1.01524	0	0.077	1
Imp4	0.141205	-1.01779	0	0.077	1
Rpl21	0.141654	-0.294331	0.731	0.769	1
Clk2	0.141672	0.340012	0.077	0.028	1
Cd72	0.142051	-1.22879	0.038	0.132	1
Cd22	0.142196	-0.889057	0.038	0.14	1
Hagh	0.142328	0.353176	0.077	0.028	1
Lypla2	0.142576	-1.13022	0.038	0.133	1
Prkacb	0.143117	0.195132	0.115	0.049	1
Atg5	0.143478	0.224876	0.077	0.028	1
Anapc13	0.14395	0.220794	0.269	0.148	1
Wipf1	0.144095	-1.00461	0	0.076	1
Txndc9	0.144095	-0.950912	0	0.076	1
Gm4540	0.144194	0.342919	0.115	0.05	1
Mrpl48	0.144336	0.415249	0.115	0.05	1
Nipa2	0.144453	0.513345	0.077	0.028	1
Phyh	0.144583	0.723811	0.115	0.051	1
Galt	0.145135	0.259271	0.077	0.028	1
Arl5c	0.145563	-0.98646	0	0.076	1
Rps15a-ps4	0.146276	-0.930728	0.038	0.137	1
Xab2	0.146337	0.315898	0.115	0.05	1
Ppdpf	0.146532	-0.995318	0.115	0.222	1
Flot1	0.146806	0.192092	0.077	0.028	1
Ly9	0.146831	0.289793	0.154	0.074	1
Ccdc12	0.147573	0.679461	0.231	0.133	1
Immt	0.147864	0.225695	0.115	0.05	1
Gm3699	0.148544	-0.876416	0	0.075	1
Rpl13-ps3	0.148544	-0.93374	0	0.075	1
Flt3l	0.148632	0.291434	0.115	0.05	1
Tnfaip8	0.148742	0.518723	0.154	0.076	1
Cabin1	0.148831	0.100332	0.077	0.028	1
Psmb10	0.148969	-0.919629	0.077	0.185	1
Stat1	0.149153	0.325198	0.269	0.154	1
Zfp68	0.149171	0.0897516	0.077	0.028	1
Slc12a6	0.149356	0.557303	0.077	0.029	1
Skap1	0.150713	-0.958222	0.038	0.135	1
Gm13461	0.15073	0.647603	0.077	0.029	1
Tmod3	0.151588	-0.993844	0	0.074	1
Gm3511	0.151663	-0.955168	0.346	0.396	1
Phkg2	0.151686	0.412134	0.115	0.051	1
Zcchc7	0.151997	0.306474	0.077	0.028	1
Hnrnpc	0.152082	-1.13972	0.115	0.213	1
Cybb	0.152296	0.789104	0.231	0.137	1
Entpd6	0.152339	0.253728	0.077	0.028	1
Itga4	0.152462	0.364386	0.115	0.051	1
Anapc2	0.152792	0.073932	0.115	0.049	1
Pnkd	0.152981	0.366811	0.115	0.051	1
Arid4a	0.153025	0.248421	0.077	0.028	1
Gng2	0.153134	-0.959044	0	0.073	1
Vkorc1	0.153411	0.348557	0.077	0.029	1
Gimap3	0.15342	-0.977179	0.115	0.223	1
Rack1	0.153803	-0.719386	0.423	0.468	1
Pex11b	0.154058	0.244205	0.077	0.028	1
Saysd1	0.154231	0.201341	0.077	0.028	1
Zdhhc20	0.154697	-0.943682	0	0.073	1
Dtx1	0.154697	-0.937612	0	0.073	1
Rnf38	0.155097	0.10767	0.077	0.028	1
Rpl18-ps1	0.155728	-0.965308	0.115	0.222	1
Pacsin2	0.155804	0.488454	0.077	0.029	1
Oaz1-ps	0.155907	-1.06413	0.038	0.129	1
Taz	0.156275	-0.98191	0	0.072	1
Gm10288	0.156638	-0.806484	0.269	0.359	1
Hmgn2	0.156808	0.120408	0.269	0.149	1
Commd6	0.15785	0.427174	0.154	0.077	1
Brd2	0.157871	-0.957486	0	0.072	1
Mrpl28	0.157871	-0.918418	0	0.072	1
Bfar	0.157871	-0.936633	0	0.072	1
Atf4	0.157878	-1.21688	0.038	0.127	1
Zranb2	0.158045	0.854766	0.115	0.053	1
Snx8	0.158247	0.284614	0.077	0.029	1
Cetn2	0.158317	0.276619	0.154	0.075	1
Mpp1	0.158354	0.482893	0.115	0.052	1
Vapa	0.159522	0.239731	0.192	0.1	1
Atp6v1d	0.159873	0.329465	0.154	0.076	1
Med25	0.160226	0.59891	0.077	0.03	1
Gm13166	0.160306	0.453413	0.077	0.029	1
Ghitm	0.160474	0.140063	0.308	0.175	1
Scand1	0.160756	0.349006	0.346	0.217	1
Psmb8	0.16118	-0.772807	0.423	0.471	1
Tmem160	0.161421	-1.07914	0.077	0.172	1
Zfas1	0.161817	-0.766237	0.038	0.136	1
Crbn	0.162126	0.215415	0.077	0.029	1
Nsmaf	0.162728	0.979451	0.077	0.031	1
Gm9844	0.16276	-0.897344	0	0.07	1
Man1a	0.16276	-0.836475	0	0.07	1
Brd4	0.16277	0.332508	0.077	0.029	1
Cotl1	0.162814	-0.635846	0.462	0.513	1
Clk4	0.162913	0.284009	0.154	0.076	1
Mir142hg	0.163029	-0.620452	0.115	0.24	1
Nup88	0.163124	0.325081	0.077	0.029	1
Glg1	0.164191	0.329707	0.077	0.029	1
Med11	0.164425	-0.872145	0	0.069	1
Pigp	0.164425	-0.876764	0	0.069	1
Sumo1	0.16462	0.265207	0.269	0.154	1
Fam195b	0.165772	0.49394	0.192	0.106	1
Ubxn8	0.16598	0.333147	0.077	0.029	1
Trappc4	0.166018	0.197937	0.192	0.1	1
Edem2	0.166103	0.782597	0.115	0.056	1
Chchd3	0.166107	-0.890317	0	0.069	1
Vrk3	0.166107	-0.893305	0	0.069	1
Hnrnph1	0.166177	0.464698	0.154	0.078	1
Hmgcl	0.16629	0.446936	0.115	0.053	1
Ankrd12	0.166402	0.545153	0.077	0.03	1
Atp6v1h	0.166699	0.310913	0.077	0.029	1
Timm10b	0.166898	-1.10956	0.038	0.125	1
Dus3l	0.166923	0.464897	0.077	0.03	1
Psenen	0.167217	0.345626	0.308	0.187	1
Mrps30	0.167289	0.66791	0.077	0.03	1
Nprl2	0.167422	0.292249	0.077	0.029	1
Ms4a4b	0.167594	-0.865906	0.346	0.431	1
Gm561	0.16764	0.454646	0.077	0.03	1
Dnajb11	0.167665	0.256311	0.192	0.102	1
Psme3	0.167807	-0.892696	0	0.068	1
Gimap7	0.167807	-0.909424	0	0.068	1
Rpsa-ps10	0.16787	-1.11452	0.077	0.169	1
Zrsr2	0.168359	0.438243	0.077	0.03	1
Tmem30a	0.169526	-0.913428	0	0.068	1
Ctbp1	0.169526	-0.883919	0	0.068	1
BE692007	0.169526	-0.975451	0	0.068	1
Ptbp3	0.169526	-0.887176	0	0.068	1
Gm9800	0.169526	-0.812942	0	0.068	1
Actr1a	0.169887	0.25673	0.115	0.052	1
Rnf14	0.170531	0.332095	0.077	0.03	1
Xrcc6	0.1707	0.134421	0.077	0.029	1
Sod2	0.171235	0.354198	0.154	0.078	1
Dazap1	0.171263	-0.821805	0	0.067	1
Bzw2	0.171263	-0.889975	0	0.067	1
Tbca	0.171801	0.625679	0.269	0.163	1
Snrpd1	0.171927	-0.800495	0.038	0.13	1
Vbp1	0.172055	-0.316684	0.038	0.136	1
Elk3	0.172143	0.542089	0.077	0.03	1
Rpl7-ps7	0.172161	-0.997826	0.038	0.124	1
Pdap1	0.172567	-0.728578	0.038	0.132	1
Gm20324	0.172912	0.152451	0.077	0.029	1
Gm10039	0.173018	-0.813551	0	0.067	1
Ssna1	0.173314	0.280417	0.231	0.13	1
1600020E01Rik	0.173634	0.509741	0.115	0.054	1
Grcc10	0.174218	0.20666	0.385	0.234	1
Fam65b	0.174793	-0.904581	0	0.066	1
Gm5835	0.174793	-0.761961	0	0.066	1
Arpc1b	0.174803	-0.586295	0.5	0.567	1
Wfdc17	0.1751	0.153939	0.115	0.052	1
Mif	0.175516	0.0665166	0.462	0.277	1
Ier5	0.175844	0.129725	0.115	0.051	1
Gm6807	0.176101	-1.03016	0.038	0.122	1
Rer1	0.176386	-1.10354	0.038	0.122	1
Ppie	0.176425	0.213954	0.077	0.03	1
Snord13	0.176587	-0.995758	0	0.066	1
Selenot	0.176587	-0.881093	0	0.066	1
Rpl28-ps1	0.177685	-1.05	0.115	0.207	1
Mrps18a	0.1784	-0.851718	0	0.065	1
Trp53i11	0.1784	-0.898991	0	0.065	1
Pafah1b3	0.1784	-0.880964	0	0.065	1
Rpl35a-ps6	0.178464	-0.98265	0.192	0.274	1
Acp5	0.178477	0.403242	0.308	0.193	1
Chchd10	0.178537	-1.19672	0.077	0.167	1
Psmc4	0.178554	-1.02389	0.038	0.122	1
Nudt16	0.17915	0.379012	0.077	0.03	1
Dr1	0.179428	0.0680734	0.077	0.03	1
Slc6a6	0.180184	0.253369	0.077	0.03	1
Rhof	0.180233	-0.887947	0	0.065	1
Arl2	0.180564	0.115357	0.077	0.03	1
Dlgap4	0.180944	0.0869187	0.077	0.03	1
I830077J02Rik	0.181324	0.118247	0.077	0.03	1
Ndufb9	0.181547	-0.813204	0.115	0.219	1
Wdr48	0.181785	0.307078	0.077	0.03	1
Nfkb2	0.182085	-0.915011	0	0.064	1
Mgat1	0.182085	-0.826873	0	0.064	1
Utp11	0.182085	-0.825153	0	0.064	1
Sesn1	0.182085	-0.905307	0	0.064	1
Haao	0.182085	-0.894054	0	0.064	1
Tprgl	0.182445	-1.05084	0.038	0.121	1
Ptp4a2	0.182553	0.368953	0.231	0.134	1
Baz2b	0.182584	0.485855	0.077	0.031	1
Mlf2	0.183881	0.459859	0.154	0.081	1
Ubtf	0.183958	-0.875823	0	0.064	1
Plp2	0.183958	-0.855592	0	0.064	1
Mrfap1	0.184023	0.360775	0.231	0.135	1
Hnrnpu	0.184076	-0.98154	0.077	0.167	1
Dgka	0.184187	-1.03499	0.077	0.168	1
Rtn3	0.184769	0.285417	0.154	0.079	1
Pkm	0.18481	-0.915665	0.192	0.279	1
Arpp19	0.185555	-0.82372	0.154	0.254	1
Gm16378	0.185598	0.236888	0.077	0.03	1
Parp1	0.185851	-0.846083	0	0.063	1
Slc28a2	0.185851	-0.891258	0	0.063	1
Cxcr5	0.185851	-0.897413	0	0.063	1
Akap13	0.185851	-0.858716	0	0.063	1
Arhgap15	0.185851	-0.846323	0	0.063	1
Ndufv1	0.18697	0.527843	0.154	0.082	1
Borcs7	0.187766	-0.907775	0	0.063	1
Cmtm6	0.187766	-0.857458	0	0.063	1
Parp3	0.187766	-0.855407	0	0.063	1
Prpsap1	0.187766	-0.841199	0	0.063	1
Pdcd10	0.187879	0.327604	0.192	0.106	1
Sla	0.187896	0.340832	0.154	0.079	1
Alg5	0.18829	0.18675	0.154	0.077	1
Hnrnpk	0.188504	0.204686	0.5	0.358	1
Pdk3	0.188691	0.190223	0.077	0.03	1
Bcas2	0.189225	-0.707762	0.038	0.127	1
Gm7429	0.189701	-0.836703	0	0.062	1
Ptma	0.18992	-0.515406	0.423	0.535	1
Akap8	0.190072	0.621293	0.115	0.057	1
Vdac2	0.190087	-0.851229	0.038	0.122	1
Fcf1	0.19019	0.0972889	0.192	0.102	1
Vasp	0.190347	0.246834	0.385	0.248	1
Fkbp3	0.191012	0.306914	0.308	0.194	1
Ethe1	0.191371	0.299887	0.115	0.055	1
Gm14681	0.191657	-0.777939	0	0.062	1
Fam3c	0.191657	-0.889839	0	0.062	1
Dph3	0.191657	-0.799681	0	0.062	1
Rps10-ps1	0.192262	-0.981917	0.038	0.118	1
Usmg5	0.192345	0.254034	0.423	0.282	1
Mrps26	0.192429	-0.864393	0.038	0.121	1
Hsbp1	0.192944	0.381659	0.269	0.163	1
Drg1	0.193263	0.230276	0.154	0.079	1
Mrps28	0.193358	0.139283	0.077	0.031	1
Cd8a	0.193524	-0.933437	0.038	0.122	1
Srm	0.193635	-0.761096	0	0.061	1
Thrap3	0.193635	-0.769136	0	0.061	1
Borcs8	0.193635	-0.757965	0	0.061	1
Pafah1b1	0.193635	-0.820549	0	0.061	1
Emp3	0.193836	-0.78663	0.231	0.336	1
Fam174a	0.194092	0.101472	0.115	0.053	1
Gbp2	0.194195	0.0894191	0.077	0.03	1
Gm9320	0.194934	0.19548	0.077	0.031	1
Tnfrsf13b	0.195551	-0.813041	0.038	0.122	1
Tcf3	0.195635	-0.837955	0	0.061	1
H2-T23	0.195635	-0.768939	0	0.061	1
Smim20	0.195635	-0.81529	0	0.061	1
Tespa1	0.195635	-0.814278	0	0.061	1
Gm11273	0.195635	-0.784989	0	0.061	1
Rpl21-ps15	0.195877	-0.909248	0.038	0.119	1
Smc4	0.195903	-1.0684	0.038	0.117	1
Mrpl36	0.196343	0.291772	0.192	0.106	1
Eif3d	0.196769	-1.01432	0.038	0.117	1
Arhgdia	0.196777	0.188514	0.462	0.294	1
Tsen34	0.196917	0.678528	0.077	0.032	1
Gm6180	0.19693	0.473609	0.115	0.056	1
Fam134a	0.197316	0.176733	0.077	0.031	1
Dnajc1	0.197316	0.171883	0.077	0.031	1
Gm10689	0.197656	-0.75823	0	0.06	1
Hspe1	0.197691	-0.636317	0.154	0.254	1
Rfc4	0.1984	0.233993	0.077	0.031	1
Erlec1	0.198515	0.0667411	0.077	0.031	1
Gm8797	0.199114	0.344723	0.5	0.335	1
Fh1	0.199701	-0.76711	0	0.06	1
Srsf1	0.199701	-0.797647	0	0.06	1
Fis1	0.1998	0.196173	0.385	0.244	1
Uqcrfs1	0.200399	-0.963055	0.077	0.166	1
mt-Nd5	0.201323	-0.70478	0.231	0.332	1
Tmem55b	0.20142	0.561563	0.154	0.082	1
Rpl21-ps10	0.201598	0.262098	0.077	0.031	1
Trip12	0.201598	0.267875	0.077	0.031	1
Mcm6	0.201768	-0.749069	0	0.059	1
Pax5	0.201768	-0.833724	0	0.059	1
Hes6	0.201768	-0.770308	0	0.059	1
Cd3g	0.201834	-0.986072	0.192	0.277	1
Mef2c	0.201937	-1.05011	0.038	0.115	1
Alox5ap	0.203368	0.362858	0.154	0.082	1
Bcl2	0.203858	-0.848186	0	0.059	1
Cd40	0.203858	-0.813652	0	0.059	1
Bri3bp	0.203858	-0.766435	0	0.059	1
Rtfdc1	0.203858	-0.75813	0	0.059	1
Ube2d1	0.203858	-0.791557	0	0.059	1
Ogdh	0.203858	-0.80243	0	0.059	1
Ppp1cc	0.204415	0.528121	0.077	0.032	1
Gstp-ps	0.205465	0.36011	0.115	0.056	1
Add1	0.205972	-0.829276	0	0.058	1
Cnih1	0.205972	-0.760025	0	0.058	1
Trbc1	0.20673	-0.875429	0.269	0.342	1
Gm5905	0.206832	-0.229715	0.308	0.433	1
Anapc16	0.207226	0.225884	0.115	0.055	1
Rab8a	0.207663	-0.843367	0.077	0.167	1
Tpr	0.208109	-0.790604	0	0.058	1
Frmd8	0.208109	-0.856208	0	0.058	1
Sars	0.208109	-0.752213	0	0.058	1
Igkv1-117	0.208109	-1.52408	0	0.058	1
Il4i1	0.208109	-0.821005	0	0.058	1
Gm6563	0.208109	-0.739782	0	0.058	1
Dctn2	0.208142	0.410193	0.115	0.057	1
Stx16	0.208565	0.603476	0.077	0.033	1
Adam17	0.209108	0.237396	0.077	0.032	1
Idnk	0.210086	0.639288	0.154	0.084	1
Mthfsl	0.210271	-0.794674	0	0.057	1
Nrm	0.210271	-0.784281	0	0.057	1
Ebf1	0.2104	-0.813709	0.038	0.119	1
Evl	0.211101	0.303406	0.346	0.213	1
Dnajc19-ps	0.2114	0.496872	0.077	0.033	1
Ass1	0.212456	-0.802798	0	0.057	1
Sh2d2a	0.212456	-0.77803	0	0.057	1
Hpf1	0.212456	-0.69747	0	0.057	1
Ddb1	0.212623	0.642145	0.077	0.033	1
Gapdh	0.213451	0.0713384	0.808	0.485	1
Myh9	0.213695	0.341036	0.154	0.082	1
Rpl10	0.213845	-0.290133	0.846	0.834	1
Sri	0.213883	-0.836985	0.192	0.279	1
Upf3a	0.214483	0.13667	0.077	0.032	1
Rps6ka1	0.214667	-0.745595	0	0.056	1
Clk3	0.214667	-0.760883	0	0.056	1
Trim28	0.214667	-0.771058	0	0.056	1
Tipin	0.214667	-0.766468	0	0.056	1
Cks2	0.214667	-0.750876	0	0.056	1
Rnf220	0.215008	0.325442	0.077	0.032	1
Nolc1	0.215423	0.287787	0.077	0.032	1
Hibadh	0.216633	0.435768	0.115	0.058	1
Srrm1	0.216668	0.34535	0.115	0.057	1
Gm10263	0.216903	-0.734095	0	0.056	1
Trim27	0.216903	-0.763414	0	0.056	1
Sf3a2	0.216903	-0.752563	0	0.056	1
Spn	0.216903	-0.775496	0	0.056	1
Tuba1a	0.216903	-0.792721	0	0.056	1
Atp5g2	0.216991	0.361416	0.192	0.111	1
Ggps1	0.216998	0.130598	0.077	0.032	1
U2af1	0.217527	-0.975843	0.038	0.112	1
S100a9	0.217789	-1.09307	0.423	0.509	1
Eif3a	0.217952	0.279209	0.115	0.057	1
Dynlt3	0.217982	0.421905	0.077	0.033	1
Gm15501	0.218102	-0.885707	0.038	0.112	1
Fos	0.218415	0.299595	0.115	0.057	1
Tmem126b	0.218765	0.212554	0.077	0.032	1
S1pr1	0.219076	-0.968906	0.038	0.112	1
Dpf2	0.219164	-0.756157	0	0.055	1
1110038F14Rik	0.219164	-0.756906	0	0.055	1
Cxxc1	0.219164	-0.738964	0	0.055	1
Pias1	0.219164	-0.751805	0	0.055	1
[truncated: 1,519 more rows]

## Sheet: T.B
	p_val	avg_log2FC	pct.1	pct.2	p_val_adj
Cd79a	3.67235e-215	2.10543	0.927	0.428	1.46362e-210
Cd74	2.95021e-197	1.55547	1	0.936	1.17581e-192
Ly6d	1.83443e-170	2.2155	0.807	0.311	7.3111e-166
Igkc	3.55025e-142	0.985872	1	0.988	1.41495e-137
H2-Eb1	1.8943e-141	1.22296	0.938	0.544	7.54974e-137
Iglc3	8.55366e-133	2.07087	0.737	0.273	3.40906e-128
H2-Aa	3.65671e-116	1.18343	0.944	0.648	1.45738e-111
Ighd	1.34508e-113	2.45957	0.555	0.118	5.36082e-109
H2-Ab1	7.91499e-112	1.03544	0.991	0.853	3.15452e-107
Iglc2	9.07337e-102	1.25795	0.765	0.385	3.61619e-97
Cd79b	2.23324e-100	1.59695	0.788	0.424	8.90059e-96
Ighm	1.28071e-97	0.901756	0.97	0.842	5.10426e-93
Ms4a1	5.72767e-92	1.91792	0.593	0.2	2.28276e-87
Ms4a4b	5.09309e-83	-1.76897	0.244	0.632	2.02985e-78
Cd19	1.11533e-67	1.84561	0.434	0.11	4.44515e-63
Fcmr	1.39758e-65	1.62523	0.553	0.224	5.57007e-61
Trbc2	1.1451e-55	-1.46922	0.333	0.641	4.56381e-51
RP24-338A5.4	3.53161e-52	1.89922	0.257	0.026	1.40752e-47
Selplg	3.15568e-49	-1.68123	0.084	0.356	1.2577e-44
Cd37	1.56515e-47	1.27569	0.586	0.308	6.23789e-43
Siglecg	1.65206e-45	1.46864	0.438	0.173	6.58429e-41
Cd3g	2.92074e-44	-1.48232	0.145	0.417	1.16406e-39
Ly6e	7.82389e-43	0.676007	0.951	0.835	3.11821e-38
Trac	3.03977e-40	-1.50385	0.145	0.398	1.2115e-35
H2-DMb2	5.279e-39	1.2141	0.508	0.253	2.10395e-34
Spib	1.66246e-37	1.62394	0.245	0.05	6.62574e-33
Fcer2a	2.18535e-36	1.6194	0.272	0.07	8.7097e-32
Saraf	3.70336e-34	-1.45452	0.085	0.301	1.47598e-29
Nkg7	6.01741e-32	-1.53239	0.186	0.411	2.39824e-27
Lat	1.49091e-31	-1.22717	0.146	0.372	5.94201e-27
Mzb1	4.32712e-31	0.901292	0.359	0.131	1.72457e-26
Ms4a6b	5.5914e-31	-1.29092	0.131	0.346	2.22845e-26
Hvcn1	3.85421e-30	1.33453	0.304	0.109	1.5361e-25
Id2	8.15672e-30	-1.64089	0.07	0.252	3.25086e-25
Serpinb1a	2.39552e-29	1.38763	0.245	0.07	9.54736e-25
H2-Ob	2.9082e-29	1.29482	0.35	0.153	1.15906e-24
Iglc1	4.32809e-29	1.03235	0.678	0.505	1.72496e-24
Blnk	6.34257e-29	1.32774	0.22	0.056	2.52783e-24
H2-DMa	1.48743e-28	1.13176	0.413	0.208	5.92817e-24
Cd3d	4.34774e-28	-0.971104	0.281	0.51	1.73279e-23
Thy1	4.74392e-28	-1.1365	0.21	0.426	1.89069e-23
Snn	8.3423e-28	1.33807	0.198	0.043	3.32482e-23
Trbc1	9.21704e-28	-1.27747	0.236	0.454	3.67345e-23
Unc93b1	1.1245e-27	1.13221	0.367	0.165	4.4817e-23
Cd22	1.32867e-27	1.3043	0.215	0.056	5.29543e-23
Ebf1	2.76789e-27	1.40541	0.189	0.04	1.10314e-22
Atp1b3	1.49414e-26	-1.18994	0.111	0.305	5.95488e-22
Fxyd5	2.21134e-26	-0.904473	0.344	0.567	8.81328e-22
Cd8a	4.60935e-26	-1.40218	0.046	0.203	1.83706e-21
Napsa	5.18407e-26	1.02524	0.359	0.161	2.06611e-21
Lck	1.27817e-25	-1.04782	0.216	0.426	5.09413e-21
Cd8b1	9.11619e-25	-1.41544	0.131	0.308	3.63326e-20
S100a4	3.03186e-24	-1.78087	0.02	0.149	1.20835e-19
Ralgps2	1.06973e-23	1.31976	0.16	0.035	4.26341e-19
Gga2	1.54902e-23	1.2922	0.17	0.04	6.17361e-19
Actn1	1.78591e-23	-1.30233	0.039	0.182	7.11776e-19
Vpreb3	2.22278e-23	1.29995	0.2	0.055	8.85891e-19
B2m	3.10288e-23	-0.40399	0.976	0.993	1.23665e-18
Fyb	1.00975e-22	-1.15337	0.032	0.171	4.02436e-18
AW112010	1.11582e-22	-1.08841	0.365	0.55	4.44712e-18
Bank1	1.50171e-22	1.22017	0.173	0.04	5.98507e-18
Cd7	3.80819e-22	-1.44071	0.041	0.174	1.51775e-17
H3f3a	4.78277e-22	0.778699	0.735	0.586	1.90617e-17
Fcer1g	9.05027e-22	-1.27492	0.224	0.397	3.60699e-17
Tcf7	1.1835e-21	-1.22274	0.033	0.163	4.71683e-17
Anxa2	1.19024e-21	-1.47534	0.051	0.185	4.7437e-17
Fcrla	1.36674e-21	1.15485	0.206	0.067	5.44715e-17
Fcrl1	1.64561e-21	1.15827	0.195	0.057	6.55858e-17
Leprotl1	1.69222e-21	-1.07435	0.058	0.21	6.74435e-17
Tnfrsf13c	2.36514e-21	1.2267	0.163	0.039	9.42627e-17
Cd27	2.46311e-21	-1.19489	0.052	0.192	9.81671e-17
Cr2	5.19978e-21	1.28709	0.155	0.035	2.07237e-16
Blk	7.03981e-21	1.14936	0.135	0.022	2.80572e-16
Tmsb4x	3.96368e-20	-0.349238	0.999	0.999	1.57973e-15
Klrd1	5.8023e-20	-1.32158	0.047	0.176	2.31251e-15
Snx2	8.87857e-20	1.06586	0.229	0.086	3.53855e-15
Tnfrsf13b	1.40118e-19	1.10712	0.18	0.056	5.58442e-15
Cd24a	1.68167e-19	1.04144	0.268	0.118	6.70229e-15
Swap70	1.46791e-18	1.15186	0.12	0.022	5.85034e-14
Fam105a	1.49868e-18	-1.05188	0.028	0.141	5.97297e-14
Emb	2.64599e-18	-1.12823	0.043	0.159	1.05456e-13
Serinc3	4.23045e-18	0.894321	0.402	0.24	1.68605e-13
Slfn1	5.83169e-18	-1.11796	0.038	0.155	2.32422e-13
Mef2c	8.21682e-18	1.06409	0.17	0.054	3.27482e-13
Capg	1.36729e-17	0.909129	0.309	0.161	5.44935e-13
Serp1	1.67105e-17	0.808576	0.455	0.294	6.65999e-13
Cd247	1.67148e-17	-1.08209	0.033	0.144	6.66169e-13
Chchd10	1.75184e-17	1.08105	0.226	0.1	6.98197e-13
Plac8	5.46628e-17	0.640677	0.442	0.269	2.17859e-12
Hcst	8.11388e-17	-0.876844	0.137	0.292	3.23379e-12
Prkcq	8.73076e-17	-1.09729	0.024	0.125	3.47964e-12
Ctsw	1.2414e-16	-0.984047	0.071	0.203	4.9476e-12
H2-Oa	1.25508e-16	0.879219	0.311	0.165	5.00211e-12
S100a6	2.16413e-16	-1.11041	0.134	0.274	8.62513e-12
Pax5	2.66207e-16	0.94826	0.099	0.014	1.06097e-11
Smim14	4.14501e-16	0.912211	0.283	0.147	1.65199e-11
Skap1	1.12124e-15	-0.942701	0.074	0.198	4.46869e-11
Cd72	1.51893e-15	0.938682	0.187	0.07	6.05369e-11
Lgals1	1.76697e-15	-1.01099	0.172	0.318	7.04227e-11
Ptp4a3	2.34301e-15	0.865731	0.252	0.121	9.33806e-11
Arpc5l	2.51168e-15	0.824786	0.331	0.191	1.00103e-10
Arl6ip5	2.57713e-15	-0.8081	0.132	0.28	1.02712e-10
Cd55	7.31446e-15	1.03539	0.174	0.068	2.91518e-10
Iglv1	1.50687e-14	0.845448	0.29	0.167	6.00562e-10
Pxdc1	2.69978e-14	0.941486	0.069	0.006	1.076e-09
Apobec3	4.41589e-14	0.911987	0.291	0.167	1.75995e-09
Arl4c	5.02487e-14	-0.953433	0.015	0.093	2.00266e-09
Igfbp4	7.21635e-14	-1.01701	0.017	0.093	2.87607e-09
Ctsd	7.78298e-14	-0.951606	0.133	0.266	3.10191e-09
Ly6a	9.20301e-14	0.700032	0.451	0.306	3.66786e-09
Cd180	1.06256e-13	0.94184	0.102	0.023	4.23485e-09
Zyx	1.11401e-13	-0.888594	0.081	0.201	4.43989e-09
Pxk	1.29693e-13	0.939315	0.148	0.055	5.1689e-09
Rnaset2b	1.30765e-13	-0.751067	0.104	0.236	5.21165e-09
Pold4	1.38601e-13	0.884849	0.238	0.12	5.52395e-09
Dok3	1.74945e-13	0.935516	0.168	0.068	6.97245e-09
Itm2c	3.99119e-13	-0.864608	0.025	0.112	1.59069e-08
H2afz	4.11525e-13	-0.784695	0.196	0.338	1.64013e-08
Lmo2	5.00922e-13	1.03194	0.123	0.044	1.99642e-08
Irf8	5.20214e-13	0.751883	0.223	0.103	2.07331e-08
Gm13588	9.80774e-13	-0.631597	0.316	0.461	3.90888e-08
Btk	1.01458e-12	0.857027	0.092	0.022	4.04362e-08
Ly86	1.28152e-12	0.792659	0.198	0.09	5.1075e-08
Ptpn6	1.60247e-12	0.773304	0.344	0.219	6.38664e-08
Fam129c	1.97112e-12	0.828746	0.073	0.013	7.85589e-08
Npc2	2.09114e-12	-0.639944	0.241	0.39	8.33422e-08
Fgd2	2.36204e-12	0.89167	0.11	0.032	9.41389e-08
Junb	2.58488e-12	-0.889763	0.071	0.174	1.0302e-07
Cd83	2.63516e-12	0.885259	0.158	0.065	1.05024e-07
Pou2f2	2.63596e-12	0.952201	0.166	0.072	1.05056e-07
Tyrobp	4.39288e-12	-1.09468	0.358	0.464	1.75078e-07
Cxcr5	5.40345e-12	0.840325	0.097	0.024	2.15355e-07
Itm2b	7.87408e-12	-0.641641	0.452	0.588	3.13821e-07
H2-Q7	8.32993e-12	-0.677895	0.325	0.463	3.31989e-07
Il2rb	9.63626e-12	-0.96592	0.027	0.106	3.84053e-07
Dapl1	1.33267e-11	-0.99411	0.084	0.181	5.31134e-07
Sh3bp5	1.66221e-11	0.890467	0.179	0.084	6.62474e-07
Laptm5	1.7486e-11	-0.516631	0.33	0.476	6.96905e-07
Lat2	1.8586e-11	0.79354	0.202	0.1	7.40746e-07
Sat1	1.87399e-11	-0.853564	0.114	0.222	7.4688e-07
Tmsb10	2.53524e-11	-0.41761	0.973	0.978	1.01042e-06
Cd3e	2.57313e-11	-0.73343	0.031	0.114	1.02552e-06
Pkig	2.59406e-11	0.840666	0.181	0.089	1.03386e-06
Pou2af1	2.66795e-11	0.858161	0.123	0.044	1.06331e-06
Iglv3	4.7506e-11	1.11592	0.062	0.012	1.89335e-06
Klrb1c	6.26294e-11	-0.867696	0.008	0.062	2.4961e-06
Bin1	6.47411e-11	0.821668	0.191	0.095	2.58026e-06
Ly6c2	7.93593e-11	-0.908041	0.204	0.322	3.16286e-06
Itgb2	1.17649e-10	-0.721384	0.104	0.214	4.68891e-06
Klrk1	1.18143e-10	-1.08795	0.005	0.055	4.70859e-06
Ccnd2	1.2111e-10	-0.772083	0.094	0.196	4.82683e-06
Igkv10-96	1.4134e-10	1.21066	0.062	0.012	5.63312e-06
Gsr	1.50013e-10	-0.732257	0.008	0.065	5.97878e-06
Alox5ap	1.64041e-10	-0.84137	0.044	0.125	6.53785e-06
Mrpl33	1.67966e-10	-0.722942	0.11	0.216	6.6943e-06
Txn1	1.96328e-10	-0.72221	0.159	0.273	7.82464e-06
Sema4a	2.27588e-10	-0.728563	0.005	0.055	9.0705e-06
Hpcal1	2.33538e-10	-0.68195	0.019	0.083	9.30764e-06
Ccr2	2.35159e-10	-0.780288	0.007	0.06	9.37224e-06
Klre1	2.47305e-10	-0.975505	0.008	0.059	9.85633e-06
Csf1r	2.52509e-10	-0.810402	0.009	0.062	1.00637e-05
Ramp1	3.03093e-10	-0.754479	0.019	0.081	1.20798e-05
Arhgap17	3.12559e-10	0.801887	0.153	0.069	1.2457e-05
Hhex	4.1174e-10	0.772438	0.135	0.055	1.64099e-05
Ctsh	4.39073e-10	0.648713	0.265	0.157	1.74993e-05
Ms4a6c	6.4834e-10	-0.873028	0.031	0.101	2.58396e-05
Ms4a4c	8.3073e-10	0.751182	0.256	0.155	3.31087e-05
Hsd11b1	8.76931e-10	-0.723444	0.042	0.12	3.49501e-05
Srpk3	8.77911e-10	0.784905	0.084	0.024	3.49891e-05
Btla	9.2219e-10	0.803765	0.104	0.036	3.67539e-05
Trf	9.97008e-10	-1.08775	0.017	0.075	3.97357e-05
Lcp2	1.00361e-09	-0.669427	0.021	0.088	3.9999e-05
Myo1f	1.0797e-09	-0.659996	0.013	0.068	4.30313e-05
Lgals3	1.46558e-09	-0.928416	0.043	0.119	5.84108e-05
Igkv6-15	1.98161e-09	1.05741	0.051	0.008	7.8977e-05
Cd4	2.22582e-09	-0.664774	0.008	0.058	8.87102e-05
Sh2d1a	2.32439e-09	-0.709703	0.021	0.084	9.26386e-05
Ass1	2.40149e-09	-0.757226	0.026	0.088	9.57113e-05
Cd6	2.79755e-09	-0.736731	0.021	0.081	0.000111496
Aldh2	3.45176e-09	0.728744	0.173	0.09	0.00013757
Rnase6	3.86557e-09	0.786882	0.139	0.066	0.000154062
Cst7	4.02645e-09	-0.666624	0.016	0.07	0.000160474
Lef1	4.06396e-09	-0.767723	0.017	0.07	0.000161969
Gimap3	4.07232e-09	-0.651734	0.171	0.278	0.000162302
Ctsb	4.23835e-09	-1.01945	0.199	0.305	0.00016892
Dok2	4.29659e-09	-0.724878	0.016	0.071	0.000171241
Prkch	5.19903e-09	-0.652441	0.014	0.069	0.000207207
Tpt1	5.4513e-09	-0.368063	0.638	0.75	0.000217261
Hmgn1	6.02739e-09	0.695489	0.266	0.173	0.000240222
S100a10	6.17735e-09	-0.620155	0.3	0.414	0.000246198
Tmem243	6.32175e-09	0.670494	0.097	0.033	0.000251953
Itk	6.92819e-09	-0.660037	0.015	0.069	0.000276123
Anxa1	7.49969e-09	-0.959997	0.015	0.067	0.0002989
Cd5	9.3287e-09	-0.634902	0.009	0.055	0.000371795
Glipr2	9.34909e-09	-0.660847	0.021	0.083	0.000372608
Gm43291	1.05144e-08	0.667783	0.065	0.017	0.00041905
Efhd2	1.06319e-08	-0.610468	0.014	0.066	0.000423733
Cd38	1.10998e-08	0.686533	0.094	0.032	0.000442383
Syvn1	1.1155e-08	0.752602	0.079	0.026	0.000444582
Rps16-ps2	1.18311e-08	-0.354667	0.533	0.661	0.00047153
Parp1	1.19035e-08	0.707909	0.089	0.034	0.000474414
Scd1	1.20738e-08	0.733733	0.108	0.043	0.0004812
Syk	1.21533e-08	0.701798	0.096	0.038	0.000484368
Myl6	1.25875e-08	-0.366275	0.448	0.576	0.000501675
Dgka	1.82779e-08	-0.620583	0.12	0.217	0.000728465
Tmem123	2.06786e-08	0.625681	0.236	0.146	0.000824148
Ifngr1	2.31133e-08	-0.67674	0.088	0.174	0.00092118
Myl12a	2.48802e-08	-0.456374	0.282	0.403	0.0009916
Epsti1	2.75156e-08	-0.690275	0.061	0.138	0.00109663
Tgtp2	2.87516e-08	-0.700844	0.023	0.078	0.00114589
Rnaset2a	3.04246e-08	-0.651719	0.131	0.227	0.00121257
Mif4gd	3.50431e-08	0.693474	0.14	0.07	0.00139664
Spn	3.63429e-08	-0.638812	0.025	0.087	0.00144845
Maf	3.65163e-08	-0.615183	0.007	0.05	0.00145536
Plbd1	3.87062e-08	-0.843603	0.047	0.107	0.00154264
Ccl5	3.93705e-08	-1.42411	0.403	0.472	0.00156911
Prr5	3.99229e-08	0.571922	0.059	0.014	0.00159113
Itgb1	4.16183e-08	-0.613575	0.014	0.062	0.0016587
Lrmp	4.44591e-08	0.665369	0.119	0.054	0.00177192
Hp	4.72176e-08	-0.869577	0.026	0.082	0.00188186
Tpst2	4.98041e-08	-0.626305	0.06	0.138	0.00198494
Ftl1-ps1	5.02058e-08	-0.741342	0.241	0.342	0.00200095
Ifitm3	5.14346e-08	-1.06941	0.168	0.25	0.00204993
Dnajc3	5.25582e-08	-0.616736	0.034	0.099	0.00209471
Snord13	5.45439e-08	-0.697548	0.035	0.097	0.00217385
Inpp5b	5.80557e-08	-0.592952	0.015	0.064	0.00231381
Gpr18	6.05109e-08	0.709536	0.16	0.087	0.00241166
H2-D1	6.87126e-08	-0.290663	0.812	0.881	0.00273854
Tmem176a	7.17623e-08	-0.63994	0.012	0.058	0.00286009
Zap70	7.67939e-08	-0.603457	0.022	0.078	0.00306062
BE692007	7.88876e-08	0.705039	0.094	0.038	0.00314407
Tgtp1	8.03075e-08	-0.612095	0.011	0.055	0.00320065
Ctss	8.59979e-08	0.217374	0.509	0.378	0.00342745
Bin2	8.72161e-08	-0.562949	0.178	0.281	0.003476
Cd40	9.17982e-08	0.648941	0.084	0.03	0.00365862
Lmbrd1	9.20486e-08	0.711557	0.11	0.05	0.0036686
Izumo1r	1.01397e-07	-0.691067	0.021	0.071	0.00404119
Stap1	1.14063e-07	0.670762	0.106	0.044	0.00454599
Fcgr3	1.21262e-07	-0.711455	0.017	0.066	0.00483289
Gltp	1.26694e-07	-0.579836	0.083	0.164	0.0050494
Man1a	1.37256e-07	0.600202	0.096	0.04	0.00547035
Myo1c	1.37922e-07	0.566316	0.076	0.023	0.0054969
Selenop	1.55887e-07	-0.635788	0.052	0.119	0.00621287
Tmem176b	1.65026e-07	-0.713077	0.019	0.072	0.0065771
Fam189b	1.82485e-07	-0.698743	0.061	0.128	0.00727295
Ncr1	1.83742e-07	-0.784297	0.011	0.05	0.00732304
BC028528	1.96001e-07	0.558963	0.062	0.017	0.00781162
Cnn3	2.02627e-07	0.717093	0.094	0.037	0.00807571
Csk	2.44652e-07	0.630891	0.172	0.101	0.00975061
Ctla2a	2.54293e-07	-0.635751	0.017	0.064	0.0101349
Cd28	2.9442e-07	-0.601947	0.016	0.061	0.0117341
Atox1	3.00402e-07	-0.538787	0.2	0.302	0.0119725
B3gnt8	3.2476e-07	0.607221	0.058	0.018	0.0129433
Tmem50a	3.25389e-07	-0.418331	0.256	0.369	0.0129684
Lfng	3.36977e-07	-0.569075	0.088	0.172	0.0134302
Ppia	3.62842e-07	-0.289561	0.787	0.851	0.0144611
Sypl	3.84861e-07	0.632003	0.1	0.047	0.0153386
Nrm	3.90545e-07	0.637987	0.078	0.033	0.0155652
Rgcc	4.31464e-07	-0.5474	0.02	0.073	0.017196
Abracl	4.50824e-07	-0.422805	0.138	0.239	0.0179676
Id3	4.56866e-07	0.564213	0.23	0.145	0.0182084
Rps6-ps4	4.57322e-07	-0.354023	0.481	0.593	0.0182266
Fyn	4.69917e-07	-0.551485	0.015	0.059	0.0187285
Fos	4.74665e-07	-0.662753	0.03	0.088	0.0189178
Gm8203	4.89025e-07	-0.546734	0.033	0.087	0.0194901
Txk	5.02923e-07	-0.575663	0.012	0.053	0.020044
Gm1821	5.13741e-07	-0.462223	0.304	0.409	0.0204751
Clec4a1	5.14828e-07	-0.537362	0.014	0.058	0.0205185
Kcnn4	5.25575e-07	-0.658524	0.039	0.096	0.0209468
Cnn2	5.93784e-07	-0.386018	0.352	0.463	0.0236653
Cxcr6	6.1061e-07	-0.663616	0.011	0.05	0.0243359
Filip1l	6.12194e-07	0.615776	0.099	0.043	0.024399
Lgals3bp	6.21922e-07	-0.563162	0.029	0.083	0.0247867
Tspo	6.35308e-07	-0.481003	0.221	0.323	0.0253202
Itgal	6.59725e-07	-0.610914	0.026	0.076	0.0262933
Uchl3	6.92631e-07	0.611119	0.14	0.077	0.0276048
Gm19585	7.34765e-07	-0.508316	0.015	0.059	0.0292841
Atp5h	8.0182e-07	-0.371559	0.308	0.421	0.0319565
Rinl	8.27108e-07	-0.559697	0.041	0.102	0.0329644
Vsir	9.00182e-07	-0.561889	0.039	0.1	0.0358768
Map4k1	9.34475e-07	0.559932	0.149	0.083	0.0372435
2010309G21Rik	9.64414e-07	0.582107	0.057	0.018	0.0384367
Sh3bgrl3	1.06601e-06	0.25735	0.793	0.716	0.0424859
Foxp1	1.10032e-06	0.607386	0.182	0.11	0.0438534
Birc3	1.12804e-06	0.559645	0.07	0.025	0.0449582
Cd200	1.18011e-06	0.53784	0.072	0.026	0.0470332
Bcl11a	1.18311e-06	0.584216	0.094	0.042	0.0471527
Psme2	1.42016e-06	-0.392676	0.273	0.379	0.0566007
Sept9	1.44726e-06	-0.535924	0.045	0.106	0.0576804
Pdia4	1.45291e-06	0.591494	0.095	0.044	0.0579056
Gpx4	1.47171e-06	-0.526456	0.147	0.234	0.0586551
Rps27	1.51972e-06	0.100817	0.996	0.99	0.0605684
Lyn	1.54307e-06	0.648535	0.105	0.052	0.061499
Inpp1	1.56573e-06	-0.530345	0.019	0.067	0.062402
Rgs2	1.60888e-06	-0.694466	0.082	0.148	0.0641221
Pld3	1.72547e-06	-0.574243	0.056	0.119	0.0687688
Atp1a1	1.91949e-06	-0.582133	0.058	0.12	0.0765013
Cdc42se1	2.38202e-06	-0.453447	0.152	0.237	0.0949353
Sdcbp	2.70434e-06	-0.555675	0.122	0.2	0.107781
Smc4	3.06688e-06	-0.546881	0.082	0.153	0.122231
Pafah1b3	3.10811e-06	0.59429	0.087	0.04	0.123874
Rps16	3.19816e-06	-0.280743	0.842	0.896	0.127463
Gm14303	3.33668e-06	-0.290489	0.738	0.81	0.132983
Il7r	3.47789e-06	-0.58849	0.032	0.083	0.138611
Pik3ip1	3.52473e-06	-0.563108	0.038	0.09	0.140478
Rtp4	3.52484e-06	-0.52992	0.028	0.075	0.140482
Haao	3.5703e-06	0.552921	0.088	0.037	0.142294
1110059E24Rik	3.63969e-06	0.541991	0.101	0.048	0.14506
Igkv1-117	3.71659e-06	0.37123	0.079	0.033	0.148125
Ubb	4.38971e-06	-0.247085	0.845	0.893	0.174952
Tagln2	4.44329e-06	-0.437869	0.207	0.297	0.177087
Ifi47	4.74616e-06	-0.471071	0.119	0.196	0.189158
Slpi	4.9974e-06	-0.951147	0.107	0.169	0.199171
Ptms	5.01201e-06	-0.53923	0.026	0.073	0.199754
Trp53i11	5.45327e-06	0.566176	0.088	0.039	0.21734
Pmf1	5.54073e-06	0.559266	0.166	0.101	0.220826
Blvrb	5.61054e-06	0.480899	0.183	0.111	0.223608
Cxcr3	6.28094e-06	-0.511413	0.018	0.058	0.250327
Zfp36l2	6.6454e-06	-0.471931	0.021	0.066	0.264852
Pkib	7.06906e-06	0.531499	0.05	0.017	0.281738
Il4i1	7.14916e-06	0.501787	0.079	0.033	0.28493
Cdk2ap2	7.28215e-06	-0.377967	0.31	0.414	0.29023
Evl	7.37936e-06	-0.438242	0.174	0.26	0.294104
Rps6	7.5186e-06	-0.280846	0.764	0.829	0.299654
Glipr1	7.78529e-06	-0.508023	0.05	0.106	0.310283
Pfn1	7.78784e-06	-0.250186	0.71	0.789	0.310384
Ftl1	7.8127e-06	-0.627236	0.679	0.734	0.311375
Nfkbie	8.18116e-06	0.511446	0.068	0.026	0.32606
Cd81	8.38509e-06	0.479378	0.144	0.084	0.334188
Lyl1	8.70517e-06	0.538103	0.081	0.038	0.346945
Gm8797	8.90086e-06	-0.399119	0.292	0.387	0.354744
Gm10250	8.91687e-06	-0.462346	0.107	0.181	0.355382
Lgmn	9.17792e-06	0.501011	0.107	0.054	0.365786
Hmgb2	9.37087e-06	-0.536002	0.102	0.173	0.373476
Dnajc15	9.40415e-06	-0.479782	0.123	0.202	0.374803
Fth1	9.72786e-06	0.116709	0.875	0.823	0.387704
Glrx	9.93698e-06	-0.397124	0.018	0.061	0.396038
Ppp3ca	1.00198e-05	0.529835	0.059	0.022	0.399341
Anp32a	1.01441e-05	-0.466082	0.128	0.204	0.404295
Hspa8	1.04837e-05	-0.255139	0.489	0.591	0.417828
Anxa5	1.07902e-05	-0.490788	0.066	0.127	0.430044
Bst2	1.16777e-05	-0.714246	0.061	0.117	0.465414
Atp1b1	1.32148e-05	-0.649042	0.026	0.065	0.526676
Arrb2	1.40342e-05	-0.476575	0.089	0.157	0.559333
Smpdl3a	1.49919e-05	-0.465101	0.047	0.102	0.597501
Rgs10	1.51053e-05	-0.479369	0.088	0.155	0.602022
Cd68	1.5392e-05	-0.525136	0.027	0.069	0.613447
Cd52	1.54021e-05	0.246104	0.945	0.939	0.613849
Gimap4	1.60021e-05	-0.384163	0.302	0.398	0.637763
Ifitm6	1.63371e-05	-0.494409	0.031	0.082	0.651115
Lrrfip1	1.65809e-05	-0.507748	0.043	0.093	0.660831
Ptprcap	1.72185e-05	0.329665	0.654	0.585	0.686241
Mpeg1	1.77399e-05	-0.528033	0.03	0.075	0.707026
Emp3	1.80511e-05	-0.33545	0.287	0.387	0.719426
Ifitm2	1.80641e-05	-0.576662	0.062	0.122	0.719945
Gimap1	1.91669e-05	0.451738	0.294	0.215	0.763897
Pilra	2.12899e-05	-0.506305	0.017	0.051	0.848507
Sh3bp1	2.22526e-05	-0.46936	0.039	0.088	0.886878
S100a13	2.32777e-05	-0.467628	0.087	0.15	0.927731
Peli1	2.37014e-05	-0.48807	0.063	0.122	0.944619
Chd3	2.63595e-05	-0.448724	0.063	0.122	1
Bex3	2.89104e-05	-0.441057	0.03	0.076	1
Cmc1	2.9967e-05	-0.419781	0.019	0.057	1
Nsg2	3.12569e-05	-0.4829	0.018	0.051	1
Ubac2	3.13278e-05	-0.507023	0.067	0.122	1
Tmem9b	3.2459e-05	-0.395376	0.07	0.132	1
Txndc5	3.32152e-05	0.425517	0.123	0.069	1
Cd96	3.37999e-05	-0.441355	0.018	0.054	1
Ndufa3	3.40239e-05	-0.293112	0.349	0.447	1
Snrpf	3.45894e-05	-0.353142	0.179	0.264	1
Gm6204	3.48686e-05	-0.399294	0.178	0.258	1
Sh2d2a	3.52064e-05	-0.494797	0.035	0.078	1
Ptprc	3.56754e-05	-0.356693	0.22	0.305	1
Abi3	3.82921e-05	0.530384	0.124	0.07	1
Gpsm3	3.85382e-05	-0.426741	0.124	0.195	1
Rpl3-ps1	3.88108e-05	-0.32398	0.352	0.444	1
Sem1	3.95961e-05	-0.342918	0.303	0.391	1
Sit1	4.29996e-05	-0.441796	0.019	0.056	1
Stat1	4.35996e-05	-0.380426	0.122	0.192	1
Mndal	4.52715e-05	0.478963	0.217	0.155	1
Polr2e	4.53568e-05	0.517933	0.165	0.11	1
Zfp36l1	4.60775e-05	0.45029	0.119	0.066	1
H2-Eb2	4.69442e-05	0.480706	0.052	0.02	1
Plekho1	5.10511e-05	0.508276	0.074	0.037	1
Gm23472	5.27221e-05	-0.510169	0.028	0.068	1
Sgk1	5.67273e-05	-0.428686	0.018	0.053	1
Irf7	5.77387e-05	-0.42884	0.028	0.07	1
Pold1	5.91296e-05	0.490514	0.071	0.034	1
Ccl6	6.34734e-05	-0.94504	0.122	0.176	1
Scp2	6.41026e-05	-0.394832	0.146	0.217	1
Exosc8	6.63235e-05	-0.427781	0.048	0.097	1
Rasal3	6.68997e-05	-0.486014	0.055	0.103	1
Ezr	7.11398e-05	0.532754	0.237	0.178	1
Fuca1	7.25258e-05	0.503552	0.107	0.062	1
4930523C07Rik	7.2799e-05	0.452576	0.193	0.13	1
Itgb7	7.85312e-05	-0.459325	0.093	0.155	1
Bnip1	7.941e-05	0.407896	0.055	0.021	1
Creg1	8.09951e-05	-0.547022	0.078	0.136	1
Ppp1r11	8.26548e-05	0.554819	0.18	0.13	1
Pdia3	8.29352e-05	-0.32447	0.129	0.206	1
Gzma	8.48035e-05	-1.51172	0.173	0.214	1
Tnfaip8l2	8.75125e-05	-0.411588	0.082	0.14	1
Rpl19	8.84825e-05	-0.179978	0.791	0.859	1
Plcg2	8.89979e-05	0.452335	0.062	0.029	1
AI467606	9.64915e-05	-0.462024	0.087	0.143	1
Mgat1	9.97468e-05	0.504997	0.081	0.044	1
Ncf4	0.000105376	0.471286	0.166	0.111	1
Ifi209	0.00011138	0.511607	0.151	0.099	1
Gng5	0.000119057	-0.313444	0.304	0.389	1
Kmo	0.00011932	0.401187	0.055	0.022	1
Vars	0.000119488	0.465744	0.099	0.057	1
mt-Cytb	0.000120505	0.306316	0.824	0.802	1
Cyp4f18	0.000121402	0.566398	0.096	0.058	1
Lipa	0.00012254	-0.441121	0.034	0.075	1
Mrpl58	0.000124518	-0.393532	0.059	0.112	1
Stk38	0.000128026	-0.444841	0.051	0.097	1
Hes1	0.00012994	0.459345	0.074	0.038	1
mt-Nd1	0.000129975	0.221318	0.865	0.829	1
Cd1d1	0.000135447	0.491457	0.072	0.036	1
Arf5	0.00013747	-0.368425	0.174	0.249	1
S100a11	0.000141609	-0.709639	0.307	0.367	1
Pcna	0.000150403	-0.328728	0.058	0.113	1
Cox6b1	0.000158021	-0.270678	0.388	0.475	1
Pim1	0.000162666	-0.46173	0.04	0.082	1
Rpl3	0.000164835	-0.163799	0.769	0.84	1
Rps6-ps3	0.000167229	-0.460788	0.127	0.186	1
Tmem71	0.000167621	-0.379559	0.025	0.064	1
Csf2ra	0.000167629	-0.425396	0.04	0.086	1
Spr	0.000175392	-0.365845	0.022	0.06	1
Tes	0.000179982	-0.478146	0.049	0.092	1
Tpt1-ps3	0.000180652	-0.390579	0.259	0.333	1
Fcgr2b	0.000186949	0.486312	0.081	0.043	1
Eef1a1	0.000188374	-0.227189	0.829	0.877	1
Ncf1	0.000202584	0.48694	0.096	0.054	1
Irf1	0.000206153	-0.469426	0.081	0.133	1
C1qc	0.000206414	-1.27103	0.023	0.05	1
B4galnt1	0.000208435	-0.410631	0.104	0.166	1
Dusp1	0.000210139	-0.449978	0.019	0.051	1
Grap	0.000210424	0.405238	0.224	0.164	1
Susd3	0.000211012	0.467983	0.105	0.061	1
Rps29	0.000218551	-0.180345	0.971	0.983	1
Frmd8	0.000223124	-0.427182	0.038	0.077	1
Pdlim1	0.000230229	-0.426858	0.063	0.114	1
Psme2b	0.000231262	-0.354733	0.107	0.169	1
Bid	0.000237929	0.410949	0.065	0.031	1
Sumo2	0.000254866	-0.374478	0.048	0.093	1
RP23-269H21.1	0.000261346	-0.404931	0.074	0.127	1
Serf2	0.000265306	-0.249226	0.448	0.532	1
Ldha	0.000267095	-0.323329	0.306	0.382	1
Elovl5	0.000278499	-0.402716	0.037	0.078	1
Ly6c1	0.000278974	-0.510853	0.024	0.056	1
Tnfaip8	0.000294917	0.433829	0.096	0.056	1
Ifi30	0.000305166	0.431075	0.22	0.164	1
Rflnb	0.000306807	-0.407813	0.034	0.071	1
Rps23-ps1	0.000313852	-0.298045	0.415	0.492	1
Pnrc1	0.000320101	-0.380216	0.126	0.188	1
Irf5	0.000337441	0.448029	0.111	0.067	1
Gm14586	0.000340163	-0.382786	0.272	0.344	1
Rpl18a	0.000342611	0.0736661	0.997	0.987	1
Ssbp4	0.000360305	-0.371963	0.021	0.055	1
Rfk	0.000367417	0.451997	0.073	0.039	1
Iglv2	0.000368171	-0.457084	0.062	0.026	1
H2afv	0.00038115	-0.359403	0.131	0.193	1
Ddost	0.000387983	-0.298304	0.081	0.14	1
Cox7c	0.000388935	-0.234216	0.327	0.412	1
Klk8	0.000396263	-0.357944	0.034	0.074	1
Art2b	0.000413992	-0.357173	0.019	0.05	1
Snx5	0.000418025	0.468019	0.181	0.133	1
Plgrkt	0.000421587	0.445906	0.12	0.076	1
Rab1a	0.000427281	-0.312029	0.061	0.114	1
Lst1	0.000447459	-0.544258	0.107	0.158	1
Trpc4ap	0.000517449	-0.327469	0.046	0.09	1
Ddx54	0.000547703	0.398423	0.085	0.05	1
Tspan13	0.000548578	-0.338407	0.121	0.186	1
Sept1	0.000553646	-0.348852	0.247	0.316	1
Nadk	0.000567106	-0.311849	0.049	0.096	1
Ccnd3	0.000570171	-0.349001	0.091	0.147	1
Med30	0.000571699	-0.379029	0.042	0.082	1
Ptpn22	0.000573647	-0.412125	0.045	0.082	1
Sec61b	0.000576116	-0.326105	0.254	0.325	1
Anxa6	0.000592612	-0.377472	0.105	0.159	1
Gm11346	0.00060363	-0.39602	0.042	0.081	1
Traf3ip3	0.000607188	0.419937	0.124	0.078	1
Ccl9	0.000622397	-0.39078	0.023	0.055	1
Msrb1	0.000628024	-0.661117	0.137	0.192	1
Vamp2	0.00063055	0.407292	0.059	0.03	1
Cyb5a	0.000650098	-0.318466	0.112	0.172	1
Snrnp25	0.000651134	0.450868	0.066	0.036	1
Mrps5	0.000660377	-0.380465	0.02	0.051	1
Tmem14c	0.00066611	-0.367124	0.109	0.164	1
H3f3a-ps1	0.000670158	0.398935	0.053	0.026	1
Immt	0.000707029	-0.398942	0.034	0.069	1
Ctso	0.000719588	0.414021	0.076	0.042	1
Ssr4	0.000733731	-0.28492	0.182	0.252	1
Snap29	0.000761902	0.389442	0.051	0.024	1
Jchain	0.000770534	-0.308149	0.475	0.405	1
Adgre5	0.0007722	-0.371514	0.127	0.185	1
Vps37b	0.000776104	-0.353896	0.024	0.055	1
Gpr65	0.000778004	-0.358217	0.021	0.051	1
Adipor1	0.000796138	-0.399316	0.08	0.128	1
Nfkbia	0.00080479	0.37299	0.281	0.227	1
Ostf1	0.00083138	-0.283907	0.189	0.258	1
Rps23	0.000836547	-0.217828	0.869	0.9	1
Cnp	0.000856718	0.408574	0.239	0.188	1
Spint2	0.000859012	-0.325053	0.034	0.072	1
Cdkn2d	0.000866793	-0.361832	0.08	0.128	1
Rraga	0.000869088	0.426962	0.094	0.059	1
Ppib	0.000880041	-0.318358	0.147	0.207	1
Tmed9	0.000903027	-0.269611	0.117	0.177	1
Gm20559	0.000907792	0.371062	0.057	0.026	1
Srpk1	0.000954457	-0.345635	0.035	0.071	1
H2-DMb1	0.00095788	0.402645	0.131	0.088	1
Rps18	0.000968229	-0.181934	0.789	0.838	1
Gtf2i	0.000982998	-0.402056	0.052	0.092	1
Il1b	0.000989039	-0.774891	0.03	0.056	1
Isg20	0.000996652	-0.272256	0.032	0.072	1
Pdcd4	0.00101241	-0.379156	0.029	0.059	1
Tmod3	0.00102013	0.404388	0.09	0.054	1
Pdlim2	0.00105169	0.420895	0.089	0.056	1
Gm10073	0.00106179	-0.298839	0.254	0.323	1
Neat1	0.0010737	-0.340528	0.117	0.174	1
BC017643	0.00108026	0.424652	0.096	0.061	1
Eno1	0.00112296	-0.277775	0.236	0.305	1
Pgls	0.00113681	0.380604	0.173	0.13	1
Plekha2	0.00115082	0.465954	0.099	0.066	1
Pdap1	0.00117255	-0.2926	0.103	0.161	1
Churc1	0.00117693	-0.340886	0.066	0.111	1
Nedd9	0.00118707	0.381701	0.059	0.032	1
Cyb5r4	0.00120105	-0.366487	0.045	0.085	1
Ywhab	0.00122689	-0.272693	0.209	0.278	1
Pirb	0.00123096	-0.364721	0.029	0.06	1
Rsu1	0.00128045	-0.339317	0.031	0.062	1
Cd48	0.00129445	-0.313926	0.149	0.209	1
Wdr1	0.00130009	-0.302567	0.125	0.18	1
Gm9835	0.00130814	-0.304579	0.132	0.192	1
Asah1	0.00130916	-0.359854	0.025	0.056	1
Cfl1	0.00139278	-0.156334	0.843	0.881	1
Aes	0.00140038	-0.388639	0.112	0.161	1
Sh2b3	0.001442	0.388661	0.057	0.03	1
Ralbp1	0.00145906	-0.365926	0.041	0.076	1
Degs1	0.00148371	-0.330312	0.065	0.111	1
Dhrs7	0.00152167	-0.399942	0.028	0.056	1
Ndufa13	0.00153941	-0.242608	0.285	0.357	1
Tank	0.00154176	0.33605	0.059	0.03	1
Gm7808	0.00155133	-0.215786	0.32	0.394	1
Ubc	0.00157461	-0.254989	0.282	0.354	1
Ppp2r5c	0.00159124	-0.321842	0.034	0.07	1
Gmfg	0.00160442	-0.286716	0.252	0.32	1
Sp140	0.0016229	0.383698	0.067	0.038	1
Tmed10	0.00163949	-0.257153	0.1	0.157	1
Slc1a5	0.00164101	0.391922	0.167	0.123	1
Rps6ka1	0.00165939	-0.33709	0.039	0.073	1
Dgkd	0.00170648	0.400357	0.07	0.04	1
Cd84	0.00171484	-0.35635	0.034	0.067	1
Zfand3	0.0017225	-0.332962	0.044	0.079	1
Txndc15	0.00172667	-0.342911	0.024	0.053	1
Gm6863	0.00173999	-0.334625	0.135	0.19	1
R3hdm4	0.00174709	-0.337032	0.05	0.089	1
Rpl19-ps11	0.00175853	-0.339814	0.183	0.24	1
Oaz1	0.00177268	-0.199173	0.551	0.618	1
Atp6v1d	0.00180608	-0.346903	0.057	0.099	1
Arhgap9	0.00183008	-0.337436	0.1	0.153	1
Rap1a	0.00193754	-0.363274	0.14	0.193	1
Mgst2	0.00195205	-0.387823	0.034	0.066	1
Bsg	0.0019966	-0.25143	0.123	0.181	1
Klf13	0.00201147	-0.29705	0.04	0.077	1
Gm11361	0.00202334	-0.253644	0.456	0.521	1
Dap	0.00202572	-0.278857	0.07	0.12	1
Psmd8	0.00202633	-0.293231	0.122	0.18	1
Prdx5	0.00212217	-0.361111	0.176	0.234	1
Slfn5	0.00214659	-0.328474	0.035	0.069	1
N4bp2l1	0.00215822	-0.29686	0.032	0.065	1
Srgn	0.00228155	0.191646	0.522	0.464	1
Arl2bp	0.0022831	-0.368416	0.044	0.079	1
Gm15501	0.00229246	-0.338252	0.09	0.135	1
Sipa1	0.00232712	0.341331	0.134	0.091	1
Tprgl	0.00234845	-0.354948	0.098	0.144	1
Itga4	0.00242133	-0.438101	0.038	0.067	1
Gm10123	0.00247866	-0.257917	0.187	0.247	1
Mkrn1	0.00247994	-0.290816	0.059	0.102	1
Rpl15	0.00257543	-0.201454	0.655	0.713	1
Gm5526	0.00260969	-0.30573	0.044	0.079	1
Nmi	0.00269349	-0.280402	0.054	0.094	1
Map1lc3b	0.00274953	-0.25592	0.202	0.27	1
Cd44	0.00277296	-0.335088	0.034	0.065	1
Rap1b	0.00281751	-0.322324	0.163	0.219	1
Akr1a1	0.00283343	-0.292803	0.226	0.289	1
Dcaf12	0.00288581	0.378486	0.061	0.037	1
H2afj	0.00290944	-0.220225	0.179	0.243	1
H2-K1	0.00291559	-0.190039	0.823	0.859	1
Uba52	0.00295443	-0.156158	0.603	0.674	1
Taldo1	0.00295513	-0.302725	0.228	0.286	1
Ktn1	0.00295663	0.334368	0.054	0.028	1
Cox17	0.00299521	-0.310855	0.134	0.186	1
Pycard	0.00300953	-0.278264	0.134	0.19	1
Tecr	0.00306253	-0.244255	0.19	0.254	1
Mrps9	0.00307292	0.38304	0.056	0.034	1
Sf3b4	0.00309684	0.354014	0.089	0.057	1
Capzb	0.00312629	-0.256946	0.343	0.411	1
Higd2a	0.00316189	-0.26907	0.139	0.197	1
Ifi27	0.00325313	-0.361518	0.147	0.196	1
Gm3788	0.0032716	-0.33027	0.103	0.147	1
H13	0.00327602	-0.303973	0.101	0.148	1
Atp6v1g1	0.00330463	-0.307286	0.133	0.186	1
Scp2-ps2	0.00331463	-0.285502	0.036	0.068	1
Rnf138	0.00334715	-0.274487	0.033	0.066	1
Ctsz	0.00348932	0.330156	0.249	0.202	1
Rpp25l	0.00352256	0.406851	0.06	0.039	1
Jak1	0.00355217	-0.256279	0.161	0.22	1
Slc15a4	0.00355396	0.367224	0.058	0.032	1
Grina	0.00356689	-0.352302	0.056	0.092	1
Prkcb	0.00358742	0.337565	0.1	0.066	1
mt-Nd5	0.00358836	0.259616	0.357	0.302	1
Comtd1	0.00361315	-0.294527	0.022	0.05	1
Ddit4	0.00361414	-0.346738	0.063	0.101	1
Copb2	0.00364915	-0.280111	0.033	0.065	1
Nol7	0.00367898	0.321101	0.228	0.183	1
Cd82	0.00372255	-0.367485	0.138	0.188	1
Pea15a	0.00378952	-0.285227	0.025	0.053	1
Slc9a3r1	0.00379532	-0.302294	0.058	0.095	1
Azi2	0.00386912	-0.27449	0.022	0.051	1
Tex261	0.00390713	-0.278313	0.087	0.133	1
Eif5b	0.00398508	-0.245317	0.086	0.132	1
Myl12b	0.00421268	-0.208058	0.349	0.418	1
Stx7	0.00429959	0.352539	0.091	0.058	1
Idnk	0.00439434	-0.307953	0.066	0.105	1
Ppdpf	0.00448476	0.339219	0.241	0.198	1
Twf2	0.00455019	-0.309223	0.061	0.097	1
Stk11	0.00464388	0.407585	0.056	0.034	1
Pqbp1	0.00468833	0.321894	0.13	0.093	1
Gstp-ps	0.00471616	-0.286386	0.041	0.074	1
mt-Co1	0.00477346	0.176383	0.836	0.814	1
Phip	0.00478504	0.298235	0.051	0.026	1
Slc48a1	0.00481698	-0.302685	0.036	0.067	1
Rps15a-ps7	0.00484555	-0.239847	0.329	0.395	1
Uqcrc1	0.00487361	-0.226837	0.125	0.178	1
1700020I14Rik	0.00487678	-0.274396	0.023	0.051	1
Limd2	0.00491756	-0.177757	0.551	0.615	1
Gm10443	0.00499459	-0.28654	0.13	0.179	1
Def6	0.00499979	-0.347926	0.046	0.077	1
Bnip3l	0.00501482	-0.309156	0.083	0.123	1
Pecam1	0.00518948	0.347335	0.06	0.037	1
Ptk2b	0.00524262	0.363964	0.084	0.055	1
Pla2g16	0.00531761	-0.309011	0.061	0.099	1
Stat4	0.00542925	-0.274391	0.03	0.058	1
Myd88	0.005569	-0.286639	0.035	0.062	1
Tcof1	0.00560341	-0.311671	0.027	0.052	1
Lasp1	0.00564919	-0.266082	0.048	0.082	1
Snrpb2	0.0057264	-0.288653	0.087	0.129	1
Fh1	0.00574601	0.35975	0.07	0.047	1
Acaa2	0.00579121	-0.225774	0.039	0.074	1
Arhgap4	0.00582811	0.39482	0.086	0.06	1
Ppp1r12a	0.0058537	-0.295225	0.046	0.079	1
Gsdmd	0.00593679	-0.258896	0.047	0.081	1
Ap1m1	0.00594516	0.366512	0.125	0.092	1
Cytip	0.00604726	-0.281856	0.176	0.23	1
Thoc7	0.00606631	-0.337103	0.068	0.103	1
Wdr89	0.00609759	-0.195466	0.439	0.503	1
Vps35	0.00611916	-0.275959	0.045	0.079	1
Ccdc50	0.0061232	0.31082	0.058	0.032	1
Rplp1	0.00613003	-0.175481	0.91	0.931	1
Rtn3	0.00615365	-0.295268	0.06	0.101	1
Skp1a	0.00625338	-0.280834	0.099	0.145	1
Bzw2	0.00629258	-0.366166	0.053	0.082	1
Psmb3	0.00644696	-0.225598	0.177	0.233	1
Trim34a	0.00648684	0.338404	0.073	0.047	1
Rplp0	0.00649282	-0.129355	0.798	0.84	1
Atp6ap2	0.00653136	-0.310837	0.051	0.085	1
Rps28	0.00662148	-0.211255	0.803	0.837	1
Use1	0.00673837	0.362252	0.203	0.166	1
Gm5905	0.0067594	-0.190362	0.4	0.465	1
Ift27	0.00675994	0.376383	0.066	0.047	1
Ifi208	0.00680904	-0.313796	0.029	0.054	1
Bmyc	0.00686635	0.339662	0.12	0.085	1
Cd69	0.00687494	0.270127	0.059	0.033	1
Mtfr1l	0.00693386	-0.26658	0.037	0.067	1
Arpc1b	0.00696328	-0.170773	0.538	0.596	1
1500011K16Rik	0.00701566	-0.256386	0.027	0.055	1
Ndufs5	0.00720294	-0.243434	0.074	0.114	1
Ifnar2	0.00729094	-0.279689	0.043	0.075	1
Rab2a	0.00734885	-0.2903	0.068	0.105	1
Gm13611	0.00737231	-0.301557	0.091	0.132	1
Atg3	0.00737311	-0.314571	0.095	0.136	1
mt-Nd4	0.00750811	0.205759	0.758	0.733	1
Igflr1	0.00754278	-0.230263	0.027	0.055	1
Sec62	0.00755982	-0.306062	0.158	0.207	1
Emc4	0.00758717	-0.276657	0.037	0.068	1
Ddx5	0.00764779	0.289211	0.757	0.747	1
Prdx6	0.00769373	-0.246689	0.13	0.178	1
Tecpr1	0.00784826	-0.253987	0.038	0.069	1
Isg15	0.00797773	-0.309739	0.029	0.054	1
Nans	0.0080104	-0.263437	0.062	0.103	1
Cyth4	0.00804882	-0.275264	0.089	0.127	1
Cox6c	0.00810429	-0.164791	0.407	0.474	1
Eef1b2	0.00815904	-0.238934	0.442	0.498	1
Snx4	0.00816781	-0.325876	0.035	0.062	1
Sigirr	0.00820042	-0.314088	0.03	0.054	1
Prkacb	0.00838986	-0.255933	0.036	0.065	1
Gbp4	0.00851635	-0.359002	0.029	0.053	1
Tcf3	0.00856367	0.310919	0.072	0.047	1
Klf3	0.00862208	-0.298331	0.048	0.078	1
Rassf5	0.00876368	-0.254338	0.069	0.106	1
Acss1	0.00878437	0.307161	0.05	0.029	1
Il4ra	0.00880924	0.309637	0.056	0.033	1
Stmn1	0.00883062	-0.272993	0.079	0.118	1
Tnfrsf18	0.00883646	-0.317217	0.045	0.074	1
Iah1	0.00885265	0.354603	0.061	0.039	1
Cmah	0.00885427	0.355092	0.065	0.041	1
Sh3kbp1	0.00896269	-0.280551	0.074	0.109	1
Rpl41	0.00896435	0.100473	0.978	0.971	1
Ppm1m	0.00897819	0.339442	0.074	0.051	1
Emc6	0.0089942	0.375785	0.12	0.093	1
Spcs2	0.00904335	-0.301451	0.154	0.199	1
Rps27l	0.00922765	-0.195725	0.198	0.254	1
Pabpc1	0.00929106	-0.132456	0.46	0.531	1
Traf1	0.00931827	-0.270561	0.033	0.06	1
Actr1b	0.00933111	-0.340622	0.042	0.068	1
Gm7079	0.00956726	-0.25688	0.035	0.064	1
Chd4	0.00963365	0.312299	0.065	0.042	1
C1qb	0.00964427	-0.79814	0.052	0.073	1
Ctsc	0.00964725	0.252808	0.205	0.161	1
Arf6	0.00967496	0.342278	0.1	0.071	1
Nap1l1	0.00972309	0.374622	0.165	0.132	1
Ndufb3	0.00975736	-0.188075	0.135	0.186	1
Slbp	0.00978993	-0.253272	0.039	0.07	1
Pin4	0.00995812	-0.281419	0.054	0.089	1
Fmnl1	0.0100276	-0.303283	0.078	0.115	1
Sdhb	0.0100546	-0.225084	0.143	0.193	1
Fau	0.010057	0.146717	0.935	0.927	1
Manf	0.0101183	-0.260377	0.095	0.137	1
Acot9	0.0101446	-0.260103	0.031	0.059	1
Sec61a1	0.0103159	-0.164348	0.036	0.071	1
Naa38	0.0104892	-0.190818	0.104	0.151	1
Capza1	0.0107967	-0.261741	0.044	0.074	1
Hexb	0.0108732	0.357697	0.113	0.083	1
Ifi206	0.0109496	-0.278937	0.036	0.061	1
Psme1	0.0109581	-0.153512	0.389	0.456	1
Pgs1	0.0110622	-0.25012	0.036	0.065	1
Rpl10-ps3	0.0110865	-0.216895	0.245	0.3	1
Igtp	0.01115	-0.318575	0.039	0.065	1
Atp6v1e1	0.0112266	-0.184531	0.098	0.147	1
Arhgap45	0.0114584	-0.176482	0.272	0.337	1
Bola2	0.0115491	-0.177253	0.15	0.201	1
Gsto1	0.011563	-0.205522	0.032	0.062	1
Gm15536	0.011604	-0.153365	0.396	0.458	1
Gm12481	0.0116253	-0.232723	0.131	0.176	1
Cd9	0.0117402	-0.233508	0.059	0.092	1
Rpl32	0.0117646	0.0895286	0.98	0.977	1
Ndufa4	0.0118376	-0.124897	0.356	0.419	1
Ppp1r18	0.0119463	-0.222831	0.208	0.263	1
Edem1	0.0120002	-0.310915	0.039	0.065	1
Nt5c3	0.0121842	-0.241344	0.043	0.073	1
Zfas1	0.0122031	0.285687	0.15	0.118	1
Ndufv3	0.0122699	-0.216258	0.172	0.224	1
S1pr1	0.0123021	0.295794	0.127	0.093	1
Sod2	0.0124293	-0.26717	0.061	0.097	1
Akap8l	0.0125793	0.321768	0.059	0.039	1
Cnpy2	0.0127253	-0.197317	0.054	0.088	1
Pml	0.0127709	0.307104	0.063	0.042	1
Mfsd5	0.012797	-0.214923	0.024	0.05	1
Ighg2c	0.0128579	-0.0735304	0.105	0.076	1
Cox7b	0.0129537	-0.153764	0.324	0.385	1
Zfp706	0.0129656	0.307208	0.327	0.291	1
Mrpl57	0.0129818	-0.170818	0.096	0.141	1
Emg1	0.013214	-0.175058	0.174	0.228	1
Rps13-ps2	0.0132426	-0.195725	0.333	0.391	1
Ndufa10	0.0133099	-0.227077	0.068	0.105	1
Aida	0.0133759	0.325052	0.055	0.035	1
Ubl4a	0.0136895	-0.184446	0.069	0.111	1
Glud1	0.0137019	-0.252189	0.044	0.074	1
Uba1	0.0137498	-0.276607	0.066	0.1	1
Rpl35	0.0138162	0.128572	0.863	0.838	1
Acadvl	0.0138385	-0.245255	0.035	0.064	1
Sh3glb1	0.0140896	-0.194044	0.132	0.182	1
Sf3b2	0.0141324	0.275031	0.145	0.11	1
Cdc123	0.0141378	-0.228257	0.05	0.082	1
Gm5879	0.0141884	-0.245993	0.033	0.058	1
Oxct1	0.0144108	-0.324779	0.044	0.071	1
Yipf4	0.0145956	-0.199914	0.06	0.099	1
Sdf4	0.014661	-0.168666	0.146	0.198	1
Fam133b	0.0151502	-0.226457	0.041	0.072	1
Apoe	0.015232	-0.123913	0.246	0.192	1
Ube2f	0.0153274	-0.224846	0.037	0.064	1
Gm4149	0.0154528	-0.188848	0.521	0.572	1
Rpl12	0.0155208	-0.14666	0.6	0.654	1
Grb2	0.0155445	0.343603	0.099	0.073	1
H2-Q6	0.0158709	0.240616	0.226	0.181	1
Gramd1a	0.015873	-0.294672	0.088	0.122	1
Rps12	0.0159367	0.165922	0.731	0.7	1
Atp2a3	0.0159554	0.324013	0.058	0.037	1
Lamp1	0.0159768	-0.302824	0.109	0.151	1
mt-Nd2	0.0160764	0.209573	0.709	0.69	1
Pitpna	0.0161186	-0.202522	0.066	0.101	1
Gm5805	0.0163316	-0.245785	0.367	0.421	1
Oaz1-ps	0.0163321	-0.266987	0.108	0.148	1
Luc7l3	0.0164773	0.338986	0.096	0.074	1
Ndufa1	0.016578	-0.160914	0.177	0.229	1
Nfkb2	0.0167201	0.366755	0.074	0.052	1
Cbfb	0.0167705	-0.209231	0.028	0.053	1
Mgrn1	0.0170207	0.239296	0.055	0.032	1
Alg5	0.0171742	-0.204405	0.06	0.097	1
Hmox1	0.017349	-1.19785	0.056	0.07	1
Ikzf3	0.0173613	0.241678	0.053	0.032	1
Atp5sl	0.0175689	0.295936	0.052	0.033	1
Btg1	0.0176235	0.275388	0.309	0.267	1
Cox6a1	0.0180694	-0.11918	0.456	0.518	1
Utp3	0.0180771	0.293476	0.078	0.056	1
Il21r	0.0182463	0.293688	0.076	0.052	1
Cetn2	0.0184934	-0.207993	0.058	0.094	1
Ddx41	0.0187674	0.304396	0.052	0.033	1
Rps24-ps3	0.0188969	-0.181604	0.224	0.275	1
Tmem258	0.0190426	0.163501	0.383	0.334	1
Ndufb11	0.019547	-0.182052	0.166	0.216	1
Snap23	0.0195604	-0.169899	0.026	0.052	1
Pon2	0.0196689	-0.155859	0.043	0.075	1
Srebf2	0.0196984	0.247263	0.054	0.032	1
Rnf166	0.0198395	-0.321035	0.049	0.073	1
Yipf5	0.0200361	-0.181633	0.032	0.06	1
Ssr2	0.0200869	-0.224577	0.124	0.165	1
Tuba1b	0.020366	-0.23687	0.214	0.261	1
Tubb5	0.0206487	-0.14394	0.18	0.234	1
Arhgap15	0.0206751	-0.247934	0.05	0.076	1
Ss18	0.0206949	-0.259598	0.035	0.059	1
Rpl29	0.0208095	-0.121666	0.451	0.514	1
Frg1	0.0210732	-0.208071	0.065	0.1	1
Brd2	0.021074	0.312027	0.081	0.059	1
Arpc5	0.0212186	-0.161454	0.338	0.391	1
Myh9	0.021232	-0.292706	0.07	0.097	1
Zbp1	0.0213475	-0.253331	0.053	0.082	1
Arl1	0.0213568	-0.244654	0.045	0.072	1
Eif1	0.0213651	0.190284	0.764	0.74	1
Rpl23a	0.0214813	-0.131071	0.807	0.841	1
Ubald1	0.0214947	-0.27285	0.033	0.054	1
Hp1bp3	0.0218457	-0.248392	0.058	0.088	1
Golga7	0.0218591	-0.228052	0.051	0.079	1
Gm24265	0.0220291	-0.25738	0.037	0.06	1
Upf3b	0.0221775	0.265073	0.05	0.033	1
Adar	0.0221908	0.295692	0.128	0.1	1
Satb1	0.0224277	-0.285672	0.042	0.066	1
Stip1	0.0225426	-0.234573	0.046	0.075	1
Lbh	0.0228628	0.308709	0.063	0.043	1
Mcl1	0.0228831	0.329318	0.161	0.133	1
Tor3a	0.0231074	0.248608	0.055	0.034	1
Gm15500	0.0231275	-0.252009	0.197	0.238	1
Mbp	0.0232085	-0.2208	0.029	0.051	1
Csnk2b	0.02322	-0.192378	0.129	0.173	1
Ccdc12	0.023377	-0.214889	0.114	0.156	1
Mrpl41	0.0234489	-0.188092	0.051	0.083	1
Card19	0.0237979	-0.261947	0.056	0.084	1
Rbbp7	0.0238147	-0.200701	0.076	0.11	1
Eif4a1	0.0238207	-0.170307	0.25	0.302	1
Sdhd	0.0239393	-0.232302	0.042	0.069	1
mt-Rnr1	0.0241702	-0.271587	0.128	0.166	1
Ninj1	0.0242105	-0.169394	0.037	0.066	1
Ywhah	0.0242278	-0.231749	0.153	0.196	1
Pik3cd	0.0244624	-0.286704	0.056	0.082	1
S100a9	0.0244897	-1.14696	0.543	0.47	1
Atp5b	0.0246421	-0.115009	0.356	0.411	1
Cbx1	0.0246592	0.263075	0.104	0.077	1
Slfn2	0.0246834	-0.255262	0.161	0.198	1
Scpep1	0.0246879	0.328896	0.071	0.052	1
Slc35b1	0.0249899	-0.16935	0.037	0.065	1
Rps10-ps2	0.0250332	-0.245673	0.306	0.351	1
Ntan1	0.025211	-0.243628	0.058	0.087	1
Tbca	0.0253272	-0.188879	0.143	0.188	1
Pim2	0.0254448	-0.215549	0.034	0.057	1
Gm12183	0.0255239	0.25298	0.054	0.036	1
Ndufc2	0.0256218	-0.176137	0.108	0.147	1
Xist	0.0257903	0.247309	0.179	0.147	1
Gm6180	0.0259274	-0.263983	0.046	0.069	1
Leprot	0.026228	-0.290199	0.05	0.078	1
Gm6274	0.026293	-0.252811	0.124	0.162	1
Tmem59	0.0263266	-0.166609	0.153	0.2	1
Acsl5	0.0266311	-0.214571	0.049	0.077	1
Tmbim6	0.0268799	-0.132162	0.266	0.323	1
Selenok	0.0274414	-0.131036	0.147	0.197	1
Gm10689	0.0276264	-0.252757	0.048	0.072	1
Rbm3	0.0276347	-0.219421	0.113	0.151	1
Elof1	0.0277489	0.273237	0.103	0.079	1
Cdk5rap3	0.0278122	-0.200771	0.032	0.057	1
Cdk11b	0.027854	-0.208243	0.089	0.123	1
Gm10275	0.0279196	-0.2054	0.336	0.38	1
Pld4	0.0280714	0.251442	0.131	0.101	1
Rpl31-ps8	0.0285119	-0.178771	0.218	0.267	1
Rgs19	0.0285124	0.342801	0.173	0.146	1
Rpl18-ps2	0.0287542	-0.219158	0.122	0.16	1
Wfdc17	0.0287572	-0.39212	0.043	0.064	1
Erp29	0.0289675	0.315375	0.165	0.138	1
M6pr	0.0292126	-0.211297	0.118	0.158	1
Psmb9	0.0294985	-0.246571	0.157	0.195	1
Tsc22d4	0.0301507	-0.241123	0.077	0.111	1
Ppil1	0.0303966	0.286484	0.052	0.037	1
Gm8186	0.03065	-0.212464	0.239	0.281	1
Fam104a	0.0307019	-0.210561	0.091	0.127	1
Gm12338	0.0308426	-0.161273	0.11	0.148	1
Lta4h	0.0310194	-0.262673	0.087	0.12	1
Rpl7-ps7	0.0310715	-0.214033	0.105	0.142	1
Gm2962	0.0313675	-0.188863	0.026	0.05	1
Uqcrc2	0.0315848	-0.205238	0.114	0.155	1
Rsbn1l	0.0318426	0.25635	0.067	0.044	1
Tspan3	0.0318528	-0.192115	0.028	0.05	1
Sec61g	0.0319466	-0.151411	0.208	0.255	1
Gm13192	0.0322177	-0.246756	0.033	0.053	1
Rfc2	0.0322841	0.274736	0.117	0.092	1
Rad21	0.0323145	-0.213308	0.056	0.085	1
Bcl2	0.0324199	0.224195	0.069	0.046	1
March5	0.0325245	-0.223914	0.04	0.065	1
Ndufa12	0.0326015	0.308352	0.154	0.127	1
Prpf38b	0.0326433	0.286912	0.082	0.061	1
Vdac2	0.032796	0.291204	0.133	0.109	1
Park7	0.0328352	-0.118181	0.228	0.281	1
Smarcd2	0.0329794	0.278818	0.079	0.058	1
Cbx7	0.0329981	0.292183	0.064	0.044	1
Txnip	0.0331845	-0.249688	0.103	0.137	1
Strn4	0.0337261	0.298258	0.056	0.038	1
Mbnl1	0.033767	-0.223325	0.176	0.219	1
Mrpl17	0.0337738	-0.218595	0.061	0.091	1
Cox19	0.0342583	-0.222409	0.031	0.051	1
Gm8430	0.0344666	-0.198102	0.226	0.271	1
Spop	0.0345047	-0.175776	0.053	0.082	1
Klhdc2	0.0346238	-0.151755	0.034	0.06	1
Ube2i	0.0348457	-0.212032	0.058	0.088	1
Cct2	0.0350504	-0.230551	0.108	0.143	1
Nol12	0.0351532	-0.180425	0.034	0.061	1
Gm9892	0.0352154	-0.199755	0.03	0.051	1
Tor1a	0.0356168	-0.142092	0.027	0.051	1
Igha	0.0356187	0.325615	0.421	0.398	1
Cst3	0.0357005	-0.742298	0.324	0.346	1
Gm17018	0.0357035	-0.258379	0.032	0.053	1
Bax	0.0357737	-0.222267	0.103	0.139	1
Mettl9	0.0358308	-0.184125	0.036	0.06	1
Asnsd1	0.0365397	0.278333	0.069	0.051	1
Hba-a1	0.0369869	-0.214621	0.135	0.105	1
Tln1	0.0371843	-0.1942	0.072	0.105	1
Mrpl43	0.0371964	0.279665	0.096	0.072	1
Eif4ebp2	0.0372683	-0.205726	0.045	0.068	1
Gdi2	0.0374846	0.257002	0.235	0.202	1
Preb	0.0377261	-0.203981	0.044	0.069	1
Vrk1	0.0377273	-0.120009	0.048	0.078	1
Shmt2	0.0380005	-0.267698	0.048	0.071	1
Cycs	0.0380762	-0.186012	0.158	0.202	1
Dhrs1	0.0381847	-0.173342	0.029	0.051	1
Ahsa1	0.0382606	-0.18753	0.08	0.114	1
Ltf	0.0383089	-0.699085	0.033	0.051	1
Tmem242	0.0384648	0.230137	0.057	0.039	1
Gm12254	0.0389893	-0.190187	0.109	0.144	1
Rpl5	0.0390848	-0.171293	0.492	0.537	1
Clcn4	0.0390917	-0.175255	0.029	0.051	1
Ubtf	0.0391084	0.240256	0.074	0.051	1
Samhd1	0.0392617	0.302808	0.226	0.201	1
Mapre1	0.0392806	-0.225355	0.132	0.167	1
Rcsd1	0.0392812	0.263844	0.099	0.074	1
Scand1	0.0393498	0.213708	0.234	0.201	1
Cox7a2l	0.0396602	-0.124356	0.245	0.294	1
Fam174a	0.0402891	-0.226931	0.044	0.065	1
Ubxn4	0.0405419	-0.17044	0.056	0.084	1
Vapb	0.0407194	-0.213364	0.038	0.06	1
Zfp36	0.0410244	0.202014	0.204	0.171	1
Gm16089	0.0412369	-0.165988	0.042	0.07	1
Mcm6	0.0413629	-0.224637	0.048	0.07	1
Cnppd1	0.0416593	-0.153992	0.087	0.121	1
Gosr2	0.0423108	-0.171664	0.035	0.056	1
Gars	0.0423944	-0.207723	0.046	0.071	1
Dynlrb1	0.0425209	-0.0975058	0.222	0.273	1
Mical1	0.0428234	-0.183541	0.039	0.06	1
Ndufa7	0.0430073	-0.115796	0.218	0.267	1
Eif3e	0.043035	-0.252809	0.158	0.192	1
2700060E02Rik	0.0433384	-0.167713	0.119	0.155	1
Eny2	0.0438517	-0.168326	0.059	0.088	1
C1qbp	0.0438799	0.252888	0.135	0.109	1
RP23-288C18.3	0.0443376	-0.180492	0.138	0.179	1
Hck	0.0444047	0.272037	0.092	0.07	1
2410006H16Rik	0.0444635	0.296694	0.218	0.193	1
Timm17b	0.044494	0.344591	0.114	0.099	1
C1qa	0.0446689	-0.756274	0.048	0.06	1
Map2k1	0.0447532	0.305908	0.088	0.068	1
Pdcd10	0.0448355	-0.099629	0.09	0.127	1
Usf2	0.0449671	0.254841	0.07	0.052	1
Iscu	0.0449981	-0.162039	0.062	0.094	1
Rpl24	0.0450064	-0.0832452	0.41	0.468	1
Tuba1a	0.0451411	-0.187334	0.043	0.068	1
Cib1	0.0452822	0.300806	0.165	0.142	1
Arhgdib	0.0455474	0.168987	0.607	0.576	1
Gdi1	0.045827	0.320283	0.124	0.102	1
Eif3c	0.0461133	0.332099	0.107	0.088	1
Qdpr	0.0461716	-0.194425	0.055	0.079	1
Arpc2	0.0461768	-0.131572	0.471	0.52	1
Snx12	0.0468019	-0.197854	0.035	0.056	1
Gm11273	0.0468749	-0.131801	0.047	0.074	1
Ube2g2	0.0468964	-0.166882	0.033	0.055	1
Vasp	0.0470126	-0.179644	0.231	0.271	1
Rps3a1	0.0470195	-0.06866	0.902	0.936	1
Taf6l	0.0472047	-0.111393	0.144	0.189	1
Csnk1a1	0.0472238	-0.225717	0.057	0.083	1
Sfr1	0.0472484	-0.153023	0.038	0.062	1
Zfp207	0.0474207	0.236066	0.108	0.084	1
Ebna1bp2	0.0476552	0.275523	0.072	0.055	1
Dnajb6	0.0477224	-0.179268	0.067	0.096	1
Rexo2	0.0477925	-0.218247	0.123	0.157	1
Cope	0.0480277	-0.156308	0.147	0.189	1
Tmem126a	0.0482411	-0.196805	0.045	0.068	1
Rftn1	0.0485421	0.210098	0.078	0.056	1
Rnf7	0.0487351	-0.273819	0.065	0.09	1
Bri3	0.0490327	-0.155777	0.043	0.068	1
Aif1	0.0491406	-0.205241	0.034	0.055	1
Slc28a2	0.0496781	0.186891	0.074	0.05	1
Tial1	0.0498767	0.287333	0.062	0.05	1
Tmem173	0.049895	-0.144006	0.077	0.107	1
AI413582	0.0499578	-0.20429	0.094	0.124	1
Mdh2	0.0501514	-0.206395	0.15	0.189	1
Gm7536	0.0505291	-0.0924917	0.334	0.388	1
Me2	0.0506209	-0.157404	0.033	0.058	1
Hdac2	0.050741	-0.176709	0.03	0.05	1
Dpm3	0.0515888	-0.171974	0.094	0.127	1
Gm12396	0.0516559	-0.181127	0.036	0.056	1
Capza2	0.0517432	-0.137293	0.184	0.229	1
Trim12a	0.0520025	-0.216537	0.082	0.109	1
Cox4i1	0.052139	-0.0824187	0.529	0.578	1
Exosc1	0.0526241	0.209047	0.051	0.036	1
Slc50a1	0.0527711	0.276631	0.154	0.127	1
B9d2	0.0529383	0.236182	0.054	0.038	1
Gm10132	0.0530021	-0.169514	0.206	0.243	1
Lman2	0.0531677	-0.156877	0.108	0.145	1
Add3	0.0533156	0.255426	0.107	0.084	1
Nsmce1	0.053597	0.225832	0.147	0.122	1
Ube2l3	0.0536548	-0.174204	0.113	0.149	1
A930005H10Rik	0.0536879	-0.186536	0.057	0.081	1
Traf7	0.053883	0.237789	0.054	0.039	1
Ptcd2	0.0540593	-0.184412	0.037	0.06	1
Laptm4a	0.0541625	-0.23133	0.104	0.138	1
Borcs7	0.0543839	0.273424	0.07	0.053	1
Dctn3	0.0544339	-0.165185	0.097	0.13	1
Nras	0.0545218	-0.187722	0.039	0.061	1
Emc7	0.0546264	-0.135388	0.037	0.062	1
Ighg2b	0.0546889	1.22884	0.086	0.071	1
Mtx2	0.0547153	0.323066	0.053	0.041	1
Pdcd5-ps	0.0548447	-0.187991	0.03	0.05	1
Cd2	0.0549452	-0.195743	0.22	0.261	1
Atxn2l	0.05496	-0.188332	0.035	0.055	1
Tfam	0.0560195	0.235919	0.059	0.042	1
Son	0.0561854	0.191309	0.404	0.372	1
Smc3	0.0563326	-0.134943	0.029	0.052	1
Mob1a	0.0567981	-0.209595	0.071	0.095	1
Psme3	0.0571195	-0.217742	0.056	0.081	1
Mark2	0.0577146	-0.196332	0.04	0.062	1
Arpp19	0.0577517	-0.16804	0.232	0.275	1
Cd164	0.0578503	-0.129334	0.104	0.141	1
Sla	0.0579288	-0.170599	0.067	0.094	1
Bri3bp	0.0579415	-0.157988	0.047	0.07	1
Rsrc2	0.0581416	0.258045	0.09	0.071	1
Med8	0.0582238	-0.228557	0.047	0.068	1
Rtcb	0.0582637	0.242568	0.094	0.073	1
Tap1	0.0587593	-0.216959	0.096	0.125	1
Gm10288	0.0589668	-0.0851273	0.332	0.386	1
Rab11b	0.0589744	-0.166063	0.116	0.15	1
Polr2j	0.0591352	0.311224	0.154	0.135	1
Fam3c	0.0592134	0.252463	0.069	0.052	1
Prelid3b	0.0593364	-0.178193	0.052	0.077	1
Rnf114	0.0593782	-0.18402	0.108	0.141	1
Nsmce4a	0.0594943	0.223903	0.059	0.043	1
Il2rg	0.059593	-0.169365	0.396	0.44	1
Smdt1	0.0599031	-0.244533	0.166	0.197	1
Rnps1	0.0604156	-0.174354	0.046	0.07	1
Ybx1	0.0607578	0.252388	0.268	0.244	1
Gm14165	0.0611665	-0.186547	0.117	0.149	1
Gm9844	0.0612634	-0.175731	0.058	0.082	1
Eloc	0.0613831	-0.223176	0.094	0.124	1
AU020206	0.0625004	0.218616	0.055	0.039	1
BC004004	0.062885	0.326855	0.096	0.082	1
Rpl13-ps6	0.0631185	-0.16564	0.065	0.092	1
Polr2l	0.0634174	-0.143041	0.12	0.155	1
H2-T23	0.0638017	-0.172954	0.05	0.071	1
2010107E04Rik	0.0642485	-0.0892584	0.266	0.316	1
Hjurp	0.0644456	-0.163003	0.03	0.05	1
Arhgap25	0.0646569	0.15927	0.064	0.043	1
Fam65b	0.0646782	0.219336	0.076	0.054	1
RP23-70B19.5	0.0647898	-0.212969	0.087	0.112	1
Gm13436	0.0649808	-0.18453	0.221	0.26	1
Gimap6	0.0650719	0.169774	0.394	0.364	1
Gtf3a	0.0653669	-0.202897	0.048	0.07	1
Usp50	0.0659088	-0.145824	0.038	0.06	1
Rps10	0.0660992	-0.144783	0.596	0.635	1
Rps3a2	0.0665718	-0.134698	0.26	0.303	1
March2	0.0670719	-0.218009	0.039	0.056	1
Gnptg	0.0671742	-0.171953	0.058	0.085	1
Psmb7	0.0686516	-0.102691	0.07	0.102	1
Pcbp2	0.0687243	-0.135826	0.213	0.255	1
Limd1	0.0689961	0.211868	0.091	0.071	1
Ccnt2	0.0692256	-0.209972	0.043	0.06	1
BC005537	0.0692272	0.238106	0.054	0.039	1
Pde4b	0.0692903	0.262474	0.054	0.039	1
P4hb	0.0694498	-0.161347	0.104	0.137	1
Sod1	0.0694825	-0.17319	0.104	0.133	1
Slc25a17	0.0696562	-0.206359	0.036	0.056	1
Psmg4	0.0696899	0.252824	0.132	0.112	1
Pum2	0.0699814	-0.20542	0.046	0.068	1
Hdgf	0.0700361	-0.199305	0.058	0.084	1
Gyg	0.0702794	-0.144823	0.03	0.05	1
Rplp2	0.0703921	-0.116525	0.794	0.826	1
Gapdh	0.070602	-0.0800888	0.465	0.516	1
Commd2	0.0706431	-0.205945	0.041	0.059	1
Fam96b	0.0707392	-0.225307	0.058	0.082	1
Psmb10	0.0708605	-0.233919	0.169	0.2	1
Gm10224	0.0712789	-0.216181	0.039	0.057	1
Ier2	0.0714612	-0.230009	0.143	0.173	1
Txndc17	0.0718167	-0.151143	0.095	0.127	1
Zfand6	0.0718351	-0.156604	0.087	0.118	1
Rps20	0.0720315	0.139254	0.801	0.787	1
Cox16	0.0720745	-0.179588	0.05	0.073	1
Slu7	0.0726038	-0.148599	0.039	0.061	1
Spcs1	0.0727022	-0.100283	0.175	0.215	1
Hibadh	0.0729806	0.196098	0.066	0.05	1
Cr1l	0.0739917	-0.158495	0.071	0.099	1
Washc1	0.0746745	-0.155099	0.031	0.05	1
Smim4	0.074702	-0.0911012	0.062	0.092	1
Atp5a1	0.0749073	-0.0527319	0.298	0.349	1
Uqcrh	0.075093	-0.112477	0.385	0.431	1
Mrps35	0.0752498	-0.136471	0.039	0.06	1
Supt5	0.0753212	-0.160699	0.046	0.068	1
Sdf2l1	0.0758416	-0.131369	0.052	0.077	1
Yif1b	0.0759052	0.222216	0.052	0.04	1
Hnrnph1	0.0764814	0.183342	0.088	0.07	1
Gm10036	0.0765142	-0.147521	0.179	0.214	1
Nip7	0.0770949	-0.19906	0.05	0.069	1
Rer1	0.0771615	-0.147568	0.105	0.138	1
Nptn	0.0774774	-0.159094	0.041	0.062	1
Gm11425	0.0782102	-0.214316	0.045	0.062	1
Slc25a39	0.0783036	-0.172274	0.044	0.067	1
Higd1a	0.0784016	-0.138317	0.094	0.123	1
Usmg5	0.078691	-0.114386	0.264	0.305	1
Gm8369	0.0789079	0.205561	0.24	0.215	1
Gpbp1	0.0789286	-0.199545	0.058	0.079	1
Nxf1	0.0793069	-0.0803944	0.104	0.142	1
Xrn2	0.0797476	-0.183945	0.084	0.109	1
Pam16	0.0797642	0.275695	0.074	0.06	1
Dnaja1	0.0802683	-0.182531	0.139	0.168	1
Twistnb	0.0803757	0.246515	0.058	0.043	1
Gps1	0.0809269	0.229181	0.051	0.038	1
Ube2d3	0.0811715	-0.0978973	0.282	0.328	1
Gm15710	0.0811787	-0.180797	0.052	0.074	1
Bzw1	0.0817604	0.258289	0.118	0.102	1
Ehd1	0.0819726	0.22899	0.065	0.05	1
Gm14539	0.0821256	-0.12289	0.061	0.088	1
Ebp	0.0825409	-0.160457	0.035	0.055	1
Tmed2	0.0826126	-0.169965	0.117	0.147	1
Chchd7	0.0826974	-0.15239	0.036	0.055	1
Ppp2r2a	0.0827084	-0.219317	0.047	0.064	1
Dtx1	0.0829824	0.1727	0.082	0.06	1
Grk2	0.0831877	0.282673	0.09	0.074	1
Sh3gl1	0.0832927	-0.15903	0.037	0.055	1
Cct6a	0.0839282	-0.201095	0.146	0.179	1
Stk24	0.0840238	-0.149916	0.06	0.085	1
Polr2c	0.0842694	-0.101405	0.061	0.091	1
Atp6v1c1	0.0844094	-0.177754	0.058	0.083	1
Mgat2	0.0845038	-0.113648	0.036	0.057	1
Tpd52l2	0.0845448	-0.118612	0.045	0.069	1
Atp5f1	0.084611	-0.14318	0.243	0.278	1
Tm9sf3	0.0847495	-0.128761	0.073	0.1	1
Dlst	0.0848451	-0.0958548	0.03	0.052	1
Lsm7	0.0848563	0.218099	0.161	0.137	1
Cfp	0.0849721	-0.462811	0.085	0.097	1
Ddit3	0.0857755	-0.169014	0.037	0.054	1
Rps10-ps1	0.0857973	-0.134126	0.101	0.133	1
Tor1aip1	0.0859073	0.183276	0.087	0.068	1
Tgfb1	0.0860842	0.246292	0.063	0.05	1
Ubald2	0.0861411	-0.114399	0.05	0.075	1
Atp5l	0.0862536	-0.176267	0.135	0.165	1
Ndufs8	0.0870321	0.261645	0.172	0.154	1
H2-M3	0.087549	0.250496	0.093	0.075	1
Ostc	0.0877115	-0.150471	0.115	0.148	1
Taz	0.0877513	0.211947	0.08	0.061	1
Sqstm1	0.087759	-0.152817	0.096	0.124	1
Calm2	0.0880969	-0.104044	0.288	0.333	1
Slamf6	0.0882397	0.227474	0.142	0.121	1
Fam162a	0.0884764	-0.145432	0.059	0.084	1
Tap2	0.0884871	-0.148884	0.064	0.09	1
Nsa2	0.0885443	-0.153655	0.054	0.075	1
Rps26-ps1	0.0887171	-0.131113	0.293	0.334	1
Trim12c	0.0890721	0.196317	0.057	0.041	1
Marc2	0.0893886	0.228387	0.12	0.102	1
Oard1	0.0898269	0.225325	0.089	0.071	1
Atp5k	0.0901147	-0.076637	0.279	0.324	1
Stk4	0.0906275	-0.174859	0.044	0.062	1
Mospd3	0.0909282	-0.159883	0.038	0.058	1
Cd53	0.0910494	0.129794	0.444	0.413	1
Uqcrb	0.0911357	-0.0706229	0.281	0.328	1
Rdm1	0.0914029	0.241613	0.054	0.042	1
AC149090.1	0.0915078	0.205478	0.127	0.104	1
Sharpin	0.0917016	0.266838	0.103	0.088	1
Ndufb6	0.0918813	-0.132386	0.128	0.162	1
Sms	0.0919457	-0.14416	0.034	0.05	1
Txn2	0.0919524	0.243976	0.182	0.162	1
Arhgdia	0.092225	0.233776	0.306	0.286	1
Rpl18	0.0922731	-0.0790814	0.677	0.719	1
Pnkp	0.0923213	-0.157628	0.049	0.071	1
Hsd17b10	0.092559	-0.196059	0.048	0.068	1
Slc44a2	0.0927269	-0.116914	0.1	0.13	1
Nt5c3b	0.0931571	-0.176976	0.047	0.067	1
Phf1	0.0935254	0.199566	0.052	0.038	1
Macf1	0.0936302	0.153314	0.082	0.061	1
Ssr3	0.0955135	-0.134609	0.057	0.081	1
Pa2g4	0.0959279	0.237322	0.107	0.089	1
Rpl6	0.0962051	0.121323	0.736	0.714	1
Zdhhc20	0.0963088	-0.167842	0.06	0.084	1
Morf4l1	0.0963163	-0.125007	0.071	0.099	1
Abhd12	0.0965996	-0.161095	0.033	0.051	1
Snrpd2	0.0970605	0.256149	0.173	0.154	1
Gm6085	0.0970956	0.221378	0.058	0.043	1
Rpl35a-ps6	0.0971836	-0.154065	0.255	0.292	1
Idh3g	0.0973734	0.296501	0.183	0.168	1
Polr1d	0.0975083	0.234691	0.209	0.189	1
Mfng	0.0975703	-0.196108	0.054	0.073	1
Gm6061	0.0977044	-0.193674	0.044	0.061	1
Gstp1	0.0978248	-0.130158	0.113	0.145	1
Ecd	0.0978481	0.199728	0.054	0.042	1
Rps3a3	0.0984468	-0.178745	0.061	0.083	1
Daxx	0.0985734	-0.160903	0.035	0.054	1
Tomm5	0.0985739	-0.188807	0.093	0.117	1
Ost4	0.0988836	-0.109359	0.167	0.204	1
Gm9625	0.099117	-0.157238	0.063	0.088	1
Gm9493	0.0994283	-0.130015	0.065	0.093	1
Supt4a	0.0994484	-0.109421	0.182	0.219	1
Rbbp4	0.0996383	-0.171936	0.093	0.118	1
Bcap31	0.100502	-0.19207	0.142	0.171	1
Rabep2	0.100775	0.168553	0.054	0.037	1
Etfa	0.101318	-0.144124	0.05	0.072	1
Nckap1l	0.101933	0.247865	0.064	0.051	1
Sucla2	0.10199	-0.171906	0.055	0.076	1
Bcl2a1b	0.102289	-0.246543	0.087	0.106	1
Skap2	0.102644	-0.148958	0.038	0.056	1
Gm3150	0.102883	-0.153148	0.05	0.069	1
Zranb2	0.103092	-0.163226	0.044	0.066	1
Btf3	0.103109	-0.125462	0.336	0.376	1
Ech1	0.103592	-0.0822135	0.083	0.114	1
Pak1ip1	0.103727	0.185693	0.076	0.059	1
Taok3	0.103953	0.240465	0.056	0.044	1
Cox7a2	0.104243	-0.113069	0.321	0.359	1
Uqcr10	0.105396	-0.0731728	0.241	0.284	1
Atp5g3	0.105404	-0.0864923	0.167	0.203	1
Clk1	0.105543	0.263435	0.211	0.194	1
Psmd7	0.106062	0.258976	0.084	0.072	1
Rpl8	0.106183	0.101629	0.87	0.865	1
Impa1	0.106445	-0.206374	0.063	0.082	1
Sys1	0.106956	0.259494	0.125	0.108	1
Tmem109	0.109024	-0.137313	0.034	0.054	1
Paip2	0.11041	-0.107978	0.148	0.183	1
Spg21	0.110766	-0.14214	0.069	0.094	1
Srrt	0.111723	-0.131702	0.071	0.095	1
Tmem219	0.112077	-0.166325	0.041	0.056	1
Btg2	0.112145	-0.127183	0.086	0.111	1
Hnrnpab	0.112244	-0.1331	0.081	0.107	1
Vamp8	0.112248	-0.105677	0.182	0.217	1
Ethe1	0.112439	-0.144574	0.046	0.066	1
Smarcb1	0.112502	0.174829	0.071	0.055	1
Psmb8	0.11254	-0.111521	0.451	0.49	1
Atp5j2	0.113387	-0.10079	0.339	0.379	1
Tmem261	0.113669	-0.16968	0.126	0.155	1
Suclg1	0.113728	0.253855	0.124	0.108	1
Atp5l2-ps	0.114203	-0.182812	0.044	0.06	1
Miip	0.114329	-0.143102	0.036	0.054	1
Nars	0.114353	-0.0880255	0.055	0.079	1
H3f3b	0.114515	0.0742612	0.754	0.73	1
Gm5561	0.11452	-0.11483	0.123	0.155	1
Rps12-ps4	0.114691	-0.144737	0.041	0.06	1
Dctpp1	0.114819	-0.12028	0.061	0.084	1
Atraid	0.115336	0.187775	0.062	0.05	1
Ppt1	0.116714	-0.184379	0.091	0.115	1
Apbb1ip	0.116749	-0.139138	0.088	0.113	1
Trmt112	0.117052	0.151538	0.238	0.211	1
Ndufs2	0.117124	0.194859	0.124	0.106	1
Nhp2	0.117159	0.244744	0.171	0.154	1
Pigyl	0.11736	0.19737	0.053	0.042	1
Gm16580	0.117474	0.18953	0.055	0.042	1
Rabgap1l	0.118002	0.200288	0.07	0.055	1
Mrpl54	0.118491	0.269324	0.109	0.095	1
Ccndbp1	0.118539	-0.131889	0.063	0.085	1
Gm11539	0.118893	-0.144613	0.075	0.099	1
Rps5	0.119381	-0.0554244	0.683	0.726	1
Ptpn18	0.119704	-0.110015	0.392	0.434	1
Arpc3	0.119802	-0.0515136	0.379	0.424	1
D8Ertd738e	0.119887	-0.0598306	0.19	0.229	1
Cotl1	0.12031	-0.0943247	0.492	0.535	1
Mphosph8	0.120338	0.209262	0.06	0.048	1
Aldoa	0.12052	-0.052227	0.192	0.232	1
Cbr1	0.120707	-0.15631	0.038	0.055	1
Fam107b	0.12105	-0.156832	0.102	0.128	1
Pkp3	0.121529	-0.174775	0.059	0.077	1
Actr10	0.121597	-0.0977211	0.082	0.112	1
Rpp21	0.122163	-0.169852	0.157	0.184	1
Dctn2	0.12231	-0.201779	0.049	0.067	1
Ywhaq	0.122621	-0.135556	0.14	0.174	1
Nap1l4	0.122665	-0.145703	0.091	0.117	1
Mtdh	0.123067	0.202241	0.157	0.14	1
Surf4	0.123284	-0.110614	0.089	0.117	1
Ndfip1	0.124161	-0.147648	0.039	0.055	1
Srsf10	0.124722	0.235392	0.068	0.056	1
Mrpl12	0.12514	0.260878	0.091	0.079	1
Cog8	0.125885	0.209188	0.052	0.042	1
Dpy30	0.12595	0.254455	0.093	0.079	1
Cggbp1	0.126241	-0.165219	0.033	0.05	1
Rps4x	0.126249	0.108163	0.644	0.621	1
Ndufv2	0.12661	-0.151305	0.108	0.135	1
Ddx21	0.126834	-0.110404	0.036	0.055	1
Magt1	0.126903	-0.150278	0.043	0.06	1
Rpl27	0.126959	-0.0549217	0.673	0.714	1
Sdhc	0.127135	-0.0923924	0.089	0.118	1
Ccar1	0.127398	0.210503	0.056	0.044	1
Selenof	0.127406	-0.149563	0.14	0.168	1
Ptpn1	0.127608	0.222831	0.126	0.11	1
Rabac1	0.127862	-0.0833626	0.278	0.317	1
mt-Nd3	0.128124	0.15506	0.377	0.353	1
Phgdh	0.128528	-0.18837	0.067	0.088	1
Flt3l	0.12853	-0.173782	0.043	0.059	1
Mdh1	0.128675	0.204316	0.235	0.215	1
Gm9385	0.128984	-0.155124	0.211	0.243	1
Ndufa6	0.129133	-0.144643	0.231	0.266	1
Atp6v0d1	0.129497	0.217094	0.118	0.104	1
Thumpd3	0.130644	-0.126828	0.037	0.055	1
Gm13456	0.131084	-0.157992	0.08	0.103	1
Anapc11	0.131737	-0.0932845	0.137	0.172	1
Grn	0.131906	-0.203771	0.087	0.11	1
Idh3a	0.132186	-0.141768	0.039	0.055	1
Psmc6	0.132463	0.218964	0.08	0.069	1
Rpl36a-ps2	0.1325	-0.16271	0.25	0.281	1
Rpl39	0.13277	0.0887883	0.769	0.755	1
Nxt1	0.133102	-0.0902724	0.037	0.056	1
Chil3	0.133105	-0.73866	0.08	0.091	1
Cd47	0.133171	-0.0956912	0.228	0.267	1
Bcl7b	0.133174	-0.155569	0.057	0.075	1
Car2	0.13366	-0.298536	0.042	0.056	1
Fam50a	0.13419	0.256676	0.059	0.051	1
Lamtor1	0.134427	-0.109584	0.088	0.113	1
Hnrnpf	0.134741	-0.117142	0.326	0.36	1
Ap1s1	0.134817	-0.115356	0.034	0.053	1
Chmp5	0.134873	-0.156798	0.055	0.074	1
Ak2	0.135778	0.226833	0.092	0.078	1
Ddx47	0.136077	-0.145412	0.037	0.052	1
S100a8	0.136314	-0.887617	0.76	0.732	1
1810037I17Rik	0.137054	-0.142916	0.123	0.151	1
Grk6	0.137075	0.172086	0.103	0.087	1
Safb2	0.137147	0.266829	0.057	0.047	1
Mapk1	0.137935	0.216946	0.088	0.075	1
Il17ra	0.138483	-0.162748	0.071	0.092	1
Faap20	0.138587	0.245754	0.076	0.065	1
Pnrc2	0.139275	0.189117	0.104	0.088	1
Fkbp8	0.140485	-0.1656	0.115	0.141	1
Sap18	0.140523	-0.080861	0.135	0.168	1
Ndufa8	0.14067	-0.0757726	0.098	0.127	1
Gimap5	0.140733	0.150836	0.167	0.143	1
Cd2bp2	0.141094	-0.109251	0.036	0.054	1
Capns1	0.141613	-0.113574	0.152	0.184	1
Psma4	0.142269	-0.170469	0.095	0.117	1
Exosc7	0.143283	0.189365	0.091	0.076	1
Shkbp1	0.144316	-0.116287	0.036	0.052	1
Pdhb	0.144838	0.211355	0.092	0.078	1
Ube2d1	0.145183	0.18413	0.064	0.051	1
Psmb4	0.145343	-0.162976	0.119	0.142	1
RP23-58B7.2	0.145618	-0.183989	0.093	0.114	1
Gm12191	0.146148	-0.202451	0.132	0.154	1
Ppil2	0.146309	-0.11402	0.077	0.1	1
Dnajb11	0.146484	-0.0985285	0.09	0.118	1
Chchd2	0.147173	-0.0943407	0.375	0.413	1
Gm6444	0.14726	-0.0981149	0.043	0.064	1
Rps11-ps1	0.147687	-0.144601	0.21	0.24	1
Gns	0.147771	0.24541	0.059	0.051	1
Edf1	0.148132	-0.0593793	0.212	0.251	1
Rps25-ps1	0.149294	-0.169965	0.146	0.172	1
Coro1b	0.149693	-0.0738828	0.166	0.199	1
Gngt2	0.149955	-0.261556	0.118	0.135	1
Hsp90ab1	0.14999	0.137535	0.365	0.343	1
Adcy7	0.150027	-0.160426	0.055	0.069	1
Rps9	0.150472	-0.0548401	0.914	0.933	1
Cyba	0.150618	0.111121	0.621	0.603	1
Imp4	0.150865	0.1792	0.083	0.069	1
Nubp2	0.150943	-0.109582	0.038	0.057	1
Micu2	0.151001	-0.167229	0.043	0.059	1
Esd	0.151462	-0.120193	0.081	0.105	1
Ppp3r1	0.151652	-0.102565	0.054	0.074	1
Wdr83os	0.151825	0.229831	0.122	0.112	1
Ets1	0.152141	-0.0923455	0.127	0.154	1
Trp53	0.152211	-0.170874	0.094	0.115	1
Gusb	0.152605	-0.13523	0.038	0.056	1
Calm1	0.153057	0.0912696	0.729	0.71	1
Sri	0.153364	-0.142626	0.261	0.296	1
Sf3b6	0.153369	-0.116228	0.125	0.153	1
Pgk1	0.153819	-0.164401	0.046	0.061	1
Edem2	0.153973	0.19613	0.061	0.051	1
Rab24	0.153974	-0.120742	0.105	0.135	1
Akirin1	0.154544	-0.158358	0.047	0.062	1
Ngp	0.154801	-0.942832	0.147	0.119	1
Gtf2h5	0.155207	-0.139742	0.086	0.11	1
Tmem208	0.156027	-0.0836536	0.114	0.145	1
Bloc1s2	0.156537	-0.106764	0.059	0.079	1
Phkg2	0.15756	-0.14585	0.044	0.06	1
Cdpf1	0.157938	-0.0584654	0.034	0.053	1
Sars	0.158221	-0.159928	0.048	0.067	1
Nucb1	0.158936	-0.170737	0.053	0.07	1
Rtn4	0.159539	-0.170228	0.039	0.052	1
Arf4	0.159693	-0.0916574	0.087	0.113	1
Gnai2	0.160181	-0.112491	0.205	0.238	1
Gm6265	0.160318	-0.161162	0.079	0.101	1
Tmem108	0.160817	0.0993526	0.054	0.038	1
Pigx	0.16145	-0.102191	0.054	0.074	1
Plp2	0.161999	0.223892	0.068	0.057	1
Uqcrq	0.162987	-0.121945	0.212	0.244	1
2310011J03Rik	0.1638	0.185492	0.069	0.059	1
Bloc1s1	0.164387	-0.109315	0.05	0.069	1
Rogdi	0.164571	-0.185235	0.068	0.085	1
Srsf5	0.164654	-0.119524	0.294	0.325	1
Coro1a	0.16503	0.119647	0.773	0.766	1
Sec11a	0.165119	-0.177945	0.153	0.179	1
Lsm2	0.165734	0.229953	0.082	0.073	1
Rpl7a	0.165819	-0.0711734	0.324	0.361	1
Akap13	0.166344	0.221423	0.068	0.056	1
Timm8b	0.166474	-0.121893	0.103	0.129	1
Man2b1	0.166707	-0.122818	0.078	0.1	1
Lrp10	0.167116	-0.144168	0.094	0.118	1
Rab18	0.168567	-0.169272	0.05	0.066	1
Reep5	0.168838	-0.0727899	0.226	0.262	1
Cenpa	0.168898	-0.0871459	0.056	0.076	1
Ucp2	0.169083	-0.103631	0.496	0.529	1
Aamp	0.16924	-0.10263	0.085	0.108	1
Rpf1	0.170841	-0.140355	0.036	0.052	1
Ppih	0.171529	-0.134434	0.035	0.051	1
Drap1	0.17192	-0.114868	0.051	0.069	1
Mif	0.172471	-0.166462	0.267	0.292	1
Dctn6	0.172501	-0.143832	0.063	0.083	1
Rpl13a-ps1	0.172724	-0.111252	0.049	0.066	1
Snx1	0.172913	-0.0916675	0.053	0.075	1
Acadl	0.173804	-0.110703	0.06	0.079	1
Timm17a	0.174241	-0.132555	0.062	0.083	1
Fkbp3	0.175025	-0.108719	0.18	0.212	1
Ghitm	0.175523	0.192819	0.184	0.168	1
Psma7	0.175645	-0.0931019	0.258	0.292	1
Nubp1	0.175861	0.225591	0.086	0.074	1
Dazap2	0.176139	0.194737	0.169	0.153	1
Gas5	0.176467	0.198047	0.447	0.433	1
Pycr2	0.176828	-0.0899943	0.039	0.058	1
Psenen	0.17696	-0.0842357	0.173	0.204	1
Pdcd6ip	0.177356	-0.099401	0.04	0.056	1
Ilk	0.177627	-0.126106	0.079	0.101	1
Ablim1	0.177702	-0.183062	0.09	0.109	1
Trmt2a	0.178685	0.173986	0.058	0.046	1
Gnas	0.178772	-0.0714885	0.364	0.398	1
Tmed3	0.178895	-0.0780164	0.052	0.074	1
Gm3511	0.178941	-0.0874378	0.379	0.413	1
Kif5b	0.180016	0.189295	0.082	0.072	1
Derl1	0.18025	-0.0628607	0.072	0.097	1
Rps15	0.180313	0.0759159	0.814	0.804	1
Dcun1d5	0.180449	-0.132057	0.076	0.1	1
Sp100	0.181044	-0.162512	0.207	0.232	1
Marcksl1	0.181531	0.208203	0.054	0.044	1
Pafah1b1	0.183143	-0.150957	0.053	0.069	1
Glmp	0.18394	0.25404	0.069	0.062	1
Apex1	0.185047	0.167215	0.074	0.062	1
H2-Q4	0.18541	-0.175389	0.07	0.085	1
mt-Tm	0.185779	0.186674	0.108	0.097	1
Hnrnpu	0.186055	0.171157	0.173	0.158	1
Farsb	0.186079	0.236439	0.089	0.081	1
Pnpla2	0.186185	-0.148261	0.041	0.055	1
2810428I15Rik	0.187543	-0.123008	0.063	0.084	1
Nme2	0.188494	-0.134383	0.095	0.113	1
Phf20l1	0.189744	0.184931	0.06	0.052	1
Map2k2	0.190025	-0.135546	0.086	0.108	1
Smap2	0.190121	-0.151787	0.079	0.099	1
Gpr132	0.190162	-0.128093	0.042	0.056	1
Tbrg1	0.190749	-0.0868995	0.065	0.086	1
Tkt	0.190853	-0.13386	0.076	0.095	1
Srsf3	0.190943	0.174835	0.288	0.272	1
Mat2b	0.191096	-0.14096	0.107	0.13	1
Mpc2	0.193077	-0.0755766	0.095	0.121	1
Gabarapl2	0.193251	-0.139244	0.136	0.158	1
Dctn5	0.193978	0.194964	0.059	0.05	1
Cript	0.194001	-0.163451	0.079	0.097	1
Rpl37rt	0.194162	-0.0801704	0.394	0.428	1
Ctps2	0.194226	0.192496	0.058	0.047	1
Mrpl24	0.194373	-0.180155	0.096	0.113	1
Nop56	0.194811	-0.089096	0.07	0.09	1
Fam111a	0.194862	0.188143	0.076	0.066	1
Imp3	0.196352	-0.0721543	0.105	0.132	1
Bud31	0.196777	0.198021	0.138	0.129	1
Pglyrp1	0.19696	-0.155258	0.093	0.112	1
Swi5	0.197349	0.234639	0.259	0.249	1
Ppa1	0.19783	-0.0678064	0.035	0.052	1
Ncf2	0.199291	0.15353	0.075	0.064	1
Smap1	0.199529	-0.153064	0.064	0.084	1
Scamp3	0.200903	-0.114758	0.072	0.091	1
Mrpl14	0.200956	-0.0770688	0.047	0.067	1
Mir142hg	0.201663	0.136612	0.247	0.229	1
Gng2	0.201664	0.24004	0.077	0.067	1
Polr3k	0.202308	-0.149923	0.046	0.06	1
Hbp1	0.203051	-0.0937863	0.041	0.055	1
Mrps7	0.203695	0.17542	0.059	0.052	1
Mrpl51	0.203931	-0.0919358	0.087	0.11	1
Gm26740	0.204296	0.182006	0.052	0.041	1
Washc3	0.204741	-0.106791	0.044	0.059	1
U2af2	0.204858	0.16902	0.092	0.081	1
Tmbim4	0.204966	0.235662	0.107	0.099	1
Rpl23	0.206	0.126077	0.809	0.808	1
Rnh1	0.206055	0.215664	0.111	0.1	1
Snrpc	0.206245	-0.153696	0.102	0.12	1
Cdipt	0.206386	-0.168425	0.078	0.094	1
Cybb	0.207256	0.121971	0.148	0.127	1
Rpl28	0.207316	0.067257	0.585	0.559	1
Pnp	0.207548	-0.120351	0.039	0.056	1
Trappc1	0.207713	0.180263	0.106	0.093	1
Tuba1c	0.207936	-0.161774	0.066	0.083	1
Rps21	0.208186	0.0843503	0.811	0.803	1
Gm15421	0.208946	-0.174744	0.08	0.095	1
Hnrnpd	0.209189	0.202998	0.088	0.077	1
Lonp2	0.209641	-0.131138	0.041	0.055	1
Bscl2	0.210177	-0.138164	0.068	0.086	1
Cops5	0.210684	0.231993	0.059	0.054	1
Cir1	0.210802	-0.0967153	0.037	0.053	1
Mrpl10	0.210823	-0.118406	0.037	0.051	1
Rpl10	0.211178	-0.079229	0.828	0.841	1
Psmd12	0.211666	-0.0932257	0.064	0.085	1
Pcbd2	0.211935	-0.0648397	0.058	0.078	1
2310033P09Rik	0.212166	-0.116582	0.049	0.065	1
Cdc42	0.212476	-0.101203	0.427	0.457	1
Pcif1	0.212567	0.187383	0.076	0.066	1
Gm9840	0.213049	-0.184486	0.058	0.074	1
Themis2	0.213126	0.205619	0.055	0.046	1
Mrpl30	0.213846	-0.137358	0.116	0.139	1
Tk2	0.21395	0.150576	0.058	0.049	1
Rpsa-ps10	0.215369	-0.108055	0.156	0.18	1
Rpl7l1	0.215905	0.231889	0.075	0.069	1
Nono	0.216152	-0.121364	0.079	0.099	1
Psmd11	0.216329	-0.0902559	0.103	0.129	1
1810026B05Rik	0.216531	-0.126931	0.048	0.062	1
Pfdn5	0.217474	0.155014	0.389	0.376	1
Nae1	0.217501	0.13666	0.058	0.049	1
Tcea1	0.217507	0.199793	0.063	0.057	1
Bcl2a1d	0.218116	-0.154322	0.044	0.056	1
Mrpl52	0.218168	0.170048	0.216	0.199	1
Elp5	0.218525	0.21715	0.05	0.044	1
Cklf	0.218576	0.206141	0.082	0.072	1
Elavl1	0.220118	-0.113269	0.059	0.075	1
Glo1	0.220424	-0.0610219	0.05	0.068	1
Stk10	0.220843	-0.130824	0.048	0.061	1
Rpn2	0.221165	-0.0819077	0.088	0.109	1
Cct7	0.221373	-0.098774	0.133	0.156	1
Ddrgk1	0.221921	-0.0993059	0.062	0.082	1
Stub1	0.222033	0.184715	0.154	0.142	1
Uchl5	0.222095	-0.0639403	0.058	0.077	1
Atp6ap1	0.222397	0.176273	0.126	0.111	1
Pnkd	0.222483	0.184701	0.056	0.048	1
Clptm1l	0.222793	0.316964	0.082	0.079	1
Ssu72	0.223043	0.193136	0.19	0.176	1
Syngr2	0.223565	-0.105191	0.112	0.137	1
Romo1	0.224864	0.154662	0.209	0.193	1
Snrpa1	0.225806	0.204488	0.12	0.11	1
Dkc1	0.226126	0.149521	0.082	0.07	1
Mpp1	0.226251	0.156487	0.058	0.048	1
Csnk1d	0.22801	-0.116476	0.042	0.057	1
Nt5c	0.228714	-0.12369	0.132	0.155	1
Rbm22	0.229293	-0.11308	0.041	0.055	1
Gm7429	0.230298	-0.125875	0.055	0.069	1
Prr13	0.231007	-0.074506	0.157	0.184	1
Gm6807	0.232127	-0.0695981	0.109	0.135	1
Ndufc1	0.23272	-0.0599313	0.144	0.173	1
Plekhj1	0.233145	0.101462	0.161	0.144	1
Rpl14-ps1	0.233682	-0.061087	0.31	0.341	1
Psmd3	0.233829	-0.0703839	0.043	0.059	1
Rpl17-ps10	0.233859	-0.16318	0.084	0.101	1
Ddt	0.234931	-0.126059	0.038	0.051	1
Tmx1	0.23787	-0.117676	0.053	0.07	1
Cat	0.238149	0.191561	0.079	0.07	1
4930453N24Rik	0.238367	-0.114498	0.035	0.05	1
Rchy1	0.238407	0.144574	0.066	0.055	1
Dock10	0.239122	-0.092501	0.036	0.05	1
Pcnp	0.239421	-0.155477	0.043	0.055	1
Tspan32	0.239688	0.195859	0.149	0.138	1
Akap8	0.240161	-0.118312	0.051	0.065	1
2210016F16Rik	0.240205	-0.079001	0.053	0.07	1
Sbds	0.24139	-0.0659863	0.046	0.062	1
Gm2225	0.24191	-0.100923	0.089	0.106	1
Uba2	0.241941	-0.0946823	0.066	0.084	1
Mcm7	0.243365	-0.0963844	0.063	0.082	1
Ccr7	0.243575	-0.185702	0.143	0.159	1
2510002D24Rik	0.244751	0.139009	0.082	0.071	1
Naa15	0.245195	-0.0737335	0.064	0.082	1
Cstb	0.245526	-0.106365	0.074	0.093	1
Nfu1	0.245689	-0.0540726	0.058	0.076	1
Rae1	0.245773	-0.124021	0.046	0.059	1
Klf2	0.246577	-0.0573633	0.285	0.319	1
Rbmxl1	0.246659	0.251397	0.08	0.075	1
Eed	0.247195	0.183274	0.052	0.044	1
[truncated: 670 more rows]

## Sheet: T.T
	p_val	avg_log2FC	pct.1	pct.2	p_val_adj
[truncated: 2,313 more rows]

[truncated: 39 more sheets: T.NK, T.Macro, MAST.B, MAST.T, MAST.NK, MAST.Macro, LR.B, LR.T, LR.NK, LR.Macro, ROC.B, ROC.T, ROC.NK, ROC.Macro, FC.B, FC.T, FC.NK, FC.Macro, Hypergate.B, Hypergate.T …]
