# Supplementary material for: Detection of cell markers from single cell RNA-seq with sc2marker
Source: BMC Bioinformatics. 2022 Jul 12;23:276. doi: 10.1186/s12859-022-04817-5 (PMC9281170; doi:10.1186/s12859-022-04817-5)
Supplement: Supplementary file 2 — Additional file 2: Results of markers detection for MCA-Lung dataset with sc2marker and other competing methods. [file 12859_2022_4817_MOESM2_ESM.xlsx]

## Sheet: Wilcox.B
Marker detection results in Mouse Cell Atlas (MCA)-Lung data set for all evaluated methods
	p_val	avg_log2FC	pct.1	pct.2	p_val_adj
Cd79a	0	3.65475	0.712	0.066	0
Cd79b	0	3.16851	0.619	0.087	0
Ighd	0	3.00933	0.378	0.017	0
Ighm	0	2.62317	0.888	0.239	0
Igkc	0	2.43557	0.976	0.61	0
Iglc3	0	3.02078	0.394	0.022	0
Ly6d	0	3.74717	0.62	0.04	0
Ms4a1	0	3.24165	0.496	0.032	0
Fcmr	4.65062e-288	2.68375	0.397	0.034	1.85351e-283
Iglc2	1.83221e-255	2.74063	0.395	0.041	7.30228e-251
Cd74	2.69404e-245	1.40596	1	0.817	1.07371e-240
Cd19	4.14172e-243	2.39843	0.292	0.018	1.65068e-238
Ebf1	1.15598e-218	2.35082	0.309	0.026	4.60715e-214
Rps27	1.19772e-194	1.15259	0.996	0.943	4.77351e-190
Spib	5.04356e-172	1.92885	0.185	0.008	2.01011e-167
Ccr7	2.01825e-156	2.15023	0.387	0.073	8.04373e-152
H2-Ob	2.50092e-156	2.16365	0.299	0.041	9.9674e-152
Cd37	3.34301e-155	2.20811	0.384	0.075	1.33236e-150
H2-Eb1	2.25585e-153	0.892401	0.86	0.453	8.99069e-149
Siglecg	3.97305e-152	2.19154	0.285	0.037	1.58346e-147
H2-Ab1	9.66279e-142	0.879998	0.92	0.632	3.85111e-137
Rpl18a	1.29809e-134	0.921138	0.989	0.911	5.17355e-130
H2-DMb2	1.11083e-133	2.07291	0.327	0.061	4.42719e-129
H2-Aa	9.14333e-127	0.911489	0.88	0.554	3.64408e-122
Mzb1	4.63082e-124	1.60565	0.168	0.012	1.84561e-119
Fcer2a	3.4554e-117	1.7746	0.165	0.013	1.37715e-112
Rpl13	1.29013e-116	0.865555	0.986	0.924	5.14182e-112
Fcrla	1.66852e-113	1.73874	0.172	0.016	6.64988e-109
Ralgps2	2.11185e-102	1.66434	0.168	0.017	8.41678e-98
Iglc1	1.77009e-100	2.66883	0.332	0.085	7.05471e-96
Mef2c	1.09422e-99	1.86221	0.223	0.036	4.361e-95
Ltb	2.28828e-99	1.78557	0.295	0.063	9.11995e-95
Ly6e	4.15209e-95	1.08302	0.87	0.67	1.65481e-90
Bank1	5.51157e-91	1.45956	0.125	0.009	2.19664e-86
Rpl32	2.55624e-85	0.750165	0.946	0.876	1.01879e-80
Pax5	5.95792e-85	1.42418	0.11	0.008	2.37453e-80
Gm8369	1.8897e-84	1.78627	0.236	0.048	7.53141e-80
Ptprcap	1.3255e-83	1.57349	0.331	0.091	5.28277e-79
Tsc22d3	1.66124e-77	1.67625	0.374	0.13	6.62085e-73
Blnk	1.73147e-76	1.43343	0.14	0.017	6.90076e-72
Anxa2	3.49317e-73	-1.85443	0.102	0.486	1.3922e-68
Fcrl1	9.13883e-72	1.27282	0.105	0.009	3.64228e-67
Scgb1a1	3.10951e-71	0.595363	1	0.996	1.2393e-66
Cd69	1.11941e-69	1.53947	0.191	0.037	4.46142e-65
Rps15a	1.24472e-69	0.787789	0.871	0.772	4.96082e-65
Serp1	2.50039e-68	1.52811	0.504	0.269	9.96532e-64
Iglv1	6.67522e-68	1.59323	0.105	0.01	2.66041e-63
H2-Oa	6.68936e-68	1.59473	0.179	0.034	2.66605e-63
Cd22	1.87487e-67	1.29037	0.115	0.012	7.47228e-63
Tnfrsf13c	4.24798e-67	1.08715	0.079	0.004	1.69303e-62
Pou2af1	1.53547e-62	1.26474	0.106	0.011	6.11961e-58
Rps19	7.45859e-62	0.702009	0.931	0.851	2.97262e-57
Cxcr5	1.16008e-61	1.09772	0.083	0.006	4.62349e-57
Stk17b	1.72017e-60	1.58936	0.348	0.133	6.85575e-56
Blk	7.33279e-60	1.02027	0.082	0.006	2.92248e-55
Rps7	4.09737e-59	0.823033	0.812	0.699	1.633e-54
Cd9	7.00535e-59	-1.92269	0.103	0.432	2.79198e-54
Rps14	1.82147e-58	0.628148	0.918	0.866	7.25949e-54
Txn1	2.91777e-55	-1.40187	0.123	0.459	1.16288e-50
Fam129c	8.08111e-55	1.00013	0.066	0.004	3.22073e-50
Rps3a1	6.91502e-54	0.7047	0.868	0.775	2.75598e-49
Rpl4	2.21573e-53	0.782005	0.797	0.703	8.83079e-49
Rps9	1.02124e-52	0.597265	0.924	0.847	4.07017e-48
Rps29	1.16191e-52	0.564534	0.948	0.887	4.63077e-48
Pou2f2	1.23344e-51	1.31858	0.15	0.03	4.91586e-47
Coro1a	2.43258e-50	1.03635	0.57	0.331	9.69505e-46
Gimap6	6.033e-49	1.33076	0.262	0.088	2.40445e-44
S100a11	5.61489e-48	-1.16412	0.277	0.6	2.23781e-43
Selenop	1.14141e-47	-1.48458	0.103	0.404	4.54908e-43
Hvcn1	1.67086e-47	1.42017	0.166	0.04	6.6592e-43
Rnase4	3.10569e-47	-1.50501	0.158	0.448	1.23777e-42
Rps20	6.95685e-47	0.766085	0.758	0.655	2.77265e-42
Tmem176b	1.71892e-46	-1.53263	0.06	0.336	6.85078e-42
Srpk3	3.45048e-46	0.885079	0.06	0.004	1.37519e-41
Fau	3.70837e-46	0.790422	0.788	0.695	1.47797e-41
Syk	9.08404e-46	1.34897	0.162	0.04	3.62044e-41
Rps24	5.74802e-45	0.70148	0.818	0.748	2.29087e-40
Ptp4a3	7.42865e-45	1.33031	0.165	0.041	2.96069e-40
Mgst1	1.24771e-44	-1.46666	0.083	0.359	4.97276e-40
Shisa5	2.77463e-44	1.19119	0.516	0.325	1.10583e-39
Cxcl15	3.26166e-44	-1.96871	0.258	0.504	1.29994e-39
Rps11	3.62613e-44	0.642247	0.835	0.758	1.44519e-39
Rpl35	1.40322e-43	0.775097	0.761	0.665	5.59253e-39
Cd52	3.18244e-43	0.796339	0.658	0.426	1.26836e-38
Rpl37a	4.22633e-42	0.599356	0.875	0.819	1.6844e-37
Lamp3	5.05869e-40	-1.67209	0.049	0.285	2.01614e-35
Cd36	2.78066e-39	-1.36864	0.095	0.35	1.10823e-34
App	2.53794e-38	-1.34811	0.04	0.271	1.01149e-33
BE692007	4.19731e-38	0.923837	0.067	0.008	1.67284e-33
Rpsa	7.85065e-38	0.668682	0.766	0.681	3.12888e-33
Cd72	9.05183e-38	1.15522	0.106	0.021	3.60761e-33
Slc34a2	1.0698e-37	-1.75746	0.175	0.407	4.2637e-33
Rps18	1.18091e-37	0.722563	0.732	0.651	4.70653e-33
Rps15	4.61947e-37	0.684446	0.744	0.682	1.84109e-32
Mettl7a1	6.71451e-37	-1.52873	0.017	0.224	2.67607e-32
Rps16	1.14457e-36	0.669293	0.749	0.662	4.56169e-32
Fam65b	1.30913e-36	1.06555	0.102	0.02	5.21752e-32
Cd63	1.64849e-36	-1.10003	0.146	0.414	6.57006e-32
Sell	3.51089e-36	1.17363	0.211	0.073	1.39927e-31
Rps26	1.24986e-35	0.614592	0.817	0.762	4.98133e-31
Il2rg	2.26845e-35	1.15744	0.305	0.139	9.04092e-31
Ces1d	2.88747e-35	-1.50678	0.023	0.225	1.1508e-30
Ptms	1.13546e-34	-1.14645	0.092	0.333	4.52538e-30
Ctsc	1.28549e-33	-1.13045	0.14	0.388	5.1233e-29
Rps13	1.5632e-33	0.722119	0.709	0.627	6.23015e-29
Id2	1.82061e-33	-1.22063	0.083	0.313	7.25604e-29
Itm2b	2.05383e-33	-0.877452	0.377	0.658	8.18555e-29
Rpl8	2.47225e-33	0.624318	0.768	0.723	9.85314e-29
Rpl26	2.9116e-33	0.615749	0.808	0.775	1.16042e-28
Gm43291	3.88147e-33	0.88334	0.052	0.005	1.54696e-28
Ets1	4.93394e-33	1.16922	0.166	0.052	1.96642e-28
Dbi	6.21739e-33	-0.967962	0.146	0.404	2.47794e-28
Tceal9	3.31653e-32	-1.13	0.103	0.335	1.3218e-27
Dram1	3.78982e-32	-1.4201	0.019	0.203	1.51043e-27
Rps23	4.25576e-32	0.507211	0.812	0.741	1.69613e-27
Rpl41	4.49515e-32	0.436814	0.93	0.913	1.79154e-27
Rps3	5.34528e-32	0.570647	0.782	0.732	2.13036e-27
H3f3a	8.07888e-32	1.10152	0.491	0.358	3.21984e-27
Sfta2	1.10142e-31	-1.11973	0.158	0.396	4.38971e-27
Rpl37	1.55811e-31	0.530713	0.827	0.806	6.20987e-27
Myl12a	1.59987e-31	-0.916357	0.192	0.46	6.37629e-27
Atp1b1	2.29575e-31	-1.14779	0.083	0.303	9.14972e-27
Rpl36	4.16018e-31	0.597769	0.788	0.756	1.65804e-26
Cnp	5.85463e-31	1.19125	0.159	0.051	2.33336e-26
Snn	6.47425e-31	0.929614	0.074	0.012	2.58031e-26
Laptm4a	8.55775e-31	-0.955556	0.123	0.362	3.41069e-26
Btla	9.32657e-31	0.901048	0.074	0.012	3.7171e-26
Lyz2	2.08947e-30	-0.839205	0.99	0.993	8.32758e-26
Lamp1	2.39024e-30	-0.916542	0.11	0.344	9.52631e-26
Wfdc2	2.47581e-30	-1.17099	0.34	0.542	9.86733e-26
Tmbim6	2.87826e-30	-0.80975	0.156	0.409	1.14713e-25
Plac8	3.02961e-30	0.712039	0.304	0.14	1.20745e-25
Anxa1	4.34335e-30	-1.45439	0.034	0.22	1.73104e-25
Apobec3	4.54787e-30	1.22413	0.182	0.067	1.81255e-25
Sh3bp5	4.57933e-30	1.19275	0.193	0.073	1.82509e-25
Prdx6	5.32318e-30	-1.07535	0.146	0.385	2.12155e-25
Ptprf	1.12023e-29	-1.26422	0.054	0.25	4.46466e-25
Npc2	3.00878e-29	-0.793655	0.623	0.795	1.19915e-24
Gpx4	3.25762e-29	-0.896427	0.097	0.321	1.29832e-24
Ddx5	6.77111e-29	0.810336	0.642	0.576	2.69863e-24
Rpl30	1.26503e-28	0.617225	0.719	0.661	5.04176e-24
Rpl7	1.32608e-28	0.635844	0.726	0.666	5.28511e-24
Cbr2	1.64557e-28	-1.58823	0.585	0.709	6.5584e-24
Socs2	1.79773e-28	-1.17092	0.021	0.193	7.16487e-24
Srgn	2.60689e-28	0.337621	0.59	0.399	1.03898e-23
Phlda1	5.23624e-28	-1.22182	0.06	0.252	2.0869e-23
Rps27l	8.28186e-28	-0.899166	0.099	0.313	3.30073e-23
Dusp2	2.09795e-27	1.1995	0.175	0.064	8.36138e-23
Mndal	2.61409e-27	1.0863	0.162	0.057	1.04184e-22
Prkcb	3.03066e-27	0.966329	0.089	0.02	1.20787e-22
Cyb5a	3.34667e-27	-0.785675	0.128	0.354	1.33381e-22
Tmem59	5.59338e-27	-0.83218	0.089	0.297	2.22924e-22
Map4k1	6.93326e-27	1.04969	0.1	0.025	2.76325e-22
Rac2	1.0856e-26	0.895119	0.385	0.226	4.32666e-22
Mid1ip1	1.2517e-26	-1.17328	0.069	0.256	4.98863e-22
Alcam	1.8647e-26	-1.08592	0.032	0.199	7.43178e-22
Selenof	1.86491e-26	-0.949148	0.082	0.28	7.43259e-22
Emp2	2.09131e-26	-1.34815	0.053	0.233	8.33493e-22
Tnfrsf13b	2.4922e-26	0.828685	0.066	0.012	9.93266e-22
Fabp5	2.86179e-26	-1.29154	0.11	0.305	1.14057e-21
Prnp	3.19213e-26	-1.04347	0.05	0.228	1.27222e-21
Rpl11	3.30503e-26	0.514677	0.788	0.749	1.31722e-21
S100g	3.42583e-26	-1.15259	0.169	0.375	1.36536e-21
Cldn18	4.12354e-26	-1.16546	0.034	0.203	1.64344e-21
Vpreb3	5.44775e-26	1.28775	0.125	0.039	2.1712e-21
Lgals3	6.44951e-26	-1.26244	0.165	0.371	2.57045e-21
Rps5	6.95842e-26	0.623811	0.685	0.625	2.77328e-21
Chil1	9.5476e-26	-1.27879	0.34	0.508	3.8052e-21
Lrmp	1.75158e-25	0.908509	0.085	0.019	6.98094e-21
Tmsb10	2.18728e-25	0.388423	0.784	0.63	8.71739e-21
Ctnnb1	2.46507e-25	-0.939684	0.063	0.246	9.82456e-21
Dusp1	3.49147e-25	-1.16959	0.198	0.41	1.39153e-20
Selenbp1	4.46e-25	-0.996549	0.109	0.308	1.77753e-20
Lpcat1	4.58761e-25	-1.09879	0.113	0.305	1.82839e-20
Rhoh	5.0816e-25	0.973045	0.11	0.031	2.02527e-20
P4hb	5.73874e-25	-0.81671	0.1	0.301	2.28717e-20
Trf	9.20545e-25	-1.07185	0.062	0.238	3.66883e-20
Rpl14	1.17656e-24	0.527764	0.784	0.743	4.68918e-20
Anxa5	1.8646e-24	-0.868887	0.14	0.351	7.43135e-20
Rpl6	1.98449e-24	0.683124	0.638	0.578	7.90919e-20
Tpm1	2.56067e-24	-0.982014	0.053	0.224	1.02056e-19
B3gnt5	2.96719e-24	0.754703	0.059	0.01	1.18257e-19
Rpl3	3.33291e-24	0.584775	0.692	0.638	1.32833e-19
Igfbp7	3.96137e-24	-1.7966	0.116	0.304	1.5788e-19
Cd55	4.53085e-24	1.23361	0.15	0.056	1.80577e-19
Lamp2	5.15905e-24	-0.949581	0.039	0.2	2.05614e-19
Spint2	5.65723e-24	-0.990812	0.042	0.203	2.25469e-19
Rpl17	1.08656e-23	0.677276	0.64	0.592	4.33049e-19
Cystm1	1.16475e-23	-1.06963	0.02	0.165	4.64211e-19
Rgcc	1.35032e-23	-1.151	0.06	0.227	5.38169e-19
Prdx1	1.45018e-23	-0.658758	0.246	0.492	5.77971e-19
Gpx1	2.80801e-23	-0.727636	0.33	0.57	1.11913e-18
Ramp1	4.46932e-23	-1.01421	0.02	0.163	1.78125e-18
Actg1	5.09684e-23	-0.757938	0.348	0.582	2.03134e-18
Arhgap45	6.81997e-23	1.1179	0.275	0.149	2.7181e-18
Sparc	7.1593e-23	-1.68656	0.148	0.341	2.85334e-18
Rps6	1.11123e-22	0.818772	0.511	0.411	4.4288e-18
Cmah	1.21731e-22	0.807993	0.07	0.015	4.8516e-18
Gde1	1.32088e-22	-0.884419	0.062	0.229	5.26438e-18
Bex4	1.50784e-22	-1.05268	0.029	0.174	6.00951e-18
Arhgdib	1.84616e-22	0.935036	0.334	0.198	7.35788e-18
Sp100	2.28475e-22	1.07989	0.179	0.076	9.10589e-18
Cdkn1a	2.46833e-22	-1.31957	0.033	0.179	9.83753e-18
Cd38	3.17409e-22	0.738614	0.059	0.011	1.26503e-17
Neat1	3.4165e-22	-0.792396	0.185	0.389	1.36164e-17
Itm2c	3.58441e-22	-0.963678	0.03	0.175	1.42857e-17
Unc93b1	4.83256e-22	0.975932	0.199	0.09	1.92602e-17
Rpl27a	6.01963e-22	0.624117	0.646	0.61	2.39913e-17
Tmem176a	6.36925e-22	-0.855527	0.089	0.267	2.53847e-17
Tbc1d10c	7.07206e-22	0.970384	0.125	0.042	2.81857e-17
Foxp1	8.03139e-22	1.19731	0.238	0.124	3.20091e-17
Mrpl33	8.77691e-22	-0.907307	0.062	0.224	3.49804e-17
Sftpd	9.39834e-22	-1.12606	0.539	0.658	3.74571e-17
Degs1	1.52391e-21	-0.814631	0.072	0.239	6.07353e-17
Rpl34	2.00603e-21	0.571824	0.688	0.649	7.99504e-17
Rpl18	2.51656e-21	0.598493	0.683	0.659	1.00297e-16
Cmtm8	2.9334e-21	-0.946135	0.017	0.147	1.16911e-16
Ctsb	3.38725e-21	-0.754214	0.215	0.432	1.34999e-16
Akr1a1	3.40719e-21	-0.626731	0.192	0.412	1.35793e-16
Ifi209	3.94669e-21	0.942031	0.115	0.038	1.57295e-16
Alox5ap	4.18312e-21	-1.12644	0.072	0.229	1.66718e-16
Aqp5	7.40375e-21	-1.03545	0.06	0.216	2.95076e-16
4930523C07Rik	8.10273e-21	1.08407	0.219	0.11	3.22934e-16
Car8	9.05446e-21	-0.915927	0.036	0.178	3.60866e-16
Tmem256	9.13748e-21	-0.819917	0.072	0.233	3.64174e-16
Klf9	9.73814e-21	-1.06456	0.021	0.152	3.88114e-16
Gpr18	1.23512e-20	0.836047	0.067	0.015	4.92258e-16
Anxa3	1.31147e-20	-0.890997	0.047	0.195	5.22688e-16
Atp1a1	1.31625e-20	-0.812171	0.07	0.231	5.2459e-16
Btk	1.47412e-20	0.799225	0.076	0.019	5.87509e-16
Gga2	1.65506e-20	0.982198	0.089	0.025	6.59625e-16
Tsc22d1	1.68012e-20	-0.880423	0.042	0.186	6.69614e-16
Pold4	1.69453e-20	1.05431	0.166	0.072	6.75353e-16
Rps27a	1.70713e-20	0.484584	0.696	0.658	6.80377e-16
Rpl12	1.97457e-20	0.682798	0.51	0.413	7.86965e-16
Rps2	2.18178e-20	0.570503	0.703	0.675	8.69548e-16
1810037I17Rik	2.224e-20	-0.844894	0.057	0.209	8.86376e-16
Cd83	2.58436e-20	0.646036	0.288	0.156	1.03e-15
Bcl11a	2.94535e-20	0.715563	0.05	0.009	1.17387e-15
Tspo	3.56594e-20	-0.616978	0.189	0.4	1.42121e-15
Fam107b	4.76504e-20	0.952377	0.181	0.081	1.89911e-15
Oaz2	6.96576e-20	-0.831848	0.042	0.182	2.7762e-15
Rasgrp2	9.25167e-20	0.964012	0.126	0.046	3.68725e-15
Grap	1.00841e-19	0.978712	0.123	0.045	4.01903e-15
Lat2	1.17259e-19	1.0091	0.138	0.054	4.67336e-15
Egr1	1.26503e-19	-1.14689	0.03	0.161	5.04176e-15
F11r	1.3198e-19	-0.904485	0.03	0.161	5.26005e-15
Elovl1	1.36376e-19	-0.847198	0.193	0.383	5.43527e-15
Sdc1	1.96241e-19	-0.804231	0.034	0.169	7.82118e-15
Ctsl	2.03326e-19	-1.04431	0.054	0.198	8.10357e-15
Rpl23a	4.3847e-19	0.4833	0.725	0.688	1.74752e-14
Cebpd	5.85772e-19	-1.01733	0.034	0.164	2.33459e-14
Cldn3	5.89168e-19	-0.745298	0.115	0.286	2.34813e-14
H2-Q6	6.10311e-19	0.938205	0.152	0.063	2.43239e-14
Cd14	8.90429e-19	-1.58553	0.021	0.14	3.5488e-14
Hc	9.4911e-19	-0.844313	0.166	0.345	3.78268e-14
Ndufa4	1.15685e-18	-0.565613	0.192	0.396	4.61064e-14
Atpif1	1.23122e-18	-0.595654	0.136	0.322	4.90705e-14
Crip2	1.23688e-18	-0.697354	0.139	0.32	4.9296e-14
Egfl6	1.41951e-18	-0.832432	0.034	0.162	5.65746e-14
Fos	1.64687e-18	-1.12014	0.235	0.409	6.56362e-14
Gas6	1.74183e-18	-0.975125	0.014	0.127	6.94208e-14
Gimap1	1.89139e-18	0.89095	0.123	0.046	7.53815e-14
Lgi3	1.95252e-18	-0.807687	0.06	0.202	7.78178e-14
Il16	2.10503e-18	0.84326	0.103	0.035	8.38959e-14
Por	2.26719e-18	-0.879781	0.03	0.153	9.03588e-14
Rpl9	2.45376e-18	0.583059	0.633	0.597	9.77947e-14
Bri3	2.54938e-18	-0.604473	0.053	0.194	1.01605e-13
Jun	3.27091e-18	-0.954197	0.123	0.287	1.30362e-13
Mt1	4.63701e-18	-1.06701	0.169	0.348	1.84808e-13
Creg1	4.85294e-18	-0.646259	0.07	0.218	1.93414e-13
Nrp1	5.01894e-18	-0.950048	0.011	0.12	2.0003e-13
Cd2	5.17021e-18	0.89093	0.168	0.076	2.06059e-13
Irx1	5.43801e-18	-0.874919	0.011	0.12	2.16732e-13
Adk	5.71368e-18	-0.818668	0.021	0.138	2.27719e-13
P2ry10	5.79892e-18	0.755612	0.074	0.02	2.31116e-13
Errfi1	7.02889e-18	-0.844135	0.032	0.154	2.80136e-13
Ppib	1.05236e-17	-0.543344	0.099	0.26	4.19418e-13
Xbp1	1.07582e-17	-0.700996	0.064	0.208	4.28768e-13
Limd2	1.09285e-17	0.940677	0.287	0.176	4.35555e-13
Cstb	1.17485e-17	-0.779837	0.062	0.202	4.68237e-13
Csrp1	1.27452e-17	-0.81307	0.04	0.167	5.0796e-13
Nkx2-1	1.36629e-17	-0.860919	0.013	0.12	5.44534e-13
Cadm1	2.02839e-17	-0.775554	0.021	0.136	8.08414e-13
Rpl38	3.00033e-17	0.449926	0.735	0.731	1.19578e-12
Gm15427	3.09615e-17	0.756423	0.503	0.43	1.23397e-12
Tgfbi	3.52214e-17	-1.02294	0.017	0.125	1.40375e-12
Sem1	3.57085e-17	-0.55329	0.163	0.349	1.42316e-12
Ms4a4c	3.78422e-17	0.876195	0.126	0.05	1.5082e-12
Tgoln1	3.98984e-17	-0.661681	0.117	0.281	1.59015e-12
Rpl15	4.38947e-17	0.738969	0.514	0.449	1.74942e-12
Cyb5r3	4.76571e-17	-0.632859	0.07	0.212	1.89937e-12
Acot7	4.7871e-17	-0.688225	0.079	0.224	1.9079e-12
Epas1	5.48453e-17	-0.914647	0.036	0.155	2.18586e-12
Pkig	5.71487e-17	0.95672	0.112	0.042	2.27766e-12
Il33	5.72478e-17	-0.76162	0.039	0.162	2.28161e-12
Ctsd	6.16461e-17	-0.886196	0.158	0.325	2.45691e-12
Ndufc2	6.33678e-17	-0.578025	0.074	0.221	2.52552e-12
H2-K1	6.53841e-17	0.476312	0.658	0.626	2.60588e-12
Pdia6	7.48741e-17	-0.529029	0.093	0.247	2.98411e-12
H2-DMa	8.12519e-17	0.739063	0.338	0.221	3.2383e-12
Pdia3	9.17289e-17	-0.655691	0.083	0.228	3.65586e-12
Rcsd1	1.01018e-16	0.795841	0.092	0.03	4.02609e-12
Gm43085	1.12661e-16	-0.833726	0.032	0.147	4.4901e-12
Gstm1	1.13873e-16	-0.838444	0.096	0.243	4.5384e-12
Ndufa1	1.14486e-16	-0.524181	0.089	0.24	4.56285e-12
Acap1	1.19918e-16	0.717936	0.066	0.017	4.77935e-12
Gprc5a	1.37015e-16	-1.11283	0.023	0.131	5.46074e-12
Nucb2	1.57705e-16	-0.732669	0.029	0.142	6.28534e-12
Rpl10a	1.59139e-16	0.753932	0.506	0.446	6.34247e-12
Fkbp2	1.59826e-16	-0.641892	0.057	0.189	6.36985e-12
Serinc3	1.60353e-16	0.816501	0.378	0.278	6.39085e-12
Rps25	1.7209e-16	0.520611	0.655	0.625	6.85863e-12
Rps21	1.72876e-16	0.475548	0.711	0.705	6.88995e-12
Rplp2	1.81337e-16	0.457023	0.734	0.728	7.22717e-12
Scp2	1.86868e-16	-0.583525	0.116	0.277	7.44763e-12
Ppp1r14c	1.90205e-16	-0.732031	0.03	0.144	7.58062e-12
Sftpb	2.07364e-16	-1.47058	0.755	0.784	8.26451e-12
Slamf6	2.14668e-16	0.683039	0.06	0.015	8.55561e-12
Uqcrb	2.21564e-16	-0.478258	0.175	0.367	8.83044e-12
Bsg	2.2176e-16	-0.525709	0.173	0.361	8.83825e-12
Selenos	2.47041e-16	-0.609472	0.064	0.201	9.8458e-12
Atp11a	2.70254e-16	-0.724477	0.053	0.179	1.0771e-11
Calm2	2.81413e-16	-0.465489	0.236	0.446	1.12157e-11
Lcn2	2.94828e-16	-1.00556	0.185	0.349	1.17504e-11
Oat	3.10978e-16	-0.583316	0.09	0.236	1.2394e-11
Atox1	3.18178e-16	-0.529804	0.193	0.387	1.2681e-11
H2afz	3.83863e-16	-0.763945	0.12	0.275	1.52989e-11
Scd2	4.22134e-16	-0.694387	0.093	0.239	1.68242e-11
Ifi203	4.25888e-16	0.863741	0.116	0.045	1.69738e-11
Plekha2	4.29712e-16	0.923981	0.099	0.036	1.71262e-11
Vmp1	5.11009e-16	-0.715123	0.034	0.149	2.03663e-11
Abcd3	6.47659e-16	-0.761622	0.023	0.128	2.58125e-11
Cox6c	6.81332e-16	-0.484078	0.308	0.534	2.71545e-11
Muc1	8.03937e-16	-0.648974	0.1	0.247	3.20409e-11
Atp1b3	8.18516e-16	-0.714465	0.073	0.207	3.26219e-11
Arhgap25	9.2151e-16	0.719591	0.086	0.028	3.67268e-11
Emb	9.34308e-16	-0.662207	0.067	0.199	3.72368e-11
Tmem30a	1.32115e-15	-0.58071	0.057	0.185	5.26545e-11
Lgals1	1.32645e-15	-0.956323	0.153	0.304	5.28655e-11
Tspan32	1.3928e-15	0.754788	0.073	0.022	5.55101e-11
Slc39a8	1.49309e-15	-0.814848	0.016	0.114	5.95073e-11
Bin1	1.52605e-15	0.938688	0.123	0.052	6.08207e-11
Ptpn6	1.63854e-15	0.998946	0.16	0.078	6.53041e-11
Tagln2	1.71144e-15	-0.451584	0.34	0.559	6.82095e-11
Sec61b	1.81032e-15	-0.438232	0.179	0.362	7.21501e-11
Ccnd1	1.81879e-15	-0.731296	0.023	0.126	7.2488e-11
Cox7c	1.84316e-15	-0.396681	0.208	0.409	7.3459e-11
Myc	1.97823e-15	0.806499	0.059	0.015	7.88424e-11
Pi4k2b	2.01566e-15	-0.720146	0.03	0.137	8.0334e-11
Sipa1	2.02099e-15	0.862492	0.126	0.054	8.05464e-11
Camk1	2.16398e-15	-0.780505	0.009	0.1	8.62455e-11
Prdx5	2.46462e-15	-0.63952	0.117	0.27	9.82274e-11
Tyrobp	2.61902e-15	-0.981129	0.301	0.442	1.04381e-10
Actn4	2.81485e-15	-0.580999	0.046	0.165	1.12186e-10
H2afj	3.01435e-15	-0.509495	0.153	0.322	1.20137e-10
Ppic	3.14185e-15	-0.744927	0.016	0.112	1.25219e-10
Ier3	3.41065e-15	-1.20392	0.063	0.183	1.35931e-10
Vamp8	3.53104e-15	-0.496705	0.206	0.396	1.40729e-10
Bcam	3.59251e-15	-0.727843	0.063	0.188	1.4318e-10
Cox7b	3.64226e-15	-0.439537	0.183	0.367	1.45162e-10
Lmo4	3.80687e-15	-0.70443	0.066	0.191	1.51723e-10
Acsl5	4.08862e-15	-0.638099	0.03	0.136	1.62952e-10
Ndufa7	5.39147e-15	-0.363735	0.139	0.308	2.14877e-10
RP23-269H21.1	5.46992e-15	-0.595755	0.039	0.15	2.18004e-10
Sdhc	5.6432e-15	-0.658508	0.033	0.141	2.2491e-10
Socs3	5.74731e-15	-1.05525	0.016	0.11	2.29059e-10
Cd68	6.29692e-15	-0.960902	0.033	0.139	2.50964e-10
Slc31a1	6.80478e-15	-0.644814	0.034	0.142	2.71205e-10
Rnaset2a	8.02537e-15	-0.551905	0.066	0.194	3.19851e-10
Fasn	1.01584e-14	-0.579782	0.138	0.293	4.04862e-10
Cd24a	1.03241e-14	0.938501	0.225	0.129	4.11468e-10
Klf2	1.07043e-14	0.981537	0.241	0.142	4.2662e-10
Serpinh1	1.10604e-14	-1.00828	0.027	0.127	4.40812e-10
Rps4x	1.12971e-14	0.581121	0.585	0.556	4.50246e-10
Sod1	1.23919e-14	-0.527669	0.125	0.278	4.93881e-10
Cd44	1.24816e-14	-0.782422	0.069	0.192	4.97454e-10
Acsl4	1.43493e-14	-0.65793	0.024	0.124	5.71891e-10
S100a6	1.54481e-14	-0.842328	0.242	0.4	6.15685e-10
Etv5	1.62519e-14	-0.721297	0.027	0.128	6.47721e-10
Cst3	1.85746e-14	-1.42801	0.499	0.666	7.40292e-10
Dstn	1.87007e-14	-0.649491	0.024	0.123	7.45315e-10
Dnajc7	1.88665e-14	1.0304	0.165	0.084	7.51924e-10
Siva1	2.06912e-14	-0.638094	0.02	0.116	8.24649e-10
Sat1	2.41471e-14	-0.649256	0.112	0.255	9.62384e-10
Usmg5	2.472e-14	-0.471596	0.14	0.3	9.85215e-10
Dok3	2.50548e-14	0.818957	0.107	0.043	9.98559e-10
Rpl19	2.77667e-14	0.561738	0.633	0.626	1.10664e-09
Nfe2l2	3.03076e-14	-0.637364	0.047	0.16	1.20791e-09
Fcer1g	3.12187e-14	-0.824046	0.245	0.395	1.24422e-09
Bex3	3.16747e-14	-0.613178	0.033	0.137	1.2624e-09
Serpinb6b	3.407e-14	-0.819029	0.017	0.108	1.35786e-09
Tubb4b	3.41194e-14	-0.477988	0.087	0.224	1.35983e-09
Zyx	3.47001e-14	-0.866386	0.063	0.178	1.38297e-09
Sdcbp	3.52254e-14	-0.571743	0.119	0.264	1.40391e-09
Uqcr11	3.74225e-14	-0.482107	0.109	0.254	1.49147e-09
Mrpl14	4.02567e-14	-0.591991	0.04	0.148	1.60443e-09
Serpinb1a	4.22567e-14	0.841032	0.117	0.05	1.68414e-09
Tomm7	4.4518e-14	-0.534207	0.097	0.233	1.77426e-09
Fosb	5.33519e-14	-0.926349	0.016	0.105	2.12634e-09
H1f0	6.1101e-14	-0.693227	0.019	0.11	2.43518e-09
Txndc17	6.11424e-14	-0.589632	0.052	0.165	2.43683e-09
Timp3	6.4346e-14	-1.13325	0.037	0.138	2.56451e-09
Fgfr2	7.02291e-14	-0.642049	0.017	0.108	2.79898e-09
Stard3nl	7.10061e-14	-0.659988	0.021	0.115	2.82995e-09
Plbd1	8.11202e-14	-0.937902	0.029	0.125	3.23304e-09
Actn1	8.26622e-14	-0.640104	0.029	0.127	3.2945e-09
Napsa	9.62287e-14	-0.793372	0.324	0.452	3.83519e-09
Bex2	1.1598e-13	-0.731634	0.053	0.163	4.62239e-09
Asah1	1.19673e-13	-0.638769	0.029	0.125	4.76955e-09
Snx2	1.30764e-13	1.01503	0.165	0.088	5.21161e-09
Abca3	1.36957e-13	-0.584211	0.073	0.195	5.45842e-09
Ldha	1.62468e-13	-0.426058	0.186	0.356	6.47516e-09
Pls3	1.63534e-13	-0.689763	0.019	0.107	6.51764e-09
Pml	1.68714e-13	0.665785	0.054	0.015	6.72409e-09
Cxcl16	1.73155e-13	-0.823566	0.021	0.112	6.90108e-09
Mxd4	1.77211e-13	-0.539176	0.07	0.19	7.06276e-09
Rplp1	2.03493e-13	0.277848	0.83	0.837	8.11022e-09
Etfb	2.15153e-13	-0.493265	0.074	0.197	8.57493e-09
Nedd4	2.20807e-13	-0.672786	0.026	0.118	8.80028e-09
Atg16l2	2.21011e-13	0.729663	0.059	0.017	8.80839e-09
Mt2	2.26104e-13	-1.17078	0.02	0.108	9.01139e-09
Krt8	2.28593e-13	-0.71967	0.059	0.171	9.11056e-09
Rpl39	2.43717e-13	0.553356	0.626	0.602	9.71333e-09
Aplp2	2.53484e-13	-0.514	0.069	0.186	1.01026e-08
Atp8a1	2.68156e-13	-0.631776	0.026	0.118	1.06874e-08
Rpl31	2.73783e-13	0.474951	0.638	0.625	1.09116e-08
Grb14	2.9781e-13	-0.689435	0.011	0.093	1.18692e-08
Saraf	3.10101e-13	-0.635538	0.057	0.168	1.23591e-08
Rnaset2b	3.14418e-13	-0.608778	0.047	0.152	1.25311e-08
Gnas	3.64767e-13	-0.364808	0.282	0.48	1.45378e-08
Ndufa13	3.779e-13	-0.413817	0.162	0.323	1.50612e-08
Mpc2	3.91691e-13	-0.459883	0.085	0.21	1.56109e-08
Smdt1	3.92751e-13	-0.413262	0.122	0.267	1.56531e-08
Anxa4	4.30086e-13	-0.541218	0.036	0.135	1.71411e-08
Tmem205	4.99658e-13	-0.607968	0.024	0.115	1.99139e-08
Sub1	5.19385e-13	0.664968	0.49	0.436	2.07001e-08
Cldn7	5.26574e-13	-0.639849	0.011	0.092	2.09866e-08
Cd302	5.38111e-13	-0.734566	0.016	0.099	2.14464e-08
Sh3bgrl	6.06294e-13	-0.638823	0.044	0.146	2.41639e-08
Cebpa	6.11398e-13	-0.594836	0.021	0.109	2.43673e-08
Ftl1-ps1	6.98667e-13	-0.587415	0.069	0.184	2.78454e-08
Plet1	7.85331e-13	-1.0242	0.004	0.077	3.12994e-08
Tuba1b	8.16107e-13	-0.594605	0.099	0.227	3.25259e-08
Grn	8.20292e-13	-0.529095	0.08	0.201	3.26927e-08
Tnfrsf1a	9.28914e-13	-0.771711	0.017	0.1	3.70219e-08
Wls	1.05121e-12	-0.579961	0.026	0.115	4.18961e-08
Dcxr	1.09241e-12	-0.525948	0.085	0.205	4.35378e-08
Adgrf5	1.12401e-12	-0.643046	0.056	0.163	4.47973e-08
Gclc	1.18404e-12	-0.615449	0.037	0.133	4.719e-08
Ssr2	1.20203e-12	-0.466623	0.079	0.198	4.79069e-08
Zdhhc3	1.27294e-12	-0.613901	0.069	0.181	5.07331e-08
Rabgap1l	1.29717e-12	0.87928	0.112	0.05	5.16989e-08
Epcam	1.3239e-12	-0.607331	0.01	0.087	5.27639e-08
Fam129b	1.41336e-12	-0.596769	0.011	0.09	5.63293e-08
Ywhab	1.43383e-12	-0.378797	0.175	0.334	5.71451e-08
Nenf	1.51944e-12	-0.592772	0.029	0.119	6.05573e-08
mt-Nd2	1.56003e-12	-0.408052	0.824	0.886	6.2175e-08
Crlf3	1.57092e-12	0.814624	0.125	0.058	6.26089e-08
Rab7	1.72901e-12	-0.512663	0.09	0.213	6.89095e-08
Fdps	1.75954e-12	-0.548638	0.026	0.114	7.01264e-08
Plin2	2.01986e-12	-0.696248	0.054	0.158	8.05016e-08
Hpcal1	2.07669e-12	-0.686678	0.019	0.101	8.27664e-08
C3	2.10043e-12	-0.789577	0.032	0.122	8.37125e-08
Fcgr3	2.15191e-12	-0.921975	0.023	0.107	8.57645e-08
Mcfd2	2.26467e-12	-0.58003	0.024	0.111	9.02585e-08
Ndufb3	2.29653e-12	-0.465461	0.07	0.183	9.15281e-08
Rbms1	2.35312e-12	-0.572706	0.046	0.145	9.37836e-08
Clu	2.39213e-12	-0.647753	0.067	0.176	9.53385e-08
Irx3	2.55561e-12	-0.62701	0.006	0.077	1.01854e-07
Gpx8	2.58357e-12	-0.601492	0.016	0.096	1.02968e-07
Mapk3	2.60042e-12	-0.667745	0.016	0.095	1.0364e-07
Fkbp1a	3.09623e-12	-0.511718	0.107	0.235	1.234e-07
Hacd3	3.14191e-12	-0.624846	0.009	0.082	1.25221e-07
Edf1	3.30558e-12	-0.371472	0.11	0.244	1.31744e-07
Ifngr1	3.33126e-12	-0.64411	0.079	0.192	1.32767e-07
Arhgef1	3.58642e-12	0.893479	0.175	0.098	1.42937e-07
Ank3	3.80783e-12	-0.553289	0.021	0.105	1.51761e-07
Mal2	4.14928e-12	-0.70147	0.004	0.073	1.6537e-07
Col4a1	4.96852e-12	-0.670042	0.027	0.113	1.9802e-07
Sdc4	5.44508e-12	-0.495268	0.046	0.143	2.17014e-07
Ifi27l2a	5.4711e-12	0.639346	0.292	0.195	2.18051e-07
Cytip	5.54251e-12	0.734129	0.301	0.21	2.20897e-07
Cat	5.60188e-12	-0.407609	0.096	0.221	2.23263e-07
Cdh1	6.29455e-12	-0.554107	0.02	0.101	2.50869e-07
Hmox1	6.60597e-12	-0.693463	0.014	0.091	2.63281e-07
Tnfaip1	6.74418e-12	-0.436358	0.054	0.157	2.68789e-07
mt-Nd4	6.89746e-12	-0.354907	0.894	0.925	2.74898e-07
S100a4	7.51609e-12	-1.29487	0.039	0.126	2.99554e-07
Clic3	7.87913e-12	-0.622052	0.056	0.157	3.14023e-07
S100a13	8.51118e-12	-0.456705	0.08	0.195	3.39213e-07
Vim	8.53742e-12	-0.812907	0.173	0.296	3.40259e-07
Uqcrq	8.67252e-12	-0.3611	0.133	0.273	3.45643e-07
Krt18	8.69418e-12	-0.532664	0.034	0.124	3.46507e-07
Lilrb4a	9.39695e-12	-0.930811	0.044	0.136	3.74515e-07
Aes	1.02984e-11	-0.418789	0.056	0.159	4.10442e-07
Eif4h	1.08643e-11	-0.366951	0.11	0.238	4.32998e-07
Ftl1	1.1181e-11	-0.623273	0.683	0.823	4.45617e-07
Ndufb9	1.1309e-11	-0.371853	0.113	0.242	4.50718e-07
Cox7a2	1.24471e-11	-0.260674	0.203	0.373	4.96078e-07
Rpl21	1.25065e-11	0.427388	0.719	0.736	4.98448e-07
Dbp	1.27749e-11	-0.684377	0.011	0.083	5.09144e-07
Hdc	1.27755e-11	-0.855551	0.033	0.119	5.09169e-07
Cerk	1.30739e-11	0.734744	0.064	0.022	5.21062e-07
Mtch1	1.39267e-11	-0.429039	0.056	0.157	5.55047e-07
Npw	1.40048e-11	-0.481076	0.039	0.13	5.58162e-07
Arf4	1.40082e-11	-0.457635	0.074	0.183	5.58298e-07
Tns1	1.45296e-11	-0.688972	0.014	0.089	5.79076e-07
Mlc1	1.487e-11	-0.545518	0.03	0.115	5.92642e-07
BC017643	1.55879e-11	0.833914	0.092	0.039	6.21255e-07
Itgb1	1.58676e-11	-0.610857	0.029	0.112	6.32401e-07
Pon3	1.59005e-11	-0.50228	0.021	0.101	6.33715e-07
Il1b	1.63042e-11	-1.99523	0.099	0.202	6.49803e-07
Itgb2	1.76258e-11	-0.775808	0.05	0.144	7.02476e-07
Rps8	1.77104e-11	0.476956	0.632	0.649	7.05848e-07
RP24-381P6.1	1.77637e-11	-0.523829	0.021	0.1	7.07971e-07
Csf2ra	1.79164e-11	-0.729301	0.063	0.163	7.14058e-07
Exosc7	2.09756e-11	-0.4192	0.063	0.168	8.35981e-07
Atf3	2.18261e-11	-0.773109	0.063	0.163	8.69879e-07
Timp2	2.18779e-11	-0.913014	0.02	0.095	8.71944e-07
Atp5j	2.21777e-11	-0.295993	0.235	0.411	8.83891e-07
Avpi1	2.23461e-11	-0.391474	0.066	0.171	8.90603e-07
Arf1	2.35382e-11	-0.362597	0.163	0.309	9.38114e-07
Tpm4	2.40444e-11	-0.415711	0.096	0.214	9.5829e-07
Smim6	2.49275e-11	-0.526421	0.03	0.114	9.93485e-07
Sesn1	2.546e-11	0.659886	0.066	0.023	1.01471e-06
Arpc5l	2.70048e-11	0.946567	0.146	0.079	1.07628e-06
Tkt	2.89735e-11	-0.459466	0.067	0.172	1.15474e-06
Rpl22	2.95474e-11	0.515281	0.602	0.585	1.17761e-06
Pdlim1	3.00216e-11	-0.438838	0.106	0.225	1.19651e-06
Scarb2	3.37829e-11	-0.549855	0.032	0.115	1.34642e-06
Ly86	3.41003e-11	0.722023	0.089	0.037	1.35907e-06
Atp6v1g1	3.96508e-11	-0.322059	0.14	0.28	1.58028e-06
Lpl	4.48425e-11	-0.837744	0.06	0.155	1.7872e-06
Adamts1	4.52826e-11	-0.826948	0.009	0.075	1.80474e-06
Rpl36al	4.61375e-11	-0.338005	0.223	0.393	1.83881e-06
Ero1lb	4.67067e-11	0.671836	0.052	0.016	1.86149e-06
Tppp3	4.67507e-11	-0.804566	0.064	0.162	1.86325e-06
Drap1	4.88854e-11	-0.551233	0.027	0.107	1.94833e-06
Col6a1	4.89381e-11	-0.67504	0.016	0.088	1.95043e-06
Hist1h2bc	5.1856e-11	-0.552873	0.042	0.129	2.06672e-06
Cox6a2	5.26238e-11	-0.559846	0.043	0.133	2.09732e-06
Hp	5.61004e-11	-0.682333	0.245	0.395	2.23588e-06
Ndufc1	5.94803e-11	-0.403397	0.08	0.189	2.37059e-06
Stap1	5.98017e-11	0.608112	0.056	0.018	2.3834e-06
Traf3ip3	6.36822e-11	0.573204	0.059	0.02	2.53805e-06
Cyr61	6.85284e-11	-1.38759	0.006	0.068	2.7312e-06
Prdx2	6.91412e-11	-0.40992	0.066	0.167	2.75562e-06
Gsta4	7.6377e-11	-0.571384	0.021	0.097	3.044e-06
Hsbp1	7.65534e-11	-0.340718	0.089	0.202	3.05104e-06
Cox6a1	7.84742e-11	-0.297498	0.292	0.48	3.12759e-06
Sh3bgrl3	8.19358e-11	0.503081	0.53	0.465	3.26555e-06
Ndufb4	8.20105e-11	-0.385689	0.053	0.147	3.26853e-06
Dram2	8.57182e-11	-0.549757	0.017	0.089	3.4163e-06
Tmsb4x	8.59464e-11	-0.318381	1	0.997	3.42539e-06
Bag1	8.7048e-11	-0.469532	0.044	0.133	3.4693e-06
Sort1	9.03779e-11	-0.530426	0.024	0.101	3.60201e-06
Camk2d	9.37611e-11	0.802896	0.096	0.043	3.73685e-06
Tgm2	9.69311e-11	-0.71308	0.023	0.098	3.86319e-06
Gabarapl1	9.88988e-11	-0.595886	0.016	0.086	3.94161e-06
Soat1	1.08876e-10	-0.520994	0.021	0.096	4.33923e-06
Cebpb	1.11246e-10	-0.869846	0.026	0.101	4.43371e-06
Jup	1.1144e-10	-0.567947	0.017	0.088	4.44143e-06
Prr15l	1.15032e-10	-0.454006	0.013	0.081	4.58462e-06
Rpl36a	1.19658e-10	0.520517	0.553	0.537	4.76899e-06
Plin3	1.20402e-10	-0.454884	0.014	0.084	4.79863e-06
Mme	1.21703e-10	-0.501831	0.014	0.083	4.85048e-06
Tceal8	1.25006e-10	-0.508845	0.023	0.098	4.98212e-06
Rpl10-ps3	1.29658e-10	-0.368395	0.107	0.224	5.16751e-06
Cd200	1.37999e-10	-0.437203	0.049	0.139	5.49996e-06
Hspa5	1.39465e-10	-0.360748	0.186	0.334	5.55839e-06
Gstt1	1.43931e-10	-0.428524	0.049	0.139	5.73639e-06
Clic4	1.45524e-10	-0.625683	0.026	0.101	5.79987e-06
Atp5h	1.48055e-10	-0.326408	0.212	0.375	5.90074e-06
Tmed10	1.65226e-10	-0.328419	0.123	0.248	6.58507e-06
Chchd2	1.71119e-10	-0.280103	0.308	0.502	6.81994e-06
Rpl35a	1.77726e-10	0.420312	0.617	0.613	7.08327e-06
Oxct1	1.78747e-10	-0.464712	0.039	0.122	7.12398e-06
Satb1	1.79223e-10	0.666199	0.074	0.029	7.14295e-06
Lmna	1.80116e-10	-0.545887	0.059	0.152	7.17854e-06
Col4a2	1.84063e-10	-0.617633	0.023	0.097	7.33583e-06
Dnajc3	1.89424e-10	-0.493837	0.034	0.115	7.5495e-06
Hdlbp	1.89731e-10	-0.517676	0.016	0.085	7.56171e-06
Ldhb	2.02845e-10	-0.420499	0.079	0.181	8.0844e-06
Rbpjl	2.15007e-10	-0.518365	0.017	0.087	8.5691e-06
Cyp4b1	2.18276e-10	-1.07029	0.023	0.095	8.69939e-06
Acoxl	2.24171e-10	-0.516588	0.017	0.087	8.93434e-06
Cox17	2.30415e-10	-0.466639	0.073	0.173	9.18317e-06
Naxd	2.47822e-10	-0.477118	0.017	0.087	9.87695e-06
Ager	2.49213e-10	-1.07392	0.325	0.466	9.93238e-06
Ndufb2	2.49857e-10	-0.341962	0.076	0.179	9.95806e-06
M6pr	2.56657e-10	-0.427127	0.067	0.165	1.02291e-05
Cav1	2.6089e-10	-1.01177	0.027	0.101	1.03978e-05
Hsd17b4	2.66587e-10	-0.514018	0.011	0.076	1.06248e-05
Rpl23	2.67456e-10	0.391232	0.678	0.696	1.06595e-05
Tuba1c	2.72019e-10	-0.486703	0.052	0.142	1.08413e-05
mt-Tp	2.90324e-10	-0.516409	0.049	0.135	1.15709e-05
Pgd	2.93628e-10	-0.411634	0.052	0.142	1.17025e-05
Alas1	3.44597e-10	-0.531354	0.006	0.065	1.37339e-05
Enpep	3.49191e-10	-0.503589	0.01	0.073	1.3917e-05
Arl1	3.54746e-10	-0.447472	0.039	0.12	1.41384e-05
Ndufb11	3.61527e-10	-0.339707	0.115	0.232	1.44087e-05
Ang	3.70814e-10	-0.438924	0.057	0.149	1.47788e-05
Gabarap	3.86148e-10	-0.309693	0.284	0.464	1.53899e-05
Slc16a2	3.92062e-10	-0.552036	0.003	0.059	1.56256e-05
Pla2g1b	4.09968e-10	-0.398419	0.073	0.173	1.63393e-05
Me1	4.20218e-10	-0.453451	0.004	0.062	1.67478e-05
S100a8	4.25471e-10	-1.28607	0.554	0.504	1.69572e-05
Glrx	4.48939e-10	-0.514134	0.017	0.085	1.78925e-05
Ssr4	4.82589e-10	-0.334077	0.106	0.219	1.92336e-05
Cnpy2	4.88536e-10	-0.373489	0.052	0.141	1.94706e-05
Crb3	5.09647e-10	-0.528788	0.014	0.079	2.0312e-05
Mbip	5.4579e-10	-0.456864	0.024	0.096	2.17525e-05
Deptor	5.5593e-10	-0.525064	0.009	0.069	2.21566e-05
Chia1	5.76567e-10	-0.626704	0.07	0.164	2.29791e-05
Lilr4b	5.84411e-10	-0.965881	0.024	0.095	2.32917e-05
Tmed3	6.14626e-10	-0.485479	0.032	0.107	2.44959e-05
Esam	6.15364e-10	-0.616931	0.037	0.115	2.45253e-05
Lrg1	6.22054e-10	-0.675408	0.099	0.202	2.4792e-05
Tst	6.41734e-10	-0.532312	0.016	0.081	2.55763e-05
Sec14l3	6.43684e-10	-0.688993	0.034	0.111	2.5654e-05
Kmt2e	6.62265e-10	0.835673	0.213	0.142	2.63946e-05
Iqgap1	6.70166e-10	-0.281147	0.142	0.269	2.67095e-05
P4ha1	7.20309e-10	-0.514654	0.004	0.06	2.87079e-05
Cav2	7.21604e-10	-0.668375	0.004	0.06	2.87595e-05
Rasa3	7.61483e-10	0.654878	0.076	0.031	3.03489e-05
2010107E04Rik	7.78669e-10	-0.270773	0.163	0.299	3.10338e-05
Rpn1	7.80132e-10	-0.387216	0.046	0.13	3.10922e-05
Tspan11	7.86265e-10	-0.4596	0.017	0.084	3.13366e-05
Ccnd3	7.88459e-10	-0.416597	0.066	0.159	3.1424e-05
Ifitm2	7.90731e-10	-0.461271	0.15	0.273	3.15146e-05
Gng5	8.30673e-10	-0.362812	0.228	0.384	3.31065e-05
Gadd45b	8.38692e-10	-0.846686	0.072	0.162	3.34261e-05
Sdpr	8.71088e-10	-0.943024	0.011	0.073	3.47172e-05
Nfix	8.74612e-10	-0.496474	0.009	0.068	3.48577e-05
Cltb	8.97808e-10	-0.471451	0.017	0.083	3.57821e-05
Lrp1	9.36203e-10	-0.660922	0.01	0.07	3.73124e-05
Atp6ap2	9.77779e-10	-0.42625	0.037	0.116	3.89694e-05
Bhlhe40	1.00246e-09	-0.511827	0.04	0.119	3.99532e-05
Msrb1	1.04218e-09	-0.745727	0.138	0.247	4.15362e-05
Igfbp6	1.0494e-09	-0.739551	0.039	0.116	4.1824e-05
Stmn1	1.05508e-09	-0.438918	0.067	0.16	4.20503e-05
AB124611	1.15054e-09	0.641818	0.092	0.042	4.5855e-05
Fosl2	1.15201e-09	-0.692274	0.013	0.074	4.59132e-05
Klf4	1.18034e-09	-0.688618	0.017	0.082	4.70425e-05
Rpl27	1.20418e-09	0.494405	0.574	0.581	4.79925e-05
Snx8	1.21948e-09	0.623747	0.052	0.017	4.86026e-05
Higd1a	1.22983e-09	-0.385707	0.073	0.168	4.9015e-05
2410006H16Rik	1.25063e-09	0.797148	0.181	0.112	4.9844e-05
Cxcr4	1.28219e-09	0.79209	0.096	0.045	5.11019e-05
Bcl2a1a	1.38835e-09	-0.661394	0.01	0.069	5.53327e-05
Ptpn18	1.41004e-09	0.716931	0.232	0.158	5.6197e-05
Rnf181	1.43826e-09	-0.405433	0.036	0.112	5.7322e-05
March1	1.48482e-09	0.591697	0.056	0.02	5.91773e-05
Slc25a39	1.48634e-09	-0.372068	0.044	0.126	5.9238e-05
Cd151	1.4997e-09	-0.499624	0.023	0.091	5.97706e-05
Cops7a	1.53116e-09	-0.43893	0.01	0.069	6.10243e-05
Mpc1	1.53698e-09	-0.394152	0.042	0.121	6.12562e-05
Apoc1	1.5721e-09	-0.543937	0.063	0.151	6.26561e-05
Selplg	1.63867e-09	-0.739691	0.047	0.125	6.53092e-05
Sftpa1	1.66075e-09	-1.45265	0.923	0.919	6.61891e-05
Itih4	1.67166e-09	-0.564169	0.017	0.081	6.66242e-05
Ece1	1.80341e-09	-0.590413	0.01	0.069	7.18748e-05
Arf5	1.83297e-09	-0.290108	0.093	0.2	7.30531e-05
Gpr171	1.90267e-09	0.667787	0.062	0.023	7.58308e-05
Slco2a1	1.90293e-09	-0.614656	0.006	0.061	7.58414e-05
Ndufb8	1.92057e-09	-0.273803	0.093	0.199	7.65442e-05
Rgs10	1.98498e-09	-0.55449	0.036	0.11	7.91113e-05
Herpud1	2.19348e-09	-0.247111	0.107	0.218	8.74212e-05
Cpm	2.25036e-09	-0.367018	0.052	0.136	8.96881e-05
Gpr183	2.25874e-09	0.6476	0.067	0.027	9.00222e-05
Trp53i11	2.31723e-09	0.617756	0.054	0.019	9.23533e-05
Atp5k	2.37719e-09	-0.31715	0.178	0.313	9.47431e-05
Atp5e	2.38131e-09	-0.259383	0.246	0.413	9.49072e-05
Krt7	2.42103e-09	-0.670517	0.017	0.08	9.64902e-05
Rps27rt	2.49031e-09	0.915627	0.259	0.194	9.92514e-05
Gstm2	2.54087e-09	-0.561629	0.021	0.087	0.000101266
Pik3ip1	2.69083e-09	0.716059	0.073	0.031	0.000107243
S100a1	2.71024e-09	-0.336567	0.087	0.187	0.000108017
Cited2	2.74752e-09	-0.422264	0.019	0.083	0.000109502
S100a16	2.7622e-09	-0.546244	0.009	0.065	0.000110087
Pmp22	2.77974e-09	-0.842761	0.03	0.099	0.000110787
Osm	2.78657e-09	-0.911953	0.007	0.062	0.000111059
Atxn10	2.79555e-09	-0.294919	0.07	0.163	0.000111417
Pld3	2.8805e-09	-0.513321	0.04	0.117	0.000114802
Icam1	2.90512e-09	-0.427321	0.089	0.188	0.000115784
Azin1	2.92921e-09	-0.423487	0.046	0.125	0.000116744
Btg1	3.00272e-09	0.755696	0.213	0.141	0.000119673
Tspan8	3.13856e-09	-0.577787	0.024	0.091	0.000125087
Zcchc11	3.15738e-09	0.646631	0.072	0.03	0.000125837
Cd63-ps	3.15934e-09	-0.459118	0.004	0.057	0.000125916
Elovl5	3.16018e-09	-0.447035	0.043	0.12	0.000125949
Car4	3.24159e-09	-1.06819	0.01	0.066	0.000129194
Map1lc3b	3.27498e-09	-0.285234	0.215	0.366	0.000130524
Ano6	3.30076e-09	-0.507423	0.016	0.077	0.000131552
Rn7sk	3.4832e-09	-0.444013	0.062	0.148	0.000138823
Mpeg1	3.75241e-09	-0.624723	0.054	0.135	0.000149552
Rheb	3.87331e-09	-0.421489	0.057	0.14	0.000154371
Mcemp1	3.95558e-09	-0.708688	0.03	0.099	0.00015765
Adgrg1	3.97065e-09	-0.387956	0.02	0.084	0.00015825
Igfbp4	4.06337e-09	-1.03854	0.014	0.073	0.000161946
Spg21	4.24874e-09	-0.338233	0.05	0.131	0.000169333
Elf1	4.66985e-09	0.831778	0.12	0.065	0.000186117
Emp1	4.72943e-09	-0.615151	0.006	0.058	0.000188491
Ost4	4.74368e-09	-0.375581	0.053	0.134	0.000189059
Nadk	4.80743e-09	-0.498657	0.027	0.095	0.0001916
Skp1a	5.02936e-09	-0.330696	0.06	0.146	0.000200445
Atp6v1a	5.32786e-09	-0.349522	0.054	0.137	0.000212342
Sptlc2	5.37285e-09	-0.433042	0.029	0.097	0.000214135
Arhgap4	5.52388e-09	0.610605	0.054	0.02	0.000220154
Spcs1	5.57286e-09	-0.343384	0.105	0.208	0.000222106
Pomp	5.94808e-09	-0.278424	0.126	0.239	0.000237061
Tmem238	6.09309e-09	-0.441723	0.023	0.087	0.00024284
Rhoc	6.13019e-09	-0.529558	0.021	0.085	0.000244319
AA986860	6.37338e-09	-0.423694	0.007	0.06	0.000254011
Gadd45g	6.59787e-09	-0.618571	0.06	0.142	0.000262958
Scnn1a	7.16103e-09	-0.531955	0.034	0.105	0.000285403
Krt19	7.24818e-09	-0.596042	0.034	0.104	0.000288876
Spry1	7.31422e-09	-0.461387	0.011	0.067	0.000291508
Dap	7.36744e-09	-0.33977	0.063	0.148	0.000293629
Slirp	7.41747e-09	-0.406521	0.056	0.137	0.000295623
Tmem243	7.50399e-09	-0.353214	0.046	0.123	0.000299071
B2m	7.73645e-09	0.121308	0.864	0.811	0.000308336
Dag1	7.7496e-09	-0.547348	0.02	0.082	0.00030886
Pcolce	7.906e-09	-0.760842	0.007	0.059	0.000315094
Serpinf1	8.04046e-09	-0.813539	0.003	0.051	0.000320453
Tmem50b	8.0841e-09	-0.263404	0.08	0.174	0.000322192
1110008F13Rik	8.22864e-09	-0.397902	0.052	0.13	0.000327953
Gimap3	8.2673e-09	0.644411	0.089	0.041	0.000329493
Npnt	8.42208e-09	-0.675792	0.011	0.067	0.000335662
Rhof	8.52217e-09	0.547421	0.052	0.018	0.000339651
Atp5g3	8.87133e-09	-0.278852	0.109	0.214	0.000353567
Nkd1	9.05503e-09	-0.437315	0.016	0.075	0.000360888
Ddost	9.12146e-09	-0.387145	0.066	0.15	0.000363536
Msmo1	9.37957e-09	-0.395975	0.026	0.091	0.000373823
Entpd1	9.51643e-09	-0.53067	0.021	0.084	0.000379277
Hspb1	9.60889e-09	-0.72304	0.073	0.158	0.000382963
Tmem123	1.01255e-08	0.894432	0.183	0.121	0.000403552
Plxnb2	1.02806e-08	-0.496564	0.013	0.069	0.000409733
Slc25a4	1.03243e-08	-0.328583	0.102	0.203	0.000411474
Myl12b	1.06396e-08	-0.278333	0.206	0.347	0.000424041
Nfkbiz	1.07148e-08	-0.631708	0.027	0.092	0.000427037
Tlr2	1.10082e-08	-0.703697	0.023	0.085	0.000438732
Romo1	1.11106e-08	-0.190273	0.113	0.222	0.000442814
Anapc11	1.11299e-08	-0.274756	0.082	0.175	0.000443584
Hp1bp3	1.12867e-08	-0.292077	0.049	0.127	0.000449833
Rbm39	1.15523e-08	0.757712	0.334	0.279	0.000460416
Cryab	1.1666e-08	-0.571502	0.037	0.107	0.000464948
Ndufs5	1.17911e-08	-0.384996	0.037	0.108	0.000469935
Apoa1bp	1.18269e-08	-0.286411	0.062	0.146	0.000471363
Idh1	1.18636e-08	-0.444206	0.01	0.064	0.000472822
Mthfd1	1.20295e-08	-0.44205	0.026	0.09	0.000479437
Capn2	1.25309e-08	-0.54658	0.023	0.084	0.000499419
Myl6	1.27385e-08	-0.341391	0.364	0.545	0.000507695
Chmp2a	1.28245e-08	-0.261609	0.112	0.215	0.00051112
Fdx1	1.29272e-08	-0.430098	0.019	0.078	0.000515214
Mmp15	1.3274e-08	-0.410976	0.017	0.076	0.000529037
Kcne2	1.33215e-08	-0.442901	0.009	0.061	0.000530929
Adipor2	1.35242e-08	-0.47033	0.014	0.071	0.000539008
Hes1	1.36844e-08	-0.603382	0.06	0.14	0.000545393
Mylk	1.38229e-08	-0.455161	0.032	0.099	0.000550913
Clec7a	1.44446e-08	-0.647079	0.029	0.094	0.00057569
Vkorc1	1.45048e-08	-0.385222	0.021	0.083	0.00057809
Tmem109	1.45157e-08	-0.386058	0.032	0.099	0.000578524
Hk2	1.45206e-08	-0.452788	0.013	0.068	0.00057872
Capns1	1.52291e-08	-0.292639	0.112	0.215	0.000606955
Tmed2	1.53809e-08	-0.269427	0.064	0.149	0.000613007
Dhrs7	1.57006e-08	-0.412049	0.026	0.09	0.000625746
Abhd5	1.58548e-08	-0.397571	0.013	0.068	0.000631892
Tnfrsf12a	1.60343e-08	-0.501523	0.004	0.053	0.000639047
Map1lc3a	1.61609e-08	-0.25835	0.129	0.24	0.000644094
Tfrc	1.63336e-08	-0.364654	0.03	0.096	0.000650975
Echs1	1.63841e-08	-0.403436	0.024	0.087	0.00065299
Rab14	1.7323e-08	-0.280008	0.109	0.212	0.000690406
Irf8	1.7623e-08	0.577514	0.15	0.088	0.000702366
Fxyd5	1.82159e-08	-0.518727	0.229	0.347	0.000725995
Aldoa	1.82189e-08	-0.288799	0.145	0.258	0.000726115
Ywhae	1.84993e-08	-0.241146	0.105	0.208	0.000737289
Ssr1	1.86047e-08	-0.443978	0.026	0.088	0.000741489
Snap29	1.93039e-08	0.729266	0.063	0.026	0.000769358
Atp5f1	1.9326e-08	-0.205939	0.179	0.314	0.000770236
Snx7	1.93533e-08	-0.403692	0.004	0.052	0.000771325
Rplp0	1.94778e-08	0.315822	0.692	0.714	0.000776287
Cers2	1.9659e-08	-0.318307	0.063	0.146	0.000783511
Pon1	2.05642e-08	-0.46924	0.004	0.052	0.000819586
Hadh	2.1149e-08	-0.449407	0.013	0.067	0.000842893
Ctnna1	2.1411e-08	-0.36803	0.047	0.122	0.000853334
Ier3ip1	2.14527e-08	-0.286061	0.099	0.197	0.000854998
Psap	2.14586e-08	-0.765052	0.261	0.365	0.000855232
Rtn4	2.16825e-08	-0.477821	0.027	0.09	0.000864155
Rab1a	2.19694e-08	-0.273006	0.067	0.153	0.000875589
Csf1r	2.23354e-08	-0.690415	0.03	0.094	0.000890177
Fhl1	2.24324e-08	-0.743388	0.009	0.059	0.000894042
S1pr1	2.24565e-08	0.575254	0.092	0.044	0.000895005
Bcl2a1d	2.30259e-08	-0.676391	0.029	0.092	0.000917696
mt-Ta	2.3552e-08	-0.370611	0.024	0.086	0.000938663
Ccl3	2.43075e-08	-1.20093	0.064	0.14	0.000968775
Ccrl2	2.46316e-08	-0.935547	0.026	0.087	0.000981693
Nupr1	2.56658e-08	-0.320505	0.162	0.28	0.00102291
Stx12	2.60116e-08	-0.420944	0.017	0.074	0.00103669
Morf4l2	2.62611e-08	-0.392434	0.04	0.11	0.00104664
Aox3	2.71218e-08	-0.377852	0.013	0.067	0.00108094
Efhd2	2.71637e-08	-0.480211	0.03	0.094	0.00108261
Sec14l4	2.72458e-08	-0.407928	0.016	0.071	0.00108588
Svil	2.78093e-08	-0.473189	0.004	0.051	0.00110834
Abhd14b	2.80014e-08	-0.418392	0.004	0.051	0.001116
Axl	2.8106e-08	-0.580005	0.019	0.076	0.00112016
Samhd1	2.93089e-08	0.692922	0.188	0.122	0.00116811
Leprot	2.97268e-08	-0.38629	0.036	0.104	0.00118476
Arhgap17	2.99504e-08	0.880166	0.149	0.092	0.00119367
Atp6v1c2	3.13587e-08	-0.386962	0.03	0.094	0.0012498
Atp6v0d1	3.20654e-08	-0.301108	0.067	0.15	0.00127797
Thbs1	3.2525e-08	-1.02821	0.014	0.067	0.00129629
Tubb6	3.29482e-08	-0.575803	0.007	0.056	0.00131315
Nbl1	3.31878e-08	-0.924402	0.016	0.07	0.0013227
Comt	3.33083e-08	-0.417263	0.021	0.08	0.0013275
Mtfr1l	3.36001e-08	-0.393041	0.042	0.111	0.00133913
Rabac1	3.38191e-08	-0.197047	0.223	0.368	0.00134786
Dpp9	3.4287e-08	-0.427915	0.009	0.058	0.00136651
Irx2	3.45166e-08	-0.438132	0.017	0.073	0.00137566
Snx25	3.48225e-08	-0.434029	0.011	0.063	0.00138785
Pea15a	3.50012e-08	-0.472319	0.02	0.078	0.00139497
Parva	3.56609e-08	-0.393095	0.009	0.058	0.00142126
Hexa	3.62943e-08	-0.400566	0.056	0.132	0.00144651
Met	3.63616e-08	-0.372731	0.009	0.058	0.00144919
Akt1	3.63811e-08	-0.437481	0.01	0.061	0.00144997
Pdgfa	3.72111e-08	-0.510173	0.009	0.058	0.00148305
Lrpap1	3.82752e-08	-0.413949	0.029	0.091	0.00152546
Smpdl3a	3.93813e-08	-0.466285	0.06	0.137	0.00156954
Ccl6	3.96638e-08	-1.05511	0.278	0.384	0.0015808
Tmbim1	4.02455e-08	-0.51332	0.024	0.084	0.00160398
Ptgs1	4.02996e-08	-0.385313	0.011	0.063	0.00160614
Slc48a1	4.22516e-08	-0.306259	0.036	0.103	0.00168394
Vat1	4.28855e-08	-0.505447	0.014	0.068	0.0017092
Mcee	4.33661e-08	-0.443131	0.016	0.07	0.00172835
Baiap2l1	4.34721e-08	-0.374367	0.004	0.05	0.00173258
Nfic	4.35132e-08	-0.448847	0.01	0.06	0.00173422
Pdlim2	4.67273e-08	-0.332843	0.044	0.115	0.00186232
Nfib	4.71544e-08	-0.436953	0.01	0.06	0.00187934
Fn1	4.7845e-08	-0.641394	0.014	0.067	0.00190686
Ccr2	4.80326e-08	-0.656135	0.009	0.057	0.00191434
Snx5	4.86089e-08	0.802716	0.183	0.124	0.00193731
Ociad2	4.93098e-08	-0.379086	0.009	0.058	0.00196524
Man1a	5.02213e-08	0.808712	0.087	0.044	0.00200157
Fkbp4	5.21965e-08	-0.189185	0.074	0.161	0.00208029
Myh14	5.26138e-08	-0.407109	0.019	0.074	0.00209692
Laptm4b	5.42769e-08	-0.333166	0.019	0.075	0.00216321
Col1a1	5.45565e-08	-1.26287	0.016	0.068	0.00217435
Atp13a3	5.60709e-08	-0.409331	0.007	0.054	0.0022347
Sord	5.60864e-08	-0.376434	0.032	0.095	0.00223532
Smim1	5.68531e-08	-0.386853	0.01	0.06	0.00226588
Cndp2	5.69761e-08	-0.404166	0.023	0.081	0.00227078
Sgk1	5.71791e-08	-0.683617	0.032	0.093	0.00227887
Rbpms	5.73386e-08	-0.439726	0.019	0.074	0.00228523
Igha	5.86168e-08	-0.136557	0.165	0.104	0.00233617
Aldh2	5.92466e-08	-0.252541	0.196	0.329	0.00236127
Fgf1	5.94728e-08	-0.395312	0.009	0.057	0.00237029
Sec61g	5.9941e-08	-0.215732	0.13	0.238	0.00238895
Hebp1	6.25398e-08	-0.533354	0.011	0.062	0.00249253
Camk2n1	6.63694e-08	-0.43191	0.014	0.066	0.00264515
Ms4a4b	6.97675e-08	-0.972804	0.042	0.105	0.00278059
Hdgf	7.35669e-08	-0.297046	0.043	0.112	0.00293201
Dynlt3	7.36083e-08	-0.268326	0.029	0.09	0.00293366
Junb	7.63331e-08	-0.577922	0.288	0.411	0.00304225
Rtkn	7.63903e-08	-0.39072	0.007	0.054	0.00304453
Rnase6	7.74518e-08	0.604452	0.069	0.031	0.00308684
Dnaja1	7.76263e-08	-0.242218	0.185	0.308	0.0030938
Tmem14c	8.06736e-08	-0.278179	0.073	0.155	0.00321525
Atp2a2	8.08622e-08	-0.340589	0.019	0.074	0.00322276
Tuba1a	8.71317e-08	-0.56708	0.043	0.11	0.00347263
Rgs1	8.71951e-08	-0.931237	0.024	0.081	0.00347516
Arfgef3	8.79262e-08	-0.384786	0.01	0.058	0.0035043
Nectin2	9.0026e-08	-0.39035	0.014	0.066	0.00358799
Glul	9.10386e-08	-0.329102	0.046	0.115	0.00362834
Idh2	9.14328e-08	-0.293853	0.049	0.12	0.00364405
Atp5j2	9.1636e-08	-0.228718	0.225	0.366	0.00365215
Gsap	9.30364e-08	-0.392551	0.017	0.07	0.00370796
Acly	9.31902e-08	-0.294123	0.06	0.136	0.0037141
Lsr	9.37908e-08	-0.415201	0.013	0.063	0.00373803
Tcn2	9.41073e-08	-0.449995	0.019	0.073	0.00375065
Ltbp4	9.82375e-08	-0.696329	0.007	0.053	0.00391526
Lsp1	9.91111e-08	0.426672	0.352	0.275	0.00395007
Ccl4	9.92354e-08	-1.52115	0.056	0.124	0.00395503
Ms4a6c	9.96495e-08	-0.841561	0.036	0.097	0.00397153
mt-Tq	9.97046e-08	-0.45382	0.02	0.074	0.00397373
Uqcr10	1.01253e-07	-0.193929	0.165	0.286	0.00403543
Snx3	1.06704e-07	-0.244943	0.125	0.226	0.00425268
Cox6b1	1.07563e-07	-0.229166	0.318	0.49	0.00428692
Klhl6	1.07741e-07	0.575421	0.072	0.033	0.00429403
Lrrfip2	1.12257e-07	-0.42355	0.009	0.055	0.00447399
Mrpl51	1.13548e-07	-0.367152	0.027	0.086	0.00452545
Il18r1	1.13599e-07	-0.428177	0.006	0.05	0.00452751
Chka	1.14249e-07	-0.368728	0.029	0.088	0.00455341
Ndufb10	1.16222e-07	-0.206181	0.069	0.15	0.00463202
Ifrd1	1.1642e-07	-0.555591	0.117	0.208	0.00463992
Efemp1	1.17296e-07	-0.458321	0.006	0.05	0.00467482
Vsig2	1.18199e-07	-0.395428	0.007	0.053	0.00471081
Rora	1.18896e-07	-0.469492	0.007	0.053	0.00473861
Rab18	1.25168e-07	-0.331084	0.036	0.099	0.00498858
Smim10l1	1.25454e-07	-0.422826	0.007	0.052	0.00499996
Ahcyl2	1.27852e-07	-0.366883	0.007	0.053	0.00509555
Ncf4	1.28278e-07	0.626803	0.096	0.05	0.0051125
Sirpa	1.31987e-07	-0.571078	0.019	0.071	0.00526035
Cdc42ep3	1.32729e-07	-0.39965	0.033	0.094	0.00528992
Taldo1	1.38077e-07	-0.345781	0.183	0.299	0.00550308
Atg3	1.40399e-07	-0.253459	0.064	0.142	0.00559561
Hmgcs1	1.43193e-07	-0.31713	0.021	0.077	0.00570695
Pltp	1.43456e-07	-0.680251	0.053	0.121	0.00571743
Galk1	1.45497e-07	-0.38801	0.01	0.057	0.00579877
Rabep2	1.48576e-07	0.631413	0.057	0.024	0.00592151
Thbd	1.49015e-07	-0.727198	0.023	0.078	0.005939
Ldlr	1.50043e-07	-0.378802	0.019	0.071	0.00597996
Prss8	1.51677e-07	-0.363795	0.01	0.057	0.00604508
Tmem164	1.52788e-07	-0.386407	0.007	0.052	0.00608938
Clstn1	1.53961e-07	-0.449951	0.01	0.057	0.00613613
Atp5sl	1.55859e-07	0.53669	0.054	0.022	0.00621176
Mien1	1.58601e-07	-0.267389	0.052	0.123	0.00632104
Cd164	1.65783e-07	-0.334775	0.074	0.154	0.00660728
Tm2d2	1.67262e-07	-0.339481	0.029	0.088	0.00666622
Xdh	1.6814e-07	-0.456941	0.01	0.056	0.00670123
Mal	1.7188e-07	-0.296369	0.009	0.054	0.00685028
Brd7	1.77563e-07	-0.303754	0.03	0.09	0.00707677
Ly6c1	1.79349e-07	-0.674531	0.059	0.128	0.00714795
H6pd	1.79823e-07	-0.360105	0.011	0.059	0.00716686
Ahnak	1.8487e-07	-0.329776	0.056	0.127	0.00736799
Ssr3	1.8603e-07	-0.314189	0.044	0.111	0.00741424
Adipor1	1.89891e-07	-0.271476	0.074	0.155	0.00756811
Gstt3	1.90697e-07	-0.335561	0.017	0.069	0.00760021
Acaa1a	1.91527e-07	-0.226627	0.066	0.143	0.00763331
Gltp	1.99531e-07	-0.397889	0.036	0.097	0.00795231
Sod3	2.0622e-07	-0.958776	0.019	0.07	0.00821888
Mgll	2.0654e-07	-0.454004	0.02	0.073	0.00823165
Tm4sf1	2.06639e-07	-0.804709	0.01	0.056	0.00823561
Iah1	2.09578e-07	-0.219136	0.05	0.12	0.00835272
Slfn2	2.12525e-07	0.705589	0.156	0.099	0.00847019
Ly6a	2.20229e-07	0.193747	0.239	0.167	0.00877721
Sparcl1	2.24697e-07	-1.11529	0.016	0.064	0.0089553
Nptn	2.26539e-07	-0.421381	0.024	0.079	0.00902871
Rer1	2.27159e-07	-0.235087	0.057	0.129	0.00905341
Cops9	2.30064e-07	-0.175646	0.146	0.256	0.00916918
Pid1	2.35565e-07	-0.493343	0.007	0.051	0.00938845
Eci2	2.42283e-07	-0.354872	0.014	0.063	0.0096562
Gnptg	2.43114e-07	-0.344554	0.026	0.082	0.00968929
Tpt1-ps3	2.43146e-07	-0.284546	0.08	0.162	0.00969058
Serf2	2.47198e-07	-0.24422	0.269	0.416	0.00985206
Abhd11	2.59643e-07	-0.360078	0.013	0.06	0.0103481
Fmo2	2.62572e-07	-0.534199	0.009	0.053	0.0104648
Acox1	2.7471e-07	-0.41949	0.011	0.058	0.0109486
Serpinb9	2.78057e-07	-0.391095	0.021	0.075	0.011082
Hnrnpab	2.83016e-07	-0.274147	0.06	0.133	0.0112796
Bmp4	2.88999e-07	-0.392991	0.009	0.053	0.011518
1810022K09Rik	2.89594e-07	-0.25013	0.083	0.165	0.0115418
Cracr2b	2.91293e-07	-0.384226	0.007	0.05	0.0116095
Eva1b	2.95145e-07	-0.429854	0.014	0.062	0.011763
Calu	3.02233e-07	-0.408479	0.024	0.078	0.0120455
Plekho1	3.05401e-07	0.59106	0.08	0.04	0.0121718
Gusb	3.05921e-07	-0.411366	0.014	0.063	0.0121925
Gstk1	3.07603e-07	-0.327474	0.023	0.076	0.0122595
Slc9a3r2	3.12663e-07	-0.357088	0.044	0.109	0.0124612
Serpine2	3.12676e-07	-0.451087	0.011	0.058	0.0124617
Fnta	3.184e-07	-0.375655	0.013	0.06	0.0126898
Acadl	3.18565e-07	-0.304531	0.04	0.103	0.0126964
Pttg1ip	3.23398e-07	-0.297782	0.04	0.103	0.012889
Golm1	3.25985e-07	-0.388807	0.01	0.055	0.0129921
Aldh1a7	3.30135e-07	-0.237677	0.036	0.097	0.0131575
Kcnj15	3.32292e-07	-0.318608	0.013	0.06	0.0132435
Ganab	3.3413e-07	-0.363894	0.01	0.055	0.0133167
Fdft1	3.35209e-07	-0.345872	0.009	0.052	0.0133598
Fermt2	3.36702e-07	-0.397707	0.011	0.057	0.0134192
Furin	3.37517e-07	-0.443145	0.024	0.078	0.0134517
Col3a1	3.38409e-07	-1.65617	0.023	0.074	0.0134873
Anpep	3.39308e-07	-0.402271	0.009	0.052	0.0135231
Tmem258	3.39857e-07	-0.154469	0.178	0.299	0.013545
Slc39a4	3.45243e-07	-0.408098	0.01	0.055	0.0137596
Picalm	3.45416e-07	-0.37375	0.042	0.104	0.0137665
Pon2	3.47006e-07	-0.287417	0.05	0.117	0.0138299
Ear2	3.5409e-07	-1.07793	0.073	0.141	0.0141123
Pfdn1	3.64988e-07	-0.232738	0.046	0.112	0.0145466
Srp14	3.68716e-07	-0.10896	0.129	0.233	0.0146952
Smap2	3.70999e-07	0.645982	0.073	0.035	0.0147862
Tmem50a	3.84642e-07	-0.233554	0.196	0.319	0.0153299
Fam129a	3.85974e-07	-0.437814	0.009	0.052	0.015383
Slc6a6	3.87376e-07	-0.380596	0.032	0.089	0.0154389
Higd2a	3.90273e-07	-0.189573	0.077	0.158	0.0155543
Prkd2	3.94055e-07	0.515591	0.054	0.023	0.015705
Acot13	4.03098e-07	-0.325539	0.029	0.084	0.0160655
Mrps21	4.04151e-07	-0.262519	0.057	0.127	0.0161074
Selenok	4.17925e-07	-0.218401	0.138	0.241	0.0166564
Nfkbia	4.47322e-07	-0.736068	0.228	0.329	0.017828
Krtcap2	4.48827e-07	-0.155665	0.182	0.304	0.017888
Eef1a1	4.54109e-07	0.363215	0.635	0.648	0.0180985
Psma2	4.55206e-07	-0.170455	0.14	0.244	0.0181422
Pebp1	4.64945e-07	-0.236221	0.056	0.125	0.0185304
Chmp5	4.76389e-07	-0.33598	0.027	0.082	0.0189865
Tmed9	4.93061e-07	-0.232152	0.087	0.169	0.019651
Scamp1	5.06065e-07	-0.326605	0.01	0.054	0.0201692
Pqbp1	5.10183e-07	0.703725	0.113	0.066	0.0203333
Psma7	5.22347e-07	-0.253596	0.196	0.314	0.0208181
Snord13	5.35713e-07	-0.498489	0.044	0.106	0.0213508
Tusc3	5.42501e-07	-0.329222	0.017	0.066	0.0216214
Dnajb9	5.57908e-07	-0.31328	0.039	0.099	0.0222354
Ctsh	5.58481e-07	-0.339777	0.265	0.39	0.0222583
Fnbp4	5.6156e-07	0.480395	0.053	0.022	0.022381
Sept2	5.69518e-07	-0.374112	0.011	0.056	0.0226981
Timm10b	5.7021e-07	-0.292925	0.044	0.107	0.0227257
Chchd1	5.7501e-07	-0.263774	0.029	0.084	0.022917
Plekhb2	5.77731e-07	-0.320817	0.021	0.073	0.0230255
Tmem110	5.85777e-07	-0.347645	0.01	0.053	0.0233462
Limch1	5.86336e-07	-0.502916	0.019	0.067	0.0233684
Ift20	5.88598e-07	-0.163171	0.148	0.254	0.0234586
Tmem159	5.9359e-07	-0.38084	0.016	0.063	0.0236575
Pbx1	6.00065e-07	-0.335818	0.01	0.054	0.0239156
Mir142hg	6.00293e-07	0.578189	0.09	0.048	0.0239247
Fam162a	6.00498e-07	-0.314419	0.037	0.096	0.0239328
Atp6v1e1	6.00709e-07	-0.232304	0.09	0.174	0.0239412
Chmp4b	6.04304e-07	-0.38467	0.021	0.072	0.0240845
Arhgap31	6.10311e-07	-0.394357	0.01	0.054	0.0243239
Lmo7	6.12744e-07	-0.438487	0.014	0.06	0.0244209
Bmpr2	6.1771e-07	-0.509181	0.009	0.051	0.0246188
Cald1	6.25624e-07	-0.373826	0.02	0.07	0.0249343
Rab6a	6.50325e-07	-0.279875	0.044	0.107	0.0259187
Mdh2	6.58444e-07	-0.196333	0.073	0.149	0.0262423
Afdn	6.69677e-07	-0.379028	0.013	0.058	0.02669
Maff	6.70474e-07	-0.428631	0.017	0.065	0.0267218
Minos1	6.72567e-07	-0.190803	0.182	0.298	0.0268052
Rpn2	6.7956e-07	-0.181119	0.092	0.175	0.0270839
Syngr2	6.96734e-07	-0.344105	0.079	0.154	0.0277683
Nr1d1	6.99405e-07	-0.445887	0.014	0.06	0.0278748
Snx10	7.11773e-07	-0.407575	0.009	0.05	0.0283677
Polr2l	7.18983e-07	-0.249761	0.05	0.115	0.0286551
Zmiz1	7.20745e-07	-0.396373	0.009	0.05	0.0287253
Slc16a3	7.37242e-07	-0.802444	0.01	0.052	0.0293828
Trbc2	7.40746e-07	-0.88825	0.043	0.1	0.0295224
Tm9sf2	7.49836e-07	-0.299535	0.026	0.079	0.0298847
mt-Cytb	7.57706e-07	-0.243751	0.957	0.95	0.0301984
Uqcc2	7.88968e-07	-0.237624	0.056	0.124	0.0314443
Top1	7.93518e-07	-0.192126	0.063	0.133	0.0316257
Naa38	8.00325e-07	-0.251924	0.059	0.127	0.031897
Sult1a1	8.04008e-07	-0.396021	0.01	0.053	0.0320438
Anxa6	8.40491e-07	-0.282416	0.082	0.158	0.0334978
Ebp	8.43012e-07	-0.397835	0.013	0.057	0.0335982
Acot1	8.50105e-07	-0.357329	0.01	0.052	0.0338809
Col1a2	8.51402e-07	-1.65699	0.034	0.087	0.0339326
G0s2	8.61099e-07	-1.4229	0.044	0.102	0.0343191
Ppp1r9a	8.69104e-07	-0.301244	0.013	0.057	0.0346381
Ndufb6	9.08512e-07	-0.188123	0.093	0.176	0.0362087
Nr4a1	9.08636e-07	-0.383036	0.119	0.205	0.0362137
Maged1	9.14484e-07	-0.329606	0.023	0.073	0.0364467
Cd53	9.1521e-07	0.495557	0.271	0.204	0.0364757
Cisd1	9.4731e-07	-0.300571	0.03	0.084	0.037755
Sowahc	9.58811e-07	-0.33941	0.009	0.05	0.0382134
Ptov1	1.02246e-06	-0.327319	0.02	0.068	0.0407501
Lrp2	1.02661e-06	-0.233914	0.017	0.064	0.0409157
Vcp	1.039e-06	-0.22624	0.106	0.191	0.0414094
Ppa2	1.05666e-06	-0.281607	0.01	0.052	0.0421132
Tinagl1	1.06043e-06	-0.413484	0.01	0.052	0.0422636
Mapre1	1.06659e-06	-0.281046	0.067	0.138	0.0425089
Ap1s1	1.07422e-06	-0.398241	0.016	0.061	0.042813
Mfap5	1.0849e-06	-0.742876	0.016	0.061	0.0432387
Kdelr2	1.09593e-06	-0.306401	0.017	0.064	0.0436783
Mrpl52	1.11918e-06	-0.140013	0.129	0.226	0.0446048
Vapa	1.12104e-06	-0.186796	0.077	0.154	0.0446789
2810428I15Rik	1.12514e-06	-0.308841	0.05	0.113	0.0448424
Marveld1	1.12897e-06	-0.368189	0.011	0.054	0.0449951
Gtf2i	1.15695e-06	-0.2404	0.042	0.102	0.0461104
Rnf167	1.15819e-06	0.658718	0.139	0.088	0.0461596
Tpd52	1.16748e-06	-0.280825	0.074	0.148	0.0465297
Spr	1.17901e-06	-0.270096	0.032	0.086	0.0469892
Ear1	1.17992e-06	-0.795495	0.021	0.069	0.0470258
Matn4	1.18127e-06	-0.345579	0.014	0.059	0.0470796
Vamp5	1.18201e-06	-0.386416	0.016	0.061	0.0471088
Gm10250	1.22102e-06	-0.336745	0.023	0.072	0.0486639
Car2	1.23202e-06	-0.338688	0.013	0.056	0.049102
Wfdc21	1.23768e-06	-0.938426	0.042	0.098	0.0493279
Pmvk	1.24027e-06	-0.335698	0.029	0.081	0.0494311
Surf4	1.25611e-06	-0.157656	0.07	0.142	0.0500624
Chp1	1.27354e-06	-0.300592	0.049	0.111	0.0507569
Prdx4	1.28573e-06	-0.297108	0.034	0.09	0.0512428
Tcf3	1.33322e-06	0.66894	0.066	0.032	0.0531354
Timm8b	1.35641e-06	-0.208268	0.082	0.157	0.0540598
Spcs2	1.376e-06	-0.129965	0.107	0.196	0.0548405
Sec62	1.40365e-06	-0.162061	0.208	0.333	0.0559424
Ddah2	1.42575e-06	-0.358301	0.01	0.051	0.0568234
Gyg	1.4752e-06	-0.408846	0.019	0.065	0.0587941
Zfp36	1.47927e-06	-0.534269	0.258	0.373	0.0589562
Trac	1.48665e-06	-0.651012	0.01	0.05	0.0592505
Bnip3	1.51541e-06	-0.289839	0.014	0.058	0.0603968
Eloc	1.5439e-06	-0.265213	0.059	0.125	0.0615322
Slc12a2	1.55357e-06	-0.335394	0.019	0.065	0.0619175
8430408G22Rik	1.55727e-06	-0.429447	0.011	0.053	0.0620651
Sec13	1.58855e-06	-0.267875	0.043	0.102	0.0633118
Chchd10	1.59013e-06	-0.340412	0.262	0.378	0.0633745
Esd	1.60067e-06	-0.253847	0.052	0.115	0.0637949
Lbp	1.60993e-06	-0.288416	0.011	0.053	0.0641637
H2afv	1.61364e-06	-0.221885	0.064	0.133	0.0643117
Ndufa8	1.63283e-06	-0.291737	0.044	0.103	0.0650763
Bphl	1.63886e-06	-0.354654	0.016	0.06	0.0653169
Cdk4	1.64068e-06	-0.291738	0.043	0.102	0.0653891
Mapkapk2	1.64652e-06	-0.320191	0.024	0.074	0.0656222
Il11ra1	1.68326e-06	-0.384059	0.011	0.053	0.0670864
Tspan1	1.71324e-06	-0.328641	0.013	0.056	0.0682811
Pdcd6ip	1.75789e-06	-0.277809	0.027	0.079	0.0700609
Cst8	1.76939e-06	-0.308252	0.011	0.053	0.0705191
Mrpl20	1.77533e-06	-0.351969	0.037	0.092	0.0707559
Psmd13	1.80816e-06	-0.258227	0.034	0.089	0.072064
Emc7	1.80966e-06	-0.274471	0.033	0.087	0.072124
Tbca	1.85287e-06	-0.19247	0.139	0.235	0.0738461
Atp5o	1.90297e-06	-0.118867	0.152	0.254	0.0758427
Hsd17b10	1.93224e-06	-0.235363	0.059	0.124	0.0770095
Pgs1	1.93603e-06	-0.276121	0.034	0.089	0.0771604
Ap2m1	2.06017e-06	-0.264874	0.034	0.089	0.0821082
Tcea3	2.07879e-06	-0.320951	0.013	0.055	0.0828504
BC031181	2.1259e-06	-0.190277	0.064	0.133	0.0847277
Cox14	2.13191e-06	-0.144689	0.085	0.162	0.0849674
Evl	2.13632e-06	0.584634	0.119	0.071	0.0851429
Mgst3	2.15061e-06	-0.332752	0.014	0.057	0.0857124
Leprotl1	2.17934e-06	-0.428205	0.032	0.083	0.0868577
Phldb2	2.1978e-06	-0.319988	0.02	0.066	0.0875934
Naga	2.27332e-06	-0.326066	0.01	0.05	0.090603
Acaa2	2.36401e-06	-0.243504	0.043	0.101	0.0942178
Thy1	2.4058e-06	-0.653519	0.029	0.078	0.0958831
Ube2r2	2.44035e-06	-0.223829	0.04	0.097	0.0972603
Rrbp1	2.44897e-06	-0.234519	0.083	0.157	0.0976036
Ndel1	2.5027e-06	-0.445072	0.029	0.079	0.099745
S100a9	2.50881e-06	-1.75274	0.344	0.276	0.0999885
Secisbp2l	2.55564e-06	-0.271607	0.019	0.064	0.101855
Atp6v1d	2.61873e-06	-0.333587	0.033	0.085	0.104369
1110059E24Rik	2.64636e-06	0.595428	0.066	0.032	0.105471
Ginm1	2.69441e-06	-0.296126	0.02	0.066	0.107386
Gm9843	2.74333e-06	0.703582	0.342	0.31	0.109335
Ifitm3	2.74847e-06	-0.962287	0.308	0.394	0.10954
1500011K16Rik	2.75902e-06	-0.313929	0.014	0.056	0.109961
Csk	2.81808e-06	0.683468	0.096	0.055	0.112314
Grina	2.83925e-06	-0.342031	0.064	0.13	0.113158
Gsr	2.85838e-06	-0.438895	0.013	0.054	0.113921
Fyb	2.87597e-06	-0.586474	0.019	0.062	0.114622
Anapc13	2.89461e-06	-0.115337	0.119	0.208	0.115365
Rhob	2.94103e-06	-0.337938	0.043	0.1	0.117215
Hspa8	2.9976e-06	0.24385	0.735	0.764	0.119469
Ralbp1	3.00957e-06	-0.247479	0.08	0.152	0.119946
Eny2	3.01493e-06	-0.296723	0.034	0.087	0.12016
Ybx1	3.03831e-06	-0.172168	0.173	0.28	0.121092
Wdr61	3.24775e-06	-0.211348	0.029	0.079	0.129439
Sharpin	3.28793e-06	0.62047	0.082	0.044	0.13104
Bgn	3.3628e-06	-0.852982	0.033	0.083	0.134024
Tbcb	3.39117e-06	-0.230802	0.087	0.16	0.135155
Snapc5	3.39484e-06	-0.221611	0.036	0.09	0.135301
Stt3a	3.42257e-06	-0.296138	0.026	0.074	0.136407
Slc26a9	3.44059e-06	-0.283105	0.017	0.06	0.137125
Uchl3	3.45588e-06	0.666759	0.09	0.051	0.137734
Gpcpd1	3.47435e-06	0.603199	0.103	0.061	0.13847
Cnih1	3.52058e-06	-0.307207	0.026	0.074	0.140313
Eif4a1	3.52827e-06	-0.201651	0.159	0.259	0.140619
Fuca2	3.54541e-06	-0.35968	0.019	0.062	0.141302
Pabpc1	3.57042e-06	0.44126	0.438	0.408	0.142299
Maob	3.57091e-06	-0.276413	0.016	0.058	0.142319
Bcl2a1b	3.62652e-06	-0.402725	0.06	0.123	0.144535
Nars	3.62951e-06	-0.332199	0.033	0.084	0.144654
Fads1	3.68014e-06	-0.258283	0.021	0.067	0.146672
Nucb1	3.69209e-06	-0.21332	0.043	0.099	0.147148
Ccdc107	3.72121e-06	-0.315613	0.024	0.071	0.148309
Arl8b	3.78101e-06	-0.295875	0.023	0.069	0.150692
Tubb2a	3.84154e-06	-0.392705	0.011	0.051	0.153104
Atp6v0d2	3.86747e-06	-0.522314	0.017	0.06	0.154138
Cenpb	3.8826e-06	-0.313266	0.02	0.065	0.154741
Ccl5	3.91955e-06	-0.508343	0.394	0.337	0.156214
Sdhb	3.91974e-06	-0.252541	0.066	0.13	0.156221
Serping1	3.93017e-06	-1.11423	0.033	0.082	0.156637
Ace	4.03401e-06	-0.600006	0.016	0.057	0.160775
Ndufa5	4.10076e-06	-0.116367	0.128	0.218	0.163436
Alad	4.14145e-06	-0.233019	0.027	0.076	0.165058
Tmem242	4.17543e-06	-0.239915	0.026	0.073	0.166412
Smim22	4.17581e-06	-0.203921	0.039	0.093	0.166427
Renbp	4.17797e-06	-0.281251	0.023	0.069	0.166513
Acp5	4.27969e-06	0.584695	0.09	0.05	0.170567
Txnip	4.4184e-06	-0.295806	0.076	0.144	0.176095
Rarres2	4.43432e-06	-0.689308	0.02	0.063	0.17673
Fam105a	4.53241e-06	-0.463798	0.014	0.055	0.180639
Stat3	4.5788e-06	-0.238112	0.05	0.109	0.182488
Atp6v1b2	4.61074e-06	-0.163261	0.049	0.108	0.183761
Coq10b	4.69094e-06	-0.388025	0.029	0.077	0.186958
Derl2	4.72961e-06	-0.213758	0.027	0.075	0.188499
Ms4a6b	4.87062e-06	-0.592803	0.04	0.092	0.194118
Prelid1	4.93278e-06	-0.210629	0.067	0.132	0.196596
Dync1i2	4.93856e-06	-0.165592	0.092	0.168	0.196826
Npdc1	5.0023e-06	-0.325543	0.016	0.057	0.199367
Tpi1	5.0044e-06	-0.247054	0.06	0.122	0.19945
Zfp467	5.00787e-06	-0.317961	0.013	0.052	0.199589
Mfap4	5.04266e-06	-0.808867	0.014	0.054	0.200975
Flot1	5.06236e-06	-0.314335	0.014	0.055	0.20176
Pdzk1ip1	5.10144e-06	-0.171371	0.027	0.075	0.203318
Ilk	5.19739e-06	-0.280463	0.056	0.116	0.207142
Trim12a	5.26574e-06	0.556479	0.063	0.031	0.209866
Mfge8	5.31672e-06	-0.406093	0.026	0.072	0.211898
Nfkbid	5.49754e-06	0.591538	0.095	0.054	0.219105
Adh1	5.52e-06	-0.675525	0.017	0.058	0.219999
Gnb1	5.53698e-06	-0.202375	0.052	0.11	0.220676
Abhd2	5.62285e-06	-0.251563	0.014	0.055	0.224099
Sec61a1	5.78975e-06	-0.201777	0.05	0.108	0.230751
Itgax	5.89687e-06	-0.431426	0.019	0.061	0.23502
Vdac1	5.92689e-06	-0.225561	0.027	0.074	0.236216
Ddt	6.02609e-06	-0.214632	0.037	0.089	0.24017
Gaa	6.02768e-06	-0.267268	0.016	0.057	0.240233
Rps12	6.2855e-06	0.384118	0.612	0.659	0.250509
Scp2-ps2	6.43046e-06	-0.224769	0.016	0.057	0.256286
Fam173a	6.51478e-06	-0.255694	0.042	0.095	0.259646
Bambi	6.58804e-06	-0.232512	0.011	0.05	0.262566
Pcolce2	6.67184e-06	-0.754412	0.017	0.058	0.265906
Serpinb6a	6.86533e-06	-0.261169	0.04	0.093	0.273618
Tsen34	6.93742e-06	-0.307811	0.02	0.063	0.276491
Rsu1	6.9597e-06	-0.319312	0.034	0.084	0.277379
Litaf	6.96712e-06	-0.429323	0.086	0.154	0.277675
Insig1	7.0455e-06	-0.280057	0.013	0.052	0.280798
AU021092	7.05775e-06	-0.275488	0.029	0.076	0.281287
Wfdc17	7.15024e-06	-0.624561	0.066	0.126	0.284973
Klrd1	7.19344e-06	-0.58822	0.014	0.053	0.286694
Hcfc1r1	7.30054e-06	-0.194068	0.074	0.142	0.290963
Zfp36l1	7.36463e-06	0.778262	0.186	0.139	0.293517
Gltscr2	7.49084e-06	0.684938	0.235	0.188	0.298548
Srp19	7.58505e-06	-0.261756	0.05	0.107	0.302302
Nckap1l	7.65876e-06	0.534633	0.069	0.035	0.30524
Nagk	7.98164e-06	-0.291086	0.024	0.069	0.318108
Hsd11b1	8.14079e-06	-0.530223	0.014	0.053	0.324451
Parvg	8.14319e-06	0.475255	0.06	0.029	0.324547
Vapb	8.1934e-06	-0.273406	0.03	0.078	0.326548
Foxo1	8.24606e-06	0.641519	0.07	0.037	0.328647
Sptbn1	8.27252e-06	-0.243104	0.056	0.115	0.329701
Clip4	8.56972e-06	-0.234952	0.013	0.051	0.341546
Wdr6	8.76906e-06	-0.246392	0.014	0.053	0.349491
Calr	9.05206e-06	-0.0962326	0.16	0.259	0.36077
Phpt1	9.27453e-06	-0.279261	0.02	0.062	0.369636
Gsto1	9.30283e-06	-0.366568	0.049	0.104	0.370764
Bloc1s1	9.91109e-06	-0.284594	0.014	0.053	0.395007
Isg20	1.0033e-05	-0.315016	0.032	0.079	0.399865
H2-M3	1.00798e-05	0.547713	0.06	0.03	0.40173
Polr2e	1.02358e-05	-0.149583	0.085	0.155	0.407948
9530068E07Rik	1.02646e-05	-0.19916	0.029	0.075	0.409095
Sh2b3	1.03258e-05	0.598687	0.073	0.039	0.411535
Ccr1	1.03967e-05	-0.662761	0.019	0.059	0.41436
Cd300c2	1.04162e-05	-0.447012	0.013	0.05	0.415136
Znhit1	1.04425e-05	-0.243274	0.04	0.092	0.416185
Plpp3	1.07219e-05	-0.501886	0.019	0.059	0.427323
Clec4a3	1.09484e-05	-0.44957	0.019	0.059	0.436349
Rps28	1.09943e-05	0.343705	0.67	0.713	0.438176
Bcl2	1.11003e-05	0.519214	0.062	0.031	0.442404
Ptpn12	1.12118e-05	-0.309982	0.017	0.057	0.446848
Cycs	1.17581e-05	-0.174597	0.086	0.156	0.468618
Ddb1	1.19086e-05	-0.279279	0.024	0.068	0.474616
Tmem9b	1.19561e-05	-0.22198	0.04	0.091	0.47651
Il6st	1.19892e-05	-0.295213	0.019	0.059	0.47783
Dgkd	1.20054e-05	0.550948	0.062	0.031	0.478475
Rpl28	1.21461e-05	0.418042	0.49	0.505	0.484084
Mat2a	1.2711e-05	-0.199081	0.079	0.145	0.506598
Hagh	1.27331e-05	-0.270337	0.013	0.05	0.507478
mt-Co1	1.2814e-05	0.214776	0.835	0.834	0.510701
Glud1	1.28775e-05	-0.277389	0.05	0.105	0.513233
Arpc1a	1.30096e-05	-0.168574	0.062	0.122	0.518499
Tmc4	1.30497e-05	-0.217375	0.014	0.052	0.520094
Trib1	1.35124e-05	-0.367148	0.026	0.069	0.538536
Atraid	1.35651e-05	-0.195027	0.036	0.085	0.540638
Yif1a	1.38522e-05	-0.296289	0.02	0.061	0.552078
Kcnj13	1.42535e-05	-0.218546	0.013	0.05	0.568075
Vegfa	1.44159e-05	-0.562829	0.021	0.062	0.574547
Mfng	1.45296e-05	0.509897	0.06	0.03	0.579077
1810058I24Rik	1.45862e-05	-0.216908	0.064	0.124	0.581333
Pin4	1.47096e-05	-0.258728	0.029	0.074	0.586252
Cldn5	1.50956e-05	-1.0313	0.026	0.068	0.601634
Tgif1	1.51799e-05	0.742466	0.129	0.085	0.604994
S1pr4	1.52643e-05	0.514694	0.063	0.032	0.608357
Pim3	1.52896e-05	-0.271644	0.027	0.071	0.609367
Cpne3	1.57798e-05	-0.245736	0.026	0.069	0.628904
Tpp1	1.57877e-05	-0.144083	0.046	0.099	0.629218
mt-Nd3	1.60308e-05	-0.141206	0.245	0.369	0.638909
Sec14l1	1.67611e-05	-0.29287	0.014	0.051	0.668015
Pcbd2	1.71566e-05	-0.279497	0.037	0.086	0.683775
Dynll2	1.72997e-05	-0.210382	0.029	0.074	0.689478
Sugt1	1.73585e-05	-0.292748	0.027	0.071	0.691822
Rap1b	1.77125e-05	-0.141266	0.122	0.202	0.705933
Fgd2	1.80134e-05	0.634433	0.086	0.05	0.717923
Gpx3	1.8147e-05	-0.829893	0.056	0.109	0.723248
C1qc	1.81661e-05	-1.31762	0.016	0.052	0.72401
Aig1	1.86022e-05	-0.220763	0.026	0.069	0.741391
Sept7	1.87299e-05	-0.168447	0.085	0.152	0.746481
Med21	1.92599e-05	-0.315269	0.026	0.068	0.767602
Ppp1r2	1.95221e-05	-0.279723	0.032	0.077	0.778055
Ndufb7	1.95287e-05	-0.161093	0.102	0.175	0.778317
mt-Tm	1.95715e-05	-0.0875795	0.095	0.165	0.780022
Psma4	1.97181e-05	-0.169741	0.052	0.106	0.785863
Hcst	1.99127e-05	-0.443714	0.026	0.068	0.793621
Nudt9	1.99288e-05	-0.196294	0.023	0.065	0.794261
Rnf5	2.01034e-05	-0.23686	0.014	0.051	0.801222
Id3	2.01808e-05	-0.732167	0.067	0.122	0.804307
Gstp1	2.03608e-05	-0.203345	0.082	0.147	0.811478
Dapk1	2.06117e-05	-0.226939	0.019	0.058	0.821478
Plekhb1	2.07088e-05	-0.177578	0.024	0.067	0.825349
Tmed4	2.08438e-05	-0.270298	0.016	0.053	0.830729
Csf2rb	2.13079e-05	-0.48819	0.017	0.054	0.849228
Reep5	2.13785e-05	-0.0932956	0.222	0.339	0.85204
Mbnl2	2.16102e-05	-0.259369	0.039	0.087	0.861275
Cfap20	2.16425e-05	-0.22124	0.039	0.087	0.862562
Bola1	2.17142e-05	-0.254497	0.016	0.053	0.86542
Tnfaip2	2.22126e-05	-0.406266	0.014	0.05	0.885284
Serinc1	2.22688e-05	-0.268791	0.053	0.106	0.887523
Cpq	2.30241e-05	-0.291084	0.017	0.055	0.917626
Psma5	2.31162e-05	-0.174354	0.044	0.096	0.921297
Sdhd	2.32547e-05	-0.229895	0.019	0.057	0.926817
Vps26a	2.33207e-05	-0.289342	0.014	0.05	0.929448
Plek	2.33788e-05	-0.536183	0.06	0.115	0.931761
Pcna	2.41728e-05	-0.236594	0.036	0.083	0.963405
Scd1	2.43236e-05	-0.771094	0.451	0.524	0.969416
Sod2	2.50062e-05	-0.162232	0.066	0.125	0.996621
Mtch2	2.52387e-05	-0.115771	0.057	0.114	1
Ostc	2.55443e-05	-0.113531	0.056	0.112	1
Psmb4	2.5675e-05	-0.162701	0.08	0.144	1
Il1r2	2.58025e-05	-1.02905	0.024	0.064	1
Rac1	2.59204e-05	-0.178877	0.112	0.187	1
Zfp706	2.62053e-05	0.733715	0.242	0.205	1
Ifnar2	2.65594e-05	-0.291144	0.024	0.065	1
Rbx1	2.69153e-05	-0.0580765	0.17	0.269	1
Ppp2r1a	2.71999e-05	-0.208742	0.056	0.111	1
Dirc2	2.79524e-05	-0.336974	0.021	0.061	1
Usf2	2.80434e-05	-0.310805	0.03	0.073	1
Glipr1	2.82165e-05	-0.394607	0.02	0.058	1
Pdap1	2.8262e-05	-0.160395	0.073	0.135	1
Fbxo6	2.83117e-05	-0.182322	0.02	0.059	1
Naca	2.88393e-05	0.449735	0.431	0.427	1
Clec4n	2.90309e-05	-0.492423	0.021	0.06	1
Suclg1	2.96384e-05	-0.076068	0.093	0.163	1
Tm9sf3	2.99512e-05	-0.144342	0.086	0.152	1
Egfl7	3.01683e-05	-0.721852	0.032	0.074	1
Ergic3	3.02706e-05	-0.146469	0.05	0.103	1
Urah	3.03504e-05	-0.215353	0.016	0.052	1
Ranbp1	3.05279e-05	-0.114324	0.054	0.109	1
Hpgd	3.09144e-05	-0.67561	0.023	0.062	1
Cuta	3.09336e-05	-0.100673	0.079	0.142	1
Canx	3.14929e-05	-0.123734	0.09	0.158	1
Map2k3	3.17944e-05	-0.252294	0.03	0.073	1
Eef1g	3.17973e-05	0.615772	0.328	0.309	1
Mettl26	3.18846e-05	-0.236272	0.019	0.056	1
Sec22b	3.20734e-05	-0.190392	0.024	0.065	1
Atp6v0e	3.22351e-05	-0.101603	0.158	0.25	1
Hmox2	3.23093e-05	-0.202564	0.044	0.094	1
Ckb	3.25371e-05	-0.382992	0.03	0.073	1
Wdr1	3.30108e-05	-0.265011	0.056	0.109	1
Ptgr1	3.33463e-05	-0.218643	0.019	0.056	1
Rab5c	3.33464e-05	-0.164278	0.097	0.166	1
Unc50	3.36674e-05	-0.235226	0.019	0.056	1
Gm10177	3.37754e-05	-0.294321	0.019	0.056	1
Ivns1abp	3.4153e-05	0.686942	0.155	0.111	1
St6galnac2	3.42862e-05	-0.233913	0.016	0.052	1
Stk10	3.45332e-05	0.491752	0.074	0.041	1
Lta4h	3.54334e-05	-0.226271	0.03	0.073	1
Gnpat	3.55213e-05	-0.182014	0.017	0.054	1
Mydgf	3.60431e-05	-0.205473	0.043	0.091	1
Ppt1	3.60711e-05	-0.352818	0.053	0.104	1
Dhrs3	3.6443e-05	-0.153842	0.042	0.09	1
Gnb2	3.66923e-05	-0.102465	0.16	0.253	1
Tfg	3.66954e-05	-0.279712	0.016	0.051	1
Polr2f	3.6814e-05	-0.127942	0.053	0.107	1
Cyb5b	3.69691e-05	-0.110418	0.047	0.098	1
Pxn	3.6982e-05	-0.250633	0.024	0.065	1
H2-D1	3.74036e-05	0.206888	0.649	0.665	1
Krcc1	3.78417e-05	-0.145451	0.032	0.075	1
Tcp11l2	3.82901e-05	0.598973	0.067	0.037	1
Ehd4	3.8525e-05	-0.428598	0.037	0.082	1
Gm24265	3.95597e-05	-0.355932	0.027	0.068	1
Pdha1	3.99902e-05	-0.198647	0.039	0.086	1
Clec4e	3.99937e-05	-0.704885	0.027	0.067	1
Emc2	4.0446e-05	-0.243902	0.024	0.064	1
Ndufa10	4.13782e-05	-0.195689	0.053	0.105	1
Lpin2	4.19817e-05	-0.249574	0.023	0.062	1
Cox8a	4.25307e-05	-0.15179	0.33	0.476	1
Psmc1	4.29762e-05	-0.209265	0.037	0.083	1
mt-Tv	4.35782e-05	-0.225476	0.016	0.051	1
Vamp3	4.42576e-05	-0.212737	0.027	0.068	1
Ankrd40	4.44549e-05	-0.18576	0.016	0.051	1
Cd81	4.44748e-05	-0.142272	0.129	0.208	1
Smim11	4.46539e-05	-0.225246	0.036	0.081	1
Rnpep	4.47923e-05	-0.259978	0.026	0.066	1
P2rx4	4.51371e-05	-0.152673	0.02	0.058	1
Inmt	4.62801e-05	-1.40902	0.073	0.126	1
Lgmn	4.63676e-05	-0.236124	0.054	0.107	1
Sqstm1	4.68041e-05	-0.157354	0.159	0.246	1
Cope	4.71642e-05	-0.106388	0.097	0.166	1
Nfkb2	4.76257e-05	0.614071	0.09	0.055	1
Adssl1	4.77391e-05	-0.280808	0.02	0.057	1
Ndufv3	4.89428e-05	-0.130434	0.122	0.197	1
Gimap5	4.8946e-05	0.434796	0.057	0.029	1
Atp5l	4.90352e-05	-0.162839	0.054	0.107	1
Rogdi	4.95296e-05	-0.202406	0.027	0.068	1
Mrps24	4.98406e-05	-0.0721342	0.066	0.123	1
Ndufa3	4.98928e-05	-0.062687	0.256	0.388	1
Acadvl	4.99327e-05	-0.215032	0.026	0.066	1
Hbb-bs	4.99811e-05	1.48	0.14	0.098	1
Hibadh	5.11972e-05	-0.181712	0.021	0.059	1
Rnh1	5.40188e-05	-0.122433	0.122	0.198	1
Polr2j	5.44609e-05	-0.108446	0.047	0.097	1
Snx1	5.52216e-05	-0.150497	0.043	0.091	1
Cd82	5.64811e-05	-0.165048	0.069	0.125	1
Aldh1a1	5.69232e-05	-0.517908	0.05	0.098	1
Pisd	5.70574e-05	-0.234639	0.021	0.059	1
Setd3	5.94468e-05	-0.25569	0.016	0.05	1
Rsbn1l	5.96567e-05	0.633383	0.139	0.097	1
Taok3	5.97554e-05	-0.142154	0.054	0.107	1
Cxcl17	6.01218e-05	-0.248319	0.019	0.054	1
Eif4e3	6.04847e-05	-0.268824	0.026	0.065	1
Gapdh	6.07895e-05	-0.15162	0.294	0.422	1
Sept1	6.16615e-05	0.525601	0.099	0.061	1
Ppdpf	6.19681e-05	0.662839	0.149	0.107	1
Naaa	6.25242e-05	-0.478176	0.043	0.088	1
Mgp	6.32579e-05	-2.00238	0.211	0.293	1
D10Jhu81e	6.33145e-05	-0.172008	0.021	0.059	1
Ndufa11	6.39861e-05	-0.118041	0.109	0.179	1
Uap1l1	6.50674e-05	-0.269396	0.016	0.05	1
Gm10736	6.53358e-05	0.388818	0.497	0.514	1
Hsp90b1	6.54479e-05	-0.0541318	0.176	0.27	1
Cltc	6.61275e-05	-0.149445	0.052	0.102	1
Smim3	6.64598e-05	-0.312029	0.016	0.05	1
Crk	6.67482e-05	-0.238927	0.016	0.05	1
Acvrl1	6.73447e-05	-0.505027	0.02	0.056	1
Gramd3	6.75197e-05	0.508874	0.06	0.032	1
2410015M20Rik	6.75371e-05	-0.146285	0.093	0.158	1
Sar1a	7.08863e-05	-0.0932504	0.067	0.123	1
Nfe2l1	7.12421e-05	-0.20258	0.023	0.06	1
Psmb5	7.13936e-05	-0.152283	0.059	0.111	1
Myo1f	7.14243e-05	-0.318847	0.02	0.056	1
Cyth1	7.1766e-05	0.50578	0.05	0.025	1
Hint2	7.17988e-05	-0.149951	0.049	0.098	1
Ramp2	7.31108e-05	-0.848696	0.032	0.071	1
Mrpl4	7.48697e-05	-0.182111	0.036	0.079	1
Abcg1	7.57313e-05	-0.457267	0.017	0.051	1
Chmp2b	7.58474e-05	-0.218774	0.029	0.069	1
Smchd1	7.73818e-05	0.55757	0.057	0.03	1
Swi5	7.7889e-05	-0.0583587	0.182	0.279	1
Ogdh	8.00144e-05	-0.12888	0.063	0.117	1
Fcf1	8.01111e-05	-0.205672	0.03	0.071	1
Psmc2	8.05817e-05	-0.152657	0.043	0.09	1
Itsn2	8.2375e-05	0.667719	0.095	0.059	1
Cbx6	8.2605e-05	-0.216853	0.03	0.07	1
Iscu	8.28845e-05	-0.150099	0.039	0.083	1
Copb2	8.37492e-05	-0.169231	0.021	0.058	1
Tspan31	8.38396e-05	-0.183522	0.026	0.064	1
Emc4	8.40522e-05	-0.217664	0.02	0.056	1
Hsd17b12	8.4125e-05	-0.127509	0.034	0.077	1
Rnf7	8.4705e-05	-0.182111	0.042	0.087	1
Mrpl18	8.47385e-05	-0.10478	0.062	0.115	1
Grk6	8.51613e-05	0.502877	0.054	0.028	1
Bscl2	8.59082e-05	-0.186573	0.039	0.083	1
Dgka	8.67559e-05	0.483541	0.092	0.056	1
Mrps14	8.68858e-05	-0.0952574	0.074	0.133	1
Ccnd2	8.87405e-05	-0.219021	0.079	0.136	1
1600020E01Rik	9.01362e-05	0.559051	0.06	0.033	1
Ifi27	9.03241e-05	-0.0844774	0.123	0.196	1
Tmem100	9.05276e-05	-0.739743	0.017	0.05	1
Rabl6	9.3458e-05	-0.17721	0.03	0.07	1
Cyp2b10	9.47334e-05	-0.426272	0.029	0.067	1
Ube2l3	9.82392e-05	-0.0928493	0.073	0.129	1
Timm13	9.83865e-05	-0.0796299	0.095	0.16	1
Ppia	0.0001003	-0.16721	0.433	0.588	1
Ndufv2	0.00010116	-0.123318	0.074	0.131	1
Mrpl57	0.000101696	-0.165486	0.042	0.086	1
Ehd2	0.000101916	-0.312567	0.027	0.065	1
Myadm	0.000102406	-0.2223	0.02	0.055	1
Nceh1	0.000102702	-0.225074	0.019	0.053	1
Txndc12	0.000103542	-0.215567	0.02	0.055	1
Ctdsp2	0.000104011	-0.243098	0.019	0.053	1
Dcaf11	0.000104595	-0.132094	0.034	0.076	1
Sap18	0.000105628	-0.0673499	0.079	0.138	1
Hint1	0.000106129	-0.0680861	0.242	0.356	1
Hspa9	0.000107457	-0.191026	0.037	0.08	1
Arcn1	0.000108975	-0.195062	0.027	0.065	1
Lrrfip1	0.000109851	-0.114048	0.073	0.129	1
Rab2a	0.000110286	-0.137421	0.074	0.131	1
Coa3	0.000110687	-0.0567467	0.073	0.131	1
Acadm	0.000111058	-0.215243	0.02	0.055	1
Pttg1	0.000114107	-0.169308	0.069	0.123	1
Snord118	0.000114355	-0.331751	0.024	0.061	1
Acat1	0.00011492	-0.212458	0.021	0.057	1
Sec31a	0.000115675	-0.239358	0.019	0.052	1
Tmco1	0.000116402	-0.0674682	0.073	0.13	1
Cwc15	0.000117953	-0.0938322	0.07	0.126	1
Anxa7	0.000118779	-0.202077	0.032	0.071	1
Inpp5d	0.000119138	0.496284	0.054	0.029	1
Nmt1	0.000119147	-0.110035	0.059	0.11	1
Ccdc47	0.000119706	-0.169494	0.033	0.074	1
Gns	0.000121998	-0.109867	0.074	0.131	1
Txnrd1	0.000122635	-0.280192	0.023	0.058	1
Sept9	0.00012347	-0.304188	0.02	0.054	1
Bst2	0.000123586	-0.325983	0.046	0.09	1
Lamtor4	0.000123598	-0.0976194	0.057	0.108	1
Naa50	0.00012617	-0.157776	0.027	0.065	1
Ndufab1	0.000127594	-0.067487	0.07	0.125	1
Nop56	0.000129025	0.571973	0.083	0.051	1
Jtb	0.00013302	-0.150761	0.072	0.126	1
Gtf2h5	0.000134321	-0.100874	0.056	0.106	1
Ugp2	0.000134729	-0.214098	0.023	0.058	1
Dctn2	0.000135751	-0.146245	0.043	0.087	1
Poldip2	0.000136205	-0.170973	0.019	0.052	1
Mrfap1	0.000136362	-0.0614013	0.092	0.155	1
Hnrnpa0	0.00013732	-0.208102	0.036	0.077	1
Rab9	0.00013754	-0.0728537	0.05	0.098	1
Slc3a2	0.000139025	-0.200643	0.135	0.206	1
Baiap2	0.000143657	-0.202441	0.017	0.05	1
Hist1h1c	0.000145607	0.569843	0.107	0.071	1
mt-Nd1	0.00015058	-0.1968	0.918	0.941	1
Birc3	0.000152133	0.554424	0.066	0.038	1
Dpm3	0.000157191	-0.175683	0.052	0.098	1
Aurkaip1	0.000157684	-0.169724	0.067	0.119	1
Npm1	0.000159636	0.502033	0.321	0.295	1
Rab8b	0.000164034	-0.360554	0.019	0.051	1
Eif4g1	0.000166002	-0.205361	0.024	0.059	1
Abhd12	0.000171058	-0.270047	0.033	0.072	1
Cenpx	0.000171155	-0.179711	0.046	0.09	1
Hprt	0.000171498	-0.158291	0.043	0.086	1
Vars	0.000172551	0.588147	0.067	0.039	1
Ccz1	0.000172899	-0.191395	0.033	0.072	1
Tnrc6b	0.000174142	0.547537	0.08	0.049	1
Dnajc9	0.000178581	0.5945	0.079	0.048	1
Eif2s1	0.000179446	-0.161832	0.029	0.066	1
Fam174a	0.000180134	-0.229984	0.019	0.051	1
Il10rb	0.00018125	-0.198675	0.036	0.076	1
Rbm8a	0.000183424	-0.118728	0.076	0.13	1
Atp6v0a1	0.000184399	-0.161653	0.021	0.055	1
Tmem208	0.000186145	-0.0596804	0.064	0.116	1
Rtn3	0.000187168	-0.0969378	0.08	0.137	1
Tex264	0.000188558	-0.211346	0.019	0.051	1
Slc25a5	0.000194468	-0.180603	0.441	0.589	1
2700060E02Rik	0.000195998	-0.113531	0.083	0.139	1
Plpp1	0.000196225	-0.427386	0.019	0.05	1
Map7d1	0.000197867	-0.325332	0.021	0.055	1
Clk1	0.000198157	0.575498	0.231	0.191	1
Scgb3a1	0.000198228	-0.38816	0.152	0.111	1
Ptk2b	0.000199369	0.481216	0.064	0.037	1
Tmem33	0.00019971	-0.180837	0.042	0.083	1
Arhgap15	0.000204689	0.478928	0.066	0.038	1
Tmem219	0.000204901	-0.198038	0.033	0.071	1
Etfa	0.000208209	-0.129704	0.043	0.085	1
Slc9a3r1	0.000208711	-0.228097	0.023	0.057	1
Irf2bp2	0.000210197	-0.177029	0.026	0.061	1
Cd3g	0.000212288	-0.488774	0.02	0.052	1
Cyp4f18	0.000213632	0.468704	0.089	0.056	1
Vps29	0.000214355	-0.0680206	0.062	0.112	1
Rab1b	0.000218227	-0.107319	0.043	0.086	1
Hmgn2	0.000219444	-0.181227	0.049	0.093	1
Ski	0.00022323	-0.233541	0.02	0.053	1
Swap70	0.000223906	0.483379	0.053	0.028	1
Magt1	0.00022399	-0.126009	0.036	0.075	1
Mrpl17	0.000224807	-0.142722	0.032	0.07	1
Cln5	0.000224908	-0.141641	0.019	0.051	1
Ubl3	0.000225089	-0.166272	0.067	0.118	1
Pim1	0.000226604	-0.412563	0.13	0.192	1
Plp2	0.000227833	-0.140192	0.064	0.114	1
Tm2d3	0.000227891	-0.171057	0.019	0.051	1
Ctss	0.000229532	-0.167922	0.383	0.296	1
Hilpda	0.000229914	-0.434871	0.024	0.058	1
Dnajc19	0.0002378	-0.120989	0.05	0.095	1
Sltm	0.000238776	0.686306	0.113	0.078	1
Pde4b	0.000239278	0.512384	0.126	0.087	1
Pygl	0.000241089	-0.250581	0.029	0.065	1
Clec4d	0.000246315	-0.837082	0.049	0.089	1
Mvp	0.000247448	-0.221918	0.024	0.058	1
Mgl2	0.000247611	-0.739222	0.024	0.057	1
Ndufv1	0.000247951	-0.139913	0.04	0.081	1
Pnp	0.000248274	-0.111121	0.042	0.083	1
H13	0.000248844	-0.102649	0.083	0.14	1
Fstl1	0.000253886	-0.47281	0.021	0.054	1
Myh9	0.000256394	-0.19123	0.057	0.104	1
Psmb2	0.00025701	-0.0720301	0.109	0.173	1
Copz1	0.000260465	-0.117788	0.046	0.089	1
Chd2	0.000273057	0.487851	0.056	0.031	1
Uba1	0.000273922	-0.0970204	0.054	0.101	1
Cap1	0.000275039	-0.263645	0.02	0.052	1
Prr13	0.000275199	-0.143538	0.117	0.182	1
C1qa	0.000276223	-0.967575	0.036	0.072	1
Cetn3	0.000280645	-0.113686	0.074	0.127	1
Gm6472	0.000282107	0.543236	0.085	0.053	1
Ddx3x	0.000282796	-0.0636593	0.064	0.114	1
Tpd52l2	0.000284283	-0.136467	0.046	0.088	1
Pxk	0.000287199	0.559962	0.066	0.039	1
Emd	0.000289383	-0.237403	0.037	0.076	1
Luc7l3	0.000292992	-0.0900587	0.049	0.093	1
Med8	0.00029317	-0.114295	0.033	0.071	1
Tram1	0.000297724	-0.149939	0.04	0.08	1
Txndc15	0.00030006	-0.141897	0.029	0.064	1
Trbc1	0.000301783	-0.4514	0.033	0.07	1
Tor1aip2	0.000304077	-0.170546	0.02	0.052	1
Mia2	0.000304897	-0.15082	0.026	0.06	1
Sirt2	0.00030553	-0.153803	0.039	0.078	1
Clptm1l	0.000317891	-0.120203	0.029	0.064	1
Actr1b	0.000318581	-0.155444	0.023	0.056	1
Arrb2	0.000318904	-0.30374	0.044	0.085	1
Arl3	0.000320236	-0.138041	0.027	0.062	1
Mif4gd	0.000323432	0.691494	0.092	0.061	1
Mlec	0.000324824	-0.141759	0.026	0.06	1
Smap1	0.000329144	-0.186623	0.053	0.097	1
Manf	0.000330137	-0.0975914	0.086	0.14	1
C1galt1c1	0.000337509	-0.189532	0.021	0.053	1
Gnai2	0.000339741	-0.092862	0.159	0.236	1
Pgrmc1	0.000342324	-0.215162	0.036	0.074	1
Ier2	0.000345497	-0.241494	0.212	0.294	1
Pofut2	0.000345663	-0.182716	0.021	0.053	1
Smpd1	0.000353004	-0.21968	0.02	0.051	1
Fcgrt	0.000374676	-0.171405	0.053	0.097	1
Eif1b	0.000381405	-0.119344	0.043	0.083	1
Vps36	0.000383046	-0.109101	0.052	0.095	1
Guk1	0.000384335	-0.193858	0.021	0.053	1
Gngt2	0.000386125	-0.375363	0.063	0.108	1
Ube2e3	0.000387015	-0.16453	0.026	0.059	1
Cdipt	0.000395375	-0.182556	0.032	0.067	1
Card19	0.000396353	-0.235642	0.049	0.09	1
Tmem167	0.000397071	-0.11977	0.059	0.104	1
Sdf4	0.000404603	-0.139522	0.093	0.149	1
Dpp4	0.000416567	-0.103438	0.039	0.078	1
Trim26	0.000418619	0.449321	0.053	0.029	1
Tmed7	0.000421268	-0.202211	0.024	0.057	1
Spp1	0.000421295	-0.788357	0.034	0.07	1
Lst1	0.000423804	-0.360694	0.056	0.099	1
Rdx	0.000428445	-0.0503003	0.053	0.097	1
Pacsin2	0.000445282	-0.182193	0.027	0.061	1
Ccdc124	0.000455421	-0.159361	0.034	0.071	1
Larp4b	0.000463247	-0.0698624	0.049	0.091	1
Qk	0.000464343	-0.156491	0.021	0.053	1
Eif1	0.000480409	0.191776	0.712	0.767	1
Gm11478	0.000486198	0.588263	0.228	0.195	1
Pigyl	0.0004865	-0.112556	0.036	0.073	1
Timm17a	0.000487788	-0.168722	0.034	0.07	1
Ufm1	0.000488488	-0.122799	0.037	0.075	1
Clptm1	0.000491447	-0.129219	0.044	0.084	1
Lgals3bp	0.000492672	-0.189475	0.04	0.078	1
Csnk1a1	0.000503975	-0.101314	0.064	0.112	1
Grcc10	0.000508092	-0.0652758	0.063	0.11	1
Ss18l2	0.000517683	-0.156364	0.021	0.052	1
Churc1	0.000520579	-0.164817	0.027	0.06	1
Zfand5	0.000523618	-0.14096	0.062	0.108	1
Nras	0.000525839	-0.190838	0.024	0.056	1
Parp1	0.000532141	0.454493	0.05	0.027	1
Mpp1	0.000544268	-0.201705	0.027	0.06	1
Kctd10	0.000546344	-0.136368	0.043	0.082	1
Klf13	0.000547134	-0.195069	0.044	0.083	1
Tcf4	0.00054829	0.518687	0.073	0.045	1
Dhrs1	0.000551009	-0.103833	0.02	0.05	1
Wdr83os	0.000555954	-0.102612	0.072	0.12	1
Ndufs3	0.000556787	-0.0939714	0.054	0.097	1
Tbrg1	0.000560394	-0.181071	0.039	0.076	1
Golph3	0.000563549	-0.138303	0.032	0.066	1
S100a10	0.000565604	-0.16829	0.236	0.33	1
Tmod3	0.000565615	0.741286	0.119	0.086	1
Snrpd1	0.000566707	-0.139942	0.067	0.114	1
Mrpl48	0.000568734	-0.148092	0.024	0.056	1
Surf1	0.0005696	-0.177633	0.024	0.056	1
Ltc4s	0.000585912	-0.274578	0.029	0.062	1
Tmem42	0.000586373	-0.119624	0.032	0.066	1
Sil1	0.000593175	-0.14445	0.021	0.052	1
Snrnp27	0.000600259	-0.0530832	0.052	0.094	1
Trem1	0.000603899	-0.566764	0.03	0.063	1
Rad23b	0.000609566	-0.136277	0.042	0.079	1
Sms	0.000609721	-0.173451	0.021	0.051	1
Sar1b	0.000610086	-0.071969	0.05	0.092	1
Tomm22	0.000612702	-0.136612	0.083	0.134	1
Aco2	0.000623565	-0.0881068	0.043	0.082	1
Amfr	0.000624188	-0.11424	0.023	0.054	1
Scgb1c1	0.000625378	-0.128795	0.026	0.058	1
Zcrb1	0.000625809	-0.126794	0.062	0.106	1
Ech1	0.000630338	-0.151304	0.073	0.121	1
Dcn	0.000631743	-1.83178	0.057	0.096	1
Cnih4	0.000634133	-0.119972	0.039	0.076	1
Colgalt1	0.000636858	-0.214493	0.026	0.057	1
Tspan3	0.000641252	-0.166984	0.023	0.054	1
Tapbp	0.000641591	-0.0570673	0.066	0.112	1
Pet100	0.000643704	-0.0522385	0.066	0.113	1
Dleu2	0.000649104	-0.278752	0.021	0.051	1
Akna	0.000651076	0.367368	0.053	0.029	1
Psmc6	0.000658103	-0.1005	0.044	0.083	1
Vma21	0.000658264	-0.156499	0.023	0.053	1
Dync1h1	0.00066841	-0.130148	0.033	0.068	1
0610012G03Rik	0.000676366	-0.120322	0.042	0.079	1
Prps2	0.000692393	-0.0729316	0.037	0.074	1
Mrpl42	0.000693795	-0.0669312	0.057	0.101	1
Rps10	0.000696974	0.424332	0.468	0.494	1
Imp3	0.000711069	-0.142215	0.06	0.103	1
Map4k2	0.000716531	0.444107	0.052	0.029	1
Ppp2ca	0.00072374	-0.155592	0.043	0.081	1
Nkg7	0.000726674	-0.732809	0.08	0.124	1
Dapp1	0.000728672	0.447938	0.066	0.04	1
Cs	0.000730312	-0.0988184	0.037	0.073	1
Alg5	0.000731957	-0.164496	0.023	0.053	1
Tmem248	0.000735051	-0.144419	0.023	0.053	1
Rbp4	0.000738306	-0.274989	0.021	0.051	1
Cxcl2	0.000739338	-1.54132	0.139	0.187	1
Slc15a4	0.000743166	0.532898	0.067	0.041	1
Eml2	0.000744128	-0.142047	0.021	0.051	1
Ctsz	0.000756665	-0.0566417	0.178	0.258	1
AW112010	0.000757507	-0.65473	0.143	0.201	1
C1d	0.000762598	-0.169227	0.023	0.053	1
Snx4	0.000772087	-0.119401	0.042	0.079	1
Dnajb11	0.000774075	-0.0826299	0.047	0.087	1
Lamtor1	0.000777858	-0.0674592	0.049	0.089	1
Tmem160	0.000784753	-0.113123	0.072	0.119	1
Psmd1	0.000787227	-0.10853	0.047	0.087	1
Evi2a	0.00079601	-0.291366	0.03	0.062	1
Zfas1	0.000809614	0.562337	0.143	0.109	1
Cmtm7	0.000814795	0.569795	0.117	0.084	1
Rexo2	0.000834829	-0.122304	0.083	0.133	1
Gtf3c6	0.000835833	-0.127838	0.037	0.073	1
Cmpk1	0.000837342	-0.118006	0.037	0.073	1
Selenow	0.00086755	0.0589238	0.201	0.294	1
Aprt	0.000875516	-0.155141	0.095	0.147	1
Ddx17	0.000879284	-0.107918	0.047	0.086	1
Yipf5	0.000903192	-0.102395	0.032	0.065	1
Pcnp	0.000910338	-0.137529	0.023	0.052	1
Tecpr1	0.000911576	-0.174968	0.023	0.052	1
Eif3b	0.000917247	-0.115594	0.043	0.08	1
Rbbp7	0.00093346	-0.0541945	0.053	0.094	1
Ubb	0.000940462	0.137855	0.891	0.917	1
Rraga	0.000945401	-0.0695313	0.039	0.075	1
Cers5	0.000946245	-0.119965	0.036	0.07	1
Gm12481	0.000949253	-0.114264	0.036	0.07	1
Aldh3b1	0.000951238	-0.223549	0.021	0.05	1
Fam96a	0.000955011	-0.0839175	0.06	0.103	1
G6pdx	0.000965327	-0.183136	0.021	0.05	1
Bet1l	0.000981567	-0.0807175	0.027	0.058	1
Sptssa	0.000982773	-0.0825053	0.036	0.07	1
2210016F16Rik	0.000991605	-0.132373	0.024	0.054	1
Phf23	0.000997418	-0.143877	0.024	0.054	1
Lamtor2	0.00101822	-0.0522159	0.106	0.163	1
Lmnb1	0.0010361	-0.47124	0.039	0.072	1
Diaph1	0.00103836	-0.169905	0.03	0.062	1
Aldh9a1	0.00104625	-0.146886	0.023	0.052	1
Mpdu1	0.0010492	-0.153853	0.023	0.052	1
Wbp1	0.00106558	-0.149047	0.024	0.054	1
Mrpl40	0.00108125	-0.115011	0.03	0.062	1
Vps35	0.00110522	-0.058646	0.05	0.09	1
Ywhah	0.00110631	-0.0910671	0.126	0.187	1
Bola3	0.00113555	-0.0548442	0.039	0.074	1
Tvp23b	0.00116734	-0.11635	0.026	0.056	1
Ube2f	0.0011693	-0.142299	0.029	0.059	1
Arpc2	0.001186	-0.123706	0.378	0.494	1
Itga4	0.00120729	0.411698	0.056	0.033	1
Ormdl2	0.0012216	-0.0949366	0.036	0.069	1
Uhrf1bp1l	0.00123166	-0.109161	0.039	0.073	1
Atp6v1c1	0.00123311	-0.168023	0.032	0.063	1
Spi1	0.00123604	-0.288527	0.12	0.174	1
Vsir	0.00123809	-0.267465	0.03	0.061	1
Slc35b1	0.00128001	-0.0936578	0.042	0.077	1
Ccs	0.00128165	-0.122898	0.023	0.051	1
Cd3d	0.00129257	-0.365561	0.043	0.077	1
Bbip1	0.00129285	-0.137503	0.03	0.061	1
Zbtb20	0.00129517	-0.166735	0.042	0.076	1
Smc6	0.00131107	0.50341	0.064	0.04	1
Gng12	0.00133523	-0.112861	0.036	0.069	1
Adss	0.00136985	-0.118183	0.026	0.055	1
Fam103a1	0.00138889	-0.0953407	0.049	0.086	1
Yipf3	0.00139689	-0.0711973	0.046	0.082	1
Yipf1	0.00140942	-0.11884	0.036	0.069	1
2610001J05Rik	0.00142516	-0.130385	0.043	0.078	1
Il18	0.00142662	-0.261629	0.032	0.062	1
Rbm25	0.00143755	0.583132	0.199	0.169	1
Mcl1	0.00144323	-0.164547	0.133	0.193	1
Nsfl1c	0.00145219	-0.0951762	0.037	0.071	1
Purb	0.00145683	-0.130443	0.04	0.074	1
Arf3	0.00146619	-0.152314	0.033	0.064	1
Gimap4	0.00147305	0.399088	0.095	0.064	1
Cul1	0.00148533	-0.127424	0.029	0.059	1
Adgre5	0.00148739	0.400925	0.16	0.123	1
Ak3	0.00150915	-0.153127	0.024	0.053	1
Elmo1	0.00151177	0.480147	0.062	0.038	1
Selenoh	0.001516	0.0611384	0.076	0.123	1
Hspa1b	0.00155629	-0.221939	0.074	0.118	1
Trappc1	0.00155845	-0.0695608	0.039	0.073	1
Fam134c	0.0015865	0.469841	0.05	0.029	1
Gsk3b	0.00163899	-0.113476	0.027	0.057	1
Hba-a2	0.00165253	1.43585	0.063	0.039	1
Atp5d	0.00167187	0.055992	0.228	0.328	1
Nedd8	0.00168649	0.0554804	0.192	0.273	1
Arl6ip5	0.00169905	-0.115032	0.089	0.137	1
Mxd1	0.00170401	-0.428027	0.03	0.059	1
Ankrd13a	0.00170837	-0.139085	0.026	0.054	1
4833439L19Rik	0.00172295	-0.0877168	0.023	0.05	1
Snrpa	0.0017247	-0.107952	0.023	0.05	1
Hypk	0.00174912	-0.0646244	0.043	0.078	1
Trpc4ap	0.00176777	-0.177066	0.029	0.058	1
Ints6l	0.00177972	-0.159719	0.024	0.052	1
Pnpla2	0.00179587	-0.0670798	0.06	0.1	1
Ube3a	0.00180513	-0.0788764	0.033	0.064	1
Cyth2	0.00182514	-0.0936641	0.024	0.052	1
Csrnp1	0.00182594	-0.295236	0.042	0.074	1
Hnrnpl	0.00184034	-0.141916	0.024	0.052	1
Ndufaf8	0.00187518	-0.0727273	0.042	0.076	1
Mrps34	0.0019225	-0.0890538	0.024	0.052	1
Mettl9	0.00195164	-0.182791	0.024	0.052	1
Klhdc2	0.00196069	-0.145531	0.023	0.05	1
Pam16	0.00197247	-0.104261	0.036	0.067	1
Ccm2	0.00197966	0.5597	0.077	0.052	1
Btg2	0.00198661	-0.264761	0.181	0.247	1
Arhgef2	0.00198837	-0.148729	0.023	0.05	1
Ninj1	0.00199532	-0.242904	0.044	0.078	1
Hcar2	0.00199813	-0.534584	0.052	0.086	1
Nipbl	0.00202257	0.510627	0.074	0.049	1
Traf1	0.00203727	-0.155698	0.033	0.063	1
Qsox1	0.00204496	-0.167211	0.023	0.05	1
Rab10	0.00211162	-0.106353	0.059	0.097	1
Lsm5	0.0021189	-0.133339	0.023	0.05	1
Gzma	0.00212542	-0.507309	0.222	0.182	1
Adh5	0.00213079	-0.0694582	0.05	0.087	1
Glrx2	0.00213219	-0.122959	0.024	0.052	1
Gm4149	0.00213744	0.541557	0.315	0.308	1
Hadha	0.00215689	-0.0840076	0.043	0.077	1
Ubxn4	0.00216259	-0.0614175	0.067	0.108	1
Nudc	0.00219038	-0.0831728	0.046	0.08	1
Tra2b	0.00219348	0.585929	0.178	0.148	1
Il1rn	0.0022089	-0.636152	0.039	0.069	1
Sypl	0.00223043	0.0687102	0.085	0.133	1
Rnf145	0.0022452	-0.121973	0.026	0.053	1
Sptan1	0.00225056	-0.193473	0.026	0.053	1
Clcn4	0.00227681	-0.0683195	0.037	0.069	1
Orai1	0.00229117	-0.18652	0.024	0.051	1
Psmb3	0.00229525	0.0774583	0.145	0.211	1
Mrps23	0.00235414	-0.0766033	0.026	0.053	1
Vamp4	0.00237523	-0.109437	0.036	0.067	1
Rps17	0.00238603	0.286032	0.542	0.594	1
Usp8	0.00240159	-0.121843	0.024	0.051	1
Smim7	0.00244892	-0.0760011	0.057	0.095	1
Gga1	0.00245505	-0.117191	0.024	0.051	1
Lck	0.00256492	-0.414267	0.053	0.086	1
Bad	0.00259059	-0.106577	0.03	0.059	1
Mrps33	0.00260531	-0.145952	0.027	0.054	1
Atp2b1	0.00262517	-0.0786214	0.109	0.161	1
Pdcl3	0.00264686	-0.113267	0.03	0.058	1
Paip2	0.00267989	0.0506609	0.129	0.189	1
Pgls	0.00268982	0.594333	0.142	0.112	1
Prkcsh	0.00271884	-0.0867323	0.033	0.063	1
Osbpl9	0.00274725	-0.0568507	0.056	0.093	1
Arhgef3	0.00275061	0.396582	0.057	0.035	1
Cr1l	0.00281806	-0.087886	0.044	0.078	1
Fundc1	0.00287595	-0.0697635	0.03	0.059	1
Aip	0.00291262	-0.122494	0.032	0.06	1
Urod	0.00291778	-0.117796	0.026	0.052	1
Ap3d1	0.00297094	-0.147232	0.027	0.054	1
Pepd	0.00300526	-0.106277	0.03	0.058	1
Srrm1	0.00305058	-0.110468	0.04	0.071	1
Syvn1	0.0030636	0.465029	0.052	0.031	1
Phyh	0.00310894	-0.0892747	0.027	0.054	1
Add3	0.00320137	0.50103	0.085	0.059	1
Tbc1d20	0.00323879	-0.0969593	0.029	0.056	1
Srsf11	0.00328399	0.569065	0.202	0.177	1
Cct6a	0.00336232	-0.0648538	0.074	0.115	1
Gm10275	0.00344269	0.559918	0.16	0.132	1
Tmx1	0.00345233	-0.103744	0.032	0.06	1
BC005537	0.00349578	-0.108537	0.052	0.086	1
Klf7	0.00356518	-0.203564	0.027	0.053	1
Eprs	0.00356683	-0.137792	0.033	0.061	1
Tcp1	0.00356709	-0.0514075	0.066	0.105	1
Smarca2	0.00366466	-0.107703	0.029	0.056	1
Yif1b	0.00372294	-0.0679029	0.033	0.062	1
Glmp	0.00377345	-0.0649585	0.05	0.084	1
Ube2a	0.00378253	-0.0740433	0.054	0.089	1
Chmp3	0.00389642	-0.0950491	0.036	0.065	1
Srebf2	0.00391056	-0.0621641	0.04	0.071	1
Marcksl1	0.00391964	-0.354918	0.062	0.097	1
Fbxw2	0.00400954	-0.0968144	0.04	0.07	1
Irak1	0.00428683	-0.0597896	0.026	0.051	1
Eif3j1	0.00428767	-0.0899567	0.049	0.081	1
Gsn	0.0043071	-1.6167	0.248	0.315	1
Gmfg	0.00432278	0.411785	0.192	0.161	1
Rsrc2	0.00432368	0.571312	0.119	0.092	1
Lipa	0.00434344	-0.17849	0.027	0.053	1
Cnn3	0.00435826	0.374351	0.062	0.04	1
Mcts1	0.00439158	-0.103981	0.044	0.075	1
Maea	0.00444506	-0.107739	0.039	0.068	1
Paics	0.00448645	-0.0518357	0.06	0.096	1
Per1	0.00452975	-0.13705	0.027	0.053	1
Mdh1	0.00455345	0.0643887	0.133	0.192	1
Gm6377	0.00465615	-0.235502	0.029	0.054	1
Eif4ebp1	0.00473295	-0.118907	0.036	0.064	1
Oxr1	0.00474069	-0.0572788	0.026	0.051	1
Pbrm1	0.00475288	-0.0680555	0.036	0.064	1
Gm12918	0.00476427	0.511435	0.072	0.049	1
Ly6c2	0.00478211	-0.661429	0.133	0.178	1
Crem	0.00478309	0.574965	0.107	0.081	1
Ctla2a	0.00481123	-0.41037	0.042	0.07	1
Eci1	0.00491331	-0.0808341	0.042	0.071	1
Etf1	0.00505115	-0.107609	0.043	0.073	1
Tmpo	0.00508629	-0.183798	0.027	0.052	1
Mrps15	0.00514069	-0.0782568	0.04	0.069	1
Gsdmd	0.00514541	-0.170496	0.037	0.065	1
Tial1	0.0054757	-0.0678641	0.037	0.066	1
mt-Nd5	0.00547591	-0.099975	0.524	0.634	1
Wsb1	0.00555274	-0.0847662	0.049	0.081	1
Commd4	0.00567658	0.533018	0.117	0.091	1
Dnajc15	0.00580249	-0.0858866	0.047	0.078	1
Kpnb1	0.00581337	-0.0523305	0.026	0.05	1
Ccdc12	0.00584092	-0.0656175	0.08	0.12	1
Ablim1	0.00600256	0.45439	0.077	0.054	1
Acd	0.00601371	0.464671	0.059	0.038	1
Polr2i	0.00611412	-0.117935	0.047	0.077	1
Irf2	0.00611693	0.437709	0.05	0.031	1
Raly	0.00614851	0.0552917	0.119	0.17	1
Gramd1a	0.00626308	0.372324	0.082	0.057	1
Pgm2	0.00626558	-0.0811529	0.026	0.05	1
Zbtb4	0.006268	-0.0753194	0.03	0.055	1
Sp110	0.00630302	0.41402	0.067	0.045	1
Mkrn1	0.00634089	-0.100407	0.046	0.076	1
Akr1b3	0.00635817	-0.0831836	0.039	0.067	1
Ddx39	0.00635876	0.520923	0.079	0.056	1
Skap2	0.00636312	-0.0925705	0.056	0.089	1
Thoc7	0.00652734	-0.0831781	0.043	0.072	1
Glo1	0.0065809	-0.0510376	0.029	0.054	1
Flcn	0.00659719	-0.0792379	0.026	0.05	1
Ptma	0.00664352	0.200735	0.552	0.589	1
Myd88	0.00673811	-0.0934729	0.027	0.051	1
Gm14303	0.00687487	0.3854	0.361	0.363	1
Trappc6a	0.00695852	-0.0553228	0.047	0.078	1
Nbr1	0.00700835	-0.106387	0.027	0.051	1
Ubc	0.00708845	-0.153868	0.489	0.617	1
H2-Q7	0.00714164	0.308908	0.148	0.116	1
Rnf166	0.00714433	-0.147732	0.03	0.055	1
Chkb	0.00718853	0.52471	0.089	0.065	1
Ets2	0.00721665	-0.121219	0.056	0.088	1
Rsrp1	0.00727071	0.100641	0.155	0.218	1
Lfng	0.00727496	-0.177493	0.032	0.056	1
Nfil3	0.00732895	-0.172048	0.027	0.051	1
Pla2g16	0.00735444	-0.0514325	0.042	0.07	1
Pmf1	0.00743027	0.508616	0.057	0.038	1
Eif4g2	0.00745971	0.115454	0.136	0.194	1
Cyc1	0.00747225	0.0980268	0.082	0.123	1
Sla	0.00754432	0.406726	0.073	0.051	1
Dlgap4	0.00755266	-0.142247	0.032	0.056	1
Rsbn1	0.00775632	0.399422	0.053	0.034	1
Ndufb5	0.00804624	0.0891228	0.135	0.191	1
Tpgs1	0.00821279	-0.0945821	0.032	0.056	1
Runx1	0.00836894	-0.0578438	0.04	0.068	1
Tap1	0.00863982	0.421328	0.066	0.045	1
Mrps18a	0.00874411	-0.0628369	0.032	0.056	1
Tbc1d15	0.0087696	-0.111232	0.027	0.05	1
Dctn6	0.00884045	-0.0625951	0.03	0.054	1
Rbm5	0.00884635	0.527802	0.1	0.076	1
Hikeshi	0.00896129	-0.0534537	0.029	0.052	1
Rpl10	0.00908472	0.154604	0.779	0.815	1
Rassf1	0.00934901	-0.111798	0.039	0.065	1
Slc25a3	0.0093992	0.062079	0.244	0.336	1
Phip	0.00951062	0.481878	0.064	0.044	1
Copa	0.00961852	-0.0650045	0.052	0.082	1
Ncf2	0.0096259	-0.197103	0.066	0.098	1
Arid5a	0.00963794	0.433951	0.066	0.045	1
Gm24407	0.00977018	-0.122753	0.029	0.051	1
Acot9	0.0101183	-0.0800636	0.027	0.05	1
Cisd3	0.0102681	-0.0635683	0.03	0.054	1
Tnfaip3	0.0105081	-0.248463	0.039	0.064	1
Tgfbr2	0.0107134	-0.0638975	0.049	0.078	1
Bzw1	0.0109122	-0.0731607	0.059	0.09	1
Hnrnpc	0.0112696	0.518186	0.201	0.181	1
Mak16	0.0112709	0.378062	0.052	0.034	1
Park7	0.0112714	0.0785589	0.148	0.205	1
Pitpna	0.0113131	-0.0925315	0.049	0.077	1
Gm14586	0.0113196	0.071323	0.102	0.145	1
Pigp	0.0113259	-0.0569473	0.033	0.057	1
Gpbp1	0.0114152	0.569941	0.097	0.075	1
Tex261	0.0114288	0.107659	0.082	0.12	1
Gtf2a2	0.0116233	-0.0639494	0.05	0.079	1
Slc25a51	0.0118362	0.0528893	0.039	0.065	1
Syf2	0.0120743	0.505277	0.145	0.121	1
Ndufs6	0.0121903	0.116589	0.109	0.155	1
Elavl1	0.0122173	-0.0645998	0.033	0.057	1
Eif3f	0.0125895	0.519541	0.266	0.262	1
Zfand3	0.0127218	-0.0739375	0.042	0.067	1
Rtf1	0.0133629	0.644995	0.117	0.095	1
Ncf1	0.0140909	0.322337	0.062	0.042	1
Ezr	0.0145553	0.5003	0.225	0.209	1
Limd1	0.0147527	0.547345	0.093	0.072	1
Grk2	0.0149663	0.340623	0.074	0.054	1
Gas5	0.0150162	0.491035	0.318	0.325	1
Aamp	0.0153686	0.0631774	0.076	0.111	1
Srsf2	0.015479	0.0962624	0.123	0.171	1
Sertad1	0.0161434	-0.0747806	0.033	0.056	1
Dazap1	0.0166614	-0.076709	0.037	0.061	1
Fam49b	0.0168799	0.403539	0.14	0.116	1
Psmd11	0.0169592	0.0790043	0.062	0.093	1
Pnkd	0.0180874	0.0553071	0.039	0.063	1
Cox5a	0.0182297	0.0599119	0.225	0.3	1
Trim28	0.0184217	-0.0898646	0.034	0.057	1
Aif1	0.0189531	-0.196018	0.036	0.058	1
Txndc5	0.0189785	-0.0643088	0.033	0.055	1
Actr1a	0.0191317	-0.0790266	0.03	0.051	1
Hnrnpu	0.0195126	0.0732363	0.097	0.136	1
Gm8430	0.0197559	0.0696577	0.107	0.149	1
Acp1	0.019871	-0.0883471	0.03	0.051	1
Gm2a	0.0198798	-0.121256	0.103	0.14	1
Gm10073	0.0198891	0.0506022	0.086	0.122	1
Uqcrfs1	0.0203702	0.068246	0.115	0.158	1
Lasp1	0.0204854	-0.0615893	0.067	0.097	1
Brk1	0.0205964	0.0722111	0.156	0.211	1
Gm5805	0.0207871	0.122965	0.146	0.197	1
St3gal6	0.0207941	-0.156813	0.033	0.054	1
Rab20	0.0213214	-0.172813	0.032	0.052	1
Fgfr1op2	0.0215621	-0.0538293	0.05	0.076	1
Glrx5	0.0217218	0.110317	0.056	0.084	1
Gpr132	0.0219168	0.359205	0.082	0.061	1
Pcbp1	0.0219994	0.0917064	0.183	0.247	1
[truncated: 705 more rows]

## Sheet: Wilcox.T
	p_val	avg_log2FC	pct.1	pct.2	p_val_adj
Cd8b1	0	2.80721	0.361	0.015	0
Ms4a4b	0	2.86497	0.575	0.061	0
Trbc2	0	3.29507	0.61	0.054	0
Cd3d	5.10053e-283	2.68013	0.464	0.042	2.03281e-278
Trac	1.15248e-223	2.33953	0.329	0.024	4.59322e-219
Rps27	4.25955e-212	1.62851	1	0.944	1.69765e-207
Rps29	1.58887e-193	1.55508	0.998	0.884	6.33243e-189
Thy1	2.84612e-182	2.32563	0.386	0.048	1.13432e-177
Cd3g	1.01934e-174	2.26244	0.304	0.028	4.06258e-170
Rpl32	2.25297e-170	1.36978	0.992	0.874	8.97921e-166
Rps15a	1.00987e-167	1.69056	0.963	0.768	4.02482e-163
Rpl18a	4.98763e-166	1.28972	0.994	0.913	1.98782e-161
Lck	1.82053e-165	2.21446	0.398	0.058	7.25574e-161
Rpl13	7.78594e-164	1.27417	0.996	0.925	3.10309e-159
Rps7	2.77783e-163	1.64993	0.955	0.691	1.10711e-158
Rps18	5.87389e-160	1.6592	0.943	0.637	2.34104e-155
Tcf7	1.67412e-157	1.82727	0.191	0.009	6.6722e-153
Rps24	1.89328e-156	1.7051	0.947	0.739	7.54568e-152
Dapl1	3.34238e-154	2.08228	0.177	0.008	1.33211e-149
Lat	1.27034e-143	2.00281	0.271	0.028	5.06295e-139
Tmsb10	1.57487e-141	1.46651	0.945	0.621	6.27663e-137
Rplp1	2.52342e-139	1.51376	0.955	0.827	1.00571e-134
Rplp2	2.28888e-136	1.53424	0.938	0.712	9.12232e-132
Trbc1	1.67231e-134	2.36044	0.32	0.046	6.665e-130
Rpsa	6.67929e-134	1.51691	0.928	0.67	2.66203e-129
Rps16	7.42807e-132	1.51253	0.926	0.651	2.96046e-127
Rps23	2.74403e-131	1.45317	0.942	0.733	1.09363e-126
Cd8a	1.34054e-130	1.68176	0.158	0.007	5.34274e-126
Rps3	5.25526e-130	1.38393	0.936	0.721	2.09448e-125
Cd28	5.97586e-126	1.65235	0.173	0.011	2.38168e-121
Rplp0	7.63102e-126	1.44378	0.912	0.696	3.04134e-121
Rpl12	3.51179e-125	1.97339	0.764	0.396	1.39963e-120
Rps19	1.74907e-124	1.2065	0.975	0.85	6.97091e-120
Rps14	6.83241e-123	1.1325	0.982	0.862	2.72306e-118
Lef1	6.01716e-119	1.65623	0.136	0.006	2.39814e-114
Rpl37a	5.22227e-116	1.23107	0.951	0.815	2.08134e-111
Rpl23a	7.38155e-114	1.43478	0.895	0.676	2.94192e-109
Ms4a6b	5.81103e-113	1.94027	0.349	0.066	2.31599e-108
Rps26	6.09683e-113	1.30866	0.926	0.755	2.42989e-108
Rps3a1	3.96168e-112	1.275	0.93	0.773	1.57893e-107
Rpl41	7.2999e-112	1.00645	0.988	0.909	2.90938e-107
Prkcq	1.95146e-105	1.7102	0.172	0.014	7.77753e-101
Skap1	2.2494e-103	1.66522	0.209	0.023	8.965e-99
Rps9	1.3872e-100	1.0046	0.963	0.846	5.52869e-96
Rpl36a	2.16544e-99	1.5382	0.799	0.518	8.63036e-95
Rps13	3.08344e-99	1.3983	0.858	0.617	1.2289e-94
Rps28	7.93743e-97	1.43054	0.891	0.694	3.16346e-92
Rps20	8.77234e-97	1.34909	0.86	0.649	3.49622e-92
Rps21	1.6043e-96	1.34765	0.875	0.692	6.39395e-92
Rps5	2.49879e-95	1.32502	0.862	0.612	9.95892e-91
Rpl36	4.77833e-93	1.1162	0.912	0.747	1.9044e-88
Rpl4	1.46441e-92	1.15166	0.887	0.698	5.83639e-88
Rpl19	1.51936e-92	1.33299	0.834	0.61	6.05542e-88
Rpl38	9.8612e-92	1.22335	0.903	0.718	3.93018e-87
Rpl30	7.90628e-90	1.31962	0.846	0.653	3.15105e-85
Cd247	4.55609e-89	1.37878	0.138	0.01	1.81583e-84
Rpl23	6.17129e-87	1.29875	0.875	0.679	2.45957e-82
Rpl3	1.20486e-86	1.27976	0.836	0.628	4.80196e-82
Nsg2	3.97676e-84	1.09522	0.086	0.003	1.58494e-79
Rpl11	1.56817e-82	1.09186	0.891	0.742	6.24993e-78
Rpl9	7.27946e-82	1.27386	0.809	0.584	2.90123e-77
Lyz2	2.50547e-81	-1.44248	0.988	0.993	9.98555e-77
Rpl34	1.10052e-80	1.2088	0.844	0.638	4.38614e-76
Rpl39	1.58497e-80	1.46145	0.819	0.587	6.31688e-76
Rps2	3.23606e-79	1.18282	0.844	0.665	1.28973e-74
Rpl14	1.06009e-78	1.08629	0.875	0.737	4.22499e-74
Rpl17	1.1174e-78	1.30023	0.799	0.581	4.45338e-74
Rps11	6.74389e-77	1.03567	0.903	0.754	2.68778e-72
Rpl18	2.18975e-76	1.15006	0.846	0.647	8.72726e-72
Rpl22	2.74468e-76	1.30698	0.801	0.57	1.09389e-71
Rpl35	5.21577e-76	1.16427	0.844	0.661	2.07875e-71
Rpl35a	7.22256e-76	1.25875	0.813	0.598	2.87855e-71
Gm15427	5.89758e-75	1.50399	0.696	0.416	2.35048e-70
Eef1a1	7.86469e-75	1.26828	0.823	0.632	3.13447e-70
Rpl8	1.0719e-74	1.10259	0.856	0.717	4.27207e-70
Itk	1.36608e-74	1.27862	0.109	0.007	5.44452e-70
Rps6	1.2019e-73	1.51659	0.676	0.401	4.79018e-69
Rps15	2.38961e-73	1.13346	0.844	0.676	9.5238e-69
Ltb	1.11459e-72	1.63431	0.298	0.069	4.44218e-68
Il7r	2.59962e-70	1.56713	0.142	0.016	1.03608e-65
Rpl27	2.45191e-69	1.21908	0.778	0.565	9.77208e-65
Rps12	1.33667e-68	1.1933	0.825	0.641	5.32729e-64
Cd3e	1.62976e-67	1.14582	0.097	0.007	6.49541e-63
Cd74	1.43395e-66	-2.16149	0.624	0.852	5.71502e-62
Rpl27a	5.47467e-66	1.17501	0.788	0.599	2.18193e-61
Rpl6	7.71948e-66	1.20113	0.778	0.569	3.0766e-61
Rpl37	9.13522e-66	0.897528	0.901	0.801	3.64084e-61
Fth1	1.10571e-65	-1.14618	0.823	0.966	4.40682e-61
Satb1	1.3883e-65	1.55812	0.164	0.023	5.53305e-61
H2-Q7	1.74156e-65	1.59679	0.343	0.102	6.941e-61
Sh2d1a	3.08354e-65	0.941265	0.088	0.005	1.22895e-60
Tpt1	1.75249e-64	1.07422	0.86	0.728	6.98456e-60
Gm11361	4.98811e-64	1.62542	0.485	0.214	1.98801e-59
Gm14303	1.01553e-63	1.6522	0.598	0.344	4.04741e-59
Ccr7	4.62808e-63	1.47652	0.32	0.087	1.84452e-58
Gimap6	1.07453e-62	1.39532	0.322	0.089	4.28254e-58
Napsa	3.45117e-62	-2.46898	0.082	0.468	1.37546e-57
Rps8	9.78922e-62	1.08918	0.809	0.634	3.90149e-57
Rps10	4.25443e-60	1.37318	0.694	0.476	1.6956e-55
Rps4x	9.77583e-60	1.21326	0.743	0.544	3.89616e-55
Rps27a	1.18249e-59	1.09634	0.813	0.65	4.71282e-55
Smc4	8.46317e-59	1.68107	0.271	0.072	3.373e-54
Il2rg	2.01359e-58	1.37024	0.394	0.136	8.02517e-54
Gm10275	2.09886e-58	1.66822	0.347	0.118	8.36501e-54
Dgka	2.28492e-58	1.56639	0.218	0.047	9.10656e-54
Rpl15	7.11776e-58	1.25259	0.669	0.438	2.83678e-53
Gramd3	1.86676e-57	1.36122	0.158	0.025	7.43998e-53
Rpl31	9.86708e-57	1.09333	0.776	0.614	3.93252e-52
Rpl26	1.69421e-55	0.876552	0.879	0.77	6.75228e-51
Cd27	1.37418e-53	1.08925	0.096	0.009	5.4768e-49
Nkg7	7.7371e-53	1.12339	0.329	0.103	3.08362e-48
Eef1b2	4.52963e-52	1.42245	0.581	0.347	1.80528e-47
Rps16-ps2	4.96432e-52	1.48812	0.54	0.302	1.97853e-47
Rpl10a	1.88183e-51	1.20195	0.655	0.436	7.50005e-47
B2m	2.48871e-50	0.702233	0.928	0.807	9.91876e-46
Pabpc1	2.71663e-50	1.28638	0.626	0.394	1.08271e-45
Cd6	8.72049e-50	0.873288	0.068	0.004	3.47555e-45
Fau	1.61175e-49	0.944533	0.821	0.695	6.42363e-45
H2-K1	2.35836e-48	0.994222	0.778	0.617	9.39924e-44
Sept1	3.25403e-47	1.28904	0.214	0.053	1.29689e-42
Rps17	5.80307e-47	1.02523	0.741	0.576	2.31281e-42
Dusp10	8.58642e-47	1.07757	0.084	0.008	3.42212e-42
Cd5	2.81962e-46	0.778571	0.058	0.003	1.12376e-41
Rac2	2.49906e-45	1.24418	0.47	0.224	9.96e-41
Rnase4	2.76387e-45	-1.87743	0.119	0.443	1.10154e-40
Cd9	4.831e-45	-1.93026	0.09	0.424	1.9254e-40
Ftl1	3.62049e-44	-1.16874	0.548	0.83	1.44295e-39
Vps37b	7.73887e-44	1.38145	0.242	0.07	3.08432e-39
Npm1	2.96867e-43	1.35505	0.499	0.282	1.18316e-38
Hcst	3.15267e-43	1.37001	0.205	0.053	1.2565e-38
Gimap3	3.6697e-43	1.15761	0.17	0.036	1.46256e-38
Mgst1	4.03067e-43	-1.9424	0.049	0.354	1.60642e-38
Rpl21	7.33218e-43	0.778589	0.827	0.727	2.92224e-38
H2-Aa	7.68563e-43	-2.01533	0.3	0.609	3.06311e-38
Shisa5	2.45109e-42	1.20356	0.558	0.328	9.76882e-38
Sidt1	5.71631e-42	0.796035	0.057	0.003	2.27824e-37
Cxcl15	6.82313e-42	-2.3449	0.222	0.5	2.71936e-37
Sell	1.17029e-41	1.24266	0.248	0.074	4.6642e-37
Gpx1	3.3161e-41	-1.30989	0.242	0.57	1.32163e-36
Ctsh	1.13505e-40	-1.65323	0.09	0.4	4.52376e-36
Ctsc	1.88913e-40	-1.68771	0.082	0.385	7.52914e-36
Fam189b	2.15911e-40	1.14364	0.103	0.015	8.60512e-36
Gimap4	3.428e-40	1.26242	0.207	0.056	1.36623e-35
Ets1	1.57098e-39	1.23098	0.199	0.053	6.26112e-35
Saraf	9.84977e-39	1.42851	0.335	0.143	3.92562e-34
Cst3	2.72463e-38	-1.91728	0.37	0.671	1.0859e-33
Rpl7	7.15024e-38	0.853088	0.754	0.665	2.84973e-33
Gm4149	9.96183e-38	1.26733	0.491	0.294	3.97029e-33
Wdr89	1.83105e-37	1.46481	0.437	0.237	7.29764e-33
Ctsw	2.44257e-37	1.16696	0.177	0.045	9.73488e-33
Gm2000	3.38315e-37	1.32032	0.532	0.345	1.34835e-32
Gm10736	3.58301e-37	1.03528	0.655	0.501	1.42801e-32
Anxa2	9.99643e-37	-1.28922	0.154	0.471	3.98408e-32
Uba52	2.94666e-36	1.23871	0.45	0.251	1.17439e-31
Wfdc2	3.24955e-36	-1.63319	0.292	0.54	1.29511e-31
Rpl29	3.73513e-36	1.14003	0.558	0.369	1.48864e-31
Cd63	4.0504e-36	-1.37	0.111	0.41	1.61429e-31
Rpl5	7.44691e-36	1.15375	0.581	0.42	2.96797e-31
Coro1a	8.29074e-36	0.901458	0.575	0.337	3.30427e-31
Rps15a-ps6	1.6678e-35	1.60376	0.248	0.089	6.64702e-31
Cbr2	2.53214e-35	-1.87925	0.528	0.71	1.00918e-30
S100a11	2.79185e-35	-1.13436	0.279	0.59	1.11269e-30
Gimap9	3.17149e-35	1.17914	0.123	0.024	1.264e-30
Slc34a2	3.67476e-35	-1.97192	0.136	0.404	1.46458e-30
Tmem176b	1.51203e-34	-1.58096	0.06	0.328	6.0262e-30
Sftpa1	2.21166e-34	-1.98159	0.873	0.923	8.81457e-30
Crlf3	2.27595e-34	1.23339	0.189	0.055	9.07078e-30
Ptprcap	8.74057e-34	1.05856	0.279	0.102	3.48356e-29
Chil1	1.44317e-33	-1.73628	0.267	0.509	5.75176e-29
Sftpb	1.71099e-33	-1.91557	0.671	0.79	6.81916e-29
Selenbp1	4.45663e-33	-1.60926	0.051	0.307	1.77619e-28
Sftpd	7.55897e-33	-1.56543	0.466	0.661	3.01263e-28
Gm11478	7.77685e-33	1.42998	0.366	0.185	3.09946e-28
Bcl11b	9.51053e-33	0.694871	0.057	0.005	3.79042e-28
Rack1	3.31987e-32	1.01534	0.581	0.416	1.32314e-27
Cd36	4.3559e-32	-1.51395	0.08	0.344	1.73605e-27
Rps25	9.08691e-32	0.81643	0.739	0.619	3.62159e-27
Lamp3	3.10999e-31	-1.75565	0.041	0.279	1.23949e-26
Rpl22l1	3.21602e-31	1.12625	0.474	0.298	1.28175e-26
Sftpc	4.51981e-31	-1.0351	1	1	1.80137e-26
Epsti1	1.59139e-30	1.15182	0.131	0.031	6.3425e-26
Gm9794	4.25499e-30	1.4083	0.357	0.185	1.69583e-25
H2-Ab1	5.10865e-30	-1.65188	0.415	0.68	2.03605e-25
Chchd10	6.09216e-30	-1.3397	0.125	0.386	2.42803e-25
App	7.0413e-30	-1.50901	0.035	0.265	2.80631e-25
H2-Eb1	1.68003e-29	-2.09492	0.253	0.513	6.69574e-25
Cd52	1.86456e-29	0.693467	0.671	0.431	7.4312e-25
AW112010	2.94777e-29	0.784824	0.372	0.181	1.17483e-24
Aldh2	1.38388e-28	-1.21833	0.084	0.334	5.51546e-24
Peli1	1.53823e-28	1.24089	0.195	0.067	6.13063e-24
Fam169b	1.79757e-28	0.747376	0.053	0.005	7.1642e-24
Laptm4a	2.49489e-28	-1.19827	0.103	0.357	9.94339e-24
Ptprf	6.57254e-28	-1.51395	0.029	0.246	2.61949e-23
Rhoh	8.17492e-28	1.09323	0.129	0.032	3.25812e-23
Tyrobp	9.03182e-28	-1.51212	0.209	0.446	3.59963e-23
Snrpg	1.16637e-27	1.07574	0.45	0.276	4.64858e-23
Selenop	5.51525e-27	-1.16789	0.133	0.393	2.1981e-22
Igfbp7	6.12581e-27	-2.18453	0.076	0.302	2.44144e-22
Hp	6.56037e-27	-1.41629	0.148	0.398	2.61463e-22
Rps15a-ps7	1.01886e-26	1.26195	0.199	0.072	4.06065e-22
Ager	1.178e-26	-1.62144	0.214	0.471	4.69493e-22
Atp1b3	1.37018e-26	1.22935	0.343	0.182	5.46087e-22
S1pr1	1.38339e-26	1.01043	0.146	0.041	5.51348e-22
Sh2d2a	2.11839e-26	0.801543	0.09	0.017	8.44285e-22
S100g	2.50944e-26	-1.40643	0.136	0.372	1.00014e-21
Cd69	8.10389e-26	1.1045	0.15	0.044	3.22981e-21
Emp2	8.47506e-26	-1.77675	0.029	0.23	3.37774e-21
Psap	9.40834e-26	-1.52038	0.142	0.371	3.7497e-21
Tceal9	9.99612e-26	-1.26005	0.099	0.329	3.98395e-21
Rpl28	1.42206e-25	0.866439	0.61	0.495	5.66762e-21
Fyb	4.2059e-25	1.05006	0.16	0.05	1.67626e-20
Lpcat1	4.59652e-25	-1.31863	0.082	0.302	1.83194e-20
Ifi47	4.63249e-25	1.04108	0.115	0.029	1.84628e-20
Sfta2	5.14579e-25	-1.23552	0.158	0.389	2.05086e-20
Tbc1d10c	6.2275e-25	0.94533	0.146	0.043	2.48197e-20
Il2rb	1.23314e-24	0.925629	0.111	0.027	4.91469e-20
Mettl7a1	1.53478e-24	-1.37929	0.025	0.217	6.11687e-20
Zfp36	1.5894e-24	-1.4099	0.148	0.379	6.33455e-20
Tmem71	2.25809e-24	0.823924	0.072	0.012	8.99963e-20
Pik3ip1	2.39884e-24	1.04862	0.113	0.029	9.56056e-20
Gimap1	3.58459e-24	0.976949	0.15	0.046	1.42864e-19
Anxa5	5.40599e-24	-1.09507	0.113	0.347	2.15456e-19
Trf	6.24461e-24	-1.37034	0.039	0.235	2.48879e-19
Prnp	1.47873e-23	-1.23904	0.033	0.224	5.89349e-19
Anxa1	1.54238e-23	-1.56051	0.029	0.215	6.14715e-19
Muc1	1.74161e-23	-1.21362	0.047	0.247	6.94119e-19
Lgals3	1.79851e-23	-1.45811	0.148	0.366	7.16796e-19
S1pr4	2.08437e-23	0.889646	0.113	0.029	8.30724e-19
Cd2	3.27142e-23	1.08852	0.199	0.076	1.30382e-18
Npc2	3.75292e-23	-0.809522	0.651	0.788	1.49573e-18
Elovl1	4.14261e-23	-1.12873	0.15	0.381	1.65104e-18
Rps6-ps4	4.25851e-23	1.21946	0.23	0.1	1.69723e-18
Tpm1	6.02068e-23	-1.25612	0.033	0.22	2.39954e-18
Rps23-ps1	8.07957e-23	1.18292	0.246	0.112	3.22011e-18
Gm11346	1.33837e-22	0.682873	0.051	0.007	5.33407e-18
Gm10073	1.53065e-22	1.28156	0.238	0.109	6.10042e-18
Kcnn4	1.60116e-22	0.862829	0.084	0.018	6.38142e-18
Ifi213	1.94894e-22	0.774676	0.068	0.012	7.76749e-18
Lamp1	2.12411e-22	-0.985197	0.111	0.337	8.46562e-18
Fabp5	2.18296e-22	-1.42597	0.097	0.301	8.70018e-18
Rpl10	2.25935e-22	0.513039	0.867	0.807	9.00463e-18
Rps27rt	2.28785e-22	1.27579	0.335	0.19	9.11821e-18
Txn1	2.59927e-22	-0.852745	0.195	0.444	1.03594e-17
Dbi	2.74709e-22	-0.97393	0.166	0.395	1.09485e-17
Ces1d	3.55934e-22	-1.2783	0.035	0.219	1.41858e-17
Rpl39-ps	4.76845e-22	1.28799	0.267	0.132	1.90047e-17
Gimap5	7.46133e-22	0.911132	0.103	0.026	2.97371e-17
Vamp8	8.72591e-22	-0.810619	0.152	0.395	3.47771e-17
Ctla4	1.18441e-21	0.704891	0.051	0.007	4.72046e-17
Dram1	1.69368e-21	-1.28518	0.025	0.197	6.75015e-17
Jun	1.99512e-21	-1.29636	0.084	0.285	7.95155e-17
Prdx5	2.16027e-21	-1.1584	0.072	0.269	8.60975e-17
Rasal3	2.49182e-21	0.800922	0.078	0.016	9.93114e-17
Dusp1	2.64356e-21	-1.30652	0.187	0.405	1.05359e-16
Bin2	2.68391e-21	1.01069	0.248	0.112	1.06967e-16
Ptms	3.53814e-21	-0.971916	0.109	0.324	1.41012e-16
Rpl36a-ps2	3.70192e-21	1.19586	0.216	0.095	1.4754e-16
Mid1ip1	4.37724e-21	-1.31334	0.064	0.251	1.74455e-16
Tmem176a	4.70458e-21	-1.15284	0.07	0.263	1.87501e-16
Gas5	5.42169e-21	1.00717	0.452	0.314	2.16082e-16
Cd7	5.71865e-21	0.807748	0.09	0.021	2.27917e-16
Ptpn18	6.45211e-21	0.994076	0.3	0.154	2.57149e-16
Gpx4	6.98754e-21	-0.906917	0.103	0.314	2.78488e-16
Itm2b	7.6982e-21	-0.74776	0.39	0.649	3.06812e-16
Cfl1	8.0703e-21	0.571036	0.739	0.637	3.21642e-16
Cldn3	9.40354e-21	-1.0511	0.084	0.284	3.74778e-16
Alcam	1.04653e-20	-1.11495	0.025	0.195	4.17094e-16
Rpl10a-ps1	1.26413e-20	1.05393	0.29	0.152	5.03818e-16
Gm15536	1.89758e-20	1.09084	0.359	0.218	7.56281e-16
Rinl	2.06846e-20	0.937478	0.109	0.03	8.24385e-16
Gm7808	2.47379e-20	1.19226	0.275	0.143	9.85931e-16
Ptpn22	2.54927e-20	0.999795	0.096	0.025	1.01601e-15
Cd53	3.55858e-20	0.858464	0.357	0.199	1.41827e-15
Klf2	4.19809e-20	0.98538	0.283	0.142	1.67315e-15
Cyb5r3	4.47579e-20	-0.997721	0.037	0.21	1.78382e-15
Ctnnb1	4.5179e-20	-1.01489	0.058	0.241	1.80061e-15
Apoe	4.79173e-20	-1.52579	0.251	0.468	1.90974e-15
Cldn18	4.89196e-20	-1.16797	0.031	0.198	1.94969e-15
Fos	7.63813e-20	-1.23902	0.201	0.406	3.04418e-15
Grn	1.03385e-19	-1.22084	0.035	0.201	4.12042e-15
Limd2	1.20191e-19	1.0907	0.314	0.177	4.7902e-15
Selplg	1.2041e-19	1.05098	0.234	0.108	4.79893e-15
Rpl13a	1.54451e-19	1.10173	0.257	0.13	6.15564e-15
Fasn	1.69763e-19	-1.07177	0.097	0.292	6.7659e-15
Ctsb	1.86489e-19	-0.948846	0.205	0.427	7.43252e-15
Ifitm3	1.99947e-19	-1.50267	0.203	0.4	7.9689e-15
Sparc	2.47582e-19	-1.81504	0.136	0.336	9.8674e-15
A930005H10Rik	2.65632e-19	0.814802	0.072	0.015	1.05867e-14
Sdc1	2.77912e-19	-1.13227	0.016	0.166	1.10762e-14
Atp1b1	3.05176e-19	-0.959759	0.099	0.295	1.21628e-14
Gm5805	4.87283e-19	1.14608	0.312	0.183	1.94207e-14
Oat	5.15079e-19	-1.01356	0.06	0.234	2.05285e-14
Alox5ap	5.66003e-19	-1.41707	0.058	0.226	2.2558e-14
Cd81	6.85195e-19	-1.16415	0.047	0.212	2.73084e-14
Phlda1	7.29343e-19	-1.13873	0.068	0.246	2.9068e-14
Lamp2	8.44829e-19	-1.06899	0.035	0.195	3.36707e-14
Scd1	1.00498e-18	-1.25409	0.333	0.532	4.00536e-14
Socs2	1.05348e-18	-1.08878	0.031	0.187	4.19864e-14
Rasgrp1	1.33765e-18	0.756823	0.062	0.012	5.33122e-14
S100a6	1.35461e-18	-1.07755	0.193	0.399	5.39881e-14
Sat1	1.51158e-18	-1.05624	0.074	0.253	6.0244e-14
Cmtm8	1.56213e-18	-1.08808	0.006	0.144	6.22585e-14
Bsg	1.81824e-18	-0.849322	0.15	0.357	7.2466e-14
Rps27l	2.108e-18	-0.880554	0.113	0.306	8.40144e-14
Atp11a	2.35088e-18	-1.08398	0.025	0.178	9.36943e-14
Cd96	2.42127e-18	0.636229	0.051	0.008	9.64995e-14
H2-DMb1	3.52302e-18	-1.19174	0.029	0.182	1.4041e-13
Mt1	3.5993e-18	-1.37554	0.152	0.345	1.4345e-13
Ifi30	4.27978e-18	-1.07476	0.053	0.218	1.70571e-13
Fcer1g	5.83942e-18	-1.1304	0.209	0.393	2.3273e-13
P4hb	6.05486e-18	-0.813433	0.103	0.295	2.41317e-13
Tmbim6	7.29502e-18	-0.743365	0.183	0.4	2.90743e-13
Ctsz	7.44237e-18	-0.939025	0.084	0.263	2.96616e-13
Tmem256	8.72788e-18	-0.839718	0.06	0.23	3.47849e-13
Evl	8.94733e-18	0.940522	0.17	0.069	3.56596e-13
Zap70	1.21669e-17	0.651831	0.057	0.011	4.8491e-13
Rps13-ps2	1.46205e-17	1.20172	0.236	0.12	5.82701e-13
Lgi3	1.50424e-17	-1.01954	0.043	0.2	5.99514e-13
Car8	1.57448e-17	-1.06998	0.027	0.174	6.27509e-13
Tagap	1.69098e-17	0.782985	0.096	0.027	6.73938e-13
Hc	1.88937e-17	-1.03948	0.152	0.341	7.53007e-13
Lcn2	2.13341e-17	-1.29454	0.162	0.346	8.50272e-13
Iqgap1	2.21402e-17	-0.908859	0.092	0.269	8.82396e-13
Klhl6	2.47177e-17	0.890047	0.103	0.031	9.85125e-13
Cyb5a	4.14672e-17	-0.715114	0.146	0.346	1.65267e-12
Abca3	5.62183e-17	-0.986682	0.041	0.194	2.24058e-12
Gde1	6.7604e-17	-0.936051	0.062	0.224	2.69436e-12
Bex4	7.28852e-17	-1.06861	0.027	0.17	2.90484e-12
Ppp1r14c	7.45034e-17	-1.04158	0.012	0.142	2.96933e-12
Atox1	8.32652e-17	-0.781639	0.177	0.383	3.31853e-12
Cd14	9.88551e-17	-1.76745	0.01	0.138	3.93987e-12
Aqp5	1.00108e-16	-1.12768	0.055	0.212	3.98981e-12
Serinc3	1.29883e-16	-0.87719	0.117	0.302	5.17649e-12
Neat1	1.65084e-16	-1.00884	0.191	0.382	6.57941e-12
Gmfg	1.89267e-16	0.79646	0.285	0.155	7.54324e-12
Serp1	1.9706e-16	-0.772355	0.121	0.306	7.85384e-12
Nucb2	2.01654e-16	-0.986391	0.012	0.14	8.03693e-12
Akr1a1	2.18078e-16	-0.644499	0.191	0.406	8.69148e-12
Tsc22d1	2.8302e-16	-0.987429	0.037	0.183	1.12797e-11
Egfl6	2.83806e-16	-0.982646	0.023	0.159	1.13111e-11
Cstb	4.03935e-16	-0.970704	0.049	0.199	1.60988e-11
Dnajc15	4.11153e-16	0.946286	0.162	0.068	1.63865e-11
Atp6v0b	7.42564e-16	-0.764712	0.074	0.238	2.95949e-11
Creg1	7.89029e-16	-0.832296	0.06	0.215	3.14468e-11
mt-Nd4	7.90191e-16	-0.457297	0.889	0.925	3.14931e-11
Ctsl	8.56122e-16	-1.15492	0.049	0.194	3.41208e-11
Ubc	9.52195e-16	-0.684405	0.411	0.62	3.79497e-11
Rpl24	1.32077e-15	0.887975	0.442	0.33	5.26392e-11
Anxa3	1.36236e-15	-0.93673	0.047	0.191	5.42969e-11
Xbp1	1.41123e-15	-0.940062	0.057	0.204	5.62444e-11
Ccl6	1.41445e-15	-1.42719	0.212	0.386	5.6373e-11
Slamf6	1.42926e-15	0.758299	0.066	0.016	5.69631e-11
Tgfbi	1.433e-15	-1.20759	0.006	0.123	5.71122e-11
Ftl1-ps1	1.45063e-15	-0.974321	0.041	0.183	5.78148e-11
Arhgap45	1.49406e-15	0.930337	0.275	0.153	5.95459e-11
Scd2	1.55163e-15	-0.864149	0.076	0.236	6.184e-11
Cystm1	1.6139e-15	-0.957097	0.027	0.16	6.43218e-11
Cadm1	1.62322e-15	-1.02931	0.012	0.133	6.46933e-11
Spi1	1.64484e-15	-1.23674	0.041	0.178	6.55552e-11
Ikzf1	1.94297e-15	0.719069	0.107	0.035	7.74369e-11
Cd200	2.80339e-15	-0.986399	0.016	0.139	1.11729e-10
Klf9	3.0786e-15	-1.0155	0.021	0.148	1.22697e-10
Nupr1	3.63103e-15	-0.816018	0.109	0.281	1.44715e-10
Cst7	4.01037e-15	0.620148	0.062	0.014	1.59833e-10
Timp3	4.02782e-15	-1.43545	0.016	0.137	1.60529e-10
Avpi1	4.50113e-15	-0.861244	0.035	0.171	1.79393e-10
Rps24-ps3	4.64013e-15	1.09145	0.154	0.067	1.84932e-10
Atpif1	5.03806e-15	-0.735994	0.136	0.317	2.00792e-10
Cdkn1a	5.91927e-15	-1.28378	0.041	0.174	2.35913e-10
Sdc4	7.12843e-15	-0.880396	0.019	0.143	2.84104e-10
Pi4k2b	7.40795e-15	-0.857609	0.016	0.135	2.95244e-10
Gas6	7.82456e-15	-1.05285	0.01	0.124	3.11848e-10
Csf2ra	9.22866e-15	-1.15848	0.033	0.162	3.67808e-10
Prkd2	1.00837e-14	0.684157	0.078	0.022	4.01887e-10
Gns	1.25477e-14	-0.931094	0.016	0.134	5.00088e-10
Rnf138	1.29456e-14	0.864491	0.094	0.03	5.15948e-10
Map1lc3a	1.66689e-14	-0.695753	0.082	0.24	6.64341e-10
Gm8369	1.78327e-14	0.854546	0.146	0.06	7.10722e-10
Serpinh1	1.80373e-14	-1.21422	0.012	0.126	7.18876e-10
Gstm1	1.92077e-14	-1.09446	0.09	0.239	7.65525e-10
Sp100	2.02636e-14	0.817736	0.175	0.079	8.07606e-10
Crip2	2.10586e-14	-0.822524	0.14	0.315	8.39292e-10
Gm6472	2.21324e-14	0.927993	0.129	0.051	8.82085e-10
Serbp1	2.29035e-14	0.910381	0.386	0.283	9.12817e-10
Ptprc	2.359e-14	0.874007	0.22	0.113	9.40179e-10
Klf3	2.56291e-14	0.960358	0.189	0.092	1.02145e-09
Atf3	2.60805e-14	-1.24273	0.035	0.162	1.03944e-09
Ldhb	2.64325e-14	-0.849314	0.045	0.181	1.05347e-09
Herpud1	2.83372e-14	-0.686006	0.068	0.218	1.12938e-09
Hes1	2.8755e-14	-1.1942	0.021	0.141	1.14603e-09
Msrb1	3.04095e-14	-1.13549	0.097	0.247	1.21197e-09
Krt8	3.345e-14	-1.01413	0.039	0.169	1.33315e-09
Bri3	3.4692e-14	-0.727449	0.051	0.191	1.38265e-09
Nkx2-1	3.96783e-14	-0.853214	0.008	0.117	1.58138e-09
Slc31a1	4.43032e-14	-0.854713	0.021	0.14	1.76571e-09
Degs1	4.53012e-14	-0.751997	0.082	0.233	1.80548e-09
Adgrf5	5.13659e-14	-1.00736	0.035	0.162	2.04719e-09
Cd44	5.23845e-14	-0.989658	0.055	0.189	2.08778e-09
Pik3cd	6.41457e-14	0.783943	0.09	0.029	2.55653e-09
Ssr2	6.46836e-14	-0.706225	0.057	0.196	2.57797e-09
Fkbp2	6.4891e-14	-0.794594	0.051	0.185	2.58623e-09
Prdx1	6.80328e-14	-0.561161	0.273	0.483	2.71145e-09
Ctss	7.2468e-14	-1.34238	0.17	0.316	2.88821e-09
Bex2	8.9148e-14	-1.0196	0.037	0.161	3.55299e-09
Atp6v1g1	8.91694e-14	-0.653517	0.113	0.278	3.55385e-09
Gstt1	9.04232e-14	-0.835506	0.021	0.139	3.60382e-09
Gm14165	9.28729e-14	1.05349	0.146	0.064	3.70145e-09
Elf1	1.00645e-13	0.918959	0.148	0.064	4.01119e-09
Tspo	1.07096e-13	-0.6141	0.205	0.393	4.26833e-09
Leprotl1	1.08034e-13	0.889445	0.158	0.071	4.30569e-09
Sypl	1.11857e-13	-0.886827	0.021	0.136	4.45806e-09
Errfi1	1.14706e-13	-0.800578	0.029	0.151	4.5716e-09
H2-DMa	1.22958e-13	-1.02982	0.097	0.243	4.9005e-09
Ccnd1	1.3513e-13	-0.804338	0.014	0.124	5.38562e-09
Aplp2	1.55463e-13	-0.828731	0.053	0.184	6.19597e-09
F11r	1.57861e-13	-0.756538	0.033	0.157	6.29154e-09
Cybb	1.58671e-13	-1.24273	0.045	0.169	6.32383e-09
Selenof	1.63408e-13	-0.662227	0.111	0.272	6.51262e-09
Bcl2	1.78556e-13	0.813937	0.09	0.029	7.11635e-09
Il33	1.97902e-13	-0.822278	0.035	0.159	7.8874e-09
Arhgdib	2.04614e-13	0.759876	0.326	0.202	8.15487e-09
Eef2	2.12654e-13	0.69465	0.573	0.515	8.47532e-09
Gm8186	2.19884e-13	0.993305	0.193	0.098	8.76347e-09
Egr1	2.28969e-13	-1.06291	0.035	0.157	9.12554e-09
Nfe2l2	2.36023e-13	-0.849463	0.035	0.157	9.40668e-09
Rnf125	2.49034e-13	0.586164	0.053	0.012	9.92526e-09
Gramd1a	2.76336e-13	0.930915	0.131	0.054	1.10134e-08
Cmah	2.86081e-13	0.707239	0.064	0.017	1.14018e-08
Pls3	3.76339e-13	-0.894431	0.006	0.105	1.4999e-08
Tpd52	3.83108e-13	-1.02907	0.033	0.15	1.52688e-08
Irx1	4.12602e-13	-0.823629	0.012	0.116	1.64443e-08
Spint2	4.25731e-13	-0.671202	0.06	0.197	1.69675e-08
Pdia6	4.41929e-13	-0.612021	0.092	0.243	1.76131e-08
Gng5	4.52105e-13	-0.540087	0.193	0.382	1.80186e-08
Nrp1	4.88988e-13	-1.01102	0.014	0.117	1.94886e-08
P2ry10	4.95155e-13	0.769797	0.074	0.022	1.97344e-08
Gm8430	5.0664e-13	1.06311	0.236	0.138	2.01922e-08
Cebpa	5.07373e-13	-0.872066	0.008	0.108	2.02213e-08
Gclc	5.30284e-13	-0.879578	0.021	0.132	2.11345e-08
Klk8	5.56589e-13	0.67277	0.058	0.015	2.21829e-08
Hspa5	5.82221e-13	-0.672043	0.162	0.332	2.32044e-08
Gm43085	7.16926e-13	-0.854973	0.029	0.144	2.85731e-08
Reep5	7.36175e-13	-0.55807	0.164	0.34	2.93402e-08
Plbd1	9.41359e-13	-1.11039	0.018	0.123	3.75179e-08
Ramp1	1.03845e-12	-0.70528	0.037	0.157	4.13873e-08
Hsp90b1	1.05974e-12	-0.637236	0.117	0.272	4.22359e-08
Anxa4	1.08668e-12	-0.768433	0.023	0.133	4.33098e-08
S100a1	1.13461e-12	-0.705772	0.057	0.187	4.52198e-08
Id2	1.15842e-12	-0.712025	0.14	0.302	4.61688e-08
Ifi203	1.1948e-12	0.778753	0.119	0.047	4.76188e-08
Ier3	1.19502e-12	-1.29208	0.057	0.18	4.76275e-08
Hdc	1.22114e-12	-1.21601	0.016	0.118	4.86685e-08
Dusp2	1.44597e-12	0.781125	0.154	0.069	5.7629e-08
Tppp3	1.49281e-12	-1.10722	0.043	0.161	5.9496e-08
Taf1d	1.72551e-12	0.877776	0.158	0.075	6.877e-08
Gnas	1.80579e-12	-0.429644	0.271	0.475	7.19696e-08
Gm12191	1.81415e-12	0.830031	0.09	0.031	7.23031e-08
Plin2	1.84916e-12	-0.915688	0.039	0.156	7.36983e-08
Tgoln1	1.86347e-12	-0.686929	0.121	0.276	7.42684e-08
Gm9843	2.08628e-12	0.884226	0.404	0.306	8.31488e-08
RP23-269H21.1	2.14673e-12	-0.659042	0.033	0.148	8.55581e-08
Ly6c2	2.17535e-12	0.786148	0.275	0.165	8.66985e-08
Dstn	2.54636e-12	-0.717281	0.018	0.121	1.01485e-07
RP24-381P6.1	2.5464e-12	-0.787315	0.006	0.099	1.01487e-07
Dcxr	3.02375e-12	-0.602687	0.068	0.203	1.20511e-07
Cat	3.13552e-12	-0.654627	0.08	0.218	1.24966e-07
Gadd45g	3.48346e-12	-0.997365	0.031	0.142	1.38833e-07
Epas1	3.51185e-12	-0.855777	0.037	0.152	1.39965e-07
Oaz2	3.5376e-12	-0.676777	0.053	0.177	1.40991e-07
Gm8730	3.74167e-12	0.848491	0.129	0.056	1.49124e-07
Tmem243	3.76353e-12	-0.744611	0.019	0.123	1.49995e-07
Lilrb4a	4.09715e-12	-1.27033	0.029	0.135	1.63292e-07
Asah1	4.09956e-12	-0.77089	0.019	0.123	1.63388e-07
Gprc5a	4.64078e-12	-0.980447	0.023	0.128	1.84958e-07
Calm2	4.74965e-12	-0.515149	0.246	0.439	1.89297e-07
Ang	4.83268e-12	-0.688401	0.035	0.148	1.92607e-07
Atp6v1a	5.56712e-12	-0.748248	0.029	0.137	2.21877e-07
Gsta4	6.11036e-12	-0.87142	0.006	0.096	2.43528e-07
Acp5	6.1506e-12	0.845263	0.119	0.049	2.45132e-07
Rras2	6.49775e-12	0.684891	0.066	0.02	2.58968e-07
Icos	6.69912e-12	0.492841	0.06	0.016	2.66993e-07
Cryab	6.72752e-12	-0.912382	0.012	0.107	2.68125e-07
Eef1g	7.83718e-12	0.798857	0.396	0.304	3.12351e-07
Gm8451	8.20874e-12	0.995305	0.168	0.086	3.27159e-07
Tmem30a	8.39983e-12	-0.59807	0.057	0.181	3.34775e-07
Ywhae	8.53745e-12	-0.689281	0.078	0.207	3.4026e-07
Ablim1	9.03029e-12	0.875421	0.121	0.051	3.59902e-07
Emg1	9.08786e-12	0.910228	0.168	0.085	3.62197e-07
Zdhhc3	9.2788e-12	-0.764287	0.057	0.179	3.69807e-07
Rps26-ps1	9.38733e-12	0.901011	0.148	0.07	3.74132e-07
Gm10076	9.71514e-12	0.950441	0.341	0.249	3.87197e-07
Stk17b	1.01582e-11	0.734788	0.251	0.147	4.04854e-07
Grb14	1.05819e-11	-0.753609	0.004	0.091	4.21744e-07
Tmem205	1.06273e-11	-0.725077	0.016	0.113	4.23551e-07
Nedd4	1.10106e-11	-0.701907	0.018	0.116	4.38826e-07
Rflnb	1.11452e-11	0.886244	0.09	0.033	4.44193e-07
Rnh1	1.13194e-11	-0.635599	0.072	0.199	4.51135e-07
Cd68	1.16465e-11	-1.04028	0.031	0.136	4.64171e-07
Hspb1	1.24788e-11	-1.05414	0.045	0.158	4.97343e-07
Camk1	1.25543e-11	-0.793158	0.008	0.098	5.00353e-07
Rsrp1	1.41809e-11	-0.580785	0.086	0.221	5.6518e-07
Cebpb	1.4742e-11	-1.11979	0.01	0.1	5.87543e-07
Stat4	1.54449e-11	0.567083	0.051	0.013	6.15557e-07
Uqcrb	1.65672e-11	-0.481136	0.187	0.36	6.60287e-07
Lpl	1.67289e-11	-1.01439	0.043	0.154	6.66729e-07
Arhgap15	1.74109e-11	0.777614	0.096	0.036	6.93912e-07
Rps15a-ps5	1.80584e-11	0.663047	0.06	0.017	7.19716e-07
Litaf	2.13157e-11	-0.985436	0.045	0.155	8.49537e-07
Gabarap	2.21826e-11	-0.500062	0.267	0.461	8.84086e-07
Ift20	2.39454e-11	-0.536561	0.109	0.254	9.54344e-07
Lrg1	2.41215e-11	-0.949474	0.076	0.2	9.61363e-07
Ass1	2.66249e-11	0.721636	0.07	0.022	1.06114e-06
Clu	2.83664e-11	-0.778631	0.057	0.173	1.13054e-06
Atp8a1	2.85674e-11	-0.689647	0.019	0.116	1.13855e-06
Ppic	2.85837e-11	-0.712799	0.016	0.11	1.1392e-06
Unc93b1	2.97102e-11	-0.972189	0.016	0.108	1.1841e-06
Fgfr2	3.16814e-11	-0.709685	0.014	0.105	1.26266e-06
Sqstm1	3.31156e-11	-0.58734	0.107	0.247	1.31982e-06
Fam65b	3.58687e-11	0.590799	0.074	0.024	1.42955e-06
Uqcr11	3.69707e-11	-0.461502	0.105	0.25	1.47347e-06
Etv5	3.82935e-11	-0.688069	0.025	0.125	1.52619e-06
Col4a2	4.66768e-11	-0.937615	0.01	0.096	1.8603e-06
Pclaf	4.82214e-11	0.781743	0.068	0.021	1.92186e-06
Naca	4.88883e-11	0.655763	0.489	0.423	1.94844e-06
Rab14	5.21601e-11	-0.593975	0.082	0.211	2.07884e-06
Acsl4	5.27084e-11	-0.667441	0.023	0.121	2.10069e-06
Selenos	6.17297e-11	-0.56359	0.072	0.196	2.46024e-06
Wls	6.19956e-11	-0.674057	0.019	0.113	2.47083e-06
Bcam	6.22337e-11	-0.670838	0.064	0.185	2.48033e-06
Pon3	6.59132e-11	-0.659947	0.012	0.1	2.62697e-06
Gpr183	6.98408e-11	0.732355	0.078	0.027	2.7835e-06
Arid5a	7.29816e-11	0.657551	0.105	0.043	2.90868e-06
Slc9a3r2	7.45275e-11	-0.752504	0.018	0.11	2.97029e-06
RP23-43M12.2	7.59042e-11	0.704357	0.06	0.018	3.02516e-06
Acot7	8.14771e-11	-0.602399	0.09	0.219	3.24727e-06
Esam	8.58707e-11	-0.895203	0.021	0.114	3.42238e-06
Abcd3	8.99116e-11	-0.672101	0.027	0.125	3.58343e-06
Cox7a2l	9.0244e-11	0.84319	0.349	0.259	3.59667e-06
Atp6v1c2	9.58744e-11	-0.764403	0.01	0.094	3.82107e-06
Col4a1	9.85367e-11	-0.83067	0.019	0.111	3.92718e-06
Sec14l3	9.94535e-11	-1.0606	0.019	0.11	3.96372e-06
Col6a1	1.11612e-10	-0.853925	0.006	0.087	4.4483e-06
Csrp1	1.1639e-10	-0.713213	0.053	0.163	4.63874e-06
Tnfaip1	1.27765e-10	-0.600272	0.047	0.155	5.09206e-06
Tceal8	1.29685e-10	-0.743208	0.012	0.097	5.16859e-06
Acsl5	1.44009e-10	-0.61725	0.033	0.133	5.73949e-06
Traf3ip3	1.51318e-10	0.633333	0.064	0.02	6.03078e-06
Slc48a1	1.63098e-10	-0.755573	0.016	0.102	6.50028e-06
Gm10443	1.65127e-10	0.932609	0.117	0.053	6.58114e-06
Fdps	1.71636e-10	-0.73129	0.021	0.112	6.84057e-06
Cebpd	1.72583e-10	-0.83663	0.051	0.159	6.8783e-06
Cd24a	1.84018e-10	-0.989102	0.045	0.147	7.33403e-06
Pla2g1b	1.91226e-10	-0.652523	0.058	0.171	7.6213e-06
Ifitm2	1.94601e-10	-0.717855	0.135	0.271	7.75581e-06
Cox6a2	1.9526e-10	-0.781054	0.033	0.131	7.7821e-06
Tmem59	1.97969e-10	-0.439999	0.136	0.288	7.89005e-06
Igfbp4	2.06009e-10	0.553117	0.135	0.062	8.21051e-06
Tlr2	2.42357e-10	-0.9678	0.006	0.084	9.65913e-06
Tmem50b	2.47724e-10	-0.586305	0.06	0.173	9.87303e-06
Mtch1	2.75781e-10	-0.629731	0.049	0.154	1.09912e-05
Fam107b	2.96077e-10	0.684203	0.166	0.085	1.18001e-05
Cd302	3.07789e-10	-0.777503	0.014	0.097	1.22669e-05
Sdcbp	3.22688e-10	-0.555015	0.123	0.26	1.28607e-05
Slc39a8	3.48294e-10	-0.692923	0.021	0.111	1.38812e-05
Smim22	3.67697e-10	-0.662691	0.012	0.094	1.46546e-05
Ccl3	3.90901e-10	-1.47799	0.043	0.14	1.55794e-05
Bcl2a1b	4.24225e-10	-0.967013	0.031	0.124	1.69075e-05
Scp2	4.24302e-10	-0.48577	0.129	0.271	1.69106e-05
Ccl5	4.27404e-10	0.703899	0.419	0.337	1.70342e-05
Clic4	4.51174e-10	-0.732519	0.016	0.1	1.79815e-05
Sod1	4.60037e-10	-0.47335	0.133	0.273	1.83348e-05
Ank3	4.78629e-10	-0.629861	0.018	0.103	1.90758e-05
Slpi	4.88423e-10	-1.17135	0.105	0.226	1.94661e-05
Cd79a	5.02267e-10	-1.3347	0.043	0.138	2.00179e-05
Ppia	5.0277e-10	0.590245	0.604	0.57	2.00379e-05
Stard3nl	5.83528e-10	-0.588598	0.023	0.112	2.32565e-05
Cyba	6.18192e-10	-0.597413	0.255	0.41	2.4638e-05
Sh3bgrl	6.21639e-10	-0.610879	0.043	0.144	2.47754e-05
Rnf181	6.73262e-10	-0.661516	0.023	0.111	2.68328e-05
Zc3hav1	6.96864e-10	0.74614	0.084	0.032	2.77735e-05
Klrd1	7.03412e-10	0.673302	0.105	0.045	2.80345e-05
Apoa1bp	7.45743e-10	-0.597795	0.045	0.145	2.97216e-05
Gadd45b	7.70931e-10	-1.02999	0.058	0.161	3.07254e-05
Soat1	7.78031e-10	-0.653536	0.014	0.094	3.10084e-05
Rps10-ps2	7.79397e-10	0.865555	0.164	0.089	3.10629e-05
Lmna	8.01099e-10	-0.721975	0.049	0.15	3.19278e-05
Mpc2	8.82358e-10	-0.465958	0.084	0.207	3.51664e-05
Cotl1	8.98167e-10	0.554209	0.355	0.249	3.57964e-05
Cxcl16	9.25731e-10	-0.850569	0.023	0.109	3.6895e-05
Snrpd3	9.37539e-10	0.792328	0.269	0.18	3.73656e-05
Iah1	9.38339e-10	-0.635621	0.029	0.12	3.73975e-05
Ear2	9.46132e-10	-1.39408	0.047	0.142	3.77081e-05
Tmed10	9.61645e-10	-0.469214	0.113	0.245	3.83264e-05
Actg1	9.79025e-10	-0.49177	0.392	0.572	3.90191e-05
Tgm2	1.00141e-09	-0.886292	0.016	0.096	3.99114e-05
Gpx8	1.06339e-09	-0.622127	0.014	0.094	4.23813e-05
Mrpl14	1.07335e-09	-0.597504	0.045	0.144	4.27785e-05
Cldn7	1.09105e-09	-0.658917	0.012	0.09	4.34837e-05
Mt2	1.14016e-09	-1.12161	0.021	0.105	4.5441e-05
Lmo4	1.16333e-09	-0.572667	0.074	0.187	4.63647e-05
Dynlt3	1.16715e-09	-0.627628	0.012	0.09	4.65168e-05
Scpep1	1.4654e-09	-0.730761	0.01	0.085	5.84034e-05
Pmp22	1.54219e-09	-1.00981	0.018	0.098	6.1464e-05
Vmp1	1.55314e-09	-0.636491	0.047	0.145	6.19004e-05
Il1b	1.6101e-09	-2.04607	0.094	0.2	6.41705e-05
Ppib	1.71581e-09	-0.413104	0.121	0.253	6.83835e-05
Nkd1	1.80603e-09	-0.681793	0.004	0.074	7.19794e-05
Rpl7a	1.83547e-09	0.671103	0.394	0.319	7.31525e-05
Smim6	1.86196e-09	-0.587716	0.025	0.112	7.42085e-05
Lgmn	1.88183e-09	-0.731438	0.023	0.108	7.50005e-05
Pycard	1.88568e-09	0.712787	0.14	0.07	7.51536e-05
Arhgef1	1.96063e-09	0.744863	0.179	0.1	7.8141e-05
Ndufc2	1.98695e-09	-0.459865	0.096	0.215	7.919e-05
Mylk	2.0148e-09	-0.674584	0.018	0.098	8.02997e-05
Tnfrsf1a	2.03929e-09	-0.733311	0.018	0.098	8.12758e-05
Pdia3	2.0962e-09	-0.51407	0.101	0.222	8.35441e-05
Epcam	2.14124e-09	-0.512835	0.01	0.085	8.5339e-05
Actn1	2.15339e-09	1.01039	0.187	0.111	8.58233e-05
Pon2	2.19123e-09	-0.633997	0.029	0.117	8.73314e-05
Fam129b	2.2293e-09	-0.597404	0.012	0.088	8.88486e-05
Cnpy2	2.37828e-09	-0.526349	0.043	0.139	9.47865e-05
Hsbp1	2.41375e-09	-0.448822	0.082	0.199	9.62e-05
Mapk3	2.42011e-09	-0.712729	0.016	0.093	9.64536e-05
Krt19	2.59858e-09	-0.822965	0.021	0.103	0.000103566
Csf1r	2.64123e-09	-0.918214	0.016	0.094	0.000105266
Itih4	2.74254e-09	-0.699737	0.008	0.08	0.000109304
Tcn2	2.85253e-09	-0.713675	0.004	0.072	0.000113688
Spn	2.8726e-09	0.573862	0.084	0.033	0.000114487
Itgb7	3.64917e-09	0.751178	0.115	0.054	0.000145438
Naaa	3.67959e-09	-0.879151	0.014	0.089	0.00014665
Sort1	3.84697e-09	-0.602228	0.019	0.099	0.000153321
Deptor	3.85143e-09	-0.598496	0.002	0.068	0.000153499
Tspan11	3.99711e-09	-0.583314	0.01	0.082	0.000159305
Npw	4.08001e-09	-0.563097	0.037	0.127	0.000162609
Mal2	4.20699e-09	-0.640444	0.004	0.071	0.00016767
Gm3511	4.25269e-09	0.952102	0.193	0.118	0.000169491
Icam1	4.40305e-09	-0.575421	0.076	0.186	0.000175484
Ms4a6c	4.42912e-09	-1.13594	0.019	0.096	0.000176523
AI662270	4.4329e-09	0.623806	0.088	0.036	0.000176673
Tnfrsf18	4.48828e-09	0.526875	0.053	0.016	0.000178881
Gsn	4.56236e-09	-2.05771	0.187	0.318	0.000181833
Syngr2	4.58434e-09	-0.682116	0.057	0.154	0.000182709
Apoc1	4.63085e-09	-0.685263	0.053	0.149	0.000184563
Clic3	4.8312e-09	-0.605318	0.055	0.154	0.000192547
Nfix	4.85064e-09	-0.599964	0.002	0.067	0.000193322
mt-Ta	4.88673e-09	-0.600701	0.012	0.085	0.000194761
Tubb5	4.95954e-09	0.750616	0.236	0.151	0.000197662
Cytip	4.98723e-09	0.720494	0.302	0.213	0.000198766
Sash3	5.4285e-09	0.561442	0.068	0.025	0.000216353
Mpc1	5.67453e-09	-0.592176	0.033	0.119	0.000226158
Exosc7	5.70697e-09	-0.532342	0.062	0.165	0.000227451
Ndufa13	5.80392e-09	-0.388395	0.17	0.317	0.000231315
Dag1	5.89488e-09	-0.690719	0.01	0.081	0.000234941
H1f0	5.92706e-09	-0.619512	0.025	0.107	0.000236223
Mcfd2	5.94916e-09	-0.520775	0.025	0.108	0.000237104
Scnn1a	6.09791e-09	-0.706673	0.023	0.104	0.000243032
Anapc13	6.14523e-09	-0.49615	0.094	0.208	0.000244918
Rpl18-ps1	6.2193e-09	0.84666	0.103	0.047	0.00024787
Krt18	6.82367e-09	-0.607074	0.035	0.122	0.000271957
Rnf13	6.89468e-09	-0.564009	0.023	0.104	0.000274788
Cyp4b1	6.99774e-09	-1.09292	0.018	0.093	0.000278895
Ctsa	7.23293e-09	-0.629807	0.066	0.166	0.000288268
Tespa1	7.39986e-09	0.620794	0.051	0.016	0.000294921
Tm2d2	7.44024e-09	-0.610422	0.014	0.087	0.000296531
Gm15500	7.81195e-09	0.859281	0.17	0.097	0.000311345
Ccrl2	7.85244e-09	-1.1282	0.014	0.086	0.000312959
Cenpa	7.9686e-09	0.646957	0.072	0.027	0.000317589
Rrbp1	7.98243e-09	-0.570153	0.058	0.157	0.00031814
H2-Q4	8.06573e-09	0.768459	0.088	0.037	0.00032146
Clec7a	8.08168e-09	-0.859108	0.018	0.093	0.000322095
Dram2	8.09928e-09	-0.547169	0.014	0.087	0.000322797
Fcgr3	8.23411e-09	-0.894302	0.025	0.105	0.00032817
Cd83	8.3599e-09	-1.0279	0.078	0.177	0.000333184
Cxcl2	8.40496e-09	-1.95075	0.09	0.19	0.00033498
Gm9835	8.7717e-09	0.597906	0.086	0.035	0.000349596
Gpr132	9.00207e-09	0.750797	0.121	0.059	0.000358778
Adk	9.00275e-09	-0.490848	0.043	0.133	0.000358805
Entpd1	9.06082e-09	-0.666463	0.012	0.083	0.000361119
Hist1h2bc	9.24392e-09	-0.601655	0.039	0.127	0.000368417
Tfrc	9.40395e-09	-0.60484	0.019	0.095	0.000374794
Cdh1	1.04291e-08	-0.585562	0.021	0.098	0.000415654
Stx7	1.04582e-08	-0.666348	0.018	0.092	0.000416813
Irx3	1.06432e-08	-0.579264	0.008	0.075	0.000424186
Hmox1	1.09067e-08	-0.698463	0.016	0.088	0.000434687
Sh3kbp1	1.14397e-08	0.546083	0.06	0.021	0.00045593
Prdx2	1.16291e-08	-0.49349	0.064	0.164	0.000463479
Acoxl	1.22115e-08	-0.584286	0.014	0.085	0.000486688
Tpt1-ps3	1.24595e-08	0.926972	0.222	0.148	0.000496572
Pik3r5	1.27672e-08	0.581631	0.055	0.018	0.000508838
Chia1	1.30346e-08	-0.724049	0.064	0.162	0.000519495
Ldlr	1.40899e-08	-0.564147	0.006	0.071	0.000561551
Dbp	1.4174e-08	-0.588792	0.012	0.081	0.000564903
Plpp3	1.43554e-08	-0.84492	0	0.059	0.000572134
Adamts1	1.50302e-08	-0.86178	0.008	0.074	0.000599028
Lilr4b	1.51505e-08	-1.05552	0.019	0.093	0.000603825
Timp2	1.51791e-08	-0.836402	0.019	0.093	0.000604961
C3	1.53159e-08	-0.706282	0.035	0.119	0.000610417
Cd79b	1.55655e-08	-1.14578	0.058	0.147	0.000620362
Klf4	1.57147e-08	-0.797286	0.012	0.081	0.000626308
Lrpap1	1.58098e-08	-0.634526	0.018	0.09	0.000630098
Fxyd5	1.58812e-08	0.429195	0.437	0.328	0.000632944
Rab1a	1.60541e-08	-0.613838	0.058	0.152	0.000639836
Gm14586	1.60673e-08	0.840083	0.211	0.135	0.000640361
Gm2a	1.65168e-08	-0.744587	0.053	0.143	0.000658278
Gngt2	1.65203e-08	-0.803648	0.029	0.109	0.000658415
Tmbim4	1.71821e-08	-0.570225	0.037	0.121	0.000684791
Ube2c	1.75778e-08	0.568885	0.055	0.018	0.000700562
Cav1	1.81488e-08	-1.00395	0.023	0.099	0.000723319
Pdcd4	1.87319e-08	0.610919	0.057	0.019	0.000746559
Rab6a	2.00736e-08	-0.522849	0.027	0.107	0.000800035
Plaur	2.15434e-08	-0.87993	0.043	0.127	0.000858612
Adgrg1	2.22832e-08	-0.547965	0.014	0.083	0.000888097
Tmem238	2.23332e-08	-0.588222	0.016	0.086	0.000890088
Eif4h	2.23747e-08	-0.427974	0.115	0.234	0.000891744
Prr15l	2.38127e-08	-0.518606	0.012	0.08	0.000949054
AU021092	2.4298e-08	-0.577391	0.01	0.076	0.000968397
Timm8b	2.45287e-08	-0.487772	0.06	0.156	0.000977591
Atp6v1e1	2.46685e-08	-0.468944	0.072	0.173	0.000983161
Dock2	2.47559e-08	0.614834	0.082	0.034	0.000986645
Bhlhe40	2.58538e-08	-0.668767	0.035	0.117	0.0010304
Sptlc2	2.74762e-08	-0.536552	0.021	0.095	0.00109506
Vim	2.78501e-08	-0.665625	0.175	0.293	0.00110997
Mcemp1	2.81337e-08	-0.831681	0.023	0.097	0.00112127
Irx2	2.85335e-08	-0.575507	0.008	0.072	0.0011372
Racgap1	3.0126e-08	0.521755	0.055	0.018	0.00120067
Socs3	3.02198e-08	-0.856965	0.029	0.106	0.00120441
Ptov1	3.03186e-08	-0.578992	0.006	0.068	0.00120835
Suclg1	3.04983e-08	-0.455078	0.066	0.163	0.00121551
Rab11a	3.37114e-08	-0.462056	0.084	0.189	0.00134357
Selenok	3.63789e-08	-0.444949	0.121	0.239	0.00144988
Tm9sf3	3.66558e-08	-0.453431	0.058	0.152	0.00146092
Rps15a-ps4	3.67454e-08	0.634194	0.057	0.02	0.00146449
Spg21	3.74375e-08	-0.451883	0.043	0.129	0.00149207
Sirpa	3.84118e-08	-0.73776	0.008	0.071	0.0015309
Enpep	3.91307e-08	-0.511178	0.008	0.071	0.00155955
Hspa1a	3.94507e-08	-1.05352	0.199	0.312	0.00157231
Itm2c	4.00264e-08	-0.483632	0.07	0.168	0.00159525
Ube2r2	4.44099e-08	-0.562539	0.023	0.096	0.00176996
Naxd	4.45665e-08	-0.468285	0.016	0.085	0.0017762
Cers2	4.5939e-08	-0.51269	0.055	0.144	0.0018309
Rpl35a-ps6	4.641e-08	0.797221	0.136	0.074	0.00184967
Thbs1	4.6635e-08	-1.08474	0.006	0.066	0.00185864
Rassf5	4.75271e-08	0.657141	0.096	0.044	0.00189419
Hmgn1	4.80972e-08	-0.394262	0.119	0.238	0.00191691
Ly6d	4.81075e-08	-1.17881	0.029	0.104	0.00191732
Mpeg1	4.90355e-08	-0.769281	0.049	0.133	0.00195431
Idh2	5.01448e-08	-0.473718	0.037	0.119	0.00199852
Swi5	5.18886e-08	-0.3523	0.152	0.279	0.00206802
Aldh1a7	5.31768e-08	-0.515712	0.023	0.096	0.00211936
Mlc1	5.40072e-08	-0.46747	0.033	0.113	0.00215246
Tpm4	5.43557e-08	-0.458383	0.103	0.21	0.00216635
Rhob	5.51739e-08	-0.566517	0.025	0.099	0.00219896
Camk2n1	5.76701e-08	-0.57041	0.006	0.066	0.00229844
Maged1	5.79671e-08	-0.562206	0.01	0.073	0.00231028
Gm10689	5.85511e-08	0.644752	0.058	0.021	0.00233356
Hcfc1r1	6.16857e-08	-0.464302	0.053	0.141	0.00245849
Srpk1	6.19268e-08	0.741811	0.074	0.03	0.00246809
Aox3	6.20452e-08	-0.504386	0.006	0.066	0.00247281
Frmd8	7.18909e-08	0.642733	0.076	0.032	0.00286521
Smim14	7.21178e-08	-0.402851	0.064	0.159	0.00287425
Arpc1a	7.33233e-08	-0.449301	0.041	0.122	0.0029223
Cpm	7.46758e-08	-0.469644	0.049	0.134	0.0029762
Plin3	7.54977e-08	-0.547123	0.016	0.082	0.00300896
Ctsd	7.70014e-08	-0.764616	0.195	0.317	0.00306889
Gm13588	7.7033e-08	0.57224	0.066	0.026	0.00307015
Bcl2a1d	8.01433e-08	-0.80647	0.021	0.09	0.00319411
Rogdi	8.32508e-08	-0.530424	0.008	0.068	0.00331796
Capza2	8.35308e-08	-0.543839	0.086	0.183	0.00332912
Plet1	8.73504e-08	-0.829567	0.012	0.075	0.00348135
Pdzk1ip1	9.04334e-08	-0.482953	0.012	0.075	0.00360422
Npm3	9.22651e-08	0.698145	0.127	0.067	0.00367723
Axl	9.30852e-08	-0.691654	0.012	0.075	0.00370991
Ppp3ca	9.37591e-08	-0.56426	0.025	0.097	0.00373677
Arf4	9.89511e-08	-0.47567	0.082	0.179	0.0039437
Sord	9.90702e-08	-0.543758	0.023	0.094	0.00394844
Arl1	9.98309e-08	-0.510849	0.039	0.118	0.00397876
Capg	1.01193e-07	-0.554175	0.086	0.182	0.00403304
Rasgrp2	1.01457e-07	0.527569	0.105	0.05	0.00404356
Birc5	1.02692e-07	0.518796	0.053	0.018	0.00409279
Morf4l2	1.03406e-07	-0.549799	0.033	0.108	0.00412124
Galk1	1.04877e-07	-0.507725	0.002	0.056	0.00417988
Siva1	1.10452e-07	-0.477517	0.035	0.112	0.00440208
Bzw2	1.11168e-07	0.650512	0.066	0.026	0.00443061
Chka	1.13039e-07	-0.498553	0.019	0.087	0.00450518
Prkch	1.1397e-07	0.580417	0.062	0.024	0.00454228
Nenf	1.16446e-07	-0.470122	0.037	0.116	0.00464097
Junb	1.17456e-07	-0.71734	0.285	0.408	0.0046812
Rpl35a-ps2	1.18808e-07	0.827457	0.15	0.087	0.00473509
Cyr61	1.19412e-07	-1.27325	0.008	0.066	0.00475917
Wfdc17	1.2551e-07	-0.969575	0.047	0.126	0.00500221
Sec61g	1.27727e-07	-0.365925	0.121	0.235	0.00509054
Sec14l4	1.29085e-07	-0.502301	0.01	0.07	0.00514469
Irf8	1.33066e-07	-0.936297	0.029	0.099	0.00530333
Ctnna1	1.34031e-07	-0.488119	0.041	0.12	0.0053418
Btg2	1.34661e-07	-0.641506	0.136	0.248	0.00536691
Calr	1.3696e-07	-0.461871	0.142	0.258	0.00545854
Crb3	1.3783e-07	-0.451555	0.014	0.077	0.00549321
Gnb1	1.4008e-07	-0.550597	0.035	0.11	0.00558288
Jup	1.43193e-07	-0.57561	0.019	0.086	0.00570695
Etfb	1.43996e-07	-0.335485	0.09	0.192	0.00573895
Msmo1	1.5418e-07	-0.485567	0.021	0.09	0.00614484
Rpl34-ps1	1.54234e-07	0.811191	0.136	0.076	0.00614698
Hck	1.54928e-07	-0.710398	0.004	0.059	0.00617466
Mgst2	1.62997e-07	0.598619	0.058	0.022	0.00649623
Matn4	1.63858e-07	-0.568788	0.004	0.058	0.00653055
Lsr	1.64482e-07	-0.531112	0.006	0.062	0.00655545
Atp6v0d1	1.65402e-07	-0.442556	0.06	0.148	0.0065921
Tkt	1.81249e-07	-0.407761	0.074	0.168	0.00722367
Dnajb9	1.85173e-07	-0.496791	0.027	0.098	0.00738006
Crbn	1.85878e-07	0.676894	0.058	0.022	0.00740817
Actn4	1.8588e-07	-0.540552	0.07	0.159	0.00740826
Hexa	1.87156e-07	-0.538014	0.049	0.131	0.00745908
Tcea3	1.88341e-07	-0.501679	0.002	0.054	0.00750635
Rpl14-ps1	1.94626e-07	0.818922	0.152	0.089	0.00775683
Taldo1	2.00292e-07	-0.462512	0.173	0.296	0.00798263
Scarb2	2.02631e-07	-0.504717	0.037	0.112	0.00807584
Krt7	2.02875e-07	-0.691028	0.016	0.078	0.00808559
Chd3	2.08192e-07	0.771892	0.146	0.085	0.00829748
Stat1	2.1126e-07	0.701684	0.101	0.05	0.00841976
Maob	2.12121e-07	-0.470361	0.004	0.058	0.00845406
Slc25a1	2.13701e-07	-0.469631	0.018	0.082	0.00851704
Picalm	2.23432e-07	-0.543932	0.031	0.103	0.0089049
Gm5963	2.3011e-07	0.678447	0.076	0.033	0.00917103
Por	2.34631e-07	-0.432992	0.06	0.148	0.00935122
Sdpr	2.4147e-07	-0.933186	0.012	0.071	0.00962377
H2afj	2.43265e-07	-0.415122	0.189	0.314	0.00969531
Gm7536	2.43318e-07	0.772015	0.207	0.137	0.00969743
Furin	2.48555e-07	-0.63503	0.016	0.077	0.00990616
Id3	2.53717e-07	-1.0502	0.047	0.122	0.0101119
Rbpjl	2.55577e-07	-0.4705	0.019	0.084	0.010186
Rapgef6	2.57888e-07	0.693111	0.068	0.028	0.0102781
Slfn1	2.60474e-07	0.594524	0.06	0.023	0.0103812
Gm10288	2.6269e-07	0.820745	0.211	0.141	0.0104695
Ran	2.63408e-07	0.8158	0.261	0.191	0.0104981
Col3a1	2.64125e-07	-1.75449	0.014	0.073	0.0105267
Nfkbia	2.64827e-07	-0.743031	0.216	0.327	0.0105547
Bgn	2.77704e-07	-1.13244	0.019	0.082	0.0110679
Malat1	2.78782e-07	-0.333228	0.357	0.526	0.0111109
Pdlim2	2.81028e-07	-0.520986	0.039	0.114	0.0112004
Pfn1	2.83414e-07	0.536669	0.489	0.444	0.0112955
Nr4a1	2.9193e-07	-0.793461	0.107	0.203	0.0116349
Cox6c	2.92183e-07	-0.330153	0.351	0.524	0.011645
Sesn1	3.00479e-07	0.590876	0.062	0.025	0.0119756
Slc26a9	3.09513e-07	-0.470767	0.006	0.06	0.0123356
Me1	3.16207e-07	-0.42185	0.006	0.06	0.0126024
Wfdc21	3.26753e-07	-1.11891	0.029	0.097	0.0130227
Acaa1a	3.2889e-07	-0.401643	0.057	0.141	0.0131079
Gng12	3.31026e-07	-0.532414	0.012	0.07	0.013193
Trappc4	3.4224e-07	-0.533653	0.023	0.089	0.01364
Gm5586	3.46241e-07	0.905337	0.17	0.106	0.0137994
Prdx6	3.4974e-07	-0.534527	0.234	0.371	0.0139389
Top2a	3.54563e-07	0.517349	0.051	0.018	0.0141311
Cd151	3.55809e-07	-0.560333	0.023	0.089	0.0141808
mt-Nd2	3.56946e-07	-0.353196	0.85	0.882	0.0142261
mt-Tq	3.70086e-07	-0.496501	0.014	0.073	0.0147498
Fdx1	3.7521e-07	-0.443543	0.016	0.077	0.014954
Glul	3.79981e-07	-0.466985	0.039	0.114	0.0151441
Slc25a39	3.84295e-07	-0.367331	0.045	0.124	0.0153161
Hsd17b10	3.92432e-07	-0.33032	0.045	0.123	0.0156404
Hacd3	3.93913e-07	-0.470171	0.018	0.079	0.0156994
Rab9	3.94846e-07	-0.438273	0.029	0.098	0.0157366
Gm9385	3.96147e-07	0.736175	0.175	0.11	0.0157885
Tmbim1	3.97308e-07	-0.549628	0.019	0.082	0.0158347
Surf4	4.01204e-07	-0.474856	0.058	0.141	0.01599
Nbl1	4.014e-07	-1.01442	0.012	0.069	0.0159978
Hcar2	4.01896e-07	-1.05027	0.023	0.087	0.0160176
Hmgcs1	4.22517e-07	-0.495733	0.016	0.076	0.0168394
Slco2a1	4.25536e-07	-0.5804	0.006	0.059	0.0169597
Ifi209	4.26434e-07	0.574274	0.09	0.042	0.0169955
Rpl9-ps6	4.28991e-07	0.828338	0.127	0.071	0.0170974
Cbfa2t3	4.29601e-07	-0.652854	0.002	0.052	0.0171217
Tsen34	4.30147e-07	-0.509427	0.008	0.063	0.0171435
Cald1	4.31363e-07	-0.551038	0.012	0.069	0.017192
Ifngr1	4.38031e-07	0.652824	0.25	0.175	0.0174577
Alad	4.41931e-07	-0.510293	0.016	0.075	0.0176131
Atp6ap1	4.45613e-07	-0.460939	0.066	0.152	0.0177599
Spry1	4.45991e-07	-0.474567	0.01	0.066	0.017775
Hnrnpf	4.51759e-07	0.696806	0.216	0.145	0.0180049
Fcgrt	4.55829e-07	-0.536029	0.029	0.098	0.0181671
Zcchc11	4.5629e-07	0.629866	0.072	0.031	0.0181855
Npnt	4.56718e-07	-0.697625	0.01	0.065	0.0182025
Atp6v1b2	4.59418e-07	-0.414633	0.035	0.107	0.0183101
Rpn2	4.61938e-07	-0.32339	0.08	0.174	0.0184105
Cav2	4.62883e-07	-0.620706	0.006	0.059	0.0184482
Anpep	4.64542e-07	-0.470234	0.002	0.051	0.0185143
Renbp	4.78076e-07	-0.503195	0.012	0.068	0.0190537
Ptgs1	4.85651e-07	-0.468612	0.008	0.062	0.0193556
Lrp1	4.89362e-07	-0.664961	0.012	0.068	0.0195035
Lpin2	4.92425e-07	-0.479624	0.008	0.062	0.0196256
Mif	4.93049e-07	0.817333	0.248	0.183	0.0196505
Car4	5.0299e-07	-1.0447	0.01	0.065	0.0200467
Psmb8	5.09251e-07	0.639346	0.279	0.205	0.0202962
Pcolce	5.15381e-07	-0.785416	0.006	0.058	0.0205405
Rpl31-ps8	5.21175e-07	0.826103	0.175	0.112	0.0207714
Plek	5.44986e-07	-0.869568	0.043	0.114	0.0217204
Snx7	5.556e-07	-0.432634	0.002	0.051	0.0221434
Sem1	5.77903e-07	-0.379101	0.211	0.34	0.0230323
Gm11249	5.80969e-07	0.561461	0.064	0.026	0.0231545
Vkorc1	5.83772e-07	-0.456995	0.019	0.082	0.0232662
Pgd	5.91595e-07	-0.466474	0.058	0.139	0.023578
Mbip	6.00663e-07	-0.439165	0.027	0.094	0.0239394
Cfp	6.02585e-07	-0.661718	0.018	0.078	0.024016
Tst	6.19802e-07	-0.375667	0.018	0.079	0.0247022
Bnip3	6.31345e-07	-0.450527	0.006	0.058	0.0251623
Gstt3	6.56083e-07	-0.473821	0.012	0.068	0.0261482
Mcl1	6.5952e-07	-0.540019	0.099	0.194	0.0262852
Tm9sf2	6.63289e-07	-0.443525	0.018	0.078	0.0264354
Fosb	6.81383e-07	-0.696789	0.033	0.101	0.0271565
Arfgef3	6.9799e-07	-0.432161	0.006	0.057	0.0278184
Plp2	6.98759e-07	-0.552875	0.043	0.114	0.0278491
Pld4	7.0009e-07	-0.654968	0.025	0.089	0.0279021
Nadk	7.11822e-07	-0.521314	0.027	0.093	0.0283697
Leprot	7.28495e-07	-0.482944	0.033	0.102	0.0290342
Mal	7.45176e-07	-0.412139	0.004	0.054	0.029699
Gm6136	8.09033e-07	0.770934	0.115	0.063	0.032244
Acot13	8.32327e-07	-0.398007	0.021	0.083	0.0331724
Mgst3	8.39838e-07	-0.478626	0.006	0.057	0.0334717
Tpp1	8.40199e-07	-0.447834	0.031	0.098	0.0334861
Lrp2	8.53706e-07	-0.440257	0.01	0.064	0.0340244
Canx	8.81712e-07	-0.388781	0.072	0.157	0.0351406
Npdc1	8.9818e-07	-0.467493	0.006	0.056	0.035797
Tubb4b	9.11177e-07	-0.334207	0.117	0.218	0.036315
Ndufa7	9.15242e-07	-0.33111	0.179	0.3	0.036477
Alas1	9.47923e-07	-0.489394	0.01	0.063	0.0377795
Secisbp2l	9.58207e-07	-0.445084	0.01	0.063	0.0381893
Ociad2	9.81291e-07	-0.38051	0.006	0.056	0.0391094
Tns1	9.91206e-07	-0.476959	0.023	0.086	0.0395045
Hmgb2	9.92768e-07	1.01313	0.146	0.087	0.0395668
S100a16	9.94659e-07	-0.489876	0.01	0.063	0.0396421
Lbp	1.00693e-06	-0.417807	0.004	0.052	0.0401314
Rnpep	1.02176e-06	-0.527991	0.012	0.066	0.0407222
Ehd4	1.02298e-06	-0.649196	0.021	0.082	0.040771
Prr13	1.04348e-06	-0.544026	0.094	0.182	0.0415879
Rab7	1.05035e-06	-0.389369	0.109	0.208	0.0418618
Rpl3-ps1	1.08271e-06	0.834028	0.164	0.103	0.0431515
Ms4a1	1.08745e-06	-1.00567	0.023	0.083	0.0433402
Taok3	1.10052e-06	-0.360348	0.037	0.106	0.0438611
Gm5905	1.15352e-06	0.794905	0.177	0.115	0.0459735
Comt	1.16137e-06	-0.411448	0.019	0.079	0.0462865
Hpgd	1.16296e-06	-0.929732	0.01	0.062	0.0463498
Emc6	1.16375e-06	-0.323424	0.066	0.149	0.0463814
Gsap	1.21021e-06	-0.435782	0.014	0.069	0.0482327
Gm4332	1.21294e-06	0.580704	0.062	0.026	0.0483419
Arf1	1.23313e-06	-0.256968	0.177	0.304	0.0491463
Igfbp6	1.25984e-06	-0.707099	0.043	0.113	0.0502108
Mcee	1.26438e-06	-0.488177	0.014	0.069	0.050392
Nucb1	1.36665e-06	-0.465487	0.033	0.099	0.0544677
Eif1b	1.37065e-06	-0.524969	0.023	0.084	0.0546274
Slirp	1.3743e-06	-0.361721	0.057	0.135	0.0547728
Tbcb	1.42567e-06	-0.336864	0.074	0.159	0.0568201
Ifi27l2a	1.43334e-06	0.569347	0.277	0.199	0.0571258
Ech1	1.43568e-06	-0.45431	0.049	0.121	0.057219
Cox6b1	1.43958e-06	-0.257998	0.324	0.485	0.0573744
Skap2	1.44981e-06	-0.518042	0.027	0.09	0.0577822
Cd63-ps	1.46148e-06	-0.373139	0.006	0.055	0.0582474
Eif4ebp1	1.46341e-06	-0.534292	0.012	0.065	0.0583242
Fkbp1a	1.48131e-06	-0.400916	0.127	0.229	0.0590375
Il1r2	1.48846e-06	-1.27776	0.012	0.064	0.0593225
Dhrs3	1.5228e-06	-0.472081	0.027	0.09	0.0606912
Jund	1.53898e-06	-0.402389	0.135	0.241	0.0613361
RP23-58B7.2	1.63123e-06	0.718731	0.099	0.052	0.0650127
Ndufb2	1.6493e-06	-0.282544	0.086	0.175	0.0657329
Acly	1.66186e-06	-0.370514	0.057	0.134	0.0662334
Tmed3	1.68179e-06	-0.432628	0.037	0.105	0.0670279
Thbd	1.70537e-06	-0.826107	0.019	0.076	0.0679674
Map2k1	1.71089e-06	-0.516417	0.012	0.064	0.0681876
Fcgr2b	1.71163e-06	-0.646844	0.021	0.08	0.0682169
Edf1	1.73449e-06	-0.285658	0.133	0.239	0.0691283
Prkcd	1.7459e-06	-0.550544	0.047	0.118	0.0695829
Abhd2	1.75664e-06	-0.432001	0.006	0.054	0.0700108
Rps19-ps6	1.80169e-06	0.805087	0.14	0.085	0.0718065
Bcl2a1a	1.80615e-06	-0.616037	0.014	0.067	0.0719842
Slc12a2	1.8489e-06	-0.457121	0.012	0.064	0.0736878
Sp110	1.85519e-06	0.607273	0.09	0.044	0.0739386
Mmp15	1.89799e-06	-0.405428	0.018	0.074	0.0756442
Prdx4	1.9064e-06	-0.448488	0.027	0.089	0.0759795
Iglc3	1.93411e-06	-0.955971	0.012	0.063	0.0770841
Plxnb2	2.06435e-06	-0.449825	0.014	0.067	0.0822748
Nudt21	2.09776e-06	0.666238	0.088	0.044	0.0836064
Serpine2	2.29512e-06	-0.542035	0.008	0.056	0.0914721
Acox1	2.31357e-06	-0.447653	0.008	0.057	0.0922073
Stx12	2.33301e-06	-0.498249	0.018	0.072	0.0929822
Sptbn1	2.34947e-06	-0.50762	0.045	0.114	0.0936382
Gm10036	2.35639e-06	0.626017	0.097	0.051	0.093914
Txndc17	2.35738e-06	-0.347685	0.076	0.16	0.0939532
Mapkapk2	2.42108e-06	-0.45129	0.018	0.073	0.0964922
Pbx1	2.43519e-06	-0.47854	0.006	0.053	0.0970545
Prss8	2.45154e-06	-0.448217	0.008	0.056	0.0977061
Gstm2	2.45767e-06	-0.511676	0.025	0.085	0.0979503
Pnpla2	2.4583e-06	-0.36534	0.035	0.101	0.0979757
Hk2	2.48018e-06	-0.44596	0.014	0.067	0.0988474
Cdc42se2	2.56057e-06	0.618664	0.115	0.063	0.102052
Lmo7	2.59381e-06	-0.511993	0.01	0.059	0.103376
Limch1	2.59763e-06	-0.550925	0.014	0.066	0.103529
Atp6v0e	2.61477e-06	-0.418564	0.146	0.248	0.104212
Tmem110	2.62103e-06	-0.453625	0.006	0.052	0.104461
Kdelr1	2.68214e-06	-0.430768	0.053	0.125	0.106897
Plekhb1	2.68865e-06	-0.367569	0.014	0.066	0.107156
Sod3	2.71693e-06	-1.02868	0.016	0.068	0.108283
Kcne2	2.84982e-06	-0.410119	0.01	0.059	0.11358
Ppt1	2.87405e-06	-0.557498	0.039	0.104	0.114545
Slc1a5	2.94415e-06	-0.327518	0.062	0.14	0.117339
Ear1	3.00157e-06	-0.857109	0.016	0.068	0.119628
Fn1	3.032e-06	-0.622117	0.014	0.066	0.12084
Clec4a3	3.05294e-06	-0.641485	0.01	0.059	0.121675
Nfib	3.12329e-06	-0.460954	0.01	0.059	0.124479
Arl8b	3.20083e-06	-0.436941	0.016	0.069	0.127569
mt-Nd5	3.27409e-06	-0.330009	0.487	0.634	0.130489
AA986860	3.30093e-06	-0.409048	0.01	0.059	0.131559
Mvp	3.32466e-06	-0.477776	0.01	0.059	0.132505
Mgll	3.38357e-06	-0.520259	0.018	0.072	0.134852
G0s2	3.41638e-06	-1.58713	0.039	0.101	0.13616
Vegfa	3.46153e-06	-0.663806	0.012	0.062	0.137959
Ehd2	3.47233e-06	-0.526801	0.014	0.065	0.13839
Ginm1	3.55647e-06	-0.447136	0.014	0.065	0.141743
Idh1	3.57179e-06	-0.399561	0.012	0.062	0.142354
Tm4sf1	3.68673e-06	-0.84688	0.008	0.055	0.146934
Aig1	3.69487e-06	-0.376576	0.016	0.068	0.147259
Nr1d1	3.71906e-06	-0.400548	0.01	0.059	0.148223
Tmem258	3.75709e-06	-0.286989	0.179	0.296	0.149739
P4ha1	3.78999e-06	-0.408387	0.01	0.058	0.15105
Tnfrsf12a	3.88964e-06	-0.506198	0.006	0.051	0.155022
Col1a1	3.89036e-06	-1.27499	0.016	0.067	0.15505
Fam129a	3.90349e-06	-0.517325	0.006	0.051	0.155573
Serpinb6a	3.93553e-06	-0.439055	0.031	0.092	0.156851
Emc7	3.93644e-06	-0.474871	0.027	0.086	0.156887
Nagk	3.95118e-06	-0.363342	0.016	0.068	0.157474
Fuca1	3.98005e-06	-0.31216	0.047	0.117	0.158625
Rpsa-ps10	3.98858e-06	0.487073	0.055	0.022	0.158965
Fkbp4	4.0186e-06	-0.299404	0.076	0.158	0.160161
Lyn	4.0385e-06	-0.598399	0.012	0.061	0.160954
Fam96a	4.06209e-06	-0.479564	0.039	0.103	0.161895
Myo1c	4.08253e-06	-0.475976	0.016	0.068	0.162709
Mbnl2	4.2055e-06	-0.379529	0.027	0.087	0.16761
Tubb6	4.20868e-06	-0.556135	0.008	0.054	0.167737
4833439L19Rik	4.21171e-06	-0.440443	0.006	0.051	0.167858
Il16	4.23556e-06	0.552151	0.08	0.039	0.168808
Hsd17b4	4.27115e-06	-0.430663	0.019	0.074	0.170227
Cops7a	4.30797e-06	-0.442396	0.016	0.067	0.171694
Fhl1	4.32235e-06	-0.688525	0.01	0.058	0.172267
Rhoa	4.42281e-06	-0.334419	0.205	0.325	0.176271
Tspan31	4.43434e-06	-0.383221	0.014	0.064	0.176731
9530068E07Rik	4.43567e-06	-0.281943	0.019	0.075	0.176784
2410006H16Rik	4.49547e-06	0.644766	0.175	0.114	0.179167
Cpq	4.50141e-06	-0.413576	0.008	0.054	0.179404
Rps3a2	4.55061e-06	0.790461	0.133	0.08	0.181365
Calu	4.57415e-06	-0.436002	0.021	0.077	0.182303
Pcolce2	4.60008e-06	-0.881615	0.01	0.057	0.183336
Capn2	4.62101e-06	-0.445646	0.025	0.082	0.18417
Mme	4.66797e-06	-0.298072	0.023	0.081	0.186042
Tspan8	4.70574e-06	-0.50704	0.029	0.089	0.187547
Fgd2	4.71636e-06	-0.562373	0.01	0.057	0.18797
Iglc2	4.76635e-06	-1.21799	0.025	0.081	0.189963
Slc16a2	4.79835e-06	-0.470606	0.01	0.057	0.191238
Snap23	4.91061e-06	-0.473801	0.01	0.057	0.195713
Cxcl17	4.95783e-06	-0.383858	0.008	0.054	0.197594
Tnfaip2	4.97125e-06	-0.615215	0.006	0.05	0.198129
Gnb2	5.08349e-06	-0.279564	0.146	0.252	0.202603
Arhgap4	5.13294e-06	0.3782	0.053	0.021	0.204573
Sparcl1	5.1393e-06	-1.06061	0.014	0.063	0.204827
Hdlbp	5.15531e-06	-0.447748	0.025	0.082	0.205465
Elmo1	5.26338e-06	0.471542	0.078	0.037	0.209772
Tmem109	5.39448e-06	-0.406248	0.035	0.097	0.214997
Ddah2	5.41457e-06	-0.417915	0.006	0.05	0.215798
Unc119	5.4752e-06	-0.479806	0.006	0.05	0.218214
Hebp1	5.70094e-06	-0.50016	0.012	0.06	0.227211
Ormdl2	5.74478e-06	-0.410434	0.018	0.07	0.228958
Gm9703	5.78714e-06	0.536707	0.055	0.023	0.230646
Pdgfa	5.88103e-06	-0.499656	0.01	0.057	0.234388
Cbx6	5.90195e-06	-0.369374	0.018	0.07	0.235222
Cltc	5.92421e-06	-0.47741	0.039	0.101	0.236109
Rpl37rt	5.97129e-06	0.808411	0.218	0.159	0.237986
Gm10086	5.98138e-06	0.80765	0.086	0.044	0.238388
Il18	6.00726e-06	-0.603721	0.014	0.063	0.239419
Myh14	6.00742e-06	-0.405007	0.019	0.073	0.239426
Ddrgk1	6.01464e-06	-0.391096	0.039	0.103	0.239713
Pid1	6.06877e-06	-0.52643	0.006	0.05	0.241871
Ddx5	6.12536e-06	0.378586	0.587	0.582	0.244126
Snhg8	6.1834e-06	0.71892	0.125	0.074	0.24644
Mrps21	6.30681e-06	-0.327484	0.055	0.126	0.251358
Ppp1r9a	6.34297e-06	-0.40447	0.01	0.056	0.252799
Serf2	6.4645e-06	-0.249115	0.271	0.412	0.257643
Abhd5	6.59055e-06	-0.374401	0.016	0.066	0.262666
Aldh1a1	6.64226e-06	-0.748168	0.037	0.097	0.264727
Fermt2	6.69221e-06	-0.442093	0.01	0.056	0.266718
Atp5j	6.7426e-06	-0.238333	0.261	0.404	0.268726
Gm10132	6.90241e-06	0.672264	0.09	0.047	0.275095
Gpx3	6.9559e-06	-0.957822	0.045	0.108	0.277227
Tmem42	7.00663e-06	-0.361301	0.016	0.066	0.279249
Lamtor5	7.11887e-06	-0.355837	0.058	0.131	0.283723
Fads1	7.16733e-06	-0.327484	0.016	0.066	0.285654
Azin1	7.33804e-06	-0.35515	0.053	0.122	0.292458
Fgf1	7.34719e-06	-0.435786	0.01	0.056	0.292822
Atp2a2	7.49127e-06	-0.414592	0.019	0.072	0.298564
Myl12a	7.62516e-06	-0.323649	0.3	0.444	0.303901
Higd1a	7.65618e-06	-0.321569	0.084	0.165	0.305137
Acadl	7.74262e-06	-0.372709	0.039	0.101	0.308582
Gabarapl1	8.03222e-06	-0.454158	0.027	0.083	0.320124
Pgs1	8.13467e-06	-0.336174	0.029	0.087	0.324207
Ltc4s	8.29499e-06	-0.555576	0.014	0.062	0.330597
Psme1	8.29998e-06	0.581345	0.353	0.302	0.330796
Il11ra1	8.32206e-06	-0.459145	0.008	0.052	0.331676
Gstk1	8.48281e-06	-0.320219	0.021	0.075	0.338083
Ubac2	8.53993e-06	0.655078	0.096	0.052	0.340359
Plekhb2	8.54742e-06	-0.401062	0.019	0.071	0.340657
Fmo2	8.56973e-06	-0.577785	0.008	0.052	0.341547
Adipor1	8.6341e-06	-0.386186	0.076	0.153	0.344112
Cst8	8.65045e-06	-0.344667	0.008	0.052	0.344764
Bmp4	8.95408e-06	-0.428279	0.008	0.052	0.356865
Fbxo6	8.96e-06	-0.386348	0.012	0.059	0.357101
Chmp2b	9.04245e-06	-0.379168	0.018	0.068	0.360387
Pttg1ip	9.05094e-06	-0.372816	0.039	0.101	0.360725
Hexb	9.14596e-06	-0.547721	0.037	0.097	0.364512
Vamp3	9.29728e-06	-0.404339	0.018	0.068	0.370543
Pygl	9.33503e-06	-0.497252	0.016	0.065	0.372048
Ugp2	9.53132e-06	-0.395821	0.012	0.058	0.379871
Arf6	9.74289e-06	-0.349188	0.051	0.117	0.388303
Tcf4	9.83076e-06	-0.536054	0.008	0.051	0.391805
Urah	9.88846e-06	-0.3699	0.008	0.052	0.394104
Smim1	1.01107e-05	-0.380703	0.012	0.058	0.40296
Eif4e3	1.01624e-05	-0.427388	0.016	0.065	0.405022
Tmem159	1.01735e-05	-0.395633	0.014	0.061	0.405464
Mgl2	1.02462e-05	-0.975072	0.012	0.057	0.408362
Chmp5	1.04726e-05	-0.325525	0.025	0.08	0.417386
Arl2	1.06784e-05	-0.345201	0.014	0.062	0.425589
Txndc15	1.09157e-05	-0.372153	0.016	0.064	0.435047
Rbp4	1.1057e-05	-0.54104	0.008	0.051	0.440678
Nmi	1.11865e-05	0.515806	0.078	0.039	0.445838
Tspan1	1.1353e-05	-0.382321	0.01	0.055	0.452474
Vpreb3	1.13847e-05	-0.582289	0.008	0.051	0.453739
Manf	1.15624e-05	-0.31134	0.068	0.14	0.460821
Bcap31	1.18457e-05	-0.297839	0.099	0.183	0.47211
Nectin2	1.18759e-05	-0.339921	0.016	0.064	0.473315
mt-Rnr2	1.18857e-05	-0.39115	0.883	0.909	0.473705
Rala	1.23402e-05	-0.338367	0.055	0.122	0.49182
Rtn4	1.24438e-05	-0.385126	0.031	0.088	0.495946
Dynll2	1.26075e-05	-0.364893	0.021	0.073	0.502472
H2-D1	1.28284e-05	0.209403	0.698	0.66	0.511276
Brd7	1.29943e-05	-0.349001	0.031	0.088	0.517888
Tinagl1	1.30058e-05	-0.410284	0.008	0.051	0.518348
Clec4n	1.31361e-05	-0.651922	0.014	0.06	0.523537
Cnp	1.32439e-05	0.596292	0.105	0.059	0.527837
Adssl1	1.34763e-05	-0.437808	0.012	0.057	0.537097
Itgax	1.3609e-05	-0.514697	0.014	0.06	0.542385
Aldh3b1	1.36404e-05	-0.477514	0.008	0.05	0.543637
Mprip	1.38318e-05	-0.381365	0.025	0.079	0.551268
Ddx3x	1.38876e-05	-0.286722	0.049	0.114	0.55349
Laptm4b	1.42678e-05	-0.319906	0.021	0.073	0.568644
Trem1	1.43076e-05	-0.810457	0.016	0.063	0.570228
H3f3a	1.44255e-05	-0.311618	0.255	0.38	0.574928
Pnrc1	1.46284e-05	0.586096	0.267	0.205	0.583016
Ccl4	1.51078e-05	-1.43055	0.058	0.122	0.602121
Afdn	1.52253e-05	-0.378706	0.012	0.057	0.606803
BC031181	1.55671e-05	-0.344699	0.062	0.131	0.620428
M6pr	1.57458e-05	-0.31595	0.084	0.161	0.627547
Chmp2a	1.5942e-05	-0.251789	0.121	0.212	0.635369
Vat1	1.61669e-05	-0.437714	0.018	0.066	0.644334
Ly6e	1.64409e-05	-0.387758	0.579	0.699	0.655253
Ndufc1	1.66523e-05	-0.296433	0.101	0.184	0.663677
Gstp1	1.67632e-05	-0.247446	0.072	0.146	0.668096
Nceh1	1.76798e-05	-0.425031	0.01	0.053	0.704628
Irf5	1.77431e-05	-0.466305	0.012	0.056	0.707153
Scamp1	1.80426e-05	-0.36337	0.01	0.053	0.719089
Gaa	1.8219e-05	-0.423212	0.012	0.056	0.726118
Zfp36l1	1.8311e-05	-0.237241	0.074	0.149	0.729783
Blvrb	1.85849e-05	-0.372033	0.031	0.087	0.740701
Hadh	1.87212e-05	-0.4151	0.018	0.065	0.746132
Kif5b	1.87496e-05	-0.294333	0.094	0.173	0.747265
Snord13	1.90566e-05	0.61204	0.15	0.096	0.759499
Ndufa5	1.94076e-05	-0.310508	0.127	0.215	0.77349
Cldn5	1.9425e-05	-1.15046	0.019	0.067	0.774182
Marcksl1	1.97877e-05	-0.832939	0.041	0.098	0.788638
Kcnj15	2.01556e-05	-0.35104	0.014	0.059	0.8033
Snx3	2.04813e-05	-0.273481	0.131	0.223	0.816282
Bloc1s1	2.05048e-05	-0.381465	0.01	0.052	0.817219
Sept6	2.08582e-05	0.429881	0.066	0.031	0.831303
Atp6v1f	2.09108e-05	-0.255759	0.201	0.312	0.833401
Lrp10	2.12924e-05	-0.292716	0.057	0.122	0.848607
Lrrk2	2.15202e-05	-0.306757	0.019	0.068	0.857688
Atp6v0a1	2.23632e-05	-0.361822	0.012	0.055	0.891285
Cyp2b10	2.24358e-05	-0.653864	0.019	0.067	0.894177
Mapre2	2.24398e-05	-0.397128	0.019	0.068	0.894338
Cnpy3	2.26509e-05	-0.354678	0.019	0.068	0.90275
Pltp	2.27984e-05	-0.71166	0.057	0.119	0.908631
Ncf2	2.31507e-05	-0.506044	0.041	0.099	0.92267
Gm15772	2.36415e-05	0.726603	0.158	0.106	0.942231
Cyb5b	2.36476e-05	-0.317132	0.039	0.097	0.942476
Dynlrb1	2.49863e-05	-0.188466	0.197	0.311	0.995827
Dhrs7	2.50626e-05	-0.416799	0.033	0.087	0.998868
Gm11539	2.50892e-05	0.548047	0.055	0.024	0.999931
Slc16a3	2.52088e-05	-0.785643	0.01	0.051	1
Gm11808	2.52298e-05	0.600261	0.088	0.047	1
Atp6ap2	2.53671e-05	-0.363684	0.051	0.113	1
Rps10-ps1	2.56932e-05	0.693101	0.062	0.03	1
Trappc2l	2.57921e-05	-0.3282	0.041	0.099	1
Aldoa	2.69193e-05	-0.290071	0.156	0.254	1
Hmox2	2.71526e-05	-0.338983	0.037	0.093	1
Sult1a1	2.71548e-05	-0.374524	0.01	0.051	1
Zfand5	2.73093e-05	-0.360235	0.047	0.108	1
Hsd17b12	2.74529e-05	-0.338401	0.025	0.076	1
Acot1	2.76347e-05	-0.343824	0.01	0.051	1
Eif3m	2.79476e-05	0.632824	0.214	0.158	1
Iscu	2.80859e-05	-0.323914	0.029	0.082	1
Gusb	2.8134e-05	-0.327762	0.016	0.061	1
Vsig2	2.8211e-05	-0.354002	0.01	0.051	1
Usp8	2.89893e-05	-0.32386	0.01	0.051	1
Sdhc	2.93928e-05	-0.250957	0.066	0.135	1
Ccnd2	2.94965e-05	0.639239	0.181	0.126	1
Serpinb6b	2.96625e-05	-0.364351	0.045	0.104	1
Fam195b	3.02415e-05	-0.368229	0.041	0.098	1
Mydgf	3.02529e-05	-0.279017	0.035	0.091	1
Tmem208	3.05986e-05	-0.306188	0.053	0.116	1
Fstl1	3.10903e-05	-0.669769	0.012	0.054	1
Cln5	3.15562e-05	-0.407635	0.01	0.05	1
Jak1	3.1561e-05	0.680124	0.154	0.101	1
Ndufb8	3.2146e-05	-0.282764	0.111	0.195	1
Lamb3	3.21716e-05	-0.394187	0.014	0.057	1
Mfap5	3.25055e-05	-0.774746	0.016	0.059	1
Rbpms	3.30591e-05	-0.41086	0.023	0.072	1
Sec14l1	3.30993e-05	-0.373333	0.01	0.051	1
Trib1	3.34962e-05	-0.535553	0.021	0.068	1
Cenpb	3.37619e-05	-0.346097	0.018	0.063	1
Atraid	3.41499e-05	-0.34889	0.031	0.084	1
Isg20	3.44682e-05	-0.4013	0.027	0.078	1
1810037I17Rik	3.46725e-05	-0.249529	0.115	0.2	1
Ece1	3.4846e-05	-0.416369	0.019	0.066	1
Chil3	3.55948e-05	-1.55544	0.312	0.409	1
Gorasp2	3.56798e-05	-0.325286	0.037	0.093	1
Ace	3.61936e-05	-0.634374	0.014	0.056	1
Necap2	3.65902e-05	-0.323105	0.043	0.101	1
Il17ra	3.6696e-05	0.516267	0.092	0.05	1
Rarres2	3.71511e-05	-0.707149	0.018	0.062	1
Plpp1	3.72179e-05	-0.538154	0.01	0.05	1
Ccl9	3.74693e-05	-0.687385	0.039	0.093	1
Ndufb4	3.77115e-05	-0.238808	0.072	0.143	1
Clip4	3.80953e-05	-0.291693	0.01	0.05	1
Parva	3.84837e-05	-0.323255	0.014	0.057	1
Gsto1	3.93161e-05	-0.451708	0.045	0.103	1
Lst1	3.94377e-05	-0.609201	0.043	0.098	1
Timm10b	4.00427e-05	-0.332924	0.047	0.105	1
Met	4.01375e-05	-0.271171	0.014	0.056	1
Aif1	4.02929e-05	-0.540646	0.016	0.059	1
Ptpn12	4.11121e-05	-0.393103	0.014	0.056	1
Clec4d	4.24141e-05	-1.01764	0.037	0.089	1
Wbp2	4.32306e-05	-0.320357	0.055	0.116	1
Copz1	4.40755e-05	-0.326564	0.035	0.089	1
Atp1a1	4.43765e-05	-0.196036	0.131	0.222	1
Zbtb4	4.44807e-05	-0.350468	0.014	0.056	1
Dnajc9	4.45032e-05	0.570826	0.088	0.048	1
Grina	4.54118e-05	-0.410185	0.064	0.129	1
Bex3	4.61254e-05	-0.200789	0.064	0.131	1
Cib1	4.61729e-05	-0.413405	0.053	0.112	1
Rps18-ps3	4.6307e-05	0.469701	0.055	0.025	1
Uqcc2	4.65473e-05	-0.2793	0.058	0.121	1
Clta	4.66082e-05	-0.223328	0.148	0.241	1
Arcn1	4.75197e-05	-0.374099	0.019	0.065	1
Pkig	4.78416e-05	-0.438022	0.012	0.052	1
Ralbp1	4.78736e-05	-0.227661	0.078	0.15	1
Ifrd1	4.80279e-05	-0.531072	0.127	0.205	1
Tecr	4.86954e-05	-0.225234	0.131	0.219	1
Hint2	4.88246e-05	-0.305577	0.041	0.097	1
Sod2	4.88516e-05	-0.318279	0.06	0.124	1
Romo1	4.888e-05	-0.21626	0.131	0.218	1
Eif3h	4.92464e-05	0.643395	0.29	0.239	1
Nfic	4.95489e-05	-0.393446	0.016	0.058	1
Slc25a51	4.96711e-05	-0.268453	0.019	0.065	1
Adrb2	4.99187e-05	-0.447674	0.012	0.052	1
Znhit1	5.07635e-05	-0.355529	0.037	0.091	1
Ndufs5	5.08674e-05	-0.311029	0.047	0.105	1
Lfng	5.13091e-05	0.513195	0.092	0.051	1
Snx25	5.18015e-05	-0.338277	0.018	0.061	1
BC004004	5.18662e-05	-0.385189	0.031	0.082	1
Atxn10	5.27276e-05	-0.230249	0.086	0.159	1
Ywhag	5.34283e-05	-0.385669	0.016	0.058	1
Rtkn	5.50245e-05	-0.325417	0.012	0.052	1
Zbtb20	5.51076e-05	-0.360208	0.027	0.076	1
H2-T22	5.52439e-05	0.514187	0.062	0.03	1
Ccdc47	5.5247e-05	-0.340742	0.025	0.073	1
Gyg	5.5256e-05	-0.474844	0.019	0.064	1
Erp29	5.57985e-05	-0.293871	0.08	0.149	1
Pea15a	5.66682e-05	-0.42404	0.027	0.076	1
Usmg5	5.70134e-05	-0.198838	0.187	0.291	1
Car2	5.79664e-05	-0.344223	0.014	0.055	1
Ergic3	6.0451e-05	-0.266724	0.045	0.102	1
Ddt	6.06683e-05	-0.247908	0.035	0.088	1
Snx1	6.12968e-05	-0.346382	0.037	0.09	1
Colgalt1	6.25457e-05	-0.418863	0.016	0.057	1
Tsc22d3	6.34606e-05	0.546863	0.209	0.151	1
Stat3	6.36695e-05	-0.265062	0.049	0.108	1
Myadm	6.38243e-05	-0.415552	0.014	0.054	1
Ubl3	6.39951e-05	-0.305229	0.057	0.117	1
Cdc42ep3	6.43071e-05	-0.380479	0.039	0.092	1
Kctd10	6.58229e-05	-0.289546	0.031	0.082	1
Pigyl	6.58897e-05	-0.314028	0.025	0.073	1
Serpinb1a	6.62324e-05	-0.548822	0.018	0.06	1
Spr	6.64531e-05	-0.277738	0.033	0.084	1
Gm10269	6.65832e-05	0.575657	0.076	0.04	1
Kctd12	6.72056e-05	-0.500915	0.021	0.066	1
Map1lc3b	6.8655e-05	-0.142334	0.236	0.36	1
Slc6a6	6.98889e-05	-0.36388	0.035	0.087	1
Lman2	7.03531e-05	-0.303954	0.053	0.112	1
Maff	7.06253e-05	-0.394872	0.019	0.063	1
Rheb	7.10903e-05	-0.224341	0.07	0.137	1
Psmd1	7.16259e-05	-0.261292	0.035	0.087	1
Sept2	7.17796e-05	-0.302537	0.014	0.054	1
Ets2	7.2012e-05	-0.474695	0.037	0.089	1
1110008F13Rik	7.22976e-05	-0.315287	0.064	0.127	1
Plk2	7.30016e-05	-0.450431	0.012	0.051	1
Ndufb9	7.38464e-05	-0.22698	0.146	0.236	1
Eml2	7.46603e-05	-0.317548	0.012	0.051	1
Ywhab	7.52748e-05	-0.142298	0.214	0.326	1
Snx2	7.57929e-05	-0.360526	0.045	0.1	1
Mpv17l2	7.58194e-05	-0.332711	0.019	0.063	1
P2rx4	7.72789e-05	-0.300669	0.016	0.057	1
Ndufb6	7.77755e-05	-0.21873	0.097	0.173	1
Atxn7l3b	7.89475e-05	-0.209921	0.058	0.121	1
Ramp2	8.06043e-05	-0.958723	0.025	0.07	1
Lrrfip2	8.12452e-05	-0.364011	0.014	0.054	1
Mfap4	8.63864e-05	-0.793515	0.014	0.053	1
Ankrd40	8.7474e-05	-0.290006	0.012	0.05	1
Insig1	8.85201e-05	-0.240328	0.012	0.051	1
Vamp5	8.89982e-05	-0.360067	0.018	0.059	1
Tmem242	8.91257e-05	-0.241363	0.025	0.072	1
Dapk1	8.92725e-05	-0.27666	0.016	0.057	1
Plac8	9.14072e-05	-1.00906	0.099	0.161	1
Rfk	9.19867e-05	-0.303846	0.031	0.08	1
Emp1	9.2722e-05	-0.450292	0.016	0.056	1
Dok3	9.46872e-05	-0.509893	0.014	0.053	1
Mfng	9.54104e-05	0.419249	0.062	0.031	1
Egfl7	9.56964e-05	-0.740362	0.027	0.073	1
Runx1	9.58118e-05	-0.364732	0.023	0.068	1
Atp6v0d2	9.69832e-05	-0.568482	0.018	0.059	1
Srp14	9.77503e-05	-0.175554	0.14	0.229	1
Ndufa4	9.9717e-05	-0.200314	0.261	0.385	1
Pofut2	0.000100024	-0.288268	0.014	0.053	1
Ubxn1	0.00010016	-0.288146	0.062	0.123	1
Vapa	0.000101522	-0.173053	0.082	0.151	1
Rpn1	0.000101619	-0.268328	0.064	0.126	1
Cox6a1	0.000103386	-0.143141	0.322	0.473	1
Rasa3	0.000103706	0.385134	0.066	0.033	1
Arl3	0.000104115	-0.34786	0.019	0.062	1
Il1rn	0.000105782	-0.8882	0.025	0.07	1
Pmvk	0.000107796	-0.305201	0.031	0.079	1
Ssr1	0.000108777	-0.231262	0.035	0.086	1
Txndc5	0.000108798	-0.376926	0.016	0.056	1
Eci2	0.000110798	-0.329623	0.019	0.061	1
Csnk1a1	0.00011351	-0.339554	0.055	0.111	1
mt-Tp	0.000113909	-0.267807	0.068	0.131	1
Vapb	0.000114298	-0.298087	0.029	0.076	1
Aqp1	0.000115947	-0.848108	0.029	0.075	1
Clec4e	0.000117155	-0.76945	0.023	0.066	1
Anxa7	0.000117603	-0.280754	0.025	0.071	1
Ddb1	0.000118271	-0.340787	0.023	0.067	1
Rhoc	0.000119597	-0.321102	0.033	0.082	1
Gm13436	0.000122331	0.669415	0.103	0.063	1
Dctn3	0.000122872	-0.288125	0.062	0.122	1
Fuca2	0.000124831	-0.322631	0.019	0.061	1
Coq10b	0.000124852	-0.393956	0.029	0.075	1
Ost4	0.00012626	-0.229547	0.068	0.131	1
Tmed4	0.000126837	-0.308581	0.014	0.052	1
Sar1a	0.000132526	-0.207234	0.062	0.122	1
Pxn	0.000132558	-0.377083	0.021	0.064	1
Ccr1	0.0001333	-0.627546	0.018	0.058	1
Csrnp1	0.000134441	-0.521855	0.029	0.075	1
Ltbp4	0.000134912	-0.628062	0.014	0.051	1
Smc3	0.000137584	0.505236	0.072	0.039	1
Rps12-ps4	0.00013763	0.487908	0.058	0.029	1
8430408G22Rik	0.000137648	-0.377706	0.014	0.052	1
Eva1b	0.000138829	-0.363267	0.019	0.061	1
H13	0.000140843	-0.179845	0.074	0.139	1
Chp1	0.000140897	-0.255891	0.053	0.109	1
Sorl1	0.000142116	-0.408072	0.019	0.06	1
Pisd	0.000148011	-0.266186	0.018	0.058	1
Dcaf11	0.000148427	-0.285166	0.029	0.075	1
Rpl38-ps2	0.000152722	0.748031	0.142	0.098	1
Map4k2	0.0001536	0.49299	0.058	0.029	1
Ubl5	0.000154096	-0.190723	0.267	0.385	1
Pitpna	0.000154616	-0.32929	0.031	0.077	1
Lmbrd1	0.000154682	-0.374443	0.019	0.06	1
Gm6274	0.000154981	0.50198	0.062	0.032	1
Ssr3	0.000156206	-0.243972	0.053	0.108	1
Mrfap1	0.000159352	-0.142069	0.086	0.154	1
Arhgap17	0.000163875	-0.368743	0.049	0.101	1
Sec62	0.000164939	-0.188172	0.222	0.329	1
Fkbp3	0.000166899	0.631354	0.142	0.097	1
Lamtor4	0.000167413	-0.324052	0.053	0.107	1
Rab18	0.000167939	-0.284225	0.045	0.097	1
Ano6	0.000169736	-0.333285	0.029	0.074	1
H6pd	0.000171535	-0.239607	0.018	0.057	1
Cnn2	0.000172212	0.469363	0.326	0.279	1
Creb3	0.000175469	-0.361688	0.019	0.059	1
Ap2b1	0.000177582	-0.337219	0.016	0.054	1
Arl6ip1	0.000178361	-0.0572351	0.173	0.27	1
Csf2rb	0.000180087	-0.462316	0.016	0.053	1
Ddx17	0.000181983	-0.270262	0.037	0.086	1
Ahcyl2	0.000182445	-0.249492	0.014	0.051	1
Abhd12	0.000183051	-0.378506	0.027	0.071	1
Pafah1b3	0.000184837	-0.277124	0.021	0.063	1
Mtfr1l	0.000187409	-0.223017	0.053	0.108	1
Gdi2	0.000187979	-0.23238	0.158	0.241	1
Mfge8	0.00018887	-0.396932	0.027	0.07	1
Spcs1	0.000193206	-0.216358	0.127	0.203	1
Wbp1	0.000194869	-0.223705	0.016	0.054	1
Fdft1	0.000195427	-0.25471	0.014	0.051	1
Klhdc4	0.000198962	-0.409743	0.014	0.05	1
Cyp4f18	0.000202295	-0.495508	0.021	0.062	1
Tspan32	0.000202841	0.36785	0.053	0.025	1
Ucp2	0.000207526	-0.310759	0.322	0.429	1
Sbds	0.0002084	-0.286828	0.025	0.068	1
Cdc25b	0.00020945	0.462661	0.055	0.027	1
Cox5b	0.000209601	-0.171051	0.166	0.258	1
Nfe2l1	0.000210943	-0.246263	0.019	0.06	1
Mxd4	0.00021194	-0.249712	0.111	0.184	1
Smpd1	0.000213367	-0.237412	0.014	0.05	1
Rsu1	0.000213735	-0.264125	0.035	0.083	1
Glipr2	0.000214598	0.461381	0.06	0.031	1
Cux1	0.000214867	-0.327876	0.014	0.05	1
Mir703	0.000215421	0.698562	0.179	0.133	1
Lcp2	0.000219083	0.419849	0.06	0.031	1
Ccr2	0.000223595	-0.545222	0.018	0.055	1
Ddost	0.00022415	-0.208137	0.082	0.146	1
Top1	0.000225668	-0.0853754	0.07	0.131	1
Tmem64	0.000227005	0.524865	0.06	0.031	1
Fbxl5	0.000229726	-0.191622	0.033	0.079	1
Pgrmc1	0.000229949	-0.378024	0.029	0.073	1
Ier3ip1	0.000232486	-0.215353	0.119	0.192	1
Pim1	0.000235042	-0.60201	0.125	0.191	1
Efhd2	0.000238726	-0.383798	0.043	0.091	1
Mrpl32	0.000238788	-0.258	0.041	0.09	1
Marveld1	0.000246057	-0.319466	0.016	0.052	1
Mif4gd	0.000249694	-0.309848	0.025	0.067	1
Osbpl9	0.000252929	-0.215816	0.043	0.093	1
C1galt1c1	0.000255566	-0.235112	0.016	0.053	1
Tusc3	0.000257173	-0.323039	0.023	0.064	1
Capns1	0.000257894	-0.158538	0.131	0.211	1
Ptgr1	0.000258324	-0.302494	0.018	0.055	1
Rpl28-ps1	0.000260325	0.616964	0.146	0.102	1
Phldb2	0.00026149	-0.240859	0.023	0.064	1
Coa3	0.000263506	-0.233429	0.07	0.129	1
Tpi1	0.000267196	-0.184838	0.062	0.12	1
Akt1	0.000267741	-0.240225	0.019	0.059	1
Tmed5	0.000269365	-0.337799	0.062	0.117	1
Phf11b	0.00027354	0.479589	0.088	0.051	1
C1qc	0.000279251	-1.20852	0.016	0.051	1
Adh1	0.000285137	-0.68681	0.019	0.057	1
Hspa8	0.000286605	0.165233	0.764	0.761	1
Med8	0.000288113	-0.234624	0.027	0.07	1
Smim7	0.000293085	-0.23854	0.045	0.095	1
Echs1	0.000296084	-0.195303	0.037	0.084	1
Siglecg	0.000298325	-0.59432	0.025	0.065	1
2610001J05Rik	0.000309745	-0.235322	0.033	0.078	1
Gm6377	0.000310694	-0.464802	0.018	0.054	1
Cndp2	0.00031607	-0.181814	0.033	0.079	1
Hn1	0.000317713	0.532398	0.162	0.115	1
Cetn3	0.000319007	-0.208304	0.068	0.126	1
Rps6-ps3	0.000321249	0.572691	0.076	0.043	1
Ndel1	0.000322491	-0.387042	0.033	0.077	1
Cfap20	0.000322528	-0.270527	0.039	0.086	1
Osm	0.000327931	-0.705375	0.021	0.059	1
Gltscr2	0.000328242	0.612935	0.234	0.19	1
Map7d1	0.000335052	-0.413555	0.018	0.054	1
Tnfaip3	0.000338489	0.430153	0.097	0.059	1
Rn7sk	0.000341472	-0.275374	0.082	0.144	1
Spop	0.0003429	-0.246547	0.047	0.097	1
Sesn3	0.000352058	0.514893	0.057	0.029	1
Scgb1c1	0.000357278	-0.263267	0.019	0.057	1
Cisd3	0.000369942	-0.316316	0.018	0.054	1
Lat2	0.000377998	-0.440097	0.025	0.065	1
Ap1s2	0.000378303	-0.384842	0.016	0.051	1
Itgb1	0.000378663	-0.296169	0.057	0.108	1
Ccz1	0.000385349	-0.225825	0.029	0.071	1
Ahnak	0.000387234	-0.250079	0.068	0.124	1
Ubxn4	0.000388192	-0.295465	0.057	0.108	1
Brk1	0.000393711	-0.200857	0.136	0.211	1
Srsf6	0.000400982	-0.269852	0.051	0.1	1
Sel1l	0.000402547	-0.177661	0.035	0.08	1
Ppa2	0.000406479	-0.262004	0.016	0.05	1
Sh3bgrl3	0.000409315	0.275726	0.501	0.469	1
1110008P14Rik	0.000410754	-0.243845	0.039	0.085	1
Pts	0.000413635	-0.286523	0.016	0.05	1
St6galnac2	0.000422635	-0.249731	0.016	0.051	1
Larp4b	0.000425385	-0.247008	0.043	0.09	1
Atg3	0.000429177	-0.182078	0.078	0.139	1
Sec61a1	0.000430433	-0.188366	0.055	0.106	1
Dut	0.000434976	0.461354	0.068	0.038	1
Dkc1	0.000439638	0.548135	0.066	0.036	1
Vsir	0.000442989	0.412343	0.092	0.055	1
Fam174a	0.000447572	-0.282257	0.016	0.05	1
Atf4	0.000452453	-0.250448	0.138	0.214	1
Yif1a	0.000454117	-0.270447	0.021	0.059	1
Marc2	0.000455587	-0.250982	0.072	0.129	1
Timm13	0.000458848	-0.177668	0.094	0.158	1
Hnrnph3	0.000463219	-0.153252	0.029	0.071	1
Dnase2a	0.000468917	-0.337693	0.021	0.059	1
Slc39a4	0.000473629	-0.298368	0.018	0.053	1
Tmem164	0.000480584	-0.251283	0.016	0.05	1
Mfsd1	0.000481539	-0.306755	0.019	0.056	1
Dnajc3	0.000485535	-0.141918	0.058	0.111	1
Gm24407	0.000495025	0.504037	0.08	0.047	1
Tm2d3	0.000496256	-0.280348	0.016	0.05	1
Smim10l1	0.000497394	-0.118568	0.016	0.05	1
Sec11a	0.000506076	0.552364	0.187	0.143	1
Cyld	0.000508287	0.348475	0.051	0.025	1
Mea1	0.000516499	-0.294476	0.037	0.081	1
Gm12918	0.000517766	0.593152	0.082	0.049	1
Pon1	0.000519548	-0.267901	0.016	0.05	1
Rps11-ps1	0.000520622	0.713946	0.133	0.092	1
Lamtor2	0.000528199	-0.18408	0.097	0.162	1
Surf1	0.000530034	-0.299374	0.019	0.055	1
Dctn2	0.000530387	-0.279658	0.041	0.086	1
Slc25a11	0.000544498	-0.300582	0.039	0.083	1
Uhrf1bp1l	0.000550096	-0.232364	0.031	0.073	1
Bphl	0.000559261	-0.241379	0.021	0.058	1
G6pdx	0.000562245	-0.261317	0.016	0.05	1
Psma1	0.000564343	-0.158922	0.117	0.186	1
Vps35	0.000565401	-0.219216	0.043	0.089	1
Atp2b1	0.00056761	-0.226382	0.097	0.16	1
Mtx2	0.000570453	-0.279526	0.018	0.052	1
Ncf4	0.000573774	-0.404367	0.021	0.057	1
Rgs10	0.000575538	0.68189	0.14	0.1	1
Btg1	0.000579997	0.53526	0.191	0.145	1
Snrpe	0.000586793	0.569985	0.197	0.152	1
Atp13a3	0.000586969	-0.229222	0.018	0.052	1
Hibadh	0.000589957	-0.207021	0.021	0.058	1
Luc7l3	0.000603762	-0.221172	0.045	0.092	1
Inmt	0.00060531	-1.46789	0.074	0.125	1
Pnp	0.000605405	-0.287113	0.039	0.082	1
Trp53	0.000612939	0.409388	0.064	0.035	1
Acvrl1	0.000631332	-0.483306	0.019	0.055	1
Clcn4	0.000631808	-0.314007	0.029	0.069	1
Sgms1	0.00063433	-0.164179	0.035	0.078	1
AC149090.1	0.000637872	-0.165371	0.08	0.139	1
Dazap2	0.000642365	-0.219533	0.115	0.182	1
Scp2-ps2	0.000642739	-0.204589	0.019	0.055	1
Serping1	0.000660104	-1.06228	0.039	0.08	1
Mef2c	0.000662276	-0.475194	0.021	0.057	1
Ckb	0.000662567	-0.342841	0.031	0.071	1
Drap1	0.000666379	-0.141883	0.053	0.103	1
Unc50	0.000673244	-0.20974	0.019	0.055	1
Srp9	0.00067787	-0.224622	0.055	0.104	1
Rabl6	0.000702317	-0.203541	0.029	0.069	1
Eif1a	0.000708222	-0.240368	0.025	0.063	1
Glmp	0.000714077	-0.312292	0.041	0.084	1
Fh1	0.000716048	-0.261995	0.018	0.052	1
Uqcrq	0.00072613	-0.129597	0.179	0.265	1
Nudt9	0.000729047	-0.161964	0.025	0.063	1
Zfp706	0.000729535	-0.136386	0.138	0.214	1
Smdt1	0.000743802	-0.111648	0.173	0.259	1
Mxd1	0.000746313	-0.590287	0.023	0.059	1
Grpel1	0.000754796	-0.249648	0.031	0.071	1
Cdkn2d	0.000761349	0.384168	0.074	0.043	1
Glrx5	0.000765375	-0.23757	0.041	0.084	1
Oxct1	0.000765517	-0.146755	0.064	0.118	1
Krcc1	0.000768826	-0.241659	0.033	0.074	1
Tpd52l2	0.000781161	-0.201428	0.043	0.087	1
Tuba1c	0.000784908	-0.316474	0.082	0.137	1
Mat2a	0.000785541	-0.173708	0.084	0.143	1
Iglc1	0.000785602	-1.09902	0.064	0.113	1
Tmem219	0.000793482	-0.2821	0.031	0.07	1
Calm1	0.000795736	-0.25	0.686	0.779	1
Map2k2	0.000810432	-0.178999	0.057	0.106	1
Cnot6l	0.000816565	0.433332	0.072	0.042	1
Ighd	0.000826891	-0.616092	0.021	0.056	1
Vps29	0.000830619	-0.216227	0.06	0.111	1
Stk11	0.000833661	-0.339033	0.021	0.056	1
Mrps9	0.000839423	-0.237662	0.018	0.051	1
Tes	0.000847724	0.454654	0.092	0.057	1
Nfu1	0.000875138	-0.244356	0.031	0.071	1
Sgk1	0.000885111	-0.468769	0.047	0.09	1
Yipf3	0.000892311	-0.213723	0.039	0.082	1
Mbnl1	0.000894202	0.518089	0.228	0.184	1
Cox7a2	0.000907316	-0.102245	0.251	0.364	1
Psmc1	0.000908555	-0.202054	0.039	0.081	1
Nrros	0.000922166	-0.351613	0.029	0.067	1
Tspan3	0.000931582	-0.321496	0.019	0.053	1
Psmb6	0.000941376	-0.0964771	0.144	0.222	1
Amfr	0.000968863	-0.196975	0.019	0.053	1
Acss1	0.000970836	-0.205084	0.018	0.051	1
Spag7	0.000976056	-0.208541	0.06	0.11	1
Smpdl3a	0.000986854	-0.201296	0.078	0.133	1
Ifitm6	0.00100959	-0.490391	0.033	0.072	1
Reep3	0.00101178	-0.301663	0.019	0.053	1
Gsr	0.00102153	-0.430995	0.019	0.052	1
Elof1	0.00102626	-0.340205	0.055	0.1	1
Pim3	0.00103238	-0.233921	0.031	0.07	1
Il10rb	0.00103323	-0.25939	0.035	0.075	1
Zfp36l2	0.00103388	0.525986	0.09	0.056	1
1110032A03Rik	0.00103954	-0.198072	0.019	0.053	1
Spp1	0.00103971	-0.814587	0.031	0.069	1
Ndufa12	0.00104048	-0.103248	0.096	0.157	1
Snx5	0.00106886	-0.24687	0.08	0.133	1
Bola2	0.00106934	0.558739	0.158	0.117	1
Nfkbib	0.00107502	-0.253792	0.031	0.07	1
Tagln2	0.00109287	-0.119198	0.413	0.546	1
Dynll1	0.0011066	-0.131307	0.211	0.301	1
Rnf5	0.00110741	-0.233151	0.018	0.05	1
Dnajb11	0.00110908	-0.186471	0.043	0.086	1
Serinc1	0.00111394	-0.177618	0.057	0.104	1
Map2k3	0.00113154	-0.240141	0.033	0.072	1
Magt1	0.0011356	-0.254946	0.035	0.074	1
Polr2e	0.00115294	-0.0662321	0.092	0.153	1
Trappc1	0.00118032	-0.207773	0.033	0.072	1
Pfdn1	0.0011817	-0.205361	0.06	0.109	1
Rap1a	0.00119314	-0.1551	0.086	0.143	1
Sh3glb1	0.00120472	-0.255314	0.101	0.159	1
Fcmr	0.00120583	-0.53165	0.035	0.073	1
Nop56	0.00121659	0.481925	0.084	0.052	1
Per1	0.00122331	-0.249272	0.019	0.052	1
Hnrnph1	0.00123022	-0.139329	0.068	0.119	1
Ogdh	0.0012341	-0.214204	0.066	0.116	1
Mrpl54	0.00124922	-0.123149	0.047	0.091	1
Tex261	0.0012514	-0.100391	0.068	0.12	1
Ly6c1	0.00125228	-0.411626	0.074	0.125	1
Stt3a	0.0012539	-0.192588	0.033	0.072	1
Grb2	0.00127304	-0.281573	0.037	0.077	1
Atp5k	0.00127909	-0.0701873	0.211	0.306	1
Rab1b	0.00129094	-0.207835	0.043	0.085	1
Cited2	0.00129365	-0.23595	0.039	0.079	1
H2-Q6	0.00130237	0.377487	0.107	0.069	1
Qk	0.00130325	-0.289756	0.019	0.052	1
Eci1	0.001319	-0.188064	0.033	0.071	1
Glud1	0.00137336	-0.248293	0.057	0.103	1
Guk1	0.00139364	-0.191886	0.019	0.052	1
Ly6a	0.00139592	-0.62842	0.121	0.178	1
Rab8a	0.00140256	0.550508	0.144	0.106	1
Commd3	0.00141098	-0.24226	0.045	0.086	1
Cltb	0.0014289	-0.14519	0.039	0.08	1
Gm24265	0.00143474	0.577828	0.096	0.062	1
Eif3e	0.00145	0.593449	0.185	0.146	1
Mtpn	0.00145156	-0.163796	0.076	0.128	1
Gm5561	0.00146949	0.561271	0.072	0.044	1
Glrx	0.00151091	-0.142498	0.041	0.081	1
Xdh	0.00151694	-0.249173	0.021	0.054	1
Retnla	0.00151834	-0.786477	0.084	0.137	1
Gdi1	0.00152415	-0.203829	0.039	0.079	1
Anp32e	0.00152428	0.489188	0.109	0.073	1
Sugt1	0.00152718	0.602213	0.097	0.064	1
Uqcr10	0.00153293	-0.121328	0.193	0.28	1
Lrrfip1	0.00153373	-0.220054	0.076	0.127	1
Cisd1	0.00153986	-0.193654	0.041	0.082	1
Txndc9	0.00155019	-0.15465	0.039	0.08	1
Stx8	0.00155214	-0.233066	0.027	0.062	1
Hsd11b1	0.00156641	0.287159	0.078	0.047	1
Cox14	0.00156816	-0.0603805	0.097	0.158	1
1500011K16Rik	0.00158759	-0.127557	0.021	0.055	1
Ninj1	0.00160001	-0.372048	0.039	0.078	1
Mtdh	0.00160823	-0.141828	0.154	0.229	1
Klf10	0.00162206	-0.338924	0.021	0.053	1
Pacsin2	0.00162507	-0.174774	0.025	0.06	1
Ndufa1	0.00163018	-0.0837797	0.154	0.231	1
Ndufs6	0.00163427	-0.0919996	0.096	0.155	1
Adipor2	0.00163565	-0.22069	0.031	0.068	1
Gtf2h5	0.00165503	-0.208232	0.058	0.104	1
Lsm1	0.00165514	0.433314	0.062	0.036	1
Lyz1	0.00166246	-1.2042	0.361	0.463	1
Lsm5	0.00166265	0.414786	0.074	0.045	1
Mtch2	0.00166441	-0.194353	0.064	0.112	1
Dap	0.00167064	-0.127741	0.088	0.144	1
Pomp	0.00167461	-0.0994771	0.16	0.233	1
Atp5e	0.00170968	-0.075274	0.292	0.405	1
Kdelr2	0.00171464	-0.247346	0.027	0.062	1
Dnajb1	0.00171873	0.32613	0.214	0.17	1
C1qb	0.00173461	-1.05166	0.051	0.091	1
Poldip2	0.00174064	-0.172342	0.019	0.051	1
Lamtor1	0.00175991	-0.239449	0.047	0.088	1
Nfil3	0.00177092	-0.286814	0.019	0.051	1
Diablo	0.00177844	-0.214787	0.023	0.056	1
Ppp2r1a	0.00179203	-0.207889	0.062	0.109	1
Ap1s1	0.00179367	-0.228552	0.025	0.059	1
Washc3	0.0018041	0.503319	0.058	0.033	1
Tsg101	0.00180947	-0.163081	0.041	0.081	1
Ndufs7	0.00181045	-0.123472	0.103	0.162	1
Tmc4	0.00183404	-0.169899	0.019	0.051	1
Mthfd1	0.00186053	-0.172639	0.045	0.087	1
Acadvl	0.00187369	-0.220677	0.029	0.064	1
Rbms1	0.00187589	-0.190921	0.086	0.139	1
Rtn3	0.00187765	-0.12091	0.082	0.135	1
Bag1	0.00188029	-0.09879	0.076	0.128	1
Sar1b	0.00188598	-0.160293	0.049	0.091	1
Rap1b	0.00188694	-0.1648	0.133	0.199	1
Nedd8	0.00191105	-0.0905796	0.187	0.271	1
Cnih4	0.00191869	-0.229842	0.037	0.075	1
Ywhaq	0.00196426	-0.132804	0.111	0.171	1
Prps2	0.00196494	-0.153933	0.035	0.073	1
Lsm10	0.00196743	-0.239791	0.021	0.053	1
Hspa1b	0.00201161	-0.373272	0.07	0.117	1
Idh3g	0.00204358	-0.113395	0.062	0.11	1
Chmp3	0.00205282	-0.179176	0.029	0.064	1
Ppp1r2	0.00206888	-0.171867	0.037	0.075	1
Lipa	0.00215956	-0.316536	0.021	0.052	1
Tbc1d20	0.00216652	-0.226431	0.023	0.056	1
Snapc5	0.00216974	-0.207824	0.047	0.087	1
Eif4g1	0.00216976	-0.189051	0.025	0.058	1
Arhgap9	0.00219499	0.43782	0.074	0.045	1
Cct3	0.00222256	0.519088	0.119	0.083	1
Zyx	0.00224841	-0.232098	0.115	0.171	1
Ppp1cb	0.00225756	-0.0886622	0.055	0.098	1
Uba5	0.00226271	-0.174224	0.021	0.053	1
Rnf7	0.0022656	-0.157917	0.045	0.085	1
Hilpda	0.00227433	-0.486021	0.025	0.057	1
mt-Cytb	0.00228273	-0.20596	0.967	0.949	1
Nfkbiz	0.00228407	-0.400135	0.049	0.089	1
Psmc6	0.00230118	-0.130269	0.043	0.082	1
Zkscan3	0.00230127	-0.239205	0.019	0.05	1
Vma21	0.00231636	-0.180806	0.021	0.052	1
Stk4	0.00232041	0.440465	0.064	0.038	1
Mrpl33	0.0023588	-0.0843404	0.142	0.213	1
Rab20	0.00240058	-0.301369	0.021	0.052	1
Clptm1l	0.00240892	-0.205492	0.029	0.063	1
Ephx1	0.0024266	-0.228392	0.025	0.058	1
BC005537	0.00243416	-0.14281	0.045	0.085	1
Sirt2	0.00245135	-0.137686	0.039	0.077	1
Nr3c1	0.00248283	-0.262576	0.025	0.057	1
Ndufs8	0.00250047	-0.0908466	0.09	0.142	1
Copa	0.0025291	-0.220451	0.043	0.081	1
Trappc6b	0.00253444	-0.214454	0.037	0.074	1
Cd55	0.00256011	-0.242599	0.033	0.068	1
Sft2d1	0.00257464	-0.361023	0.023	0.054	1
Egln2	0.00257775	-0.177179	0.029	0.063	1
Ier2	0.00260317	-0.287908	0.216	0.292	1
Srsf2	0.00265511	-0.101859	0.111	0.171	1
mt-Nd3	0.0026578	-0.112846	0.265	0.364	1
Pold4	0.00267152	-0.192572	0.045	0.084	1
Sf3b6	0.00267278	0.557163	0.162	0.124	1
Derl1	0.00268525	-0.156155	0.055	0.097	1
Rpl19-ps11	0.00272528	0.479971	0.062	0.037	1
Gnai3	0.00272785	-0.173194	0.037	0.074	1
Mcm7	0.00273949	0.366065	0.058	0.034	1
Clic1	0.00275686	-0.0959231	0.3	0.404	1
Baz1a	0.00277141	-0.307079	0.029	0.062	1
Fnta	0.00278464	-0.143518	0.025	0.058	1
Snrpf	0.00281397	0.621747	0.181	0.145	1
Ufc1	0.00284836	-0.176756	0.062	0.106	1
Ndufb7	0.00285015	-0.114182	0.113	0.172	1
Rtf1	0.00285432	0.401792	0.133	0.095	1
Mlf2	0.00286299	-0.109771	0.074	0.122	1
Ncl	0.00291732	0.555016	0.193	0.156	1
Rpl18-ps2	0.00291928	0.444879	0.058	0.034	1
Derl2	0.00292072	-0.157131	0.037	0.073	1
Mcm6	0.00292949	0.301563	0.053	0.029	1
Pnkd	0.00294313	-0.179702	0.029	0.063	1
Rabac1	0.00298235	-0.0622934	0.257	0.361	1
Ints6l	0.00302824	-0.223007	0.021	0.051	1
Cdk4	0.00307391	-0.158748	0.057	0.099	1
Ube2a	0.00312478	-0.110437	0.049	0.089	1
Smap2	0.00315488	0.449895	0.062	0.037	1
Psma2	0.00316075	-0.066672	0.166	0.239	1
Stk38	0.00316334	0.49911	0.088	0.058	1
Rac1	0.00316662	-0.263004	0.127	0.183	1
Rps15-ps2	0.00318821	0.447016	0.053	0.03	1
Pcbp2	0.00319	0.493982	0.285	0.254	1
Slfn2	0.00319121	0.443123	0.14	0.102	1
Nt5c	0.00321606	0.460787	0.092	0.061	1
Vps36	0.00323957	-0.151845	0.053	0.093	1
H2-Ob	0.00326994	-0.361142	0.035	0.069	1
Zbtb7a	0.00329648	-0.197386	0.029	0.062	1
Grap	0.00329751	0.369849	0.08	0.05	1
Vdac1	0.00331314	-0.198096	0.037	0.072	1
Ccnl1	0.00341132	-0.222794	0.092	0.142	1
Gtf2i	0.00344813	0.545798	0.127	0.093	1
Arpc3	0.00345945	-0.125453	0.275	0.368	1
Fam162a	0.00348265	-0.145152	0.053	0.094	1
Pcyt2	0.00355986	-0.0527376	0.041	0.079	1
Ilk	0.00366461	-0.151552	0.068	0.113	1
Psma6	0.00368168	-0.109236	0.094	0.145	1
Msl1	0.00377614	-0.165688	0.021	0.051	1
Zfp467	0.00377725	-0.171107	0.021	0.051	1
Bad	0.00383169	-0.262435	0.027	0.058	1
Minos1	0.00384175	-0.0913156	0.209	0.293	1
Nptn	0.00384761	-0.225351	0.041	0.076	1
Fam3c	0.00388634	-0.18776	0.023	0.053	1
Ndufv1	0.00393251	-0.162757	0.043	0.08	1
Psme2	0.00393487	0.548007	0.203	0.169	1
Rtfdc1	0.00396625	-0.196291	0.023	0.053	1
Tmem33	0.00411691	-0.165201	0.045	0.082	1
Myo1f	0.00412641	-0.359044	0.025	0.055	1
Zfand2b	0.00413591	-0.223799	0.025	0.055	1
Tfg	0.00419943	-0.234285	0.021	0.05	1
Polr2f	0.00432692	-0.120256	0.062	0.104	1
Gatad2b	0.00435606	0.49615	0.07	0.044	1
Sh3bp1	0.00435941	0.511541	0.058	0.035	1
Yipf4	0.00437231	-0.126957	0.045	0.082	1
Os9	0.00446277	-0.18719	0.066	0.109	1
S100a9	0.00458107	-2.45702	0.224	0.288	1
Cdc123	0.00459133	-0.23177	0.029	0.06	1
Sra1	0.00473529	-0.150813	0.06	0.101	1
Ap2m1	0.00476966	-0.163964	0.049	0.086	1
Bag6	0.00480306	-0.210599	0.023	0.052	1
Slc35b1	0.0048313	-0.129606	0.041	0.076	1
Hsp90aa1	0.00488327	-0.109873	0.216	0.297	1
Sdf2	0.00511774	-0.11069	0.029	0.06	1
Psmd8	0.00513172	-0.13684	0.082	0.128	1
Tmed2	0.00513609	-0.0638389	0.094	0.145	1
Mgp	0.00515062	-1.89917	0.226	0.289	1
Riok3	0.0052088	-0.166482	0.037	0.07	1
Higd2a	0.00523411	-0.109211	0.101	0.154	1
Mrpl20	0.00530506	-0.246118	0.053	0.09	1
Rgcc	0.0053538	-0.0987434	0.15	0.215	1
Nsd3	0.00543212	0.44181	0.07	0.045	1
Ptpn1	0.00543846	-0.234194	0.07	0.112	1
Qdpr	0.00543984	-0.129234	0.041	0.076	1
Clstn1	0.00546243	-0.202082	0.025	0.054	1
Rsbn1l	0.005473	0.520934	0.133	0.099	1
Syk	0.00548251	-0.271124	0.025	0.054	1
Bnip2	0.00548776	-0.154466	0.027	0.057	1
Rbm8a	0.00552217	-0.132767	0.082	0.128	1
Zfand3	0.005588	-0.205861	0.035	0.067	1
Prrc2c	0.0056498	0.463115	0.074	0.048	1
Ak3	0.00569944	-0.102728	0.023	0.052	1
Arhgdia	0.00580015	-0.132377	0.22	0.297	1
Zcchc10	0.00585112	0.402675	0.057	0.034	1
Golph3	0.00588038	-0.110284	0.033	0.065	1
Cd164	0.00589027	-0.135799	0.099	0.15	1
Pbxip1	0.00593155	-0.0908818	0.06	0.101	1
Mgat1	0.00594438	-0.246235	0.029	0.059	1
Elovl5	0.00595919	-0.0795104	0.072	0.116	1
Ywhah	0.00601312	-0.144175	0.129	0.185	1
Ktn1	0.00601829	-0.22301	0.023	0.051	1
Pet100	0.00609185	-0.103715	0.068	0.111	1
Trim12a	0.00611685	0.420706	0.055	0.033	1
Tmod3	0.006145	-0.179103	0.055	0.092	1
Llph	0.00621048	0.615369	0.129	0.097	1
Ctdsp2	0.00626171	-0.167203	0.023	0.051	1
Rnf10	0.00632236	-0.174299	0.051	0.087	1
Mrpl28	0.00637588	-0.214644	0.031	0.061	1
Snhg1	0.00641589	0.46337	0.078	0.052	1
Clk1	0.00650879	0.54011	0.224	0.193	1
Lpcat3	0.00664708	-0.141087	0.027	0.056	1
Ssna1	0.00667949	-0.118584	0.057	0.095	1
Pink1	0.00668291	-0.155026	0.039	0.072	1
Mndal	0.00670659	0.376329	0.096	0.065	1
4933434E20Rik	0.00675178	-0.194292	0.031	0.061	1
Scamp2	0.00675473	-0.149021	0.043	0.077	1
Ap3d1	0.00678478	-0.167367	0.025	0.054	1
Aco2	0.00681015	-0.0643927	0.045	0.08	1
Calm3	0.00681427	-0.114831	0.094	0.142	1
Yipf5	0.00690667	-0.1747	0.033	0.064	1
Hmgcl	0.00695112	-0.121637	0.023	0.051	1
Ssrp1	0.00697225	0.468743	0.101	0.072	1
Luc7l2	0.00700144	-0.162698	0.064	0.104	1
Phf23	0.00700766	-0.165257	0.025	0.053	1
Evi2a	0.00701736	-0.178865	0.031	0.061	1
Gpr108	0.0070878	-0.128612	0.035	0.067	1
Mvb12a	0.00717335	-0.136291	0.033	0.064	1
1810026B05Rik	0.00731079	0.399347	0.07	0.045	1
Ssh2	0.00734966	0.437443	0.09	0.062	1
Scgb3a2	0.00735758	-1.64724	0.133	0.182	1
Fam50a	0.00737588	-0.147878	0.031	0.061	1
Ccdc107	0.00738181	-0.145998	0.037	0.069	1
Timm17b	0.00741476	-0.164465	0.033	0.063	1
Atp5b	0.00743961	0.460741	0.341	0.337	1
4930453N24Rik	0.00745725	0.378932	0.053	0.031	1
Ccnd3	0.00747278	-0.103263	0.103	0.153	1
Lgals3bp	0.00747665	-0.0997096	0.043	0.077	1
Commd6	0.00755922	-0.150523	0.039	0.071	1
Rraga	0.00762845	-0.191062	0.041	0.073	1
Uba1	0.00773514	-0.132943	0.06	0.099	1
Nisch	0.00773669	-0.153419	0.053	0.089	1
Zcrb1	0.00776363	-0.0772737	0.064	0.105	1
Cope	0.00783933	-0.0838373	0.111	0.163	1
Ube2e3	0.00793247	-0.13193	0.029	0.058	1
Sptan1	0.00793811	-0.240906	0.025	0.052	1
Rpl21-ps15	0.00801562	0.424068	0.053	0.032	1
Cdc42	0.00807587	-0.101312	0.32	0.418	1
Itgb1bp1	0.00807937	-0.185008	0.025	0.052	1
Psmb9	0.0080845	0.381064	0.08	0.053	1
Dpp9	0.00822857	-0.0964107	0.027	0.055	1
Col1a2	0.00830325	-1.35231	0.053	0.084	1
Cyp2f2	0.00838803	-1.53026	0.109	0.151	1
Babam1	0.00885602	-0.157621	0.025	0.052	1
Ndufs2	0.00901403	-0.0509012	0.057	0.094	1
Stub1	0.00926853	-0.111177	0.086	0.13	1
Nudcd3	0.00928454	-0.215589	0.025	0.052	1
2810428I15Rik	0.00930842	-0.148398	0.07	0.11	1
Napa	0.00932219	-0.0718281	0.068	0.108	1
Glipr1	0.00934064	-0.289059	0.029	0.057	1
Smarca2	0.00951224	-0.0686594	0.027	0.055	1
Il6st	0.00960676	-0.149232	0.029	0.057	1
Ube2e1	0.00961759	-0.157169	0.047	0.08	1
Phpt1	0.0096531	-0.0719727	0.031	0.06	1
Tvp23b	0.00968072	-0.0809653	0.027	0.055	1
Polr2a	0.00973741	-0.0747312	0.051	0.086	1
Cycs	0.00976744	-0.147738	0.105	0.152	1
Ppp1r10	0.00988122	-0.173801	0.031	0.059	1
Pura	0.0100568	-0.0663925	0.025	0.052	1
Gm6863	0.010101	0.477651	0.09	0.063	1
Maea	0.0102165	-0.123678	0.037	0.067	1
Rpl7l1	0.0102172	-0.124801	0.027	0.054	1
Epn1	0.0103536	-0.137264	0.045	0.077	1
Clptm1	0.0103642	-0.0920411	0.049	0.083	1
Wdr6	0.0105004	-0.11429	0.025	0.051	1
Denr	0.0105196	-0.123664	0.031	0.059	1
Sf3b3	0.0105695	0.41636	0.058	0.037	1
Cisd2	0.0105967	-0.156444	0.049	0.082	1
0610012G03Rik	0.0106356	-0.0599136	0.045	0.078	1
S100a4	0.0107193	-0.240666	0.08	0.12	1
Creld2	0.0109471	-0.110659	0.031	0.059	1
Snrnp27	0.0109735	-0.0832384	0.057	0.092	1
Rpl6l	0.0109781	0.461767	0.053	0.033	1
Tmco1	0.0110117	-0.153331	0.086	0.127	1
Hnrnpul2	0.0110166	-0.179811	0.031	0.059	1
Copb2	0.0110551	-0.166752	0.029	0.056	1
Uqcrh	0.0112831	0.383459	0.396	0.405	1
Bola1	0.0113349	-0.118751	0.025	0.051	1
Chrac1	0.0113713	-0.0581327	0.039	0.07	1
Itga4	0.011496	0.351514	0.055	0.034	1
Cmpk1	0.0115132	-0.16609	0.041	0.071	1
Rab5c	0.0115295	-0.0700554	0.113	0.163	1
Nemf	0.0115667	-0.0699412	0.039	0.069	1
Lasp1	0.01161	-0.092191	0.06	0.097	1
Snord118	0.0117115	0.549464	0.08	0.055	1
Mrpl42	0.0117154	-0.0866285	0.062	0.099	1
Sucla2	0.0117322	-0.14644	0.033	0.061	1
Fmc1	0.0119738	-0.11359	0.031	0.059	1
Txndc12	0.0119858	-0.15704	0.027	0.053	1
Mapre1	0.0119991	-0.0509815	0.09	0.134	1
Glo1	0.0121012	-0.184823	0.027	0.053	1
Cct6a	0.0121768	0.470712	0.138	0.109	1
Slc25a3	0.0121843	0.0652068	0.244	0.333	1
2310009A05Rik	0.0122906	-0.0952128	0.033	0.061	1
Irak1	0.0123514	-0.149736	0.025	0.051	1
Phyh	0.0124655	-0.118125	0.027	0.053	1
Dpm3	0.0125284	-0.129339	0.06	0.096	1
Brd9	0.0125686	0.383784	0.092	0.065	1
Lbr	0.0126532	0.371577	0.084	0.058	1
Polr2i	0.0126927	-0.0935238	0.045	0.077	1
Tpst2	0.0127192	0.348278	0.088	0.061	1
Rela	0.012973	-0.121562	0.037	0.066	1
Arf3	0.0131416	-0.121187	0.035	0.063	1
Tmed7	0.0132383	-0.166475	0.029	0.055	1
Gsk3b	0.013247	-0.129413	0.029	0.056	1
Wdr26	0.0132607	-0.0569838	0.039	0.069	1
Ddx21	0.013283	0.372239	0.06	0.039	1
Ebf1	0.0134682	-0.41319	0.031	0.057	1
Ehd1	0.0135139	-0.292967	0.043	0.072	1
Wdr61	0.0135656	-0.107107	0.045	0.076	1
Nedd9	0.0136568	-0.20857	0.027	0.052	1
Wsb1	0.013767	-0.214625	0.049	0.08	1
Orai1	0.0139425	-0.120836	0.025	0.05	1
Rbm5	0.0139434	-0.0781088	0.049	0.081	1
Gm15501	0.0140801	0.417688	0.064	0.042	1
Rab10	0.0141515	-0.0907212	0.06	0.096	1
Eprs	0.0141858	-0.158794	0.033	0.06	1
Sertad1	0.0142692	-0.148894	0.029	0.055	1
Sgta	0.0145148	-0.114323	0.033	0.06	1
Acat1	0.0145297	-0.122473	0.029	0.055	1
Samsn1	0.0147833	-0.387655	0.031	0.056	1
Tpr	0.0148739	0.441822	0.086	0.061	1
Bin1	0.0149701	0.354018	0.082	0.057	1
Ypel5	0.0149737	-0.177641	0.047	0.077	1
Rilpl2	0.0150104	-0.278579	0.037	0.064	1
Cul1	0.0150491	-0.117202	0.031	0.058	1
Twf2	0.0151772	0.364265	0.066	0.044	1
Nucks1	0.0153095	0.385384	0.058	0.038	1
Ubald1	0.0154137	-0.180578	0.031	0.057	1
Cyth4	0.015584	-0.231695	0.041	0.069	1
Cox5a	0.0161005	0.0591418	0.216	0.299	1
Ganab	0.0162791	-0.077734	0.027	0.052	1
Phb2	0.0164518	-0.0705619	0.07	0.106	1
Rnf187	0.0164535	-0.0669941	0.066	0.103	1
Irf2bp2	0.016717	-0.124987	0.033	0.06	1
Rpl36-ps2	0.0167245	0.486596	0.068	0.047	1
Atp6v1c1	0.0168076	-0.148342	0.035	0.062	1
Tuba1b	0.0170363	0.0935635	0.158	0.218	1
U2af2	0.0170603	0.431064	0.097	0.072	1
Stk25	0.0175257	-0.0839817	0.035	0.062	1
Ifitm1	0.0175435	-0.293024	0.031	0.056	1
Rassf1	0.0176683	-0.161532	0.037	0.064	1
Cpne3	0.0177233	-0.0978805	0.039	0.067	1
Snapin	0.0177272	-0.154211	0.027	0.052	1
Tmem55b	0.0177282	-0.135556	0.035	0.062	1
Ythdf2	0.0178061	-0.121916	0.031	0.057	1
Impdh2	0.0180254	0.4735	0.074	0.052	1
Dnpep	0.0181751	-0.134258	0.027	0.051	1
Adar	0.0182097	0.358903	0.074	0.051	1
Ppp1r18	0.0182177	0.295383	0.125	0.094	1
H2-DMb2	0.018286	-0.322804	0.058	0.09	1
Mrps17	0.0183686	-0.106103	0.043	0.072	1
Nars	0.0183923	-0.120857	0.051	0.081	1
Tuba1a	0.0188548	-0.338562	0.072	0.105	1
Mgrn1	0.0189588	-0.0773491	0.027	0.052	1
Etf1	0.0190593	-0.0605456	0.043	0.072	1
Cdc42se1	0.0190882	0.417988	0.148	0.119	1
Psmb7	0.0192299	-0.0917011	0.057	0.089	1
Dcn	0.0193462	-1.77374	0.064	0.095	1
Gm6807	0.0194246	0.516173	0.076	0.054	1
Ankrd13a	0.0194825	-0.220956	0.029	0.053	1
Srsf7	0.019644	0.425313	0.189	0.161	1
Eif3i	0.0197615	0.554339	0.156	0.13	1
Gzma	0.0198748	-0.821048	0.146	0.189	1
Ppp2r5c	0.0206335	0.36203	0.06	0.04	1
Rcsd1	0.021046	0.304109	0.055	0.035	1
Trappc5	0.021237	-0.159816	0.027	0.051	1
Rad23a	0.0216454	-0.0710033	0.027	0.051	1
Bptf	0.0216927	-0.199143	0.035	0.06	1
Ik	0.0220463	-0.0622189	0.057	0.089	1
Rnpepl1	0.0222393	-0.0896449	0.027	0.051	1
Mapk1	0.0223058	-0.0599278	0.057	0.088	1
Ifnar2	0.0223656	-0.118777	0.037	0.063	1
[truncated: 777 more rows]

## Sheet: Wilcox.NK
	p_val	avg_log2FC	pct.1	pct.2	p_val_adj
Gzma	0	5.05898	0.945	0.154	0
Gzmb	0	3.1754	0.378	0.008	0
Klra13-ps	0	2.99238	0.338	0.004	0
Klra4	0	3.35794	0.349	0.006	0
Klra8	0	3.71636	0.411	0.006	0
Klrb1c	0	3.02764	0.411	0.006	0
Klre1	0	2.90801	0.364	0.004	0
Ncr1	0	3.07095	0.4	0.005	0
Nkg7	0	4.15615	0.913	0.087	0
Prf1	4.2191e-296	2.9174	0.367	0.012	1.68152e-291
Klrk1	5.50865e-276	2.76769	0.353	0.012	2.19547e-271
Klra7	9.79232e-274	2.72429	0.255	0.004	3.90273e-269
Klra9	3.34503e-250	2.82746	0.276	0.007	1.33316e-245
AW112010	1.14382e-246	3.75985	0.876	0.167	4.55868e-242
Klri2	9.88e-244	2.12501	0.204	0.002	3.93767e-239
Ccl5	1.5715e-231	4.55104	1	0.316	6.2632e-227
Klrg1	4.24214e-223	2.42394	0.247	0.006	1.69071e-218
Klrd1	3.64706e-220	2.8671	0.447	0.033	1.45354e-215
Klrc2	3.65564e-208	2.11056	0.2	0.003	1.45696e-203
Cma1	1.10037e-169	2.22296	0.225	0.008	4.38553e-165
Ms4a4b	7.27617e-166	2.53794	0.575	0.079	2.89992e-161
Klra3	7.57429e-164	1.98307	0.156	0.002	3.01873e-159
Fasl	5.88486e-161	1.82475	0.182	0.005	2.34541e-156
Il2rb	9.5287e-160	2.3196	0.316	0.021	3.79766e-155
Tbx21	5.534e-152	1.86641	0.189	0.006	2.20558e-147
Ctsw	8.43761e-150	2.48496	0.4	0.041	3.36281e-145
Samd3	1.2433e-122	1.70835	0.145	0.004	4.95516e-118
Klrb1a	4.30962e-104	1.531	0.124	0.003	1.7176e-99
Klrc1	2.18556e-98	1.67283	0.138	0.005	8.71055e-94
Sh2d2a	2.06127e-92	1.90529	0.2	0.015	8.21519e-88
Ptprcap	9.48105e-91	2.09242	0.484	0.1	3.77867e-86
Gm19585	2.24513e-85	1.56161	0.142	0.007	8.94796e-81
Lgals1	7.92491e-84	2.05957	0.724	0.271	3.15847e-79
Cd7	2.07266e-83	1.9747	0.207	0.019	8.26058e-79
Xcl1	1.50452e-82	1.54163	0.113	0.004	5.99628e-78
Cst7	6.95215e-81	1.65308	0.167	0.012	2.77078e-76
Il18rap	1.85935e-79	1.51745	0.131	0.007	7.41044e-75
Lck	5.2576e-77	1.95556	0.378	0.071	2.09542e-72
Klra1	3.90022e-74	1.26287	0.08	0.002	1.55443e-69
Eomes	7.90863e-72	1.20012	0.08	0.002	3.15198e-67
Dok2	7.18064e-68	1.67623	0.182	0.018	2.86185e-63
Txk	1.03765e-66	1.35871	0.109	0.006	4.13554e-62
Gimap4	2.69679e-65	1.77299	0.316	0.057	1.07481e-60
Serpinb9b	7.86174e-60	0.95079	0.055	0.001	3.1333e-55
Hcst	1.68942e-57	1.80197	0.291	0.054	6.73319e-53
S1pr5	7.76757e-57	1.24156	0.084	0.004	3.09577e-52
Sytl3	1.14444e-55	1.02406	0.08	0.003	4.56116e-51
Fcer1g	3.77727e-55	1.48161	0.749	0.364	1.50543e-50
Adamts14	6.28565e-52	0.689858	0.051	0.001	2.50514e-47
Rac2	1.18021e-50	1.52598	0.585	0.228	4.70373e-46
Tnfrsf9	1.68047e-50	1.12728	0.08	0.004	6.69751e-46
Irf8	3.51166e-50	1.795	0.342	0.084	1.39957e-45
Tyrobp	7.34069e-50	1.31909	0.775	0.414	2.92563e-45
H2-Q7	1.18956e-47	1.77481	0.382	0.109	4.74098e-43
Ifng	3.63841e-47	1.26583	0.08	0.004	1.45009e-42
Cd52	1.59008e-46	1.3007	0.789	0.435	6.33725e-42
Tmsb10	4.01727e-45	1.02203	0.905	0.635	1.60108e-40
Bin2	1.99802e-44	1.72493	0.375	0.111	7.96312e-40
Cd160	2.24013e-44	0.964813	0.073	0.004	8.92804e-40
Cd244	2.98169e-44	1.30771	0.12	0.012	1.18835e-39
Selplg	3.912e-42	1.66301	0.364	0.107	1.55913e-37
Spn	5.24162e-42	1.51279	0.185	0.03	2.08905e-37
Sept1	1.19026e-41	1.52744	0.258	0.057	4.74379e-37
H2-K1	4.86041e-41	1.18334	0.825	0.621	1.93712e-36
RP23-353K11.3	3.18724e-37	0.910779	0.062	0.003	1.27027e-32
Il2rg	3.01638e-36	1.3549	0.411	0.145	1.20218e-31
Tbc1d10c	3.4615e-36	1.3843	0.211	0.044	1.37958e-31
Hsd11b1	3.78785e-36	1.37967	0.207	0.043	1.50965e-31
Cd48	9.04795e-36	1.67314	0.276	0.074	3.60606e-31
Ifngr1	1.67675e-35	1.4968	0.433	0.17	6.68268e-31
Ifitm10	5.78311e-35	1.21212	0.091	0.009	2.30486e-30
Gimap3	1.78822e-34	1.4157	0.196	0.04	7.12697e-30
B2m	1.24341e-33	0.752373	0.96	0.81	4.95562e-29
H2-D1	4.24611e-32	0.989415	0.829	0.656	1.69229e-27
Tmsb4x	5.83359e-32	0.445531	1	0.997	2.32498e-27
Ccnd2	1.94406e-31	1.5813	0.342	0.121	7.74807e-27
Ptprc	2.3756e-30	1.38241	0.331	0.113	9.46796e-26
Ccl4	2.93435e-28	1.51879	0.324	0.109	1.16949e-23
Gimap5	3.07491e-28	1.25473	0.145	0.027	1.2255e-23
H2-Q6	2.1961e-27	1.40748	0.233	0.066	8.75254e-23
mt-Cytb	2.70467e-27	-0.739199	0.876	0.953	1.07795e-22
Pfn1	3.04374e-27	1.21439	0.644	0.439	1.21308e-22
Gimap9	4.94214e-27	1.24558	0.142	0.027	1.96969e-22
mt-Nd4	5.84581e-27	-0.828921	0.855	0.925	2.32985e-22
Stat4	3.73826e-25	0.914007	0.091	0.012	1.48988e-20
Sell	6.8097e-25	1.2924	0.255	0.08	2.714e-20
Itgb2	7.64376e-25	1.32673	0.327	0.126	3.04642e-20
Id2	1.08235e-24	1.3729	0.502	0.281	4.31373e-20
Actb	5.16379e-24	0.706789	0.884	0.756	2.05803e-19
Prkcq	5.27159e-24	1.12108	0.12	0.022	2.10099e-19
Gimap6	1.03876e-23	1.2491	0.284	0.099	4.13999e-19
Shisa5	1.46441e-23	1.0843	0.564	0.335	5.83641e-19
Cfl1	3.51855e-23	0.819565	0.804	0.638	1.40232e-18
Napsa	1.67465e-22	-1.7765	0.16	0.451	6.67432e-18
Trbc1	1.02142e-21	1.27769	0.204	0.06	4.07086e-17
Scgb1a1	1.42394e-21	0.385343	1	0.997	5.67512e-17
Cd247	1.67447e-21	0.967474	0.098	0.017	6.6736e-17
Skap1	1.76629e-21	1.08989	0.142	0.032	7.03955e-17
Gimap1	2.62441e-21	1.22215	0.178	0.049	1.04596e-16
Ctsh	4.68116e-21	-1.55341	0.098	0.389	1.86568e-16
Sh2d1a	1.43544e-20	0.844261	0.069	0.009	5.72095e-16
S100a10	2.04777e-20	1.04776	0.516	0.313	8.16138e-16
Itga4	2.59574e-20	1.13311	0.135	0.031	1.03453e-15
Rnase4	1.01207e-19	-1.57213	0.156	0.429	4.03359e-15
Dusp2	1.28977e-19	1.21754	0.215	0.07	5.14039e-15
Ptpn7	2.45657e-19	1.05604	0.08	0.013	9.79067e-15
Fos	2.72851e-19	-1.78887	0.127	0.402	1.08745e-14
Mgst1	5.54781e-19	-1.61041	0.076	0.342	2.21108e-14
Rap1gap2	6.79929e-19	0.671579	0.051	0.005	2.70986e-14
Gpx1	9.82769e-19	-1.16535	0.265	0.558	3.91683e-14
Ly6c2	1.0163e-18	1.24831	0.353	0.166	4.05046e-14
Sla2	1.11977e-18	0.799754	0.055	0.006	4.46286e-14
Serpinb6b	4.73189e-18	1.40589	0.24	0.093	1.88589e-13
Slc34a2	5.7266e-18	-1.83893	0.145	0.394	2.28234e-13
H2afz	6.89195e-18	1.16178	0.44	0.252	2.74679e-13
Emp3	7.25479e-18	1.06009	0.429	0.234	2.89139e-13
Jak1	1.3749e-17	1.34553	0.247	0.099	5.47966e-13
Ppm1j	1.57921e-17	0.782958	0.055	0.007	6.29393e-13
Cd74	1.60196e-17	-1.5793	0.72	0.84	6.3846e-13
Gbp4	1.84963e-17	0.894613	0.076	0.013	7.37168e-13
Coro1a	2.21918e-17	0.834053	0.567	0.346	8.84456e-13
App	5.18661e-17	-1.51457	0.029	0.257	2.06712e-12
Rps27	1.18006e-16	0.285945	0.978	0.947	4.70311e-12
Pycard	2.45833e-16	1.26351	0.196	0.07	9.79768e-12
Serpinb9	3.24201e-16	1.23939	0.185	0.065	1.2921e-11
Cd2	4.24334e-16	1.0765	0.215	0.08	1.69118e-11
Cd63	6.30821e-16	-1.1131	0.138	0.398	2.51414e-11
Cd36	1.36055e-15	-1.34132	0.095	0.334	5.42248e-11
Zap70	1.69059e-15	0.757293	0.069	0.012	6.73786e-11
Lamp3	1.82311e-15	-1.58198	0.051	0.27	7.266e-11
Sh3bgrl3	2.50153e-15	0.777909	0.625	0.465	9.96983e-11
Gm4956	3.24823e-15	0.849933	0.065	0.011	1.29458e-10
Cxcl15	4.91091e-15	-1.77099	0.28	0.487	1.95724e-10
mt-Nd1	5.3377e-15	-0.53743	0.884	0.941	2.12734e-10
Arhgdib	5.452e-15	1.02656	0.375	0.205	2.17289e-10
Klrb1b	1.53587e-14	0.936716	0.084	0.018	6.12119e-10
Cbr2	1.90612e-14	-1.58012	0.567	0.702	7.59684e-10
Itgal	2.1747e-14	1.01826	0.145	0.045	8.66728e-10
Sfta2	3.68149e-14	-1.27414	0.156	0.381	1.46726e-09
Arpc1b	4.27783e-14	0.667036	0.655	0.501	1.70493e-09
Chil1	4.6647e-14	-1.33778	0.287	0.5	1.85912e-09
Lamp1	4.84559e-14	-1.03047	0.098	0.33	1.93121e-09
Ccr5	5.36e-14	0.771896	0.065	0.012	2.13623e-09
Lyz2	6.04089e-14	-0.826826	0.985	0.993	2.4076e-09
Selenop	6.75152e-14	-1.20612	0.145	0.383	2.69082e-09
Rasal3	7.63383e-14	0.791572	0.084	0.018	3.04246e-09
Zyx	1.25846e-13	1.14031	0.313	0.161	5.01559e-09
Tmem176b	2.97157e-13	-1.19843	0.102	0.317	1.18432e-08
Arl4d	3.80361e-13	0.888511	0.065	0.012	1.51593e-08
Ptpn22	4.44264e-13	0.91763	0.102	0.027	1.77061e-08
As3mt	4.59534e-13	0.938205	0.091	0.022	1.83147e-08
Ppp1r18	8.55897e-13	1.08056	0.215	0.091	3.41118e-08
Laptm5	9.73514e-13	0.810186	0.458	0.28	3.87994e-08
Itgam	1.02295e-12	0.897384	0.091	0.023	4.07698e-08
Ifi206	1.54187e-12	0.666367	0.062	0.012	6.14513e-08
Arhgap45	1.86161e-12	0.97201	0.302	0.156	7.41943e-08
Ptprf	2.29734e-12	-1.25102	0.051	0.238	9.15604e-08
mt-Nd5	2.86287e-12	-0.718664	0.4	0.632	1.141e-07
Chchd10	3.16766e-12	-1.15072	0.167	0.375	1.26247e-07
mt-Nd2	3.20753e-12	-0.577244	0.778	0.884	1.27836e-07
Rps14	3.93199e-12	0.39996	0.902	0.87	1.5671e-07
Aqp5	6.64457e-12	-1.42427	0.036	0.207	2.64819e-07
Sub1	8.58769e-12	0.77078	0.564	0.436	3.42262e-07
Cst3	1.0468e-11	-1.58663	0.44	0.657	4.17202e-07
Clic1	1.47527e-11	0.719103	0.535	0.39	5.87969e-07
Igfbp7	1.5157e-11	-1.94392	0.105	0.293	6.04083e-07
Txn1	1.53308e-11	-0.774475	0.2	0.435	6.11008e-07
Selenbp1	1.56053e-11	-1.09427	0.098	0.296	6.2195e-07
Sftpd	2.36825e-11	-1.21283	0.516	0.652	9.43866e-07
Jun	2.48227e-11	-1.25278	0.091	0.278	9.89307e-07
Trf	2.62631e-11	-1.22178	0.055	0.227	1.04671e-06
Mettl7a1	2.95659e-11	-1.19867	0.044	0.21	1.17835e-06
Laptm4a	3.03085e-11	-0.845418	0.131	0.347	1.20794e-06
Ly9	3.30275e-11	0.625678	0.069	0.015	1.31631e-06
Anxa5	5.64261e-11	-0.840552	0.131	0.338	2.24886e-06
S1pr4	6.63925e-11	0.823793	0.105	0.032	2.64607e-06
Prdx6	6.79652e-11	-1.02572	0.164	0.369	2.70875e-06
Ets1	7.52167e-11	0.849146	0.156	0.06	2.99776e-06
Lfng	8.1507e-11	0.958539	0.138	0.05	3.24846e-06
Ctsb	1.03013e-10	-0.894247	0.196	0.419	4.10558e-06
mt-Rnr2	1.16127e-10	-0.659519	0.844	0.909	4.62823e-06
Zfp36	1.21698e-10	-1.18002	0.171	0.37	4.85027e-06
Capzb	1.34401e-10	0.943735	0.451	0.326	5.35654e-06
Ftl1	1.35175e-10	-0.726684	0.676	0.815	5.38741e-06
Npc2	1.35838e-10	-0.723167	0.665	0.783	5.41382e-06
Dram1	1.4616e-10	-1.14601	0.036	0.191	5.82521e-06
Pik3r1	1.74038e-10	0.904731	0.105	0.034	6.93629e-06
Ctsl	1.88157e-10	-1.31432	0.036	0.19	7.49898e-06
Tpm1	1.97384e-10	-1.06143	0.051	0.213	7.86675e-06
Phlda1	2.13186e-10	-1.07348	0.069	0.239	8.49652e-06
Emp2	2.45175e-10	-1.33551	0.058	0.222	9.77145e-06
Fabp5	2.52803e-10	-1.18109	0.116	0.293	1.00755e-05
Fth1	2.61307e-10	-0.650072	0.884	0.958	1.04144e-05
Lat2	2.80696e-10	0.990835	0.149	0.059	1.11872e-05
Alox5ap	2.81222e-10	-1.32828	0.062	0.22	1.12081e-05
B4galnt1	2.85213e-10	1.12178	0.149	0.06	1.13672e-05
Pfkp	2.88354e-10	0.967668	0.113	0.038	1.14923e-05
Lcn2	3.5666e-10	-1.2477	0.153	0.34	1.42147e-05
Pik3cd	3.94794e-10	0.914692	0.098	0.03	1.57345e-05
Alcam	4.3964e-10	-0.981624	0.036	0.188	1.75219e-05
Ikzf3	4.57846e-10	0.657576	0.062	0.014	1.82474e-05
Rps15a	4.78008e-10	0.334321	0.847	0.78	1.9051e-05
Mid1ip1	5.73817e-10	-0.998827	0.076	0.244	2.28695e-05
Cdc42	5.97793e-10	0.728241	0.52	0.406	2.3825e-05
Ces1d	6.03861e-10	-1.08534	0.055	0.211	2.40669e-05
Ctnnb1	6.7476e-10	-0.911436	0.069	0.235	2.68926e-05
Cyba	7.10398e-10	0.708055	0.52	0.394	2.83129e-05
Anxa3	7.96117e-10	-0.983063	0.036	0.186	3.17292e-05
Cldn18	8.84633e-10	-1.12463	0.044	0.192	3.52571e-05
Scd1	9.35553e-10	-1.1267	0.342	0.524	3.72865e-05
Arl6ip5	1.3839e-09	0.994824	0.24	0.128	5.51552e-05
Cmtm8	1.44847e-09	-0.987777	0.011	0.139	5.77289e-05
Vamp8	1.58833e-09	-0.651088	0.182	0.385	6.3303e-05
Elovl1	2.03907e-09	-1.0072	0.193	0.371	8.12671e-05
Gpr65	2.28072e-09	0.831819	0.084	0.025	9.08982e-05
H2-Aa	2.35933e-09	-1.37362	0.415	0.594	9.40312e-05
Sdc1	2.36069e-09	-0.92176	0.025	0.161	9.40853e-05
Lpcat1	2.37657e-09	-0.923934	0.116	0.293	9.47181e-05
Rgcc	2.97272e-09	-0.999448	0.062	0.217	0.000118478
Car8	3.41029e-09	-1.00023	0.033	0.169	0.000135917
Hc	3.87841e-09	-0.974085	0.16	0.334	0.000154574
Spint2	4.2487e-09	-0.887276	0.047	0.192	0.000169332
Def6	4.46513e-09	0.780192	0.076	0.022	0.000177958
Fyn	5.25397e-09	0.743445	0.062	0.015	0.000209397
Ccnd3	5.40115e-09	1.07957	0.255	0.145	0.000215263
Ifi47	5.45333e-09	0.727467	0.098	0.032	0.000217342
Rassf5	5.78009e-09	0.72384	0.12	0.045	0.000230366
Fxyd5	5.8388e-09	0.65952	0.473	0.33	0.000232705
Rps19	5.97237e-09	-0.440348	0.724	0.865	0.000238029
Egfl6	5.98235e-09	-0.97778	0.025	0.155	0.000238426
Bex4	6.18958e-09	-1.04069	0.033	0.164	0.000246686
Serp1	6.48737e-09	-0.778587	0.127	0.299	0.000258554
Ctss	8.42747e-09	-1.41192	0.16	0.311	0.000335877
S100g	8.83997e-09	-0.883268	0.182	0.361	0.000352317
Rpl13	8.86967e-09	0.277508	0.935	0.93	0.000353501
Fgl2	9.57932e-09	0.968057	0.105	0.038	0.000381784
S100a11	1.0717e-08	-0.72841	0.385	0.575	0.000427127
Rinl	1.15456e-08	0.84609	0.098	0.034	0.00046015
Gm42418	1.29965e-08	0.875099	0.338	0.224	0.000517977
Mt1	1.39492e-08	-1.08303	0.16	0.337	0.000555946
Tuba1b	1.43673e-08	-0.985034	0.073	0.22	0.000572609
Myo1f	1.49556e-08	0.970183	0.124	0.05	0.000596055
Psmb10	1.52901e-08	0.892225	0.189	0.093	0.000609389
Cyb5a	1.55651e-08	-0.681079	0.16	0.338	0.000620345
Sparc	1.6126e-08	-1.74125	0.164	0.328	0.000642701
Grn	1.62538e-08	-0.949472	0.055	0.195	0.000647795
Adgre5	1.6666e-08	0.728703	0.236	0.123	0.000664223
Ctla2a	1.67986e-08	0.73463	0.149	0.064	0.000669508
Ptms	2.11761e-08	-0.724792	0.142	0.315	0.000843975
Atp1a1	2.15791e-08	-0.665552	0.073	0.221	0.000860036
Gimap7	2.34777e-08	0.571188	0.051	0.012	0.000935706
Sod1	2.60361e-08	-0.779433	0.109	0.269	0.00103767
Ager	2.91049e-08	-1.30363	0.28	0.459	0.00115998
Traf3ip3	3.29942e-08	0.671196	0.073	0.021	0.00131499
Arsb	3.78714e-08	0.752733	0.058	0.015	0.00150937
Lamp2	4.13334e-08	-0.82586	0.055	0.189	0.00164734
Sdc4	4.40548e-08	-0.820019	0.022	0.138	0.00175581
Ctsd	4.47456e-08	0.503257	0.433	0.303	0.00178333
Lgals3	4.96528e-08	-1.0617	0.196	0.356	0.00197891
Tgoln1	5.16633e-08	-0.77108	0.113	0.271	0.00205904
Srgn	5.29203e-08	0.210195	0.556	0.413	0.00210914
Klf9	5.53324e-08	-0.912539	0.025	0.143	0.00220527
Wfdc2	5.78069e-08	-0.970627	0.404	0.526	0.00230389
Tnfrsf18	6.15296e-08	0.747899	0.062	0.017	0.00245226
Cd200	6.42112e-08	-0.946207	0.022	0.134	0.00255914
Xbp1	6.94687e-08	-0.746042	0.062	0.199	0.00276867
Errfi1	7.01442e-08	-0.886297	0.029	0.146	0.0027956
Spi1	7.38145e-08	-1.05134	0.047	0.173	0.00294188
F11r	7.44585e-08	-0.837469	0.033	0.153	0.00296754
Myl6	7.66044e-08	0.643929	0.575	0.525	0.00305307
mt-Co1	7.77068e-08	-0.436891	0.695	0.84	0.003097
Epsti1	7.88631e-08	0.834345	0.098	0.036	0.00314309
Gas6	8.15132e-08	-1.02206	0.015	0.12	0.00324871
Dbi	8.35372e-08	-0.605643	0.204	0.385	0.00332937
Prnp	8.42286e-08	-0.79076	0.076	0.215	0.00335693
Sftpb	8.97588e-08	-1.40313	0.753	0.782	0.00357734
Tceal9	9.10497e-08	-0.704906	0.153	0.319	0.00362879
Cd14	9.27427e-08	-1.31131	0.022	0.133	0.00369626
Abracl	9.31369e-08	1.02724	0.222	0.126	0.00371197
Oat	9.50723e-08	-0.647304	0.08	0.227	0.00378911
Cd81	9.60922e-08	-0.789861	0.069	0.205	0.00382975
Calm1	1.02806e-07	0.290124	0.822	0.77	0.00409732
Nrp1	1.10795e-07	-0.960196	0.011	0.114	0.00441574
Zfp36l2	1.16666e-07	0.759842	0.131	0.056	0.00464973
Gramd1a	1.20686e-07	0.849739	0.131	0.057	0.00480995
Abca3	1.23125e-07	-0.82885	0.058	0.188	0.00490714
Gbp7	1.28298e-07	0.673532	0.062	0.018	0.00511333
Klf2	1.40372e-07	0.659626	0.258	0.148	0.00559454
Mcm6	1.41957e-07	0.795186	0.084	0.029	0.00565771
Gde1	1.48857e-07	-0.671904	0.076	0.218	0.00593269
Rps23	1.66691e-07	0.351495	0.8	0.746	0.00664346
Hspa8	1.8151e-07	0.356265	0.807	0.759	0.00723407
Csf2ra	1.87894e-07	-0.996015	0.04	0.157	0.00748852
Bri3	1.92803e-07	-0.712265	0.058	0.185	0.00768418
Pon3	1.98585e-07	-0.822104	0.004	0.097	0.00791462
Rps27l	2.00289e-07	-0.632009	0.138	0.298	0.00798251
Eno1	2.04795e-07	0.90315	0.218	0.124	0.00816212
Rpl18a	2.07107e-07	0.256106	0.953	0.918	0.00825424
Tsc22d1	2.09585e-07	-0.878018	0.055	0.177	0.00835301
Cpm	2.12519e-07	-0.909823	0.025	0.132	0.00846994
Rpl36	2.12554e-07	0.389826	0.764	0.759	0.00847136
Gstt1	2.51931e-07	-0.761138	0.025	0.134	0.0100407
Aldh2	2.58743e-07	-0.501755	0.153	0.322	0.0103122
Ftl1-ps1	2.63489e-07	-0.791014	0.055	0.177	0.0105014
Creg1	2.81684e-07	-0.75109	0.076	0.209	0.0112265
Scd2	2.86934e-07	-0.761938	0.091	0.23	0.0114358
mt-Nd3	3.05183e-07	-0.612815	0.193	0.364	0.0121631
Tmed10	3.45824e-07	-0.579065	0.098	0.241	0.0137828
Tgfbi	3.49367e-07	-1.01676	0.018	0.118	0.013924
Atpif1	3.66113e-07	-0.568531	0.149	0.31	0.0145914
Cd53	3.68092e-07	0.759703	0.316	0.207	0.0146703
Tap1	3.90464e-07	0.772838	0.109	0.045	0.0155619
Vasp	3.9305e-07	0.764451	0.276	0.173	0.015665
Arpc2	3.98535e-07	0.561325	0.567	0.478	0.0158836
Snord118	4.43586e-07	0.947662	0.124	0.054	0.0176791
Cat	4.57559e-07	-0.656418	0.08	0.213	0.018236
Psap	4.63808e-07	-0.922309	0.215	0.36	0.0184851
Iqgap1	4.69564e-07	-0.652909	0.116	0.262	0.0187145
Cyth4	4.71548e-07	0.848156	0.138	0.064	0.0187935
H2-DMa	4.77623e-07	-0.865661	0.102	0.238	0.0190357
Dstn	5.1439e-07	-0.753883	0.018	0.117	0.020501
Ctsz	5.43955e-07	-0.6206	0.109	0.256	0.0216793
Borcs7	5.50507e-07	0.870875	0.105	0.044	0.0219404
Gm43085	5.50647e-07	-0.80178	0.033	0.14	0.021946
Atp6v1a	5.78798e-07	-0.784745	0.029	0.133	0.023068
Mical1	6.19911e-07	0.738951	0.084	0.03	0.0247066
Actn1	6.30137e-07	-0.855151	0.022	0.121	0.0251141
Anxa4	6.31785e-07	-0.672334	0.025	0.129	0.0251798
Ifi30	6.40602e-07	-0.664693	0.08	0.211	0.0255312
Ptpn18	7.26448e-07	0.834176	0.258	0.161	0.0289526
Adk	7.86162e-07	-0.806409	0.029	0.13	0.0313325
Muc1	8.11096e-07	-0.695692	0.102	0.238	0.0323262
Pls3	8.12485e-07	-0.787034	0.011	0.101	0.0323816
Scnn1a	8.27112e-07	-0.913701	0.011	0.101	0.0329646
Lrg1	9.01144e-07	-0.894778	0.073	0.196	0.0359151
Nfe2l2	9.21731e-07	-0.809524	0.044	0.153	0.0367356
Npm3	9.44181e-07	0.876692	0.142	0.068	0.0376303
Ric8a	9.46891e-07	0.707803	0.102	0.042	0.0377384
Ank3	9.72885e-07	-0.77177	0.011	0.1	0.0387743
Cystm1	9.74175e-07	-0.586671	0.044	0.155	0.0388258
Irx1	1.00458e-06	-0.785461	0.018	0.112	0.0400375
Cnpy2	1.0981e-06	-0.67977	0.033	0.136	0.0437647
Avpi1	1.10975e-06	-0.657237	0.051	0.165	0.0442292
Thy1	1.14872e-06	0.78243	0.145	0.07	0.0457821
Lgi3	1.1542e-06	-0.74548	0.073	0.193	0.0460005
Hmgn1	1.19515e-06	-0.588372	0.098	0.235	0.0476327
Hexa	1.22361e-06	-0.83477	0.029	0.129	0.048767
Tmem256	1.28164e-06	-0.595749	0.091	0.222	0.0510796
Il33	1.30025e-06	-0.84937	0.047	0.154	0.0518214
H2-Eb1	1.39024e-06	-1.42995	0.353	0.5	0.0554078
Adgrf5	1.39078e-06	-0.839848	0.047	0.156	0.0554295
Tppp3	1.39871e-06	-0.959526	0.047	0.157	0.0557456
Serpinh1	1.4302e-06	-1.04785	0.025	0.121	0.0570004
Gclc	1.5857e-06	-0.783438	0.029	0.128	0.0631982
Lpl	1.60085e-06	-0.980976	0.044	0.15	0.063802
Abcd3	1.62823e-06	-0.69699	0.025	0.122	0.0648933
Ccl3	1.63412e-06	0.599272	0.225	0.129	0.0651278
Tspan32	1.66053e-06	0.617333	0.073	0.025	0.0661806
Ly6e	1.66698e-06	-0.507523	0.513	0.697	0.0664374
Rps11	1.67963e-06	0.300392	0.775	0.765	0.0669417
Id3	1.7317e-06	-1.25842	0.025	0.12	0.0690168
Cstb	1.75293e-06	-0.720541	0.073	0.192	0.069863
Tmem176a	1.82409e-06	-0.708217	0.12	0.254	0.072699
Ppic	2.01258e-06	-0.844059	0.018	0.106	0.0802114
Il18r1	2.14417e-06	0.79369	0.102	0.043	0.0854557
Krt8	2.15189e-06	-0.81457	0.055	0.164	0.0857637
Sash3	2.28947e-06	0.746364	0.073	0.026	0.0912469
Arhgap25	2.49128e-06	0.722277	0.084	0.032	0.0992898
Rap1b	2.49736e-06	0.917544	0.28	0.191	0.0995324
Arhgap9	2.50482e-06	0.673925	0.105	0.045	0.0998296
Fam189b	2.54158e-06	0.580831	0.062	0.02	0.101295
Ccnd1	2.58419e-06	-0.682601	0.025	0.119	0.102993
Ldlrap1	2.5942e-06	0.629925	0.055	0.017	0.103392
Rhof	2.5999e-06	0.649671	0.062	0.02	0.103619
Prdx1	2.76476e-06	-0.531259	0.302	0.474	0.11019
Atp1b3	2.85542e-06	0.705214	0.287	0.19	0.113803
Nkx2-1	2.97085e-06	-0.679483	0.022	0.112	0.118403
Gprc5a	3.1214e-06	-0.957535	0.029	0.124	0.124404
Socs2	3.1681e-06	-0.561757	0.065	0.18	0.126265
Lrp10	3.1722e-06	0.843055	0.196	0.114	0.126428
Herpud1	3.3411e-06	-0.505627	0.087	0.212	0.13316
Ifi27l2a	3.6179e-06	-1.0058	0.095	0.21	0.144191
Gadd45g	3.84872e-06	-0.957494	0.04	0.137	0.153391
Csrp1	3.96877e-06	-0.754701	0.055	0.159	0.158175
Sipa1	4.02725e-06	0.725569	0.124	0.058	0.160506
Rps24	4.09727e-06	0.278971	0.778	0.754	0.163297
Crip2	4.45412e-06	-0.626474	0.164	0.308	0.177519
Dag1	4.63316e-06	-0.751459	0.004	0.078	0.184654
Gm14303	4.69847e-06	-0.468223	0.207	0.369	0.187257
Lgmn	4.7124e-06	-0.698692	0.018	0.105	0.187813
Tkt	4.73922e-06	-0.648287	0.058	0.165	0.188882
Cd47	4.76345e-06	0.783405	0.316	0.231	0.189847
Oaz2	4.87789e-06	-0.576002	0.062	0.172	0.194408
Cldn3	4.99134e-06	-0.621416	0.138	0.274	0.19893
Snord13	5.05428e-06	0.887554	0.175	0.097	0.201438
Cyp4b1	5.1202e-06	-1.17352	0.011	0.091	0.204065
Ugcg	5.32473e-06	0.599887	0.058	0.019	0.212217
Bcam	5.35468e-06	-0.68151	0.069	0.18	0.213411
Clic4	5.6085e-06	-0.72417	0.015	0.097	0.223527
Emb	5.62005e-06	-0.600283	0.076	0.191	0.223987
Snx18	5.70321e-06	0.545207	0.058	0.019	0.227301
Psmb8	5.80945e-06	0.680444	0.302	0.207	0.231536
Fgfr2	5.93388e-06	-0.675172	0.018	0.102	0.236495
Rpl32	5.98706e-06	0.212997	0.891	0.882	0.238614
Pmp22	6.0881e-06	-1.04552	0.015	0.095	0.242641
Rpl14	6.24352e-06	0.283868	0.796	0.745	0.248836
Dusp1	6.9237e-06	-0.711038	0.251	0.394	0.275944
Trbc2	7.02953e-06	0.442789	0.175	0.091	0.280162
Ppp1r14c	7.37525e-06	-0.550028	0.04	0.137	0.293941
Slc31a1	7.38871e-06	-0.595203	0.04	0.135	0.294477
Aplp2	7.39173e-06	-0.417361	0.065	0.179	0.294597
Tnfaip1	7.58659e-06	-0.605199	0.051	0.151	0.302364
Sp100	7.67846e-06	0.788155	0.156	0.083	0.306025
Tspan8	7.85306e-06	-0.844514	0.011	0.087	0.312984
Epas1	7.97228e-06	-0.641605	0.047	0.147	0.317735
Timp3	8.67476e-06	-1.11182	0.04	0.132	0.345733
Mtch1	8.74443e-06	-0.603316	0.051	0.15	0.348509
Glul	8.87846e-06	-0.672603	0.025	0.111	0.353851
Ubc	9.00355e-06	-0.437646	0.433	0.611	0.358837
Sept6	9.46897e-06	0.815074	0.08	0.032	0.377386
Cdkn2d	9.84364e-06	0.626092	0.098	0.043	0.392318
Egr1	1.02417e-05	-0.933412	0.055	0.152	0.408183
Hspb1	1.04561e-05	-0.928221	0.055	0.153	0.416728
Bcl2	1.05811e-05	0.704548	0.08	0.032	0.421711
Cyb5r3	1.06059e-05	-0.400229	0.084	0.202	0.422698
Mlc1	1.07493e-05	-0.620476	0.025	0.11	0.428415
Gpr171	1.09065e-05	0.580307	0.069	0.026	0.43468
Tpst2	1.10071e-05	0.793927	0.124	0.061	0.438687
Tspan11	1.14312e-05	-0.586566	0.007	0.08	0.455592
Nupr1	1.15246e-05	-0.553901	0.142	0.274	0.459313
Itgb7	1.16093e-05	0.750741	0.116	0.056	0.462687
Gdi2	1.16431e-05	-0.442015	0.113	0.24	0.464036
Anxa2	1.20731e-05	0.518491	0.509	0.445	0.481175
Fdps	1.27519e-05	-0.656552	0.025	0.109	0.508228
Rap2b	1.29318e-05	0.494252	0.051	0.016	0.515398
Cd9	1.30473e-05	-0.745953	0.255	0.405	0.519999
Smim6	1.33197e-05	-0.61495	0.025	0.109	0.530856
Eif4h	1.51716e-05	-0.506006	0.109	0.23	0.604663
RP23-269H21.1	1.55826e-05	-0.494029	0.047	0.143	0.621044
Krt18	1.62707e-05	-0.641786	0.033	0.119	0.648469
Dennd1c	1.63863e-05	0.569495	0.055	0.018	0.653075
Anxa6	1.63989e-05	0.848852	0.225	0.147	0.653578
Col4a1	1.64096e-05	-0.721638	0.025	0.107	0.654006
Tmem205	1.76129e-05	-0.514473	0.025	0.109	0.701964
Ccm2	1.77881e-05	0.737266	0.109	0.052	0.708943
Tmem243	1.78882e-05	-0.562938	0.033	0.119	0.712933
Grb14	1.81094e-05	-0.69155	0.015	0.088	0.721752
Sftpa1	1.8338e-05	-1.4361	0.924	0.919	0.73086
Sema4a	1.95989e-05	0.691832	0.087	0.038	0.781115
Ramp1	1.9965e-05	-0.512754	0.055	0.152	0.795706
Fosb	2.02875e-05	-0.905659	0.022	0.099	0.808559
Aim1	2.04253e-05	0.55009	0.051	0.017	0.814049
Scpep1	2.04977e-05	-0.663286	0.011	0.082	0.816937
Enpep	2.18773e-05	-0.567972	0.004	0.069	0.871921
Pi4k2b	2.21976e-05	-0.512479	0.04	0.13	0.884687
Gpsm3	2.29471e-05	0.716206	0.142	0.075	0.914556
Cldn7	2.33401e-05	-0.639175	0.015	0.087	0.93022
Hp	2.41608e-05	-0.728312	0.244	0.385	0.962929
Adgrg1	2.45566e-05	-0.622127	0.011	0.081	0.978703
Gpx4	2.46348e-05	-0.429926	0.167	0.304	0.981821
Ang	2.54984e-05	-0.599559	0.051	0.143	1
Leprotl1	2.58688e-05	0.868522	0.138	0.075	1
Selenos	2.80815e-05	-0.453102	0.084	0.191	1
Bex2	2.80909e-05	-0.564543	0.058	0.155	1
Snx25	2.81851e-05	-0.568816	0	0.06	1
Acaa2	2.83552e-05	-0.595262	0.022	0.098	1
Hsbp1	2.94154e-05	-0.460657	0.087	0.195	1
Cnn2	2.94705e-05	0.743507	0.353	0.28	1
Pgam5	2.95922e-05	0.526263	0.055	0.019	1
Atp6v1b2	2.97845e-05	-0.536476	0.025	0.105	1
Evl	3.08847e-05	0.675071	0.138	0.074	1
Gsta4	3.11305e-05	-0.585418	0.018	0.092	1
Ubash3b	3.15303e-05	0.575161	0.062	0.023	1
Cebpa	3.1659e-05	-0.602269	0.025	0.104	1
Plbd1	3.31665e-05	-0.849069	0.036	0.118	1
Klf4	3.34669e-05	-0.876769	0.011	0.078	1
Atp8a1	3.3926e-05	-0.640483	0.033	0.112	1
Pkp3	3.44301e-05	0.608797	0.058	0.021	1
Ccr2	3.45096e-05	0.641967	0.105	0.05	1
Slc39a8	3.45423e-05	-0.671659	0.029	0.107	1
Gm2a	3.4815e-05	-0.754386	0.051	0.139	1
Rexo1	3.55139e-05	0.565618	0.051	0.017	1
Me1	3.6835e-05	-0.526431	0	0.059	1
Tmem59	3.68834e-05	-0.42518	0.153	0.281	1
Sec14l3	3.79271e-05	-0.875072	0.029	0.107	1
Col6a1	3.80546e-05	-0.742089	0.015	0.083	1
Elf1	3.82047e-05	0.609625	0.131	0.068	1
Ppp1r12a	3.8362e-05	0.749782	0.164	0.095	1
Mcl1	3.85776e-05	-0.636118	0.087	0.191	1
Igfbp6	4.46068e-05	-0.885646	0.033	0.111	1
Mprip	4.46408e-05	-0.616803	0.011	0.078	1
Cdh1	4.48486e-05	-0.549941	0.022	0.096	1
Prkch	4.51004e-05	0.500242	0.065	0.025	1
Mylk	4.68277e-05	-0.601934	0.022	0.095	1
Apoa1bp	4.90034e-05	-0.467802	0.051	0.141	1
Acoxl	5.09394e-05	-0.585367	0.015	0.083	1
Zdhhc3	5.10043e-05	-0.586524	0.076	0.174	1
Rgs10	5.32353e-05	-0.686865	0.029	0.106	1
Tceal8	5.49244e-05	-0.608915	0.022	0.093	1
Pld4	5.49805e-05	-0.791534	0.018	0.087	1
Trim12a	5.63636e-05	0.650543	0.076	0.032	1
Cd72	5.65931e-05	0.601051	0.069	0.028	1
Rps3a1	5.7806e-05	0.27707	0.764	0.785	1
Nucb2	5.91424e-05	-0.377531	0.047	0.134	1
Wipf1	5.93139e-05	0.690539	0.102	0.049	1
Acsl5	6.09164e-05	-0.410864	0.044	0.129	1
Epcam	6.10919e-05	-0.526972	0.015	0.082	1
Iah1	6.18036e-05	-0.512097	0.036	0.116	1
Tfrc	6.18958e-05	-0.592441	0.022	0.092	1
mt-Rnr1	6.2727e-05	-0.504341	0.415	0.577	1
Cebpd	6.2969e-05	-0.617753	0.062	0.155	1
Glrx	6.63974e-05	-0.597975	0.015	0.081	1
Esam	6.71964e-05	-0.621953	0.033	0.111	1
Icam1	6.80186e-05	-0.620753	0.084	0.182	1
Fdx1	7.04807e-05	-0.51184	0.011	0.075	1
Prdx4	7.1583e-05	-0.544416	0.018	0.087	1
Cdkn1a	7.26179e-05	-0.754682	0.076	0.168	1
Klhl6	7.30861e-05	0.574059	0.08	0.035	1
Ppp1ca	7.82087e-05	0.667886	0.338	0.273	1
Pitpnm1	7.87839e-05	0.605973	0.058	0.022	1
Col4a2	7.88352e-05	-0.610232	0.022	0.092	1
Gstk1	7.94102e-05	-0.530181	0.011	0.074	1
Rgs1	7.98587e-05	0.602502	0.135	0.072	1
AU021092	8.09028e-05	-0.545512	0.011	0.074	1
Hdc	8.19954e-05	-0.771814	0.036	0.114	1
Cryab	8.38947e-05	-0.691177	0.029	0.103	1
Mthfd1	8.4214e-05	-0.519281	0.018	0.086	1
Aprt	8.43801e-05	-0.581369	0.058	0.145	1
Nfatc1	8.54639e-05	0.676987	0.058	0.022	1
Irx3	8.72604e-05	-0.530247	0.011	0.072	1
Arl1	8.7493e-05	-0.366426	0.036	0.115	1
Smim22	8.86575e-05	-0.546436	0.022	0.09	1
Fam65b	9.01723e-05	0.555281	0.065	0.026	1
Anxa1	9.14788e-05	-0.596211	0.102	0.206	1
Stard3nl	9.22944e-05	-0.501493	0.033	0.108	1
Mbnl2	9.23016e-05	-0.569804	0.018	0.085	1
Pmvk	9.37346e-05	-0.597685	0.015	0.078	1
Dram2	9.42401e-05	-0.552135	0.018	0.084	1
Rpl37a	9.48724e-05	0.211745	0.851	0.824	1
Ctsc	9.54675e-05	-0.452185	0.233	0.368	1
Ier3	9.58349e-05	-0.897518	0.084	0.175	1
Ifrd1	9.61322e-05	-0.576584	0.102	0.203	1
Tmem238	9.67581e-05	-0.63064	0.018	0.083	1
Ddx39	9.74162e-05	0.703098	0.109	0.056	1
Cd68	9.79053e-05	-0.784949	0.051	0.131	1
Ptov1	9.90512e-05	-0.556332	0.007	0.066	1
Tns1	9.997e-05	-0.684319	0.018	0.084	1
Dbp	0.000100206	-0.561869	0.015	0.079	1
Axl	0.000100287	-0.679221	0.011	0.072	1
Gstt3	0.000102788	-0.522821	0.007	0.066	1
H2-DMb1	0.000103677	-0.570308	0.08	0.174	1
Rps13	0.000104014	0.296503	0.658	0.634	1
Runx3	0.00010634	0.455247	0.051	0.018	1
Asah1	0.000106462	-0.5144	0.04	0.118	1
Nenf	0.000107399	-0.489339	0.036	0.113	1
Por	0.00011188	-0.491775	0.058	0.144	1
Nkd1	0.000113946	-0.574467	0.011	0.071	1
Cyr61	0.000114369	-1.31314	0.007	0.064	1
Nfix	0.000115473	-0.567679	0.007	0.064	1
Tmem30a	0.000116481	-0.401353	0.08	0.176	1
Plekhb1	0.000117539	-0.510199	0.007	0.065	1
Jup	0.000118801	-0.558273	0.018	0.084	1
Stmn1	0.000119905	-0.448131	0.065	0.155	1
Sptbn1	0.00012332	-0.535739	0.036	0.112	1
Atp2a2	0.000123831	-0.587028	0.011	0.07	1
Atf3	0.000124503	-0.772599	0.069	0.156	1
Degs1	0.000124716	-0.455052	0.12	0.226	1
Tst	0.00012584	-0.535411	0.015	0.077	1
Kcnab2	0.000129124	0.574885	0.051	0.018	1
Nedd4	0.000132137	-0.455907	0.036	0.112	1
Igfbp4	0.000132984	-1.10471	0.011	0.07	1
Nfkbiz	0.000133247	-0.708897	0.022	0.088	1
Cadm1	0.000135476	-0.492521	0.047	0.127	1
Aldoa	0.000135988	-0.339721	0.135	0.251	1
Pdcd4	0.000136301	0.521747	0.055	0.021	1
Etv5	0.00013687	-0.463525	0.044	0.121	1
Nisch	0.000141343	-0.549548	0.022	0.089	1
H6pd	0.000143557	-0.552252	0.004	0.057	1
Inpp5d	0.000148541	0.620337	0.069	0.03	1
Bgn	0.000152734	-1.1544	0.018	0.08	1
Rpa2	0.000153162	0.551799	0.058	0.023	1
Car4	0.000155003	-1.04963	0.007	0.063	1
Morf4l2	0.000155957	-0.433887	0.033	0.106	1
Tgif1	0.000158797	-0.717457	0.025	0.092	1
Mcfd2	0.000159353	-0.463686	0.033	0.105	1
Tes	0.000161393	0.741269	0.109	0.057	1
Wls	0.000164799	-0.474395	0.036	0.109	1
Nfkbia	0.000166098	-0.820101	0.211	0.323	1
Naaa	0.000166533	-0.784285	0.022	0.086	1
Ppib	0.000167357	-0.270046	0.135	0.248	1
Scimp	0.000168264	0.534132	0.055	0.021	1
P2rx4	0.000172101	-0.495286	0.004	0.056	1
mt-Tp	0.000172976	-0.502713	0.051	0.129	1
Mal2	0.000174804	-0.550018	0.011	0.069	1
Fyb	0.000175095	0.564807	0.109	0.056	1
H3f3a	0.000176458	-0.421088	0.24	0.377	1
Gstm1	0.000179594	-0.612452	0.131	0.232	1
Cxcl2	0.000181203	-1.64761	0.098	0.186	1
H1f0	0.000184139	-0.437427	0.033	0.104	1
Ikzf1	0.00019707	0.541505	0.084	0.039	1
mt-Tm	0.000197424	-0.383536	0.073	0.162	1
Hist1h2bc	0.000202806	-0.567187	0.047	0.123	1
Ppp2ca	0.000204905	-0.59703	0.018	0.079	1
Pabpc1	0.000212383	0.509873	0.455	0.409	1
Ubac2	0.000212389	0.689049	0.102	0.053	1
Sept11	0.000214793	0.584944	0.069	0.03	1
Alas1	0.000218116	-0.469936	0.007	0.061	1
Pglyrp1	0.00021885	0.508626	0.12	0.064	1
Tra2a	0.000219177	-0.601812	0.025	0.09	1
Cfap20	0.000226682	-0.444428	0.022	0.085	1
Soat1	0.000235406	-0.45377	0.025	0.091	1
Cox6a2	0.00023693	-0.544188	0.051	0.127	1
Prkar1a	0.000238491	0.709074	0.233	0.165	1
Chia1	0.000238809	-0.596739	0.073	0.158	1
Lmo4	0.000239219	-0.506122	0.091	0.182	1
Cd63-ps	0.000245144	-0.501064	0.004	0.053	1
Atp6v1c2	0.000248605	-0.458088	0.025	0.09	1
Mme	0.000249116	-0.433206	0.018	0.079	1
Lrp1	0.000250463	-0.625959	0.011	0.066	1
Atp6v1g1	0.000258055	-0.30267	0.153	0.27	1
Myadm	0.000260797	-0.573959	0.004	0.053	1
Ost4	0.000262653	-0.350688	0.051	0.129	1
Plet1	0.000262906	-0.735571	0.015	0.072	1
Gpr18	0.000265497	0.436802	0.051	0.019	1
Tspan1	0.000266198	-0.526046	0.004	0.053	1
Plaur	0.000267821	-0.810071	0.051	0.124	1
Slc9a3r2	0.000268544	-0.558979	0.036	0.105	1
Ptgs1	0.000269492	-0.390151	0.007	0.06	1
Lpin1	0.000272588	0.584368	0.069	0.03	1
Pcyt2	0.000272612	-0.454309	0.018	0.078	1
Plin2	0.000283293	-0.590558	0.069	0.151	1
Pdcd10	0.000290663	0.780257	0.12	0.067	1
Apoc1	0.000292154	-0.590288	0.065	0.145	1
Ubl3	0.000292211	-0.518902	0.044	0.116	1
Deptor	0.000294753	-0.495212	0.011	0.065	1
Socs3	0.000300651	-0.782086	0.036	0.103	1
Cltc	0.000301024	-0.428259	0.033	0.099	1
Fcgrt	0.000310786	-0.473704	0.029	0.095	1
Dirc2	0.000314112	-0.477392	0.007	0.059	1
Bcl2a1d	0.000315356	-0.720949	0.025	0.088	1
Acsl4	0.000316325	-0.379276	0.044	0.116	1
Fads1	0.000316739	-0.496765	0.011	0.065	1
Zfp36l1	0.000317692	-0.476958	0.065	0.147	1
Dhrs3	0.000320179	-0.555587	0.025	0.088	1
Thbs1	0.000324311	-1.00586	0.011	0.064	1
Bsg	0.000328572	-0.245727	0.211	0.347	1
Hebp1	0.000331852	-0.545788	0.007	0.059	1
Hhex	0.000337415	0.554126	0.062	0.026	1
Atp13a3	0.000346195	-0.45225	0.004	0.052	1
Hacd3	0.000349125	-0.37221	0.018	0.077	1
Limch1	0.00035359	-0.575225	0.011	0.065	1
Lmo7	0.000353665	-0.564601	0.007	0.058	1
Qk	0.00036066	-0.525627	0.004	0.051	1
Atp11a	0.000365894	-0.454144	0.084	0.17	1
Slc25a51	0.000368674	-0.479515	0.011	0.064	1
Slc26a9	0.000370415	-0.398904	0.007	0.058	1
Phldb2	0.000371618	-0.532524	0.011	0.063	1
Mgll	0.000374284	-0.586675	0.015	0.07	1
Stx12	0.000376954	-0.446155	0.015	0.07	1
Hcls1	0.000378269	0.625982	0.16	0.099	1
Cybb	0.000378974	-0.773577	0.084	0.163	1
Ddt	0.000379161	-0.481991	0.025	0.086	1
Tpd52	0.000384793	-0.452674	0.065	0.144	1
Abhd11	0.000385033	-0.458603	0.007	0.058	1
Kcnj15	0.00038812	-0.449004	0.007	0.057	1
Cd302	0.00038933	-0.409812	0.029	0.094	1
Rpl19	0.000394995	0.306463	0.655	0.626	1
Gabarapl1	0.000399604	-0.417399	0.022	0.081	1
Nfib	0.000399976	-0.507101	0.007	0.057	1
Fbxo6	0.000406773	-0.457254	0.007	0.057	1
Cav2	0.000407661	-0.635968	0.007	0.057	1
Ephx1	0.000408057	-0.386891	0.007	0.057	1
Etfb	0.000419111	-0.267847	0.095	0.188	1
Prdx2	0.00042013	-0.392339	0.076	0.16	1
Fmo2	0.000421723	-0.607995	0.004	0.05	1
Cebpb	0.000427133	-0.715377	0.033	0.096	1
Col1a2	0.000436602	-1.69468	0.025	0.084	1
Ndufc2	0.000445934	-0.328542	0.113	0.21	1
Tspan31	0.000448711	-0.491022	0.011	0.063	1
Il1r2	0.000452048	-1.22679	0.011	0.062	1
Ear2	0.000461672	-1.16777	0.065	0.137	1
Mpeg1	0.000461777	-0.710338	0.058	0.13	1
Kif5b	0.000463991	-0.340855	0.084	0.171	1
Med8	0.000465418	-0.443369	0.015	0.069	1
Lilr4b	0.000467837	-0.884699	0.029	0.09	1
Wfdc21	0.00046871	-1.10147	0.033	0.095	1
Efhd2	0.000469796	0.644464	0.142	0.086	1
Smim1	0.000470374	-0.382095	0.007	0.057	1
Sec14l4	0.000478707	-0.460578	0.015	0.068	1
Hsd17b12	0.000481262	-0.424501	0.018	0.075	1
Ldlr	0.000483798	-0.482772	0.015	0.068	1
Rab1a	0.000485114	-0.422922	0.069	0.148	1
Crb3	0.000487703	-0.365443	0.018	0.075	1
Plek	0.000489053	0.417283	0.171	0.107	1
Brd7	0.000491353	-0.425061	0.025	0.086	1
Tnfrsf12a	0.000494135	-0.46995	0.004	0.05	1
Sat1	0.000499112	-0.455215	0.142	0.244	1
P4hb	0.000503108	-0.260148	0.167	0.285	1
Ndufa7	0.000504175	-0.260281	0.178	0.295	1
Cbx6	0.000507554	-0.419658	0.015	0.068	1
Ifitm2	0.000511423	-0.496082	0.164	0.265	1
Ostf1	0.000511636	0.643684	0.236	0.171	1
Mrpl14	0.000519457	-0.336447	0.062	0.14	1
Adssl1	0.000524428	-0.501443	0.007	0.055	1
Maob	0.000527042	-0.381589	0.007	0.056	1
Parva	0.00053009	-0.430613	0.007	0.055	1
Slc6a6	0.000532671	-0.461066	0.025	0.085	1
Aes	0.000534799	-0.420308	0.073	0.152	1
Arf4	0.000538024	-0.322534	0.087	0.176	1
Fermt2	0.000538458	-0.561799	0.007	0.055	1
Serpine2	0.000549957	-0.578377	0.007	0.055	1
G0s2	0.000553088	-1.44277	0.036	0.099	1
Lrp2	0.000563624	-0.396525	0.011	0.062	1
Lmna	0.000565472	-0.551882	0.069	0.145	1
S100a16	0.000569658	-0.514388	0.011	0.061	1
Ppp1r15a	0.000572932	-0.622209	0.025	0.084	1
Mmp15	0.000574506	-0.470681	0.018	0.072	1
Cald1	0.0005873	-0.490271	0.015	0.067	1
Rasa3	0.00058784	0.541224	0.073	0.034	1
Dnmt1	0.00059468	0.487072	0.051	0.021	1
Lta4h	0.000604972	0.721057	0.116	0.067	1
Manf	0.000616128	-0.339134	0.062	0.138	1
Nagk	0.000616612	-0.465103	0.015	0.067	1
Rps2	0.000618624	0.342031	0.676	0.678	1
Rarres2	0.000624324	-0.722965	0.011	0.061	1
Tor1aip1	0.000631443	-0.473069	0.018	0.073	1
Tubb4b	0.000632177	-0.336614	0.116	0.214	1
Pdzk1ip1	0.000636601	-0.392037	0.018	0.073	1
Tpt1-ps3	0.000639507	-0.335954	0.076	0.157	1
Sypl	0.000640753	-0.414084	0.058	0.131	1
Prdx5	0.000641421	-0.434091	0.156	0.259	1
Akr1a1	0.000647468	-0.266208	0.251	0.396	1
Cnpy3	0.000652134	-0.45217	0.015	0.067	1
RP24-381P6.1	0.000665751	-0.301842	0.033	0.095	1
Col3a1	0.000668241	-1.64148	0.018	0.071	1
Hint2	0.000668792	-0.37006	0.033	0.095	1
Txndc17	0.000676572	-0.360478	0.076	0.157	1
Prr15l	0.000680987	-0.495687	0.022	0.077	1
Idh2	0.000700144	-0.386223	0.047	0.115	1
Apbb1ip	0.000702878	0.628505	0.113	0.063	1
Adamts1	0.000718004	-0.694553	0.018	0.071	1
Cd83	0.000719357	-0.942693	0.095	0.173	1
Dynlrb1	0.000719998	-0.23678	0.185	0.308	1
Gadd45b	0.000720007	-0.782131	0.08	0.156	1
Ets2	0.000721422	-0.636882	0.029	0.087	1
Metap2	0.000729008	-0.402691	0.069	0.144	1
Cox7a2l	0.00073342	-0.265394	0.164	0.27	1
mt-Tq	0.000737831	-0.503163	0.018	0.071	1
Tmem50b	0.000740616	-0.320194	0.084	0.168	1
Gm6377	0.000747119	-0.583556	0.007	0.053	1
Ly6a	0.00074712	-0.92598	0.098	0.177	1
Ufc1	0.000747914	-0.336961	0.04	0.105	1
Ms4a1	0.000771934	-0.915507	0.025	0.081	1
Fkbp5	0.000779455	0.58413	0.065	0.03	1
Rps16	0.000786055	0.211337	0.687	0.671	1
Cxcl17	0.000797716	-0.483326	0.007	0.053	1
Satb1	0.000804287	0.526633	0.069	0.032	1
Tcea3	0.000817649	-0.464473	0.007	0.052	1
Il16	0.000819687	0.611143	0.08	0.04	1
Ldhb	0.000820416	-0.40438	0.091	0.174	1
Dusp5	0.000827495	0.566955	0.084	0.043	1
Pnp	0.000842853	-0.47353	0.025	0.081	1
Gm26917	0.000846362	0.476555	0.171	0.111	1
Nr4a1	0.000854396	-0.661715	0.116	0.199	1
Rpl23a	0.000856969	0.272157	0.709	0.691	1
Ndufb9	0.000858467	-0.239997	0.135	0.233	1
Pdlim1	0.000864407	-0.324579	0.124	0.217	1
Clec4n	0.000878166	-0.659761	0.011	0.058	1
Rbpjl	0.000885616	-0.397002	0.025	0.082	1
Rnf145	0.000886756	-0.412603	0.007	0.052	1
Slc25a4	0.000900836	-0.399465	0.109	0.196	1
mt-Ta	0.000902556	-0.368415	0.025	0.082	1
Cfp	0.000908483	-0.595025	0.022	0.076	1
Ywhae	0.000928723	-0.35138	0.113	0.201	1
Fam162a	0.000937132	-0.368473	0.033	0.093	1
Esyt1	0.000940562	0.615142	0.076	0.038	1
Spry1	0.000966877	-0.401604	0.015	0.064	1
Fip1l1	0.000976365	0.667749	0.087	0.046	1
Inmt	0.0009851	-1.65288	0.058	0.124	1
Sdpr	0.000989861	-0.860818	0.018	0.068	1
Smim14	0.00100703	-0.279595	0.076	0.155	1
Hspa5	0.00100973	-0.273953	0.204	0.324	1
Acap1	0.00101764	0.418055	0.051	0.021	1
Iscu	0.00104291	-0.402711	0.025	0.081	1
Lbp	0.00104643	-0.427373	0.007	0.051	1
Fam105a	0.0010465	0.648352	0.091	0.049	1
Cd24a	0.00105096	-0.542721	0.069	0.142	1
Sem1	0.00105097	-0.252447	0.215	0.335	1
Pdia6	0.00105384	-0.340197	0.142	0.236	1
Aqp1	0.00106317	-0.995466	0.022	0.074	1
Map1lc3a	0.00106433	-0.239707	0.135	0.233	1
Smpdl3a	0.0010859	-0.419782	0.062	0.132	1
Tmem50a	0.0010889	0.569452	0.356	0.305	1
Npnt	0.00109509	-0.543256	0.015	0.063	1
Irx2	0.00110069	-0.382344	0.018	0.069	1
Bphl	0.00110321	-0.35055	0.011	0.057	1
Tpm4	0.00111151	0.589081	0.258	0.199	1
C1qc	0.00111314	-1.43566	0.007	0.05	1
Tpp1	0.00111779	-0.404961	0.036	0.096	1
Cdca4	0.00112802	0.518643	0.055	0.024	1
Rhob	0.00112987	-0.382123	0.036	0.096	1
Atp6v0b	0.00113897	-0.231435	0.131	0.23	1
Rtn4	0.00114176	-0.367942	0.029	0.086	1
Ctnna1	0.00117087	-0.379259	0.051	0.117	1
Csrnp1	0.00117745	-0.634601	0.022	0.073	1
Anapc13	0.00119697	-0.239706	0.113	0.203	1
Bmp4	0.00120623	-0.43524	0.007	0.05	1
Acaa1a	0.0012189	-0.292266	0.065	0.138	1
Selenof	0.00125233	-0.356111	0.164	0.264	1
Sparcl1	0.00125701	-1.06259	0.015	0.061	1
Nr4a2	0.00126014	0.580868	0.069	0.034	1
Vsig2	0.00126966	-0.434632	0.007	0.05	1
Clic3	0.00127281	-0.471625	0.076	0.149	1
Rps26-ps1	0.00127331	-0.534121	0.025	0.078	1
Maff	0.00127365	-0.455324	0.015	0.062	1
Sp110	0.0012779	0.512305	0.087	0.046	1
Ifitm3	0.00128008	-0.706246	0.287	0.389	1
Smim10l1	0.00130543	-0.395608	0.007	0.05	1
Picalm	0.00130794	-0.421566	0.04	0.101	1
Prex1	0.00133054	0.602613	0.058	0.027	1
Atox1	0.00133596	-0.259681	0.255	0.372	1
Snap23	0.0013408	-0.471061	0.011	0.056	1
Sod3	0.00137421	-0.967891	0.018	0.066	1
Plin3	0.00138066	-0.309339	0.025	0.079	1
Mrpl17	0.00138205	-0.382538	0.018	0.068	1
Sar1a	0.00138569	-0.354653	0.055	0.12	1
Znhit1	0.00139596	-0.430926	0.033	0.089	1
Afdn	0.00141867	-0.447868	0.011	0.055	1
Rsbn1l	0.00142012	0.633559	0.153	0.099	1
Rpl7a	0.00142225	-0.208531	0.211	0.329	1
Bex3	0.00143593	-0.391916	0.062	0.129	1
Prr13	0.0014383	0.609107	0.233	0.173	1
Pdgfa	0.00143993	-0.501251	0.011	0.055	1
Dnajb9	0.00147527	-0.277181	0.036	0.095	1
Nbl1	0.00147577	-0.809629	0.018	0.066	1
Calm2	0.00148108	0.539207	0.447	0.424	1
Arfgef3	0.00148425	-0.351108	0.011	0.055	1
Fbxl5	0.00150454	-0.370118	0.025	0.078	1
Slc16a2	0.00150921	-0.366855	0.011	0.055	1
Gm6863	0.00151247	-0.398393	0.018	0.067	1
Psmd14	0.00151633	0.69142	0.135	0.085	1
Ndufb4	0.00152015	-0.228712	0.069	0.141	1
Supt4a	0.0015238	0.580176	0.175	0.118	1
Rps28	0.00153208	-0.283136	0.567	0.714	1
Mapk3	0.00153293	-0.335587	0.033	0.09	1
Trib1	0.00153622	-0.469257	0.018	0.067	1
Secisbp2l	0.00154417	-0.323034	0.015	0.061	1
Gstm2	0.00155721	-0.48174	0.029	0.083	1
Trim25	0.00157479	-0.47617	0.011	0.055	1
Rnf7	0.0015778	-0.301064	0.029	0.084	1
Ociad2	0.00158794	-0.410615	0.011	0.054	1
Shkbp1	0.00158916	0.429192	0.055	0.024	1
Elovl5	0.00159208	-0.278742	0.051	0.115	1
Nab1	0.00159414	0.62179	0.084	0.045	1
Capg	0.00160942	-0.399165	0.098	0.178	1
Myo1c	0.00161392	-0.471389	0.018	0.066	1
Ndufs2	0.00162555	-0.387858	0.036	0.094	1
Fuca1	0.00162793	-0.350848	0.051	0.114	1
Hsd17b4	0.00163807	-0.390413	0.022	0.072	1
Ehd1	0.00164937	-0.480602	0.022	0.072	1
Emp1	0.00165596	-0.442141	0.011	0.055	1
Erp29	0.00166228	-0.421154	0.076	0.147	1
Renbp	0.00166488	-0.357663	0.018	0.066	1
Acox1	0.00166809	-0.344406	0.011	0.055	1
Snx4	0.0016687	-0.379352	0.025	0.077	1
Evi2a	0.00167121	-0.49407	0.015	0.06	1
Ifi35	0.00167163	0.627848	0.105	0.061	1
Col1a1	0.00168106	-1.20218	0.018	0.065	1
Tsen34	0.00170771	-0.388175	0.015	0.06	1
Sumo3	0.00171573	-0.359198	0.055	0.119	1
Prss8	0.00175164	-0.363891	0.011	0.054	1
Lsr	0.00176933	-0.376829	0.015	0.06	1
Ttc39b	0.00178154	0.569504	0.051	0.023	1
Itih4	0.00178773	-0.469585	0.025	0.077	1
Ndufab1	0.00180827	-0.353984	0.058	0.122	1
Eva1b	0.00182064	-0.458707	0.015	0.059	1
Bcl2a1a	0.00182275	-0.535095	0.018	0.065	1
Stx7	0.00183577	-0.316019	0.033	0.089	1
Tlr2	0.00184377	-0.642774	0.029	0.081	1
Eci2	0.00185123	-0.338131	0.015	0.06	1
Plxnb2	0.00185332	-0.412298	0.018	0.065	1
Pltp	0.00186109	-0.661884	0.055	0.117	1
Cyp2b10	0.00186317	-0.587244	0.018	0.065	1
Atp6v0d1	0.00186428	-0.266768	0.073	0.145	1
Hk2	0.00187653	-0.499108	0.018	0.065	1
Rnf166	0.00188191	0.630674	0.091	0.051	1
Atp6v1e1	0.00188975	-0.272105	0.091	0.168	1
Ckb	0.00189004	-0.531855	0.022	0.07	1
Npw	0.00193717	-0.325025	0.058	0.123	1
Comt	0.00195769	-0.345751	0.025	0.076	1
Crip1	0.00195908	-0.0597821	0.578	0.496	1
Anp32b	0.00196835	0.676903	0.189	0.137	1
Tmem242	0.00199283	-0.356864	0.022	0.071	1
Tln1	0.00201055	0.592917	0.145	0.095	1
Riok1	0.00202775	0.479799	0.051	0.023	1
Eif4b	0.0020521	-0.305649	0.022	0.071	1
Plac8	0.00205524	-0.945094	0.091	0.159	1
Slc48a1	0.00206661	-0.241093	0.04	0.098	1
Myh14	0.00207806	-0.293011	0.022	0.071	1
Vps37b	0.00210192	0.493835	0.131	0.08	1
Neat1	0.00211773	-0.504001	0.269	0.372	1
Zdhhc20	0.00214255	0.663997	0.102	0.059	1
Cd151	0.00215505	-0.378948	0.033	0.086	1
Maged1	0.00218282	-0.370703	0.022	0.07	1
Timp2	0.00220069	-0.597345	0.036	0.09	1
Rplp1	0.00221062	0.143163	0.833	0.836	1
Hmox1	0.0022318	-0.501582	0.033	0.085	1
Atp5g3	0.00224507	-0.222102	0.12	0.207	1
Kdelr1	0.00225338	-0.326893	0.058	0.122	1
Ehd4	0.00228794	-0.572451	0.029	0.08	1
Fstl1	0.00228847	-0.647924	0.011	0.052	1
Mob3a	0.00233259	0.52578	0.069	0.035	1
Vamp5	0.00237826	-0.39254	0.015	0.058	1
Ppp1cb	0.00237931	-0.290924	0.04	0.097	1
Srebf2	0.00239438	-0.3391	0.022	0.069	1
Slc25a39	0.00241971	-0.338872	0.058	0.12	1
Cxcl16	0.0024785	-0.452071	0.047	0.105	1
Ehd2	0.00248073	-0.467912	0.018	0.063	1
Mal	0.00249926	-0.350418	0.011	0.051	1
Gpx8	0.00252845	-0.362971	0.036	0.09	1
Toporsos	0.00255348	-0.354763	0.025	0.075	1
Olfm1	0.00256665	0.598326	0.055	0.026	1
Rgs2	0.00257417	0.316698	0.24	0.173	1
Hdgf	0.00258152	-0.232811	0.047	0.107	1
Hspa1a	0.00261267	-0.637366	0.218	0.308	1
Plpp3	0.00264825	-0.622867	0.015	0.057	1
Cd44	0.00267882	-0.387223	0.105	0.182	1
Hibadh	0.00270639	-0.299892	0.015	0.057	1
Fam129b	0.00272754	-0.338701	0.033	0.084	1
Ifi203	0.00274739	0.521501	0.091	0.051	1
Scamp1	0.00275597	-0.316838	0.011	0.051	1
Mef2c	0.00280543	-0.633161	0.015	0.056	1
Coq10b	0.00280846	-0.385957	0.025	0.074	1
Nap1l1	0.00281852	-0.297713	0.062	0.126	1
Slco2a1	0.00282804	-0.432863	0.015	0.057	1
Paip2	0.00285056	-0.19418	0.105	0.186	1
Chka	0.00286739	-0.213348	0.033	0.084	1
Ski	0.00289886	-0.400978	0.011	0.051	1
Pisd	0.00292193	-0.346425	0.015	0.057	1
Pgd	0.00294182	-0.266868	0.069	0.136	1
8430408G22Rik	0.00295196	-0.44745	0.011	0.051	1
Scand1	0.00295915	-0.281366	0.08	0.15	1
Cdc37	0.00296028	0.702174	0.185	0.135	1
Pbx1	0.00300607	-0.329456	0.011	0.051	1
Hck	0.00304013	-0.488326	0.015	0.056	1
Pdlim2	0.00304548	-0.28784	0.051	0.11	1
Mpc2	0.00305601	-0.196692	0.116	0.201	1
Apoe	0.0030586	-0.885207	0.345	0.456	1
Hmgcs1	0.00305968	-0.277445	0.025	0.073	1
Ly6d	0.00306582	-1.03659	0.047	0.1	1
Pcolce	0.00311681	-0.60463	0.015	0.056	1
Fhl1	0.00313948	-0.621949	0.015	0.056	1
Ltbp4	0.00318031	-0.619924	0.011	0.05	1
Cers2	0.00319048	-0.19181	0.073	0.14	1
Chmp5	0.00319644	-0.31548	0.029	0.078	1
Sgms1	0.00323082	-0.422577	0.029	0.077	1
Krt19	0.00325164	-0.400983	0.044	0.099	1
Sdcbp	0.00326251	-0.114419	0.156	0.253	1
Pcolce2	0.00326682	-0.79729	0.015	0.055	1
Actn4	0.00328667	-0.233822	0.084	0.155	1
Snrpg	0.00330625	0.532288	0.327	0.287	1
Rraga	0.00337421	-0.32682	0.025	0.073	1
Sh3bgrl	0.00350868	-0.308447	0.073	0.139	1
H2-Ab1	0.00351607	-1.03495	0.589	0.664	1
Itm2c	0.00352334	-0.16877	0.091	0.164	1
Mcee	0.00352429	-0.370875	0.022	0.066	1
Bnip3	0.00355277	-0.303402	0.015	0.056	1
Lrrk2	0.00357757	-0.34311	0.022	0.066	1
Gm8430	0.00367154	-0.328013	0.08	0.148	1
Tpt1	0.00367276	-0.151057	0.578	0.744	1
Marcksl1	0.00372272	-0.758561	0.044	0.096	1
Met	0.00375371	-0.308152	0.015	0.055	1
Zfp706	0.00375732	-0.193671	0.127	0.212	1
Mndal	0.00378662	0.493504	0.109	0.066	1
Mydgf	0.00385088	-0.227302	0.036	0.089	1
Dpp9	0.00385889	-0.308668	0.015	0.055	1
Gm5905	0.00387493	-0.354026	0.062	0.122	1
Uhrf1bp1l	0.00390596	-0.313896	0.025	0.071	1
S100a1	0.00398675	-0.28567	0.105	0.18	1
Arhgef1	0.00400215	0.632618	0.153	0.104	1
Dnajc15	0.00401232	0.6652	0.116	0.074	1
Aig1	0.00401969	-0.271554	0.022	0.066	1
Rnaseh2c	0.004067	0.656284	0.131	0.086	1
Pigs	0.00406841	0.530204	0.076	0.042	1
Vav1	0.00407488	0.51329	0.055	0.026	1
Fam96a	0.0040979	-0.307267	0.047	0.101	1
Fasn	0.00409842	-0.289023	0.185	0.281	1
Cav1	0.0041483	-0.682545	0.044	0.095	1
Arl2	0.00418867	-0.362027	0.018	0.06	1
Skp1a	0.00419287	-0.148369	0.073	0.14	1
Lrpap1	0.00421745	-0.304219	0.036	0.087	1
Phpt1	0.00431761	-0.307551	0.018	0.059	1
Tmem159	0.00432645	-0.339586	0.018	0.06	1
Gaa	0.00433536	-0.324664	0.015	0.054	1
Pla2g16	0.00434535	0.651368	0.105	0.066	1
Mgst3	0.00434782	-0.263606	0.015	0.054	1
Fmnl1	0.00436776	0.457925	0.098	0.058	1
Sirt2	0.00438378	-0.293085	0.029	0.076	1
Npdc1	0.0043898	-0.290963	0.015	0.054	1
Rsu1	0.0044054	-0.337723	0.033	0.081	1
Clstn1	0.00445414	-0.360649	0.015	0.054	1
Bcl2a1b	0.00448384	-0.529514	0.062	0.119	1
Gabarap	0.00452723	-0.199629	0.313	0.452	1
Map2k3	0.00457543	-0.281206	0.025	0.071	1
Ndufb2	0.00463547	-0.157179	0.098	0.171	1
Irf2bp2	0.00465906	-0.323738	0.018	0.059	1
Oxct1	0.00466678	-0.246083	0.058	0.116	1
Atp5c1	0.0046695	-0.166863	0.16	0.254	1
Dpp4	0.00468639	-0.313126	0.029	0.075	1
Mia2	0.00469191	-0.437957	0.018	0.058	1
Osm	0.00470915	-0.753132	0.018	0.058	1
Cops7a	0.00473374	-0.242757	0.022	0.065	1
Tm4sf1	0.00477388	-0.743604	0.015	0.053	1
Gm10443	0.00482698	-0.320093	0.018	0.059	1
Rnf167	0.00483632	0.549371	0.138	0.092	1
C3	0.00486705	-0.366939	0.058	0.116	1
Nme1	0.00487113	0.792047	0.2	0.155	1
Taldo1	0.00489412	-0.341492	0.2	0.291	1
Xrn2	0.0049245	0.616632	0.12	0.078	1
Aox3	0.00496656	-0.390155	0.022	0.063	1
Blvrb	0.00503857	-0.403382	0.036	0.085	1
Drap1	0.00505224	-0.254582	0.047	0.101	1
Pgs1	0.0050835	-0.317715	0.036	0.085	1
Furin	0.00510995	-0.386274	0.029	0.075	1
Tmbim1	0.00515601	-0.364489	0.033	0.08	1
Fn1	0.00519105	-0.527003	0.022	0.063	1
Rexo2	0.00521322	-0.240645	0.069	0.13	1
Smim20	0.00528164	0.585724	0.069	0.038	1
Thbd	0.00528821	-0.606781	0.029	0.074	1
Calr	0.00532881	-0.29234	0.167	0.253	1
Lst1	0.00533041	-0.693818	0.047	0.096	1
Ap3d1	0.00535544	-0.305169	0.015	0.053	1
Cpq	0.00535871	-0.3448	0.015	0.053	1
Zbtb20	0.00539829	-0.319754	0.029	0.075	1
Mrps18c	0.00543703	-0.24019	0.029	0.075	1
Vdac2	0.00549181	-0.284771	0.087	0.152	1
Serbp1	0.00554017	0.664272	0.327	0.289	1
Zcrb1	0.00556853	-0.31911	0.051	0.104	1
Mfge8	0.00565007	-0.343084	0.025	0.069	1
Syf2	0.00566777	0.686526	0.167	0.122	1
Ergic3	0.00572275	-0.287627	0.047	0.1	1
Lcp1	0.00576281	0.470875	0.276	0.222	1
BC004004	0.0058031	-0.239637	0.033	0.08	1
Tspan3	0.0058733	-0.358097	0.015	0.052	1
Rtcb	0.00588885	-0.247539	0.04	0.09	1
Uba5	0.00595953	-0.293657	0.015	0.052	1
Gm15772	0.00614559	-0.387252	0.058	0.112	1
1110032A03Rik	0.00618268	-0.219268	0.015	0.052	1
Coro1b	0.00626348	0.573936	0.24	0.19	1
Clu	0.00633197	-0.264471	0.098	0.167	1
Ccr7	0.00633205	-0.560236	0.055	0.106	1
Rab20	0.00635642	-0.414784	0.015	0.051	1
Azi2	0.00636288	0.591012	0.058	0.03	1
Kcne2	0.00646744	-0.269449	0.018	0.057	1
Eny2	0.00650123	-0.281146	0.036	0.083	1
Mt2	0.00650247	-0.719214	0.051	0.101	1
Ccr1	0.00651286	-0.66366	0.018	0.056	1
Ginm1	0.0065254	-0.284217	0.022	0.063	1
Camk1	0.00655355	-0.289564	0.044	0.093	1
Ndufa3	0.00659596	0.527612	0.389	0.374	1
Sirpa	0.00663067	-0.369569	0.025	0.068	1
Vkorc1	0.00669156	-0.238991	0.033	0.079	1
Dcaf13	0.00669596	0.442707	0.055	0.027	1
Il6st	0.00671869	-0.36125	0.018	0.057	1
Clta	0.00672969	-0.24664	0.156	0.237	1
Ndufb7	0.00685358	0.616089	0.211	0.166	1
Tgm2	0.00691423	-0.440895	0.044	0.092	1
AA986860	0.00691809	-0.270715	0.018	0.057	1
Junb	0.00692025	-0.611853	0.316	0.402	1
Uqcr11	0.00692574	-0.17902	0.156	0.242	1
Dnpep	0.00693659	-0.283928	0.015	0.051	1
Aldh1a7	0.00695108	-0.282851	0.044	0.093	1
P4ha1	0.00703311	-0.302543	0.018	0.056	1
Nectin2	0.00704298	-0.285465	0.022	0.062	1
Nr1d1	0.00711533	-0.254221	0.018	0.057	1
Suclg1	0.00713172	-0.118952	0.091	0.159	1
Egfl7	0.00716243	-0.70018	0.029	0.071	1
Mtch2	0.0071723	-0.112635	0.055	0.11	1
Glrx5	0.00717432	-0.243468	0.036	0.083	1
Cbr1	0.00724858	-0.27718	0.025	0.067	1
Eif4e	0.00726363	-0.358256	0.022	0.061	1
Matn4	0.00727063	-0.342645	0.018	0.056	1
Mir142hg	0.00729924	0.313553	0.087	0.05	1
Scarb2	0.00730755	-0.216903	0.055	0.109	1
Sptlc2	0.00741282	-0.29812	0.044	0.092	1
Wdr6	0.0074453	-0.20806	0.015	0.051	1
Mpv17l2	0.00746581	-0.276395	0.022	0.062	1
Il1b	0.00747911	-1.37938	0.131	0.195	1
Rps11-ps1	0.0075114	-0.300756	0.047	0.097	1
Rab6a	0.0075368	-0.229805	0.051	0.103	1
Hes1	0.00754223	-0.477337	0.076	0.134	1
Abcf1	0.00757905	0.629805	0.12	0.079	1
Ndufc1	0.00761995	-0.150937	0.109	0.181	1
Urah	0.00766731	-0.324774	0.015	0.05	1
Dapk1	0.00781067	-0.314409	0.018	0.055	1
Timm10b	0.00784335	-0.187059	0.051	0.103	1
Il18	0.00792363	-0.440309	0.022	0.061	1
Hk1	0.00803347	0.432358	0.051	0.025	1
Rpl4	0.00804912	0.160811	0.705	0.713	1
Ndufs5	0.00806359	-0.166467	0.051	0.103	1
Fkbp4	0.00808504	-0.0696786	0.087	0.155	1
Trim26	0.00808543	0.486443	0.058	0.03	1
Commd2	0.00809185	-0.310987	0.025	0.066	1
Msmo1	0.00818694	-0.295526	0.04	0.086	1
Phf11b	0.0082097	0.539868	0.087	0.053	1
Got2	0.00823278	-0.234008	0.015	0.05	1
Serping1	0.00831861	-1.15073	0.036	0.078	1
Hmgb2	0.00834381	0.38601	0.135	0.09	1
Ms4a6c	0.00840096	-0.774515	0.047	0.093	1
Ablim1	0.00840328	0.482908	0.091	0.055	1
Caprin1	0.00840515	-0.240022	0.015	0.05	1
Pafah1b3	0.00863399	-0.141224	0.022	0.061	1
Naa38	0.00864015	-0.155416	0.065	0.123	1
Osbpl9	0.00868047	-0.301693	0.044	0.091	1
Ccdc47	0.00870545	-0.242279	0.029	0.071	1
Tmc4	0.00881504	-0.175274	0.015	0.05	1
Gngt2	0.00885812	-0.430399	0.055	0.105	1
Nfkb2	0.00887974	-0.409236	0.022	0.06	1
Vegfa	0.00892023	-0.567235	0.022	0.06	1
Laptm4b	0.0089949	-0.211433	0.029	0.071	1
Ppp1r9a	0.00901803	-0.279311	0.018	0.054	1
Sort1	0.00902596	-0.299931	0.047	0.095	1
Rnf181	0.00912728	-0.144061	0.055	0.107	1
Akna	0.00943127	0.487603	0.058	0.031	1
Gsto1	0.00949133	-0.368533	0.051	0.1	1
Hcar2	0.00955857	-0.664782	0.04	0.084	1
Psme1	0.00957282	0.49328	0.335	0.305	1
Hp1bp3	0.0096192	-0.210152	0.065	0.121	1
I830127L07Rik	0.00969015	0.352865	0.051	0.026	1
Sord	0.00975592	-0.24102	0.044	0.09	1
Zbtb4	0.00976257	-0.252712	0.018	0.054	1
Ywhah	0.00981371	0.569877	0.222	0.18	1
Eci1	0.00990967	-0.261194	0.029	0.07	1
Ramp2	0.00991239	-0.860975	0.029	0.069	1
Wasf2	0.00995572	-0.307624	0.022	0.059	1
Wdr1	0.00999109	0.52901	0.145	0.102	1
Fcgr3	0.0100336	-0.252975	0.051	0.101	1
Gmfg	0.0100439	0.399512	0.215	0.162	1
Calm3	0.0100618	-0.135597	0.08	0.141	1
Scp2-ps2	0.0100627	-0.219003	0.018	0.054	1
Ube2g2	0.0102223	0.483329	0.076	0.045	1
Unc93b1	0.0102895	-0.400001	0.055	0.103	1
Polr1c	0.0103233	-0.231743	0.025	0.065	1
Hspa1b	0.0103651	-0.539111	0.065	0.115	1
Mpc1	0.0104022	-0.192293	0.062	0.115	1
Smdt1	0.0105982	-0.133055	0.167	0.256	1
Fgf1	0.0106268	-0.248946	0.018	0.054	1
Cox7c	0.0106648	-0.125168	0.276	0.393	1
Ctsa	0.0106673	-0.184533	0.098	0.162	1
Rn7sk	0.0107316	0.508653	0.182	0.137	1
Lilrb4a	0.010741	-0.600673	0.076	0.129	1
Rpl38	0.0107509	0.223721	0.709	0.732	1
Tyk2	0.0108222	0.47879	0.058	0.031	1
Rps19-ps6	0.0109159	-0.120679	0.044	0.091	1
Ptgr1	0.0109183	-0.205369	0.018	0.054	1
Acly	0.010951	-0.142924	0.073	0.13	1
Atp6ap2	0.0109596	-0.194829	0.058	0.11	1
Mtfr1l	0.0110483	-0.119967	0.055	0.106	1
Arpc1a	0.0111082	-0.262433	0.065	0.118	1
Iglc2	0.0111609	-0.560082	0.036	0.079	1
Cdc42se2	0.0111971	-0.394952	0.029	0.068	1
Tmed2	0.0112953	-0.145764	0.084	0.143	1
Fkbp2	0.0113048	-0.147679	0.109	0.178	1
Ssr3	0.0113125	-0.109212	0.055	0.106	1
Ndufa6	0.011378	-0.165693	0.215	0.312	1
Tmem9b	0.0114323	0.56336	0.124	0.085	1
Tmem42	0.0114755	-0.225445	0.025	0.064	1
Ndufa8	0.0115381	-0.20706	0.051	0.099	1
Ppp1r2	0.011634	-0.245243	0.033	0.074	1
Tma7	0.0117188	0.593085	0.28	0.246	1
Ddx39b	0.011804	-0.187474	0.087	0.148	1
Rnpep	0.0119333	-0.270912	0.025	0.063	1
Phf23	0.0120495	-0.316899	0.018	0.053	1
Pias1	0.0121101	-0.299934	0.025	0.063	1
Csf2rb	0.0121167	-0.451802	0.018	0.052	1
Azin1	0.0121482	-0.178043	0.065	0.119	1
Gm14586	0.0122131	-0.17162	0.084	0.143	1
Litaf	0.0122767	-0.497367	0.095	0.149	1
Adh5	0.012331	-0.118197	0.04	0.085	1
Phyh	0.0123967	-0.221121	0.018	0.053	1
Rasgrp2	0.0124422	0.407669	0.087	0.053	1
Fcgr2b	0.0124528	-0.471759	0.036	0.077	1
Atp1b1	0.0125916	-0.261596	0.204	0.284	1
Dcxr	0.0126366	-0.14889	0.124	0.196	1
Siva1	0.0126424	-0.189551	0.058	0.108	1
Sel1l	0.0128492	-0.2161	0.036	0.078	1
Ncf2	0.0130246	-0.40033	0.051	0.097	1
Serinc1	0.0130964	-0.197278	0.055	0.103	1
Brcc3	0.0131217	0.513844	0.065	0.037	1
Rabl6	0.0131398	-0.205793	0.029	0.068	1
Rtn3	0.0131638	-0.139001	0.076	0.134	1
Rnh1	0.0132488	-0.131871	0.124	0.193	1
Sec23b	0.0133043	0.480951	0.065	0.037	1
Atp6v0d2	0.0133078	-0.457695	0.022	0.057	1
Wbp1	0.0134325	-0.218356	0.018	0.052	1
Ccl6	0.0134401	-0.907028	0.309	0.376	1
Sdha	0.0135537	-0.139448	0.065	0.118	1
Sike1	0.0136139	0.396986	0.058	0.032	1
Ano6	0.0136502	-0.27466	0.033	0.072	1
Samsn1	0.0136664	0.355625	0.087	0.053	1
Emc6	0.0136936	-0.159247	0.087	0.145	1
Larp4b	0.0137457	-0.192209	0.044	0.089	1
Snx2	0.0137807	-0.252373	0.051	0.097	1
Sgk1	0.0138006	-0.645133	0.047	0.089	1
Lat	0.0138069	0.417571	0.076	0.045	1
Cd55	0.0139137	-0.334854	0.029	0.067	1
Retnla	0.01395	-0.767378	0.08	0.135	1
Msrb1	0.0141116	-0.514166	0.171	0.238	1
Mfng	0.0143637	0.435985	0.058	0.032	1
Rpn2	0.014404	-0.0936852	0.105	0.169	1
Ly6c1	0.0145639	-0.470157	0.073	0.123	1
Ptpre	0.014576	0.457049	0.076	0.046	1
Bst2	0.0146515	-0.29679	0.044	0.087	1
Mbnl1	0.014674	0.509053	0.229	0.185	1
Gnpat	0.0146959	-0.197368	0.018	0.052	1
Lipa	0.0146994	-0.300972	0.018	0.051	1
H2-Q4	0.0147036	0.319167	0.069	0.04	1
Cd2ap	0.014869	-0.262443	0.018	0.051	1
S100a8	0.0150424	-1.32429	0.524	0.509	1
Tmem110	0.0150679	-0.33845	0.018	0.05	1
Cenpb	0.0152187	-0.240663	0.025	0.062	1
Marveld1	0.0152707	-0.256106	0.018	0.051	1
Snrpf	0.0154573	-0.140509	0.091	0.15	1
Rpl7	0.0154612	0.25507	0.644	0.673	1
Nceh1	0.0154836	-0.317584	0.018	0.051	1
Cd164	0.0154948	-0.177733	0.091	0.148	1
Csf1r	0.0154994	-0.526278	0.047	0.089	1
Romo1	0.0155496	-0.112322	0.138	0.214	1
Ubb	0.0155922	0.139313	0.902	0.915	1
9530068E07Rik	0.0156316	-0.164025	0.033	0.072	1
Slc9a3r1	0.0156913	0.505866	0.084	0.052	1
Mvp	0.0157961	-0.197056	0.022	0.056	1
Slc12a2	0.0158376	-0.165042	0.025	0.062	1
Lamb3	0.0159433	-0.370558	0.022	0.055	1
Krt7	0.0160651	-0.476414	0.036	0.075	1
Foxp1	0.0160971	-0.240047	0.084	0.138	1
Ubxn4	0.0161917	-0.163473	0.058	0.106	1
Hnrnpu	0.016465	-0.162307	0.08	0.135	1
Gm14165	0.0165636	-0.197373	0.033	0.072	1
Stub1	0.0167573	-0.199375	0.076	0.129	1
Slirp	0.0168129	-0.130125	0.076	0.131	1
H13	0.0168131	-0.258713	0.084	0.136	1
Arpc3	0.0170791	0.365268	0.378	0.361	1
Rtkn	0.0171247	-0.21251	0.018	0.05	1
Isg20	0.0172022	-0.281947	0.036	0.076	1
Dock8	0.0172411	0.419789	0.055	0.03	1
Plp2	0.0173474	-0.0988767	0.062	0.111	1
Rhoc	0.0174013	-0.283894	0.04	0.08	1
Rnf10	0.0174717	-0.230934	0.044	0.086	1
Ctdsp2	0.0174985	-0.225965	0.018	0.05	1
Chmp2b	0.0177034	-0.183677	0.029	0.066	1
Lpcat3	0.0180244	-0.200495	0.022	0.055	1
Ddit3	0.0180253	-0.32011	0.018	0.05	1
Rpl36a	0.0180254	-0.201492	0.415	0.543	1
Rps3a2	0.0181175	-0.188396	0.044	0.086	1
Med10	0.0182463	0.516576	0.091	0.059	1
Cox4i1	0.0184163	0.301917	0.553	0.565	1
Naxd	0.0184486	-0.135458	0.04	0.081	1
Prkacb	0.0184793	0.425561	0.062	0.036	1
Eif3f	0.0184964	-0.12678	0.185	0.266	1
Hipk1	0.0185159	-0.286249	0.018	0.05	1
Copb2	0.0185276	-0.170632	0.022	0.056	1
Rpl10-ps3	0.0186172	-0.216414	0.145	0.215	1
Pigyl	0.0186755	-0.191122	0.033	0.071	1
Anapc16	0.0188922	0.518489	0.062	0.036	1
Rsrp1	0.0188971	-0.110659	0.142	0.214	1
Cd84	0.0190487	0.407081	0.08	0.049	1
Ddx3x	0.019089	-0.129791	0.062	0.111	1
Pla2g1b	0.0191206	-0.165307	0.105	0.165	1
Serpinb6a	0.0191363	-0.243791	0.047	0.09	1
Grb2	0.0192083	-0.166253	0.036	0.075	1
Sil1	0.0192801	-0.144566	0.018	0.05	1
Tnfrsf1b	0.0194123	0.360161	0.058	0.033	1
Lrrfip1	0.019475	0.545722	0.16	0.122	1
2610001J05Rik	0.0197382	-0.0957706	0.036	0.076	1
Cisd1	0.0198347	-0.181849	0.04	0.08	1
Elof1	0.020076	-0.281348	0.055	0.099	1
Sorl1	0.0203454	-0.386404	0.025	0.059	1
Ddost	0.0203483	-0.102257	0.087	0.144	1
Ccrl2	0.0210633	-0.70161	0.044	0.082	1
Ankrd44	0.0211216	0.343151	0.051	0.028	1
Copa	0.0213387	-0.0865171	0.04	0.08	1
Jchain	0.0213613	-0.741478	0.095	0.062	1
Igkc	0.021414	-0.53849	0.651	0.646	1
Sec62	0.0214174	-0.0589163	0.225	0.325	1
Abhd12	0.0214479	-0.260147	0.033	0.069	1
Rpl10a-ps1	0.0214588	-0.0925672	0.105	0.165	1
Lyn	0.0214786	-0.360276	0.025	0.059	1
Dpy30	0.0215137	-0.14491	0.051	0.095	1
Smarca2	0.021548	-0.217085	0.022	0.054	1
Cd37	0.0215915	0.431499	0.145	0.104	1
Hadha	0.0216747	-0.166897	0.036	0.075	1
Acvrl1	0.0216958	-0.478243	0.022	0.053	1
Ppp3ca	0.0217649	-0.232932	0.051	0.094	1
Gpi1	0.0217823	-0.138296	0.087	0.141	1
Rpl28-ps1	0.0219973	-0.218873	0.062	0.107	1
1500011K16Rik	0.0221152	-0.214292	0.022	0.053	1
Zcchc11	0.0222303	0.331917	0.058	0.033	1
Polr2f	0.0224305	-0.194193	0.058	0.103	1
Gpx3	0.0224408	-0.753597	0.062	0.105	1
G3bp2	0.0227532	0.444799	0.124	0.087	1
AI662270	0.0227893	0.372829	0.065	0.039	1
Exosc7	0.0228677	-0.153069	0.102	0.159	1
Ier2	0.0229491	0.414314	0.32	0.285	1
Serpinb1a	0.0231182	-0.310502	0.025	0.058	1
Rac1	0.0232158	-0.158306	0.12	0.182	1
Sh3bp5	0.0235073	-0.350831	0.047	0.087	1
Pim3	0.0236117	-0.234495	0.033	0.068	1
Itm2b	0.0241354	-0.275017	0.52	0.635	1
Tomm20	0.0241494	0.464316	0.087	0.057	1
Creld2	0.0243415	-0.171055	0.025	0.059	1
Taok3	0.0244543	-0.0921391	0.058	0.103	1
Dnajc1	0.0245542	0.574031	0.087	0.057	1
Sec61g	0.0248225	-0.0608027	0.156	0.23	1
Ube2r2	0.0252182	-0.145332	0.051	0.093	1
Anxa7	0.0253523	-0.13871	0.033	0.069	1
Tsc22d3	0.02551	0.405797	0.196	0.153	1
Tubb6	0.0257723	-0.350758	0.022	0.052	1
Jund	0.0258718	-0.244531	0.167	0.236	1
Eif3a	0.025904	-0.0732628	0.062	0.109	1
Rnaset2b	0.0261346	0.681701	0.175	0.14	1
Fam3c	0.0261643	-0.276543	0.022	0.052	1
Adipor1	0.0263379	-0.161568	0.095	0.149	1
Elmo1	0.0263682	0.39415	0.065	0.039	1
Cd82	0.0265133	0.496631	0.156	0.118	1
Nfe2l1	0.0265294	-0.161001	0.025	0.058	1
Gng12	0.026636	-0.282662	0.033	0.067	1
Pon2	0.0267151	-0.102416	0.065	0.112	1
Mlf2	0.0269361	-0.160023	0.073	0.12	1
Rpl18	0.0269451	0.193325	0.629	0.663	1
Pygl	0.027097	-0.264072	0.029	0.062	1
Ear1	0.0272963	-0.654104	0.033	0.066	1
Akt1	0.0273879	-0.266008	0.025	0.057	1
Spr	0.0274808	-0.152515	0.044	0.082	1
Vbp1	0.0275132	0.485465	0.109	0.076	1
Pura	0.0276687	-0.305306	0.022	0.051	1
Cox17	0.0277026	-0.155676	0.109	0.165	1
Rps7	0.0277234	0.180556	0.676	0.712	1
Hmg20b	0.0277634	-0.147608	0.029	0.063	1
Abhd2	0.0278126	-0.233596	0.022	0.052	1
Arf3	0.0280522	-0.136823	0.029	0.063	1
BC031181	0.0280809	-0.164648	0.08	0.128	1
Arhgef2	0.0281457	0.614496	0.073	0.046	1
Acadm	0.0285431	-0.134251	0.022	0.052	1
Parp3	0.0285625	-0.139326	0.025	0.058	1
Top1	0.0285955	-0.213718	0.08	0.128	1
Akap13	0.028747	-0.225554	0.055	0.095	1
Eif1a	0.0290922	-0.229446	0.029	0.062	1
Mbip	0.0291159	-0.164666	0.051	0.091	1
Hnrnpa1	0.0292588	-0.281099	0.029	0.061	1
Csnk1d	0.0293065	-0.142591	0.033	0.067	1
Clec7a	0.0293192	-0.41798	0.051	0.089	1
Rangap1	0.0293962	0.481852	0.065	0.04	1
Lsm8	0.029476	0.636423	0.087	0.058	1
Eif3i	0.0295583	-0.140941	0.084	0.134	1
Zfas1	0.0296612	-0.192324	0.069	0.115	1
C1galt1c1	0.0297252	-0.211881	0.022	0.051	1
Tusc3	0.029933	-0.132477	0.029	0.062	1
H2-DMb2	0.0300191	-0.385483	0.051	0.089	1
Sod2	0.0301723	-0.0911317	0.073	0.121	1
Per1	0.0302299	-0.278703	0.022	0.051	1
Rps25-ps1	0.0304564	-0.202939	0.022	0.052	1
Tnfaip3	0.0305153	0.429489	0.091	0.06	1
Cox7a2	0.0305457	-0.12786	0.262	0.36	1
Mapre1	0.0305741	0.60401	0.164	0.129	1
Gsr	0.0306583	-0.327863	0.022	0.051	1
Rpl37rt	0.0306999	-0.112803	0.109	0.166	1
Coa3	0.0307413	-0.175317	0.08	0.127	1
Pttg1	0.0308661	-0.15082	0.073	0.119	1
Txndc15	0.0310201	-0.0884666	0.029	0.062	1
Tmed3	0.0311087	-0.106305	0.058	0.101	1
Mgl2	0.0312042	-0.714438	0.025	0.055	1
Rnf13	0.0315566	-0.159012	0.058	0.1	1
Sbds	0.031612	-0.218941	0.033	0.066	1
Stk24	0.031679	0.59645	0.08	0.053	1
Zfand5	0.0318144	-0.206314	0.062	0.105	1
Lmnb1	0.0318517	-0.466853	0.036	0.07	1
Arl8b	0.0319329	-0.125493	0.033	0.066	1
Adh1	0.032005	-0.51084	0.025	0.056	1
Bnip2	0.0320581	-0.218748	0.025	0.056	1
Lamtor1	0.0321824	-0.099025	0.047	0.087	1
Mrps25	0.0324172	0.461252	0.055	0.032	1
Api5	0.0324685	0.42042	0.062	0.038	1
Ppp2r5a	0.0326459	-0.168405	0.025	0.056	1
Nudcd3	0.0329967	-0.220708	0.022	0.051	1
Dynlt3	0.0330025	-0.115904	0.047	0.085	1
Rpl37	0.0330765	0.107821	0.793	0.809	1
Nelfb	0.0331331	0.490726	0.084	0.056	1
Gnb1	0.0332413	-0.0579638	0.062	0.106	1
Rpl35a-ps6	0.0334822	-0.18678	0.044	0.08	1
Scgb1c1	0.0335904	-0.197688	0.025	0.056	1
Ints6l	0.0336293	-0.235471	0.022	0.05	1
Ube2j2	0.0336449	0.422495	0.076	0.049	1
Rab9	0.0337476	-0.155287	0.055	0.095	1
Tnfrsf1a	0.0339268	-0.224294	0.055	0.094	1
Nmi	0.0339916	0.417422	0.065	0.041	1
Atf4	0.0340742	-0.0666172	0.145	0.211	1
Erp44	0.03431	-0.0783783	0.047	0.085	1
Urod	0.0343434	-0.14364	0.022	0.051	1
Phf5a	0.0343706	-0.135513	0.062	0.104	1
Gm10076	0.0343763	-0.0871338	0.182	0.259	1
Yipf4	0.0344129	-0.104298	0.044	0.081	1
Vdac1	0.0345644	-0.137122	0.036	0.071	1
Aff1	0.0346322	-0.273995	0.022	0.05	1
Mgrn1	0.0348458	-0.123712	0.022	0.051	1
Ccng1	0.0348593	-0.208355	0.022	0.05	1
Lbr	0.0351095	0.48292	0.087	0.059	1
Hcfc1r1	0.0351163	-0.0547681	0.087	0.137	1
Akap8	0.0351393	0.321258	0.065	0.04	1
Commd6	0.0351675	-0.179325	0.036	0.07	1
Arl3	0.0352559	-0.24218	0.029	0.06	1
Zfand6	0.0357678	0.0504954	0.076	0.124	1
Anapc11	0.0360588	0.518257	0.196	0.164	1
Snrpd3	0.0361409	0.448638	0.218	0.185	1
Hpgd	0.036335	-0.572841	0.029	0.059	1
Snhg3	0.0363767	-0.150971	0.029	0.06	1
Dynll2	0.036458	-0.113707	0.036	0.07	1
Kxd1	0.0364806	-0.141973	0.025	0.056	1
Mif4gd	0.0364824	-0.201004	0.033	0.065	1
Nono	0.0365374	0.643113	0.109	0.079	1
Actg1	0.0365566	0.214362	0.564	0.559	1
Ndufb6	0.0365742	-0.0624479	0.113	0.17	1
Adrb2	0.0366501	-0.200349	0.022	0.05	1
Rpl38-ps2	0.0366681	-0.192032	0.062	0.103	1
Fermt3	0.0367223	0.279421	0.058	0.035	1
Rbpms	0.0369954	-0.146656	0.036	0.07	1
Hdlbp	0.0371392	-0.141029	0.044	0.079	1
Cebpz	0.0371524	0.463178	0.062	0.038	1
Tmem147	0.0372016	-0.107475	0.04	0.075	1
Cyb5b	0.0372064	-0.100565	0.055	0.095	1
Il11ra1	0.0373011	-0.172661	0.022	0.05	1
Rpl3	0.0374197	0.217981	0.611	0.645	1
Psmg4	0.0379919	0.462358	0.095	0.065	1
Glrx3	0.0381329	0.549597	0.124	0.093	1
Snx5	0.0381886	0.512165	0.164	0.128	1
Fgd2	0.0385385	-0.160714	0.025	0.055	1
Psmb3	0.0385482	0.56093	0.233	0.203	1
Polr2m	0.0387081	-0.170748	0.047	0.084	1
Rpl29	0.0388941	-0.111422	0.284	0.387	1
Psmd2	0.0389612	-0.159828	0.033	0.065	1
Tonsl	0.0389721	0.591138	0.218	0.189	1
Poldip2	0.0390753	-0.123152	0.022	0.05	1
Slpi	0.0391787	-0.522207	0.16	0.22	1
Ifi27	0.0392725	-0.0883794	0.131	0.191	1
Stt3b	0.0394979	-0.136943	0.022	0.05	1
Nt5c3	0.0395805	0.323724	0.051	0.03	1
Hmgcl	0.0398002	-0.146704	0.022	0.05	1
Gm4366	0.039874	-0.14809	0.025	0.055	1
Irf5	0.0398978	-0.297559	0.025	0.054	1
Stk10	0.0399859	0.407348	0.069	0.044	1
Riok3	0.0401458	-0.172111	0.036	0.069	1
Rpl35a	0.0401563	-0.176113	0.498	0.619	1
Tmed5	0.0403445	0.54172	0.145	0.112	1
Mkrn1	0.0404745	-0.166066	0.04	0.074	1
Clec2d	0.0405253	0.427569	0.109	0.078	1
Gm11361	0.0406466	-0.110586	0.171	0.237	1
BC005537	0.0408286	-0.154356	0.047	0.084	1
Lpin2	0.0408377	-0.161324	0.029	0.059	1
Rock1	0.0410121	-0.181808	0.025	0.054	1
Rpl11	0.0410199	0.189712	0.709	0.755	1
Tax1bp1	0.041787	0.472757	0.156	0.122	1
Fgfr1op2	0.04201	-0.0941399	0.04	0.074	1
Chrac1	0.0420133	-0.148424	0.036	0.069	1
Entpd1	0.0421626	-0.115952	0.044	0.079	1
Ociad1	0.0423025	0.557074	0.185	0.154	1
Glipr1	0.0424086	0.436666	0.08	0.054	1
Ptp4a3	0.0424452	0.396558	0.08	0.053	1
Ctbp1	0.0427036	-0.257496	0.033	0.063	1
Snx1	0.0427936	-0.141228	0.051	0.087	1
Mrpl23	0.0429576	-0.175233	0.047	0.083	1
Limd2	0.0434538	0.416246	0.222	0.186	1
Unc50	0.0435037	-0.213498	0.025	0.053	1
St3gal6	0.0439782	0.520957	0.076	0.051	1
Rpl23	0.044183	0.181132	0.655	0.696	1
Vim	0.0445882	-0.438855	0.233	0.286	1
Larp7	0.044998	0.512052	0.084	0.057	1
Spp1	0.0450765	-0.677881	0.036	0.067	1
Tcn2	0.0451847	-0.142428	0.036	0.069	1
Rpl22	0.045412	-0.15075	0.476	0.591	1
Nmt1	0.0454148	-0.0809802	0.065	0.107	1
Sirt7	0.045791	0.471793	0.091	0.063	1
Gm10250	0.0461306	-0.112288	0.036	0.069	1
Ndufaf8	0.0462596	-0.0551603	0.04	0.074	1
Magt1	0.0463775	-0.101359	0.04	0.073	1
Cltb	0.0466568	-0.0761206	0.044	0.078	1
Tm2d1	0.0466883	-0.252649	0.025	0.053	1
Rheb	0.0466914	-0.10478	0.087	0.134	1
Atp6v0a1	0.0467483	-0.186054	0.025	0.053	1
Lyrm2	0.0467488	0.399993	0.051	0.03	1
Ddx46	0.0468871	-0.182719	0.025	0.053	1
Npm1	0.0469024	0.457074	0.32	0.297	1
Gdi1	0.0469875	-0.14321	0.044	0.077	1
Ppid	0.0469899	0.379267	0.062	0.039	1
Hsd17b10	0.0475388	-0.0887724	0.076	0.119	1
Rpl31-ps8	0.0475771	-0.138562	0.076	0.118	1
Esd	0.0480577	-0.127904	0.069	0.11	1
Gm10177	0.0484263	-0.145862	0.025	0.053	1
Aldh1a1	0.0487063	-0.419797	0.058	0.094	1
Sept7	0.0494707	0.522098	0.175	0.144	1
Gadd45gip1	0.0499294	0.442164	0.102	0.073	1
Sept2	0.0502572	-0.181326	0.025	0.052	1
Klf7	0.0505549	-0.340659	0.025	0.052	1
Yif1a	0.0515736	-0.143537	0.029	0.058	1
Tra2b	0.0522052	0.457338	0.182	0.149	1
Ube3a	0.052642	-0.142257	0.033	0.062	1
Aif1	0.0527561	-0.271734	0.029	0.057	1
C1qa	0.0529047	-0.861327	0.04	0.07	1
Gm6807	0.0529112	0.417868	0.08	0.054	1
Camk2n1	0.0531347	-0.115853	0.033	0.062	1
Timm17a	0.053166	-0.0645708	0.036	0.068	1
Tgfbr2	0.053248	-0.210189	0.044	0.076	1
Ing1	0.0534437	0.369241	0.055	0.034	1
Brd2	0.0536548	-0.0843644	0.069	0.11	1
Klf10	0.0536548	-0.221417	0.025	0.052	1
Hnrnph1	0.0537598	-0.12015	0.076	0.117	1
Cndp2	0.0537913	-0.10039	0.044	0.077	1
Gm12918	0.0538652	-0.177035	0.025	0.052	1
Trem1	0.053992	-0.591382	0.033	0.06	1
Ist1	0.0548519	-0.281619	0.033	0.061	1
Ebf1	0.054853	-0.409398	0.029	0.056	1
RP23-58B7.2	0.0549119	-0.230267	0.029	0.056	1
Rbm7	0.0550236	-0.224811	0.029	0.057	1
Snrpb2	0.0550607	-0.157257	0.058	0.095	1
Stxbp2	0.0551188	-0.125062	0.033	0.062	1
Hdac7	0.0551464	-0.242168	0.025	0.052	1
Ssna1	0.0555061	0.531837	0.12	0.091	1
Ppt1	0.0556112	-0.0806603	0.062	0.101	1
Rpl13a	0.0557072	0.449092	0.171	0.138	1
Pfdn2	0.0558637	-0.0826839	0.069	0.109	1
Dock2	0.0560109	0.369223	0.058	0.037	1
Ptdss1	0.0561291	0.50398	0.055	0.034	1
Arpc4	0.0563654	0.467377	0.098	0.071	1
Hilpda	0.0564342	-0.403238	0.029	0.056	1
Rpl3-ps1	0.0564677	-0.0681377	0.069	0.11	1
Pnkd	0.0566203	-0.176367	0.033	0.061	1
Dnase2a	0.0566335	-0.144306	0.029	0.057	1
Snx20	0.0566877	-0.269305	0.044	0.075	1
Clec4a3	0.0568966	-0.306244	0.029	0.056	1
Ppp3r1	0.0571299	0.516315	0.087	0.062	1
Mcemp1	0.0571665	-0.264302	0.058	0.093	1
Sf3b5	0.0572043	-0.13254	0.091	0.135	1
Ugp2	0.0573786	-0.227448	0.029	0.056	1
Os9	0.0573969	0.526919	0.135	0.105	1
Psmc4	0.0574175	-0.110671	0.058	0.095	1
Bscl2	0.0575447	0.465346	0.105	0.077	1
Dda1	0.0578892	0.437945	0.073	0.049	1
Scamp3	0.0582145	0.486915	0.076	0.052	1
Snhg8	0.0582248	-0.210064	0.047	0.079	1
Dynll1	0.0585553	-0.0852897	0.218	0.297	1
Celf1	0.0587658	0.396268	0.062	0.04	1
Isca2	0.0587723	0.381151	0.051	0.031	1
Crot	0.0587985	0.455738	0.058	0.037	1
Usf2	0.0590429	-0.215504	0.04	0.07	1
Sfpq	0.0593991	-0.064398	0.04	0.071	1
Eif1b	0.0595813	0.507718	0.105	0.078	1
Ndel1	0.0597146	-0.238008	0.044	0.075	1
Map2k1	0.0597267	-0.110862	0.033	0.061	1
Ywhag	0.0597521	-0.175622	0.029	0.056	1
Adi1	0.0599778	-0.123001	0.029	0.056	1
Amfr	0.0600093	-0.0748439	0.025	0.052	1
Ppdpf	0.060233	-0.124643	0.073	0.113	1
Ccl17	0.0605187	-0.622479	0.036	0.065	1
Tomm5	0.0605762	0.464016	0.073	0.049	1
Cnppd1	0.0607509	0.530204	0.098	0.072	1
Selenot	0.060754	-0.0688539	0.051	0.085	1
Tacc1	0.0607655	0.545969	0.062	0.04	1
Dnajc7	0.0609554	-0.150376	0.058	0.094	1
Hpcal1	0.0615236	-0.116959	0.058	0.095	1
Zmat2	0.0615522	-0.0882697	0.047	0.08	1
Ubald2	0.0617869	0.440031	0.091	0.065	1
Rogdi	0.0618486	-0.1842	0.036	0.065	1
Mta2	0.0620292	0.397569	0.073	0.049	1
Cct6a	0.0624119	-0.0890444	0.073	0.113	1
Mff	0.0625622	-0.064882	0.055	0.09	1
Nadk	0.0627615	-0.119069	0.055	0.089	1
Puf60	0.0628286	0.402538	0.149	0.118	1
Mettl9	0.0631444	-0.323508	0.025	0.05	1
Gm3511	0.0631533	-0.141786	0.084	0.125	1
Hat1	0.0633739	0.399452	0.062	0.04	1
Pttg1ip	0.0636383	-0.0587312	0.062	0.098	1
Iglc1	0.0638598	-0.25831	0.142	0.108	1
Vamp3	0.0639052	-0.125939	0.036	0.065	1
Cst8	0.0646652	-0.265153	0.025	0.05	1
Tm9sf2	0.0648502	-0.0916874	0.044	0.075	1
Msn	0.0651293	0.389792	0.236	0.205	1
Trim28	0.0651531	-0.164164	0.029	0.055	1
Tm2d2	0.0651665	-0.120616	0.051	0.083	1
Ece1	0.0651871	-0.331469	0.036	0.064	1
Mapkapk2	0.0652203	-0.106221	0.04	0.07	1
Arhgap31	0.0652238	-0.233085	0.025	0.05	1
Ndufb10	0.0652788	-0.0700459	0.098	0.143	1
Bola1	0.0662548	-0.162027	0.025	0.05	1
Lsm7	0.066438	0.51826	0.113	0.086	1
Max	0.0664396	0.408378	0.091	0.065	1
Rgs19	0.0664562	0.393892	0.091	0.065	1
Tmem37	0.0666103	0.412499	0.065	0.044	1
Hexb	0.0669371	-0.125399	0.058	0.094	1
Ncln	0.0675594	0.409783	0.065	0.044	1
Srd5a3	0.0684888	0.384019	0.055	0.035	1
H2afv	0.0690022	-0.124832	0.087	0.128	1
Tuba4a	0.069066	-0.0737956	0.044	0.075	1
S100a6	0.0690917	0.127792	0.418	0.383	1
Med21	0.069386	0.518967	0.087	0.063	1
Ace	0.0698879	-0.42993	0.029	0.054	1
Rpl8	0.0704417	0.108997	0.691	0.729	1
Eif1ad	0.0709196	0.312967	0.051	0.032	1
Mpdu1	0.0709635	-0.155464	0.025	0.05	1
Stk11	0.071049	-0.165801	0.029	0.055	1
Oard1	0.0711137	0.431712	0.065	0.044	1
Pea15a	0.0711494	-0.196972	0.044	0.073	1
Ddb1	0.0712047	-0.055973	0.036	0.065	1
Ltc4s	0.0716486	-0.224771	0.033	0.059	1
Dbnl	0.072036	0.505047	0.164	0.135	1
1110004F10Rik	0.0723913	-0.078947	0.051	0.084	1
Taf1	0.0724449	-0.136705	0.029	0.055	1
Rpl36a-ps2	0.0727382	-0.117258	0.069	0.106	1
Plekhb2	0.0728187	-0.156671	0.04	0.069	1
Hsph1	0.0734018	0.472755	0.051	0.032	1
Med28	0.0738508	0.519961	0.164	0.137	1
Vapb	0.0738677	-0.0678776	0.044	0.074	1
Nbr1	0.0738705	-0.154262	0.025	0.05	1
Ghitm	0.0739913	-0.0661401	0.116	0.164	1
Sun2	0.0745077	0.358102	0.055	0.035	1
Cdc123	0.0746036	-0.206065	0.033	0.059	1
Tmem123	0.0746717	-0.136805	0.087	0.129	1
Ddx24	0.0749466	0.418241	0.113	0.086	1
Otub1	0.075436	0.389126	0.055	0.035	1
4930453N24Rik	0.0754524	0.385043	0.051	0.032	1
Hpf1	0.0757561	0.346441	0.055	0.035	1
Fh1	0.0762545	-0.0638978	0.025	0.05	1
Grcc10	0.0764034	0.0567084	0.069	0.107	1
Rpl6	0.076721	0.257641	0.538	0.586	1
Mrfap1	0.0767826	-0.0607035	0.105	0.15	1
Pnrc2	0.076969	0.506479	0.091	0.067	1
Cdc5l	0.0770933	0.409464	0.065	0.044	1
Tpi1	0.0772614	0.0549812	0.076	0.117	1
Gabarapl2	0.0773126	-0.11577	0.087	0.127	1
Atp6v0e	0.0779497	0.380552	0.265	0.239	1
Rbm22	0.0793463	0.423726	0.055	0.035	1
Rps12	0.0793532	-0.0559849	0.52	0.66	1
Nck1	0.0793787	0.349604	0.058	0.038	1
Srsf10	0.0802491	-0.112381	0.033	0.059	1
Nol7	0.080253	0.463821	0.16	0.133	1
Mfap5	0.0803457	-0.523967	0.033	0.057	1
Wnk1	0.0804948	-0.0990913	0.036	0.064	1
Acin1	0.0809535	0.45253	0.149	0.121	1
Brd3	0.080965	0.403824	0.065	0.045	1
Twf2	0.0810613	0.474933	0.065	0.045	1
Tapbp	0.081234	-0.10419	0.073	0.109	1
Tbcb	0.0813055	-0.0833285	0.109	0.155	1
R3hdm4	0.0819064	-0.155763	0.051	0.081	1
Malat1	0.081913	-0.188815	0.422	0.517	1
Txndc5	0.0821792	-0.144945	0.029	0.054	1
Wdr26	0.0826771	-0.106532	0.04	0.068	1
Mfsd1	0.0827277	-0.0667026	0.029	0.054	1
Ndufb8	0.0829923	0.0991858	0.135	0.191	1
Sfr1	0.0830915	-0.0993333	0.047	0.077	1
Tmbim6	0.0845284	-0.0632966	0.302	0.387	1
Ssrp1	0.0847717	0.393876	0.098	0.073	1
Tubb5	0.0851952	-0.180124	0.116	0.159	1
Tmem219	0.0852887	0.0859366	0.04	0.069	1
Ntan1	0.0856351	-0.264116	0.04	0.066	1
Upf2	0.0858446	0.388205	0.065	0.045	1
Hsp90ab1	0.08651	0.27552	0.462	0.479	1
Arrb2	0.0865355	0.383302	0.105	0.08	1
Csde1	0.0866102	-0.0694549	0.051	0.081	1
Hnrnpa3	0.0869767	0.0730873	0.055	0.087	1
Impa1	0.0876685	0.418041	0.055	0.036	1
Atraid	0.0876687	-0.0501921	0.051	0.081	1
Taf1d	0.087774	0.437625	0.105	0.08	1
Fkbp1a	0.0878293	-0.0919346	0.167	0.224	1
Actr3	0.0882801	0.4141	0.247	0.222	1
Srsf2	0.0884373	-0.121548	0.124	0.168	1
Ldha	0.0886449	0.0952848	0.251	0.342	1
Galk1	0.0890112	-0.0677046	0.029	0.053	1
Eif1	0.0893434	0.124257	0.724	0.763	1
Gsn	0.0896848	-1.67087	0.258	0.31	1
Mrps6	0.0896952	-0.188338	0.029	0.053	1
Ywhaz	0.0900087	0.430746	0.2	0.175	1
Psma2	0.0904726	0.508729	0.251	0.233	1
Osgep	0.0906394	-0.065243	0.044	0.072	1
Hadh	0.0917865	-0.0884893	0.036	0.062	1
Hmgn2	0.0919098	-0.102155	0.058	0.09	1
Sftpc	0.0925225	-0.49847	1	1	1
Ivns1abp	0.0925995	-0.100595	0.08	0.117	1
Wfdc17	0.0928396	-0.494104	0.087	0.121	1
Pgrmc1	0.092966	-0.184234	0.044	0.071	1
Bola2	0.0943106	-0.0988668	0.084	0.121	1
Idh3g	0.0944257	-0.0502924	0.073	0.107	1
Traf1	0.0952717	-0.209446	0.036	0.061	1
Ssb	0.0956076	0.48938	0.124	0.099	1
Atp6v1d	0.0956511	-0.0639546	0.051	0.081	1
Rpl18-ps1	0.0957213	-0.0969541	0.029	0.052	1
Tecpr1	0.0957406	0.422633	0.069	0.049	1
Chmp2a	0.0957687	0.0527506	0.149	0.207	1
Bcl7b	0.0958249	0.434305	0.073	0.052	1
Ppia	0.0958253	0.268481	0.553	0.573	1
Bcl2l11	0.0961279	0.174528	0.051	0.033	1
Eif4ebp1	0.0962647	-0.0847496	0.036	0.062	1
Dap	0.0963997	0.0682105	0.098	0.141	1
Psma1	0.0964373	0.372967	0.207	0.18	1
Txndc12	0.0967727	-0.101985	0.029	0.052	1
Spop	0.0967996	-0.0525128	0.062	0.094	1
Cd79a	0.0982992	-0.772523	0.102	0.132	1
Syngr2	0.09832	-0.0735992	0.105	0.148	1
Rpl27	0.0989914	0.240262	0.535	0.582	1
Nudt9	0.101157	-0.0922367	0.036	0.061	1
Csk	0.101792	0.418671	0.08	0.058	1
Rtfdc1	0.102144	-0.125587	0.029	0.052	1
Tmed9	0.102312	0.0914916	0.116	0.163	1
Psmb7	0.102598	-0.153131	0.058	0.088	1
Keap1	0.103395	-0.104404	0.029	0.052	1
Zfand3	0.103447	-0.0921379	0.04	0.066	1
Phb	0.10421	-0.104428	0.033	0.056	1
Dcn	0.104717	-1.73119	0.065	0.094	1
Commd4	0.105213	0.557096	0.116	0.093	1
Gsdmd	0.105531	0.424115	0.084	0.062	1
Jtb	0.105803	0.0561352	0.084	0.122	1
Psmd6	0.105813	-0.0949423	0.04	0.066	1
Tuba1a	0.10637	-0.275253	0.073	0.104	1
Slc39a4	0.106517	-0.141512	0.029	0.051	1
Fosl2	0.108949	-0.200807	0.044	0.069	1
2410015M20Rik	0.109136	0.0744389	0.109	0.153	1
Thoc2	0.109937	0.432548	0.069	0.05	1
Gm23935	0.10996	0.244933	0.102	0.077	1
Ubxn6	0.110074	-0.102851	0.033	0.056	1
Luc7l2	0.110569	0.503057	0.124	0.1	1
Igha	0.111626	-0.364391	0.135	0.109	1
Snrpa1	0.111689	0.52863	0.109	0.087	1
Elmo2	0.111866	0.444952	0.058	0.04	1
D1Ertd622e	0.112014	0.37441	0.051	0.034	1
Tmem128	0.112178	0.453196	0.065	0.047	1
Gm10132	0.112571	0.369502	0.069	0.049	1
Rilpl2	0.11283	0.37464	0.084	0.061	1
Eef1b2	0.112939	-0.151598	0.291	0.367	1
Hnrnpr	0.113568	0.403484	0.08	0.059	1
Mrps26	0.113903	0.473362	0.076	0.056	1
Itsn2	0.11399	0.379426	0.084	0.062	1
Cuedc2	0.114516	-0.10978	0.033	0.055	1
Tmem248	0.116068	-0.0722672	0.029	0.051	1
Yif1b	0.116501	-0.164483	0.036	0.06	1
Ywhab	0.116543	0.371347	0.324	0.318	1
Serf2	0.116689	0.396586	0.385	0.402	1
Ap1b1	0.117335	0.383179	0.058	0.04	1
Ndufb5	0.117566	0.0563826	0.138	0.187	1
Vat1	0.11769	-0.259125	0.04	0.063	1
Atg3	0.118003	-0.0644785	0.098	0.136	1
Acot9	0.118773	0.424162	0.065	0.047	1
Pkig	0.118885	-0.190242	0.029	0.05	1
Emd	0.120364	-0.148753	0.047	0.073	1
Itgb1bp1	0.120932	0.169635	0.029	0.051	1
Zfp207	0.120946	0.488498	0.098	0.076	1
Ndufa11	0.121708	0.118765	0.124	0.174	1
Acadl	0.122277	0.106868	0.065	0.098	1
Arhgef3	0.1229	0.272593	0.055	0.037	1
Nt5c	0.12292	0.374824	0.084	0.062	1
Rpl41	0.123632	0.0766109	0.88	0.916	1
Gm9794	0.123824	0.0842477	0.149	0.2	1
Cdk2ap2	0.124584	0.390122	0.287	0.281	1
Sf3a3	0.125217	0.343093	0.055	0.037	1
Sept9	0.125695	0.373717	0.069	0.05	1
Rpl10a	0.125762	0.294136	0.433	0.453	1
Pde4b	0.125895	-0.320177	0.065	0.092	1
Ddx5	0.126916	0.169846	0.553	0.584	1
Abhd5	0.12795	-0.0980604	0.04	0.063	1
Arid5a	0.128096	0.364078	0.065	0.047	1
Slc25a3	0.128785	0.0992	0.251	0.33	1
Samhd1	0.129498	-0.114948	0.095	0.13	1
Mrps34	0.129615	-0.0533552	0.029	0.05	1
Capza1	0.130091	0.370239	0.055	0.038	1
Cox8a	0.130246	0.285889	0.44	0.463	1
Rpl9-ps6	0.130426	-0.176811	0.051	0.076	1
Sri	0.130447	0.470539	0.229	0.212	1
Ssr2	0.131334	0.0770678	0.138	0.188	1
Vezf1	0.131584	0.388045	0.055	0.038	1
Sae1	0.132896	-0.103998	0.029	0.05	1
Sft2d1	0.133114	0.454465	0.069	0.051	1
Hba-a2	0.13351	1.50897	0.058	0.041	1
Celf2	0.133657	0.445386	0.142	0.119	1
Tspo	0.134748	0.371308	0.371	0.379	1
Chmp3	0.135526	-0.138695	0.04	0.063	1
Pdcd5	0.135669	0.0628821	0.073	0.106	1
Cox5a	0.136066	0.329079	0.298	0.292	1
Vsir	0.136798	-0.133265	0.036	0.059	1
Ccnl1	0.137251	-0.128699	0.105	0.14	1
1110008F13Rik	0.138415	0.0815535	0.087	0.124	1
Pim1	0.139012	-0.32587	0.149	0.188	1
Cirbp	0.139689	0.468987	0.08	0.061	1
Scamp2	0.140465	-0.086933	0.051	0.076	1
Eif1ax	0.140545	-0.090921	0.044	0.067	1
Cox20	0.141222	0.465737	0.142	0.12	1
Psmd8	0.141246	0.0514729	0.091	0.126	1
Emc7	0.141355	0.115798	0.055	0.083	1
Purb	0.142052	-0.0575112	0.047	0.072	1
1700020I14Rik	0.142614	0.385622	0.062	0.044	1
Cct3	0.142692	0.524257	0.105	0.085	1
Pcbp2	0.143359	0.157543	0.193	0.259	1
Emc3	0.143993	0.411829	0.062	0.045	1
Gng2	0.144128	0.389307	0.065	0.048	1
Coa5	0.144517	0.283279	0.051	0.035	1
Rer1	0.144594	0.161161	0.087	0.124	1
Luc7l3	0.145093	-0.0729245	0.062	0.089	1
Dkc1	0.145519	0.292073	0.055	0.038	1
Nasp	0.14594	0.351473	0.058	0.041	1
Becn1	0.145964	0.387796	0.08	0.061	1
Clec4d	0.147418	-0.658107	0.062	0.086	1
Pdha1	0.147632	0.0574445	0.055	0.082	1
Gm8730	0.148816	-0.0944305	0.04	0.062	1
Fam107b	0.149107	0.333151	0.113	0.09	1
Acat1	0.149463	0.0552657	0.033	0.054	1
Ifitm6	0.150459	-0.318386	0.047	0.07	1
Mpp1	0.150481	-0.104024	0.036	0.058	1
Nabp1	0.15069	0.285176	0.062	0.044	1
Mrpl4	0.151526	0.367294	0.095	0.074	1
Klf13	0.151833	-0.0633536	0.055	0.08	1
Tsc22d4	0.152635	0.385377	0.069	0.051	1
Hint1	0.153733	0.353976	0.342	0.345	1
Echs1	0.154079	0.116748	0.055	0.082	1
Cenpx	0.154846	0.426954	0.105	0.085	1
Nhp2	0.154851	0.37044	0.116	0.095	1
Gm6472	0.154888	-0.113331	0.036	0.057	1
Abi3	0.155987	0.287672	0.051	0.035	1
Gpcpd1	0.156904	-0.169359	0.044	0.066	1
Pitpna	0.15742	-0.0984767	0.051	0.075	1
Sumo1	0.157498	0.0749232	0.08	0.111	1
Myh9	0.157907	-0.110921	0.073	0.101	1
Hn1	0.158072	0.470577	0.138	0.118	1
Lypla2	0.159326	0.527939	0.138	0.119	1
Pak2	0.159985	-0.0833902	0.051	0.075	1
Cldn5	0.160503	-0.72797	0.044	0.064	1
2310033P09Rik	0.1606	0.339609	0.055	0.039	1
Atp5e	0.161474	0.315301	0.385	0.397	1
Fam103a1	0.162575	0.413785	0.102	0.082	1
Fkbp8	0.163031	0.539781	0.12	0.102	1
Ifitm1	0.163622	-0.437513	0.036	0.055	1
Ndufs6	0.163694	0.0665622	0.113	0.152	1
Irf9	0.163728	0.218909	0.055	0.038	1
Khdrbs1	0.163914	0.450718	0.095	0.075	1
Esf1	0.164255	0.519301	0.065	0.049	1
Cox7b	0.164601	0.0593041	0.273	0.352	1
Gemin7	0.164965	-0.0736197	0.051	0.075	1
Rpl27a	0.16545	0.186382	0.564	0.615	1
Ankrd13a	0.166467	-0.082186	0.033	0.052	1
Srsf11	0.168244	0.332099	0.2	0.179	1
Nrros	0.168422	-0.16088	0.044	0.065	1
Atrx	0.169298	0.527766	0.073	0.056	1
Eif3d	0.171032	-0.0768669	0.062	0.087	1
Psmd3	0.171499	-0.0954747	0.036	0.056	1
Gm24265	0.171502	-0.180495	0.044	0.065	1
Gm15536	0.171947	0.283559	0.247	0.228	1
Syncrip	0.172527	0.415825	0.055	0.039	1
Adipor2	0.173422	0.11163	0.044	0.066	1
Ptk2b	0.174582	0.260525	0.055	0.039	1
Wsb1	0.17459	-0.100434	0.055	0.078	1
Fundc2	0.175073	0.392148	0.073	0.055	1
Bnip3l	0.175398	0.0826007	0.113	0.149	1
Gars	0.176349	-0.066694	0.036	0.056	1
Peli1	0.176874	-0.191094	0.055	0.077	1
Fbl	0.177333	0.449413	0.084	0.066	1
Emc2	0.177352	0.450572	0.076	0.06	1
Uqcrfs1	0.177356	0.0675292	0.116	0.155	1
Actr2	0.178831	0.394603	0.113	0.093	1
Bin1	0.179033	0.327701	0.076	0.058	1
Rps10	0.179731	0.190337	0.473	0.493	1
Gnb2	0.180009	0.0939916	0.189	0.246	1
Flot1	0.181012	-0.0750246	0.033	0.051	1
Zcchc17	0.182382	-0.125038	0.036	0.056	1
Rpa1	0.182755	0.237266	0.051	0.036	1
Hectd1	0.18298	0.286784	0.069	0.052	1
Phip	0.183162	0.325073	0.062	0.046	1
Actr10	0.183722	0.494157	0.091	0.074	1
Hnrnpd	0.184549	0.450797	0.109	0.091	1
Gstp1	0.18456	0.121377	0.105	0.142	1
Rnf114	0.18508	0.421474	0.087	0.07	1
Elob	0.185565	0.31059	0.338	0.349	1
Ccdc115	0.187486	0.313042	0.062	0.046	1
Agpat3	0.187998	0.489184	0.055	0.04	1
Trim27	0.188542	0.25298	0.051	0.036	1
S100a13	0.188612	0.558052	0.196	0.183	1
Reep3	0.188896	-0.0664483	0.033	0.051	1
Edf1	0.189227	0.0909727	0.178	0.233	1
Selenok	0.189529	0.0671707	0.178	0.233	1
Rpl15	0.189799	0.19538	0.436	0.456	1
Sptan1	0.190553	-0.0964286	0.033	0.051	1
Cops4	0.191762	0.371295	0.073	0.056	1
Sh3bp1	0.192043	0.244091	0.051	0.036	1
Gm23472	0.192158	0.371691	0.055	0.04	1
Raly	0.192404	0.395094	0.182	0.164	1
Cyp2f2	0.194143	-0.919806	0.175	0.146	1
Ankrd11	0.194409	0.335429	0.055	0.04	1
Lasp1	0.195898	0.397676	0.113	0.093	1
Hspd1	0.196164	0.502254	0.095	0.077	1
Cd79b	0.19709	-0.306113	0.113	0.141	1
Ighd	0.198225	-0.341899	0.036	0.054	1
Chmp4b	0.198227	-0.0729339	0.047	0.068	1
Aip	0.198229	0.412722	0.073	0.057	1
1700123O20Rik	0.198809	0.304457	0.055	0.04	1
Bcap31	0.199385	0.119734	0.135	0.179	1
Cyth2	0.200869	-0.105973	0.033	0.05	1
Dnttip2	0.201261	0.269575	0.062	0.046	1
Drg1	0.202671	0.388822	0.069	0.053	1
Rpl22l1	0.204921	0.127371	0.247	0.314	1
Psmb1	0.206062	0.0978608	0.193	0.247	1
Slc25a5	0.206202	-0.102618	0.487	0.577	1
Ypel5	0.206654	-0.106994	0.055	0.076	1
Rab5c	0.206958	0.426484	0.175	0.159	1
Rps18	0.207239	0.0949216	0.622	0.661	1
Mrpl28	0.207607	0.0850329	0.04	0.06	1
Rpl21	0.207897	-0.0829748	0.629	0.739	1
Ube2i	0.208163	0.543626	0.051	0.037	1
Rab8a	0.20823	0.390671	0.127	0.108	1
Ranbp1	0.208487	0.42144	0.12	0.103	1
Tex261	0.208602	0.0895318	0.087	0.118	1
Stk17b	0.20899	0.169492	0.178	0.153	1
Isy1	0.209495	0.31092	0.055	0.04	1
Imp3	0.210276	0.0996801	0.073	0.1	1
Atxn7l3b	0.210507	0.0780187	0.087	0.117	1
Cetn3	0.210856	0.0712004	0.091	0.123	1
Ythdc1	0.211547	0.374929	0.098	0.08	1
Lsm1	0.213923	0.375997	0.051	0.037	1
Hnrnpdl	0.215451	0.364461	0.153	0.135	1
Rpl30	0.215754	0.140419	0.629	0.669	1
Wdr89	0.216024	0.0781926	0.2	0.254	1
Nsfl1c	0.217303	0.0694481	0.047	0.068	1
Arfrp1	0.217786	0.364033	0.065	0.05	1
Psme2	0.219213	0.416663	0.185	0.171	1
Yeats4	0.219373	-0.114074	0.036	0.054	1
Atg5	0.220569	0.33519	0.051	0.038	1
Psma4	0.22108	0.451185	0.116	0.1	1
Ktn1	0.221668	-0.0681123	0.033	0.05	1
Ndufa4	0.22308	0.346977	0.356	0.376	1
Hsp90b1	0.223086	0.159994	0.204	0.263	1
Gm16286	0.223777	0.100696	0.04	0.059	1
2310036O22Rik	0.223941	0.465438	0.131	0.116	1
Aimp1	0.22521	0.449555	0.065	0.051	1
Ptpn12	0.225736	-0.0630649	0.036	0.054	1
Mdh2	0.226403	0.150244	0.109	0.142	1
Sys1	0.226406	0.342526	0.105	0.088	1
Smim11	0.227149	0.108798	0.055	0.077	1
Dennd4a	0.228125	0.249634	0.051	0.037	1
M6pr	0.228759	0.429864	0.167	0.154	1
Sltm	0.229178	0.42366	0.098	0.081	1
Hspa9	0.229478	0.0829274	0.055	0.076	1
Psmb4	0.231426	0.0952924	0.105	0.139	1
Sptssa	0.232217	0.0580205	0.047	0.068	1
Gnptg	0.233367	0.548297	0.091	0.076	1
Vmp1	0.235312	0.131467	0.105	0.139	1
Ddrgk1	0.236212	0.0819545	0.073	0.099	1
Map7d1	0.236351	0.343832	0.065	0.051	1
Mrpl51	0.23676	0.0839646	0.058	0.081	1
Mettl26	0.236885	-0.0599397	0.036	0.053	1
Stip1	0.237562	0.399263	0.062	0.048	1
Ccar1	0.237706	0.312952	0.073	0.057	1
Ubtf	0.241009	0.328194	0.058	0.044	1
Gnai3	0.241671	0.132626	0.051	0.072	1
Trappc1	0.244227	0.389178	0.084	0.069	1
Efr3a	0.244338	0.477515	0.069	0.055	1
Nsun2	0.244988	0.243941	0.055	0.041	1
Arcn1	0.248081	0.0534801	0.044	0.062	1
Cox6a1	0.248379	0.21023	0.436	0.462	1
Tnfaip8	0.248775	-0.147992	0.036	0.052	1
Car2	0.249103	0.374266	0.065	0.051	1
Hsp90aa1	0.249142	0.139894	0.233	0.294	1
Ube2f	0.249765	-0.0567494	0.04	0.057	1
Pbrm1	0.251523	0.0543689	0.044	0.062	1
Sec13	0.253317	0.491529	0.109	0.095	1
Dnm2	0.254273	0.299561	0.069	0.054	1
Eif5a	0.255021	0.259803	0.356	0.367	1
Yipf3	0.255725	0.12907	0.058	0.079	1
Pfdn1	0.25598	0.178983	0.08	0.106	1
Fam32a	0.260815	0.415265	0.135	0.12	1
Mir703	0.261461	0.129765	0.105	0.137	1
Cap1	0.261529	0.289663	0.062	0.048	1
Snrpb	0.261639	0.0838955	0.178	0.222	1
Ube2e3	0.261938	-0.0705541	0.04	0.057	1
Utp11	0.261948	0.0860277	0.044	0.062	1
Hjurp	0.263753	-0.0544164	0.051	0.07	1
Ywhaq	0.264028	0.466945	0.175	0.166	1
Smarcd2	0.265394	0.363848	0.058	0.045	1
Ndfip1	0.265541	0.378946	0.055	0.042	1
Clec4e	0.266201	-0.343473	0.047	0.064	1
Scgb3a2	0.266944	-1.15462	0.2	0.177	1
Eif3g	0.266949	0.392446	0.149	0.134	1
Rbm39	0.267195	0.301551	0.287	0.285	1
Sar1b	0.267334	0.145804	0.065	0.089	1
H2-Ob	0.268021	-0.278144	0.051	0.068	1
Atp6v1f	0.270159	0.335906	0.298	0.304	1
Rfc2	0.271238	0.293597	0.08	0.065	1
Paics	0.272259	0.173809	0.069	0.093	1
Btg2	0.272312	-0.109786	0.2	0.242	1
Gm8186	0.272755	0.385941	0.12	0.105	1
Cdc42se1	0.273328	0.054014	0.095	0.122	1
Atp6v1c1	0.273773	-0.0599877	0.044	0.06	1
Gba	0.276697	0.38666	0.058	0.046	1
Rnf187	0.278492	0.108861	0.076	0.101	1
Rbm8a	0.280578	0.113356	0.098	0.126	1
Cdk5rap3	0.282865	0.393897	0.055	0.042	1
Ndufa12	0.28288	0.148931	0.12	0.154	1
Sdf4	0.28508	0.104414	0.113	0.144	1
[truncated: 796 more rows]

## Sheet: Wilcox.Macro
	p_val	avg_log2FC	pct.1	pct.2	p_val_adj
C1qa	0	4.99669	0.942	0.039	0
C1qb	0	4.95852	0.96	0.059	0
C1qc	0	5.44583	0.946	0.019	0
Pf4	7.8069e-288	4.2876	0.531	0.029	3.11144e-283
Ms4a7	1.8733e-270	2.19554	0.254	0.003	7.46604e-266
Fcrls	1.72515e-247	2.44421	0.281	0.006	6.87558e-243
Mgl2	4.29244e-216	2.8902	0.518	0.038	1.71075e-211
Ccl12	5.50187e-215	2.36058	0.183	0.001	2.19277e-210
Folr2	1.493e-192	2.26908	0.196	0.003	5.95036e-188
C3ar1	7.15556e-179	1.87667	0.214	0.005	2.85185e-174
Pla2g2d	4.96592e-172	1.37717	0.121	0	1.97917e-167
Mafb	2.13306e-165	2.12024	0.272	0.012	8.50131e-161
Csf1r	7.5396e-143	2.61736	0.549	0.072	3.00491e-138
Mmp12	4.50151e-138	2.836	0.223	0.009	1.79408e-133
Fcna	1.21277e-134	1.90838	0.147	0.003	4.83348e-130
Stab1	2.79869e-134	2.06145	0.232	0.011	1.11542e-129
Adgre1	6.94968e-125	2.04649	0.286	0.02	2.76979e-120
Fcgr3	2.11112e-123	2.39887	0.549	0.084	8.41388e-119
Ccl8	9.26544e-118	3.37032	0.192	0.008	3.69274e-113
Aif1	5.25856e-116	2.11971	0.397	0.044	2.0958e-111
Ccl2	1.06321e-105	2.1732	0.254	0.018	4.23744e-101
Ccl7	5.05515e-104	2.43155	0.192	0.01	2.01473e-99
Cd209f	2.59815e-103	1.68616	0.085	0.001	1.03549e-98
Fcgr2b	9.16258e-103	2.2134	0.442	0.063	3.65175e-98
Maf	7.92017e-98	2.15333	0.308	0.031	3.15658e-93
Cd14	7.34772e-94	2.25387	0.567	0.114	2.92843e-89
Cd209g	1.75341e-93	0.969621	0.067	0	6.98824e-89
Apoe	2.89635e-90	3.77439	0.853	0.438	1.15434e-85
Trem2	3.12886e-87	1.63721	0.192	0.013	1.24701e-82
Cd83	1.44527e-86	2.43094	0.629	0.154	5.76014e-82
Lgmn	1.95736e-85	2.28305	0.469	0.089	7.80106e-81
Dab2	2.46521e-81	1.97375	0.299	0.036	9.82508e-77
Cd163	5.05164e-81	1.17394	0.094	0.002	2.01333e-76
H2-Eb1	8.51846e-81	2.51256	0.888	0.481	3.39503e-76
Ctss	1.20029e-79	1.87247	0.826	0.288	4.78376e-75
Rab3il1	1.01375e-78	1.25014	0.161	0.009	4.04032e-74
F13a1	1.58093e-77	2.08838	0.223	0.02	6.30079e-73
Cx3cr1	1.11856e-76	1.59135	0.196	0.015	4.458e-72
Cst3	8.22307e-76	1.17435	0.978	0.638	3.27731e-71
Igf1	2.10392e-72	1.68866	0.201	0.017	8.38517e-68
Gpr34	1.10676e-70	1.11736	0.107	0.004	4.41097e-66
Pla2g7	1.68243e-69	1.47707	0.228	0.023	6.70531e-65
Hexb	5.58551e-67	2.06132	0.411	0.082	2.2261e-62
Cd74	2.73334e-66	2.06264	0.969	0.831	1.08937e-61
H2-Aa	4.40049e-64	2.11933	0.875	0.577	1.75382e-59
H2-Ab1	3.74575e-63	2.06168	0.915	0.652	1.49287e-58
Fth1	1.63375e-60	1.00496	0.996	0.954	6.51132e-56
Hspa1a	4.71659e-60	2.15067	0.741	0.289	1.8798e-55
Mrc1	2.04287e-59	2.04468	0.259	0.036	8.14187e-55
Ccl9	2.1806e-59	1.92256	0.388	0.079	8.69079e-55
Pltp	9.52285e-59	1.89894	0.442	0.103	3.79533e-54
Trim47	5.12569e-58	1.3823	0.161	0.014	2.04284e-53
Rgs10	8.99606e-57	1.89006	0.406	0.092	3.58538e-52
Wfdc17	1.84033e-56	2.03029	0.451	0.109	7.33463e-52
Cfp	2.85857e-56	1.90411	0.339	0.065	1.13928e-51
Cxcl16	7.38332e-56	1.93241	0.402	0.093	2.94262e-51
Cxcl13	4.54191e-54	2.02865	0.085	0.003	1.81018e-49
Ftl1	2.37996e-52	1.23812	0.964	0.804	9.48534e-48
Fcer1g	2.72e-52	1.31886	0.821	0.365	1.08405e-47
Hpgd	6.83683e-52	1.29213	0.295	0.05	2.72482e-47
Unc93b1	3.69472e-51	1.6721	0.393	0.091	1.47253e-46
Psap	7.3643e-51	1.34785	0.795	0.34	2.93504e-46
Ms4a6c	2.9223e-50	1.28812	0.379	0.081	1.16468e-45
Ctsb	4.00224e-49	1.93912	0.737	0.4	1.59509e-44
Nfkbia	1.63726e-48	1.65122	0.71	0.306	6.5253e-44
Ms4a6d	7.7028e-48	1.467	0.214	0.031	3.06995e-43
Selenop	8.44045e-48	2.20389	0.714	0.362	3.36394e-43
Tmem176b	4.45628e-47	1.60248	0.679	0.296	1.77605e-42
Clec10a	5.14324e-47	1.32256	0.121	0.01	2.04984e-42
Rgs1	9.53981e-47	2.27757	0.317	0.067	3.80209e-42
Gatm	1.0446e-45	0.889462	0.107	0.008	4.16327e-41
Pid1	2.70376e-45	1.45428	0.241	0.04	1.07758e-40
Tgfbi	6.24289e-45	1.55734	0.402	0.105	2.4881e-40
Cybb	1.4397e-44	1.32969	0.504	0.149	5.73794e-40
Cd300c2	2.07194e-43	1.42	0.237	0.04	8.25773e-39
Fos	2.44159e-42	1.42542	0.763	0.379	9.73095e-38
Clec4a2	2.58067e-40	1.34971	0.205	0.033	1.02853e-35
Clec4a3	4.96552e-40	1.27866	0.254	0.048	1.97901e-35
Cd68	2.68901e-39	1.38292	0.415	0.118	1.07171e-34
Itm2b	3.49507e-39	1.30196	0.871	0.622	1.39296e-34
Apobec1	5.43557e-39	1.28833	0.17	0.023	2.16635e-34
Ccl4	1.16091e-36	1.72662	0.375	0.109	4.6268e-32
C5ar1	2.30001e-36	1.29268	0.179	0.027	9.16668e-32
Rab7b	3.31959e-36	1.33106	0.188	0.031	1.32302e-31
Tmsb4x	3.6379e-36	0.544956	1	0.997	1.44988e-31
Gas7	1.94226e-35	0.916452	0.094	0.008	7.74089e-31
H2-M2	2.07373e-35	1.20346	0.054	0.002	8.26486e-31
Msr1	3.3939e-34	0.82759	0.076	0.005	1.35264e-29
Fxyd2	5.90134e-34	0.743072	0.089	0.007	2.35198e-29
Hpgds	6.00945e-34	0.79507	0.062	0.003	2.39506e-29
Ptafr	8.33823e-34	1.11953	0.134	0.017	3.3232e-29
Evi2a	5.87943e-32	1.25868	0.241	0.053	2.34325e-27
Zfp36	5.97281e-32	1.46549	0.679	0.351	2.38046e-27
Slamf9	1.08798e-31	1.48368	0.192	0.036	4.33614e-27
Ccr2	2.62411e-31	1.2988	0.223	0.047	1.04584e-26
Ly86	2.7606e-31	1.28165	0.196	0.037	1.10024e-26
Ctsc	4.29151e-31	1.34378	0.652	0.353	1.71038e-26
Ninj1	1.92593e-30	1.6099	0.268	0.068	7.67578e-26
Trf	8.58956e-30	1.65083	0.487	0.212	3.42337e-25
Abca1	1.44188e-29	1.13508	0.103	0.011	5.74662e-25
Fcgr1	2.63518e-29	0.978449	0.107	0.013	1.05025e-24
Arrb2	4.38392e-29	1.38644	0.277	0.074	1.74721e-24
Tmem176a	4.80412e-29	1.38842	0.531	0.239	1.91468e-24
Cxcl2	5.15324e-29	1.44441	0.451	0.173	2.05382e-24
Lair1	5.65048e-29	0.891761	0.107	0.013	2.252e-24
Dusp1	1.44974e-28	1.26347	0.683	0.379	5.77793e-24
Mcub	2.29783e-28	1.07425	0.183	0.036	9.15801e-24
P2ry6	2.46727e-28	0.980392	0.098	0.011	9.83331e-24
Ccr5	4.42918e-28	0.875018	0.098	0.011	1.76525e-23
Clec4a1	4.93529e-28	0.978695	0.152	0.025	1.96696e-23
Tyrobp	5.33581e-28	0.849086	0.772	0.417	2.12659e-23
Sftpa1	1.5058e-27	-2.23947	0.884	0.92	6.00136e-23
Ccl3	2.05561e-27	1.66037	0.366	0.125	8.19265e-23
Junb	2.64784e-27	1.14106	0.696	0.389	1.0553e-22
Cd86	3.77948e-27	1.09774	0.129	0.02	1.50631e-22
Bcl2a1b	2.18346e-26	1.30674	0.335	0.109	8.7022e-22
Hexa	6.50158e-26	1.31806	0.344	0.117	2.5912e-21
Grn	1.03207e-25	1.4836	0.433	0.181	4.11331e-21
Marcks	1.2339e-25	1.25163	0.165	0.032	4.91772e-21
Atf3	1.77567e-25	1.63209	0.379	0.145	7.07694e-21
Lilrb4a	3.5636e-25	1.07601	0.357	0.119	1.42027e-20
Sftpc	4.91209e-25	-1.27632	1	1	1.95772e-20
Ctsa	6.26769e-25	1.3305	0.393	0.151	2.49799e-20
Slco2b1	1.13736e-24	0.810705	0.08	0.008	4.53294e-20
Mmp9	1.1789e-24	0.937865	0.098	0.013	4.69851e-20
Cotl1	1.18617e-24	1.14012	0.54	0.247	4.72747e-20
Lyve1	1.24199e-24	1.16656	0.143	0.025	4.94996e-20
Zmynd15	1.83019e-24	0.752368	0.076	0.008	7.29421e-20
Nrros	5.90172e-24	1.13139	0.228	0.059	2.35213e-19
Sftpb	7.05988e-24	-2.13349	0.634	0.786	2.81372e-19
mt-Cytb	7.48918e-24	-0.771558	0.929	0.951	2.98481e-19
Crip1	8.94852e-24	0.824953	0.781	0.49	3.56643e-19
H2-DMa	1.07786e-23	1.30377	0.487	0.224	4.2958e-19
Pea15a	1.28223e-23	1.18082	0.241	0.066	5.11033e-19
Cd33	2.70962e-23	1.01985	0.125	0.021	1.07992e-18
Socs3	3.50555e-23	1.45596	0.29	0.094	1.39714e-18
Tmem119	4.89695e-23	0.972881	0.112	0.017	1.95168e-18
Slc11a1	5.30114e-23	1.07207	0.107	0.016	2.11277e-18
Clec12a	6.6295e-23	1.06605	0.152	0.03	2.64219e-18
Spi1	7.10106e-23	0.976481	0.415	0.16	2.83013e-18
Csf2ra	1.12814e-22	1.17409	0.379	0.145	4.4962e-18
B2m	1.28694e-22	0.631504	0.951	0.812	5.1291e-18
Plekho1	1.94919e-22	1.14695	0.174	0.039	7.76851e-18
Cyth4	2.94667e-22	1.1125	0.228	0.062	1.17439e-17
Snx5	3.26949e-22	1.21454	0.335	0.123	1.30305e-17
Cd81	3.33158e-22	1.21005	0.433	0.192	1.3278e-17
Cd4	3.23727e-21	0.650359	0.062	0.006	1.29021e-16
Hacd4	3.30594e-21	1.06891	0.125	0.023	1.31758e-16
Zfp991	4.04963e-21	0.782712	0.094	0.013	1.61398e-16
Napsa	4.58165e-21	-2.00145	0.143	0.449	1.82602e-16
Myo5a	4.61969e-21	0.7586	0.076	0.009	1.84118e-16
Gm6377	4.64103e-21	1.10412	0.188	0.047	1.84968e-16
Cysltr1	6.33937e-21	0.618566	0.058	0.005	2.52655e-16
mt-Nd4	7.50285e-21	-0.789007	0.853	0.924	2.99026e-16
Ccrl2	9.42916e-21	1.30369	0.246	0.075	3.75799e-16
Serinc3	1.01679e-20	1.22846	0.522	0.28	4.0524e-16
Atp2b1	1.29159e-20	1.22954	0.366	0.148	5.14762e-16
Sftpd	1.91803e-20	-1.87577	0.46	0.652	7.64429e-16
Ifi207	1.94602e-20	0.94425	0.103	0.017	7.75587e-16
Pld4	3.69167e-20	1.23647	0.25	0.079	1.47132e-15
Pdlim4	4.06671e-20	0.601688	0.054	0.005	1.62079e-15
Tbxas1	4.29805e-20	0.936554	0.125	0.024	1.71299e-15
Lilra5	8.28832e-20	0.917143	0.098	0.016	3.30331e-15
H2-DMb1	9.59365e-20	1.32801	0.375	0.164	3.82355e-15
Cxcl15	1.4138e-19	-2.43055	0.223	0.488	5.6347e-15
Cd72	1.95479e-19	1.05084	0.129	0.026	7.79083e-15
Fam213b	2.01357e-19	0.671395	0.08	0.011	8.02509e-15
Hmox1	2.08522e-19	1.37831	0.241	0.078	8.31064e-15
Hspa1b	2.09617e-19	1.28813	0.295	0.107	8.3543e-15
Tlr2	2.20868e-19	1.12355	0.237	0.073	8.80267e-15
Axl	2.64279e-19	1.13357	0.219	0.065	1.05328e-14
Ptpro	2.76662e-19	0.795802	0.094	0.015	1.10264e-14
Kctd12	3.26283e-19	1.06834	0.205	0.058	1.3004e-14
Scd1	6.26192e-19	-1.9606	0.268	0.525	2.49569e-14
mt-Nd2	7.96954e-19	-0.838766	0.835	0.881	3.17626e-14
Wfdc2	1.16929e-18	-1.86407	0.295	0.529	4.6602e-14
Tgfbr1	1.89497e-18	1.19188	0.143	0.033	7.55241e-14
Hspa8	2.26492e-18	0.683631	0.884	0.757	9.02682e-14
Tubb6	2.4143e-18	1.14694	0.174	0.047	9.62219e-14
Daglb	4.35454e-18	0.861842	0.085	0.013	1.7355e-13
Tmem37	4.5872e-18	1.0029	0.161	0.041	1.82823e-13
Arhgap22	9.54774e-18	0.641287	0.062	0.007	3.80525e-13
Blnk	1.04021e-17	0.835468	0.125	0.026	4.14576e-13
Tmem106a	1.17741e-17	1.07792	0.121	0.025	4.69255e-13
Rgl1	1.22553e-17	0.805452	0.08	0.012	4.88433e-13
Susd3	1.51949e-17	0.732944	0.116	0.023	6.05592e-13
Lilr4b	1.65093e-17	0.764382	0.25	0.082	6.5798e-13
Timp2	1.70629e-17	1.05484	0.246	0.083	6.80041e-13
Alox5ap	2.22301e-17	0.809774	0.451	0.205	8.85982e-13
Camk1	2.24073e-17	1.17901	0.246	0.086	8.93043e-13
Slc34a2	3.86084e-17	-2.1125	0.125	0.392	1.53874e-12
Pepd	3.91265e-17	1.19659	0.179	0.051	1.55939e-12
Mgst1	6.47889e-17	-1.84879	0.076	0.34	2.58216e-12
P2rx7	1.08202e-16	0.588641	0.071	0.01	4.31238e-12
Pirb	1.14584e-16	0.96805	0.161	0.042	4.56673e-12
S100a11	1.38387e-16	-1.15088	0.312	0.576	5.51539e-12
Chil1	2.10556e-16	-1.86576	0.277	0.499	8.39172e-12
Chchd10	2.51551e-16	-1.67432	0.107	0.375	1.00256e-11
Sh3bgrl3	2.66532e-16	0.698348	0.71	0.464	1.06226e-11
Ms4a6b	2.69682e-16	0.878792	0.241	0.081	1.07482e-11
Sfta2	3.61624e-16	-1.73532	0.121	0.381	1.44125e-11
Fcgrt	3.83287e-16	1.20626	0.241	0.088	1.52759e-11
Gpx1	4.16683e-16	0.864886	0.719	0.54	1.66069e-11
Laptm5	8.14663e-16	0.776463	0.54	0.279	3.24684e-11
Creb5	1.22303e-15	0.688428	0.071	0.011	4.87437e-11
Sirpa	2.51315e-15	0.818087	0.196	0.062	1.00162e-10
Tmsb10	3.22493e-15	-1.26976	0.446	0.652	1.2853e-10
Bcl2a1a	4.20363e-15	1.092	0.188	0.059	1.67536e-10
Rtn4	6.05947e-15	1.00762	0.223	0.079	2.415e-10
Pip4k2a	7.75438e-15	0.702846	0.107	0.023	3.09051e-10
Ebi3	8.31646e-15	0.870177	0.089	0.017	3.31453e-10
Smagp	9.81858e-15	0.992575	0.138	0.037	3.91319e-10
Mpeg1	1.1054e-14	0.955846	0.295	0.121	4.40556e-10
Tnfaip8l2	1.33733e-14	0.859862	0.147	0.04	5.32992e-10
Nfkbiz	2.24343e-14	1.11552	0.223	0.081	8.94119e-10
Lst1	2.32975e-14	0.954572	0.241	0.089	9.28524e-10
Cfh	4.29819e-14	0.94157	0.125	0.032	1.71304e-09
Ctla2b	6.02316e-14	0.557309	0.058	0.008	2.40053e-09
Ehd4	6.43646e-14	0.845236	0.21	0.073	2.56525e-09
Anxa5	8.12831e-14	0.881617	0.527	0.323	3.23954e-09
Fam46a	8.24721e-14	0.850815	0.125	0.032	3.28692e-09
Lpcat2	1.18394e-13	0.753889	0.08	0.015	4.71858e-09
Ntpcr	1.42903e-13	0.825224	0.103	0.023	5.69538e-09
Blvrb	1.45036e-13	1.19183	0.21	0.078	5.78042e-09
Ftl1-ps1	1.53981e-13	1.11078	0.339	0.167	6.1369e-09
Atp1b1	1.94453e-13	-1.54106	0.062	0.288	7.74993e-09
Lpcat1	1.9747e-13	-1.57504	0.067	0.293	7.87016e-09
Cmklr1	1.98531e-13	0.659211	0.062	0.01	7.91246e-09
Rbpj	3.09274e-13	0.797274	0.116	0.029	1.23261e-08
Klf6	3.15173e-13	1.08102	0.384	0.196	1.25612e-08
Cd84	3.47618e-13	0.796249	0.156	0.047	1.38543e-08
Igfbp7	3.75102e-13	-2.27623	0.067	0.293	1.49497e-08
S100g	4.06029e-13	-1.49681	0.129	0.362	1.61823e-08
Cmtm3	5.65498e-13	0.707157	0.138	0.039	2.25379e-08
Mt1	5.91139e-13	0.738419	0.536	0.324	2.35599e-08
Il10rb	6.26879e-13	0.944847	0.192	0.068	2.49843e-08
Ifngr1	7.55018e-13	0.908122	0.357	0.175	3.00912e-08
Tnfaip8	8.20329e-13	0.799969	0.156	0.048	3.26942e-08
Dse	9.29683e-13	0.530736	0.054	0.008	3.70525e-08
Asah1	9.29833e-13	0.924981	0.259	0.11	3.70585e-08
Rnasel	1.02566e-12	0.495195	0.054	0.008	4.08778e-08
Gpr65	1.32057e-12	0.794151	0.103	0.024	5.26312e-08
Mfsd1	1.47578e-12	0.906394	0.156	0.05	5.88172e-08
Mef2c	1.78961e-12	0.771172	0.161	0.051	7.13248e-08
Rab11fip5	1.85265e-12	0.678686	0.058	0.009	7.38375e-08
Fam105a	1.85458e-12	0.838636	0.152	0.047	7.39144e-08
Emp2	2.55048e-12	-1.91853	0.027	0.222	1.01649e-07
Gng2	3.31157e-12	0.712887	0.147	0.045	1.31982e-07
Sh3bp2	3.38104e-12	0.600341	0.067	0.012	1.34751e-07
Ptprf	6.1797e-12	-1.55519	0.04	0.236	2.46292e-07
Arpc1b	7.3843e-12	0.587175	0.705	0.501	2.94301e-07
Rgs2	9.08393e-12	0.777891	0.344	0.17	3.6204e-07
Slamf7	1.14006e-11	0.836896	0.098	0.024	4.54372e-07
Ifnar2	1.2092e-11	0.927758	0.165	0.058	4.81928e-07
Hp	1.29342e-11	-1.49012	0.174	0.387	5.15493e-07
Lcp1	1.31765e-11	0.847853	0.397	0.218	5.2515e-07
H2afj	1.3329e-11	-1.21551	0.098	0.311	5.31227e-07
Lamp3	1.3625e-11	-1.41836	0.062	0.268	5.43024e-07
Zeb2	1.47415e-11	0.829177	0.125	0.036	5.87522e-07
Ly96	1.56707e-11	0.649292	0.071	0.014	6.24557e-07
Cldn3	1.64226e-11	-1.34794	0.071	0.276	6.54523e-07
Hc	1.64468e-11	-1.477	0.129	0.333	6.55488e-07
Gadd45b	1.93875e-11	0.903647	0.308	0.148	7.72688e-07
Pla2g15	1.96481e-11	0.844829	0.107	0.029	7.83076e-07
Got1	2.71969e-11	0.891882	0.125	0.037	1.08393e-06
Man2b1	3.27579e-11	0.823883	0.228	0.093	1.30557e-06
Itgam	4.1145e-11	0.718635	0.094	0.023	1.63983e-06
Tnf	4.22057e-11	0.926061	0.103	0.027	1.68211e-06
Alox5	4.53545e-11	0.80443	0.076	0.016	1.8076e-06
Ptger4	5.9615e-11	0.6726	0.076	0.016	2.37596e-06
Gbp3	6.79852e-11	0.482531	0.062	0.012	2.70955e-06
Muc1	7.09776e-11	-1.40974	0.054	0.239	2.82881e-06
Ap1b1	7.55697e-11	0.800964	0.125	0.038	3.01183e-06
5031439G07Rik	7.56539e-11	0.652056	0.085	0.02	3.01519e-06
Ces1d	8.52878e-11	-1.40273	0.031	0.211	3.39915e-06
Spint2	8.68003e-11	-1.26892	0.018	0.192	3.45943e-06
Ager	9.30711e-11	-1.62592	0.268	0.458	3.70935e-06
Lrrc25	9.518e-11	0.536762	0.062	0.012	3.7934e-06
Cfl1	1.12099e-10	0.473681	0.795	0.64	4.46769e-06
Mettl7a1	1.14642e-10	-1.35908	0.031	0.209	4.56905e-06
Bcl2a1d	1.57517e-10	0.868338	0.201	0.081	6.27784e-06
Lyl1	1.58632e-10	0.729864	0.089	0.022	6.32228e-06
Elovl1	1.6133e-10	-1.20509	0.165	0.37	6.4298e-06
Rps29	1.96617e-10	0.288206	0.96	0.891	7.83618e-06
Ier3	2.22498e-10	0.762398	0.321	0.166	8.86765e-06
Map3k8	2.54797e-10	0.634653	0.103	0.028	1.01549e-05
Fyb	2.88476e-10	0.765532	0.156	0.055	1.14972e-05
Tpm1	4.05331e-10	-1.31184	0.04	0.212	1.61545e-05
Cyfip1	4.9835e-10	0.716158	0.129	0.042	1.98617e-05
Crip2	5.15212e-10	-1.20254	0.112	0.308	2.05338e-05
Cd300ld	5.34053e-10	0.427832	0.116	0.034	2.12847e-05
Gusb	5.43254e-10	0.825586	0.152	0.055	2.16514e-05
Cd48	5.55124e-10	0.671099	0.196	0.078	2.21245e-05
Lmna	5.76585e-10	0.940688	0.277	0.138	2.29798e-05
Rassf4	5.83367e-10	0.797459	0.125	0.041	2.32501e-05
Vsir	6.6106e-10	0.827866	0.152	0.054	2.63465e-05
Sh3pxd2b	6.71247e-10	0.528945	0.058	0.011	2.67525e-05
2810025M15Rik	6.7978e-10	0.530503	0.067	0.014	2.70926e-05
Il1b	7.25973e-10	0.910567	0.339	0.187	2.89336e-05
Rab20	7.45544e-10	0.728002	0.138	0.047	2.97137e-05
Emp3	7.73315e-10	0.696485	0.415	0.236	3.08205e-05
Plbd1	8.89839e-10	0.637664	0.246	0.111	3.54645e-05
Fabp5	9.04869e-10	-1.50779	0.112	0.292	3.60636e-05
Fgd2	9.14229e-10	0.834866	0.143	0.051	3.64366e-05
Adam15	9.84496e-10	0.69663	0.094	0.026	3.92371e-05
Nckap1l	1.1172e-09	0.798559	0.116	0.036	4.45261e-05
Pdcd2l	1.12735e-09	0.74807	0.103	0.03	4.49304e-05
Cmtm7	1.38748e-09	0.750997	0.201	0.084	5.52979e-05
Prdx6	1.44611e-09	-1.17441	0.17	0.368	5.76346e-05
Clec4b1	1.45596e-09	0.685602	0.08	0.02	5.80274e-05
Clta	1.47669e-09	0.895134	0.379	0.229	5.88535e-05
Lcn2	1.4799e-09	-1.51668	0.156	0.338	5.89816e-05
Cyba	1.51031e-09	0.639531	0.558	0.393	6.01933e-05
Ifi27l2a	1.5733e-09	0.636903	0.371	0.2	6.27038e-05
Tifa	2.23837e-09	0.576858	0.076	0.018	8.92102e-05
Vim	2.32061e-09	0.483736	0.482	0.277	9.2488e-05
Sparc	2.69241e-09	-1.84281	0.138	0.327	0.000107306
Sdc1	3.11357e-09	-1.17274	0.013	0.16	0.000124091
Lamp1	3.43585e-09	0.746225	0.469	0.316	0.000136936
Gdi2	3.5049e-09	0.782614	0.384	0.23	0.000139688
Krt8	4.29194e-09	-1.38961	0.018	0.164	0.000171055
Mid1ip1	4.81151e-09	-1.27034	0.076	0.243	0.000191763
Dram1	4.86028e-09	-1.24846	0.036	0.19	0.000193707
Anxa2	5.14559e-09	-0.91925	0.268	0.453	0.000205078
Bmyc	5.29335e-09	0.567539	0.116	0.038	0.000210967
Sdc3	5.54637e-09	0.634115	0.08	0.021	0.000221051
Lat2	5.67402e-09	0.621419	0.156	0.059	0.000226138
Crlf2	5.76604e-09	0.695612	0.183	0.076	0.000229805
Scpep1	6.34657e-09	0.884901	0.179	0.076	0.000252943
Rgcc	6.53287e-09	-1.23866	0.054	0.216	0.000260368
Siglece	6.70714e-09	0.529126	0.058	0.012	0.000267313
Gde1	6.72414e-09	-1.18888	0.058	0.217	0.000267991
Car8	7.26032e-09	-1.19832	0.022	0.168	0.00028936
Prnp	7.66318e-09	-1.12571	0.054	0.215	0.000305416
Dpep2	7.68925e-09	0.735801	0.121	0.041	0.000306455
P2rx4	7.8653e-09	0.709691	0.138	0.051	0.000313472
Zeb2os	8.75904e-09	0.430546	0.054	0.011	0.000349091
Il6ra	8.81488e-09	0.581289	0.094	0.027	0.000351317
Bex4	1.08878e-08	-1.24308	0.022	0.164	0.000433934
Lpxn	1.10019e-08	0.649607	0.08	0.022	0.000438483
Mertk	1.17938e-08	0.626447	0.089	0.026	0.000470043
Cstb	1.30977e-08	0.732869	0.321	0.183	0.00052201
Slc29a1	1.35354e-08	0.697591	0.112	0.037	0.000539454
Tmem86a	1.35972e-08	0.53232	0.058	0.013	0.000541918
Ccnl1	1.46079e-08	0.7571	0.263	0.134	0.000582198
Lrg1	1.50575e-08	-1.43391	0.045	0.196	0.000600116
Atp11a	1.5953e-08	-1.11644	0.027	0.171	0.000635806
Scamp2	2.16377e-08	0.744781	0.17	0.071	0.000862371
Snx2	2.4656e-08	0.733143	0.201	0.092	0.000982664
Cyp27a1	2.86156e-08	0.428179	0.058	0.013	0.00114048
Ifi30	2.9741e-08	0.742621	0.339	0.201	0.00118533
Klrb1b	3.0825e-08	0.521534	0.071	0.018	0.00122853
mt-Nd1	3.19488e-08	-0.418153	0.933	0.939	0.00127332
Scd2	3.2289e-08	-1.1084	0.071	0.229	0.00128688
Rps19	3.41314e-08	-0.538332	0.786	0.862	0.00136031
Ucp2	3.97685e-08	0.560128	0.571	0.416	0.00158497
Dok2	4.10584e-08	0.500229	0.08	0.022	0.00163638
Cldn18	4.37418e-08	-1.14851	0.045	0.19	0.00174333
Lgi3	4.74822e-08	-1.01503	0.045	0.193	0.0018924
Cxcl1	4.88683e-08	0.987818	0.076	0.021	0.00194765
Tsc22d1	5.81442e-08	-1.08603	0.036	0.176	0.00231734
Bcam	5.86149e-08	-1.17793	0.04	0.18	0.0023361
Cbr2	6.3127e-08	-1.36505	0.612	0.7	0.00251593
Gltp	6.40641e-08	0.677433	0.192	0.088	0.00255327
Tm6sf1	6.44104e-08	0.656041	0.098	0.032	0.00256708
Fasn	7.93899e-08	-0.969939	0.116	0.283	0.00316408
Socs2	7.97844e-08	-0.99161	0.04	0.18	0.00317981
Cdkn1a	1.01497e-07	0.780373	0.29	0.16	0.00404515
Ly6a	1.03776e-07	-1.75737	0.045	0.178	0.00413598
Ncf1	1.09243e-07	0.633	0.116	0.042	0.00435389
Ehd1	1.09786e-07	0.856776	0.156	0.067	0.0043755
Pla2g1b	1.19971e-07	-1.15345	0.036	0.167	0.00478143
Gclc	1.2722e-07	-1.06622	0.009	0.128	0.00507034
Ppp1r21	1.41022e-07	0.683305	0.085	0.026	0.00562041
Ubc	1.43572e-07	0.753277	0.661	0.602	0.00572206
Igfbp4	1.6071e-07	0.353132	0.156	0.064	0.0064051
Cystm1	1.69742e-07	-1.02469	0.027	0.154	0.00676509
Vcam1	1.73455e-07	0.559831	0.089	0.028	0.00691306
Zdhhc3	1.75018e-07	-1.05582	0.04	0.174	0.00697533
Il33	1.78827e-07	-1.07526	0.027	0.154	0.00712714
Pi4k2b	1.93053e-07	-1.04743	0.013	0.13	0.00769414
Cdk6	1.99821e-07	0.511842	0.067	0.018	0.00796388
Rasgrp4	2.08129e-07	0.646265	0.071	0.02	0.00829499
Hepacam2	2.41392e-07	0.697072	0.067	0.018	0.00962069
Tnfaip3	2.42513e-07	0.761443	0.143	0.059	0.00966535
Frmd4b	2.78588e-07	0.480088	0.062	0.016	0.0111031
Tnip3	2.8252e-07	0.468829	0.054	0.013	0.0112598
Pde4b	2.87264e-07	0.677595	0.188	0.088	0.0114489
Stxbp3	2.96829e-07	0.68355	0.103	0.036	0.0118301
Bex2	2.9973e-07	-1.15124	0.031	0.156	0.0119457
Cttnbp2nl	3.12142e-07	0.598974	0.089	0.029	0.0124404
Abcd3	3.13636e-07	-0.96279	0.009	0.121	0.0125
Rassf2	3.16546e-07	0.652224	0.094	0.032	0.012616
Nkx2-1	3.27819e-07	-0.975959	0.004	0.112	0.0130652
Fxyd5	3.40182e-07	0.547532	0.496	0.33	0.0135579
Lrp1	3.41602e-07	0.607367	0.147	0.061	0.0136145
Gpr183	3.61185e-07	0.485228	0.089	0.029	0.014395
Jun	3.66826e-07	0.812357	0.402	0.266	0.0146199
Timp3	3.72832e-07	-1.61927	0.018	0.132	0.0148592
Ctsz	4.06928e-07	0.72757	0.375	0.246	0.0162181
Abhd12	4.42067e-07	0.591285	0.152	0.065	0.0176186
Itgb5	4.43117e-07	0.560967	0.076	0.023	0.0176604
Ncf2	4.51251e-07	0.458782	0.196	0.092	0.0179846
Ppt1	4.96541e-07	0.679769	0.196	0.096	0.0197896
Plekho2	4.9941e-07	0.567198	0.103	0.037	0.019904
Prkcb	5.01012e-07	0.571172	0.08	0.025	0.0199678
Ifnar1	5.24124e-07	0.512282	0.054	0.013	0.0208889
Selenbp1	5.31304e-07	-1.01372	0.143	0.293	0.0211751
Ctnnb1	5.3618e-07	-0.861384	0.089	0.233	0.0213695
Egfl6	5.46314e-07	-0.957087	0.031	0.153	0.0217733
Gm13166	5.50433e-07	0.487993	0.071	0.021	0.0219375
Marcksl1	5.71703e-07	0.609295	0.188	0.09	0.0227852
Sulf2	6.6374e-07	0.604955	0.098	0.035	0.0264533
Cmtm8	6.83893e-07	-0.896429	0.022	0.138	0.0272566
Lmo2	7.2515e-07	0.334652	0.076	0.023	0.0289008
Mapre1	7.43779e-07	0.658186	0.237	0.127	0.0296433
Ppp1r14c	7.73799e-07	-0.929135	0.022	0.136	0.0308398
Ybx1	8.45643e-07	0.592794	0.397	0.265	0.0337031
Adgrf5	8.46668e-07	-1.07974	0.036	0.156	0.0337439
Sesn1	9.17356e-07	0.505341	0.08	0.026	0.0365612
Tmem55b	9.72957e-07	0.741543	0.134	0.057	0.0387772
Tceal9	1.00549e-06	-0.847745	0.161	0.317	0.0400739
Irx1	1.01624e-06	-0.959088	0.009	0.112	0.0405021
Acot7	1.01701e-06	-0.883222	0.076	0.214	0.040533
Skil	1.02663e-06	0.700779	0.103	0.038	0.0409164
Slpi	1.06828e-06	-1.02807	0.085	0.222	0.0425762
Nedd4	1.07073e-06	-0.913109	0.009	0.112	0.0426739
Rpl21	1.08181e-06	-0.437455	0.656	0.737	0.0431155
Arpc2	1.11185e-06	0.461593	0.621	0.477	0.0443129
Lipa	1.13718e-06	0.581433	0.121	0.048	0.0453222
Krt18	1.1705e-06	-0.989676	0.013	0.119	0.0466504
Clu	1.19952e-06	-0.974127	0.045	0.169	0.047807
Wwp1	1.22776e-06	0.666423	0.085	0.029	0.0489325
Camta2	1.35944e-06	0.419691	0.062	0.018	0.0541803
Mpp1	1.4353e-06	0.645314	0.129	0.054	0.0572038
Sat1	1.5133e-06	0.637857	0.357	0.236	0.0603125
Rab8b	1.56434e-06	0.447153	0.116	0.045	0.0623469
mt-Nd5	1.85886e-06	-0.534024	0.504	0.627	0.074085
Srgap2	1.88601e-06	0.560705	0.058	0.016	0.075167
Coro1b	1.93454e-06	0.632025	0.308	0.188	0.0771011
Gprc5a	1.93455e-06	-1.13724	0.018	0.124	0.0771015
Slc39a8	2.25096e-06	-0.943196	0.009	0.108	0.0897119
Pmp22	2.43764e-06	0.490796	0.183	0.089	0.0971521
Glipr1	2.45631e-06	0.669828	0.125	0.052	0.0978961
Gmfg	2.86418e-06	0.468704	0.286	0.16	0.114152
Sh3glb1	2.92679e-06	0.615985	0.263	0.151	0.116647
Myo1f	2.99417e-06	0.657348	0.121	0.05	0.119333
Sgpl1	3.02776e-06	0.600948	0.103	0.04	0.120671
Txn1	3.57865e-06	-0.720425	0.286	0.43	0.142627
Scimp	3.58605e-06	0.561345	0.067	0.021	0.142922
Tubb4b	3.63418e-06	-0.955995	0.089	0.214	0.14484
Actr3	3.74964e-06	0.642749	0.344	0.219	0.149442
Cdc42	4.02666e-06	0.535369	0.522	0.407	0.160482
Ppfia4	4.18591e-06	0.672851	0.054	0.015	0.166829
Acp2	4.25833e-06	0.514551	0.071	0.023	0.169716
Serpinb6b	4.67053e-06	-0.934842	0.009	0.102	0.186144
Aqp5	4.99742e-06	-1.0045	0.08	0.204	0.199172
Fosb	5.30836e-06	0.628546	0.183	0.093	0.211565
Hfe	5.34888e-06	0.545687	0.094	0.035	0.21318
Lpl	5.39362e-06	0.542552	0.25	0.142	0.214963
Prkcd	5.62753e-06	0.492767	0.21	0.109	0.224285
Efhd2	5.7958e-06	0.687672	0.17	0.085	0.230992
Por	5.84723e-06	-0.806577	0.036	0.145	0.233041
Acer3	5.99187e-06	0.64903	0.094	0.036	0.238806
Abi1	6.13154e-06	0.738085	0.17	0.086	0.244373
Pls3	6.38309e-06	-0.769117	0.009	0.101	0.254398
Hdc	6.75104e-06	-1.2004	0.018	0.114	0.269063
Mef2a	6.98024e-06	0.65702	0.085	0.031	0.278197
Ywhah	7.39282e-06	0.757984	0.281	0.178	0.294641
Rab31	7.45001e-06	0.428611	0.058	0.017	0.29692
Ccl6	7.59922e-06	0.257865	0.518	0.369	0.302867
Map1lc3a	7.84425e-06	-0.720616	0.103	0.233	0.312633
Arl8a	8.30311e-06	0.499624	0.085	0.031	0.33092
Cd200	8.48867e-06	-0.87824	0.031	0.133	0.338316
Slc16a6	9.3035e-06	0.383195	0.058	0.017	0.370791
Epas1	9.42286e-06	-0.89293	0.04	0.147	0.375548
Cryab	1.02456e-05	-1.01795	0.013	0.103	0.408337
Rnase4	1.04274e-05	-0.767826	0.295	0.423	0.415585
Tpp1	1.0502e-05	0.618332	0.174	0.091	0.418557
Cpm	1.07088e-05	-0.858382	0.031	0.131	0.426799
Arhgef6	1.10452e-05	0.426957	0.062	0.02	0.440206
Errfi1	1.16434e-05	-0.780455	0.04	0.145	0.464048
Gna15	1.17842e-05	0.476038	0.054	0.015	0.469659
Hcls1	1.20726e-05	0.477738	0.192	0.099	0.481153
Txndc17	1.25942e-05	0.671549	0.25	0.15	0.501942
Gnas	1.28485e-05	-0.577214	0.317	0.465	0.512078
Cd24a	1.42126e-05	-1.0374	0.04	0.142	0.566442
Fkbp4	1.42256e-05	-0.77593	0.049	0.155	0.56696
Aldh2	1.55764e-05	-0.728439	0.188	0.32	0.620799
Acsl4	1.56268e-05	-0.61349	0.022	0.117	0.622807
Tgoln1	1.58607e-05	-0.724193	0.138	0.268	0.632127
Pros1	1.62674e-05	0.4364	0.067	0.022	0.648338
Capg	1.65578e-05	0.563759	0.281	0.172	0.659912
Capza2	1.66104e-05	0.716819	0.272	0.173	0.662007
Tnfrsf1b	1.67634e-05	0.502326	0.085	0.032	0.668105
Msrb1	1.70494e-05	-1.06425	0.121	0.24	0.679502
Snrpb2	1.75751e-05	0.592112	0.174	0.091	0.700456
Ldhb	1.7602e-05	-0.762502	0.062	0.174	0.701526
Sh3bgrl	1.7679e-05	0.622162	0.228	0.133	0.704596
Serpinh1	1.8369e-05	-1.06056	0.027	0.12	0.732095
Sec14l3	1.92024e-05	-1.0788	0.018	0.106	0.76531
Tnfsf12	1.9674e-05	0.485923	0.058	0.018	0.784109
Gpx8	2.0344e-05	-0.802672	0.009	0.091	0.810808
Plac8	2.04687e-05	-1.54039	0.058	0.159	0.815781
C4b	2.07981e-05	0.425633	0.071	0.025	0.828908
BC028528	2.14754e-05	0.337358	0.094	0.037	0.855902
Hmgn1	2.18012e-05	-0.712398	0.112	0.233	0.868887
Dusp6	2.32156e-05	0.637813	0.08	0.03	0.925258
Eid1	2.3345e-05	0.514919	0.067	0.023	0.930414
Ppic	2.40037e-05	-0.742454	0.018	0.105	0.956666
Atxn10	2.45631e-05	-0.786611	0.054	0.157	0.978961
Igkc	2.47424e-05	-1.54013	0.522	0.651	0.986108
Rasgef1b	2.55236e-05	0.698812	0.103	0.044	1
Esam	2.57965e-05	-0.959359	0.022	0.11	1
Avpi1	2.75264e-05	-0.680546	0.058	0.164	1
Pim1	2.75918e-05	0.444374	0.295	0.182	1
Ptpn18	2.9706e-05	0.430905	0.272	0.162	1
Clec4n	2.97834e-05	0.483962	0.121	0.054	1
Cdh1	2.98253e-05	-0.770438	0.013	0.095	1
Snx6	3.02053e-05	0.496689	0.143	0.07	1
Grb14	3.20547e-05	-0.758852	0.009	0.087	1
Stmn1	3.33501e-05	-0.855624	0.054	0.154	1
Tubb2a	3.39364e-05	0.707216	0.103	0.045	1
Mlc1	3.46356e-05	-0.743133	0.022	0.11	1
Tnfaip1	3.47408e-05	-0.668045	0.049	0.15	1
Lgals3	3.75548e-05	0.558633	0.464	0.346	1
Siva1	3.93832e-05	-0.681436	0.022	0.109	1
Cd52	3.9401e-05	0.219576	0.621	0.443	1
Clic3	3.96606e-05	-0.77721	0.049	0.15	1
Il10ra	4.11293e-05	0.509444	0.067	0.024	1
Lifr	4.18302e-05	0.475503	0.054	0.017	1
Mgll	4.27255e-05	-0.810975	0	0.07	1
Suclg1	4.30371e-05	-0.693494	0.058	0.159	1
Wnk1	4.66434e-05	0.753395	0.125	0.06	1
Cd53	4.69392e-05	0.291389	0.335	0.207	1
Rpl41	4.83824e-05	-0.322669	0.902	0.915	1
Htra2	4.9258e-05	0.410841	0.071	0.026	1
Cox6a2	5.03369e-05	-0.825124	0.036	0.127	1
Gripap1	5.07465e-05	0.439618	0.062	0.021	1
Itih4	5.14893e-05	-0.756787	0.004	0.077	1
Csrp1	5.16394e-05	-0.785847	0.058	0.158	1
Lmo4	5.34459e-05	-0.767888	0.076	0.182	1
Col4a2	5.52874e-05	-0.80787	0.013	0.092	1
Nlrp3	5.53803e-05	0.414566	0.071	0.026	1
Gmpr2	5.74363e-05	0.46909	0.062	0.022	1
Gstp1	5.83093e-05	-0.771349	0.049	0.143	1
Oaz2	5.84556e-05	-0.644055	0.067	0.171	1
Abca3	5.98788e-05	-0.752567	0.08	0.186	1
Gm43085	6.03214e-05	-0.747304	0.045	0.138	1
Cald1	6.25786e-05	-0.722389	0	0.067	1
Col6a1	6.29272e-05	-0.779238	0.009	0.083	1
Tep1	6.38774e-05	0.51946	0.085	0.035	1
Cd300a	6.44221e-05	0.326604	0.067	0.024	1
Fdx1	6.50188e-05	-0.697763	0.004	0.074	1
Tpd52	6.89204e-05	0.437953	0.232	0.138	1
Leprot	6.95165e-05	0.773706	0.17	0.094	1
Stard8	7.0696e-05	0.362704	0.054	0.017	1
Rbpjl	7.37488e-05	-0.694072	0.009	0.082	1
Nfe2l2	7.77527e-05	0.718156	0.232	0.145	1
Bcat2	7.94836e-05	0.459626	0.08	0.032	1
Atp6v1c2	8.1488e-05	-0.577253	0.013	0.09	1
Tspan3	8.19431e-05	0.474374	0.107	0.049	1
Adk	8.39589e-05	-0.686061	0.04	0.129	1
Plxdc2	8.68522e-05	0.441559	0.076	0.03	1
Epcam	8.80623e-05	-0.543316	0.009	0.082	1
Selenos	8.81005e-05	-0.567796	0.085	0.19	1
Ndufa4	8.85766e-05	-0.559289	0.25	0.38	1
Cyb5b	9.05351e-05	-0.647326	0.018	0.096	1
Aph1c	9.14618e-05	0.470184	0.054	0.018	1
Plet1	9.19166e-05	-0.997525	0.004	0.072	1
Gstm1	9.26882e-05	-0.913361	0.125	0.232	1
Was	9.35298e-05	0.427016	0.071	0.027	1
Zfp36l2	9.41402e-05	0.394273	0.121	0.057	1
Bst2	9.69869e-05	0.560445	0.156	0.083	1
Havcr2	9.92601e-05	0.524316	0.058	0.02	1
Scnn1a	0.000100261	-0.87359	0.022	0.1	1
Fam49b	0.000103692	0.543287	0.201	0.116	1
Ptp4a2	0.000104094	0.689832	0.201	0.121	1
Zfp710	0.000105334	0.39814	0.054	0.018	1
Twf2	0.000105456	0.581881	0.098	0.044	1
Ddt	0.000108689	-0.658651	0.013	0.086	1
Tmem141	0.000111141	0.484601	0.054	0.018	1
Ubb	0.000111531	0.255603	0.938	0.914	1
mt-Tp	0.000111926	-0.656053	0.04	0.129	1
Ank3	0.000113106	-0.724826	0.022	0.099	1
Stx7	0.00011403	0.577895	0.156	0.084	1
Atox1	0.000114555	0.496976	0.451	0.365	1
Rnf130	0.000117612	0.484725	0.08	0.033	1
Nkd1	0.000118049	-0.64205	0.004	0.071	1
Ccdc50	0.000121177	0.447432	0.085	0.035	1
Ptprcap	0.00012151	-1.04652	0.036	0.118	1
Rcbtb2	0.000124448	0.450582	0.071	0.028	1
Fnip1	0.000125866	0.446726	0.067	0.025	1
Gm8995	0.000126985	0.266326	0.054	0.018	1
Nupr1	0.000127365	-0.763751	0.161	0.272	1
Lrp2	0.000128527	-0.580774	0	0.062	1
Tgif1	0.000130002	0.531149	0.161	0.087	1
Rhob	0.000132006	0.539482	0.165	0.092	1
Mthfd1	0.000133012	-0.639793	0.013	0.086	1
Cnpy3	0.000134687	0.533388	0.125	0.063	1
Tfrc	0.000138117	-0.673168	0.018	0.092	1
Tmem50b	0.00015443	-0.651306	0.071	0.168	1
Ncf4	0.000156846	0.475656	0.112	0.053	1
Enpep	0.000162948	-0.58211	0.004	0.068	1
Elmo1	0.000166954	0.436898	0.089	0.039	1
Cltc	0.000169596	0.766043	0.165	0.095	1
Mob3c	0.000171016	0.392223	0.058	0.021	1
Arl11	0.00017177	0.344672	0.054	0.018	1
Actb	0.000171787	0.185184	0.857	0.758	1
Hprt	0.000173896	0.588177	0.147	0.08	1
mt-Ta	0.000176931	-0.713781	0.013	0.082	1
Nbl1	0.000188136	-1.17615	0.004	0.067	1
Antxr2	0.000193267	0.549349	0.089	0.039	1
Rab14	0.000198267	0.578338	0.29	0.199	1
Pilrb2	0.000199254	0.393545	0.058	0.021	1
Eif5a	0.000201943	-0.591911	0.254	0.37	1
Tmbim6	0.000202366	-0.50273	0.263	0.388	1
Dhrs3	0.000204969	0.552483	0.152	0.083	1
Fam234a	0.000211933	0.324616	0.08	0.034	1
Slc25a5	0.000214662	-0.513522	0.487	0.577	1
Chil3	0.000218584	-1.84537	0.308	0.405	1
Wfdc21	0.000226773	-1.25354	0.022	0.094	1
Mknk1	0.000238587	0.398478	0.067	0.026	1
Sdcbp	0.000250811	0.615717	0.339	0.247	1
Ddi2	0.000254312	0.407832	0.062	0.024	1
Ckb	0.000258707	0.434486	0.129	0.066	1
Syngr2	0.000266839	0.524911	0.228	0.144	1
Pdzk1ip1	0.000267016	-0.573974	0.009	0.073	1
Tspan8	0.000268323	-0.770755	0.018	0.087	1
Skp1a	0.000270254	-0.627258	0.054	0.14	1
Kctd10	0.000274445	-0.616082	0.013	0.08	1
Fdps	0.000278814	-0.60442	0.031	0.108	1
Rraga	0.000279501	0.728629	0.129	0.069	1
Fgfr2	0.000281536	-0.588281	0.027	0.101	1
Npc2	0.00028552	-0.580663	0.83	0.776	1
Aldh1a7	0.000288505	-0.666083	0.022	0.093	1
Ecm1	0.000292364	0.450073	0.094	0.043	1
Mme	0.00029297	-0.624477	0.013	0.079	1
Bin1	0.000293513	0.35661	0.116	0.057	1
Irx3	0.000295912	-0.519099	0.009	0.072	1
Parva	0.000302065	-0.552086	0	0.055	1
Krt19	0.000303918	-0.810731	0.027	0.099	1
Met	0.000308109	-0.529132	0	0.055	1
Tspan11	0.000310646	-0.548658	0.013	0.079	1
Phldb2	0.000313776	-0.593959	0.004	0.063	1
Slc1a5	0.000318749	-0.685436	0.054	0.137	1
Snap23	0.000324627	0.444497	0.107	0.052	1
Kcnn4	0.000330567	0.285892	0.058	0.021	1
Litaf	0.000332403	0.407974	0.232	0.144	1
Npdc1	0.000333513	-0.566467	0	0.054	1
Camk2n1	0.000336042	-0.544675	0.004	0.063	1
Eif4e3	0.000338991	0.508057	0.116	0.059	1
Coro1c	0.000340247	0.443342	0.076	0.032	1
Car4	0.000343669	-1.10307	0.004	0.063	1
Sdf2l1	0.000349121	0.393634	0.085	0.038	1
Atp6ap2	0.000353887	0.522406	0.179	0.106	1
Dynll1	0.000357269	-0.514645	0.188	0.298	1
AC149090.1	0.000364529	0.592219	0.21	0.132	1
Kdm6b	0.000365418	0.500313	0.085	0.038	1
AI413582	0.00037256	0.621421	0.116	0.06	1
Dnase1l1	0.000380499	0.388288	0.054	0.02	1
Igfbp6	0.000382835	-0.902642	0.036	0.11	1
Clic1	0.000403622	0.380108	0.496	0.393	1
Tspan1	0.0004065	-0.587962	0	0.053	1
Dapp1	0.000407099	0.553607	0.089	0.041	1
Sema4a	0.000408732	0.403188	0.085	0.038	1
Cnn2	0.000410406	-0.482229	0.179	0.286	1
Gsta4	0.000410556	-0.606497	0.022	0.091	1
Atp6v1g1	0.000413995	-0.599365	0.165	0.269	1
Tmem251	0.000415441	0.376812	0.071	0.03	1
Ppt2	0.000424683	0.359513	0.067	0.027	1
Sell	0.000424688	-0.969291	0.022	0.089	1
Arhgap17	0.000429018	0.493707	0.165	0.095	1
Cmah	0.000430233	0.379021	0.054	0.02	1
Egr1	0.000431345	0.540318	0.228	0.145	1
Lfng	0.000432248	0.424123	0.107	0.052	1
Gdf15	0.000433384	0.471376	0.058	0.022	1
Mal2	0.000436952	-0.647271	0.009	0.068	1
Cxcl17	0.000439959	-0.558935	0	0.052	1
Tst	0.000442672	-0.513011	0.013	0.076	1
Swi5	0.00044982	-0.595951	0.17	0.273	1
Irx2	0.000459144	-0.497088	0.009	0.069	1
Ndufs6	0.000462903	-0.589948	0.067	0.153	1
Casp8	0.000466967	0.449617	0.085	0.038	1
Ctsh	0.000476231	0.375454	0.478	0.374	1
Ssr2	0.000478366	-0.512947	0.094	0.189	1
Mal	0.000495348	-0.488697	0	0.052	1
Slc31a1	0.000495565	-0.559006	0.054	0.134	1
Hspa5	0.000502582	0.539271	0.397	0.316	1
Snx8	0.000529423	0.343646	0.054	0.02	1
March1	0.000532849	0.377792	0.058	0.022	1
Arhgap25	0.00054548	0.367723	0.076	0.033	1
Hck	0.000546632	0.363389	0.107	0.053	1
Sec14l4	0.000546732	-0.449593	0.009	0.068	1
RP24-381P6.1	0.000550437	-0.595688	0.027	0.095	1
Limd2	0.000567843	-0.780393	0.103	0.19	1
Lbp	0.00056879	-0.472118	0	0.05	1
Aldh1a1	0.000570729	-0.820361	0.027	0.095	1
Bsg	0.000599331	-0.492226	0.228	0.346	1
Tmc4	0.000603492	-0.516744	0	0.05	1
Sort1	0.000605463	-0.518317	0.027	0.095	1
Smim6	0.000609964	-0.567848	0.036	0.108	1
Sfr1	0.000627227	0.484094	0.134	0.074	1
Snx20	0.000627487	0.370371	0.134	0.072	1
Acot1	0.000627788	-0.517721	0	0.05	1
Ltc4s	0.000656816	0.404156	0.112	0.057	1
AU021092	0.000677384	-0.551415	0.013	0.073	1
Lpar6	0.000691263	0.372363	0.058	0.023	1
Kcnj15	0.000693063	-0.521039	0.004	0.057	1
Rp2	0.000715278	0.358161	0.054	0.02	1
4930523C07Rik	0.000717249	-0.734043	0.049	0.123	1
Asap1	0.0007295	0.370498	0.067	0.028	1
Kcne2	0.000730069	-0.441754	0.004	0.057	1
Trbc2	0.000743677	-1.20223	0.031	0.097	1
Slco2a1	0.000745127	-0.635926	0.004	0.057	1
Tagap	0.000749183	0.614126	0.071	0.031	1
Apoc1	0.000760565	-0.601926	0.062	0.145	1
Pilra	0.00076063	0.564375	0.089	0.043	1
Nfib	0.000764242	-0.512417	0.004	0.057	1
Irf5	0.000767232	0.426628	0.103	0.051	1
Vps37b	0.000771435	-0.960209	0.022	0.084	1
Ifi204	0.000779542	0.438554	0.054	0.02	1
Ndufa11	0.000781653	-0.636729	0.089	0.175	1
Plekhb1	0.000821405	-0.449335	0.009	0.064	1
Cldn7	0.000828797	-0.474792	0.022	0.086	1
Eif4h	0.000831498	-0.579619	0.134	0.228	1
Aox3	0.000844548	-0.547151	0.009	0.063	1
Chia1	0.000849007	-0.785429	0.076	0.158	1
Arhgap18	0.000851457	0.394038	0.054	0.021	1
Spry1	0.000857703	-0.508202	0.009	0.064	1
Copb2	0.000858096	-0.504577	0.004	0.056	1
Emb	0.000869153	-0.544851	0.098	0.189	1
Matn4	0.000870134	-0.475749	0.004	0.056	1
Lamb3	0.000897921	-0.548921	0.004	0.056	1
Rnf13	0.000904083	0.453419	0.161	0.096	1
Cyp4b1	0.000907734	-1.1179	0.027	0.089	1
Nfkbie	0.00091301	0.330094	0.062	0.026	1
Icam1	0.000926215	-0.616549	0.094	0.181	1
Tmem243	0.000946813	-0.493722	0.045	0.118	1
Slc16a2	0.000948653	-0.489592	0.004	0.055	1
Ccnd3	0.000958149	-0.618127	0.071	0.152	1
Ace	0.00096382	-0.850395	0.004	0.055	1
Elovl5	0.000969	-0.650784	0.045	0.115	1
Psmb5	0.000972964	-0.67386	0.04	0.108	1
Fermt2	0.000973074	-0.58142	0.004	0.054	1
Myl12b	0.000973718	-0.515429	0.232	0.336	1
Cp	0.000988064	0.438502	0.08	0.037	1
Scp2-ps2	0.000994472	-0.513096	0.004	0.054	1
Ier5	0.000999956	0.508842	0.112	0.059	1
Sord	0.00105367	-0.530162	0.027	0.09	1
Fam129b	0.00105403	-0.4832	0.022	0.084	1
Clec2d	0.00105958	0.503217	0.138	0.077	1
Iah1	0.00106614	-0.53388	0.045	0.115	1
Zfand5	0.00106738	0.678979	0.165	0.101	1
Rps27	0.00106793	-0.457795	0.951	0.948	1
Arpc3	0.00107493	0.324723	0.46	0.358	1
Mprip	0.00108492	-0.497219	0.018	0.077	1
Cdk2ap2	0.00109027	-0.522162	0.183	0.284	1
Ppdpf	0.00110923	-0.685104	0.045	0.113	1
Isg20	0.0011139	-0.567929	0.018	0.076	1
Gimap4	0.00112557	-0.766538	0.013	0.069	1
Ramp2	0.00113382	-1.05309	0.013	0.069	1
Ndufc2	0.00114236	-0.481179	0.116	0.209	1
Dleu2	0.00114838	0.482945	0.094	0.047	1
1110008P14Rik	0.00117997	-0.485384	0.022	0.083	1
Actn1	0.00118695	-0.682446	0.049	0.119	1
Lamtor5	0.00119073	0.502806	0.192	0.123	1
Pmaip1	0.00121887	0.250302	0.076	0.034	1
Gstm2	0.00121916	-0.579543	0.022	0.083	1
Ms4a1	0.00122355	-1.05349	0.022	0.081	1
Lyn	0.00124232	0.353029	0.107	0.056	1
Eef2	0.00125562	-0.347723	0.397	0.524	1
Akr1a1	0.00126134	0.385304	0.469	0.387	1
Faim	0.00126415	0.361785	0.067	0.029	1
Zfhx3	0.00129427	0.60903	0.067	0.03	1
Etv5	0.00130646	-0.480492	0.049	0.12	1
Eif4ebp1	0.0013126	0.394814	0.112	0.059	1
Hp1bp3	0.0013561	-0.439169	0.049	0.121	1
Ear1	0.00139283	-1.03958	0.013	0.066	1
Pfn1	0.00139571	0.362764	0.518	0.445	1
Tecr	0.00139929	-0.392194	0.121	0.216	1
Prex1	0.00141775	0.336245	0.062	0.027	1
Ezr	0.00141846	-0.576006	0.125	0.213	1
Fstl1	0.00142827	-0.752944	0.004	0.052	1
Rpl12	0.00144398	-0.502189	0.321	0.426	1
Acoxl	0.00145769	-0.474611	0.022	0.082	1
Col4a1	0.00146451	-0.63344	0.04	0.106	1
Sh2b3	0.00147849	0.382492	0.085	0.041	1
Cyp2f2	0.00149646	-1.82554	0.076	0.15	1
Swap70	0.00150272	0.342929	0.067	0.03	1
Rpl4	0.00151975	-0.400993	0.656	0.714	1
Mtss1	0.00152157	0.446973	0.067	0.03	1
Tgm2	0.00152593	-0.750468	0.031	0.092	1
Cap1	0.00152784	0.346404	0.094	0.047	1
Cisd1	0.00153383	-0.522459	0.022	0.08	1
Olfml3	0.00155194	0.378686	0.076	0.035	1
Crb3	0.00155735	-0.41437	0.018	0.074	1
Cox6c	0.00156306	-0.365159	0.406	0.515	1
Phpt1	0.00158246	-0.39812	0.009	0.059	1
Mpc2	0.00160614	-0.386379	0.112	0.2	1
Aig1	0.00161034	-0.460805	0.013	0.066	1
Vwa5a	0.00161204	0.405658	0.08	0.039	1
Tspo	0.00161232	-0.364825	0.281	0.382	1
Azin1	0.00164484	-0.507986	0.049	0.119	1
Sptbn1	0.00164848	-0.607222	0.045	0.111	1
Klf9	0.00166435	-0.6214	0.067	0.141	1
Hsd11b1	0.00168197	-0.698491	0.004	0.051	1
Pbx1	0.00169449	-0.466288	0.004	0.051	1
Hmgcs1	0.00170384	-0.449244	0.018	0.073	1
Adgrg1	0.00170883	-0.485489	0.022	0.08	1
Neat1	0.0017145	-0.582732	0.277	0.371	1
Dok1	0.0017243	0.38426	0.054	0.022	1
Ccl5	0.00173865	-1.61992	0.254	0.346	1
Ccnd2	0.00177398	-0.728921	0.062	0.132	1
Nfe2l1	0.00177701	-0.470282	0.009	0.058	1
Dap	0.00177812	-0.478483	0.067	0.142	1
Erp29	0.00179135	0.455671	0.214	0.142	1
Bmp4	0.00179958	-0.509119	0.004	0.05	1
Ly6c2	0.00180737	-1.06661	0.098	0.176	1
Nmt1	0.00182674	0.512059	0.165	0.103	1
Hsd17b10	0.00183823	-0.381681	0.049	0.12	1
Ece1	0.00184138	-0.624921	0.013	0.064	1
Ltbp4	0.00184301	-0.756352	0.004	0.05	1
Picalm	0.00184452	0.488222	0.156	0.096	1
Me1	0.00185441	-0.419798	0.009	0.058	1
Psme1	0.00186201	-0.436077	0.21	0.309	1
Ldha	0.00187506	-0.424695	0.237	0.342	1
Scp2	0.00189334	-0.512958	0.174	0.263	1
Npw	0.00189786	-0.52093	0.054	0.123	1
Slc9a3r2	0.00190383	-0.549949	0.04	0.105	1
Cd79b	0.00193066	-0.973627	0.071	0.142	1
Lmo7	0.0019344	-0.511347	0.009	0.057	1
Pmvk	0.00194502	-0.562739	0.022	0.078	1
Sec14l1	0.0019514	0.559494	0.089	0.046	1
Egfl7	0.0019699	-0.896905	0.018	0.071	1
Arhgef3	0.00197155	0.479399	0.076	0.036	1
Adamts1	0.00198744	-0.791966	0.018	0.07	1
Snx3	0.00200337	0.596003	0.286	0.214	1
Gpx4	0.0020404	-0.448298	0.205	0.302	1
Rpl10	0.00204511	0.194809	0.853	0.81	1
AI662270	0.00206616	0.23739	0.08	0.038	1
H2-Q7	0.00208433	-0.64572	0.054	0.122	1
Limch1	0.00209933	-0.613341	0.013	0.064	1
Prcp	0.00211621	0.440956	0.067	0.031	1
Abhd5	0.00213549	-0.446637	0.013	0.064	1
Cd79a	0.00213763	-1.23444	0.067	0.133	1
Fam111a	0.00214094	0.439945	0.08	0.039	1
Ly6d	0.00216076	-1.26683	0.04	0.1	1
Alcam	0.00221287	-0.506839	0.103	0.185	1
mt-Tq	0.00221921	-0.500198	0.018	0.071	1
Dcn	0.00223485	-2.24606	0.036	0.094	1
P4hb	0.00226224	-0.447862	0.188	0.284	1
Atp8a1	0.00228221	-0.351244	0.045	0.111	1
Pycard	0.00228964	0.324957	0.129	0.074	1
Cyp4f16	0.00229533	0.323427	0.054	0.022	1
H6pd	0.00231467	-0.458152	0.009	0.056	1
Ehd2	0.00232657	-0.596035	0.013	0.063	1
D1Ertd622e	0.00234208	0.3001	0.071	0.033	1
Npnt	0.00235026	-0.655968	0.013	0.063	1
Slc15a3	0.00237435	0.411539	0.067	0.031	1
AB124611	0.00238303	0.396136	0.089	0.045	1
Myh14	0.00239981	-0.469066	0.018	0.071	1
Scgb1c1	0.00240656	-0.449147	0.009	0.056	1
Calm1	0.00242079	0.139941	0.848	0.77	1
Acly	0.00244697	-0.558964	0.062	0.13	1
Ndufb11	0.00245268	-0.424381	0.134	0.223	1
Timm13	0.00246068	-0.519138	0.08	0.156	1
Pacsin2	0.00247139	0.452621	0.103	0.056	1
Cklf	0.00247741	0.506842	0.08	0.04	1
Cd63	0.00248301	0.353725	0.464	0.385	1
Prr15l	0.00251507	-0.492691	0.022	0.076	1
Dag1	0.00254675	-0.457599	0.022	0.077	1
Ivns1abp	0.00254759	0.406677	0.179	0.114	1
Cdc42ep3	0.00257916	-0.486493	0.031	0.09	1
Myl12a	0.0026042	-0.443366	0.339	0.436	1
Pld3	0.00260833	0.290813	0.174	0.107	1
Ppp1r10	0.00262375	0.426413	0.103	0.056	1
Ostc	0.00262473	-0.490623	0.045	0.108	1
Maob	0.0026778	-0.368627	0.009	0.055	1
Sdpr	0.00275172	-0.910316	0.018	0.068	1
Nectin2	0.0027785	-0.430944	0.013	0.062	1
Itgb2	0.0028398	0.155542	0.21	0.132	1
Ppp1r15a	0.0028411	0.55078	0.134	0.08	1
Serpine2	0.00285747	-0.506442	0.009	0.054	1
Krt7	0.00287904	-0.603704	0.022	0.075	1
Rhog	0.00289444	0.326151	0.179	0.112	1
Ppp1r9a	0.00290226	-0.422616	0.009	0.054	1
Oat	0.00293792	-0.469033	0.138	0.224	1
Rps9	0.002968	0.158638	0.884	0.854	1
Higd1a	0.00299086	-0.446607	0.085	0.161	1
Prss8	0.0030207	-0.41371	0.009	0.054	1
Man1a	0.00307906	0.437563	0.089	0.047	1
Chchd2	0.0030947	-0.37234	0.388	0.485	1
Ociad2	0.00310426	-0.381308	0.009	0.054	1
Neurl3	0.00315226	0.232552	0.054	0.023	1
Lgals3bp	0.00315682	0.49311	0.125	0.073	1
Slc44a2	0.00319947	-0.545186	0.031	0.088	1
Polr2l	0.00320979	-0.54194	0.049	0.111	1
Serping1	0.00321979	-1.4401	0.027	0.078	1
Car2	0.00325063	-0.449749	0.009	0.053	1
Shisa5	0.00325765	-0.62067	0.263	0.347	1
Hspe1	0.00326375	0.386504	0.304	0.225	1
Rpf2	0.00328732	0.350664	0.054	0.023	1
Rarres2	0.00330715	-0.763419	0.013	0.06	1
Fgf1	0.00331285	-0.369518	0.009	0.054	1
Ppp1r2	0.00331643	-0.525638	0.022	0.074	1
Brk1	0.00332882	0.354114	0.281	0.203	1
Hspb1	0.00336533	-0.740241	0.08	0.152	1
Psmd13	0.00337417	-0.594405	0.031	0.085	1
Hpf1	0.00337997	0.357954	0.071	0.035	1
Bub3	0.00341764	-0.624203	0.031	0.085	1
Mtmr14	0.00343239	0.291495	0.054	0.023	1
Bgn	0.00350758	-1.00514	0.027	0.08	1
Sypl	0.00355378	-0.465624	0.062	0.13	1
Pfdn2	0.00360577	-0.572636	0.049	0.109	1
Tbc1d10c	0.00362516	-0.698145	0.009	0.052	1
Dcxr	0.00362907	-0.387415	0.112	0.196	1
Mtch2	0.00366042	-0.517975	0.049	0.11	1
Naxd	0.00373358	-0.342808	0.027	0.081	1
Rpl22l1	0.00374342	-0.464578	0.223	0.314	1
Ccr1	0.00376417	0.376553	0.098	0.053	1
Bicd2	0.00379848	0.305559	0.054	0.023	1
Exoc3	0.00380167	0.296841	0.058	0.026	1
Snx25	0.00381845	-0.424595	0.013	0.059	1
Iglc2	0.00381855	-1.20541	0.027	0.079	1
Hdac7	0.00384702	-0.51765	0.009	0.052	1
Wipf1	0.00390947	0.334247	0.094	0.05	1
Aldh9a1	0.0039111	0.426836	0.089	0.048	1
Plekha2	0.00394789	0.334856	0.08	0.041	1
Col1a2	0.00394832	-1.72378	0.031	0.084	1
Gm24265	0.00396141	-0.636547	0.018	0.066	1
Nol7	0.00397855	-0.623411	0.071	0.136	1
Dennd5a	0.00400543	0.43833	0.062	0.029	1
Mtmr6	0.00404162	0.297703	0.062	0.029	1
Lcp2	0.00404187	0.266994	0.067	0.032	1
Rps17	0.00405164	0.238879	0.647	0.586	1
Atp5f1	0.00405678	-0.428033	0.214	0.303	1
Gnpat	0.00405792	-0.392244	0.009	0.052	1
Tmem248	0.00415359	-0.447721	0.009	0.051	1
Ehbp1l1	0.0041587	0.413063	0.08	0.041	1
Zfp36l1	0.00417649	0.477013	0.205	0.141	1
Nenf	0.0042247	-0.307351	0.049	0.112	1
Ywhaq	0.00422521	-0.396891	0.094	0.169	1
Klrd1	0.00431803	-0.729204	0.009	0.051	1
Slc39a4	0.00434139	-0.362001	0.009	0.052	1
Sft2d1	0.00438866	0.271138	0.094	0.05	1
Col3a1	0.0044198	-1.72495	0.022	0.07	1
Tsix	0.004426	0.56126	0.085	0.045	1
Mcl1	0.00444849	0.387101	0.254	0.184	1
Eif3d	0.0044515	0.416422	0.138	0.085	1
Uap1l1	0.00447538	0.444959	0.085	0.045	1
Dynlrb1	0.00453697	-0.403773	0.214	0.306	1
Atp13a3	0.0045578	-0.368031	0.009	0.051	1
mt-Nd3	0.00461179	-0.387302	0.268	0.36	1
Atp5j	0.00461989	-0.369715	0.295	0.396	1
Ccr7	0.00462966	-0.891868	0.049	0.106	1
Pdlim2	0.00468673	-0.417673	0.049	0.11	1
H1f0	0.00469847	-0.489354	0.045	0.103	1
Gngt2	0.00470478	0.399764	0.161	0.101	1
Igsf8	0.00472104	0.388472	0.076	0.039	1
Serpinb9	0.0047366	-0.552023	0.022	0.071	1
Scgb3a2	0.00477293	-1.99281	0.112	0.18	1
Gm11478	0.00481498	-0.558987	0.125	0.201	1
Rps5	0.00481679	-0.357389	0.527	0.634	1
Cmtm6	0.00482836	0.50329	0.08	0.042	1
Mob3a	0.00485445	0.2764	0.071	0.035	1
Gstt3	0.00487588	-0.350413	0.018	0.065	1
Rps15a-ps7	0.00488375	-0.603027	0.031	0.083	1
Lgals1	0.00492136	0.192522	0.375	0.286	1
Hmox2	0.00496044	0.598508	0.138	0.088	1
Cst8	0.00496389	-0.423645	0.009	0.05	1
Rin2	0.00499451	0.361401	0.054	0.024	1
Bet1l	0.00502145	-0.495278	0.013	0.057	1
Tmcc3	0.00502383	0.469226	0.067	0.033	1
Mdh2	0.0050905	-0.460195	0.076	0.143	1
Sms	0.00513011	-0.437915	0.009	0.05	1
Thbs1	0.00515573	-0.922225	0.018	0.063	1
Uqcr11	0.00518389	-0.293878	0.156	0.242	1
Chka	0.00522709	-0.430759	0.031	0.084	1
Arf6	0.00526875	-0.454488	0.054	0.114	1
Dock8	0.00542077	0.340239	0.062	0.03	1
Exosc7	0.00542441	-0.438531	0.089	0.159	1
Plpp3	0.00546922	-0.617459	0.013	0.056	1
Tmem205	0.00548193	-0.466359	0.049	0.108	1
Rab10os	0.00552815	0.346387	0.071	0.036	1
Mrpl57	0.00558236	-0.435288	0.031	0.083	1
Ebf1	0.00562958	-0.661334	0.013	0.056	1
Gsto1	0.00565077	-0.627988	0.045	0.1	1
Hadh	0.00573643	-0.41086	0.018	0.063	1
Cd3d	0.00574152	-0.776163	0.027	0.075	1
Smim22	0.00583713	-0.395177	0.036	0.089	1
Pcolce	0.00583907	-0.695009	0.013	0.056	1
Birc3	0.00584098	0.428927	0.076	0.039	1
Igsf6	0.00585475	0.323105	0.076	0.039	1
Snx17	0.00585677	0.326687	0.107	0.062	1
Dph3	0.00586538	-0.441952	0.013	0.056	1
Ang	0.00592275	-0.407478	0.076	0.142	1
Mcemp1	0.00592629	-0.611017	0.04	0.094	1
Ifitm1	0.00595064	-0.663624	0.013	0.056	1
G0s2	0.00601972	-1.46099	0.045	0.098	1
Actn4	0.00605276	-0.560993	0.089	0.155	1
Ndufa1	0.00606169	-0.485036	0.152	0.227	1
Pon3	0.00608701	-0.402918	0.04	0.095	1
Skap2	0.0061072	0.464174	0.134	0.084	1
Lyz1	0.00612048	-1.41813	0.384	0.458	1
Smim1	0.00613936	-0.36239	0.013	0.056	1
2410006H16Rik	0.00619486	0.292334	0.179	0.117	1
Fuca1	0.00628478	0.458977	0.165	0.11	1
Chp1	0.00630678	-0.448801	0.049	0.106	1
Ighd	0.0063283	-0.887429	0.013	0.055	1
Rnf181	0.00633193	-0.391983	0.049	0.107	1
Slc35b2	0.00647405	0.334272	0.08	0.043	1
Ywhaz	0.0064933	-0.473148	0.107	0.179	1
Dbnl	0.00651394	-0.543607	0.076	0.138	1
Triap1	0.00653792	0.445051	0.08	0.043	1
Srgn	0.00656686	-0.200855	0.531	0.415	1
Stat3	0.00656709	-0.491024	0.049	0.105	1
Col14a1	0.00661153	0.239017	0.054	0.024	1
Anxa6	0.00665241	-0.379798	0.085	0.152	1
Slc12a2	0.00668939	-0.434292	0.018	0.062	1
Rab9	0.00669997	-0.329185	0.04	0.095	1
U2af1	0.00670391	-0.511991	0.058	0.117	1
Ccnt1	0.006747	0.378734	0.08	0.043	1
Fgl2	0.0067835	0.261319	0.076	0.039	1
Arfgef3	0.00680389	-0.362876	0.013	0.055	1
Gm15772	0.00689207	-0.421666	0.054	0.112	1
Iglc3	0.00691634	-0.882002	0.018	0.061	1
Drap1	0.00694782	-0.344165	0.045	0.101	1
Rragc	0.00704028	0.270404	0.062	0.03	1
Cat	0.00710796	-0.277334	0.129	0.211	1
Rpl36al	0.00713168	-0.273559	0.281	0.379	1
Dgka	0.00715207	-0.546996	0.018	0.061	1
Dok3	0.00715744	0.241857	0.089	0.048	1
Ldlr	0.00719628	-0.462066	0.022	0.068	1
Tnfsf9	0.00727917	0.404995	0.062	0.031	1
Spred1	0.00737746	0.387965	0.058	0.028	1
Sec61b	0.00739276	-0.379895	0.263	0.346	1
Rps21	0.00741832	-0.323811	0.652	0.708	1
Cox7a2	0.00744525	-0.364409	0.272	0.359	1
Klf10	0.00746995	0.367196	0.089	0.05	1
Rack1	0.00756367	-0.33147	0.339	0.432	1
Cd69	0.00762831	-0.693775	0.013	0.053	1
Acox1	0.0077834	-0.347837	0.013	0.054	1
Ppia	0.00778399	0.436155	0.607	0.571	1
Eef1b2	0.00792065	-0.380551	0.281	0.367	1
Rps18	0.00792933	-0.374622	0.58	0.662	1
Cops5	0.00793634	-0.462316	0.022	0.067	1
Rap1a	0.00796685	0.383867	0.196	0.137	1
Zbtb20	0.00802679	-0.38172	0.027	0.074	1
Mettl26	0.0080695	-0.375297	0.013	0.054	1
Psmd9	0.00807614	0.276406	0.054	0.025	1
Atpif1	0.00808946	0.472345	0.366	0.302	1
Pafah1b3	0.0081569	-0.293733	0.018	0.061	1
Msmo1	0.0082895	-0.390751	0.036	0.086	1
Hat1	0.00830486	0.243809	0.076	0.04	1
Il4ra	0.00838236	0.348302	0.076	0.04	1
Sub1	0.008425	-0.42376	0.357	0.444	1
Ywhab	0.00843564	0.279677	0.393	0.315	1
Arl6ip1	0.00849064	-0.373315	0.183	0.266	1
Lrmp	0.00850248	0.217458	0.054	0.025	1
Aco2	0.0085069	-0.429721	0.031	0.079	1
Gtf2i	0.0088985	-0.403826	0.045	0.097	1
Mtch1	0.00890616	-0.416274	0.085	0.149	1
Tgfb1	0.00892867	0.396026	0.085	0.047	1
Rbfa	0.00901075	0.324091	0.071	0.037	1
Ms4a4b	0.00901475	-0.910474	0.049	0.1	1
Col1a1	0.00904275	-1.30404	0.022	0.064	1
Txnip	0.00909321	0.358161	0.196	0.135	1
Mdfic	0.00914807	0.366663	0.08	0.044	1
Gm14165	0.009174	-0.476548	0.027	0.072	1
S100a4	0.00926382	0.26342	0.174	0.115	1
Cd36	0.00934686	-0.379971	0.241	0.327	1
Cox17	0.00935252	-0.405425	0.098	0.165	1
Pqbp1	0.0093611	-0.450678	0.027	0.072	1
Mif	0.00936471	-0.458482	0.121	0.19	1
Tcf4	0.00955624	0.297094	0.085	0.047	1
Fkbp3	0.00961689	-0.47694	0.049	0.102	1
St13	0.0097017	0.412105	0.143	0.093	1
Furin	0.00970824	0.389029	0.116	0.071	1
Rpl9	0.00982946	-0.316683	0.518	0.604	1
Mrps14	0.00988574	-0.486065	0.071	0.129	1
Abhd2	0.00993184	-0.354953	0.013	0.052	1
Snrpc	0.00995849	-0.427324	0.031	0.078	1
H13	0.00996403	-0.43073	0.076	0.136	1
Ubqln1	0.00996977	-0.323526	0.027	0.073	1
Lrrk2	0.0100604	-0.295735	0.022	0.066	1
Creld2	0.0100747	-0.414674	0.018	0.059	1
Mrpl3	0.0101272	0.313805	0.058	0.029	1
Rpsa	0.0101319	-0.393066	0.616	0.692	1
Ndufa12	0.0101628	-0.350579	0.089	0.155	1
H2-M3	0.0102616	0.423014	0.062	0.032	1
Mmp15	0.0104035	-0.36949	0.027	0.071	1
Thoc2	0.0104204	-0.417898	0.013	0.052	1
Zcchc6	0.0104329	0.300589	0.062	0.032	1
Alad	0.0104811	-0.294322	0.027	0.072	1
Rpl27	0.0105105	-0.328261	0.496	0.583	1
Mob1a	0.0106519	0.408662	0.121	0.075	1
Cyp2b10	0.0107165	-0.555622	0.022	0.065	1
Myl6	0.0107651	-0.275799	0.433	0.53	1
Arpc5	0.0108011	0.237669	0.357	0.273	1
Atp5d	0.010975	-0.393043	0.241	0.321	1
Cflar	0.0109874	0.406036	0.067	0.035	1
Cyb5a	0.0110013	-0.328927	0.246	0.334	1
Ssr1	0.0110336	-0.399556	0.036	0.084	1
Ift20	0.0111722	-0.403791	0.17	0.246	1
Rabgap1l	0.0113245	-0.442576	0.018	0.057	1
Fbxl5	0.0113929	-0.382798	0.031	0.077	1
Parp3	0.0116015	-0.389802	0.018	0.058	1
Tmem42	0.0116869	-0.386736	0.022	0.064	1
Uhrf1bp1l	0.011734	-0.302821	0.027	0.071	1
Ss18l2	0.0117362	-0.40415	0.013	0.05	1
Plp2	0.0118122	-0.488601	0.058	0.111	1
Dcun1d5	0.0119034	-0.354569	0.022	0.064	1
Rps15a	0.0119152	-0.412894	0.732	0.784	1
Phlda1	0.0119577	-0.329344	0.156	0.235	1
Prps2	0.0120543	-0.258574	0.027	0.071	1
mt-Co1	0.0121478	-0.190517	0.808	0.835	1
Crlf3	0.0121589	0.251322	0.107	0.063	1
Rpl8	0.0121645	-0.265184	0.621	0.731	1
mt-Rnr1	0.0121789	-0.27634	0.487	0.573	1
Rps8	0.0122127	-0.270314	0.562	0.65	1
Sec61a1	0.0123813	-0.493404	0.054	0.104	1
Degs1	0.0123999	-0.292908	0.147	0.224	1
Vps4b	0.012443	0.37485	0.085	0.049	1
Thy1	0.0124505	-0.78023	0.031	0.074	1
Soat1	0.0125055	-0.253524	0.04	0.09	1
Fmo2	0.0125384	-0.52333	0.013	0.05	1
Cirbp	0.0126284	-0.431879	0.022	0.063	1
Sptssa	0.012757	0.347088	0.107	0.066	1
Fn1	0.0127823	-0.460425	0.022	0.063	1
Pygl	0.0128015	-0.533361	0.022	0.062	1
Rtkn	0.0128683	-0.288076	0.013	0.05	1
Dpp4	0.0129346	-0.452756	0.031	0.075	1
Srp72	0.0129509	-0.466009	0.031	0.075	1
8430408G22Rik	0.0129521	-0.383288	0.013	0.05	1
Slc26a9	0.0130237	-0.267977	0.018	0.057	1
Cox5a	0.0130687	-0.359797	0.219	0.295	1
Snrpf	0.0130757	-0.402007	0.089	0.15	1
Entpd1	0.0131054	0.320298	0.121	0.076	1
Epn1	0.0131679	0.399458	0.116	0.073	1
Urah	0.0132105	-0.364575	0.013	0.05	1
Themis2	0.0132537	0.351384	0.071	0.039	1
Gm9835	0.0133869	0.185721	0.071	0.038	1
Grb2	0.0134125	0.346994	0.116	0.072	1
Rnpepl1	0.0136786	-0.219554	0.013	0.05	1
Gm42418	0.0138407	-0.567776	0.161	0.231	1
Ppp1r18	0.0141124	0.166403	0.147	0.094	1
Naca	0.0141507	-0.265966	0.348	0.43	1
Rnf19b	0.0141539	0.305472	0.054	0.027	1
Atp6ap1	0.014174	0.334893	0.201	0.144	1
Ssh2	0.0143306	0.342695	0.103	0.062	1
Adi1	0.0145377	-0.257499	0.018	0.056	1
Trem1	0.0145872	-0.917331	0.022	0.061	1
Fhl1	0.0148601	-0.577258	0.018	0.055	1
Mrpl14	0.0150406	-0.327419	0.08	0.139	1
Ifitm2	0.0150647	0.341862	0.321	0.259	1
Scarb2	0.0151718	-0.473869	0.058	0.108	1
Elob	0.0153668	-0.294298	0.268	0.351	1
Lck	0.0154553	-0.699677	0.04	0.084	1
Eif3h	0.0155078	-0.297271	0.17	0.245	1
Gm26917	0.0156858	-0.606775	0.062	0.115	1
Banf1	0.0157488	-0.423256	0.094	0.153	1
Uqcrh	0.0158255	-0.228516	0.312	0.407	1
C3	0.0159171	-0.548984	0.062	0.115	1
Sparcl1	0.0159344	-0.947091	0.022	0.06	1
Arf3	0.0161742	0.459047	0.098	0.06	1
Fes	0.0162482	0.345598	0.067	0.036	1
Nkg7	0.0162621	-1.0744	0.071	0.121	1
Cbx6	0.0163702	-0.30762	0.027	0.068	1
Rnf10	0.0164523	-0.402154	0.04	0.086	1
Tgfbr2	0.016471	0.370948	0.116	0.073	1
Ly6c1	0.0164822	-0.72797	0.071	0.123	1
Glul	0.0165847	0.479206	0.152	0.107	1
Ube2b	0.0166525	-0.268008	0.152	0.225	1
Slc38a2	0.0166666	-0.403402	0.089	0.148	1
Phf11b	0.0166848	0.326292	0.089	0.053	1
Arf2	0.0167421	0.279116	0.062	0.033	1
Fcmr	0.0167724	-0.77472	0.031	0.072	1
Atp1a1	0.0169676	-0.310763	0.147	0.217	1
Txndc5	0.0170058	-0.459803	0.018	0.054	1
Fam174a	0.0170059	0.381078	0.08	0.047	1
Rps20	0.0170303	-0.376421	0.616	0.667	1
Vav1	0.0172074	0.181343	0.054	0.027	1
Actr1b	0.0173357	-0.423006	0.018	0.054	1
Sept1	0.0174727	-0.538445	0.027	0.066	1
Tbrg1	0.0175971	-0.361427	0.031	0.073	1
S100a16	0.0176245	-0.407567	0.022	0.06	1
Nars	0.0176486	0.344062	0.121	0.078	1
Dbi	0.0177456	-0.24905	0.299	0.38	1
Erlin1	0.0178175	0.228169	0.058	0.03	1
Morf4l2	0.017878	-0.269354	0.054	0.105	1
Fxr1	0.0179148	0.428864	0.062	0.034	1
Afdn	0.0179399	-0.26482	0.018	0.054	1
Sdc4	0.018225	-0.198732	0.076	0.135	1
Pisd	0.0184471	0.373071	0.089	0.054	1
Rpn2	0.0185105	-0.304	0.107	0.169	1
Rps10	0.0185877	-0.325705	0.411	0.494	1
Smarca2	0.0189803	-0.29329	0.018	0.054	1
Plk2	0.0191455	0.463983	0.08	0.047	1
Cd164	0.0192281	-0.327445	0.089	0.148	1
Gm14303	0.0192296	0.17724	0.429	0.36	1
Ltb	0.0193776	-0.717316	0.045	0.088	1
Emc6	0.0194622	-0.395517	0.089	0.145	1
Ndufa3	0.0196903	-0.275448	0.29	0.377	1
Ik	0.0197761	0.317512	0.129	0.085	1
Arl5c	0.0198901	0.352113	0.058	0.031	1
Imp3	0.0198958	-0.44886	0.054	0.1	1
Rap1b	0.0200361	0.426664	0.246	0.193	1
Gstt1	0.0202191	-0.29533	0.076	0.132	1
Lamp2	0.0202469	0.477886	0.232	0.182	1
AW112010	0.0203197	-0.873409	0.138	0.197	1
Dnajc9	0.0203551	-0.463113	0.018	0.052	1
Adam17	0.0206234	0.282029	0.058	0.031	1
Arf4	0.0206271	-0.31871	0.112	0.174	1
Inpp5d	0.0207524	0.18099	0.058	0.03	1
Serpinb1a	0.0207875	-0.591725	0.022	0.058	1
Eif4a2	0.0208625	-0.351439	0.085	0.141	1
Snord118	0.0209233	-0.555932	0.022	0.058	1
Tm4sf1	0.0210551	-0.650075	0.018	0.052	1
Bin3	0.0211942	0.377201	0.054	0.028	1
Ubxn4	0.0212324	-0.371637	0.058	0.106	1
Gm37352	0.0212917	0.265201	0.071	0.04	1
Orai1	0.021342	0.325361	0.08	0.047	1
Arl1	0.0214117	-0.205133	0.062	0.114	1
Cisd3	0.0215098	-0.355232	0.018	0.052	1
St3gal6	0.0218117	0.314675	0.085	0.051	1
Ets1	0.022015	-0.522987	0.027	0.065	1
Cdk9	0.0222048	0.395609	0.062	0.034	1
Lmnb1	0.0224399	-0.659331	0.031	0.07	1
Mfap5	0.0225246	-0.774747	0.022	0.057	1
Cd2	0.0229068	-0.631463	0.045	0.086	1
Lta4h	0.0229502	-0.395754	0.031	0.07	1
Gorasp2	0.0231357	-0.249711	0.045	0.09	1
Mxd4	0.0232662	-0.359195	0.121	0.18	1
Sorl1	0.0234859	-0.34987	0.022	0.058	1
Tcea3	0.0237792	-0.317207	0.018	0.052	1
Ifrd1	0.023889	0.29557	0.259	0.197	1
Ptpn6	0.0239186	0.179675	0.129	0.084	1
Strn4	0.0239683	0.258046	0.058	0.031	1
Ifi35	0.0240299	-0.389186	0.027	0.064	1
Hacd3	0.0241884	-0.349832	0.036	0.076	1
Plekhb2	0.0242794	0.410226	0.103	0.066	1
Ndufc1	0.0243242	-0.359486	0.121	0.18	1
Laptm4b	0.0245121	-0.324764	0.031	0.07	1
H2-D1	0.0245451	0.204402	0.696	0.662	1
Slbp	0.0249162	0.234003	0.054	0.028	1
Gsr	0.0249972	-0.444505	0.018	0.051	1
Gm8797	0.0252099	0.325489	0.188	0.137	1
Tanc2	0.0254364	0.408096	0.054	0.029	1
Atp6v0d2	0.0254373	-0.580951	0.022	0.057	1
Golph3	0.0254682	-0.303889	0.027	0.064	1
Hba-a1	0.0257913	-0.918375	0.018	0.051	1
Arid4b	0.0259532	-0.324518	0.018	0.051	1
Rab24	0.0260072	0.455728	0.116	0.078	1
Cyc1	0.0260389	-0.319154	0.071	0.121	1
R3hdm4	0.0261039	-0.367536	0.04	0.081	1
Add3	0.026199	-0.469008	0.027	0.063	1
Ndufs7	0.0263905	-0.286694	0.103	0.16	1
Cyb5r3	0.0264597	-0.266854	0.134	0.2	1
Ak3	0.0265673	-0.305127	0.018	0.051	1
Epsti1	0.0265889	0.181172	0.067	0.037	1
Mrpl24	0.0269351	0.276469	0.134	0.091	1
Atrx	0.0271628	-0.269017	0.022	0.057	1
Nagpa	0.0271979	0.287557	0.058	0.032	1
Gm8369	0.0272029	-0.638411	0.031	0.068	1
Eif3f	0.0272144	-0.299394	0.196	0.265	1
Exosc8	0.0273352	0.215716	0.067	0.038	1
Tmem173	0.0273642	0.245981	0.054	0.028	1
Ube2g2	0.0274234	0.354752	0.076	0.045	1
Gabarapl2	0.0274832	-0.3473	0.076	0.127	1
Rp9	0.0275026	-0.38595	0.067	0.114	1
Atp5g3	0.0281115	-0.318928	0.143	0.206	1
Mylk	0.0281865	-0.297357	0.049	0.094	1
Morf4l1	0.0282842	-0.439554	0.04	0.08	1
Nfix	0.0284643	-0.257728	0.027	0.063	1
Rpl3-ps1	0.0285033	0.289697	0.152	0.106	1
Rps24	0.028513	-0.348963	0.719	0.756	1
Llph	0.0285746	0.270364	0.143	0.098	1
March5	0.0287642	-0.354434	0.027	0.063	1
Ctsw	0.0287958	-0.552435	0.022	0.056	1
Klf13	0.0289137	-0.352207	0.04	0.081	1
Acadvl	0.028939	-0.27387	0.027	0.063	1
Dr1	0.0291243	0.245945	0.054	0.029	1
Gyg	0.0291462	-0.473324	0.027	0.061	1
H2-Ob	0.0292112	-0.49651	0.031	0.068	1
Rpl37a	0.0292244	-0.254942	0.79	0.826	1
Wdr6	0.029382	-0.215035	0.018	0.05	1
Emc2	0.0294741	0.349724	0.094	0.059	1
Gm24407	0.0296257	-0.228981	0.018	0.05	1
Laptm4a	0.0296385	-0.368131	0.272	0.34	1
S100a9	0.0297104	-2.2251	0.223	0.285	1
Tmem110	0.029755	-0.243594	0.018	0.05	1
Prkx	0.0297941	0.343943	0.054	0.029	1
Runx1	0.0302448	0.488486	0.098	0.064	1
Cav1	0.0303496	-0.799522	0.054	0.095	1
Selplg	0.0304987	0.0804099	0.17	0.116	1
Vamp3	0.0306804	0.383796	0.098	0.063	1
Mapk14	0.0306959	0.285948	0.062	0.035	1
Ptpa	0.0307954	0.441154	0.08	0.05	1
Thbd	0.0309452	-0.611951	0.036	0.073	1
Ptges3	0.031015	0.404261	0.121	0.082	1
Il1r2	0.0310904	-0.950262	0.027	0.061	1
Snx4	0.0313218	-0.0694848	0.036	0.076	1
Hist1h2bc	0.0313833	-0.496875	0.076	0.122	1
Arhgdib	0.0314314	0.162121	0.277	0.209	1
Aplp2	0.0314467	-0.262215	0.116	0.176	1
Slc35b1	0.0315039	-0.261959	0.036	0.075	1
Gzma	0.0315648	-1.39883	0.134	0.187	1
Rps19-ps6	0.0315992	-0.421646	0.049	0.09	1
Ndufaf7	0.0316201	0.195632	0.054	0.029	1
Eif3l	0.0316765	-0.264462	0.04	0.081	1
Slc6a6	0.0317267	0.422003	0.121	0.082	1
Ubl5	0.0317682	-0.267021	0.304	0.379	1
Tmem30a	0.0318059	-0.268069	0.116	0.174	1
Ddx39b	0.0318238	-0.334292	0.094	0.147	1
Rbbp7	0.0318474	-0.265072	0.049	0.091	1
D8Ertd738e	0.031855	-0.36781	0.17	0.23	1
Nr1d1	0.0323591	-0.236255	0.022	0.056	1
Rsu1	0.0325631	0.352109	0.116	0.078	1
Ap2m1	0.032889	0.388701	0.121	0.082	1
Tspan13	0.0329404	-0.390639	0.058	0.103	1
Klf4	0.0332004	0.362873	0.112	0.074	1
Apoa1bp	0.03321	-0.152547	0.085	0.139	1
Pgs1	0.0333011	-0.374932	0.045	0.084	1
Mrpl34	0.0333104	-0.373092	0.031	0.067	1
Stau1	0.0335617	0.346655	0.054	0.029	1
Gpr132	0.0336842	0.259144	0.098	0.062	1
Med28	0.0337436	0.381663	0.183	0.137	1
Btg1	0.0339906	-0.524959	0.103	0.15	1
Psmb6	0.034407	-0.199947	0.152	0.219	1
Stk25	0.0344777	-0.263918	0.027	0.061	1
Bcl2l1	0.034641	0.376664	0.058	0.033	1
0610012G03Rik	0.035507	0.269748	0.112	0.074	1
RP23-269H21.1	0.035583	-0.245581	0.089	0.141	1
Tex261	0.0356311	0.417169	0.156	0.115	1
Stk11	0.0358123	-0.250294	0.022	0.055	1
Btg2	0.0358574	0.225125	0.295	0.238	1
Wls	0.0358728	-0.267275	0.062	0.108	1
Lgals8	0.0360643	0.180122	0.062	0.036	1
Snhg15	0.0360686	0.368223	0.076	0.046	1
Cadm1	0.0361484	-0.281232	0.076	0.126	1
Aes	0.0363111	-0.299125	0.098	0.15	1
H2-DMb2	0.0363323	-0.530023	0.049	0.089	1
Sod1	0.036472	-0.356755	0.201	0.264	1
Pnpla2	0.0365318	-0.189291	0.054	0.098	1
Mfng	0.0368677	0.187228	0.058	0.032	1
Slc25a1	0.0369705	-0.284585	0.04	0.079	1
Hnrnpa2b1	0.0369779	-0.234331	0.188	0.255	1
Hmgn2	0.0369801	-0.365701	0.049	0.09	1
Ggh	0.0370321	0.254096	0.067	0.039	1
Nudc	0.0371807	-0.282811	0.04	0.078	1
Itgb7	0.0372265	-0.518785	0.027	0.059	1
Gm5805	0.0373062	-0.382013	0.138	0.194	1
Tcirg1	0.0374143	0.22812	0.054	0.029	1
Slc31a2	0.0374206	0.281327	0.054	0.03	1
Snrnp40	0.0374415	0.286238	0.058	0.033	1
Ccnl2	0.0376808	-0.463154	0.054	0.094	1
Pabpc4	0.0376936	-0.347437	0.027	0.06	1
Isyna1	0.0377362	-0.364478	0.022	0.054	1
Svbp	0.0377879	0.42927	0.067	0.04	1
Ruvbl2	0.0378836	0.420068	0.058	0.033	1
Tpm4	0.0379772	-0.23575	0.143	0.204	1
Skiv2l	0.0380429	0.325747	0.054	0.03	1
Commd8	0.0380744	0.412697	0.103	0.068	1
Rgs19	0.0383205	0.414802	0.098	0.065	1
Secisbp2l	0.0386432	-0.278949	0.027	0.06	1
Pam16	0.0386875	-0.389449	0.031	0.065	1
Gsap	0.0386987	-0.258544	0.031	0.066	1
Adar	0.0387107	-0.37787	0.022	0.054	1
Rel	0.0387945	0.325503	0.058	0.033	1
Akap13	0.0389292	-0.345928	0.054	0.095	1
Cldn5	0.0389824	-1.03104	0.031	0.065	1
Kdelr2	0.03909	-0.263084	0.027	0.06	1
Magoh	0.0392594	-0.384721	0.049	0.088	1
Zbtb4	0.039596	-0.273916	0.022	0.054	1
Cxcr4	0.0396192	0.225791	0.08	0.049	1
Glg1	0.0396799	0.28172	0.076	0.046	1
Cox14	0.0399256	-0.383215	0.107	0.155	1
Sap18	0.0399696	-0.287666	0.085	0.134	1
Nuak2	0.0403615	0.234445	0.054	0.03	1
Oaz1	0.0404532	-0.243186	0.464	0.525	1
Rcsd1	0.0411623	0.169197	0.062	0.036	1
Ano6	0.0413636	-0.210695	0.036	0.072	1
Sult1a1	0.041715	0.371547	0.076	0.047	1
Rps11	0.0420442	0.0841512	0.795	0.764	1
Anxa3	0.0421528	0.28741	0.228	0.179	1
Rps6ka3	0.0422564	0.305433	0.062	0.037	1
Cnih4	0.0426975	0.193674	0.107	0.071	1
Capzb	0.0428195	0.192194	0.393	0.328	1
Myo1g	0.0429801	0.152807	0.08	0.049	1
Rps16-ps2	0.0432148	-0.294355	0.254	0.322	1
Tab2	0.0435393	0.200967	0.054	0.03	1
Gstk1	0.0436663	-0.181203	0.036	0.072	1
Srsf5	0.0436788	-0.166153	0.152	0.212	1
Rbpms	0.0436885	-0.40421	0.036	0.07	1
Ptgs1	0.0441657	-0.239088	0.027	0.059	1
Rps25	0.0442554	0.120851	0.683	0.626	1
Cfap20	0.044383	-0.24614	0.045	0.083	1
Rpl36	0.0444725	-0.233698	0.696	0.761	1
Rad23b	0.0445101	-0.293281	0.04	0.077	1
Adam19	0.0448365	0.469017	0.058	0.034	1
Glrx5	0.0448767	-0.258926	0.045	0.082	1
Hgs	0.0452184	0.350819	0.054	0.03	1
H2afy	0.04524	-0.309962	0.062	0.105	1
Ddrgk1	0.0453985	0.39123	0.134	0.097	1
Ddx17	0.0455898	-0.1355	0.045	0.083	1
Psmc2	0.0458486	0.315032	0.121	0.084	1
Atp5a1	0.0458975	-0.236501	0.232	0.306	1
Smim11	0.0459721	-0.230974	0.04	0.077	1
Fis1	0.046128	-0.357782	0.156	0.211	1
Ap1s2	0.0462367	0.297506	0.076	0.047	1
Ccnd1	0.0462518	-0.158588	0.071	0.117	1
Ablim1	0.0463794	-0.446333	0.027	0.057	1
Psmb7	0.0466435	-0.285206	0.049	0.088	1
Bex3	0.0466441	-0.239641	0.08	0.128	1
Arid4a	0.0466448	0.163633	0.054	0.03	1
Polr1c	0.0467299	-0.308567	0.031	0.064	1
Clstn1	0.0467701	-0.178068	0.022	0.053	1
Rpl31	0.0469819	-0.241864	0.554	0.629	1
Itm2c	0.0473515	0.425637	0.201	0.159	1
Mgp	0.0475366	-2.09645	0.232	0.286	1
Ssrp1	0.0477232	-0.382336	0.04	0.075	1
Ndufa8	0.0484124	-0.291302	0.058	0.099	1
Pdlim7	0.0484915	0.268066	0.054	0.03	1
Nsfl1c	0.0487179	0.357885	0.098	0.066	1
Rbm7	0.048756	0.268573	0.085	0.054	1
Csde1	0.0488363	-0.311249	0.045	0.081	1
Cnp	0.0490616	-0.416339	0.031	0.063	1
Plgrkt	0.0491732	0.249436	0.085	0.054	1
Mrpl4	0.0493573	-0.282133	0.04	0.076	1
Pdcl3	0.049377	0.304818	0.085	0.055	1
Tank	0.0494824	0.253208	0.054	0.031	1
Itgb1bp1	0.0495263	-0.328276	0.022	0.051	1
Sec13	0.049569	-0.337903	0.058	0.097	1
Sdhc	0.0499004	0.332532	0.17	0.129	1
Wdr45b	0.050057	0.26933	0.067	0.041	1
Slc3a2	0.0500948	0.338004	0.246	0.198	1
Ppm1g	0.050167	-0.285959	0.036	0.07	1
Ddb1	0.0502783	-0.209929	0.031	0.065	1
Tacc1	0.050455	0.183953	0.067	0.04	1
Hmg20b	0.0506734	-0.404464	0.031	0.063	1
Trim8	0.050983	0.237082	0.058	0.034	1
Myof	0.051957	0.281286	0.071	0.045	1
Mfap4	0.052099	-0.654607	0.022	0.051	1
Pmepa1	0.0521087	0.386633	0.058	0.035	1
Rpl13	0.0521952	-0.265587	0.942	0.929	1
Tsc22d4	0.0523278	0.251778	0.08	0.051	1
Dennd4a	0.0525449	0.201944	0.062	0.037	1
Psmb1	0.0526716	-0.243951	0.188	0.247	1
Ndufa7	0.0527546	-0.241702	0.228	0.293	1
Tmpo	0.0529979	-0.411026	0.022	0.05	1
2210013O21Rik	0.0529998	0.48277	0.071	0.045	1
Stt3a	0.0532679	-0.180655	0.036	0.07	1
Maged1	0.0535197	-0.236841	0.036	0.069	1
Ganab	0.0536768	-0.235883	0.022	0.051	1
Rpl24	0.0538106	-0.223922	0.272	0.341	1
Il16	0.0539443	0.344769	0.067	0.041	1
Uqcc2	0.0540016	-0.301539	0.076	0.118	1
Raly	0.0541361	0.215858	0.214	0.163	1
Rsrp1	0.0542518	-0.22158	0.156	0.213	1
Pfkfb4	0.0543984	0.2456	0.058	0.034	1
Pura	0.0544274	-0.268272	0.022	0.051	1
Arcn1	0.0544571	-0.329413	0.031	0.063	1
Tecpr1	0.0547497	-0.366007	0.022	0.05	1
Fus	0.0549897	-0.339751	0.085	0.128	1
Eif4a3	0.055327	-0.30601	0.076	0.118	1
Ifi203	0.0554835	0.34831	0.08	0.052	1
Eef1g	0.0555017	-0.357882	0.254	0.313	1
Hilpda	0.0557043	-0.565003	0.027	0.056	1
Tuba1c	0.0559617	0.43803	0.17	0.131	1
Cav2	0.056222	-0.480528	0.027	0.056	1
Tmem50a	0.0562409	0.161963	0.366	0.305	1
Psmb4	0.0563468	-0.270966	0.094	0.139	1
Gm1821	0.0563488	0.328086	0.237	0.191	1
Stxbp2	0.0564006	-0.344638	0.031	0.062	1
Tmem167	0.0572279	-0.34249	0.062	0.101	1
Pno1	0.0578135	0.284381	0.054	0.031	1
Pnp	0.0582503	0.336568	0.112	0.078	1
Zmiz1	0.0584774	0.348561	0.071	0.045	1
Vat1	0.0585267	0.142311	0.094	0.061	1
S100a1	0.0586865	-0.290804	0.129	0.179	1
Dstn	0.0587695	-0.199813	0.071	0.115	1
Sept11	0.05877	0.224223	0.054	0.031	1
Rpl36a	0.0591582	-0.234565	0.464	0.541	1
Papola	0.0591977	-0.303383	0.062	0.102	1
Synj1	0.0592802	0.302237	0.054	0.031	1
Calr	0.0596701	0.297906	0.295	0.248	1
Pak2	0.059726	0.202545	0.107	0.073	1
Mrfap1	0.0599101	0.410643	0.188	0.147	1
Tusc3	0.0600501	-0.248585	0.031	0.062	1
D10Jhu81e	0.0602123	-0.250997	0.027	0.056	1
Ogt	0.0602756	-0.281482	0.022	0.05	1
Anp32e	0.0603171	-0.452674	0.045	0.077	1
Urod	0.0603528	-0.165596	0.022	0.051	1
Prdx5	0.060471	0.218329	0.304	0.253	1
Evl	0.0604987	-0.498711	0.045	0.077	1
Mrps15	0.0605166	-0.354902	0.036	0.067	1
Cwf19l2	0.06064	0.308629	0.067	0.041	1
Map1lc3b	0.0608556	-0.268961	0.286	0.353	1
Chkb	0.0609468	0.298333	0.098	0.067	1
Gimap1	0.0610831	-0.517506	0.027	0.055	1
Brd7	0.061156	-0.256374	0.049	0.085	1
Ginm1	0.0613345	-0.235165	0.031	0.062	1
Cct6a	0.0613481	-0.27031	0.071	0.113	1
Atp5b	0.0613974	-0.262942	0.277	0.339	1
Pcnp	0.0614692	-0.224914	0.022	0.05	1
Ppp2r5a	0.0616063	-0.300933	0.027	0.056	1
Glrx	0.0616467	-0.25536	0.045	0.079	1
Bcl10	0.0620588	0.303237	0.067	0.042	1
Psmg4	0.0622632	-0.274565	0.036	0.068	1
Trim28	0.0622739	-0.335353	0.027	0.055	1
Qk	0.0623543	0.2231	0.076	0.049	1
Nfu1	0.0623862	0.262851	0.098	0.067	1
Ppp5c	0.0623894	-0.255266	0.022	0.05	1
Tpst2	0.0629369	0.15707	0.094	0.062	1
Rpl22	0.0631456	-0.292987	0.531	0.589	1
Fam173a	0.0634806	-0.218581	0.054	0.091	1
Glrx2	0.063527	-0.236943	0.022	0.05	1
Bhlhe40	0.0636834	-0.276143	0.071	0.112	1
Pa2g4	0.0642201	-0.297927	0.045	0.078	1
Mcee	0.0645416	0.278752	0.094	0.064	1
Dpp3	0.0645922	0.270971	0.058	0.035	1
Xist	0.0648348	0.380995	0.192	0.153	1
Ube3a	0.0648735	-0.211065	0.031	0.062	1
Rnaset2a	0.0649256	0.305426	0.223	0.179	1
Fnta	0.0649736	-0.167383	0.027	0.056	1
Mt2	0.0655536	0.359478	0.134	0.098	1
Psmd11	0.0657884	-0.196515	0.054	0.091	1
Cd9	0.0659351	-0.386456	0.33	0.401	1
Rpl28-ps1	0.0659721	-0.299179	0.067	0.106	1
Sod3	0.066013	-0.817389	0.036	0.065	1
Luc7l3	0.0667443	-0.273745	0.054	0.089	1
Stat1	0.0668647	-0.389814	0.027	0.054	1
Imp4	0.067385	0.312895	0.071	0.046	1
Tmem258	0.0674031	-0.262576	0.232	0.289	1
Fermt3	0.0674314	0.195119	0.058	0.035	1
Mgea5	0.0675654	0.219358	0.062	0.038	1
Rpl18	0.0678544	-0.259211	0.607	0.664	1
Mrpl43	0.0680076	-0.241896	0.036	0.067	1
Ndufa13	0.0680357	-0.21215	0.246	0.309	1
Zfand2b	0.0682699	-0.364393	0.027	0.054	1
Mien1	0.0683585	-0.275143	0.076	0.117	1
Mir703	0.0684946	-0.297896	0.094	0.137	1
Tonsl	0.0691453	-0.316306	0.143	0.192	1
Ndufb7	0.0691628	-0.198321	0.121	0.169	1
Marc2	0.0691915	-0.3144	0.085	0.126	1
Tes	0.0692877	-0.360808	0.031	0.06	1
Prr13	0.0696641	-0.450756	0.134	0.177	1
Etfa	0.0697037	-0.335645	0.049	0.082	1
Cmc1	0.0697447	0.180813	0.067	0.042	1
Timm17a	0.0697547	-0.147236	0.036	0.068	1
Lypla2	0.0698442	-0.313202	0.08	0.121	1
Cyth3	0.0699908	0.265642	0.067	0.042	1
Pdap1	0.0700456	-0.320952	0.089	0.13	1
Rpl10-ps3	0.0704758	0.327955	0.25	0.211	1
Uqcrq	0.0710007	-0.337253	0.21	0.26	1
Rps25-ps1	0.0711527	0.269437	0.076	0.05	1
Ccl17	0.0711891	-0.989895	0.036	0.065	1
Gm4149	0.0713308	0.181021	0.362	0.307	1
Gnb2	0.071412	-0.295251	0.192	0.246	1
Bbip1	0.0718598	0.304405	0.085	0.057	1
Ifitm3	0.0721277	-0.2094	0.46	0.383	1
Pou2f2	0.0721535	0.165237	0.067	0.042	1
Cers2	0.0721591	-0.198039	0.094	0.139	1
Dctn3	0.0722254	-0.353856	0.08	0.119	1
Supt5	0.0724468	0.253014	0.076	0.049	1
Usf2	0.0724717	0.265793	0.098	0.068	1
Eif3g	0.0724817	-0.305193	0.094	0.136	1
Dpp9	0.0725038	-0.221919	0.027	0.054	1
Dpy30	0.0726194	-0.263854	0.058	0.094	1
Maf1	0.0730832	-0.306649	0.071	0.11	1
Ndufb9	0.0732333	-0.198426	0.174	0.231	1
Dcaf11	0.073659	-0.134336	0.04	0.073	1
Arpc4	0.0738527	0.259525	0.103	0.071	1
Tmem261	0.0742016	0.269067	0.08	0.053	1
1810037I17Rik	0.0743382	-0.308115	0.147	0.196	1
Ifitm6	0.0745133	-0.548574	0.04	0.07	1
Emc7	0.074556	-0.301201	0.049	0.082	1
Larp4b	0.0745998	-0.323039	0.054	0.088	1
Gosr2	0.0747095	0.300006	0.054	0.032	1
Polr2m	0.0748572	-0.199542	0.049	0.083	1
Hpcal1	0.0748579	0.364663	0.125	0.092	1
Rexo2	0.0748768	-0.35006	0.089	0.129	1
Vegfa	0.0751027	-0.572463	0.031	0.059	1
Rdx	0.0752479	-0.242106	0.058	0.094	1
Stx4a	0.0755942	0.33386	0.076	0.05	1
Rtfdc1	0.0760748	0.322213	0.076	0.05	1
Sucla2	0.0767818	-0.236391	0.031	0.06	1
Sod2	0.0770404	-0.280671	0.08	0.12	1
Hes1	0.0770869	-0.540884	0.094	0.133	1
Hdac5	0.0775593	0.152649	0.058	0.035	1
Gas5	0.0776119	-0.274901	0.268	0.326	1
Dad1	0.0776845	-0.0866466	0.25	0.323	1
Serpinb6a	0.0781647	0.314021	0.121	0.087	1
Pdcd6	0.0782787	-0.295401	0.067	0.103	1
Osgep	0.0783464	-0.213295	0.04	0.072	1
Prdx2	0.0783873	0.388769	0.192	0.155	1
Tkt	0.0784427	-0.224485	0.116	0.163	1
Sfpq	0.0785213	-0.257974	0.04	0.071	1
Nudt16l1	0.0785593	0.282183	0.067	0.043	1
Rac1	0.0786449	0.178169	0.223	0.178	1
Pum2	0.0788518	-0.362477	0.058	0.092	1
2810428I15Rik	0.0790425	-0.348408	0.071	0.108	1
Commd9	0.0790553	0.220493	0.054	0.032	1
Adcy7	0.0792042	0.415274	0.121	0.089	1
Ptgr1	0.0799909	-0.282699	0.027	0.053	1
Rad21	0.080189	-0.246518	0.045	0.076	1
Irf8	0.0803614	0.12039	0.129	0.093	1
Mgst3	0.0806348	-0.225674	0.027	0.054	1
Aamp	0.0807045	-0.269222	0.071	0.109	1
Tvp23b	0.0808386	-0.238493	0.027	0.053	1
Nptn	0.0809695	0.272482	0.103	0.073	1
Stk17b	0.0812764	0.0845423	0.201	0.153	1
Ebp	0.0816108	-0.238566	0.027	0.053	1
Echs1	0.0819628	-0.284075	0.049	0.082	1
Ssbp4	0.0822531	0.278875	0.062	0.04	1
Commd10	0.0824119	0.211736	0.062	0.039	1
Nipbl	0.0826398	-0.360066	0.027	0.053	1
Edem2	0.0827872	0.206662	0.067	0.043	1
Tbc1d17	0.0832933	0.311421	0.062	0.04	1
Commd2	0.0835506	-0.148122	0.036	0.066	1
Bcap31	0.0836692	-0.285665	0.134	0.179	1
Ms4a4c	0.0839157	-0.48327	0.031	0.058	1
Ahnak	0.0840896	0.438243	0.152	0.119	1
Rpl26	0.0842432	-0.171791	0.741	0.779	1
Lpin2	0.0844122	-0.218831	0.031	0.059	1
Ubl3	0.0850977	0.270177	0.147	0.112	1
Mrps16	0.0853582	-0.239544	0.04	0.07	1
Snord13	0.0856605	-0.45636	0.067	0.101	1
Cops6	0.0861171	-0.368464	0.045	0.074	1
Wasf2	0.0866661	0.133061	0.085	0.057	1
Ndufv3	0.0867797	0.333382	0.228	0.188	1
Cyr61	0.0870245	-0.905664	0.036	0.063	1
Arl3	0.0875272	-0.142657	0.031	0.059	1
Mphosph8	0.0878474	-0.275758	0.027	0.053	1
Yif1b	0.0882196	0.227319	0.085	0.058	1
Cpt1a	0.088599	0.312614	0.062	0.04	1
Hnrnpd	0.0887875	0.14923	0.125	0.09	1
Rassf1	0.0890702	0.211128	0.089	0.061	1
Gns	0.0894849	0.2093	0.161	0.124	1
Mrps33	0.0896104	-0.229828	0.027	0.053	1
Ifi27	0.0900249	0.267548	0.228	0.188	1
Lsr	0.0900382	-0.142919	0.031	0.059	1
Ctla2a	0.0901963	-0.561437	0.04	0.068	1
Ndufb8	0.0902448	-0.158703	0.143	0.19	1
Pfdn6	0.0903384	-0.327554	0.045	0.074	1
Ccz1	0.0905693	-0.237043	0.04	0.069	1
Rpl7	0.0906149	-0.188668	0.607	0.674	1
Rnf7	0.0906257	0.287623	0.112	0.081	1
Snu13	0.091009	-0.266481	0.08	0.118	1
Nucb2	0.0911408	-0.146053	0.089	0.132	1
Rbm25	0.0918099	-0.313208	0.129	0.173	1
U2surp	0.0919593	-0.196447	0.027	0.052	1
S100a8	0.0923532	-1.89223	0.478	0.511	1
Cndp2	0.0926978	0.35134	0.103	0.074	1
Glrx3	0.0936698	-0.363427	0.062	0.095	1
Ppp1cb	0.0939214	-0.217076	0.062	0.096	1
Rpl14-ps1	0.0947315	-0.339338	0.062	0.095	1
Stard3	0.0960667	0.279913	0.062	0.041	1
Wbp1	0.0961543	-0.268137	0.027	0.052	1
Sptlc2	0.0965365	-0.247108	0.058	0.091	1
Vdac1	0.0965783	-0.107992	0.04	0.07	1
Iqgap1	0.0969111	-0.182461	0.201	0.258	1
Mdm2	0.0970108	0.255358	0.067	0.044	1
Copa	0.0975125	-0.262557	0.049	0.08	1
Necap2	0.0977497	0.182401	0.129	0.096	1
Utp3	0.0977557	-0.303879	0.027	0.051	1
Trbc1	0.0982523	-0.636129	0.04	0.067	1
Gm23935	0.0986658	-0.397921	0.049	0.079	1
Tuba4a	0.0990042	-0.198414	0.045	0.074	1
Tmem14c	0.0991428	-0.265892	0.107	0.148	1
BC017643	0.100303	0.0826214	0.067	0.043	1
Vamp5	0.100406	-0.224229	0.031	0.057	1
Acaa2	0.10075	-0.189073	0.062	0.096	1
Sumo1	0.101151	-0.250202	0.076	0.111	1
Dgkd	0.101904	0.17998	0.054	0.033	1
Snhg8	0.102115	-0.256149	0.049	0.079	1
Med19	0.102407	0.402731	0.062	0.042	1
Ndufa2	0.102419	-0.242594	0.317	0.372	1
Bag6	0.103695	-0.284342	0.027	0.051	1
Hcar2	0.104232	-0.573421	0.054	0.083	1
Sptan1	0.104343	-0.235812	0.027	0.051	1
Prdx4	0.104564	-0.159522	0.054	0.085	1
Grcc10	0.104943	-0.192202	0.071	0.106	1
Itgal	0.105376	-0.424967	0.027	0.05	1
Rpl36a-ps2	0.105615	-0.28104	0.071	0.105	1
Rnf187	0.1059	-0.211282	0.067	0.101	1
Psmb9	0.105936	-0.311142	0.031	0.056	1
Hnrnpa0	0.105984	-0.231741	0.045	0.074	1
Mat2a	0.106177	-0.129155	0.098	0.14	1
mt-Tm	0.106414	-0.0976579	0.116	0.16	1
Rnf145	0.107297	-0.171112	0.027	0.051	1
Fam103a1	0.107301	-0.291661	0.054	0.084	1
Slc25a11	0.107755	0.327473	0.107	0.079	1
Fnbp1	0.107866	0.36814	0.062	0.041	1
Sde2	0.108349	0.135212	0.062	0.041	1
BC004004	0.108423	-0.216176	0.049	0.079	1
Rasgrp2	0.108444	-0.490023	0.031	0.055	1
Lamtor3	0.108823	0.280729	0.067	0.045	1
Samsn1	0.109397	-0.456295	0.031	0.055	1
Rps7	0.109883	-0.275419	0.67	0.712	1
Ostf1	0.110272	0.145022	0.214	0.172	1
Ubap1	0.110471	0.183953	0.054	0.034	1
Psmd8	0.110666	-0.251127	0.089	0.126	1
Kif5b	0.11074	-0.323337	0.129	0.169	1
Serbp1	0.111994	-0.173929	0.241	0.292	1
Serp1	0.112201	-0.285457	0.246	0.294	1
Bri3	0.112265	0.284366	0.214	0.179	1
Retnla	0.112306	2.56605	0.161	0.132	1
Nemf	0.113069	-0.151094	0.04	0.068	1
Fcf1	0.113224	-0.156733	0.04	0.067	1
Ppp2ca	0.113931	-0.266491	0.049	0.078	1
Mbip	0.11413	-0.154914	0.058	0.09	1
Slc25a3	0.114762	-0.257799	0.277	0.328	1
Hsp90ab1	0.114837	0.246092	0.496	0.478	1
Mtfr1l	0.114884	-0.149397	0.071	0.105	1
Dirc2	0.114984	0.241315	0.08	0.056	1
Spop	0.115898	-0.251513	0.062	0.094	1
Rin3	0.115941	0.189679	0.062	0.041	1
Use1	0.116015	-0.300012	0.183	0.226	1
Arpc1a	0.116304	-0.0993803	0.08	0.117	1
Pebp1	0.116328	-0.289602	0.085	0.119	1
Card19	0.116941	0.135008	0.116	0.085	1
Sae1	0.116947	-0.282079	0.027	0.05	1
Gm10275	0.117011	-0.450251	0.103	0.136	1
Ccdc107	0.117088	-0.178341	0.04	0.067	1
Gars	0.11719	-0.146002	0.031	0.056	1
G3bp2	0.117586	0.363804	0.116	0.088	1
Bnip3	0.118141	-0.309608	0.031	0.055	1
Scamp1	0.118494	-0.121552	0.027	0.05	1
Cic	0.119252	0.262271	0.058	0.038	1
Med10	0.11932	-0.253518	0.036	0.061	1
Arhgdia	0.11954	0.237634	0.33	0.291	1
Utp11	0.119842	0.268935	0.085	0.06	1
Gltscr2	0.119866	-0.345412	0.156	0.194	1
Frmd8	0.119925	0.243923	0.054	0.034	1
Gnptg	0.120149	-0.270216	0.049	0.077	1
AA986860	0.120617	-0.157507	0.031	0.056	1
Ufm1	0.121044	-0.246878	0.045	0.072	1
Wdr1	0.12118	0.279989	0.134	0.102	1
Mrpl20	0.121614	-0.238245	0.058	0.088	1
Tmem134	0.121844	-0.223189	0.08	0.114	1
Lsm8	0.122111	-0.290126	0.036	0.06	1
Ubxn1	0.122446	-0.23239	0.085	0.12	1
Khdrbs1	0.122811	0.199921	0.103	0.075	1
Sec22b	0.122871	-0.0815555	0.036	0.062	1
Grap	0.123726	0.12125	0.076	0.052	1
Grina	0.123961	-0.252552	0.089	0.125	1
Srsf10	0.124182	0.282571	0.08	0.057	1
Txnl4a	0.124592	-0.203177	0.036	0.061	1
Gm2000	0.124767	-0.221856	0.308	0.36	1
Fmnl1	0.124952	0.0837324	0.085	0.059	1
Maff	0.125178	-0.212953	0.036	0.061	1
Ndufa10	0.125391	-0.0950135	0.067	0.101	1
Gmfb	0.125604	0.287917	0.062	0.042	1
Amdhd2	0.125828	0.158982	0.054	0.034	1
2310001H17Rik	0.12588	0.0587017	0.058	0.037	1
Etfb	0.126017	-0.126145	0.143	0.186	1
Wsb1	0.126114	0.321251	0.103	0.077	1
Rpl17	0.126182	-0.236244	0.545	0.599	1
Uqcr10	0.126434	-0.293641	0.232	0.275	1
Pigp	0.126452	-0.182816	0.031	0.055	1
Sec11a	0.127235	-0.118869	0.107	0.147	1
Herpud1	0.127246	0.332342	0.237	0.206	1
Becn1	0.12725	0.295046	0.085	0.061	1
Ndfip1	0.127807	0.194319	0.062	0.042	1
Aldoa	0.128419	-0.165082	0.201	0.248	1
Rfk	0.128668	-0.167624	0.049	0.077	1
Rtcb	0.12924	0.175597	0.116	0.087	1
Capns1	0.129517	-0.173605	0.161	0.207	1
Hnrnpr	0.1304	-0.13127	0.036	0.061	1
Rpn1	0.130995	-0.249706	0.089	0.123	1
Dock10	0.131357	0.217589	0.062	0.042	1
Rnpep	0.131447	0.321554	0.085	0.061	1
Btf3	0.132007	-0.236659	0.241	0.286	1
Smim7	0.132102	0.404523	0.116	0.091	1
Sdha	0.132764	-0.24517	0.085	0.117	1
Psme2	0.132876	-0.160017	0.134	0.173	1
Srd5a3	0.133221	0.180784	0.054	0.035	1
P4ha1	0.133282	-0.116843	0.031	0.055	1
Arrdc1	0.133295	-0.162872	0.071	0.104	1
Selenoh	0.133525	-0.207954	0.085	0.119	1
Eif4e2	0.133575	-0.138083	0.045	0.072	1
Atp5k	0.133715	-0.27707	0.259	0.301	1
Aff1	0.134003	-0.0623513	0.027	0.05	1
Mrps18a	0.134207	-0.231498	0.031	0.054	1
Mapk3	0.134475	-0.142123	0.058	0.088	1
Slfn2	0.135173	0.0674377	0.138	0.104	1
Cuedc2	0.135949	0.280177	0.076	0.054	1
Map2k2	0.136435	-0.207501	0.071	0.103	1
Hsd17b4	0.136699	-0.120577	0.045	0.071	1
Adipor2	0.136748	-0.154122	0.04	0.066	1
Tram1	0.137573	-0.136407	0.049	0.077	1
Ethe1	0.13789	0.0750181	0.054	0.035	1
Gm4366	0.138071	-0.198448	0.031	0.054	1
Sem1	0.138414	0.317708	0.357	0.33	1
Diaph1	0.138537	-0.25628	0.036	0.059	1
Wdr89	0.139032	-0.234418	0.205	0.253	1
Tmem234	0.139569	-0.135092	0.134	0.173	1
Stk16	0.139999	-0.162263	0.031	0.054	1
Derl2	0.140414	-0.0651776	0.045	0.071	1
Rpl31-ps8	0.140428	-0.241422	0.085	0.118	1
Edem1	0.140754	0.158665	0.062	0.042	1
Pitpna	0.141256	0.297711	0.098	0.073	1
Srp9	0.141955	-0.270176	0.071	0.101	1
Ilkap	0.142132	-0.191347	0.031	0.054	1
Ubap2l	0.142151	0.194254	0.08	0.057	1
Sys1	0.142203	-0.368163	0.062	0.089	1
Rps6	0.142473	-0.32455	0.375	0.423	1
Cnot8	0.142721	0.274973	0.067	0.047	1
Fam32a	0.143247	-0.260513	0.089	0.122	1
Mrpl38	0.143251	-0.16577	0.031	0.054	1
Cnih1	0.143409	-0.22688	0.045	0.07	1
Appl2	0.14343	0.250525	0.054	0.036	1
Manf	0.143431	-0.113767	0.098	0.136	1
Mapkapk2	0.14451	-0.25092	0.045	0.07	1
Nfkbib	0.144893	0.33433	0.089	0.066	1
Thoc7	0.144967	-0.216843	0.045	0.07	1
Rab2a	0.145026	-0.264785	0.094	0.127	1
Ost4	0.145035	0.234683	0.156	0.125	1
Sar1a	0.145401	-0.149022	0.085	0.119	1
Map2k3	0.146053	-0.22704	0.045	0.07	1
Ndufb5	0.146286	-0.2018	0.147	0.186	1
Atp6v0d1	0.146389	0.214829	0.174	0.141	1
Armc8	0.146973	0.219316	0.054	0.035	1
Rbm5	0.147067	-0.313312	0.054	0.08	1
Nsmce1	0.147168	-0.278687	0.054	0.08	1
Cdipt	0.147276	-0.165464	0.04	0.064	1
Inmt	0.147925	-1.44552	0.094	0.122	1
Atp6v1f	0.148171	0.269002	0.339	0.302	1
Wbp2	0.148512	-0.178878	0.08	0.112	1
Vps72	0.148662	0.212582	0.067	0.046	1
Rabac1	0.148764	-0.165488	0.308	0.355	1
G6pdx	0.149429	0.198627	0.067	0.046	1
Fam195b	0.149512	0.229703	0.121	0.093	1
Rps24-ps3	0.149595	-0.331382	0.049	0.074	1
Tmem147	0.150129	-0.239899	0.049	0.075	1
Calm2	0.150926	-0.13817	0.371	0.426	1
Pcbp1	0.151101	0.31702	0.268	0.24	1
Ptov1	0.151118	-0.14615	0.04	0.064	1
Cd151	0.151211	-0.232763	0.058	0.085	1
Unc50	0.151415	-0.175364	0.031	0.053	1
Lsm6	0.151785	-0.206577	0.067	0.097	1
Pdlim1	0.151911	-0.172497	0.17	0.215	1
Hnrnpc	0.15251	0.194009	0.219	0.182	1
Elf2	0.152607	0.208762	0.054	0.036	1
Fam162a	0.152724	-0.139361	0.062	0.091	1
Atp5l	0.152803	-0.142822	0.071	0.103	1
Ran	0.153443	-0.288784	0.161	0.198	1
Tmem11	0.153604	-0.207509	0.04	0.064	1
Rab11b	0.153836	-0.283544	0.094	0.125	1
Tcp1	0.153843	-0.176068	0.071	0.102	1
Supt4a	0.15394	-0.246921	0.089	0.121	1
Cwc15	0.154088	-0.248968	0.089	0.121	1
Gm11361	0.154353	-0.220023	0.192	0.236	1
Comt	0.154944	0.195599	0.098	0.074	1
Yipf4	0.155696	-0.181225	0.054	0.08	1
2410015M20Rik	0.155841	-0.203897	0.116	0.152	1
2810474O19Rik	0.156012	-0.205617	0.036	0.058	1
Gsdmd	0.156362	-0.278563	0.04	0.063	1
Myadm	0.15652	0.236232	0.071	0.051	1
Smim4	0.156814	0.159171	0.062	0.043	1
Ndufs4	0.157169	-0.193109	0.067	0.096	1
Gaa	0.157542	-0.12511	0.031	0.053	1
Gm12481	0.15818	0.214286	0.089	0.066	1
Mesdc2	0.158194	0.195046	0.058	0.039	1
Hist1h1c	0.15874	-0.155986	0.049	0.075	1
Dazap2	0.159219	0.267015	0.21	0.176	1
Jak1	0.159619	0.157698	0.134	0.104	1
Gm5586	0.160424	-0.164699	0.08	0.112	1
Atp2a2	0.160485	-0.206254	0.045	0.069	1
Pafah1b1	0.160679	-0.228304	0.062	0.09	1
Rnu3a	0.161044	0.155564	0.062	0.043	1
Fam134b	0.161489	0.184772	0.062	0.043	1
Eif4g2	0.161738	-0.212352	0.152	0.189	1
Anxa7	0.161761	-0.266259	0.045	0.068	1
Ets2	0.16178	0.0817906	0.112	0.084	1
Galk1	0.162133	-0.105451	0.031	0.053	1
Trappc4	0.163147	-0.150245	0.058	0.085	1
Zcchc17	0.163786	0.125063	0.076	0.054	1
Stx5a	0.163871	-0.239001	0.045	0.068	1
Ramp1	0.164224	-0.0512713	0.112	0.15	1
Nrbp1	0.164374	0.238015	0.076	0.055	1
Nsa2	0.16467	0.107686	0.076	0.054	1
Igha	0.1648	-1.0185	0.08	0.111	1
Cdk4	0.165122	-0.120417	0.067	0.097	1
Cct4	0.165228	0.148309	0.165	0.133	1
Mrps26	0.165563	-0.238463	0.036	0.057	1
Pgap2	0.165992	0.216849	0.058	0.04	1
Rpl14	0.1662	-0.15493	0.705	0.748	1
Gm5905	0.166503	0.228945	0.147	0.119	1
Cox8a	0.167082	-0.179977	0.415	0.463	1
Pglyrp1	0.167139	-0.397568	0.045	0.067	1
Tsg101	0.167284	-0.2224	0.054	0.079	1
Atp5j2	0.167807	-0.159662	0.304	0.353	1
Dnajb6	0.168014	-0.269414	0.058	0.083	1
Cyp4f18	0.168174	0.176538	0.08	0.058	1
Surf4	0.168256	-0.195706	0.103	0.135	1
Tax1bp1	0.16866	-0.246514	0.094	0.125	1
Tmem208	0.168895	-0.110805	0.08	0.112	1
Uqcrc2	0.169527	-0.242068	0.08	0.11	1
Ctnna1	0.169664	-0.207875	0.085	0.115	1
Eif4e	0.169768	0.251217	0.08	0.059	1
Fmc1	0.170027	-0.166582	0.036	0.058	1
Sin3b	0.170607	0.197606	0.147	0.119	1
Mlec	0.170866	-0.213526	0.036	0.057	1
Rpl38	0.171399	-0.138215	0.688	0.733	1
Rpl29	0.17171	-0.190507	0.335	0.384	1
Mrpl36	0.17173	-0.196909	0.049	0.074	1
H2-Q6	0.172116	-0.295678	0.049	0.073	1
Tmed2	0.172196	-0.150979	0.107	0.142	1
Arfrp1	0.172638	-0.218023	0.031	0.052	1
Ier3ip1	0.174057	0.260625	0.219	0.186	1
Ier2	0.174624	0.19288	0.321	0.285	1
Hsbp1	0.174929	0.261504	0.219	0.19	1
Rpp21	0.175159	-0.233624	0.085	0.115	1
Atp6v0b	0.175909	-0.0782731	0.183	0.228	1
Gm12918	0.175976	-0.174707	0.031	0.052	1
Hsp90aa1	0.176106	0.279313	0.326	0.29	1
Hint2	0.176553	-0.215166	0.067	0.094	1
Hdlbp	0.17711	-0.170802	0.054	0.079	1
Bola2	0.177224	0.22044	0.147	0.119	1
Osbpl9	0.177273	-0.148065	0.062	0.09	1
Sh3bp5	0.177357	0.0819883	0.112	0.084	1
Nedd9	0.177645	-0.238115	0.031	0.051	1
Tuba1b	0.178344	0.234505	0.241	0.213	1
Gm8430	0.178388	-0.181823	0.112	0.146	1
Ppp3ca	0.178743	-0.305543	0.067	0.093	1
Idh3g	0.179086	0.132116	0.134	0.105	1
Nans	0.179579	0.190363	0.067	0.048	1
Pttg1	0.179736	-0.269164	0.089	0.118	1
Lsm7	0.179776	-0.24326	0.062	0.088	1
Mtpn	0.179786	-0.203544	0.094	0.125	1
Sf3b1	0.179978	-0.164928	0.125	0.16	1
Caprin1	0.180083	0.193748	0.067	0.048	1
Pfdn1	0.181125	-0.0822601	0.076	0.106	1
Dnajc5	0.181153	-0.215571	0.04	0.062	1
Pla2g16	0.181938	-0.16559	0.045	0.068	1
Psma2	0.182174	-0.140836	0.192	0.235	1
Gga1	0.182452	0.288832	0.067	0.048	1
Ddx24	0.183778	-0.292801	0.062	0.088	1
Sec62	0.184073	-0.220366	0.281	0.322	1
Rpl5	0.184319	-0.209097	0.388	0.433	1
Paics	0.18538	-0.202484	0.067	0.093	1
Nhp2	0.185565	-0.320277	0.071	0.097	1
Timm8b	0.185766	-0.184372	0.116	0.15	1
Nadk	0.186251	0.183581	0.112	0.087	1
Rps27rt	0.186552	-0.255157	0.165	0.202	1
Mrps34	0.186782	-0.329679	0.031	0.05	1
Ddx50	0.188434	-0.167554	0.031	0.051	1
Rpl7-ps7	0.189145	0.202273	0.058	0.041	1
Sh3bp1	0.189219	0.057182	0.054	0.036	1
Med8	0.189583	-0.122697	0.045	0.068	1
Ddit3	0.19032	0.1846	0.067	0.048	1
Eif1ax	0.190785	-0.197621	0.045	0.067	1
Atp5o	0.190786	-0.175415	0.205	0.245	1
Arhgap45	0.190826	0.0639676	0.196	0.161	1
Slc25a39	0.19174	-0.198204	0.089	0.119	1
Safb2	0.191899	0.261831	0.08	0.06	1
Dnpep	0.192225	-0.218888	0.031	0.05	1
Bphl	0.192535	-0.145472	0.036	0.056	1
Ltbr	0.192762	0.267893	0.058	0.041	1
Ccndbp1	0.193016	-0.163303	0.036	0.056	1
Dock2	0.193092	0.264998	0.054	0.037	1
Snrnp70	0.193816	-0.171239	0.08	0.109	1
Ubald1	0.195225	-0.18412	0.036	0.056	1
Txnrd1	0.196295	-0.260408	0.036	0.056	1
Il6st	0.196433	-0.238145	0.036	0.056	1
Nucb1	0.19719	0.277555	0.116	0.093	1
Gnai2	0.197479	0.180124	0.263	0.228	1
Txnl1	0.197624	0.295825	0.121	0.097	1
Mfge8	0.198994	-0.0554235	0.045	0.068	1
Ndufa5	0.199658	-0.172406	0.17	0.21	1
Rac2	0.199675	-0.465303	0.219	0.243	1
Esf1	0.199768	0.278264	0.067	0.049	1
Hdac1	0.199932	0.153594	0.08	0.06	1
Snapin	0.200594	0.272408	0.067	0.049	1
Cited2	0.200659	-0.157895	0.054	0.077	1
Sec31a	0.200841	0.171466	0.067	0.048	1
Git2	0.200895	0.153466	0.058	0.041	1
Polr2e	0.20149	-0.171265	0.116	0.149	1
Gm8451	0.201511	-0.196204	0.067	0.092	1
Rplp0	0.202644	-0.250812	0.728	0.711	1
Gm7536	0.203009	-0.155338	0.112	0.143	1
Rps6ka1	0.204177	0.164524	0.058	0.041	1
Zcrb1	0.204284	0.239988	0.125	0.101	1
Cdc42se1	0.204367	-0.241982	0.094	0.122	1
Gm2a	0.204542	0.143327	0.165	0.135	1
Ogdh	0.205075	-0.169457	0.085	0.113	1
Nsmce4a	0.205421	-0.101039	0.036	0.056	1
Creg1	0.206062	0.268968	0.228	0.203	1
Tln1	0.206066	-0.186717	0.071	0.098	1
Mgat1	0.207561	0.147859	0.076	0.056	1
Mrpl58	0.207981	-0.196695	0.049	0.071	1
Ggnbp2	0.207993	-0.14636	0.067	0.092	1
Taf1d	0.208356	-0.216033	0.058	0.081	1
Ythdf2	0.208485	-0.156443	0.036	0.056	1
Sf3b6	0.208508	-0.196859	0.098	0.128	1
Atp6v0e	0.208639	0.231056	0.272	0.239	1
[truncated: 912 more rows]

## Sheet: T.B
	p_val	avg_log2FC	pct.1	pct.2	p_val_adj
Cd74	0	1.40596	1	0.817	0
Igkc	0	2.43557	0.976	0.61	0
Ighm	1.16916e-260	2.62317	0.888	0.239	4.6597e-256
Rps27	1.06565e-215	1.15259	0.996	0.943	4.24714e-211
Cd79a	4.13228e-166	3.65475	0.712	0.066	1.64692e-161
Rpl18a	2.49596e-146	0.921138	0.989	0.911	9.94767e-142
H2-Ab1	1.23018e-145	0.879998	0.92	0.632	4.90288e-141
H2-Eb1	2.23072e-142	0.892401	0.86	0.453	8.89055e-138
Mettl7a1	2.4468e-140	-1.52873	0.017	0.224	9.75174e-136
Anxa2	2.43859e-137	-1.85443	0.102	0.486	9.71898e-133
Ly6d	4.77733e-133	3.74717	0.62	0.04	1.904e-128
H2-Aa	1.73367e-122	0.911489	0.88	0.554	6.90954e-118
Cd79b	2.78878e-122	3.16851	0.619	0.087	1.11147e-117
Dram1	6.429e-119	-1.4201	0.019	0.203	2.56228e-114
Ces1d	7.40312e-118	-1.50678	0.023	0.225	2.95051e-113
Cd9	9.54016e-116	-1.92269	0.103	0.432	3.80223e-111
Rpl13	2.04458e-111	0.865555	0.986	0.924	8.14869e-107
Lamp3	2.0237e-103	-1.67209	0.049	0.285	8.06544e-99
Tmem176b	1.31945e-99	-1.53263	0.06	0.336	5.25867e-95
Ms4a1	7.92389e-94	3.24165	0.496	0.032	3.15807e-89
Txn1	1.37177e-91	-1.40187	0.123	0.459	5.4672e-87
App	3.6269e-91	-1.34811	0.04	0.271	1.4455e-86
Mgst1	1.6854e-86	-1.46666	0.083	0.359	6.71715e-82
Selenop	1.05046e-83	-1.48458	0.103	0.404	4.18662e-79
Socs2	1.55467e-82	-1.17092	0.021	0.193	6.19615e-78
Anxa1	1.68901e-79	-1.45439	0.034	0.22	6.73153e-75
Ly6e	3.59929e-75	1.08302	0.87	0.67	1.4345e-70
Rnase4	5.07931e-74	-1.50501	0.158	0.448	2.02436e-69
Cd36	4.35537e-72	-1.36864	0.095	0.35	1.73583e-67
Iglc3	4.88199e-70	3.02078	0.394	0.022	1.94572e-65
Cystm1	3.80756e-69	-1.06963	0.02	0.165	1.5175e-64
Fcmr	6.81231e-68	2.68375	0.397	0.034	2.71505e-63
Ighd	9.51803e-68	3.00933	0.378	0.017	3.79341e-63
Cxcl15	9.33838e-66	-1.96871	0.258	0.504	3.72181e-61
Cmtm8	5.27867e-65	-0.946135	0.017	0.147	2.10381e-60
Iglc2	8.20138e-65	2.74063	0.395	0.041	3.26866e-60
Alcam	1.92488e-64	-1.08592	0.032	0.199	7.67161e-60
Ptprf	1.33735e-63	-1.26422	0.054	0.25	5.33e-59
Ramp1	5.53933e-63	-1.01421	0.02	0.163	2.2077e-58
Plet1	6.02372e-62	-1.0242	0.004	0.077	2.40075e-57
Slc34a2	6.18061e-62	-1.75746	0.175	0.407	2.46328e-57
Cldn18	1.58793e-61	-1.16546	0.034	0.203	6.32869e-57
Irx1	2.69602e-61	-0.874919	0.011	0.12	1.0745e-56
S100a11	3.72481e-61	-1.16412	0.277	0.6	1.48452e-56
Nkx2-1	9.17645e-61	-0.860919	0.013	0.12	3.65728e-56
Gas6	1.37506e-60	-0.975125	0.014	0.127	5.4803e-56
Scgb1a1	1.88782e-60	0.595363	1	0.996	7.52389e-56
Ptms	4.19675e-60	-1.14645	0.092	0.333	1.67262e-55
Rpl32	3.13957e-59	0.750165	0.946	0.876	1.25128e-54
Id2	1.17584e-58	-1.22063	0.083	0.313	4.6863e-54
Klf9	1.2306e-58	-1.06456	0.021	0.152	4.90455e-54
Nrp1	2.49537e-57	-0.950048	0.011	0.12	9.9453e-53
Cyr61	3.16088e-57	-1.38759	0.006	0.068	1.25977e-52
Bex4	5.26853e-57	-1.05268	0.029	0.174	2.09977e-52
Cdkn1a	1.08254e-56	-1.31957	0.033	0.179	4.31447e-52
Cd14	1.30578e-56	-1.58553	0.021	0.14	5.20418e-52
Mal2	1.92389e-56	-0.70147	0.004	0.073	7.66765e-52
Phlda1	3.01931e-55	-1.22182	0.06	0.252	1.20335e-50
Atp1b1	3.23069e-55	-1.14779	0.083	0.303	1.28759e-50
Cd37	4.02704e-55	2.20811	0.384	0.075	1.60498e-50
Ccr7	7.36065e-55	2.15023	0.387	0.073	2.93359e-50
Cd63	1.16407e-54	-1.10003	0.146	0.414	4.63941e-50
Tceal9	1.77178e-53	-1.13	0.103	0.335	7.06142e-49
Emp2	5.88929e-53	-1.34815	0.053	0.233	2.34718e-48
Prnp	9.01825e-53	-1.04347	0.05	0.228	3.59422e-48
Camk1	1.88993e-52	-0.780505	0.009	0.1	7.53233e-48
Ctsc	7.77567e-52	-1.13045	0.14	0.388	3.09899e-47
Itm2c	7.04837e-51	-0.963678	0.03	0.175	2.80913e-46
Spint2	1.04389e-50	-0.990812	0.042	0.203	4.16044e-46
Irx3	1.23693e-50	-0.62701	0.006	0.077	4.9298e-46
Mid1ip1	3.26286e-50	-1.17328	0.069	0.256	1.30041e-45
Tgfbi	4.6094e-50	-1.02294	0.017	0.125	1.83708e-45
Ebf1	7.33273e-50	2.35082	0.309	0.026	2.92246e-45
Lamp2	4.51262e-49	-0.949581	0.039	0.2	1.79851e-44
Cd19	2.051e-48	2.39843	0.292	0.018	8.17428e-44
Dbi	4.89923e-48	-0.967962	0.146	0.404	1.95259e-43
Sfta2	1.92957e-46	-1.11973	0.158	0.396	7.69028e-42
Rgcc	3.63613e-46	-1.151	0.06	0.227	1.44918e-41
Trf	4.24745e-46	-1.07185	0.062	0.238	1.69282e-41
Laptm4a	6.83455e-46	-0.955556	0.123	0.362	2.72391e-41
Fabp5	9.16749e-46	-1.29154	0.11	0.305	3.6537e-41
Serpinf1	1.32171e-45	-0.813539	0.003	0.051	5.26767e-41
Egr1	1.6156e-45	-1.14689	0.03	0.161	6.43899e-41
H2-DMb2	2.09107e-45	2.07291	0.327	0.061	8.33397e-41
Lamp1	2.27568e-45	-0.916542	0.11	0.344	9.06973e-41
Tpm1	2.31741e-45	-0.982014	0.053	0.224	9.23603e-41
Igfbp7	7.96889e-45	-1.7966	0.116	0.304	3.176e-40
Gpx4	8.25127e-45	-0.896427	0.097	0.321	3.28855e-40
Prdx6	1.70797e-44	-1.07535	0.146	0.385	6.80713e-40
H2-Ob	1.81894e-44	2.16365	0.299	0.041	7.24937e-40
Gprc5a	2.55084e-44	-1.11283	0.023	0.131	1.01664e-39
Ctnnb1	6.18959e-44	-0.939684	0.063	0.246	2.46686e-39
Adk	7.17301e-44	-0.818668	0.021	0.138	2.8588e-39
Socs3	7.35885e-44	-1.05525	0.016	0.11	2.93287e-39
Selenof	1.25621e-43	-0.949148	0.082	0.28	5.00664e-39
Rps19	1.56865e-43	0.702009	0.931	0.851	6.25187e-39
F11r	1.59696e-43	-0.904485	0.03	0.161	6.36467e-39
Myl12a	3.02721e-43	-0.916357	0.192	0.46	1.20649e-38
Car8	5.42598e-43	-0.915927	0.036	0.178	2.16252e-38
Slc16a2	6.76614e-43	-0.552036	0.003	0.059	2.69665e-38
Serp1	8.4133e-43	1.52811	0.504	0.269	3.35312e-38
Rps27l	1.06454e-42	-0.899166	0.099	0.313	4.24273e-38
Rps15a	1.56904e-42	0.787789	0.871	0.772	6.2534e-38
Siglecg	3.75514e-42	2.19154	0.285	0.037	1.49661e-37
Tmbim6	9.8105e-42	-0.80975	0.156	0.409	3.90998e-37
Por	1.08226e-41	-0.879781	0.03	0.153	4.31334e-37
Lpcat1	2.28952e-41	-1.09879	0.113	0.305	9.12487e-37
Itm2b	3.35133e-41	-0.877452	0.377	0.658	1.33567e-36
Grb14	4.41227e-41	-0.689435	0.011	0.093	1.75851e-36
P4ha1	4.76632e-41	-0.514654	0.004	0.06	1.89962e-36
Iglc1	4.92974e-41	2.66883	0.332	0.085	1.96475e-36
Tmem59	1.31943e-40	-0.83218	0.089	0.297	5.25861e-36
Slc39a8	1.62249e-40	-0.814848	0.016	0.114	6.46642e-36
Rps29	3.78538e-40	0.564534	0.948	0.887	1.50866e-35
Ppic	6.36559e-40	-0.744927	0.016	0.112	2.53701e-35
Tsc22d3	7.8994e-40	1.67625	0.374	0.13	3.14831e-35
Cebpd	2.25955e-39	-1.01733	0.034	0.164	9.00542e-35
Rps9	2.43859e-39	0.597265	0.924	0.847	9.71901e-35
Lgals3	2.78553e-39	-1.26244	0.165	0.371	1.11017e-34
Selenbp1	5.0381e-39	-0.996549	0.109	0.308	2.00794e-34
Fosb	9.0385e-39	-0.926349	0.016	0.105	3.60229e-34
S100g	9.19457e-39	-1.15259	0.169	0.375	3.66449e-34
Gde1	1.10435e-38	-0.884419	0.062	0.229	4.40137e-34
Alox5ap	1.99479e-38	-1.12644	0.072	0.229	7.95022e-34
Oaz2	4.76709e-38	-0.831848	0.042	0.182	1.89992e-33
Hacd3	5.89593e-38	-0.624846	0.009	0.082	2.34982e-33
Cav2	5.99518e-38	-0.668375	0.004	0.06	2.38938e-33
Egfl6	6.61547e-38	-0.832432	0.034	0.162	2.63659e-33
Sparc	7.29787e-38	-1.68656	0.148	0.341	2.90857e-33
Cd52	8.75545e-38	0.796339	0.658	0.426	3.48948e-33
Cyb5a	1.05878e-37	-0.785675	0.128	0.354	4.21978e-33
Coro1a	1.09727e-37	1.03635	0.57	0.331	4.37317e-33
Cadm1	1.20847e-37	-0.775554	0.021	0.136	4.81635e-33
Anxa3	1.54318e-37	-0.890997	0.047	0.195	6.15036e-33
Tsc22d1	2.04368e-37	-0.880423	0.042	0.186	8.14508e-33
Sdc1	2.17148e-37	-0.804231	0.034	0.169	8.65442e-33
Errfi1	2.7411e-37	-0.844135	0.032	0.154	1.09247e-32
Serpinb6b	3.05175e-37	-0.819029	0.017	0.108	1.21627e-32
P4hb	3.62058e-37	-0.81671	0.1	0.301	1.44298e-32
Mrpl33	3.66098e-37	-0.907307	0.062	0.224	1.45908e-32
Ptprcap	6.18569e-37	1.57349	0.331	0.091	2.46531e-32
Abcd3	8.11905e-37	-0.761622	0.023	0.128	3.23585e-32
Epcam	9.55727e-37	-0.607331	0.01	0.087	3.80905e-32
Aqp5	1.32985e-36	-1.03545	0.06	0.216	5.30011e-32
Ltb	1.72536e-36	1.78557	0.295	0.063	6.87641e-32
Mt2	2.57506e-36	-1.17078	0.02	0.108	1.02629e-31
Ctsl	6.41635e-36	-1.04431	0.054	0.198	2.55724e-31
Rps7	1.73092e-35	0.823033	0.812	0.699	6.89859e-31
Dusp1	2.31623e-35	-1.16959	0.198	0.41	9.23135e-31
Gm43085	2.87975e-35	-0.833726	0.032	0.147	1.14772e-30
1810037I17Rik	7.6552e-35	-0.844894	0.057	0.209	3.05098e-30
Wfdc2	8.17252e-35	-1.17099	0.34	0.542	3.25716e-30
Anxa5	1.14648e-34	-0.868887	0.14	0.351	4.56929e-30
Serpinh1	1.62156e-34	-1.00828	0.027	0.127	6.46275e-30
Adamts1	1.8999e-34	-0.826948	0.009	0.075	7.57203e-30
Cldn7	2.0577e-34	-0.639849	0.011	0.092	8.20096e-30
Dbp	2.41786e-34	-0.684377	0.011	0.083	9.63638e-30
Epas1	4.14675e-34	-0.914647	0.036	0.155	1.65269e-29
Degs1	5.12794e-34	-0.814631	0.072	0.239	2.04374e-29
Ccnd1	6.40392e-34	-0.731296	0.023	0.126	2.55228e-29
Rps3a1	9.19748e-34	0.7047	0.868	0.775	3.66566e-29
Nucb2	1.25224e-33	-0.732669	0.029	0.142	4.9908e-29
Tmem256	1.65583e-33	-0.819917	0.072	0.233	6.5993e-29
Me1	4.16038e-33	-0.453451	0.004	0.062	1.65812e-28
Pls3	4.49541e-33	-0.689763	0.019	0.107	1.79165e-28
Cd63-ps	5.42743e-33	-0.459118	0.004	0.057	2.1631e-28
Rps14	5.43221e-33	0.628148	0.918	0.866	2.16501e-28
Stk17b	5.69537e-33	1.58936	0.348	0.133	2.26989e-28
Atp1a1	7.35193e-33	-0.812171	0.07	0.231	2.93011e-28
Tmem176a	8.96371e-33	-0.855527	0.089	0.267	3.57249e-28
Timp2	1.26411e-32	-0.913014	0.02	0.095	5.03811e-28
Ppp1r14c	1.77971e-32	-0.732031	0.03	0.144	7.09302e-28
Cd302	4.18046e-32	-0.734566	0.016	0.099	1.66612e-27
Car4	5.45841e-32	-1.06819	0.01	0.066	2.17545e-27
Cbr2	7.50845e-32	-1.58823	0.585	0.709	2.99249e-27
Cd68	7.93829e-32	-0.960902	0.033	0.139	3.16381e-27
Csrp1	1.35517e-31	-0.81307	0.04	0.167	5.40103e-27
Fam129b	1.94751e-31	-0.596769	0.011	0.09	7.76179e-27
Plbd1	3.24082e-31	-0.937902	0.029	0.125	1.29163e-26
H1f0	3.50497e-31	-0.693227	0.019	0.11	1.39691e-26
Pi4k2b	3.84571e-31	-0.720146	0.03	0.137	1.53271e-26
Tnfrsf1a	4.64515e-31	-0.771711	0.017	0.1	1.85133e-26
Shisa5	6.30174e-31	1.19119	0.516	0.325	2.51156e-26
Prdx1	7.70074e-31	-0.658758	0.246	0.492	3.06913e-26
Cxcl16	8.91609e-31	-0.823566	0.021	0.112	3.55351e-26
Chil1	9.44493e-31	-1.27879	0.34	0.508	3.76428e-26
Fgfr2	1.70428e-30	-0.642049	0.017	0.108	6.79241e-26
Deptor	2.35571e-30	-0.525064	0.009	0.069	9.3887e-26
Lgi3	2.40145e-30	-0.807687	0.06	0.202	9.57099e-26
Mef2c	2.65871e-30	1.86221	0.223	0.036	1.05963e-25
Spib	3.84488e-30	1.92885	0.185	0.008	1.53238e-25
Osm	4.06949e-30	-0.911953	0.007	0.062	1.62189e-25
Stard3nl	5.33466e-30	-0.659988	0.021	0.115	2.12613e-25
Etv5	6.23385e-30	-0.721297	0.027	0.128	2.4845e-25
Alas1	6.82006e-30	-0.531354	0.006	0.065	2.71814e-25
Gm8369	8.71e-30	1.78627	0.236	0.048	3.47137e-25
Emp1	9.5692e-30	-0.615151	0.006	0.058	3.8138e-25
Slco2a1	1.28494e-29	-0.614656	0.006	0.061	5.12112e-25
Fcgr3	1.36445e-29	-0.921975	0.023	0.107	5.43803e-25
Il33	1.97233e-29	-0.76162	0.039	0.162	7.86074e-25
Mapk3	2.40697e-29	-0.667745	0.016	0.095	9.59296e-25
Timp3	2.56289e-29	-1.13325	0.037	0.138	1.02144e-24
Acsl4	2.95336e-29	-0.65793	0.024	0.124	1.17706e-24
Hmox1	2.96496e-29	-0.693463	0.014	0.091	1.18168e-24
Vmp1	4.04393e-29	-0.715123	0.034	0.149	1.61171e-24
Gpx1	4.29393e-29	-0.727636	0.33	0.57	1.71135e-24
Siva1	5.62331e-29	-0.638094	0.02	0.116	2.24117e-24
S100a4	6.95447e-29	-1.29487	0.039	0.126	2.77171e-24
Pcolce	1.05678e-28	-0.760842	0.007	0.059	4.2118e-24
Actg1	1.23574e-28	-0.757938	0.348	0.582	4.92505e-24
Snx7	1.6793e-28	-0.403692	0.004	0.052	6.69285e-24
Dstn	1.69335e-28	-0.649491	0.024	0.123	6.74884e-24
Rpl4	2.45871e-28	0.782005	0.797	0.703	9.79919e-24
Sdpr	3.82869e-28	-0.943024	0.011	0.073	1.52593e-23
Tnfrsf12a	4.92766e-28	-0.501523	0.004	0.053	1.96392e-23
Neat1	5.11841e-28	-0.792396	0.185	0.389	2.03994e-23
Tns1	9.16389e-28	-0.688972	0.014	0.089	3.65227e-23
Tubb6	1.28617e-27	-0.575803	0.007	0.056	5.12603e-23
Ier3	1.3755e-27	-1.20392	0.063	0.183	5.48207e-23
Cstb	1.48653e-27	-0.779837	0.062	0.202	5.92455e-23
Acsl5	1.5619e-27	-0.638099	0.03	0.136	6.22495e-23
Enpep	1.76952e-27	-0.503589	0.01	0.073	7.0524e-23
Akr1a1	2.14923e-27	-0.626731	0.192	0.412	8.56576e-23
Ctsb	2.17682e-27	-0.754214	0.215	0.432	8.67571e-23
Nedd4	3.25643e-27	-0.672786	0.026	0.118	1.29785e-22
Lrp1	3.6819e-27	-0.660922	0.01	0.07	1.46742e-22
Npc2	4.44556e-27	-0.793655	0.623	0.795	1.77178e-22
Hpcal1	5.43339e-27	-0.686678	0.019	0.101	2.16548e-22
Pon1	5.6121e-27	-0.46924	0.004	0.052	2.2367e-22
Gpx8	7.33652e-27	-0.601492	0.016	0.096	2.92397e-22
Svil	1.1617e-26	-0.473189	0.004	0.051	4.62995e-22
Cldn3	1.69318e-26	-0.745298	0.115	0.286	6.74819e-22
Fau	1.74407e-26	0.790422	0.788	0.695	6.951e-22
Atp11a	2.26373e-26	-0.724477	0.053	0.179	9.0221e-22
Jun	2.56716e-26	-0.954197	0.123	0.287	1.02314e-21
Slc31a1	3.20681e-26	-0.644814	0.034	0.142	1.27808e-21
Col6a1	3.23191e-26	-0.67504	0.016	0.088	1.28808e-21
Abhd14b	3.44623e-26	-0.418392	0.004	0.051	1.3735e-21
Bri3	3.57717e-26	-0.604473	0.053	0.194	1.42568e-21
Tmsb10	4.37256e-26	0.388423	0.784	0.63	1.74268e-21
Fhl1	4.82373e-26	-0.743388	0.009	0.059	1.9225e-21
Elovl1	6.20627e-26	-0.847198	0.193	0.383	2.47351e-21
Rps20	6.68096e-26	0.766085	0.758	0.655	2.6627e-21
Nfix	6.95289e-26	-0.496474	0.009	0.068	2.77108e-21
Fcrla	8.46041e-26	1.73874	0.172	0.016	3.3719e-21
Fos	8.96235e-26	-1.12014	0.235	0.409	3.57195e-21
Xbp1	8.98256e-26	-0.700996	0.064	0.208	3.58e-21
Asah1	9.01833e-26	-0.638769	0.029	0.125	3.59425e-21
Rps11	9.20308e-26	0.642247	0.835	0.758	3.66789e-21
Sdhc	9.29959e-26	-0.658508	0.033	0.141	3.70635e-21
Atp8a1	1.04432e-25	-0.631776	0.026	0.118	4.16213e-21
Tspo	1.31597e-25	-0.616978	0.189	0.4	5.24482e-21
Mzb1	1.34484e-25	1.60565	0.168	0.012	5.35985e-21
Baiap2l1	1.53501e-25	-0.374367	0.004	0.05	6.11777e-21
Thbs1	1.77631e-25	-1.02821	0.014	0.067	7.07949e-21
Creg1	1.89353e-25	-0.646259	0.07	0.218	7.54665e-21
Fcer2a	2.60391e-25	1.7746	0.165	0.013	1.03779e-20
Hc	2.76844e-25	-0.844313	0.166	0.345	1.10336e-20
Fosl2	2.8289e-25	-0.692274	0.013	0.074	1.12746e-20
Cebpa	3.22286e-25	-0.594836	0.021	0.109	1.28447e-20
Lyz2	3.32132e-25	-0.839205	0.99	0.993	1.32371e-20
Fkbp2	5.03387e-25	-0.641892	0.057	0.189	2.00625e-20
S100a16	5.53716e-25	-0.546244	0.009	0.065	2.20683e-20
Tmem205	7.78031e-25	-0.607968	0.024	0.115	3.10084e-20
Bcl2a1a	8.49652e-25	-0.661394	0.01	0.069	3.38629e-20
Mt1	9.39037e-25	-1.06701	0.169	0.348	3.74253e-20
Cyp4b1	1.10041e-24	-1.07029	0.023	0.095	4.38567e-20
Zyx	1.20263e-24	-0.866386	0.063	0.178	4.79307e-20
Ralgps2	1.40403e-24	1.66434	0.168	0.017	5.59577e-20
Igfbp4	1.75595e-24	-1.03854	0.014	0.073	6.99835e-20
Gimap6	1.91507e-24	1.33076	0.262	0.088	7.63253e-20
Crb3	2.19154e-24	-0.528788	0.014	0.079	8.73438e-20
Rpl35	2.29164e-24	0.775097	0.761	0.665	9.13332e-20
Ece1	2.77836e-24	-0.590413	0.01	0.069	1.10731e-19
Sparcl1	2.79168e-24	-1.11529	0.016	0.064	1.11262e-19
Acot7	2.95568e-24	-0.688225	0.079	0.224	1.17799e-19
Cyb5r3	3.18795e-24	-0.632859	0.07	0.212	1.27056e-19
Crip2	3.4955e-24	-0.697354	0.139	0.32	1.39313e-19
Bex3	5.71816e-24	-0.613178	0.033	0.137	2.27897e-19
Rps24	5.95954e-24	0.70148	0.818	0.748	2.37517e-19
Gstm1	6.08806e-24	-0.838444	0.096	0.243	2.42639e-19
Hsd17b4	6.5902e-24	-0.514018	0.011	0.076	2.62652e-19
RP23-269H21.1	7.49552e-24	-0.595755	0.039	0.15	2.98734e-19
Cd69	9.05107e-24	1.53947	0.191	0.037	3.60731e-19
Mcfd2	9.36048e-24	-0.58003	0.024	0.111	3.73062e-19
Il1b	1.0584e-23	-1.99523	0.099	0.202	4.21825e-19
Actn1	1.17319e-23	-0.640104	0.029	0.127	4.67576e-19
Ndufa4	1.1959e-23	-0.565613	0.192	0.396	4.76624e-19
Ltbp4	1.48181e-23	-0.696329	0.007	0.053	5.90576e-19
Pdia3	1.52899e-23	-0.655691	0.083	0.228	6.09377e-19
Atpif1	1.67821e-23	-0.595654	0.136	0.322	6.68852e-19
Gabarapl1	1.8895e-23	-0.595886	0.016	0.086	7.53058e-19
Tst	2.43271e-23	-0.532312	0.016	0.081	9.69555e-19
Srgn	2.96196e-23	0.337621	0.59	0.399	1.18049e-18
Rpl37a	4.21158e-23	0.599356	0.875	0.819	1.67852e-18
Cdh1	4.21772e-23	-0.554107	0.02	0.101	1.68097e-18
Cebpb	4.5754e-23	-0.869846	0.026	0.101	1.82353e-18
Cav1	6.56975e-23	-1.01177	0.027	0.101	2.61837e-18
H2-Oa	7.27939e-23	1.59473	0.179	0.034	2.9012e-18
Cst3	7.421e-23	-1.42801	0.499	0.666	2.95764e-18
Selenos	7.69498e-23	-0.609472	0.064	0.201	3.06684e-18
Npnt	8.89707e-23	-0.675792	0.011	0.067	3.54593e-18
Emb	9.81939e-23	-0.662207	0.067	0.199	3.91352e-18
Tgoln1	1.02266e-22	-0.661681	0.117	0.281	4.07583e-18
Ccr2	1.05488e-22	-0.656135	0.009	0.057	4.20424e-18
Atp1b3	1.11641e-22	-0.714465	0.073	0.207	4.44947e-18
Wls	1.22964e-22	-0.579961	0.026	0.115	4.90075e-18
Dram2	1.29839e-22	-0.549757	0.017	0.089	5.17473e-18
Lmo4	1.74802e-22	-0.70443	0.066	0.191	6.96675e-18
Ndufc2	2.47531e-22	-0.578025	0.074	0.221	9.86536e-18
Lilr4b	2.5345e-22	-0.965881	0.024	0.095	1.01013e-17
Ctsd	2.56806e-22	-0.886196	0.158	0.325	1.0235e-17
Bcam	2.77967e-22	-0.727843	0.063	0.188	1.10784e-17
Col1a1	3.0055e-22	-1.26287	0.016	0.068	1.19784e-17
C3	3.20464e-22	-0.789577	0.032	0.122	1.27721e-17
Mme	3.22568e-22	-0.501831	0.014	0.083	1.28559e-17
Ank3	3.50525e-22	-0.553289	0.021	0.105	1.39702e-17
Nenf	3.8556e-22	-0.592772	0.029	0.119	1.53665e-17
Col4a1	4.04328e-22	-0.670042	0.027	0.113	1.61145e-17
Ppib	4.26078e-22	-0.543344	0.099	0.26	1.69813e-17
Actn4	5.01624e-22	-0.580999	0.046	0.165	1.99922e-17
Lcn2	5.85111e-22	-1.00556	0.185	0.349	2.33196e-17
Cox6c	5.95151e-22	-0.484078	0.308	0.534	2.37197e-17
Lgals1	6.10497e-22	-0.956323	0.153	0.304	2.43313e-17
Bex2	6.14601e-22	-0.731634	0.053	0.163	2.44949e-17
Cd44	6.29524e-22	-0.782422	0.069	0.192	2.50897e-17
Jup	7.07308e-22	-0.567947	0.017	0.088	2.81897e-17
H3f3a	7.41045e-22	1.10152	0.491	0.358	2.95344e-17
Scd2	7.48219e-22	-0.694387	0.093	0.239	2.98203e-17
Tmem30a	7.51967e-22	-0.58071	0.057	0.185	2.99697e-17
Efemp1	8.3666e-22	-0.458321	0.006	0.05	3.33451e-17
H2afz	9.37254e-22	-0.763945	0.12	0.275	3.73543e-17
Il2rg	1.0259e-21	1.15744	0.305	0.139	4.08874e-17
Kcne2	1.27671e-21	-0.442901	0.009	0.061	5.08832e-17
AA986860	1.36911e-21	-0.423694	0.007	0.06	5.45658e-17
Mrpl14	1.52725e-21	-0.591991	0.04	0.148	6.08686e-17
Nfe2l2	1.70748e-21	-0.637364	0.047	0.16	6.80518e-17
Oat	1.71176e-21	-0.583316	0.09	0.236	6.82223e-17
Rpsa	1.8052e-21	0.668682	0.766	0.681	7.19463e-17
Muc1	1.81176e-21	-0.648974	0.1	0.247	7.22079e-17
Lilrb4a	1.9151e-21	-0.930811	0.044	0.136	7.63264e-17
RP24-381P6.1	2.08706e-21	-0.523829	0.021	0.1	8.31797e-17
Tgm2	2.20739e-21	-0.71308	0.023	0.098	8.79756e-17
Anpep	2.21798e-21	-0.402271	0.009	0.052	8.83975e-17
Rbpjl	3.36038e-21	-0.518365	0.017	0.087	1.33928e-16
Sem1	3.38439e-21	-0.55329	0.163	0.349	1.34885e-16
Fdps	3.91897e-21	-0.548638	0.026	0.114	1.56191e-16
Sftpd	4.10118e-21	-1.12606	0.539	0.658	1.63452e-16
Scp2	4.91081e-21	-0.583525	0.116	0.277	1.9572e-16
Pdia6	5.04769e-21	-0.529029	0.093	0.247	2.01176e-16
Atp13a3	5.75596e-21	-0.409331	0.007	0.054	2.29404e-16
Smim10l1	5.90846e-21	-0.422826	0.007	0.052	2.35482e-16
Hdc	6.9981e-21	-0.855551	0.033	0.119	2.78909e-16
Klf4	8.78211e-21	-0.688618	0.017	0.082	3.50011e-16
Hdlbp	9.727e-21	-0.517676	0.016	0.085	3.8767e-16
Dpp9	1.0005e-20	-0.427915	0.009	0.058	3.9875e-16
Pon3	1.12753e-20	-0.50228	0.021	0.101	4.49379e-16
Itgb1	1.20302e-20	-0.610857	0.029	0.112	4.79465e-16
Prr15l	1.21017e-20	-0.454006	0.013	0.081	4.82312e-16
Snx25	1.22784e-20	-0.434029	0.011	0.063	4.89355e-16
Calm2	1.24319e-20	-0.465489	0.236	0.446	4.95474e-16
Ndufa1	1.33351e-20	-0.524181	0.089	0.24	5.3147e-16
Rps16	1.53007e-20	0.669293	0.749	0.662	6.09808e-16
Clic4	1.88963e-20	-0.625683	0.026	0.101	7.53113e-16
Gsta4	2.03762e-20	-0.571384	0.021	0.097	8.12094e-16
Bsg	2.05801e-20	-0.525709	0.173	0.361	8.2022e-16
Col3a1	2.2697e-20	-1.65617	0.023	0.074	9.04591e-16
Rtkn	2.32902e-20	-0.39072	0.007	0.054	9.28231e-16
Acoxl	2.43693e-20	-0.516588	0.017	0.087	9.71237e-16
Nbl1	2.76268e-20	-0.924402	0.016	0.07	1.10107e-15
Rps18	3.20068e-20	0.722563	0.732	0.651	1.27563e-15
Tagln2	3.22632e-20	-0.451584	0.34	0.559	1.28585e-15
Tm4sf1	3.26628e-20	-0.804709	0.01	0.056	1.30177e-15
Cops7a	3.29058e-20	-0.43893	0.01	0.069	1.31146e-15
Rnaset2b	3.58496e-20	-0.608778	0.047	0.152	1.42879e-15
Gclc	3.61322e-20	-0.615449	0.037	0.133	1.44005e-15
Sh3bgrl	4.01278e-20	-0.638823	0.044	0.146	1.59929e-15
Il18r1	4.02102e-20	-0.428177	0.006	0.05	1.60258e-15
Soat1	4.48964e-20	-0.520994	0.021	0.096	1.78935e-15
Uqcrb	4.75671e-20	-0.478258	0.175	0.367	1.89579e-15
Atox1	5.14528e-20	-0.529804	0.193	0.387	2.05065e-15
Blnk	6.00636e-20	1.43343	0.14	0.017	2.39383e-15
Spry1	6.16991e-20	-0.461387	0.011	0.067	2.45902e-15
Txndc17	6.17576e-20	-0.589632	0.052	0.165	2.46135e-15
Anxa4	6.65512e-20	-0.541218	0.036	0.135	2.6524e-15
Plxnb2	9.35652e-20	-0.496564	0.013	0.069	3.72904e-15
Plin3	9.60459e-20	-0.454884	0.014	0.084	3.82791e-15
Idh1	1.05622e-19	-0.444206	0.01	0.064	4.20957e-15
Itih4	1.17143e-19	-0.564169	0.017	0.081	4.66875e-15
Rnaset2a	1.49531e-19	-0.551905	0.066	0.194	5.95955e-15
Rac2	1.50584e-19	0.895119	0.385	0.226	6.00151e-15
Krt8	1.51137e-19	-0.71967	0.059	0.171	6.02355e-15
Prdx5	1.77864e-19	-0.63952	0.117	0.27	7.08877e-15
Drap1	1.89898e-19	-0.551233	0.027	0.107	7.56839e-15
Slc16a3	2.03127e-19	-0.802444	0.01	0.052	8.09564e-15
Itgb2	2.06083e-19	-0.775808	0.05	0.144	8.21342e-15
Mlc1	2.53497e-19	-0.545518	0.03	0.115	1.01031e-14
Pid1	2.62606e-19	-0.493343	0.007	0.051	1.04661e-14
Krt7	3.33548e-19	-0.670517	0.017	0.08	1.32935e-14
Vsig2	3.34524e-19	-0.395428	0.007	0.053	1.33325e-14
Naxd	3.73558e-19	-0.477118	0.017	0.087	1.48881e-14
Vamp8	3.88538e-19	-0.496705	0.206	0.396	1.54852e-14
Hvcn1	3.99309e-19	1.42017	0.166	0.04	1.59144e-14
Bank1	4.17309e-19	1.45956	0.125	0.009	1.66319e-14
Glrx	4.17909e-19	-0.514134	0.017	0.085	1.66558e-14
Xdh	5.89042e-19	-0.456941	0.01	0.056	2.34763e-14
Saraf	6.41024e-19	-0.635538	0.057	0.168	2.5548e-14
Col4a2	6.43208e-19	-0.617633	0.023	0.097	2.5635e-14
Hadh	7.50007e-19	-0.449407	0.013	0.067	2.98915e-14
Smim6	9.03828e-19	-0.526421	0.03	0.114	3.60221e-14
Pmp22	9.32973e-19	-0.842761	0.03	0.099	3.71837e-14
Sort1	1.02845e-18	-0.530426	0.024	0.101	4.0989e-14
Cox7c	1.05328e-18	-0.396681	0.208	0.409	4.19787e-14
Nfic	1.22401e-18	-0.448847	0.01	0.06	4.87829e-14
Scarb2	1.32317e-18	-0.549855	0.032	0.115	5.27351e-14
H2afj	1.37283e-18	-0.509495	0.153	0.322	5.4714e-14
Rps13	1.55603e-18	0.722119	0.709	0.627	6.20154e-14
Plac8	1.60598e-18	0.712039	0.304	0.14	6.40062e-14
Sftpb	1.61912e-18	-1.47058	0.755	0.784	6.45299e-14
Tceal8	1.66507e-18	-0.508845	0.023	0.098	6.63612e-14
Ptp4a3	1.68369e-18	1.33031	0.165	0.041	6.71034e-14
Pdgfa	1.70504e-18	-0.510173	0.009	0.058	6.79542e-14
Plin2	1.71893e-18	-0.696248	0.054	0.158	6.8508e-14
Tyrobp	2.18131e-18	-0.981129	0.301	0.442	8.69362e-14
Syk	2.4864e-18	1.34897	0.162	0.04	9.90955e-14
Sell	2.49165e-18	1.17363	0.211	0.073	9.93048e-14
Ano6	2.52045e-18	-0.507423	0.016	0.077	1.00453e-13
Sat1	2.67096e-18	-0.649256	0.112	0.255	1.06451e-13
Rps23	2.71461e-18	0.507211	0.812	0.741	1.08191e-13
S100a6	2.74077e-18	-0.842328	0.242	0.4	1.09233e-13
Tmem164	3.01185e-18	-0.386407	0.007	0.052	1.20037e-13
Ociad2	3.1808e-18	-0.379086	0.009	0.058	1.26771e-13
Tspan11	3.18216e-18	-0.4596	0.017	0.084	1.26825e-13
Abca3	3.64218e-18	-0.584211	0.073	0.195	1.45159e-13
Pou2f2	3.87238e-18	1.31858	0.15	0.03	1.54334e-13
Lrrfip2	3.87547e-18	-0.42355	0.009	0.055	1.54457e-13
Hebp1	4.0633e-18	-0.533354	0.011	0.062	1.61943e-13
Cox7b	4.22797e-18	-0.439537	0.183	0.367	1.68506e-13
Fn1	4.55384e-18	-0.641394	0.014	0.067	1.81493e-13
Sec61b	4.74583e-18	-0.438232	0.179	0.362	1.89145e-13
Rps26	6.0595e-18	0.614592	0.817	0.762	2.41502e-13
Rora	6.07264e-18	-0.469492	0.007	0.053	2.42025e-13
Sdcbp	6.56724e-18	-0.571743	0.119	0.264	2.61737e-13
Met	7.21234e-18	-0.372731	0.009	0.058	2.87448e-13
Fasn	7.34534e-18	-0.579782	0.138	0.293	2.92749e-13
Tlr2	7.46428e-18	-0.703697	0.023	0.085	2.97489e-13
Rbms1	7.75454e-18	-0.572706	0.046	0.145	3.09057e-13
Sod1	1.00638e-17	-0.527669	0.125	0.278	4.01093e-13
Fam129a	1.44747e-17	-0.437814	0.009	0.052	5.7689e-13
Ahcyl2	1.63565e-17	-0.366883	0.007	0.053	6.51888e-13
Parva	1.66652e-17	-0.393095	0.009	0.058	6.64193e-13
Tomm7	1.7473e-17	-0.534207	0.097	0.233	6.96386e-13
Fcer1g	1.80958e-17	-0.824046	0.245	0.395	7.21209e-13
Csf2ra	1.94179e-17	-0.729301	0.063	0.163	7.73901e-13
Cltb	2.0846e-17	-0.471451	0.017	0.083	8.30817e-13
Zdhhc3	2.11536e-17	-0.613901	0.069	0.181	8.43076e-13
Krt18	2.14533e-17	-0.532664	0.034	0.124	8.55021e-13
Akt1	2.17667e-17	-0.437481	0.01	0.061	8.67513e-13
Clu	2.18332e-17	-0.647753	0.067	0.176	8.7016e-13
Adgrf5	2.36728e-17	-0.643046	0.056	0.163	9.43478e-13
Pax5	2.54399e-17	1.42418	0.11	0.008	1.01391e-12
Sod3	2.61386e-17	-0.958776	0.019	0.07	1.04175e-12
Lpl	2.81407e-17	-0.837744	0.06	0.155	1.12155e-12
Col1a2	2.92593e-17	-1.65699	0.034	0.087	1.16613e-12
Dag1	3.1798e-17	-0.547348	0.02	0.082	1.26731e-12
Ccrl2	3.58194e-17	-0.935547	0.026	0.087	1.42758e-12
Rps15	3.64715e-17	0.684446	0.744	0.682	1.45357e-12
Rgs1	4.22638e-17	-0.931237	0.024	0.081	1.68443e-12
Ftl1-ps1	4.28966e-17	-0.587415	0.069	0.184	1.70965e-12
Aplp2	4.44747e-17	-0.514	0.069	0.186	1.77254e-12
Mxd4	5.20924e-17	-0.539176	0.07	0.19	2.07614e-12
Smim1	5.22409e-17	-0.386853	0.01	0.06	2.08206e-12
Trac	5.30991e-17	-0.651012	0.01	0.05	2.11626e-12
Mcemp1	5.32448e-17	-0.708688	0.03	0.099	2.12207e-12
Nfib	6.0779e-17	-0.436953	0.01	0.06	2.42235e-12
Gstm2	6.95863e-17	-0.561629	0.021	0.087	2.77336e-12
Clstn1	6.99606e-17	-0.449951	0.01	0.057	2.78828e-12
Hk2	7.22714e-17	-0.452788	0.013	0.068	2.88038e-12
Uqcr11	8.28976e-17	-0.482107	0.109	0.254	3.30389e-12
Fmo2	8.35591e-17	-0.534199	0.009	0.053	3.33025e-12
Cd22	8.52748e-17	1.29037	0.115	0.012	3.39863e-12
Arfgef3	8.69323e-17	-0.384786	0.01	0.058	3.46469e-12
Selplg	8.99902e-17	-0.739691	0.047	0.125	3.58656e-12
Usmg5	1.00993e-16	-0.471596	0.14	0.3	4.02509e-12
Apobec3	1.02192e-16	1.22413	0.182	0.067	4.07287e-12
Tppp3	1.17253e-16	-0.804566	0.064	0.162	4.67312e-12
Tubb4b	1.29198e-16	-0.477988	0.087	0.224	5.14917e-12
Capn2	1.41665e-16	-0.54658	0.023	0.084	5.64605e-12
Etfb	1.44334e-16	-0.493265	0.074	0.197	5.75245e-12
Atf3	1.46375e-16	-0.773109	0.063	0.163	5.83376e-12
Ifngr1	1.53595e-16	-0.64411	0.079	0.192	6.12151e-12
Sh3bp5	1.54565e-16	1.19275	0.193	0.073	6.1602e-12
Adipor2	1.54734e-16	-0.47033	0.014	0.071	6.16692e-12
Mbip	1.6168e-16	-0.456864	0.024	0.096	6.44377e-12
Fgf1	1.61877e-16	-0.395312	0.009	0.057	6.45161e-12
Bmpr2	1.62572e-16	-0.509181	0.009	0.051	6.4793e-12
Hist1h2bc	1.63074e-16	-0.552873	0.042	0.129	6.49931e-12
Ndufa7	1.70047e-16	-0.363735	0.139	0.308	6.77722e-12
Sdc4	1.73156e-16	-0.495268	0.046	0.143	6.90112e-12
Gnas	2.00858e-16	-0.364808	0.282	0.48	8.0052e-12
Bmp4	2.0493e-16	-0.392991	0.009	0.053	8.16749e-12
Clic3	2.07231e-16	-0.622052	0.056	0.157	8.2592e-12
Npw	2.21155e-16	-0.481076	0.039	0.13	8.81414e-12
Irx2	2.27746e-16	-0.438132	0.017	0.073	9.07681e-12
Cracr2b	2.39643e-16	-0.384226	0.007	0.05	9.55096e-12
Arhgap45	2.60224e-16	1.1179	0.275	0.149	1.03712e-11
Arhgdib	2.91755e-16	0.935036	0.334	0.198	1.16279e-11
Vat1	3.78877e-16	-0.505447	0.014	0.068	1.51001e-11
Igfbp6	4.00957e-16	-0.739551	0.039	0.116	1.59801e-11
Axl	4.14749e-16	-0.580005	0.019	0.076	1.65298e-11
Rhoc	4.90564e-16	-0.529558	0.021	0.085	1.95514e-11
Acox1	5.36264e-16	-0.41949	0.011	0.058	2.13728e-11
Ftl1	5.70011e-16	-0.623273	0.683	0.823	2.27178e-11
Dcxr	6.18306e-16	-0.525948	0.085	0.205	2.46426e-11
Vim	6.80602e-16	-0.812907	0.173	0.296	2.71254e-11
Tuba1b	7.58702e-16	-0.594605	0.099	0.227	3.02381e-11
Fcrl1	8.13654e-16	1.27282	0.105	0.009	3.24282e-11
Foxp1	8.3169e-16	1.19731	0.238	0.124	3.3147e-11
Abhd5	8.70278e-16	-0.397571	0.013	0.068	3.46849e-11
Prss8	9.56872e-16	-0.363795	0.01	0.057	3.81362e-11
Esam	1.0469e-15	-0.616931	0.037	0.115	4.17241e-11
Galk1	1.0593e-15	-0.38801	0.01	0.057	4.22185e-11
Camk2n1	1.07662e-15	-0.43191	0.014	0.066	4.29085e-11
Ldha	1.13363e-15	-0.426058	0.186	0.356	4.51808e-11
Cox6a2	1.14332e-15	-0.559846	0.043	0.133	4.55672e-11
Fdft1	1.18966e-15	-0.345872	0.009	0.052	4.7414e-11
Ets1	1.23288e-15	1.16922	0.166	0.052	4.91364e-11
Tspan8	1.30567e-15	-0.577787	0.024	0.091	5.20375e-11
Lsr	1.33861e-15	-0.415201	0.013	0.063	5.33502e-11
Sftpa1	1.46979e-15	-1.45265	0.923	0.919	5.85784e-11
Grn	1.49959e-15	-0.529095	0.08	0.201	5.97664e-11
Ptgs1	1.58199e-15	-0.385313	0.011	0.063	6.30503e-11
Mpc2	1.66752e-15	-0.459883	0.085	0.21	6.64592e-11
Cnp	1.73227e-15	1.19125	0.159	0.051	6.90398e-11
Cd151	1.74922e-15	-0.499624	0.023	0.091	6.97153e-11
Sec14l3	1.91177e-15	-0.688993	0.034	0.111	7.61937e-11
Pou2af1	1.98302e-15	1.26474	0.106	0.011	7.90333e-11
Zmiz1	2.0278e-15	-0.396373	0.009	0.05	8.0818e-11
Ms4a4b	2.04482e-15	-0.972804	0.042	0.105	8.14964e-11
Nkd1	2.13989e-15	-0.437315	0.016	0.075	8.52851e-11
Sirpa	2.18752e-15	-0.571078	0.019	0.071	8.71838e-11
Rps6	2.41895e-15	0.818772	0.511	0.411	9.64071e-11
Ssr2	2.57655e-15	-0.466623	0.079	0.198	1.02689e-10
C1qc	2.74167e-15	-1.31762	0.016	0.052	1.09269e-10
Ndufa13	2.79243e-15	-0.413817	0.162	0.323	1.11292e-10
Tmed3	3.00448e-15	-0.485479	0.032	0.107	1.19744e-10
Bcl2a1d	3.06001e-15	-0.676391	0.029	0.092	1.21957e-10
Dnajc3	3.16312e-15	-0.493837	0.034	0.115	1.26066e-10
Iglv1	3.37454e-15	1.59323	0.105	0.01	1.34492e-10
Nr1d1	3.97088e-15	-0.445887	0.014	0.06	1.58259e-10
Fdx1	4.35682e-15	-0.430098	0.019	0.078	1.73641e-10
Tinagl1	4.49674e-15	-0.413484	0.01	0.052	1.79217e-10
Napsa	4.63197e-15	-0.793372	0.324	0.452	1.84607e-10
Rab7	4.96647e-15	-0.512663	0.09	0.213	1.97939e-10
Mcee	5.48788e-15	-0.443131	0.016	0.07	2.18719e-10
Ndufb3	5.82763e-15	-0.465461	0.07	0.183	2.3226e-10
Smdt1	5.92102e-15	-0.413262	0.122	0.267	2.35982e-10
Rps3	6.18237e-15	0.570647	0.782	0.732	2.46398e-10
Ddx5	6.55496e-15	0.810336	0.642	0.576	2.61248e-10
Ms4a6c	7.37593e-15	-0.841561	0.036	0.097	2.93968e-10
Mmp15	7.40201e-15	-0.410976	0.017	0.076	2.95007e-10
Slc39a4	7.77224e-15	-0.408098	0.01	0.055	3.09763e-10
Cited2	7.93427e-15	-0.422264	0.019	0.083	3.1622e-10
Entpd1	8.31567e-15	-0.53067	0.021	0.084	3.31421e-10
Csf1r	8.36646e-15	-0.690415	0.03	0.094	3.33445e-10
Sec14l4	8.52771e-15	-0.407928	0.016	0.071	3.39872e-10
Aox3	8.94693e-15	-0.377852	0.013	0.067	3.5658e-10
Rpl41	9.08359e-15	0.436814	0.93	0.913	3.62026e-10
Dusp2	9.1497e-15	1.1995	0.175	0.064	3.64661e-10
Oxct1	1.02707e-14	-0.464712	0.039	0.122	4.09338e-10
Bag1	1.05515e-14	-0.469532	0.044	0.133	4.20531e-10
Rgs10	1.09903e-14	-0.55449	0.036	0.11	4.38017e-10
Nfkbiz	1.11124e-14	-0.631708	0.027	0.092	4.42885e-10
Clec7a	1.14237e-14	-0.647079	0.029	0.094	4.55292e-10
Tmem238	1.14286e-14	-0.441723	0.023	0.087	4.55488e-10
Serpine2	1.21455e-14	-0.451087	0.011	0.058	4.84059e-10
Snx10	1.25757e-14	-0.407575	0.009	0.05	5.01205e-10
Nadk	1.28417e-14	-0.498657	0.027	0.095	5.11806e-10
Rpl8	1.34392e-14	0.624318	0.768	0.723	5.35619e-10
Stx12	1.38524e-14	-0.420944	0.017	0.074	5.52087e-10
Gadd45b	1.56176e-14	-0.846686	0.072	0.162	6.2244e-10
Nectin2	1.93207e-14	-0.39035	0.014	0.066	7.70025e-10
Tnfaip1	2.14632e-14	-0.436358	0.054	0.157	8.55417e-10
Thbd	2.16434e-14	-0.727198	0.023	0.078	8.62599e-10
Fkbp1a	2.20083e-14	-0.511718	0.107	0.235	8.77142e-10
4930523C07Rik	2.32554e-14	1.08407	0.219	0.11	9.26845e-10
Mfap5	2.451e-14	-0.742876	0.016	0.061	9.76846e-10
Ccl4	2.49328e-14	-1.52115	0.056	0.124	9.93697e-10
Arl1	2.52823e-14	-0.447472	0.039	0.12	1.00763e-09
mt-Tq	2.58054e-14	-0.45382	0.02	0.074	1.02847e-09
Ccl3	2.66027e-14	-1.20093	0.064	0.14	1.06025e-09
Mtch1	2.73881e-14	-0.429039	0.056	0.157	1.09155e-09
Golm1	3.31355e-14	-0.388807	0.01	0.055	1.32061e-09
Mfap4	3.34629e-14	-0.808867	0.014	0.054	1.33366e-09
Ganab	3.43415e-14	-0.363894	0.01	0.055	1.36868e-09
mt-Tp	3.64731e-14	-0.516409	0.049	0.135	1.45364e-09
Mndal	3.7627e-14	1.0863	0.162	0.057	1.49962e-09
Rpl7	3.83665e-14	0.635844	0.726	0.666	1.5291e-09
Tmbim1	3.88164e-14	-0.51332	0.024	0.084	1.54703e-09
Rpl26	4.10724e-14	0.615749	0.808	0.775	1.63694e-09
Cd83	4.24204e-14	0.646036	0.288	0.156	1.69067e-09
Pea15a	4.80479e-14	-0.472319	0.02	0.078	1.91495e-09
Cd55	4.82881e-14	1.23361	0.15	0.056	1.92452e-09
Ywhab	4.87448e-14	-0.378797	0.175	0.334	1.94272e-09
Bhlhe40	5.03815e-14	-0.511827	0.04	0.119	2.00795e-09
Sept2	5.15015e-14	-0.374112	0.011	0.056	2.05259e-09
Arf4	5.20675e-14	-0.457635	0.074	0.183	2.07515e-09
Hp	5.25859e-14	-0.682333	0.245	0.395	2.09581e-09
Rpl30	5.36736e-14	0.617225	0.719	0.661	2.13916e-09
Tmem110	5.48884e-14	-0.347645	0.01	0.053	2.18758e-09
Ager	5.96036e-14	-1.07392	0.325	0.466	2.3755e-09
Rpl12	6.20207e-14	0.682798	0.51	0.413	2.47183e-09
Cox6a1	6.37343e-14	-0.297498	0.292	0.48	2.54013e-09
Limd2	6.72187e-14	0.940677	0.287	0.176	2.679e-09
Aes	6.89579e-14	-0.418789	0.056	0.159	2.74832e-09
Krt19	7.25815e-14	-0.596042	0.034	0.104	2.89273e-09
Sult1a1	7.42007e-14	-0.396021	0.01	0.053	2.95727e-09
Chchd2	7.56945e-14	-0.280103	0.308	0.502	3.0168e-09
Rbpms	8.02934e-14	-0.439726	0.019	0.074	3.20009e-09
Unc93b1	8.21968e-14	0.975932	0.199	0.09	3.27595e-09
Lmna	8.34977e-14	-0.545887	0.059	0.152	3.3278e-09
Fermt2	1.00155e-13	-0.397707	0.011	0.057	3.99169e-09
G0s2	1.02323e-13	-1.4229	0.044	0.102	4.07807e-09
Acot1	1.09051e-13	-0.357329	0.01	0.052	4.34622e-09
Lmo7	1.14495e-13	-0.438487	0.014	0.06	4.56322e-09
Ssr1	1.15776e-13	-0.443978	0.026	0.088	4.61427e-09
S100a13	1.19707e-13	-0.456705	0.08	0.195	4.77091e-09
Sptlc2	1.35301e-13	-0.433042	0.029	0.097	5.39242e-09
Cat	1.49465e-13	-0.407609	0.096	0.221	5.95694e-09
Tkt	1.5167e-13	-0.459466	0.067	0.172	6.04479e-09
Adgrg1	1.59717e-13	-0.387956	0.02	0.084	6.36554e-09
H6pd	1.68056e-13	-0.360105	0.011	0.059	6.69789e-09
Abhd11	1.71384e-13	-0.360078	0.013	0.06	6.83051e-09
Sgk1	1.71509e-13	-0.683617	0.032	0.093	6.83548e-09
Exosc7	1.84262e-13	-0.4192	0.063	0.168	7.34376e-09
Sp100	1.9134e-13	1.07989	0.179	0.076	7.62586e-09
Ebp	1.99309e-13	-0.397835	0.013	0.057	7.94345e-09
Ear1	2.04694e-13	-0.795495	0.021	0.069	8.15809e-09
H2-DMa	2.34359e-13	0.739063	0.338	0.221	9.34039e-09
Scamp1	2.42308e-13	-0.326605	0.01	0.054	9.65717e-09
Fnta	2.60509e-13	-0.375655	0.013	0.06	1.03826e-08
Rtn4	2.62305e-13	-0.477821	0.027	0.09	1.04542e-08
Tcn2	2.65858e-13	-0.449995	0.019	0.073	1.05958e-08
Mpeg1	2.76448e-13	-0.624723	0.054	0.135	1.10178e-08
Atp5j	2.82616e-13	-0.295993	0.235	0.411	1.12637e-08
Vpreb3	2.87907e-13	1.28775	0.125	0.039	1.14745e-08
Eva1b	3.1246e-13	-0.429854	0.014	0.062	1.24531e-08
Gsap	3.12812e-13	-0.392551	0.017	0.07	1.24671e-08
Rps5	3.24248e-13	0.623811	0.685	0.625	1.29229e-08
Edf1	3.33849e-13	-0.371472	0.11	0.244	1.33055e-08
Rpl36al	3.39248e-13	-0.338005	0.223	0.393	1.35207e-08
Cd72	3.47147e-13	1.15522	0.106	0.021	1.38355e-08
Marveld1	3.58038e-13	-0.368189	0.011	0.054	1.42696e-08
Mal	3.89698e-13	-0.296369	0.009	0.054	1.55314e-08
Tuba1c	4.18476e-13	-0.486703	0.052	0.142	1.66783e-08
Serinc3	4.21021e-13	0.816501	0.378	0.278	1.67798e-08
Arhgap31	4.58305e-13	-0.394357	0.01	0.054	1.82658e-08
Gabarap	4.63147e-13	-0.309693	0.284	0.464	1.84587e-08
Rpl36	4.85239e-13	0.597769	0.788	0.756	1.93392e-08
Avpi1	4.9456e-13	-0.391474	0.066	0.171	1.97107e-08
Mthfd1	4.99459e-13	-0.44205	0.026	0.09	1.99059e-08
Gstt1	5.10081e-13	-0.428524	0.049	0.139	2.03293e-08
Cd200	5.52242e-13	-0.437203	0.049	0.139	2.20096e-08
Chia1	5.75252e-13	-0.626704	0.07	0.164	2.29267e-08
Pdlim1	5.84124e-13	-0.438838	0.106	0.225	2.32803e-08
Cxcr5	6.01795e-13	1.09772	0.083	0.006	2.39845e-08
Comt	6.04966e-13	-0.417263	0.021	0.08	2.41109e-08
Cryab	7.08138e-13	-0.571502	0.037	0.107	2.82229e-08
Pold4	7.32482e-13	1.05431	0.166	0.072	2.91931e-08
Ndufb9	8.08944e-13	-0.371853	0.113	0.242	3.22404e-08
Uqcrq	9.91234e-13	-0.3611	0.133	0.273	3.95057e-08
Prdx2	9.94996e-13	-0.40992	0.066	0.167	3.96555e-08
Cox7a2	1.04169e-12	-0.260674	0.203	0.373	4.15165e-08
Pbx1	1.06344e-12	-0.335818	0.01	0.054	4.23835e-08
Tnfrsf13c	1.07825e-12	1.08715	0.079	0.004	4.29735e-08
Pcolce2	1.08108e-12	-0.754412	0.017	0.058	4.30863e-08
Eci2	1.08632e-12	-0.354872	0.014	0.063	4.32954e-08
Tmem159	1.10465e-12	-0.38084	0.016	0.063	4.4026e-08
Ndufb4	1.10744e-12	-0.385689	0.053	0.147	4.41372e-08
Atp6ap2	1.11378e-12	-0.42625	0.037	0.116	4.43897e-08
Myl6	1.19927e-12	-0.341391	0.364	0.545	4.7797e-08
Blk	1.20468e-12	1.02027	0.082	0.006	4.80127e-08
Arf1	1.23718e-12	-0.362597	0.163	0.309	4.93076e-08
Eif4h	1.24073e-12	-0.366951	0.11	0.238	4.94494e-08
Msrb1	1.25365e-12	-0.745727	0.138	0.247	4.99644e-08
Tpm4	1.28078e-12	-0.415711	0.096	0.214	5.10456e-08
Fam107b	1.29776e-12	0.952377	0.181	0.081	5.17222e-08
Afdn	1.33825e-12	-0.379028	0.013	0.058	5.33361e-08
Echs1	1.33881e-12	-0.403436	0.024	0.087	5.33584e-08
Myh14	1.36948e-12	-0.407109	0.019	0.074	5.45808e-08
Fam65b	1.39248e-12	1.06555	0.102	0.02	5.54973e-08
Lrg1	1.51709e-12	-0.675408	0.099	0.202	6.04638e-08
Fyb	1.54051e-12	-0.586474	0.019	0.062	6.13969e-08
Rarres2	1.5957e-12	-0.689308	0.02	0.063	6.35967e-08
Klrd1	1.6021e-12	-0.58822	0.014	0.053	6.38516e-08
Efhd2	1.64143e-12	-0.480211	0.03	0.094	6.5419e-08
Rnf181	1.65819e-12	-0.405433	0.036	0.112	6.6087e-08
Scnn1a	1.84449e-12	-0.531955	0.034	0.105	7.35122e-08
Apoc1	1.87937e-12	-0.543937	0.063	0.151	7.49022e-08
Pld3	2.02847e-12	-0.513321	0.04	0.117	8.08445e-08
Sowahc	2.09289e-12	-0.33941	0.009	0.05	8.34122e-08
Cox17	2.11407e-12	-0.466639	0.073	0.173	8.42561e-08
Gusb	2.11753e-12	-0.411366	0.014	0.063	8.4394e-08
Msmo1	2.13627e-12	-0.395975	0.026	0.091	8.51411e-08
Vkorc1	2.19163e-12	-0.385222	0.021	0.083	8.73473e-08
Ear2	2.20172e-12	-1.07793	0.073	0.141	8.77494e-08
Limch1	2.44546e-12	-0.502916	0.019	0.067	9.74637e-08
Ang	2.47028e-12	-0.438924	0.057	0.149	9.84531e-08
Rpl6	2.47555e-12	0.683124	0.638	0.578	9.86629e-08
Ndufc1	2.53131e-12	-0.403397	0.08	0.189	1.00886e-07
Trbc2	2.69702e-12	-0.88825	0.043	0.1	1.0749e-07
Atp5h	2.74821e-12	-0.326408	0.212	0.375	1.0953e-07
Serping1	2.82039e-12	-1.11423	0.033	0.082	1.12406e-07
Dhrs7	2.94359e-12	-0.412049	0.026	0.09	1.17317e-07
Mylk	3.3381e-12	-0.455161	0.032	0.099	1.3304e-07
Ldhb	3.53171e-12	-0.420499	0.079	0.181	1.40756e-07
Ap1s1	3.69024e-12	-0.398241	0.016	0.061	1.47074e-07
Ddah2	3.76245e-12	-0.358301	0.01	0.051	1.49952e-07
M6pr	3.77293e-12	-0.427127	0.067	0.165	1.5037e-07
Ldlr	3.85423e-12	-0.378802	0.019	0.071	1.5361e-07
8430408G22Rik	3.86576e-12	-0.429447	0.011	0.053	1.5407e-07
Pgd	4.04278e-12	-0.411634	0.052	0.142	1.61125e-07
Gadd45g	4.39019e-12	-0.618571	0.06	0.142	1.74971e-07
Rpl37	4.60757e-12	0.530713	0.827	0.806	1.83635e-07
Mpc1	4.73373e-12	-0.394152	0.042	0.121	1.88663e-07
Cndp2	4.87169e-12	-0.404166	0.023	0.081	1.94161e-07
Elovl5	4.89908e-12	-0.447035	0.043	0.12	1.95253e-07
Azin1	5.61662e-12	-0.423487	0.046	0.125	2.2385e-07
Gng5	6.02977e-12	-0.362812	0.228	0.384	2.40317e-07
Mgll	6.19367e-12	-0.454004	0.02	0.073	2.46849e-07
Hspa5	6.9719e-12	-0.360748	0.186	0.334	2.77865e-07
Fam105a	7.05162e-12	-0.463798	0.014	0.055	2.81042e-07
Gsr	7.26826e-12	-0.438895	0.013	0.054	2.89676e-07
Hspb1	7.35903e-12	-0.72304	0.073	0.158	2.93294e-07
Cd300c2	7.41214e-12	-0.447012	0.013	0.05	2.95411e-07
Rpl3	7.45095e-12	0.584775	0.692	0.638	2.96957e-07
Rpl11	7.47351e-12	0.514677	0.788	0.749	2.97857e-07
Rpl14	7.55756e-12	0.527764	0.784	0.743	3.01207e-07
Ace	8.0139e-12	-0.600006	0.016	0.057	3.19394e-07
Rpn1	8.01689e-12	-0.387216	0.046	0.13	3.19513e-07
Gstt3	8.20731e-12	-0.335561	0.017	0.069	3.27102e-07
Atp6v1g1	8.79166e-12	-0.322059	0.14	0.28	3.50392e-07
Tubb2a	8.98265e-12	-0.392705	0.011	0.051	3.58003e-07
mt-Ta	1.00531e-11	-0.370611	0.024	0.086	4.00666e-07
Il11ra1	1.09374e-11	-0.384059	0.011	0.053	4.3591e-07
Kcnj15	1.11837e-11	-0.318608	0.013	0.06	4.45728e-07
Il1r2	1.1355e-11	-1.02905	0.024	0.064	4.52555e-07
Cnpy2	1.13796e-11	-0.373489	0.052	0.141	4.53533e-07
Vamp5	1.30732e-11	-0.386416	0.016	0.061	5.21031e-07
Nptn	1.31229e-11	-0.421381	0.024	0.079	5.23011e-07
Gm15427	1.38114e-11	0.756423	0.503	0.43	5.50453e-07
Wfdc21	1.43887e-11	-0.938426	0.042	0.098	5.73461e-07
Ccr1	1.46565e-11	-0.662761	0.019	0.059	5.84137e-07
[truncated: 1,950 more rows]

## Sheet: T.T
	p_val	avg_log2FC	pct.1	pct.2	p_val_adj
[truncated: 2,776 more rows]

[truncated: 39 more sheets: T.NK, T.Macro, MAST.B, MAST.T, MAST.NK, MAST.Macro, LR.B, LR.T, LR.NK, LR.Macro, ROC.B, ROC.T, ROC.NK, ROC.Macro, FC.B, FC.T, FC.NK, FC.Macro, Hypergate.B, Hypergate.T …]
