# Supplementary material for: Detection of cell markers from single cell RNA-seq with sc2marker
Source: BMC Bioinformatics. 2022 Jul 12;23:276. doi: 10.1186/s12859-022-04817-5 (PMC9281170; doi:10.1186/s12859-022-04817-5)
Supplement: Supplementary file 3 — Additional file 3: Results of markers detection for HCA-Lung&PBMC dataset with sc2marker and other competing methods. [file 12859_2022_4817_MOESM3_ESM.xlsx]

## Sheet: Wilcox.B
Marker detection results in Human Cell Atlas (Human)-PBMC&lung data set for all evaluated methods
	p_val	avg_log2FC	pct.1	pct.2	p_val_adj
FCRL5	0	1.10619	0.269	0.003	0
SDC1	0	0.750502	0.232	0.009	0
JCHAIN	0	3.42904	0.324	0.033	0
MZB1	0	3.66338	0.447	0.025	0
PRDX4	0	2.09904	0.402	0.037	0
PLPP5	0	1.18122	0.376	0.034	0
MS4A1	0	2.77787	0.247	0.004	0
POU2AF1	0	1.03206	0.259	0.003	0
IGHG2	0	2.56293	0.345	0.01	0
IGHGP	0	2.43708	0.352	0.013	0
IGHG3	0	3.07831	0.375	0.021	0
IGHM	0	2.43633	0.256	0.011	0
FAM30A	0	1.15957	0.175	0.003	0
AC012236.1	0	0.601911	0.196	0.002	0
TNFRSF17	0	0.873272	0.247	0.002	0
CD19	0	1.07359	0.184	0.001	0
CD79B	0	1.1729	0.259	0.014	0
SPAG4	0	0.790749	0.231	0.004	0
JSRP1	0	1.07956	0.235	0.003	0
CD79A	0	3.66113	0.757	0.008	0
IGLV3-1	0	4.11593	0.322	0.01	0
IGLL5	0	2.00886	0.315	0.006	0
DERL3	0	3.42411	0.428	0.017	0
ITM2C	0	1.16845	0.362	0.045	2.71826e-303
CD38	1.24737e-307	0.747504	0.27	0.021	4.18045e-303
MANF	6.59273e-303	0.993527	0.343	0.041	2.20949e-298
FKBP11	1.1729e-300	1.88739	0.441	0.08	3.93085e-296
PIM2	1.27236e-293	1.1834	0.35	0.044	4.2642e-289
RASSF6	3.1053e-292	0.675484	0.167	0.003	1.04071e-287
S100A4	1.37074e-286	-3.61512	0.13	0.658	4.5939e-282
TENT5C	5.74557e-272	1.00989	0.365	0.052	1.92557e-267
ST6GAL1	6.96931e-271	0.836806	0.21	0.012	2.3357e-266
FKBP2	8.21361e-269	1.55948	0.422	0.081	2.75271e-264
TMSB10	2.57177e-267	-1.52991	0.816	0.914	8.61905e-263
LMAN1	4.55019e-266	1.02633	0.372	0.057	1.52495e-261
TXNDC15	1.5387e-265	0.698511	0.291	0.032	5.15678e-261
SEC11C	2.19659e-260	1.53856	0.419	0.081	7.36166e-256
SLAMF7	7.93954e-259	0.557412	0.233	0.019	2.66086e-254
IGHG1	1.07997e-254	4.80187	0.511	0.156	3.6194e-250
SEL1L3	1.47629e-245	0.60371	0.233	0.02	4.94764e-241
SRPRB	2.55128e-241	0.606301	0.24	0.023	8.55035e-237
SDF2L1	7.4383e-237	1.04616	0.375	0.067	2.49287e-232
CADM1	2.2982e-231	0.428666	0.17	0.009	7.7022e-227
S100A6	1.77452e-226	-3.49671	0.216	0.632	5.94712e-222
PDIA4	1.00823e-223	0.717795	0.307	0.045	3.37897e-219
RALGPS2	4.24564e-223	0.944073	0.162	0.008	1.42288e-218
ICAM2	3.17328e-221	0.464319	0.229	0.023	1.06349e-216
ISG20	3.17532e-219	0.992674	0.441	0.096	1.06418e-214
CRELD2	9.89933e-216	0.65105	0.304	0.046	3.31766e-211
SPCS2	5.58169e-215	0.980721	0.419	0.091	1.87065e-210
HERPUD1	1.22864e-209	1.60675	0.534	0.171	4.11765e-205
PDIA6	1.52363e-203	0.973244	0.409	0.091	5.1063e-199
EAF2	1.49874e-201	0.512545	0.17	0.012	5.02288e-197
CHPF	8.69502e-201	0.432074	0.19	0.017	2.91405e-196
TCF4	4.38172e-200	1.06285	0.2	0.02	1.46849e-195
TSPAN13	2.20603e-198	0.538665	0.159	0.01	7.39328e-194
SEL1L	6.28488e-198	0.706967	0.284	0.044	2.10632e-193
PTP4A3	1.11963e-196	0.569182	0.152	0.009	3.75234e-192
MEF2C	2.96619e-195	1.1995	0.244	0.033	9.94088e-191
ERLEC1	9.36105e-193	0.694093	0.344	0.067	3.13726e-188
SSR3	2.14849e-190	1.14775	0.423	0.108	7.20045e-186
IRF4	3.38695e-189	0.743831	0.189	0.018	1.1351e-184
ACTB	2.9867e-187	-1.26087	0.81	0.898	1.00096e-182
SELENOM	2.25237e-186	0.763603	0.375	0.079	7.5486e-182
ARSA	7.17911e-184	0.510551	0.245	0.034	2.40601e-179
DNAJB9	1.81313e-183	0.488687	0.262	0.04	6.07652e-179
C11orf24	4.65716e-181	0.385153	0.168	0.014	1.5608e-176
TPD52	3.47822e-179	0.494232	0.158	0.012	1.16569e-174
SRGN	2.58649e-175	-2.87057	0.33	0.613	8.66835e-171
TMEM208	4.04051e-172	0.503724	0.266	0.044	1.35414e-167
CD74	6.40358e-171	1.56027	0.968	0.633	2.1461e-166
SH3BGRL3	2.03902e-169	-1.96611	0.488	0.709	6.83357e-165
IGKC	2.48618e-169	4.34981	0.684	0.413	8.33219e-165
ST6GALNAC4	1.79587e-165	0.489149	0.193	0.023	6.01867e-161
SPATS2	4.90501e-163	0.49752	0.152	0.013	1.64386e-158
MYDGF	1.23517e-160	1.06682	0.387	0.103	4.13955e-156
TMSB4X	3.70344e-157	-0.99261	0.73	0.876	1.24117e-152
GMPPB	1.2155e-156	0.35398	0.151	0.014	4.07361e-152
IGHV3-23	2.72553e-155	5.05963	0.234	0.042	9.13435e-151
XBP1	1.24347e-154	1.88657	0.452	0.17	4.16737e-150
IGHA1	2.26065e-152	4.39885	0.433	0.141	7.57635e-148
NUCB2	7.55863e-151	0.432381	0.272	0.052	2.5332e-146
SELENOS	9.48322e-148	0.751951	0.382	0.103	3.17821e-143
RPN2	3.63269e-147	0.754871	0.388	0.105	1.21746e-142
CD27	1.12678e-146	0.475583	0.264	0.05	3.77631e-142
HSP90B1	1.68435e-145	1.53017	0.501	0.202	5.64494e-141
TOR3A	2.17646e-145	0.630557	0.248	0.046	7.29419e-141
IGHA2	3.72029e-145	2.43731	0.153	0.017	1.24682e-140
SIL1	1.69755e-141	0.378109	0.189	0.027	5.68919e-137
TMED9	2.0061e-139	0.671524	0.396	0.111	6.72324e-135
SYVN1	4.88069e-138	0.385207	0.166	0.02	1.63572e-133
S100A10	2.77468e-137	-2.70951	0.169	0.494	9.29907e-133
MEI1	8.28123e-136	0.297748	0.19	0.028	2.77537e-131
UBE2J1	6.32594e-135	0.739288	0.417	0.126	2.12008e-130
LAX1	9.56942e-135	0.311119	0.15	0.017	3.20709e-130
ALG5	2.97097e-134	0.276467	0.228	0.041	9.95692e-130
CHID1	6.03141e-132	0.301666	0.183	0.027	2.02137e-127
TYROBP	6.52965e-132	-3.71443	0.036	0.375	2.18835e-127
RRBP1	1.48341e-131	0.765838	0.308	0.075	4.97151e-127
ERGIC2	8.36012e-131	0.299503	0.189	0.029	2.80181e-126
NANS	1.82666e-130	0.366801	0.231	0.044	6.12186e-126
FNDC3A	5.38095e-130	0.381125	0.184	0.028	1.80337e-125
SLC50A1	2.92589e-128	0.382389	0.183	0.028	9.80583e-124
ZBTB38	5.94658e-128	0.356043	0.221	0.041	1.99294e-123
HLA-DQA1	1.80128e-127	1.42939	0.303	0.083	6.03681e-123
CD83	6.49839e-127	2.20133	0.327	0.107	2.17787e-122
H3F3B	1.25848e-126	-1.1368	0.689	0.812	4.21767e-122
GAPDH	1.02113e-124	-1.44922	0.59	0.72	3.42223e-120
SPCS3	8.93237e-122	0.619555	0.383	0.115	2.99359e-117
SSR4	1.83043e-121	2.51473	0.556	0.355	6.13451e-117
IGKV3-15	3.42966e-121	5.35394	0.2	0.037	1.14942e-116
CCPG1	8.32622e-120	0.363657	0.231	0.047	2.79045e-115
RPN1	2.34543e-119	0.59466	0.357	0.104	7.86046e-115
LY96	1.05419e-117	0.297441	0.204	0.038	3.53303e-113
TSPAN3	7.69232e-117	0.519153	0.166	0.025	2.578e-112
LMAN2	2.27606e-116	0.470994	0.334	0.093	7.62798e-112
SEC61A1	3.18016e-115	0.354137	0.241	0.053	1.0658e-110
DNAJB11	6.31454e-114	0.365317	0.225	0.047	2.11625e-109
KDELR2	2.89818e-112	0.420634	0.331	0.093	9.71296e-108
ARL1	4.37953e-112	0.2617	0.159	0.024	1.46775e-107
HM13	1.16753e-111	0.707548	0.381	0.123	3.91287e-107
ACTG1	1.65102e-111	-1.18303	0.501	0.704	5.53322e-107
CST3	6.38889e-105	-3.58032	0.074	0.36	2.14117e-100
PRCC	5.73743e-104	0.379662	0.153	0.024	1.92284e-99
LYZ	8.82604e-104	-4.41271	0.078	0.363	2.95796e-99
KRTCAP2	1.87114e-102	0.614105	0.404	0.14	6.27093e-98
FTH1	1.96461e-101	-2.01724	0.922	0.878	6.58418e-97
BTG2	1.01787e-100	0.761148	0.53	0.22	3.4113e-96
HAX1	2.98514e-100	0.264892	0.23	0.054	1.00044e-95
S100A9	6.59741e-99	-3.83053	0.023	0.299	2.21106e-94
CALR	8.20434e-99	0.799552	0.55	0.233	2.7496e-94
HLA-A	2.04006e-98	-0.966055	0.748	0.808	6.83706e-94
IGLV6-57	1.08431e-97	3.37315	0.23	0.058	3.63395e-93
FCN1	1.26411e-97	-3.12896	0.008	0.277	4.23654e-93
HIST1H2AC	2.37122e-97	0.251225	0.19	0.04	7.94691e-93
HDLBP	2.01978e-96	0.432171	0.251	0.065	6.7691e-92
ATF5	2.78756e-96	0.455769	0.15	0.026	9.34222e-92
CD3E	7.80035e-95	-2.43907	0.02	0.286	2.61421e-90
FNDC3B	9.11608e-95	0.34607	0.188	0.04	3.05516e-90
HSH2D	2.29883e-94	0.384903	0.163	0.03	7.70429e-90
HLA-DPA1	1.00959e-93	0.685675	0.656	0.323	3.38355e-89
VOPP1	2.376e-93	0.459355	0.262	0.073	7.96294e-89
RPS24	6.69372e-90	-0.645255	0.883	0.89	2.24333e-85
PFN1	8.13808e-90	-1.26035	0.495	0.654	2.7274e-85
SEC13	8.18564e-89	0.252277	0.263	0.074	2.74333e-84
TPT1	1.06658e-88	-0.627023	0.933	0.916	3.57454e-84
PRDX1	5.75188e-88	0.337482	0.374	0.129	1.92769e-83
SRPRA	7.19661e-88	0.302471	0.29	0.088	2.41187e-83
NCF1	2.66429e-87	0.542325	0.389	0.141	8.92912e-83
HCST	4.63098e-87	-1.81792	0.081	0.35	1.55203e-82
IGKV4-1	1.76839e-86	5.0771	0.286	0.092	5.92657e-82
G0S2	6.96809e-85	-3.39001	0.04	0.288	2.33528e-80
ELL2	2.07019e-84	0.340473	0.231	0.062	6.93803e-80
ITGB2	2.31362e-84	-1.8474	0.155	0.408	7.75388e-80
ITM2B	4.29537e-84	-1.5069	0.391	0.562	1.43955e-79
S100A8	1.49442e-83	-3.56654	0.024	0.268	5.00839e-79
IGLC2	2.02296e-83	2.86723	0.199	0.052	6.77974e-79
ARF4	7.8931e-83	0.287412	0.337	0.113	2.64529e-78
FCER1G	1.03725e-82	-2.30671	0.021	0.262	3.47623e-78
SPCS1	1.6312e-81	0.543396	0.44	0.18	5.4668e-77
CHCHD10	3.39082e-81	0.458882	0.341	0.119	1.1364e-76
B2M	4.72155e-81	-0.548678	0.963	0.975	1.58238e-76
DAD1	3.18658e-80	0.271856	0.354	0.125	1.06795e-75
EZR	3.39571e-80	1.48137	0.405	0.192	1.13804e-75
AKR1A1	1.05168e-79	0.278568	0.272	0.084	3.5246e-75
AIF1	1.4754e-79	-2.24204	0.018	0.251	4.94464e-75
IL32	2.54629e-78	-2.82838	0.032	0.266	8.53365e-74
IFITM2	6.77458e-78	-1.69432	0.082	0.336	2.27043e-73
UPP1	1.78301e-76	-2.00851	0.035	0.264	5.97557e-72
TNFRSF1B	1.24785e-75	-1.87032	0.022	0.25	4.18204e-71
COTL1	4.4766e-75	-1.774	0.097	0.341	1.50029e-70
IGKV3-20	1.12904e-71	5.87118	0.467	0.239	3.78385e-67
PLAUR	2.17937e-71	-2.45346	0.042	0.259	7.30393e-67
IGKV1-16	2.3432e-71	5.2451	0.209	0.061	7.85299e-67
CCL5	2.51178e-71	-3.08588	0.031	0.249	8.41796e-67
GABARAPL1	6.62531e-71	-1.85502	0.029	0.247	2.22041e-66
ERGIC3	1.10386e-70	0.32651	0.364	0.14	3.69948e-66
HLA-DRA	9.16979e-70	0.873249	0.584	0.36	3.07316e-65
EIF1	8.74557e-69	-0.621351	0.888	0.862	2.93099e-64
POLD4	5.00376e-67	0.551058	0.26	0.089	1.67696e-62
SERPINA1	2.94519e-66	-1.92241	0.014	0.214	9.87049e-62
TMBIM6	3.57237e-66	0.471391	0.499	0.234	1.19725e-61
HLA-DQB1	2.4522e-65	1.03424	0.292	0.119	8.2183e-61
NINJ1	2.66578e-65	-1.73505	0.093	0.313	8.93408e-61
LST1	1.39761e-63	-1.74085	0.026	0.229	4.68393e-59
RPS14	2.1381e-62	-0.545749	0.942	0.923	7.16563e-58
TMEM59	2.24783e-62	0.419587	0.402	0.176	7.53337e-58
SEC61G	2.64005e-61	0.332475	0.392	0.165	8.84787e-57
ZYX	3.6808e-61	-1.47874	0.053	0.257	1.23358e-56
TMED10	8.22019e-61	0.367715	0.381	0.16	2.75491e-56
HLA-B	1.12054e-60	-0.496784	0.941	0.925	3.75538e-56
IGKV1-9	1.18968e-60	4.89759	0.234	0.081	3.98711e-56
POU2F2	2.47037e-60	0.3257	0.152	0.04	8.2792e-56
MT-CO1	2.49697e-60	-0.541893	0.966	0.944	8.36833e-56
CD7	1.50718e-59	-2.15779	0.016	0.199	5.05118e-55
HLA-DRB1	9.15116e-59	0.989962	0.55	0.36	3.06692e-54
SEC14L1	5.84104e-58	0.253144	0.228	0.077	1.95756e-53
CD3D	1.09663e-57	-1.91025	0.016	0.195	3.67525e-53
PPM1K	5.05854e-57	0.392916	0.152	0.041	1.69532e-52
MT2A	3.9195e-56	-2.10029	0.069	0.256	1.31358e-51
NKG7	4.83257e-56	-2.9857	0.017	0.192	1.61959e-51
SEC61B	2.54828e-55	0.535936	0.505	0.265	8.54031e-51
IFITM1	6.81872e-55	-2.06167	0.198	0.368	2.28523e-50
CFD	7.88004e-55	-1.77717	0.005	0.171	2.64092e-50
FYB1	8.89789e-55	-1.595	0.018	0.191	2.98204e-50
IGKV1-5	2.58786e-54	5.60723	0.686	0.503	8.67295e-50
ANXA1	5.68104e-54	-1.50863	0.012	0.18	1.90395e-49
ID2	2.23057e-53	-1.82896	0.091	0.274	7.47553e-49
SYNGR2	1.1249e-52	0.761522	0.375	0.183	3.76999e-48
SELENOK	4.61823e-52	0.277776	0.413	0.19	1.54775e-47
TPM3	8.09762e-51	-1.12054	0.273	0.459	2.71384e-46
RBM6	1.60971e-50	0.331421	0.166	0.052	5.39479e-46
TAGAP	8.44822e-50	0.708325	0.188	0.066	2.83134e-45
PTPRE	1.31162e-49	-1.50861	0.022	0.185	4.39578e-45
H3F3A	1.8442e-49	-0.94727	0.604	0.642	6.18064e-45
S100A11	2.31392e-49	-1.82421	0.277	0.412	7.75486e-45
MALAT1	7.5541e-49	-0.401955	0.998	0.995	2.53168e-44
TMEM243	1.66416e-48	0.504389	0.196	0.069	5.57726e-44
TSPO	2.98779e-48	-1.60659	0.158	0.327	1.00133e-43
TMEM258	6.08899e-48	0.354066	0.43	0.21	2.04066e-43
IER3	1.13074e-47	-1.74283	0.042	0.204	3.78957e-43
SP140	1.21485e-47	0.35063	0.154	0.048	4.07145e-43
RNF130	2.19896e-47	-1.28824	0.015	0.167	7.36959e-43
FLNA	4.43394e-47	-1.33754	0.055	0.226	1.48599e-42
VCAN	6.61451e-47	-1.56661	0.012	0.161	2.21679e-42
CYCS	3.00526e-46	0.253149	0.235	0.092	1.00718e-41
TSC22D3	3.84998e-46	1.14233	0.477	0.278	1.29028e-41
MT-CO3	3.99435e-46	-0.364645	0.952	0.934	1.33867e-41
RPS12	7.11333e-46	-0.449609	0.951	0.94	2.38396e-41
VIM	8.78084e-46	-1.48422	0.188	0.354	2.94281e-41
SPOCK2	9.12013e-46	-1.47569	0.061	0.232	3.05652e-41
HSPA1A	2.2121e-45	-0.389986	0.461	0.218	7.41362e-41
TKT	3.10714e-45	-1.66266	0.115	0.281	1.04133e-40
TIMP1	3.87488e-45	-1.93907	0.18	0.334	1.29863e-40
MAP3K8	2.37452e-44	-1.52098	0.098	0.269	7.95797e-40
RPL6	3.7991e-44	-0.466299	0.863	0.833	1.27323e-39
SMARCB1	1.27144e-43	0.316016	0.159	0.053	4.26111e-39
LCP2	4.84005e-43	-1.36354	0.026	0.173	1.62209e-38
ALDOA	1.70032e-42	-1.49236	0.135	0.291	5.69846e-38
ARRB2	2.75558e-42	-1.32413	0.041	0.191	9.23506e-38
RPS3	9.1504e-42	-0.494538	0.918	0.889	3.06667e-37
GNLY	1.02207e-41	-3.55704	0.028	0.17	3.42536e-37
HLA-DRB5	9.2239e-41	0.969262	0.433	0.279	3.0913e-36
ARL4C	2.28824e-40	-1.1423	0.029	0.173	7.66881e-36
HLA-DPB1	2.51596e-40	0.862808	0.417	0.268	8.43198e-36
ARHGDIB	1.03451e-39	-1.06733	0.317	0.46	3.46704e-35
CD2	1.43645e-39	-1.68707	0.019	0.152	4.81413e-35
CFL1	5.70366e-39	-0.989733	0.44	0.53	1.91152e-34
PLCG2	6.88812e-39	0.383163	0.322	0.158	2.30848e-34
NACA	7.80334e-39	-0.510374	0.812	0.782	2.61521e-34
PTMA	7.02028e-38	-0.312967	0.916	0.891	2.35278e-33
RPL34	1.644e-37	-0.374076	0.941	0.924	5.50971e-33
BCL2A1	1.69105e-37	-1.24026	0.036	0.172	5.66738e-33
CTSW	2.10543e-37	-1.93249	0.027	0.156	7.05615e-33
SPI1	3.75978e-37	-1.56834	0.098	0.242	1.26005e-32
TNFAIP3	6.87765e-37	-1.53789	0.091	0.238	2.30498e-32
PPIF	5.44798e-36	-1.58039	0.066	0.202	1.82584e-31
RPL28	9.83954e-36	-0.316426	0.965	0.948	3.29762e-31
GABARAPL2	9.88977e-36	0.278535	0.207	0.087	3.31446e-31
SLC2A3	1.96781e-35	-1.25192	0.131	0.286	6.5949e-31
LGALS3	3.13406e-35	-1.81042	0.176	0.297	1.05035e-30
FXYD5	2.35908e-34	-0.818071	0.398	0.516	7.90621e-30
RPL35A	3.71989e-34	-0.386096	0.916	0.877	1.24668e-29
RILPL2	6.85426e-34	-1.07066	0.046	0.179	2.29714e-29
MT-ND1	8.31834e-34	-0.450153	0.875	0.818	2.78781e-29
AHNAK	9.28974e-34	-1.10065	0.09	0.236	3.11336e-29
SLC25A37	1.35617e-33	-1.35133	0.041	0.167	4.54506e-29
RPL10	1.79301e-33	-0.303253	0.965	0.948	6.00909e-29
LITAF	2.32911e-33	-1.26484	0.16	0.301	7.8058e-29
MT-CO2	1.00284e-32	-0.280791	0.992	0.972	3.3609e-28
ALOX5AP	2.49526e-32	-1.53621	0.064	0.191	8.36263e-28
FTL	6.33715e-32	-1.55885	0.885	0.819	2.12383e-27
RGS10	9.86774e-32	-1.12046	0.057	0.182	3.30707e-27
TMA7	1.08241e-31	-0.938165	0.45	0.513	3.62759e-27
CD37	1.4584e-31	0.871163	0.546	0.405	4.88768e-27
TGFB1	1.71213e-31	-1.15962	0.076	0.208	5.73803e-27
HSPA5	1.88473e-31	0.284495	0.452	0.255	6.31648e-27
RPS28	2.07487e-31	-0.297518	0.957	0.928	6.95372e-27
LMBRD1	4.3574e-31	0.46502	0.168	0.07	1.46034e-26
APLP2	4.3925e-31	-1.14088	0.075	0.206	1.4721e-26
RPL41	6.69028e-31	-0.266697	0.991	0.962	2.24218e-26
EEF1A1	4.71175e-30	-0.304561	0.978	0.957	1.57909e-25
ID3	9.20961e-30	0.557258	0.156	0.065	3.08651e-25
CLEC2B	2.22786e-29	-1.21833	0.041	0.153	7.46645e-25
LCP1	3.50702e-29	-0.946647	0.132	0.272	1.17534e-24
RPL11	5.32447e-29	-0.298177	0.939	0.91	1.78444e-24
DEK	7.99641e-29	-0.829716	0.06	0.187	2.67992e-24
IGLV2-18	1.32841e-28	4.88049	0.401	0.239	4.45204e-24
RPS13	2.88228e-28	-0.309787	0.92	0.878	9.65968e-24
PPIB	4.25622e-28	0.379516	0.509	0.323	1.42643e-23
RPL30	8.38019e-28	-0.291505	0.94	0.93	2.80854e-23
LEPROTL1	2.73768e-27	-1.37857	0.115	0.233	9.17507e-23
FOS	2.78454e-27	-1.08553	0.374	0.47	9.33212e-23
PIK3R1	3.46194e-27	-1.07555	0.057	0.172	1.16023e-22
IFITM3	5.16653e-27	-1.42466	0.05	0.16	1.73151e-22
HIF1A	6.2451e-27	-1.16445	0.186	0.314	2.09298e-22
UBA52	6.27847e-27	-0.37006	0.814	0.782	2.10417e-22
HSPA6	1.16827e-26	-0.260512	0.163	0.07	3.91535e-22
H2AFY	9.4704e-26	-0.977595	0.057	0.164	3.17391e-21
RPS3A	1.15203e-25	-0.304344	0.905	0.891	3.86092e-21
RPS7	1.97516e-25	-0.27169	0.912	0.884	6.61955e-21
LSP1	2.30803e-25	-1.14975	0.337	0.407	7.73513e-21
RPL14	3.61136e-25	-0.353371	0.869	0.836	1.21031e-20
CORO1A	1.76225e-24	-0.869544	0.243	0.366	5.90599e-20
NEAT1	2.01701e-24	-1.61515	0.33	0.389	6.75981e-20
RPS15A	3.23716e-24	-0.358526	0.882	0.837	1.0849e-19
CTSH	7.55419e-24	0.256548	0.279	0.15	2.53171e-19
CALM1	8.74115e-24	-0.82564	0.534	0.557	2.92951e-19
PTPRC	1.00777e-23	-0.825495	0.189	0.315	3.37744e-19
LDHA	1.0313e-23	-1.43645	0.248	0.327	3.45631e-19
LSM7	1.40071e-23	0.317031	0.279	0.154	4.69433e-19
GNB2	2.00115e-23	-1.15598	0.129	0.235	6.70664e-19
HLA-DMA	3.30937e-23	0.424582	0.315	0.186	1.1091e-18
ZFP36	6.98095e-23	-1.02693	0.262	0.363	2.3396e-18
MYH9	8.77718e-23	-0.827976	0.124	0.245	2.94158e-18
PABPC1	3.31485e-22	-0.694688	0.555	0.579	1.11094e-17
HLA-E	1.01958e-21	-0.588007	0.666	0.651	3.41702e-17
MT-CYB	1.31002e-21	-0.308519	0.943	0.899	4.39041e-17
ZFP36L2	1.75937e-21	-1.03234	0.341	0.428	5.89636e-17
NDUFB7	2.13231e-21	-0.250257	0.272	0.142	7.14624e-17
RPL24	2.54408e-21	-0.348657	0.832	0.785	8.52623e-17
ZFP36L1	5.75786e-21	-0.598708	0.214	0.349	1.92969e-16
ANAPC11	9.9859e-21	-0.266075	0.266	0.139	3.34667e-16
MYL12A	1.43428e-20	-0.924571	0.283	0.375	4.80685e-16
MSN	1.81275e-20	-0.884501	0.107	0.211	6.07525e-16
SERPINB1	1.88879e-20	-1.00723	0.091	0.188	6.3301e-16
FCGRT	2.60282e-20	-1.24154	0.098	0.189	8.72309e-16
MARCKSL1	1.25824e-19	-1.11074	0.074	0.162	4.21687e-15
MYL6	1.49721e-19	-0.760446	0.567	0.552	5.01773e-15
CNN2	2.51467e-19	-0.854428	0.129	0.23	8.42765e-15
CTSB	3.40508e-19	-1.38351	0.133	0.218	1.14118e-14
PFDN5	5.83383e-19	-0.477449	0.693	0.664	1.95515e-14
SAT1	6.09507e-19	-1.28204	0.421	0.441	2.0427e-14
CTSS	9.43018e-19	-1.55056	0.231	0.301	3.16043e-14
MCL1	5.84268e-18	-1.09723	0.195	0.282	1.95811e-13
MYL12B	1.24324e-17	-0.8256	0.252	0.341	4.16659e-13
CYBA	1.27189e-17	0.285178	0.621	0.47	4.26261e-13
LGALS1	2.55687e-17	-1.41623	0.345	0.372	8.56908e-13
IGLV2-11	2.75313e-17	4.03307	0.173	0.092	9.22685e-13
UBC	3.20197e-17	-0.413435	0.778	0.727	1.07311e-12
RHOG	3.72095e-17	-0.662019	0.146	0.249	1.24704e-12
VASP	5.04933e-17	-0.709004	0.087	0.177	1.69223e-12
PSAP	5.73178e-17	-1.61084	0.421	0.411	1.92095e-12
GMFG	7.26618e-17	-1.10167	0.211	0.284	2.43519e-12
GPX4	1.55727e-16	-0.995506	0.262	0.33	5.21903e-12
CD48	2.33565e-16	-0.616373	0.152	0.256	7.82768e-12
ZFAND5	5.61928e-16	-0.679696	0.071	0.153	1.88325e-11
ATP5F1E	7.59117e-16	-0.566758	0.636	0.597	2.5441e-11
RACK1	1.03487e-15	-0.254119	0.849	0.782	3.46828e-11
RIOK3	1.80512e-15	-0.895801	0.089	0.17	6.04968e-11
PTP4A2	2.46887e-15	-0.855065	0.077	0.155	8.27416e-11
RPL7	2.51864e-15	-0.532434	0.638	0.615	8.44098e-11
RPS19BP1	2.98232e-15	-0.266344	0.221	0.122	9.99496e-11
ATP5MG	3.63874e-15	-0.693121	0.524	0.512	1.21949e-10
RPS5	4.815e-15	0.369085	0.869	0.683	1.6137e-10
ATP5MC2	9.03133e-15	-0.704256	0.513	0.504	3.02676e-10
CLIC1	1.56598e-14	-0.875151	0.412	0.431	5.24824e-10
CDC42	3.57476e-14	-0.735662	0.234	0.316	1.19804e-09
MTCH1	5.94091e-14	-0.84552	0.09	0.164	1.99104e-09
DAZAP2	6.16947e-14	-0.644985	0.256	0.338	2.06764e-09
BTF3	1.35301e-13	-0.536769	0.55	0.551	4.53446e-09
UBE2D3	1.92733e-13	-0.756324	0.332	0.385	6.45925e-09
RPL5	4.11345e-13	-0.329026	0.822	0.751	1.37858e-08
HMGN2	5.24271e-13	-0.814343	0.231	0.299	1.75704e-08
GPSM3	6.11553e-13	-0.770719	0.221	0.295	2.04956e-08
NOL7	8.28767e-13	-0.293505	0.245	0.144	2.77753e-08
BTG1	8.86153e-13	-0.524888	0.384	0.451	2.96985e-08
PCBP2	1.22854e-12	-0.521486	0.591	0.576	4.11734e-08
RPS26	1.51809e-12	-0.576276	0.591	0.562	5.08774e-08
EIF1B	1.75928e-12	0.474791	0.241	0.162	5.89604e-08
CD99	1.92719e-12	-0.976716	0.342	0.369	6.4588e-08
SARAF	2.24551e-12	-0.715263	0.486	0.492	7.52559e-08
BHLHE40	3.18331e-12	-0.837912	0.084	0.151	1.06685e-07
PPP1R18	4.66212e-12	-0.817492	0.098	0.166	1.56246e-07
DNAJB6	9.06444e-12	-0.795746	0.133	0.202	3.03786e-07
RNF145	9.39767e-12	-0.503545	0.091	0.164	3.14953e-07
SEPT9	1.37815e-11	-0.63026	0.103	0.174	4.61873e-07
ARF5	1.52054e-11	-0.718008	0.138	0.208	5.09594e-07
HNRNPA0	1.65345e-11	-0.581354	0.203	0.28	5.54137e-07
ARPC3	1.97555e-11	-0.757873	0.39	0.413	6.62087e-07
CAPZB	3.32983e-11	-0.748505	0.19	0.256	1.11596e-06
RASSF5	3.43352e-11	-0.571714	0.098	0.169	1.15071e-06
FKBP1A	4.64948e-11	-0.81445	0.099	0.159	1.55823e-06
RPL31	5.69365e-11	-0.415456	0.634	0.617	1.90817e-06
MT-ND4	7.06887e-11	-0.415388	0.724	0.662	2.36906e-06
AES	7.1599e-11	-0.640146	0.095	0.164	2.39957e-06
SNX9	9.89834e-11	0.788685	0.15	0.099	3.31733e-06
NDUFA6	1.07712e-10	-0.269828	0.241	0.147	3.60986e-06
CFLAR	1.72498e-10	-0.260527	0.192	0.115	5.78111e-06
SNHG15	1.8294e-10	-0.760526	0.091	0.151	6.13107e-06
REX1BD	2.4212e-10	-0.263639	0.229	0.141	8.11442e-06
PKM	3.9944e-10	-0.911844	0.232	0.28	1.33868e-05
RPL38	5.0037e-10	-0.30289	0.752	0.7	1.67694e-05
RBPJ	6.24004e-10	-0.863413	0.118	0.178	2.09129e-05
NR4A2	7.86838e-10	-0.437933	0.09	0.156	2.63701e-05
ITSN2	1.24014e-09	0.254523	0.15	0.094	4.15619e-05
CYC1	1.28385e-09	-0.252371	0.171	0.102	4.3027e-05
NOP10	1.39258e-09	-0.258132	0.24	0.151	4.6671e-05
RTN3	1.51538e-09	-0.270648	0.15	0.087	5.07864e-05
ATP5MD	1.93704e-09	-0.354931	0.286	0.181	6.49181e-05
PIK3IP1	2.62664e-09	-0.535388	0.103	0.169	8.80293e-05
KLF3	2.76372e-09	-0.382124	0.091	0.154	9.26235e-05
DHRS7	2.88848e-09	-0.463927	0.22	0.135	9.68044e-05
DDX21	4.36398e-09	0.357543	0.193	0.133	0.000146254
ATP2B1-AS1	4.72506e-09	-0.795732	0.111	0.167	0.000158356
C9orf78	5.39544e-09	-0.791397	0.125	0.181	0.000180823
UQCRB	6.30147e-09	-0.620491	0.408	0.418	0.000211187
MBNL1	6.73862e-09	-0.624573	0.168	0.231	0.000225838
UQCR10	8.30295e-09	-0.352947	0.299	0.193	0.000278265
PARK7	1.0713e-08	-0.254548	0.275	0.178	0.000359034
NDUFA2	1.27757e-08	-0.371624	0.219	0.138	0.000428164
ENO1	1.72725e-08	-0.782645	0.205	0.251	0.000578871
GRN	1.73929e-08	-0.400571	0.289	0.185	0.000582905
ARL6IP5	2.40384e-08	-0.794063	0.168	0.217	0.000805624
EIF3K	3.39023e-08	-0.703391	0.429	0.419	0.0011362
SNRPC	4.02738e-08	-0.332859	0.177	0.111	0.00134974
TOP1	4.11284e-08	-0.321594	0.276	0.181	0.00137838
PSMB8	4.18312e-08	-0.328309	0.245	0.159	0.00140193
LDHB	5.36523e-08	-1.05901	0.253	0.276	0.0017981
RPS11	5.54115e-08	0.273334	0.765	0.598	0.00185706
ELOB	6.09075e-08	-0.829883	0.413	0.395	0.00204125
PSMB6	6.22121e-08	-0.411061	0.287	0.186	0.00208498
COX4I1	6.52283e-08	-0.336867	0.666	0.612	0.00218606
JUNB	8.73602e-08	-0.571668	0.494	0.505	0.00292779
RAC1	1.11691e-07	-0.734989	0.11	0.156	0.0037432
RGS2	1.40599e-07	-0.59771	0.136	0.193	0.00471204
BZW1	2.23274e-07	-0.492367	0.173	0.23	0.00748281
TRABD	2.93594e-07	-0.317721	0.211	0.139	0.00983951
SURF4	3.07264e-07	-0.403156	0.173	0.11	0.0102976
BCAP31	4.63822e-07	-0.28298	0.192	0.125	0.0155445
MT-ND2	4.81989e-07	-0.281287	0.727	0.666	0.0161534
PET100	5.36751e-07	-0.358723	0.238	0.158	0.0179887
PNRC1	5.68165e-07	-0.438032	0.419	0.444	0.0190415
ANP32B	5.78699e-07	-0.690208	0.232	0.271	0.0193945
PRR13	1.03341e-06	-0.795215	0.213	0.248	0.0346338
TBCA	1.1001e-06	-0.28901	0.159	0.103	0.0368687
UQCR11	1.12276e-06	-0.387551	0.27	0.18	0.0376282
SERF2	1.12431e-06	-0.415201	0.637	0.579	0.0376801
MT-ATP8	1.34986e-06	-0.286591	0.803	0.716	0.0452392
NDUFB2	1.35626e-06	-0.458885	0.268	0.177	0.0454536
PPA1	1.38192e-06	-0.336225	0.209	0.138	0.0463137
ANXA11	1.41061e-06	-0.674144	0.118	0.161	0.0472753
TALDO1	1.77787e-06	-0.868461	0.142	0.178	0.0595836
FAM96B	1.80326e-06	-0.433804	0.176	0.115	0.0604345
SEM1	1.85073e-06	-0.495618	0.2	0.131	0.0620253
UBE2L6	1.90833e-06	-0.300382	0.162	0.105	0.0639556
RPL36AL	2.60273e-06	-0.549605	0.541	0.493	0.087228
PSMB3	2.61861e-06	-0.284639	0.252	0.171	0.08776
ARPC2	2.68045e-06	-0.581175	0.437	0.425	0.0898327
UQCRC1	3.44952e-06	-0.323794	0.158	0.103	0.115607
PPDPF	3.67815e-06	-0.502622	0.423	0.428	0.123269
LAMTOR4	3.73789e-06	-0.882952	0.208	0.235	0.125272
RTRAF	4.06739e-06	-0.252061	0.21	0.143	0.136314
ATP5MC3	5.50794e-06	-0.309291	0.325	0.224	0.184593
ATP6V0C	5.51746e-06	-0.809667	0.238	0.263	0.184912
HMGB1	7.36915e-06	-0.546568	0.527	0.489	0.24697
SNRPD3	8.05931e-06	-0.266543	0.151	0.1	0.2701
GSTK1	9.13739e-06	-0.753757	0.244	0.267	0.306231
CD44	1.01831e-05	-0.62701	0.377	0.376	0.341276
DUSP2	1.03683e-05	-0.913557	0.163	0.198	0.347482
PLP2	1.77612e-05	-0.854045	0.286	0.291	0.595249
GYPC	1.83089e-05	-0.416897	0.32	0.222	0.613603
SEC11A	2.42155e-05	-0.746925	0.151	0.182	0.811557
CCNI	2.65701e-05	-0.517612	0.488	0.461	0.890469
TXN	2.89774e-05	-0.600003	0.229	0.155	0.971149
DCTN3	3.6497e-05	-0.45225	0.15	0.1	1
TUBB	4.53359e-05	-0.749156	0.152	0.185	1
EMC3	4.54619e-05	-0.307773	0.158	0.109	1
RARRES3	5.09658e-05	-1.04806	0.141	0.167	1
RNF213	5.12463e-05	-0.839334	0.156	0.187	1
SLC25A5	5.63831e-05	-0.686274	0.311	0.314	1
SRRM1	6.02083e-05	-0.500552	0.234	0.268	1
COMMD6	6.59759e-05	-0.466056	0.339	0.36	1
ANXA5	6.6533e-05	-1.003	0.214	0.225	1
YWHAB	7.30999e-05	-0.642555	0.344	0.347	1
VPS28	7.75726e-05	-0.265929	0.186	0.131	1
NPC2	8.74461e-05	-0.532525	0.359	0.248	1
AKAP13	8.79987e-05	-0.466379	0.135	0.174	1
FOSB	9.26659e-05	-0.546666	0.132	0.167	1
ANXA2	0.000112496	-0.867878	0.183	0.204	1
CSTB	0.000117839	-0.530592	0.228	0.158	1
PTGES3	0.000120039	-0.257913	0.307	0.22	1
FOXP1	0.000122918	0.535914	0.161	0.129	1
TCF25	0.000133652	-0.311966	0.291	0.214	1
SF3B2	0.000137372	-0.339636	0.228	0.164	1
CDKN1B	0.000140143	-0.282765	0.156	0.11	1
POLR2L	0.000155337	-0.490808	0.33	0.229	1
C19orf53	0.00016403	-0.270402	0.274	0.2	1
RALY	0.000166919	-0.278429	0.238	0.173	1
WDR83OS	0.000223065	-0.454142	0.251	0.179	1
SYF2	0.000265103	-0.398596	0.148	0.184	1
SRSF5	0.000310116	-0.487374	0.269	0.29	1
STK17B	0.000329339	-0.556279	0.242	0.271	1
HNRNPH3	0.000359639	-0.405062	0.136	0.17	1
RNASET2	0.000359827	-0.331509	0.3	0.219	1
MLF2	0.00038022	-0.327663	0.179	0.129	1
USP15	0.000473016	-0.425171	0.142	0.176	1
GRINA	0.000500143	-0.704788	0.156	0.18	1
DDX5	0.000596381	-0.36448	0.574	0.52	1
RGCC	0.000613725	-1.03495	0.183	0.195	1
ASAH1	0.00064924	-0.78859	0.163	0.183	1
NPM1	0.000706468	-0.502056	0.488	0.448	1
LY6E	0.000723219	-0.780521	0.211	0.225	1
PSMB1	0.000733185	-0.332229	0.317	0.232	1
TERF2IP	0.000746757	-0.261082	0.183	0.137	1
VDAC2	0.000946602	-0.318372	0.203	0.149	1
SRA1	0.000964662	-0.352149	0.153	0.111	1
NFKBIA	0.00114959	-0.321222	0.395	0.422	1
CAST	0.00115929	-0.530688	0.185	0.209	1
PRDX6	0.00117332	-0.725605	0.155	0.174	1
CSNK1A1	0.00123712	-0.573688	0.131	0.155	1
ZNF688	0.0012628	-0.284414	0.365	0.277	1
FUS	0.0013552	-0.405914	0.147	0.178	1
RHOA	0.00161104	-0.462358	0.503	0.455	1
ITGB1	0.00165297	-0.633841	0.152	0.175	1
PSMA7	0.00166255	-0.778313	0.269	0.266	1
GUK1	0.00177608	-0.41801	0.378	0.274	1
OXA1L	0.00189339	-0.26216	0.221	0.166	1
SAP18	0.00193631	-0.332093	0.27	0.203	1
RBM3	0.00194702	-0.302612	0.356	0.368	1
JAK1	0.00204209	-0.485174	0.21	0.234	1
RAB2A	0.00209927	-0.406627	0.238	0.177	1
EMD	0.00256735	-0.312662	0.194	0.147	1
ATP5ME	0.00261966	-0.465783	0.248	0.184	1
HNRNPM	0.00264313	-0.527461	0.139	0.162	1
ATP6AP2	0.00268227	-0.723189	0.133	0.151	1
CNPY3	0.00273131	-0.401417	0.139	0.166	1
OAZ1	0.00277931	-0.319672	0.486	0.355	1
TOMM7	0.00335795	-0.360684	0.591	0.535	1
TPI1	0.00365766	-0.87221	0.313	0.292	1
SRSF3	0.00405722	-0.484991	0.21	0.228	1
CIB1	0.00435545	-0.525212	0.258	0.268	1
PGK1	0.00444441	-0.699635	0.259	0.258	1
EIF4H	0.00480417	-0.532923	0.149	0.169	1
HLA-F	0.00480595	-0.461937	0.228	0.173	1
ATP6V1G1	0.00593842	-0.637873	0.31	0.298	1
ATP5PD	0.00610943	-0.461756	0.209	0.156	1
ATP5F1C	0.00614829	-0.345441	0.183	0.139	1
TOMM22	0.00634646	-0.272902	0.152	0.116	1
PPIA	0.00678381	-0.328056	0.597	0.527	1
POLR1D	0.0073751	-0.497836	0.136	0.156	1
EIF3H	0.00740467	-0.410043	0.278	0.288	1
TYMP	0.0074251	-0.905461	0.196	0.201	1
ATP5PB	0.00887342	-0.421369	0.237	0.181	1
GABARAP	0.00894395	-0.660216	0.396	0.355	1
LAPTM5	0.00898141	0.432085	0.549	0.598	1
MRPL41	0.00935037	-0.596821	0.197	0.148	1
RWDD1	0.0101739	-0.436146	0.243	0.185	1
HNRNPU	0.010235	-0.412794	0.191	0.212	1
DUSP1	0.0108836	-0.348635	0.339	0.346	1
CORO1B	0.0109286	-0.506828	0.152	0.115	1
MDH2	0.0114132	-0.374732	0.191	0.147	1
TPM4	0.0114815	-0.487006	0.192	0.208	1
ELOC	0.0120292	-0.334422	0.151	0.116	1
UBE2D2	0.0121201	-0.596184	0.296	0.288	1
CHCHD2	0.0130447	-0.440895	0.492	0.435	1
EIF3F	0.0131559	-0.34043	0.396	0.382	1
ATP5F1B	0.0156891	-0.447486	0.356	0.267	1
COX8A	0.0164266	-0.723418	0.35	0.311	1
PGAM1	0.0170372	-0.782277	0.197	0.198	1
ACAP1	0.0200074	-0.413172	0.155	0.122	1
HNRNPA2B1	0.0202286	-0.337899	0.429	0.331	1
HSPA8	0.0202392	-0.814353	0.402	0.353	1
PAXX	0.0217757	-0.755673	0.154	0.163	1
DDX3X	0.0239637	-0.391096	0.15	0.167	1
SKP1	0.0247209	-0.281986	0.187	0.149	1
YBX1	0.029664	-0.294137	0.539	0.474	1
C12orf57	0.0297297	-0.418999	0.233	0.183	1
PRPF40A	0.0304663	-0.25534	0.151	0.121	1
CALM3	0.0310283	-0.693909	0.166	0.171	1
HINT1	0.0317815	-0.334477	0.481	0.437	1
CYTOR	0.0334847	-0.748171	0.163	0.125	1
NAP1L1	0.034522	-0.382057	0.183	0.198	1
SRSF7	0.0347274	-0.25311	0.247	0.203	1
RPL18A	0.0359509	0.286348	0.952	0.892	1
EIF3L	0.0386771	-0.352406	0.262	0.267	1
XRCC6	0.038877	-0.251996	0.183	0.148	1
HCLS1	0.0404465	-0.578824	0.187	0.193	1
AMFR	0.0409353	-0.434138	0.493	0.45	1
TAX1BP1	0.0410832	-0.359425	0.158	0.172	1
TMEM219	0.0412711	-0.48086	0.233	0.182	1
TNFSF13B	0.0416786	-0.386104	0.631	0.535	1
AXL	0.0448958	-0.301179	0.196	0.16	1
HNRNPDL	0.0486323	-0.462136	0.28	0.275	1
RBM8A	0.0496219	-0.433303	0.203	0.163	1
COX7C	0.0542225	-0.37382	0.577	0.488	1
TXNIP	0.054736	-0.307447	0.402	0.384	1
RNF7	0.0578836	-0.610459	0.156	0.162	1
CIRBP	0.0657321	-0.361066	0.464	0.418	1
UBE2L3	0.0659272	-0.400123	0.156	0.126	1
EIF3E	0.068255	-0.432661	0.254	0.253	1
COX6B1	0.0711054	-0.470702	0.385	0.292	1
SAT2	0.0715457	-0.551844	0.172	0.137	1
POMP	0.0738238	-0.464007	0.22	0.176	1
EIF3G	0.0748117	-0.561795	0.25	0.242	1
COX7B	0.083588	-0.516419	0.296	0.232	1
EID1	0.0862462	-0.631536	0.167	0.169	1
PAIP2	0.0922472	-0.466497	0.171	0.177	1
PSMD7	0.0951875	-0.362262	0.174	0.143	1
CD63	0.0961801	-0.521547	0.395	0.298	1
GNG5	0.0978973	-0.758592	0.358	0.307	1
TUBA4A	0.103113	-0.730281	0.173	0.173	1
REL	0.11119	0.307927	0.263	0.262	1
NR3C1	0.113932	-0.455625	0.161	0.169	1
ATP6V1F	0.119219	-0.612187	0.204	0.199	1
NSA2	0.119324	-0.307381	0.166	0.175	1
C9orf16	0.11993	-0.425656	0.279	0.227	1
VSIR	0.121048	-0.975642	0.228	0.209	1
B4GALT1	0.124866	-0.316418	0.154	0.165	1
NDUFA4	0.129609	-0.343905	0.44	0.341	1
SOD1	0.131924	-0.792781	0.197	0.189	1
SRP14	0.141178	-0.434649	0.46	0.4	1
MGAT1	0.144583	-0.654643	0.17	0.136	1
RAB5IF	0.157784	-0.574778	0.189	0.154	1
NDFIP1	0.169063	-0.83598	0.162	0.157	1
RNH1	0.172913	-0.408321	0.152	0.127	1
IRF1	0.181979	-0.310118	0.297	0.252	1
UQCRFS1	0.194681	-0.364201	0.208	0.174	1
ATP5F1D	0.208377	-0.460179	0.381	0.299	1
HIGD2A	0.215986	-0.310324	0.196	0.166	1
ARID5B	0.219484	-0.359171	0.412	0.339	1
PPP1CA	0.224221	-0.546013	0.234	0.191	1
SLC25A3	0.235467	-0.401357	0.302	0.281	1
RAC2	0.238307	-0.413529	0.32	0.263	1
EMP3	0.244992	-0.269122	0.526	0.415	1
ELF1	0.245144	-0.250269	0.175	0.183	1
CNBP	0.245451	-0.460185	0.412	0.358	1
SLC25A6	0.249025	-0.346327	0.567	0.471	1
ARF1	0.253883	-0.504866	0.372	0.323	1
PPP1R2	0.262692	-0.412834	0.193	0.167	1
HMGN1	0.27429	-0.430089	0.231	0.195	1
SCAND1	0.287371	-0.454504	0.247	0.206	1
STAT3	0.295797	-0.461674	0.153	0.154	1
VAPA	0.296626	-0.5001	0.189	0.184	1
EIF3M	0.302336	-0.270846	0.183	0.159	1
SNRPD2	0.30354	-0.368291	0.351	0.292	1
DDIT4	0.314482	-0.560264	0.253	0.211	1
SON	0.341948	-0.290158	0.378	0.318	1
HNRNPF	0.343567	-0.276184	0.174	0.153	1
TRIR	0.388946	-0.426713	0.317	0.29	1
GSTP1	0.40544	-0.522513	0.434	0.368	1
COX5B	0.408333	-0.554625	0.39	0.33	1
SERBP1	0.41797	-0.436027	0.257	0.217	1
CLDN11	0.42884	-0.351899	0.295	0.259	1
H2AFZ	0.449908	-0.75352	0.279	0.224	1
ARPC5	0.466287	-0.383165	0.155	0.137	1
DRAP1	0.502087	-0.56336	0.211	0.195	1
RBM17	0.507235	-0.371817	0.159	0.141	1
CCDC85B	0.511861	-0.48277	0.154	0.149	1
RAP1B	0.512251	-0.359543	0.176	0.17	1
HNRNPK	0.541366	-0.329373	0.233	0.222	1
ST13	0.547529	-0.298983	0.193	0.172	1
ZC3H15	0.550518	-0.399194	0.18	0.16	1
STK4	0.555155	-0.268784	0.196	0.179	1
BRK1	0.592366	-0.533302	0.187	0.174	1
ARHGDIA	0.603568	-0.445257	0.2	0.188	1
DDX24	0.604518	-0.398618	0.244	0.229	1
FKBP8	0.623784	-0.488083	0.19	0.167	1
VAMP8	0.638786	-0.592072	0.193	0.166	1
FAM177A1	0.650843	-0.481604	0.152	0.136	1
TOMM20	0.664199	-0.386029	0.26	0.229	1
SIVA1	0.697437	-0.589431	0.179	0.165	1
EIF4G2	0.699367	-0.464973	0.229	0.2	1
SF3B5	0.712017	-0.570973	0.237	0.204	1
HNRNPA3	0.719339	-0.357052	0.226	0.202	1
LAMTOR1	0.721911	-0.525075	0.169	0.157	1
RBM39	0.728222	-0.260324	0.4	0.364	1
DNAJB1	0.731806	-0.673941	0.285	0.252	1
YWHAQ	0.751347	-0.455902	0.151	0.136	1
ARL6IP4	0.76631	-0.458731	0.172	0.161	1
HNRNPC	0.768674	-0.265043	0.255	0.239	1
UBE2B	0.790787	-0.394206	0.204	0.19	1
ATP5MPL	0.799499	-0.606579	0.293	0.245	1
SF3B1	0.808148	-0.326954	0.18	0.172	1
APRT	0.812885	-0.543231	0.265	0.227	1
NDUFB9	0.819912	-0.64285	0.232	0.205	1
PRELID1	0.822448	-0.764792	0.287	0.24	1
NDUFS5	0.839371	-0.682003	0.294	0.246	1
COX6C	0.848811	-0.482688	0.348	0.288	1
H2AFV	0.873525	-0.67533	0.189	0.169	1
SEPT7	0.876742	-0.276557	0.191	0.183	1
ATP6V0B	0.898486	-0.693192	0.344	0.278	1
SH3BGRL	0.930921	-0.380987	0.17	0.159	1
TMEM50A	0.937057	-0.521526	0.2	0.18	1
CDKN1A	0.938252	-0.425269	0.269	0.24	1
SLC7A5	0.941621	-0.441229	0.194	0.176	1
HSPA9	0.957782	-0.394158	0.153	0.142	1
GRB2	0.958232	-0.442393	0.302	0.265	1
CAP1	0.970223	-0.429421	0.15	0.139	1
SUMO2	0.979112	-0.487463	0.341	0.289	1
CDC37	0.985062	-0.461987	0.19	0.174	1
PSME1	0.996165	-0.442385	0.447	0.361	1

## Sheet: Wilcox.cd8t
	p_val	avg_log2FC	pct.1	pct.2	p_val_adj
GNLY	0	2.6293	0.525	0.072	0
CD8A	0	2.62252	0.308	0.019	0
GZMA	0	2.33251	0.328	0.045	0
CTSW	0	2.52056	0.473	0.068	0
CCL5	0	3.2751	0.753	0.107	0
NKG7	0	2.91273	0.655	0.066	0
CST7	8.39602e-228	1.89539	0.324	0.069	2.81384e-223
GZMH	7.66826e-221	1.91241	0.185	0.016	2.56994e-216
CD8B	3.25053e-205	1.77119	0.171	0.015	1.08938e-200
GZMB	1.12812e-201	2.16046	0.27	0.051	3.78079e-197
FTH1	1.2938e-193	-2.25429	0.724	0.918	4.33603e-189
CCL4	5.37503e-193	2.26555	0.22	0.033	1.80139e-188
CST3	5.06818e-188	-3.47904	0.036	0.386	1.69855e-183
LYZ	8.999e-161	-4.11868	0.071	0.384	3.01593e-156
GZMM	1.5459e-159	1.58034	0.234	0.049	5.18093e-155
CD7	2.35963e-151	1.56872	0.374	0.134	7.90808e-147
FCN1	7.61833e-146	-3.06639	0.009	0.294	2.55321e-141
TIMP1	5.42899e-145	-2.10152	0.059	0.371	1.81947e-140
G0S2	7.48429e-141	-3.22542	0.024	0.308	2.50828e-136
PSAP	5.61195e-139	-1.76912	0.148	0.469	1.88079e-134
S100A9	1.18205e-137	-3.34954	0.033	0.314	3.96153e-133
HLA-B	9.66739e-135	0.601131	0.913	0.93	3.23993e-130
FTL	4.70259e-134	-1.87534	0.679	0.86	1.57603e-129
S100A8	6.57273e-134	-3.59464	0.016	0.286	2.20278e-129
SPI1	3.01673e-132	-2.19089	0.007	0.271	1.01103e-127
PLAUR	1.20403e-131	-2.44738	0.013	0.28	4.03518e-127
NPC2	1.13356e-125	-1.61828	0.034	0.311	3.79902e-121
AIF1	1.08178e-123	-2.141	0.012	0.267	3.62549e-119
HLA-DRA	1.40667e-120	-2.18347	0.163	0.436	4.71431e-116
CTSS	2.06754e-120	-1.72685	0.064	0.341	6.92914e-116
S100A10	5.27936e-117	-1.50641	0.213	0.506	1.76932e-112
TKT	3.25749e-112	-1.68889	0.048	0.306	1.09172e-107
CDKN1A	3.83613e-112	-1.49277	0.035	0.289	1.28564e-107
B2M	2.82245e-109	0.468216	0.956	0.977	9.45915e-105
LST1	4.07553e-109	-1.90875	0.013	0.245	1.36587e-104
TYROBP	8.22577e-105	-2.03134	0.133	0.376	2.75679e-100
SERPINA1	2.04365e-104	-1.91444	0.009	0.229	6.84909e-100
RPS13	5.48031e-103	-0.668063	0.733	0.915	1.83667e-98
VIM	4.49164e-102	-1.31817	0.109	0.381	1.50533e-97
FOS	2.36875e-98	-1.03396	0.218	0.51	7.93864e-94
GRN	2.17968e-97	-1.37367	0.019	0.236	7.30497e-93
IFNGR2	6.40654e-97	-1.65433	0.005	0.209	2.14709e-92
FCER1G	6.22656e-96	-1.64349	0.043	0.273	2.08677e-91
FCGRT	3.18501e-93	-1.49648	0.011	0.214	1.06742e-88
LGALS1	1.2211e-90	-1.15238	0.148	0.416	4.0924e-86
SAT1	1.13232e-89	-0.905328	0.216	0.487	3.79486e-85
NEAT1	7.56394e-89	-1.04916	0.164	0.428	2.53498e-84
HOPX	2.04585e-88	1.42734	0.157	0.039	6.85646e-84
HIF1A	5.89926e-87	-1.25071	0.1	0.34	1.97708e-82
MAP3K8	1.86689e-86	-1.53194	0.066	0.287	6.25671e-82
RPS8	1.284e-85	-0.588563	0.805	0.941	4.30319e-81
LINC01871	2.8052e-85	1.30779	0.152	0.037	9.40136e-81
CFD	2.96738e-84	-1.75292	0.003	0.182	9.94489e-80
COTL1	5.34423e-83	-1.23652	0.116	0.353	1.79106e-78
S100A6	3.80749e-82	-1.49105	0.433	0.612	1.27604e-77
EMP3	2.20647e-81	-0.863037	0.2	0.478	7.39475e-77
MT-ND4L	2.11673e-78	0.677496	0.812	0.783	7.09402e-74
S100A11	2.69131e-78	-1.05982	0.19	0.44	9.01965e-74
HLA-C	9.16813e-77	0.569276	0.852	0.825	3.07261e-72
LAPTM5	1.54509e-76	-0.809794	0.385	0.637	5.17822e-72
HLA-A	3.45529e-75	0.57282	0.811	0.798	1.15801e-70
GRINA	5.66506e-75	-1.1817	0.027	0.21	1.89859e-70
ATP6V0B	9.19876e-74	-0.884178	0.098	0.327	3.08287e-69
MT-ATP8	3.24578e-73	0.727327	0.76	0.72	1.08779e-68
NINJ1	8.69285e-73	-1.13617	0.106	0.325	2.91332e-68
CLEC7A	1.19795e-72	-1.4447	0.002	0.158	4.01482e-68
SLC25A6	1.27422e-72	-0.705721	0.253	0.533	4.27044e-68
MALAT1	2.56496e-72	0.45724	0.999	0.995	8.59621e-68
RNF130	3.46026e-72	-1.2004	0.012	0.178	1.15967e-67
VSIR	1.15417e-71	-1.02758	0.051	0.246	3.86808e-67
HLA-DRB1	1.2016e-71	-1.51277	0.213	0.42	4.02703e-67
TYMP	2.81677e-71	-1.11438	0.045	0.234	9.44012e-67
CD14	1.0127e-70	-1.52692	0.003	0.155	3.39397e-66
LGALS3	2.08014e-70	-1.00347	0.104	0.321	6.97139e-66
PPIF	4.20404e-70	-1.3283	0.038	0.217	1.40894e-65
VCAN	3.99604e-69	-1.54391	0.012	0.171	1.33923e-64
ASAH1	6.14216e-69	-1.06834	0.035	0.212	2.05848e-64
CD3E	1.67084e-68	0.963275	0.398	0.223	5.59964e-64
CSF3R	2.65641e-68	-1.46225	0.002	0.15	8.90269e-64
MT-CYB	4.42956e-68	0.558587	0.897	0.906	1.48452e-63
APLP2	1.44638e-67	-1.17243	0.043	0.222	4.8474e-63
CTSH	4.07971e-67	-1.00989	0.027	0.196	1.36728e-62
CD74	6.20461e-67	-1.62496	0.564	0.698	2.07941e-62
IL32	9.05569e-67	0.925876	0.381	0.206	3.03492e-62
SLC25A37	3.16426e-66	-1.35048	0.02	0.179	1.06047e-61
CTSB	4.12198e-66	-1.04502	0.055	0.241	1.38144e-61
BCL2A1	8.2767e-66	-1.25122	0.023	0.184	2.77385e-61
GABARAP	4.19874e-64	-0.746337	0.164	0.402	1.40716e-59
IER3	4.0804e-63	-1.12409	0.043	0.214	1.36751e-58
CXCL8	5.64109e-63	-1.86177	0.01	0.154	1.89056e-58
IFITM1	9.19438e-62	0.962113	0.476	0.319	3.0814e-57
OAZ1	1.20219e-61	-0.709689	0.177	0.413	4.02902e-57
RNASET2	1.53714e-61	-0.753438	0.073	0.262	5.15156e-57
APOBEC3G	4.82611e-61	1.2003	0.154	0.051	1.61742e-56
RPLP1	6.7323e-60	-0.350585	0.912	0.977	2.25626e-55
CD3D	2.0235e-59	1.08019	0.292	0.148	6.78156e-55
MARCKSL1	8.71247e-59	-1.0278	0.027	0.178	2.9199e-54
HLA-DPA1	2.84362e-58	-1.22039	0.2	0.399	9.53011e-54
SERP1	4.78146e-58	-0.605375	0.171	0.404	1.60246e-53
TSPO	9.88875e-58	-0.892516	0.139	0.342	3.31412e-53
TAGLN2	2.51776e-57	-0.720392	0.162	0.379	8.43801e-53
TALDO1	5.28063e-55	-0.825251	0.045	0.202	1.76975e-50
HLA-DMA	1.14393e-54	-0.884013	0.065	0.231	3.83376e-50
GSTP1	1.18423e-54	-0.782232	0.199	0.414	3.96882e-50
ATP6V0C	6.10879e-54	-0.714069	0.103	0.293	2.0473e-49
ATP2B1-AS1	7.54244e-54	-1.0335	0.038	0.187	2.52777e-49
MCL1	1.07646e-53	-0.712213	0.115	0.305	3.60763e-49
JUN	1.82373e-53	0.920532	0.608	0.51	6.11206e-49
CD247	7.57961e-53	1.08613	0.23	0.105	2.54023e-48
PABPC1	4.93682e-52	-0.52486	0.364	0.622	1.65452e-47
RPS9	1.24078e-51	-0.417586	0.732	0.89	4.15835e-47
CRTAP	1.9415e-51	-0.769169	0.023	0.157	6.50676e-47
HLA-DRB5	6.60298e-51	-1.02577	0.149	0.33	2.21292e-46
TMSB10	7.70618e-51	-0.490556	0.82	0.92	2.58265e-46
RPL11	8.89419e-51	-0.438999	0.804	0.938	2.9808e-46
GPR183	1.04976e-50	-0.868707	0.023	0.156	3.51815e-46
H2AFY	1.69714e-48	-0.740737	0.037	0.175	5.68778e-44
GPX4	2.1158e-48	-0.561444	0.155	0.357	7.09089e-44
HLA-DQB1	5.8668e-48	-1.16189	0.033	0.164	1.9662e-43
ALDOA	2.27042e-47	-0.633123	0.121	0.304	7.60908e-43
RPL22	2.53625e-47	-0.476608	0.526	0.779	8.5e-43
PFDN5	6.71374e-46	-0.471066	0.471	0.71	2.25004e-41
KDELR1	5.79834e-45	-0.482864	0.041	0.177	1.94325e-40
MT-CO2	7.45332e-45	0.377375	0.973	0.975	2.4979e-40
RILPL2	4.69381e-44	-0.776881	0.051	0.187	1.57308e-39
CALM1	5.64104e-44	0.755084	0.592	0.546	1.89054e-39
NAMPT	1.69084e-43	-0.897889	0.03	0.151	5.66668e-39
ARRB2	2.81497e-43	-0.731362	0.058	0.198	9.4341e-39
SYNGR2	3.26079e-43	-0.646348	0.081	0.233	1.09282e-38
MT-ATP6	1.07323e-42	0.461041	0.876	0.888	3.59682e-38
GSTO1	8.18207e-42	-0.619459	0.037	0.16	2.74214e-37
RPL8	1.24198e-41	-0.395763	0.693	0.887	4.16237e-37
KLRB1	2.05469e-41	0.855886	0.189	0.085	6.88609e-37
RPL39	3.48938e-41	-0.392211	0.832	0.943	1.16943e-36
RPL32	6.28607e-41	-0.442046	0.839	0.942	2.10671e-36
GRB2	1.16731e-40	-0.491243	0.128	0.3	3.91213e-36
CD83	1.19719e-40	-1.02993	0.037	0.156	4.01225e-36
CARD19	2.624e-40	-0.724041	0.036	0.155	8.79406e-36
EEF2	5.991e-40	-0.420465	0.418	0.657	2.00783e-35
CXCR3	7.4838e-40	1.02544	0.156	0.067	2.50812e-35
CD2	2.13833e-39	1.00656	0.225	0.116	7.1664e-35
LTB	2.73383e-39	-1.00714	0.168	0.319	9.16217e-35
PKM	6.11809e-38	-0.50809	0.138	0.303	2.05042e-33
ATP5MC2	9.27933e-38	-0.396898	0.317	0.545	3.10988e-33
BID	9.90436e-38	-0.671543	0.037	0.152	3.31935e-33
RHOG	1.23449e-37	-0.562174	0.11	0.263	4.13728e-33
RPL29	4.12109e-37	-0.360361	0.746	0.896	1.38114e-32
HLA-DPB1	4.16754e-37	-0.947109	0.164	0.313	1.39671e-32
RACK1	4.47402e-37	-0.394046	0.629	0.825	1.49942e-32
TMSB4X	6.81183e-37	0.385301	0.843	0.861	2.28292e-32
TMEM219	7.22551e-37	-0.46183	0.075	0.212	2.42156e-32
RPL7	1.26428e-36	-0.436478	0.427	0.659	4.23712e-32
COX4I1	1.31671e-36	-0.377556	0.42	0.662	4.41282e-32
RPL18A	2.61821e-36	-0.384192	0.791	0.923	8.77468e-32
ARPC3	3.85151e-36	-0.437852	0.244	0.445	1.29079e-31
ATP6V1F	4.58632e-36	-0.491906	0.085	0.224	1.53706e-31
CNPY3	7.46801e-36	-0.51225	0.06	0.185	2.50283e-31
ERP29	9.42412e-36	-0.389241	0.134	0.299	3.1584e-31
JUNB	1.12193e-35	-0.457498	0.335	0.54	3.76003e-31
FXYD5	1.22869e-35	-0.45882	0.33	0.539	4.11785e-31
HCST	2.85365e-35	0.844218	0.395	0.3	9.56373e-31
EIF3E	3.96099e-35	-0.443558	0.124	0.281	1.32749e-30
ALKBH7	1.44338e-34	-0.509122	0.043	0.154	4.83735e-30
RAC1	2.24598e-34	-0.517026	0.054	0.171	7.52719e-30
SERPINB1	2.77095e-34	-0.519981	0.072	0.199	9.28656e-30
MTRNR2L12	3.4431e-34	0.45338	0.955	0.949	1.15392e-29
LAMTOR4	3.74344e-34	-0.393509	0.11	0.258	1.25457e-29
EIF3K	6.51153e-34	-0.351348	0.251	0.456	2.18227e-29
FOSB	9.46489e-34	-0.387727	0.064	0.184	3.17206e-29
SNHG15	1.00206e-33	-0.584514	0.05	0.164	3.35829e-29
DUSP2	1.12793e-33	1.08005	0.276	0.176	3.78015e-29
RPL19	2.40442e-33	-0.330021	0.838	0.942	8.05817e-29
TRBC1	3.5029e-33	0.955954	0.159	0.075	1.17396e-28
EIF3H	5.02315e-33	-0.362803	0.152	0.316	1.68346e-28
RPS2	6.4395e-33	-0.328459	0.781	0.91	2.15813e-28
ENO1	7.44776e-33	-0.368517	0.123	0.272	2.49604e-28
CD3G	1.96383e-32	0.849335	0.176	0.088	6.58157e-28
PLP2	2.41446e-32	-0.351272	0.156	0.319	8.09181e-28
NACA	5.95129e-32	-0.337157	0.625	0.821	1.99452e-27
VASP	6.64228e-32	-0.467385	0.067	0.187	2.22609e-27
GDI2	9.27117e-32	-0.410966	0.054	0.165	3.10714e-27
ZFAS1	1.08381e-31	-0.42578	0.173	0.338	3.63229e-27
ZFP36L1	1.67645e-31	-0.417251	0.196	0.362	5.61847e-27
GPSM3	1.8623e-31	-0.430159	0.157	0.313	6.24132e-27
SSR3	2.06518e-31	-0.336474	0.055	0.167	6.92124e-27
HSPA1A	3.11769e-31	1.1394	0.334	0.23	1.04486e-26
TPT1	3.65554e-31	-0.316478	0.836	0.936	1.22512e-26
PRELID1	5.38471e-31	-0.326094	0.124	0.272	1.80463e-26
CHCHD10	5.87296e-31	-0.385449	0.055	0.166	1.96826e-26
LAMTOR1	9.18243e-31	-0.32501	0.063	0.179	3.0774e-26
SMDT1	1.34933e-30	-0.362746	0.08	0.204	4.52215e-26
GNG5	1.67239e-30	-0.300249	0.174	0.344	5.60484e-26
SYNE2	4.19842e-30	1.00379	0.16	0.08	1.40706e-25
RPS5	4.58398e-30	-0.413477	0.538	0.742	1.53628e-25
ATF4	4.76789e-30	-0.335846	0.052	0.16	1.59791e-25
SLC25A5	4.96278e-30	-0.365984	0.179	0.343	1.66323e-25
PTPRE	1.08006e-29	-0.532228	0.071	0.186	3.61971e-25
AP2S1	2.11091e-29	-0.419839	0.055	0.163	7.0745e-25
LAPTM4A	2.8451e-28	-0.306661	0.07	0.184	9.53507e-24
CYBA	3.84762e-28	-0.402925	0.345	0.52	1.28949e-23
LRRFIP1	5.20417e-28	-0.368301	0.137	0.277	1.74412e-23
UBA52	6.40794e-28	-0.286644	0.616	0.823	2.14756e-23
RPL9	1.4526e-27	-0.382161	0.66	0.835	4.86825e-23
RPL12	1.92206e-27	-0.326727	0.695	0.862	6.4416e-23
RPS11	3.10309e-27	-0.335045	0.438	0.657	1.03997e-22
RPLP0	3.38954e-27	-0.323757	0.642	0.824	1.13597e-22
RPS19	4.21708e-27	0.262146	0.886	0.929	1.41331e-22
SH3BGRL	4.56403e-27	-0.380446	0.071	0.179	1.52959e-22
RPL5	6.62397e-27	-0.333645	0.602	0.794	2.21996e-22
ANP32B	1.4258e-26	-0.309519	0.149	0.292	4.77844e-22
NDUFB9	1.51589e-26	-0.324987	0.105	0.23	5.08035e-22
ITGAE	1.57099e-26	1.24396	0.154	0.083	5.26502e-22
EEF1B2	2.76632e-26	-0.358771	0.463	0.67	9.27104e-22
PPA1	2.83341e-26	-0.380408	0.063	0.165	9.49588e-22
FAU	2.95019e-26	-0.284616	0.787	0.932	9.88726e-22
LCK	3.46444e-26	0.794228	0.17	0.091	1.16107e-21
CLIC1	6.05688e-26	-0.353294	0.283	0.46	2.0299e-21
TNFRSF1B	8.19312e-26	-0.502053	0.122	0.244	2.74584e-21
CCNI	8.89277e-26	-0.275705	0.303	0.499	2.98032e-21
NCF1	9.27876e-26	-0.314413	0.081	0.191	3.10968e-21
RPL4	1.06533e-25	-0.318002	0.49	0.7	3.57034e-21
GNB2	1.09643e-25	-0.30333	0.116	0.245	3.67458e-21
KLF3	1.26699e-25	-0.474101	0.064	0.164	4.24618e-21
EIF3L	1.96307e-25	-0.299743	0.151	0.291	6.57903e-21
SNX3	1.98193e-25	-0.299906	0.074	0.182	6.64225e-21
CD37	6.26833e-25	-0.38628	0.281	0.453	2.10077e-20
UPP1	1.09424e-24	-0.340419	0.131	0.258	3.66723e-20
S100A4	1.29659e-24	-0.601495	0.523	0.608	4.34539e-20
ZYX	1.85804e-24	-0.391615	0.129	0.254	6.22705e-20
CSTB	3.35931e-24	-0.28925	0.08	0.186	1.12584e-19
LDHB	7.12345e-24	-0.356629	0.163	0.297	2.38735e-19
PTP4A2	1.01658e-23	-0.328626	0.065	0.162	3.40698e-19
STK17A	2.46561e-23	0.720605	0.322	0.236	8.26325e-19
HSPA1B	3.86912e-23	1.18297	0.295	0.214	1.2967e-18
EVL	7.00966e-23	0.956541	0.193	0.118	2.34922e-18
RPS3A	1.01382e-22	-0.344358	0.8	0.913	3.39773e-18
RARRES3	1.11788e-22	0.971769	0.226	0.151	3.74647e-18
RIOK3	2.7079e-22	-0.28842	0.078	0.177	9.07524e-18
GABARAPL1	2.81831e-22	-0.436707	0.127	0.24	9.44527e-18
LDHA	2.85096e-22	0.84079	0.364	0.307	9.5547e-18
ST13	4.95305e-22	-0.297423	0.09	0.193	1.65997e-17
TUBB	8.52717e-22	-0.362386	0.096	0.2	2.8578e-17
ALOX5AP	9.09136e-22	1.00288	0.236	0.162	3.04688e-17
HSP90AA1	9.11333e-22	0.876873	0.469	0.423	3.05424e-17
PNPLA2	1.07644e-21	-0.291736	0.063	0.153	3.60757e-17
SRGN	1.63394e-21	-0.622351	0.492	0.596	5.47597e-17
H3F3A	2.59838e-21	-0.328802	0.498	0.667	8.70821e-17
TMEM123	2.66077e-21	-0.393871	0.062	0.15	8.91731e-17
RPL34	6.79464e-21	-0.284275	0.842	0.944	2.27716e-16
MTRNR2L8	8.83168e-21	0.447385	0.861	0.881	2.95985e-16
PTPRC	2.03485e-20	0.835334	0.349	0.289	6.81959e-16
SPOCK2	2.38156e-20	0.708675	0.277	0.197	7.98155e-16
HLA-E	2.67513e-20	0.509282	0.625	0.659	8.96544e-16
POLR1D	4.30301e-20	-0.331631	0.078	0.169	1.44211e-15
IFITM3	6.42339e-20	-0.560136	0.075	0.161	2.15273e-15
HERPUD1	9.23971e-20	-0.274513	0.126	0.235	3.0966e-15
MT-ND3	7.76786e-19	0.350283	0.834	0.877	2.60332e-14
RPL36	1.21498e-17	-0.283066	0.721	0.865	4.0719e-13
ZNF331	3.04669e-16	-0.362162	0.079	0.158	1.02107e-11
DNAJB1	3.34211e-16	0.867457	0.305	0.245	1.12007e-11
RNF125	6.03406e-16	0.733557	0.15	0.092	2.02225e-11
RPL35A	7.0727e-16	-0.252223	0.776	0.904	2.37034e-11
TSC22D3	2.41892e-15	-0.253141	0.205	0.323	8.10677e-11
CD99	2.83077e-15	0.692535	0.391	0.361	9.48705e-11
RPS23	6.46768e-15	-0.266271	0.8	0.905	2.16758e-10
ARPC5L	8.73796e-15	0.903205	0.232	0.178	2.92844e-10
CD69	1.11157e-14	0.827261	0.22	0.159	3.72533e-10
GAPDH	4.23065e-14	-0.30668	0.624	0.721	1.41786e-09
PAXX	5.16217e-14	0.881439	0.205	0.153	1.73005e-09
MYL12A	8.52621e-14	0.660203	0.387	0.358	2.85747e-09
RHOB	1.02255e-11	1.2	0.204	0.158	3.42697e-07
MT-CO1	1.7271e-11	0.253526	0.955	0.945	5.78822e-07
SSR4	1.93693e-11	-0.658715	0.288	0.4	6.49143e-07
IGHG1	2.46365e-11	-2.17282	0.14	0.213	8.25666e-07
XBP1	2.66086e-11	-0.352567	0.142	0.218	8.9176e-07
MT2A	2.97662e-11	0.523653	0.276	0.224	9.97585e-07
HMGB1	7.74035e-11	0.483764	0.478	0.497	2.5941e-06
PARP8	2.49171e-10	0.616926	0.184	0.136	8.35072e-06
PTPN7	3.69814e-10	0.711943	0.168	0.123	1.2394e-05
ACAP1	6.22128e-10	0.848012	0.161	0.119	2.085e-05
SRSF7	1.17006e-09	0.708929	0.241	0.201	3.92135e-05
IGKV1-5	2.83992e-09	-2.68648	0.522	0.526	9.51772e-05
CD52	5.14368e-09	0.474061	0.481	0.488	0.000172385
LITAF	6.9147e-09	0.68865	0.302	0.28	0.000231739
MT-ND5	7.57904e-09	0.492071	0.527	0.575	0.000254004
RNF213	6.12279e-07	0.959348	0.206	0.178	0.0205199
DDX24	2.03881e-06	0.578198	0.252	0.226	0.0683288
HSPA8	5.98156e-06	0.607241	0.359	0.359	0.200466
TNFAIP3	9.6976e-06	0.579508	0.244	0.215	0.325005
JAK1	3.07163e-05	0.611741	0.245	0.229	1
HIST1H4C	3.18133e-05	0.427179	0.212	0.186	1
ARID4B	3.45344e-05	0.612061	0.202	0.178	1
SEPT7	4.63242e-05	0.610565	0.201	0.18	1
JTB	6.3539e-05	0.271429	0.169	0.239	1
IGHA1	8.45521e-05	-1.76654	0.138	0.186	1
RBM8A	0.000150519	0.65329	0.183	0.164	1
NDUFB7	0.000201684	0.253056	0.119	0.167	1
HSPE1	0.000223404	0.870195	0.168	0.148	1
KLF6	0.000449151	0.264361	0.235	0.309	1
DHRS7	0.000453603	0.26649	0.11	0.153	1
TUBA4A	0.000555523	0.6353	0.185	0.17	1
UBC	0.000733846	0.304045	0.663	0.748	1
CLEC2B	0.00104179	0.633539	0.153	0.136	1
SNU13	0.00167441	0.250057	0.152	0.202	1
TMEM59	0.0017514	0.287002	0.159	0.213	1
ARHGDIB	0.00212022	0.319706	0.419	0.447	1
SLC7A5	0.00308643	0.683642	0.186	0.177	1
HNRNPU	0.00375711	0.33064	0.168	0.218	1
STK17B	0.00412091	0.482591	0.266	0.267	1
DBI	0.00453452	0.347548	0.12	0.159	1
MT-ND6	0.00487684	0.286255	0.189	0.248	1
PGK1	0.00529577	0.252561	0.207	0.269	1
PSMA7	0.00608582	0.562049	0.259	0.268	1
VCP	0.00675974	0.375605	0.141	0.184	1
CIB1	0.00843049	0.267718	0.215	0.278	1
FLNA	0.00863999	0.282932	0.166	0.213	1
IRF1	0.0105244	0.531294	0.256	0.258	1
RALY	0.0105643	0.315376	0.145	0.189	1
EIF4A2	0.0108941	0.314423	0.149	0.19	1
TAPBP	0.0111831	0.334215	0.148	0.191	1
RBM25	0.0167258	0.301041	0.123	0.156	1
SRSF10	0.0192797	0.288721	0.139	0.175	1
PSMB8	0.0221658	0.264615	0.14	0.176	1
AKAP13	0.0227962	0.393701	0.139	0.175	1
SF3B2	0.0255866	0.314294	0.141	0.178	1
BSG	0.0294406	0.393171	0.124	0.158	1
HSPA5	0.0300691	0.516849	0.266	0.282	1
BZW1	0.0317587	0.291987	0.184	0.231	1
EMD	0.0352529	0.315719	0.126	0.158	1
RWDD1	0.0381426	0.311291	0.159	0.199	1
TGFB1	0.0436359	0.300297	0.16	0.199	1
REEP5	0.0463499	0.401361	0.149	0.187	1
HNRNPA3	0.0585271	0.280027	0.172	0.212	1
DDX5	0.0595543	0.369899	0.46	0.541	1
IGKV3-20	0.0612183	-3.11443	0.232	0.275	1
MSN	0.0647352	0.312097	0.166	0.205	1
TECR	0.0679716	0.389211	0.122	0.15	1
ACTR3	0.0735352	0.296011	0.129	0.156	1
C9orf78	0.0796522	0.454037	0.175	0.174	1
PRRC2C	0.0801314	0.264981	0.239	0.295	1
IFITM2	0.0807209	0.335313	0.292	0.308	1
SRSF3	0.0825277	0.356351	0.189	0.234	1
STRAP	0.0835498	0.293303	0.126	0.152	1
RPS26	0.0914899	0.281142	0.489	0.582	1
UBB	0.0929559	0.447034	0.313	0.348	1
H2AFZ	0.0976603	0.291914	0.195	0.238	1
SMG1	0.101293	0.657864	0.165	0.165	1
SKP1	0.105942	0.384582	0.131	0.159	1
DDX6	0.110877	0.453577	0.165	0.165	1
PDIA3	0.113907	0.288092	0.24	0.297	1
SERBP1	0.11484	0.293855	0.189	0.23	1
PNISR	0.135802	0.440651	0.173	0.209	1
AD000090.1	0.153843	0.373707	0.343	0.413	1
YWHAZ	0.154897	0.274112	0.309	0.384	1
TAX1BP1	0.161703	0.289555	0.148	0.175	1
MYH9	0.162493	0.297088	0.199	0.236	1
TNRC6B	0.170688	0.373953	0.127	0.15	1
ID2	0.171562	0.58349	0.239	0.254	1
SQSTM1	0.197368	0.395341	0.233	0.281	1
MYL12B	0.207036	0.288735	0.278	0.341	1
IGKC	0.220156	-1.69658	0.4	0.456	1
AMFR	0.225715	0.390406	0.401	0.467	1
LEPROTL1	0.233275	0.351425	0.214	0.219	1
NR4A2	0.240573	0.265387	0.131	0.152	1
CALR	0.243817	0.318745	0.232	0.28	1
CYTIP	0.256965	0.392021	0.162	0.189	1
STK4	0.269968	0.430287	0.177	0.182	1
CLDN11	0.2747	0.427562	0.227	0.271	1
RAC2	0.275439	0.398808	0.254	0.274	1
HSPB1	0.299649	0.555331	0.194	0.221	1
ANXA11	0.327806	0.370278	0.137	0.16	1
SOD1	0.339547	0.287996	0.17	0.194	1
LY6E	0.35868	0.274694	0.197	0.229	1
HNRNPH3	0.375808	0.388714	0.161	0.167	1
RAP1B	0.392732	0.335494	0.152	0.174	1
PPP1R2	0.419069	0.43183	0.151	0.174	1
TXNIP	0.42478	0.297894	0.332	0.398	1
TMEM50A	0.430896	0.394199	0.161	0.187	1
NCL	0.466168	0.404476	0.177	0.206	1
TNFSF13B	0.469967	0.295633	0.454	0.566	1
SRSF5	0.499879	0.421108	0.261	0.293	1
DDIT4	0.501731	0.594621	0.204	0.218	1
LCP1	0.531639	0.358557	0.237	0.258	1
ARL6IP5	0.538647	0.421492	0.198	0.214	1
SF3B1	0.55089	0.328222	0.156	0.177	1
KMT2E	0.582323	0.45591	0.242	0.27	1
FNBP1	0.588869	0.399764	0.134	0.151	1
LCP2	0.595191	0.395373	0.141	0.158	1
SRRM1	0.625483	0.36383	0.231	0.271	1
SRSF11	0.637264	0.397917	0.165	0.187	1
CORO1A	0.647821	0.292905	0.309	0.36	1
PSMB9	0.67934	0.416627	0.168	0.19	1
TRMT112	0.720616	0.469468	0.166	0.182	1
IGLV2-18	0.721035	-2.19819	0.235	0.265	1
COX6C	0.729245	0.345342	0.256	0.303	1
PIK3R1	0.794462	0.35623	0.15	0.16	1
HNRNPA2B1	0.810991	0.460421	0.3	0.352	1
PPP1R18	0.816419	0.425037	0.148	0.16	1
HLA-F	0.822475	0.490402	0.163	0.183	1
ARGLU1	0.851115	0.533217	0.144	0.155	1
DNAJB6	0.866033	0.416101	0.176	0.198	1
RBPJ	0.868104	0.471594	0.159	0.173	1
SON	0.916546	0.423246	0.286	0.334	1
UBL5	0.918793	0.472188	0.228	0.267	1
RBM39	0.923989	0.33573	0.321	0.379	1
EID1	0.934744	0.445883	0.155	0.172	1
RASSF5	0.954446	0.335352	0.149	0.163	1
CD53	0.963304	0.4354	0.151	0.164	1
RAN	0.968527	0.376219	0.186	0.208	1
IDS	0.986768	0.347108	0.181	0.199	1

## Sheet: Wilcox.macro
	p_val	avg_log2FC	pct.1	pct.2	p_val_adj
C1QA	0	3.5168	0.423	0.016	0
C1QC	0	3.18314	0.388	0.007	0
C1QB	0	3.06734	0.354	0.007	0
PTAFR	0	1.57584	0.438	0.013	0
GBP1	0	2.64018	0.619	0.036	0
FCGR1A	0	1.64985	0.412	0.012	0
MNDA	0	1.72397	0.515	0.028	0
SLAMF8	0	1.4603	0.365	0.006	0
FCGR3A	0	2.41875	0.612	0.022	0
FN1	0	3.30025	0.662	0.022	0
LAP3	0	2.14134	0.688	0.06	0
CXCL9	0	4.44807	0.685	0.012	0
CXCL10	0	4.49634	0.527	0.006	0
CXCL11	0	1.74285	0.262	0.001	0
SPP1	0	3.13018	0.277	0.004	0
SLC1A3	0	1.08666	0.219	0.002	0
CSF1R	0	1.73142	0.454	0.019	0
TREM2	0	1.43497	0.25	0.001	0
CALHM6	0	2.57531	0.638	0.044	0
FGL2	0	2.18791	0.573	0.025	0
TMEM176B	0	3.21186	0.8	0.016	0
TMEM176A	0	2.62652	0.677	0.017	0
VSIG4	0	1.25668	0.262	0.002	0
IDO1	0	2.1022	0.373	0.005	0
GSN	0	2.4124	0.7	0.038	0
SMCO4	0	1.63011	0.504	0.027	0
RASSF4	0	1.97982	0.523	0.025	0
ANKRD22	0	1.43516	0.327	0.003	0
C15orf48	0	3.49109	0.788	0.052	0
IGSF6	0	2.38878	0.638	0.025	0
MMP2-AS1	0	0.83748	0.204	0.002	0
APOC1	0	3.43891	0.358	0.007	0
IL4I1	0	1.85349	0.473	0.01	0
FPR3	0	1.22241	0.3	0.003	0
LGALS2	0	2.53345	0.681	0.029	0
APOE	3.53756e-285	4.01491	0.319	0.011	1.18558e-280
SLCO2B1	3.64136e-285	0.798781	0.177	0.002	1.22037e-280
LHFPL2	5.02223e-277	0.99357	0.2	0.003	1.68315e-272
CLEC5A	7.22167e-277	0.957014	0.2	0.003	2.42027e-272
GPR84	1.98177e-273	1.3844	0.285	0.009	6.64169e-269
NAIP	1.62877e-268	1.2418	0.312	0.011	5.45866e-264
RNASE1	1.48187e-266	2.4232	0.227	0.005	4.96633e-262
SLC8A1	2.2477e-265	1.46316	0.331	0.014	7.53293e-261
TFEC	5.04565e-264	0.994813	0.262	0.007	1.691e-259
CD40	5.61655e-264	1.46524	0.438	0.027	1.88233e-259
CTSZ	1.11113e-257	2.02268	0.638	0.064	3.72383e-253
HLA-DQB1	1.91181e-257	2.68258	0.85	0.123	6.40724e-253
LILRB4	5.51065e-252	1.57501	0.404	0.023	1.84684e-247
TYMP	1.17293e-245	2.91672	0.923	0.182	3.93095e-241
CD81	8.73265e-245	1.43925	0.415	0.026	2.92666e-240
FBP1	1.84573e-242	2.22665	0.531	0.046	6.18578e-238
HLA-DQA1	1.32637e-239	2.52835	0.742	0.094	4.4452e-235
CAPG	3.76769e-238	2.51664	0.812	0.123	1.2627e-233
P2RY13	2.57465e-231	1.05254	0.215	0.005	8.62867e-227
PLA2G7	7.9613e-230	1.30441	0.262	0.009	2.66815e-225
CCL2	1.53535e-227	2.36033	0.258	0.009	5.14557e-223
MARCO	5.89775e-227	1.82991	0.308	0.014	1.97657e-222
NRP2	3.99642e-222	1.17993	0.258	0.01	1.33936e-217
MRC1	3.30409e-221	0.762496	0.158	0.002	1.10733e-216
LAMP3	3.80254e-221	1.22554	0.185	0.004	1.27438e-216
CLEC10A	1.67577e-217	1.3503	0.323	0.017	5.61619e-213
HCK	2.08008e-216	1.57778	0.458	0.036	6.97117e-212
VAMP5	2.72188e-209	2.16862	0.696	0.096	9.12212e-205
SAMHD1	8.1636e-207	1.63405	0.592	0.065	2.73595e-202
NR1H3	1.01021e-205	0.992368	0.181	0.004	3.38563e-201
SNX10	4.73414e-204	1.77667	0.512	0.05	1.5866e-199
SLC16A3	1.04911e-202	1.68348	0.488	0.046	3.516e-198
STAT1	3.46782e-202	1.77644	0.669	0.086	1.16221e-197
C1orf54	5.31575e-200	1.23723	0.238	0.009	1.78152e-195
GPNMB	1.73135e-198	1.13938	0.2	0.006	5.80245e-194
CTSH	2.55023e-197	2.22306	0.815	0.149	8.54683e-193
FCGR2B	2.47277e-195	1.59354	0.369	0.027	8.28724e-191
MS4A6A	5.0903e-189	1.88399	0.592	0.073	1.70596e-184
MYOF	1.36132e-188	0.935661	0.215	0.008	4.56232e-184
SERPING1	1.56002e-187	0.903741	0.292	0.016	5.22824e-183
PEA15	9.44686e-187	1.51707	0.519	0.055	3.16602e-182
PRDX1	8.6725e-184	2.35719	0.773	0.143	2.9065e-179
ATOX1	1.40221e-183	1.89632	0.612	0.083	4.69937e-179
GLUL	4.72183e-183	2.3205	0.681	0.106	1.58247e-178
CIITA	1.44721e-181	1.17378	0.304	0.018	4.85016e-177
MMP9	2.89183e-181	1.54508	0.212	0.008	9.69168e-177
YWHAH	3.68136e-179	1.70701	0.573	0.071	1.23377e-174
MMP14	2.2286e-178	0.84572	0.235	0.01	7.46894e-174
HLA-DMB	2.10386e-174	1.47841	0.538	0.063	7.05088e-170
TNFSF13	1.28041e-173	1.29848	0.415	0.037	4.29116e-169
CTSB	3.10477e-173	3.00933	0.835	0.192	1.04053e-168
HLA-DRA	2.49161e-172	2.84114	0.981	0.373	8.35039e-168
MT1G	8.94143e-172	2.38699	0.165	0.005	2.99663e-167
MARCKS	1.61616e-171	1.3611	0.358	0.028	5.41641e-167
TNFAIP8L2	2.53861e-171	0.662611	0.212	0.008	8.50791e-167
C3AR1	2.13137e-170	0.870884	0.208	0.008	7.14308e-166
RAB13	2.67538e-170	1.17681	0.308	0.021	8.96627e-166
HLA-DPB1	1.40378e-169	2.3931	0.942	0.27	4.70462e-165
PSME2	9.21875e-169	2.27986	0.885	0.223	3.08957e-164
PAK1	9.60729e-167	1.21201	0.373	0.031	3.21979e-162
A2M	1.05027e-166	0.680876	0.165	0.005	3.51989e-162
CTSL	2.68053e-165	1.79195	0.412	0.039	8.98352e-161
ARHGAP18	5.80863e-165	0.965028	0.312	0.022	1.9467e-160
GRN	2.54014e-164	2.07364	0.827	0.182	8.51301e-160
ANXA2	2.21422e-163	2.23065	0.819	0.185	7.42073e-159
GBP4	1.37619e-160	1.20449	0.388	0.035	4.61216e-156
CYBB	3.63907e-159	1.64897	0.6	0.086	1.2196e-154
CTSC	8.17972e-159	2.06797	0.7	0.126	2.74135e-154
FCER1G	6.5239e-158	2.39327	0.846	0.216	2.18642e-153
HSPB1	1.96183e-156	2.24086	0.862	0.2	6.57487e-152
DYNLL1	8.33771e-153	1.47371	0.669	0.111	2.7943e-148
HLA-DPA1	2.03905e-152	2.38562	0.962	0.349	6.83367e-148
HLA-DRB1	5.99574e-152	2.39295	0.969	0.368	2.00941e-147
TGFBI	1.03666e-151	1.47206	0.481	0.058	3.47426e-147
NRP1	2.68871e-151	0.728957	0.158	0.005	9.01094e-147
PSTPIP2	7.97199e-151	1.13067	0.308	0.023	2.67173e-146
ALDH2	1.51542e-150	1.36012	0.508	0.065	5.07878e-146
SOD2	4.16074e-150	1.68417	0.612	0.095	1.39443e-145
HLA-DRB5	1.582e-149	2.19289	0.938	0.282	5.30192e-145
CSTB	3.44023e-149	2.17993	0.742	0.152	1.15296e-144
ARHGEF10L	9.30627e-149	0.730685	0.158	0.005	3.1189e-144
HSPA1A	6.38302e-148	1.75332	0.931	0.231	2.13921e-143
AKR1A1	5.93509e-146	1.59965	0.592	0.095	1.98909e-141
SERPINA1	1.9981e-145	1.88723	0.804	0.174	6.69645e-141
FPR1	1.41596e-144	1.50807	0.5	0.065	4.74544e-140
P2RY6	4.33881e-144	0.733333	0.192	0.009	1.45411e-139
PTTG1IP	3.2083e-143	1.26295	0.496	0.064	1.07523e-138
LAIR1	1.79333e-141	1.00348	0.315	0.026	6.01017e-137
CD163	3.18256e-141	0.946809	0.219	0.012	1.0666e-136
CNDP2	3.22781e-141	1.11548	0.377	0.038	1.08177e-136
MCTP1	8.11757e-141	0.936814	0.215	0.012	2.72052e-136
RENBP	9.01434e-141	0.772929	0.231	0.013	3.02107e-136
ATP6V1B2	9.55182e-141	1.11641	0.412	0.045	3.2012e-136
PPA1	2.3455e-140	1.93662	0.688	0.133	7.8607e-136
EPSTI1	7.16104e-140	0.968401	0.308	0.025	2.39995e-135
ADAP2	1.61311e-139	0.958209	0.258	0.017	5.40617e-135
RHOB	2.60087e-139	1.78612	0.738	0.152	8.71655e-135
FCGR2A	5.2955e-139	1.30214	0.4	0.043	1.77473e-134
HLA-DQB2	7.28213e-138	0.565917	0.208	0.011	2.44053e-133
S100A11	7.72843e-138	2.19599	0.958	0.381	2.59011e-133
ACP2	2.94085e-137	0.850595	0.242	0.016	9.85597e-133
CD14	4.13455e-137	1.79813	0.646	0.115	1.38565e-132
AIF1	3.0091e-135	1.77457	0.854	0.206	1.00847e-130
GCA	9.10996e-135	1.04167	0.342	0.033	3.05311e-130
VAMP8	1.18933e-134	1.64482	0.742	0.155	3.98592e-130
GK	3.44705e-134	1.21845	0.296	0.024	1.15524e-129
NPC2	4.12999e-133	1.97382	0.873	0.246	1.38412e-128
RNASE6	5.26471e-132	1.1809	0.327	0.031	1.76442e-127
WARS	5.32189e-132	1.88589	0.527	0.082	1.78358e-127
TMEM51	1.03266e-131	0.821832	0.162	0.006	3.46087e-127
MARCH1	1.58156e-131	0.771848	0.227	0.014	5.30045e-127
CD74	2.30562e-131	2.36452	0.996	0.666	7.72706e-127
IER5	1.45376e-130	1.17374	0.354	0.036	4.87213e-126
OSCAR	1.55761e-130	0.622491	0.169	0.007	5.22016e-126
SLAMF7	1.49259e-129	1.21458	0.35	0.037	5.00225e-125
ADA2	4.30938e-128	1.23798	0.419	0.052	1.44424e-123
CD68	6.24418e-128	1.64201	0.608	0.108	2.09267e-123
KCTD12	3.50455e-127	1.03218	0.25	0.018	1.17451e-122
BANF1	2.57866e-126	1.30723	0.519	0.079	8.64212e-122
SCIMP	3.12369e-125	0.719948	0.188	0.01	1.04687e-120
NAGK	3.23141e-125	1.03341	0.346	0.036	1.08297e-120
PLEK	4.91553e-125	1.96101	0.608	0.111	1.64739e-120
HSPA1B	1.43822e-124	1.39251	0.865	0.212	4.82004e-120
C1orf162	6.32567e-124	1.3117	0.512	0.077	2.11998e-119
TMSB10	7.78474e-123	1.58083	1	0.9	2.60898e-118
TXN	1.58017e-122	2.28034	0.692	0.151	5.29577e-118
HSPE1	1.89193e-122	1.22859	0.696	0.137	6.34061e-118
HLA-DQA2	7.88828e-122	0.616493	0.162	0.007	2.64368e-117
MFSD1	1.26327e-121	1.14311	0.385	0.046	4.23372e-117
CYFIP1	7.24428e-121	0.675981	0.212	0.013	2.42785e-116
P2RX7	1.13373e-120	0.705344	0.154	0.006	3.79957e-116
TLR2	2.61966e-120	0.895981	0.238	0.017	8.77953e-116
SMIM25	4.695e-120	1.10547	0.319	0.032	1.57348e-115
CLEC4E	5.46643e-120	0.709682	0.204	0.012	1.83202e-115
IL18BP	5.74175e-120	0.723161	0.208	0.013	1.92429e-115
LILRB1	1.98242e-118	0.943541	0.25	0.02	6.64387e-114
JAK2	5.12048e-118	0.964227	0.254	0.02	1.71608e-113
HLA-DMA	1.50097e-117	1.52674	0.781	0.187	5.03037e-113
HSPH1	3.32192e-117	1.30899	0.469	0.069	1.11331e-112
NDUFB2	1.43055e-115	1.37052	0.758	0.174	4.79434e-111
DAPP1	5.46485e-112	0.899751	0.25	0.021	1.83149e-107
HNMT	1.31886e-111	0.940691	0.292	0.029	4.42002e-107
CSF2RB	7.67053e-111	0.671996	0.173	0.01	2.5707e-106
SLC39A8	1.06852e-110	1.15774	0.277	0.026	3.58105e-106
DAB2	1.80095e-109	0.680248	0.154	0.007	6.03569e-105
NECTIN2	4.32816e-109	1.12595	0.288	0.029	1.45054e-104
MRPL52	3.08137e-108	1.18294	0.535	0.096	1.03269e-103
HLA-DOA	8.25228e-108	0.674006	0.181	0.011	2.76567e-103
ACP5	1.07965e-107	1.20857	0.365	0.046	3.61832e-103
NEK6	1.29872e-107	0.886008	0.262	0.024	4.35254e-103
FUOM	1.43892e-107	0.979999	0.327	0.038	4.8224e-103
UBE2E2	4.2094e-106	0.857223	0.269	0.026	1.41074e-101
ALOX5	5.38853e-106	1.01446	0.342	0.041	1.80591e-101
DBI	7.44939e-106	1.29075	0.65	0.139	2.49659e-101
PSMB9	1.02518e-105	1.26362	0.738	0.172	3.4358e-101
NUB1	1.34144e-105	0.960727	0.358	0.044	4.49569e-101
PSMB10	2.03661e-105	1.23196	0.627	0.129	6.82551e-101
GLIPR2	9.76823e-105	0.995432	0.423	0.061	3.27372e-100
HK3	2.37267e-104	0.666242	0.15	0.007	7.95176e-100
CCND1	6.00798e-103	0.816727	0.188	0.013	2.01351e-98
HAPLN3	1.6107e-102	0.864817	0.25	0.023	5.39811e-98
DRAM1	9.19026e-102	0.86777	0.269	0.027	3.08002e-97
NAGA	2.02602e-101	0.775594	0.258	0.025	6.79001e-97
ARPC5	2.57374e-101	1.23714	0.612	0.127	8.62564e-97
ATP5MF	8.82669e-101	1.19413	0.669	0.15	2.95818e-96
GRINA	6.25565e-100	1.35329	0.692	0.164	2.09652e-95
GBP5	4.65917e-99	1.19865	0.462	0.076	1.56147e-94
ATP6V0E1	1.9561e-98	1.22366	0.662	0.151	6.55568e-94
FSCN1	4.08141e-98	2.02875	0.173	0.011	1.36784e-93
GNS	1.67994e-97	1.0551	0.296	0.034	5.63015e-93
CTSD	3.25352e-97	1.80036	0.396	0.061	1.09038e-92
OLR1	4.13544e-97	0.879489	0.231	0.02	1.38595e-92
IL18	4.39458e-97	0.969331	0.265	0.027	1.4728e-92
CST3	4.93441e-96	1.42253	0.958	0.308	1.65372e-91
NADK	6.71428e-96	0.616549	0.181	0.013	2.25022e-91
ATF5	7.32292e-95	1.04452	0.292	0.035	2.4542e-90
PLXND1	7.45697e-94	0.692998	0.181	0.013	2.49913e-89
MT2A	1.29643e-93	2.48872	0.719	0.221	4.34484e-89
TUBA1B	2.56611e-92	1.06577	0.477	0.086	8.60004e-88
MS4A7	3.5389e-92	0.990365	0.246	0.025	1.18603e-87
ALAS1	3.58316e-92	0.792949	0.231	0.022	1.20086e-87
FABP5	8.06481e-92	1.19848	0.354	0.05	2.70284e-87
HSPD1	4.87622e-91	1.32182	0.546	0.113	1.63422e-86
LAMTOR2	1.39155e-89	1.02795	0.427	0.073	4.66364e-85
KYNU	2.42463e-89	0.842072	0.292	0.035	8.1259e-85
SLC2A6	6.10296e-89	0.867218	0.2	0.017	2.04535e-84
PILRA	1.13898e-88	1.03851	0.377	0.057	3.81719e-84
SKAP2	1.10442e-87	0.698882	0.227	0.022	3.70136e-83
ENO1	1.36434e-87	1.3668	0.781	0.232	4.57244e-83
PKM	1.47523e-87	1.3887	0.819	0.26	4.9441e-83
CSF2RA	1.61562e-87	0.862567	0.269	0.031	5.41459e-83
UBE2L6	2.45551e-87	1.03212	0.512	0.102	8.22939e-83
GNPDA1	3.76774e-87	0.541683	0.173	0.013	1.26272e-82
HSP90AA1	4.33944e-87	1.60116	0.946	0.418	1.45432e-82
DOCK4	7.77285e-87	0.600934	0.15	0.009	2.60499e-82
SNAP23	1.18424e-86	1.06869	0.308	0.041	3.96885e-82
GSTO1	1.73223e-86	1.08184	0.577	0.127	5.80538e-82
PSMB3	6.61611e-86	1.07059	0.677	0.169	2.21732e-81
TYROBP	2.83622e-85	1.28274	0.942	0.318	9.5053e-81
HSPA6	8.46202e-85	1.33381	0.415	0.073	2.83596e-80
MT1F	2.11913e-84	1.05955	0.258	0.03	7.10206e-80
SPI1	5.43571e-84	1.11279	0.777	0.21	1.82172e-79
ICAM1	6.88796e-84	1.093	0.335	0.049	2.30843e-79
SLC31A2	9.48645e-84	0.756359	0.215	0.021	3.17929e-79
FGD2	3.61065e-83	0.679441	0.185	0.015	1.21007e-78
CD63	7.47647e-83	1.48362	0.831	0.297	2.50567e-78
RAB10	1.19233e-82	0.732083	0.377	0.061	3.99597e-78
MVP	1.28243e-82	0.751938	0.377	0.061	4.29793e-78
ECHS1	2.44261e-82	0.771264	0.35	0.054	8.18615e-78
LGALS9	7.42017e-82	0.690058	0.227	0.024	2.48679e-77
GAA	1.0648e-81	0.795787	0.288	0.037	3.56856e-77
IL13RA1	1.8132e-81	0.721726	0.235	0.025	6.07676e-77
ATP6V1F	2.39298e-81	1.20765	0.692	0.187	8.01982e-77
ACTN1	4.39476e-81	0.84017	0.319	0.045	1.47286e-76
MT1X	1.2739e-80	1.47386	0.362	0.059	4.26935e-76
FKBP15	1.77953e-80	0.498629	0.169	0.013	5.96393e-76
ALCAM	2.14299e-80	0.575091	0.173	0.014	7.18201e-76
DPYSL2	6.48522e-80	0.609936	0.158	0.012	2.17346e-75
SYNGR2	1.03178e-79	1.16342	0.712	0.193	3.45791e-75
DMXL2	1.42634e-78	0.758978	0.2	0.019	4.78025e-74
CD84	3.3377e-78	0.70795	0.223	0.024	1.1186e-73
RAB32	9.12669e-78	0.780274	0.235	0.026	3.05872e-73
DNAJA1	1.00443e-77	1.00776	0.55	0.124	3.36625e-73
CD300A	1.15229e-77	0.732007	0.2	0.019	3.86177e-73
SIGLEC10	3.64432e-77	0.514909	0.154	0.011	1.22136e-72
AP2S1	3.70595e-77	1.19332	0.558	0.133	1.24201e-72
MPDU1	1.45131e-76	0.739627	0.254	0.032	4.86393e-72
GM2A	1.53765e-76	0.83319	0.288	0.04	5.15328e-72
LYSMD2	3.3601e-76	0.669013	0.3	0.042	1.1261e-71
HSBP1	8.65738e-76	1.02033	0.377	0.067	2.90144e-71
ANXA5	2.81571e-75	1.18437	0.715	0.211	9.43657e-71
PCBD1	4.95872e-75	0.771749	0.3	0.045	1.66186e-70
PPT1	1.15674e-74	1.00094	0.465	0.096	3.8767e-70
SERF2	1.18977e-74	1.21145	0.958	0.577	3.98741e-70
SEM1	1.40623e-74	0.852103	0.554	0.129	4.71284e-70
TNS3	1.54405e-74	0.656774	0.188	0.018	5.17472e-70
CD4	2.64239e-74	0.806388	0.392	0.07	8.8557e-70
IFI35	2.9785e-74	0.771199	0.285	0.041	9.98213e-70
VAC14	3.58909e-74	0.460156	0.154	0.012	1.20285e-69
TMEM109	3.63069e-74	0.825572	0.346	0.058	1.21679e-69
TAP1	7.21671e-74	0.989298	0.469	0.098	2.41861e-69
CLEC4A	8.13581e-74	0.769176	0.254	0.032	2.72664e-69
RPS27	9.92374e-74	-1.90516	0.946	0.94	3.32584e-69
BHLHE41	1.18295e-73	0.730849	0.173	0.016	3.96455e-69
APOL3	1.49266e-73	0.745273	0.223	0.025	5.0025e-69
PLSCR1	3.14599e-73	0.813526	0.488	0.102	1.05435e-68
RAB7A	3.23644e-73	0.858447	0.508	0.111	1.08466e-68
GIMAP4	4.29897e-73	0.607963	0.323	0.049	1.44076e-68
TIMM8B	4.72294e-73	0.8572	0.377	0.068	1.58285e-68
PARP14	7.19178e-73	0.84127	0.312	0.048	2.41025e-68
ACTB	2.11903e-72	1.33143	0.996	0.884	7.10171e-68
ATP5PD	3.63001e-72	0.93461	0.604	0.152	1.21656e-67
NCF1	7.17137e-72	1.23847	0.604	0.161	2.40341e-67
TPI1	7.52817e-72	1.14793	0.819	0.281	2.52299e-67
SNX8	1.38204e-71	0.452279	0.158	0.013	4.63175e-67
UQCR10	2.95835e-71	1.00574	0.688	0.194	9.91461e-67
GSAP	5.23435e-71	0.545771	0.154	0.012	1.75424e-66
BST2	6.67879e-71	0.900969	0.585	0.148	2.23833e-66
RPL10	2.04718e-70	-1.35656	0.958	0.95	6.86092e-66
RRP7A	2.10268e-70	0.684127	0.323	0.053	7.04691e-66
PSMB8	3.64601e-70	0.963831	0.608	0.158	1.22192e-65
RNH1	6.43252e-70	0.889805	0.515	0.12	2.15579e-65
ANXA4	1.28295e-69	0.597671	0.204	0.023	4.29968e-65
PSMA4	1.89379e-69	0.726037	0.385	0.072	6.34686e-65
PGD	2.57481e-69	0.93993	0.454	0.097	8.62922e-65
GADD45G	2.79219e-69	0.803428	0.223	0.027	9.35774e-65
CASP1	3.09767e-69	0.763091	0.296	0.045	1.03815e-64
CREBL2	3.50569e-69	0.487281	0.162	0.014	1.1749e-64
LIMS1	4.08734e-69	0.874478	0.365	0.066	1.36983e-64
RAC1	4.54796e-69	0.838967	0.569	0.14	1.5242e-64
DUSP23	5.79748e-69	0.679522	0.285	0.042	1.94297e-64
ACTR3	1.05118e-68	0.913198	0.565	0.141	3.52293e-64
PSMB2	1.43612e-68	0.821158	0.412	0.083	4.813e-64
CHCHD10	1.69483e-68	1.03016	0.542	0.136	5.68004e-64
ITPR2	2.39818e-68	0.676745	0.231	0.029	8.03727e-64
CXCL16	3.71876e-68	0.96128	0.492	0.111	1.24631e-63
RGS10	4.78686e-68	0.890435	0.612	0.155	1.60427e-63
S100A8	9.90374e-68	0.912756	0.723	0.226	3.31914e-63
GTF2H5	1.07083e-67	0.673544	0.215	0.026	3.58879e-63
ASGR1	1.2402e-67	0.633069	0.173	0.017	4.15639e-63
SPPL2A	1.3334e-67	0.647242	0.346	0.06	4.46874e-63
COMT	2.21007e-67	0.75545	0.415	0.085	7.40682e-63
NDUFB3	2.67958e-67	0.814622	0.396	0.08	8.98033e-63
ITGB2	1.44147e-66	1.17851	0.873	0.364	4.83093e-62
RPL34	1.50208e-66	-1.52517	0.954	0.926	5.03406e-62
NABP1	1.52366e-66	0.95247	0.273	0.041	5.10641e-62
MPV17	2.15679e-66	0.674323	0.269	0.04	7.22828e-62
ADM	2.37586e-66	1.23358	0.246	0.035	7.96246e-62
MSRB1	2.4199e-66	0.610326	0.177	0.018	8.11006e-62
TNFSF10	3.63137e-66	1.02148	0.312	0.053	1.21702e-61
LILRB2	7.1481e-66	0.811746	0.342	0.06	2.39562e-61
MGST2	7.99605e-66	0.509005	0.173	0.017	2.6798e-61
LRRK2	9.85187e-66	0.621608	0.192	0.021	3.30176e-61
HVCN1	1.65574e-65	0.437764	0.169	0.016	5.54904e-61
LGALS1	1.89884e-65	1.20995	0.877	0.355	6.36376e-61
ATG3	2.86121e-65	0.800835	0.427	0.091	9.58906e-61
LRMDA	3.84909e-65	0.454475	0.165	0.016	1.28998e-60
RPL30	6.0803e-65	-1.49627	0.935	0.931	2.03775e-60
IFITM3	6.36055e-65	0.92678	0.542	0.136	2.13167e-60
NDUFA3	9.53761e-65	0.955554	0.554	0.144	3.19644e-60
TNFAIP2	1.09147e-64	1.0188	0.365	0.07	3.65797e-60
NUDT16	1.14215e-64	0.581857	0.173	0.018	3.8278e-60
CCL3	1.14321e-64	1.02405	0.242	0.033	3.83137e-60
PRDX3	1.36466e-64	0.786953	0.319	0.057	4.57353e-60
OAZ1	2.42473e-64	1.09633	0.885	0.358	8.12623e-60
POMP	2.6837e-64	0.985424	0.608	0.17	8.99414e-60
TPP1	4.98242e-64	0.71152	0.338	0.061	1.66981e-59
DPYD	5.71539e-64	0.674088	0.277	0.042	1.91546e-59
CD9	2.41846e-63	1.01457	0.265	0.041	8.10522e-59
CYBA	5.77914e-63	1.13752	0.938	0.477	1.93682e-58
ATP6V1A	6.91364e-63	0.589164	0.192	0.022	2.31704e-58
NDUFAF3	7.43688e-63	0.822493	0.358	0.071	2.4924e-58
S100A10	8.52173e-63	1.26332	0.927	0.442	2.85597e-58
SMIM37	1.16198e-62	0.630586	0.304	0.052	3.89426e-58
LTA4H	1.5183e-62	0.898555	0.431	0.094	5.08844e-58
PRKCD	1.70176e-62	0.610168	0.208	0.026	5.70327e-58
CCDC88A	3.7153e-62	0.769684	0.3	0.051	1.24515e-57
NMI	7.54974e-62	0.566023	0.208	0.026	2.53022e-57
PSMA5	8.43528e-62	0.807972	0.381	0.079	2.827e-57
CCT5	9.31511e-62	0.679115	0.269	0.042	3.12187e-57
CLTA	1.61522e-61	0.840296	0.504	0.124	5.41324e-57
FBXO6	1.92354e-61	0.56509	0.177	0.019	6.44655e-57
PEPD	2.91917e-61	0.610729	0.265	0.041	9.7833e-57
ARHGAP31	4.7416e-61	0.586785	0.165	0.017	1.5891e-56
RNPEP	6.67123e-61	0.660269	0.281	0.046	2.2358e-56
MOB1A	1.41462e-60	0.642696	0.45	0.102	4.74095e-56
DBNL	1.93898e-60	0.747347	0.362	0.072	6.4983e-56
ATP5MC1	2.7526e-60	0.798956	0.369	0.077	9.22506e-56
TGM2	4.11005e-60	0.542134	0.158	0.016	1.37744e-55
HSD17B4	5.33652e-60	0.445671	0.154	0.015	1.78848e-55
CAMK2D	5.8658e-60	0.609101	0.219	0.029	1.96587e-55
SERPINF1	9.1165e-60	0.553007	0.196	0.024	3.0553e-55
TXNDC17	9.20006e-60	0.782601	0.342	0.067	3.08331e-55
RARRES3	9.34947e-60	0.881343	0.569	0.154	3.13338e-55
MT1E	1.02838e-59	0.833008	0.219	0.03	3.44651e-55
SMIM30	1.09012e-59	0.470485	0.15	0.014	3.65344e-55
MAFB	3.46837e-59	1.11228	0.362	0.074	1.16239e-54
CYB5A	3.64895e-59	0.611832	0.196	0.025	1.22291e-54
GNG5	3.8948e-59	1.01909	0.812	0.301	1.3053e-54
CD53	4.92455e-59	0.736514	0.565	0.152	1.65041e-54
MTHFD2	9.31849e-59	0.810284	0.296	0.053	3.123e-54
SERPINB6	1.24238e-58	0.594636	0.242	0.036	4.1637e-54
PFN1	1.4329e-58	1.05152	0.962	0.626	4.80221e-54
AK2	1.57439e-58	0.738576	0.25	0.039	5.27641e-54
UCP2	1.68061e-58	0.71652	0.492	0.122	5.6324e-54
CORO1C	1.79576e-58	0.481071	0.185	0.022	6.01832e-54
ATP5MC3	2.30412e-58	0.980603	0.688	0.225	7.72202e-54
EEF1A1	3.30302e-58	-1.10673	0.965	0.96	1.10697e-53
EIF4A3	7.10355e-58	0.722851	0.269	0.045	2.38068e-53
TPMT	1.10845e-57	0.48565	0.154	0.016	3.71486e-53
CBR1	2.22662e-57	0.639204	0.223	0.032	7.46228e-53
PYCARD	2.381e-57	0.764118	0.238	0.036	7.97968e-53
FKBP4	2.63962e-57	0.60909	0.181	0.022	8.84643e-53
FERMT3	5.14591e-57	0.670194	0.412	0.091	1.7246e-52
HRH2	6.13381e-57	0.577335	0.173	0.02	2.05568e-52
LY96	8.09533e-57	0.723415	0.288	0.053	2.71307e-52
NECAP2	9.19401e-57	0.641737	0.292	0.051	3.08128e-52
CHMP5	9.28191e-57	0.518331	0.262	0.043	3.11074e-52
CISD3	2.00623e-56	0.728224	0.235	0.036	6.72367e-52
DNMT1	2.31518e-56	0.57247	0.262	0.043	7.75911e-52
SCARB2	3.43707e-56	0.668654	0.215	0.031	1.1519e-51
RPS14	4.46329e-56	-1.28798	0.946	0.925	1.49583e-51
HPS5	6.17307e-56	0.469796	0.15	0.015	2.06884e-51
YWHAE	7.13244e-56	0.657585	0.385	0.086	2.39037e-51
NDUFS6	7.14783e-56	0.80073	0.419	0.1	2.39552e-51
C4orf3	7.98348e-56	0.772301	0.546	0.152	2.67558e-51
GNAI2	1.67709e-55	0.788044	0.477	0.12	5.62061e-51
RPLP1	1.97632e-55	-0.893284	0.988	0.965	6.62342e-51
MPEG1	2.20359e-55	0.596091	0.181	0.022	7.38511e-51
RPL41	2.24109e-55	-0.899528	0.988	0.965	7.5108e-51
IFI6	3.54636e-55	0.720632	0.381	0.085	1.18853e-50
PACSIN2	4.09113e-55	0.468578	0.169	0.019	1.3711e-50
SDHC	4.68243e-55	0.612387	0.323	0.064	1.56927e-50
SAMD9L	7.26614e-55	0.471787	0.181	0.022	2.43518e-50
ANXA1	7.93359e-55	0.906121	0.538	0.149	2.65886e-50
CTSA	8.15305e-55	0.661713	0.431	0.102	2.73241e-50
LST1	9.96181e-55	0.712366	0.65	0.193	3.3386e-50
PLEKHO1	1.49208e-54	0.65251	0.288	0.052	5.00054e-50
ATP1B3	2.08395e-54	0.812087	0.327	0.066	6.98414e-50
IRF8	3.60914e-54	0.838664	0.223	0.033	1.20957e-49
SLC15A3	5.08721e-54	0.582751	0.154	0.017	1.70493e-49
MDH1	5.50911e-54	0.543518	0.327	0.066	1.84632e-49
MAT2A	6.0399e-54	0.740631	0.25	0.042	2.02421e-49
RAB31	6.34838e-54	0.805043	0.404	0.093	2.1276e-49
SPINT2	7.39002e-54	0.739257	0.327	0.066	2.47669e-49
CLEC11A	1.084e-53	0.508474	0.15	0.016	3.63293e-49
LPCAT2	1.27593e-53	0.6058	0.158	0.018	4.27614e-49
RPS3A	1.31794e-53	-1.50271	0.869	0.893	4.41694e-49
FTL	2.3135e-53	1.47905	0.977	0.824	7.75347e-49
TALDO1	3.37803e-53	0.830417	0.562	0.164	1.13211e-48
RPL32	3.46872e-53	-1.32567	0.931	0.924	1.16251e-48
SERPINB9	3.49546e-53	0.777519	0.323	0.065	1.17147e-48
PSAP	3.62164e-53	0.998347	0.9	0.4	1.21376e-48
GPX4	3.94824e-53	1.00996	0.8	0.309	1.32321e-48
RHBDF2	5.29958e-53	0.556524	0.192	0.026	1.7761e-48
ITGAM	1.08614e-52	0.725354	0.215	0.032	3.64008e-48
DNASE2	1.21871e-52	0.61992	0.208	0.03	4.08439e-48
CREG1	1.43212e-52	0.784323	0.296	0.057	4.7996e-48
FAM49B	2.79873e-52	0.598711	0.446	0.11	9.37966e-48
PIK3AP1	3.47286e-52	0.680188	0.188	0.025	1.16389e-47
XAF1	3.66629e-52	0.560202	0.2	0.028	1.22872e-47
NDUFB1	6.38054e-52	0.616648	0.415	0.101	2.13838e-47
ACOT13	7.91923e-52	0.448711	0.162	0.019	2.65405e-47
FKBP2	1.00164e-51	0.681855	0.454	0.115	3.3569e-47
SELENOH	1.3569e-51	0.810963	0.538	0.157	4.54751e-47
FYB1	1.37895e-51	0.655732	0.569	0.159	4.62142e-47
TLN1	1.5052e-51	0.675707	0.412	0.098	5.04451e-47
MRPL18	2.05122e-51	0.55892	0.262	0.047	6.87445e-47
NCF2	3.39765e-51	0.743884	0.362	0.08	1.13869e-46
KCNN4	3.82401e-51	0.477911	0.177	0.023	1.28158e-46
CALM2	4.35217e-51	0.848617	0.615	0.193	1.45858e-46
LGALS3	4.84374e-51	0.902587	0.75	0.271	1.62333e-46
ATP6AP1	6.24915e-51	0.78087	0.377	0.089	2.09434e-46
LAT2	6.40311e-51	0.626988	0.315	0.064	2.14594e-46
RPS8	7.91682e-51	-1.23493	0.95	0.916	2.65324e-46
LITAF	1.02825e-50	0.897777	0.754	0.271	3.44609e-46
MGST3	1.08581e-50	0.700158	0.335	0.073	3.63898e-46
ZEB2	1.21673e-50	0.854523	0.431	0.108	4.07776e-46
RPS12	1.63395e-50	-1.30335	0.954	0.941	5.47603e-46
COX5A	3.67806e-50	0.81067	0.642	0.211	1.23266e-45
BCL2A1	3.85165e-50	0.907699	0.519	0.146	1.29084e-45
FKBP1A	3.93258e-50	0.747992	0.508	0.143	1.31796e-45
RPS4X	4.00883e-50	-1.30841	0.904	0.893	1.34352e-45
GNG10	4.19917e-50	0.561304	0.177	0.023	1.40731e-45
CTNND1	4.57988e-50	0.651527	0.15	0.017	1.5349e-45
C4orf48	7.25667e-50	0.691962	0.388	0.093	2.432e-45
ENY2	7.35128e-50	0.561267	0.431	0.109	2.46371e-45
BLVRB	8.3483e-50	0.817908	0.342	0.077	2.79785e-45
RPL13	8.54837e-50	-1.12286	0.985	0.945	2.8649e-45
WSB1	9.87743e-50	0.787779	0.442	0.115	3.31032e-45
RNF181	1.14475e-49	0.790032	0.485	0.137	3.83652e-45
SLC20A1	1.29698e-49	0.648487	0.246	0.043	4.3467e-45
STOM	1.44431e-49	0.477201	0.235	0.039	4.84046e-45
RPL11	2.50256e-49	-1.21565	0.927	0.914	8.38709e-45
LILRB3	2.51691e-49	0.630887	0.196	0.028	8.43516e-45
PTMS	3.42177e-49	0.628204	0.269	0.051	1.14677e-44
CHMP2A	5.14615e-49	0.596021	0.362	0.084	1.72468e-44
SAT1	5.14888e-49	1.12421	0.892	0.427	1.7256e-44
ABI3	5.56563e-49	0.4894	0.188	0.026	1.86527e-44
COA3	9.7921e-49	0.594332	0.223	0.037	3.28172e-44
ARF3	1.08882e-48	0.476611	0.188	0.027	3.64907e-44
HLA-F	1.5377e-48	0.583728	0.569	0.17	5.15345e-44
S100A9	1.72746e-48	0.520348	0.738	0.252	5.7894e-44
SIRPA	1.74956e-48	0.563358	0.185	0.026	5.86346e-44
RPS3	2.07552e-48	-1.46	0.888	0.892	6.9559e-44
RNF213	2.4956e-48	0.470682	0.585	0.173	8.36375e-44
COX6B1	3.67359e-48	0.874717	0.762	0.292	1.23117e-43
ATP5F1E	3.74499e-48	0.952399	0.958	0.593	1.25509e-43
COA6	4.03142e-48	0.567823	0.2	0.03	1.35109e-43
FCGRT	4.47242e-48	0.687205	0.562	0.168	1.49889e-43
FBXW5	4.63375e-48	0.46592	0.273	0.052	1.55296e-43
SELENOW	4.71815e-48	0.648128	0.473	0.129	1.58124e-43
PHB	4.88312e-48	0.572818	0.262	0.049	1.63653e-43
FLOT1	4.95426e-48	0.685286	0.423	0.109	1.66037e-43
NAPA	5.32505e-48	0.670158	0.412	0.105	1.78464e-43
FAM96A	5.66475e-48	0.685458	0.327	0.073	1.89849e-43
LGALS3BP	9.25118e-48	0.535418	0.192	0.028	3.10044e-43
CARD16	1.10499e-47	0.514341	0.362	0.083	3.70327e-43
PHPT1	1.68192e-47	0.672484	0.4	0.103	5.63678e-43
DNAJC15	1.74538e-47	0.741117	0.431	0.116	5.84948e-43
SNX17	2.13427e-47	0.497352	0.319	0.069	7.1528e-43
BCAP31	2.13947e-47	0.625605	0.458	0.125	7.17022e-43
BCKDK	4.26316e-47	0.570882	0.212	0.035	1.42876e-42
MRPL20	4.65139e-47	0.499872	0.358	0.084	1.55887e-42
RPS27A	4.82212e-47	-1.31521	0.931	0.917	1.61609e-42
GTF3C6	5.0708e-47	0.614518	0.285	0.058	1.69943e-42
TMSB4X	5.61244e-47	0.810307	0.992	0.854	1.88095e-42
TBCA	5.72895e-47	0.564289	0.404	0.102	1.92e-42
SYK	6.18133e-47	0.579633	0.331	0.073	2.07161e-42
MYDGF	8.00551e-47	0.744966	0.465	0.129	2.68297e-42
RALA	9.85286e-47	0.681368	0.335	0.075	3.30209e-42
ATP6V0D1	1.26569e-46	0.563166	0.427	0.111	4.24183e-42
IFI16	1.68041e-46	0.459204	0.323	0.07	5.63173e-42
LTBR	1.87376e-46	0.664535	0.223	0.038	6.27971e-42
SEMA4A	2.13996e-46	0.639699	0.215	0.037	7.17188e-42
VDAC1	2.71631e-46	0.638236	0.435	0.117	9.10345e-42
MRPL27	2.79791e-46	0.541732	0.177	0.025	9.37693e-42
CPPED1	3.08716e-46	0.594079	0.181	0.026	1.03463e-41
SDCBP	3.59104e-46	0.696425	0.431	0.113	1.2035e-41
STX7	5.21585e-46	0.514646	0.181	0.026	1.74804e-41
CKS2	6.84331e-46	1.05659	0.2	0.032	2.29347e-41
ATP5MD	7.77483e-46	0.724214	0.573	0.184	2.60566e-41
ELOVL1	9.63212e-46	0.462276	0.304	0.065	3.22811e-41
AP1B1	1.0646e-45	0.58561	0.2	0.032	3.56791e-41
PSMA3	1.17328e-45	0.605884	0.327	0.075	3.93212e-41
UQCRQ	1.21437e-45	0.713912	0.585	0.19	4.06984e-41
DECR1	1.2507e-45	0.584274	0.242	0.045	4.19158e-41
DUSP6	1.26655e-45	0.466524	0.162	0.021	4.24473e-41
TFPT	1.41864e-45	0.349924	0.154	0.019	4.75441e-41
RPL7A	1.79979e-45	-1.16076	0.862	0.882	6.03183e-41
TCIRG1	1.90529e-45	0.584495	0.396	0.101	6.38538e-41
RPL37	1.94797e-45	-1.12126	0.946	0.918	6.52844e-41
RAB11A	2.17466e-45	0.527919	0.296	0.063	7.28814e-41
STAT6	2.31189e-45	0.56334	0.185	0.027	7.74805e-41
FNDC3B	2.59891e-45	0.773714	0.262	0.053	8.70999e-41
COX5B	3.61369e-45	0.86032	0.792	0.325	1.21109e-40
COPZ1	3.72262e-45	0.634826	0.304	0.068	1.2476e-40
VIM	5.36164e-45	0.80146	0.815	0.321	1.7969e-40
TRAFD1	6.72985e-45	0.505095	0.169	0.024	2.25544e-40
TWF2	7.56673e-45	0.643373	0.427	0.114	2.53591e-40
STIP1	9.98036e-45	0.513544	0.212	0.036	3.34482e-40
ATP5PF	1.05671e-44	0.693007	0.462	0.133	3.54147e-40
CYBC1	1.39528e-44	0.518163	0.281	0.059	4.67613e-40
RPS15A	1.66211e-44	-1.49584	0.831	0.843	5.57041e-40
SRI	1.73804e-44	0.538957	0.373	0.093	5.82487e-40
SLIRP	1.76369e-44	0.473908	0.35	0.084	5.91085e-40
CALR	2.54118e-44	0.902327	0.681	0.261	8.51651e-40
SHTN1	2.67731e-44	0.560157	0.165	0.023	8.97275e-40
RPL21	3.27196e-44	-1.38798	0.865	0.863	1.09657e-39
PPIA	4.55503e-44	0.845265	0.931	0.525	1.52657e-39
MRPL24	8.92185e-44	0.549816	0.192	0.031	2.99007e-39
TSPAN4	1.01127e-43	0.581452	0.162	0.022	3.38918e-39
SLC25A11	1.09206e-43	0.490704	0.215	0.038	3.65994e-39
RBX1	1.11156e-43	0.591385	0.473	0.137	3.72528e-39
CYCS	1.96322e-43	0.610771	0.388	0.102	6.57955e-39
HEXB	2.26894e-43	0.588583	0.335	0.081	7.60413e-39
RPL35A	2.71696e-43	-1.21029	0.904	0.881	9.10563e-39
LAGE3	3.04569e-43	0.549752	0.25	0.05	1.02073e-38
RPL19	3.84149e-43	-1.04855	0.954	0.922	1.28744e-38
COX8A	4.26231e-43	0.870048	0.758	0.305	1.42847e-38
PLEKHB2	4.64267e-43	0.552147	0.292	0.063	1.55594e-38
VMP1	5.39645e-43	0.654638	0.388	0.101	1.80857e-38
RPS18	7.99182e-43	-1.25318	0.927	0.91	2.67838e-38
GLA	1.02375e-42	0.462243	0.173	0.026	3.43099e-38
GBP2	1.22417e-42	0.473692	0.342	0.081	4.10269e-38
SSBP1	1.24707e-42	0.504662	0.388	0.101	4.17944e-38
LCP1	1.32643e-42	0.661358	0.692	0.243	4.4454e-38
PFKL	1.99682e-42	0.481205	0.227	0.042	6.69214e-38
DNTTIP1	2.10617e-42	0.523749	0.173	0.026	7.05861e-38
UQCC2	2.26399e-42	0.710885	0.242	0.049	7.58753e-38
C19orf70	3.20269e-42	0.615041	0.365	0.094	1.07335e-37
HSP90AB1	3.72716e-42	0.872479	0.8	0.343	1.24912e-37
NDUFB5	3.91248e-42	0.490539	0.285	0.062	1.31123e-37
NCF4	4.02542e-42	0.558718	0.288	0.064	1.34908e-37
SNRPG	4.18468e-42	0.614539	0.473	0.14	1.40246e-37
RPL29	4.91453e-42	-1.1768	0.865	0.869	1.64706e-37
PDXK	5.61732e-42	0.621894	0.181	0.029	1.88259e-37
RPS7	6.7054e-42	-1.15284	0.908	0.887	2.24725e-37
COX6A1	8.19191e-42	0.745591	0.546	0.182	2.74544e-37
RPL18A	1.02615e-41	-1.113	0.919	0.899	3.43903e-37
COX7B	1.33055e-41	0.622275	0.65	0.23	4.4592e-37
SMIM4	1.63269e-41	0.442078	0.173	0.026	5.4718e-37
RPL28	1.80961e-41	-0.833026	0.973	0.95	6.06472e-37
PTGES2	1.8114e-41	0.468721	0.188	0.031	6.07072e-37
SDCCAG8	1.88923e-41	0.602202	0.208	0.037	6.33158e-37
TUBB	3.41939e-41	0.69886	0.535	0.172	1.14597e-36
IL17RA	4.94059e-41	0.600157	0.262	0.054	1.65579e-36
DAD1	7.31759e-41	0.504244	0.481	0.145	2.45242e-36
ACTR2	7.94628e-41	0.462096	0.431	0.12	2.66311e-36
NDUFA1	8.44586e-41	0.728746	0.631	0.227	2.83055e-36
EMILIN2	8.95034e-41	0.469165	0.165	0.024	2.99962e-36
ASNA1	1.27016e-40	0.435035	0.25	0.051	4.25683e-36
TSPO	1.32031e-40	0.77267	0.738	0.295	4.42488e-36
ITPA	1.90876e-40	0.470044	0.188	0.031	6.39703e-36
ENG	2.1917e-40	0.525551	0.246	0.049	7.34525e-36
COMMD1	3.40657e-40	0.509891	0.212	0.039	1.14168e-35
GALM	3.92354e-40	0.361342	0.2	0.035	1.31493e-35
MYL6	4.49549e-40	0.856035	0.927	0.544	1.50662e-35
H2AFY	4.82077e-40	0.62584	0.473	0.142	1.61563e-35
TPM4	5.09304e-40	0.682483	0.585	0.196	1.70688e-35
KPNB1	5.13969e-40	0.520838	0.381	0.102	1.72252e-35
PAPSS1	5.65928e-40	0.530965	0.192	0.033	1.89665e-35
CD86	5.78133e-40	0.563225	0.3	0.069	1.93755e-35
PLXDC2	7.03393e-40	0.595782	0.381	0.102	2.35735e-35
SLC39A1	9.61171e-40	0.450023	0.173	0.028	3.22127e-35
JOSD2	9.84745e-40	0.691339	0.215	0.041	3.30027e-35
JPT1	1.4759e-39	0.576394	0.354	0.092	4.94632e-35
PHLDA2	1.68751e-39	0.784243	0.162	0.025	5.65553e-35
RPL3	2.33468e-39	-1.44949	0.877	0.852	7.82446e-35
ATP6V0B	2.85667e-39	0.693263	0.7	0.276	9.57385e-35
CAPZB	3.25967e-39	0.619118	0.662	0.237	1.09245e-34
GABARAPL2	3.43903e-39	0.617456	0.358	0.095	1.15256e-34
BLVRA	3.50637e-39	0.5237	0.308	0.073	1.17512e-34
PARVG	3.53056e-39	0.439643	0.273	0.059	1.18323e-34
EFTUD2	4.82482e-39	0.411861	0.154	0.022	1.61699e-34
CFLAR	5.4068e-39	0.478225	0.412	0.118	1.81203e-34
MTCH2	6.39748e-39	0.420662	0.2	0.036	2.14405e-34
YIF1B	9.14384e-39	0.5709	0.258	0.056	3.06447e-34
HAVCR2	9.78496e-39	0.521643	0.277	0.062	3.27933e-34
VPS35	1.00538e-38	0.476587	0.242	0.05	3.36944e-34
PTPN6	1.11259e-38	0.527959	0.362	0.095	3.72875e-34
NANS	1.12451e-38	0.601422	0.269	0.062	3.76868e-34
FAU	1.30656e-38	-0.984502	0.946	0.905	4.37879e-34
UGP2	1.52114e-38	0.424287	0.219	0.042	5.09794e-34
CTNNA1	1.57213e-38	0.50291	0.192	0.034	5.26883e-34
AHSA1	1.87692e-38	0.389179	0.215	0.041	6.2903e-34
CD58	2.04224e-38	0.522233	0.238	0.049	6.84436e-34
SNX3	2.07068e-38	0.530652	0.488	0.154	6.93967e-34
RER1	2.67751e-38	0.527359	0.327	0.084	8.9734e-34
PDE4DIP	3.05827e-38	0.592859	0.242	0.051	1.02495e-33
RPS6	3.51263e-38	-1.34037	0.881	0.858	1.17722e-33
GABARAP	3.671e-38	0.732583	0.808	0.349	1.2303e-33
PSMA6	4.88307e-38	0.572307	0.323	0.082	1.63651e-33
M6PR	5.16631e-38	0.518762	0.3	0.072	1.73144e-33
CAP1	5.84643e-38	0.579031	0.442	0.133	1.95937e-33
FKBP5	6.03484e-38	0.414892	0.188	0.033	2.02252e-33
PDHA1	6.32408e-38	0.460924	0.15	0.022	2.11945e-33
HNRNPA2B1	7.44096e-38	0.705469	0.777	0.332	2.49376e-33
RPS2	7.56297e-38	-1.12794	0.912	0.886	2.53465e-33
SNRPD3	8.32653e-38	0.404336	0.369	0.1	2.79055e-33
PRELID1	8.56835e-38	0.698158	0.627	0.236	2.8716e-33
YWHAG	8.97251e-38	0.434416	0.173	0.029	3.00705e-33
EIF1	9.0529e-38	-1.18228	0.869	0.865	3.03399e-33
UBL5	9.47603e-38	0.572521	0.669	0.25	3.1758e-33
RGS19	9.54211e-38	0.610513	0.342	0.09	3.19794e-33
CCT6A	9.80557e-38	0.523829	0.373	0.102	3.28624e-33
RBM47	1.02427e-37	0.525155	0.165	0.026	3.43273e-33
TENT5A	1.6085e-37	0.625537	0.162	0.025	5.39072e-33
AP3D1	1.6506e-37	0.423319	0.162	0.025	5.53183e-33
TMED9	1.68532e-37	0.615051	0.446	0.138	5.64817e-33
NDUFS7	1.72295e-37	0.507755	0.358	0.098	5.7743e-33
HNRNPAB	1.903e-37	0.457614	0.227	0.046	6.37771e-33
RPL18	1.91478e-37	-1.11073	0.919	0.88	6.41718e-33
POLR2G	2.36166e-37	0.451492	0.296	0.071	7.91487e-33
DESI1	3.208e-37	0.434879	0.185	0.033	1.07513e-32
NFKBIE	3.40972e-37	0.435211	0.177	0.03	1.14273e-32
EDF1	3.76883e-37	0.609884	0.723	0.281	1.26309e-32
SGK1	8.12286e-37	0.820892	0.369	0.105	2.7223e-32
GSDMD	8.13011e-37	0.381423	0.227	0.047	2.72473e-32
EFHD2	8.82702e-37	0.541345	0.338	0.088	2.95829e-32
POLR2E	8.86089e-37	0.497467	0.415	0.122	2.96964e-32
MRPL51	1.08561e-36	0.545017	0.3	0.076	3.63833e-32
LMNB1	1.17937e-36	0.435037	0.173	0.029	3.95254e-32
PSMB5	1.26553e-36	0.566562	0.219	0.045	4.24129e-32
PLBD1	1.7207e-36	0.455683	0.288	0.069	5.76676e-32
NDUFC1	1.84449e-36	0.441662	0.385	0.11	6.18164e-32
CYSTM1	2.61551e-36	0.53401	0.2	0.038	8.76561e-32
ROMO1	3.92836e-36	0.605866	0.485	0.16	1.31655e-31
RPL39	4.41875e-36	-0.933219	0.969	0.922	1.4809e-31
POLD4	4.78041e-36	0.550583	0.365	0.104	1.60211e-31
TMOD3	5.13556e-36	0.364984	0.242	0.052	1.72113e-31
FGR	5.25632e-36	0.539841	0.308	0.077	1.7616e-31
CANX	5.37118e-36	0.562545	0.481	0.158	1.8001e-31
UBE2D1	6.05369e-36	0.51444	0.265	0.061	2.02883e-31
SLC7A7	6.92453e-36	0.521394	0.296	0.073	2.32069e-31
ASAP1	7.10929e-36	0.470248	0.154	0.024	2.38261e-31
ATP5F1C	7.67123e-36	0.458976	0.442	0.137	2.57094e-31
VPS29	8.47535e-36	0.413136	0.342	0.092	2.84043e-31
TFRC	8.80623e-36	0.491173	0.173	0.03	2.95132e-31
NDUFB6	1.12387e-35	0.47091	0.277	0.067	3.76653e-31
DYNLRB1	1.22099e-35	0.464464	0.373	0.107	4.09204e-31
SOCS1	1.25892e-35	0.414008	0.227	0.047	4.21913e-31
TMBIM6	1.26746e-35	0.558555	0.677	0.256	4.24776e-31
OSTF1	1.33469e-35	0.589422	0.335	0.09	4.47309e-31
CFL1	1.46352e-35	0.780768	0.915	0.509	4.90483e-31
PAK2	1.64167e-35	0.392923	0.473	0.147	5.5019e-31
TPT1	1.67997e-35	-0.923666	0.942	0.917	5.63025e-31
NUCB1	1.70534e-35	0.499528	0.377	0.108	5.71528e-31
OSGEP	1.98538e-35	0.480227	0.173	0.03	6.6538e-31
CTSS	2.27441e-35	0.5322	0.712	0.281	7.62246e-31
ANAPC11	2.49474e-35	0.476197	0.458	0.147	8.36087e-31
LPXN	2.7978e-35	0.398991	0.25	0.056	9.37655e-31
ARPC4	2.80772e-35	0.518206	0.162	0.027	9.40979e-31
MRPS12	3.08644e-35	0.410057	0.238	0.053	1.03439e-30
NDUFA2	3.08773e-35	0.536179	0.442	0.141	1.03482e-30
DNAJB4	3.61214e-35	0.639548	0.219	0.046	1.21057e-30
NOP10	3.92449e-35	0.49524	0.473	0.154	1.31525e-30
GGCT	4.06111e-35	0.404962	0.173	0.03	1.36104e-30
SFT2D1	5.82934e-35	0.378641	0.273	0.066	1.95364e-30
UQCRC1	5.97498e-35	0.606184	0.358	0.103	2.00245e-30
PDLIM7	8.08901e-35	0.449179	0.2	0.039	2.71095e-30
ERP44	8.30912e-35	0.559924	0.296	0.077	2.78472e-30
IRF7	9.4284e-35	0.680788	0.223	0.049	3.15983e-30
RNF13	1.30907e-34	0.52725	0.188	0.036	4.38722e-30
HSPA8	1.31112e-34	0.697015	0.785	0.348	4.39408e-30
STAT2	1.95209e-34	0.399383	0.162	0.027	6.54224e-30
UQCR11	2.6068e-34	0.551766	0.523	0.183	8.73641e-30
COX7A2	2.62011e-34	0.555739	0.692	0.269	8.78103e-30
DEK	3.08409e-34	0.484007	0.5	0.163	1.0336e-29
UBB	3.55943e-34	0.632974	0.773	0.331	1.19291e-29
CLK1	3.62001e-34	0.715785	0.358	0.104	1.21321e-29
CHCHD7	3.72818e-34	0.45741	0.2	0.04	1.24946e-29
SNX1	4.36681e-34	0.419468	0.188	0.036	1.46349e-29
AP1S2	4.60159e-34	0.560412	0.385	0.113	1.54218e-29
TMEM14C	5.32597e-34	0.535861	0.3	0.08	1.78495e-29
COMMD4	7.03219e-34	0.379001	0.192	0.038	2.35677e-29
SCPEP1	8.10693e-34	0.498037	0.308	0.081	2.71696e-29
NDUFS8	1.09607e-33	0.449501	0.4	0.124	3.67336e-29
COPS9	1.27754e-33	0.452969	0.415	0.129	4.28154e-29
HDLBP	1.35425e-33	0.560702	0.304	0.083	4.53864e-29
TM2D2	1.36042e-33	0.377224	0.154	0.026	4.55933e-29
SNX6	1.37788e-33	0.327731	0.312	0.081	4.61782e-29
PRR13	1.39047e-33	0.460881	0.631	0.234	4.66002e-29
MX1	1.60401e-33	0.417609	0.158	0.027	5.37568e-29
TAPBP	1.74565e-33	0.402149	0.512	0.175	5.85039e-29
ETV6	1.88801e-33	0.54174	0.208	0.043	6.32748e-29
COX17	2.08678e-33	0.478815	0.362	0.107	6.99363e-29
OSTM1	2.36069e-33	0.419528	0.173	0.031	7.91161e-29
GHITM	2.69096e-33	0.488692	0.358	0.106	9.01849e-29
PPCS	3.70309e-33	0.388576	0.262	0.064	1.24105e-28
POLE4	3.78693e-33	0.362922	0.285	0.072	1.26915e-28
DSE	3.85729e-33	0.510122	0.304	0.08	1.29273e-28
RRBP1	4.42837e-33	0.520614	0.338	0.098	1.48412e-28
RPS16	4.80448e-33	-1.11068	0.881	0.848	1.61017e-28
CACYBP	5.18874e-33	0.343127	0.373	0.109	1.73895e-28
RTL8C	5.3204e-33	0.413807	0.173	0.032	1.78308e-28
ERAP2	5.4804e-33	0.348584	0.162	0.028	1.8367e-28
MAN2B1	6.19605e-33	0.585027	0.323	0.09	2.07655e-28
HCLS1	6.25125e-33	0.370267	0.535	0.184	2.09504e-28
GPI	6.70916e-33	0.399419	0.385	0.115	2.24851e-28
SNAPIN	7.40577e-33	0.298356	0.154	0.026	2.48197e-28
LAMP2	7.52196e-33	0.467469	0.227	0.051	2.52091e-28
RPS15	7.92071e-33	-0.873094	0.946	0.911	2.65455e-28
TMCO1	1.07463e-32	0.353049	0.277	0.07	3.60152e-28
SQSTM1	1.10833e-32	0.806417	0.638	0.263	3.71446e-28
MEA1	1.14586e-32	0.517481	0.25	0.061	3.84023e-28
RPL14	1.18005e-32	-1.16231	0.858	0.84	3.9548e-28
DRAP1	1.22906e-32	0.407563	0.538	0.189	4.11907e-28
PRCP	1.46199e-32	0.493376	0.231	0.053	4.8997e-28
IER3	1.99701e-32	0.709184	0.5	0.176	6.69279e-28
CASP4	2.01672e-32	0.429974	0.315	0.086	6.75882e-28
TTC1	2.27223e-32	0.500443	0.181	0.035	7.61514e-28
AURKAIP1	2.32183e-32	0.358805	0.412	0.13	7.78138e-28
SDHB	2.35852e-32	0.381488	0.304	0.081	7.90436e-28
RNF5	2.48777e-32	0.372151	0.185	0.036	8.33751e-28
HPRT1	2.52801e-32	0.322239	0.177	0.033	8.47237e-28
VASP	4.30652e-32	0.491194	0.473	0.158	1.44329e-27
PSMD8	4.74779e-32	0.512364	0.427	0.141	1.59117e-27
ATP5ME	5.13779e-32	0.386108	0.523	0.184	1.72188e-27
COA4	6.09157e-32	0.387461	0.181	0.036	2.04153e-27
BSG	7.31731e-32	0.450705	0.435	0.144	2.45232e-27
NFKBID	7.4982e-32	0.436014	0.158	0.028	2.51295e-27
MIF	8.08641e-32	0.687043	0.696	0.297	2.71008e-27
NDUFS2	8.22321e-32	0.436757	0.242	0.058	2.75593e-27
MANF	8.78199e-32	0.511553	0.277	0.073	2.9432e-27
TNFAIP8	8.81355e-32	0.315795	0.304	0.081	2.95377e-27
LMAN2	1.25496e-31	0.462869	0.373	0.116	4.20586e-27
HSP90B1	1.37554e-31	0.361867	0.623	0.229	4.61e-27
RSU1	1.7788e-31	0.341774	0.204	0.044	5.96147e-27
SUCLG1	2.32415e-31	0.353245	0.219	0.049	7.78916e-27
PARVB	2.33728e-31	0.523029	0.177	0.035	7.83314e-27
NCKAP1L	2.39247e-31	0.253529	0.254	0.062	8.01814e-27
NDUFA12	2.53504e-31	0.425706	0.365	0.11	8.49594e-27
HIST1H2AC	2.93411e-31	0.655508	0.227	0.054	9.83337e-27
CCT3	3.09861e-31	0.332475	0.277	0.071	1.03847e-26
ILK	3.12331e-31	0.430247	0.177	0.034	1.04675e-26
LACTB	3.25363e-31	0.368671	0.196	0.041	1.09042e-26
MRPL11	3.38233e-31	0.426882	0.223	0.051	1.13355e-26
NUTF2	4.06453e-31	0.416849	0.254	0.063	1.36219e-26
NDUFB7	4.30678e-31	0.490529	0.442	0.151	1.44338e-26
APEX1	4.60816e-31	0.527785	0.292	0.08	1.54438e-26
SCP2	5.85107e-31	0.367722	0.262	0.066	1.96093e-26
CAPZA2	6.77071e-31	0.394313	0.273	0.071	2.26913e-26
RNF144B	8.58558e-31	0.396938	0.158	0.028	2.87737e-26
PSMB6	9.10986e-31	0.553082	0.515	0.19	3.05308e-26
TCP1	9.13774e-31	0.523108	0.296	0.081	3.06242e-26
RPL5	1.00581e-30	-1.38653	0.708	0.761	3.37089e-26
CHST11	1.05601e-30	0.291044	0.204	0.044	3.53911e-26
CLIC4	1.15999e-30	0.467774	0.162	0.03	3.88757e-26
STX4	1.30533e-30	0.374863	0.169	0.032	4.3747e-26
RPS27L	1.41325e-30	0.49024	0.419	0.141	4.73636e-26
CALM3	1.48067e-30	0.40255	0.473	0.163	4.96233e-26
ZNHIT1	2.0266e-30	0.477674	0.327	0.097	6.79195e-26
FCHSD2	2.24175e-30	0.441342	0.162	0.03	7.51299e-26
BAX	2.40742e-30	0.452334	0.362	0.11	8.06822e-26
GALK1	2.77619e-30	0.355692	0.154	0.028	9.30413e-26
TXN2	2.92496e-30	0.352271	0.265	0.069	9.80272e-26
MT-ND4	2.97202e-30	0.806019	0.962	0.663	9.96041e-26
MRPL14	3.01719e-30	0.452908	0.204	0.045	1.01118e-25
MT-CO1	3.17534e-30	0.668087	0.992	0.945	1.06418e-25
ACAP2	3.25983e-30	0.261226	0.388	0.119	1.0925e-25
RPS28	3.30799e-30	-0.801985	0.988	0.93	1.10864e-25
DHRS4	3.58253e-30	0.361685	0.185	0.038	1.20065e-25
COX14	3.59005e-30	0.520921	0.346	0.104	1.20317e-25
ARPC3	4.05606e-30	0.704661	0.804	0.4	1.35935e-25
NARS	4.90729e-30	0.327143	0.177	0.036	1.64463e-25
RPL13A	5.10909e-30	-1.22161	0.854	0.824	1.71226e-25
RPS23	5.42227e-30	-1.01567	0.954	0.885	1.81722e-25
RPL6	6.16951e-30	-1.03006	0.888	0.835	2.06765e-25
CD300C	6.24908e-30	0.379726	0.15	0.026	2.09432e-25
C14orf119	6.93931e-30	0.32804	0.181	0.037	2.32564e-25
S100A6	7.45077e-30	0.6839	0.919	0.572	2.49705e-25
RTN4	7.75844e-30	0.555602	0.388	0.124	2.60016e-25
EIF4EBP1	8.18666e-30	0.440881	0.269	0.071	2.74368e-25
FAM96B	8.87915e-30	0.380904	0.369	0.116	2.97576e-25
G3BP1	8.92188e-30	0.276619	0.227	0.054	2.99008e-25
NDUFAB1	9.71643e-30	0.502485	0.327	0.099	3.25636e-25
RPS13	1.16676e-29	-0.974383	0.931	0.882	3.91027e-25
APP	1.23824e-29	0.267213	0.227	0.053	4.14985e-25
MYD88	1.26366e-29	0.403129	0.2	0.044	4.23502e-25
ITGAX	1.27493e-29	0.461712	0.3	0.083	4.27281e-25
ERCC1	1.31333e-29	0.399046	0.231	0.056	4.40148e-25
TBXAS1	1.52753e-29	0.393456	0.231	0.056	5.11936e-25
TMEM179B	1.56874e-29	0.410772	0.308	0.089	5.25748e-25
SMC1A	1.58352e-29	0.459488	0.196	0.043	5.307e-25
TRAPPC1	1.71146e-29	0.337165	0.369	0.116	5.73579e-25
SSR3	1.73503e-29	0.420747	0.423	0.14	5.81477e-25
ANPEP	2.06421e-29	0.555921	0.273	0.073	6.91799e-25
USO1	2.39245e-29	0.335173	0.188	0.041	8.01806e-25
FOXN2	4.20147e-29	0.355996	0.15	0.027	1.40808e-24
SDF2L1	4.41856e-29	0.488424	0.327	0.099	1.48084e-24
PARK7	5.20731e-29	0.366396	0.504	0.182	1.74518e-24
LY86	5.21182e-29	0.415516	0.235	0.057	1.74669e-24
GDI2	6.12667e-29	0.45341	0.412	0.138	2.05329e-24
TIMM10	7.38909e-29	0.368428	0.158	0.03	2.47638e-24
GCH1	7.76816e-29	0.292889	0.169	0.033	2.60342e-24
DYNLT1	9.26477e-29	0.428286	0.319	0.094	3.105e-24
PLIN3	1.00688e-28	0.317573	0.258	0.067	3.37447e-24
RNASEH2C	1.30178e-28	0.353402	0.231	0.058	4.3628e-24
EIF2S2	1.51336e-28	0.38326	0.331	0.101	5.07187e-24
IRF1	1.73536e-28	0.656245	0.604	0.249	5.8159e-24
COX6C	1.76545e-28	0.468983	0.681	0.285	5.91674e-24
SOCS3	1.85198e-28	0.432226	0.262	0.069	6.20673e-24
BAZ1A	2.5722e-28	0.402312	0.238	0.06	8.62046e-24
IGFLR1	2.75514e-28	0.380675	0.154	0.029	9.23357e-24
VMA21	2.8081e-28	0.288745	0.231	0.057	9.41107e-24
TMEM165	2.87591e-28	0.403124	0.235	0.06	9.63831e-24
RPLP2	3.02185e-28	-0.869376	0.958	0.902	1.01274e-23
BAG3	4.71553e-28	0.553932	0.185	0.04	1.58036e-23
ACAA1	6.18151e-28	0.317671	0.242	0.063	2.07167e-23
IL1RN	6.83681e-28	0.830956	0.181	0.039	2.29129e-23
CD44	7.16448e-28	0.623596	0.777	0.366	2.4011e-23
NFKBIZ	7.19222e-28	0.523904	0.304	0.09	2.4104e-23
PDIA3	7.68172e-28	0.544614	0.646	0.278	2.57445e-23
CD151	7.69485e-28	0.452687	0.262	0.071	2.57885e-23
DOK3	8.24013e-28	0.274839	0.162	0.032	2.7616e-23
DNPH1	8.41916e-28	0.362573	0.3	0.089	2.8216e-23
MRPS6	8.47971e-28	0.367092	0.227	0.057	2.84189e-23
ECHDC1	9.07936e-28	0.419503	0.154	0.03	3.04286e-23
RDX	1.05862e-27	0.484075	0.154	0.03	3.54786e-23
AOAH	1.09201e-27	0.370901	0.2	0.045	3.65976e-23
SSB	1.41203e-27	0.405114	0.296	0.086	4.73229e-23
ARL6IP5	1.41283e-27	0.251759	0.55	0.203	4.73495e-23
NAA38	1.57337e-27	0.411897	0.346	0.112	5.27298e-23
RPS25	2.19233e-27	-1.06484	0.946	0.865	7.34739e-23
ZDHHC12	2.4219e-27	0.426802	0.192	0.044	8.11675e-23
IER2	2.70665e-27	0.714372	0.308	0.094	9.07107e-23
TRAF1	2.79921e-27	0.318972	0.181	0.039	9.38128e-23
NFE2L2	3.80794e-27	0.324045	0.281	0.08	1.27619e-22
MPP1	4.32741e-27	0.373867	0.219	0.054	1.45029e-22
GNPTAB	4.55984e-27	0.282937	0.169	0.035	1.52818e-22
LRP1	4.61178e-27	0.434229	0.262	0.071	1.54559e-22
CYC1	4.68712e-27	0.452901	0.331	0.105	1.57084e-22
PSMD1	6.59633e-27	0.353514	0.173	0.037	2.21069e-22
LSM6	6.60545e-27	0.303239	0.212	0.051	2.21375e-22
GSTP1	6.90521e-27	0.505719	0.792	0.365	2.31421e-22
NDUFA6	7.2099e-27	0.308221	0.431	0.152	2.41632e-22
NUDC	8.05195e-27	0.475112	0.258	0.072	2.69853e-22
WDR61	8.41095e-27	0.369933	0.169	0.036	2.81885e-22
FLII	8.57179e-27	0.311778	0.188	0.043	2.87275e-22
MRPL40	8.80611e-27	0.335573	0.188	0.044	2.95128e-22
DNAJB1	9.76928e-27	0.615975	0.573	0.248	3.27408e-22
GLRX	1.0089e-26	0.477489	0.346	0.114	3.38122e-22
IFI27L2	1.19151e-26	0.298062	0.35	0.114	3.99322e-22
CLTC	1.37497e-26	0.27186	0.254	0.069	4.60808e-22
NDUFS3	1.41633e-26	0.286781	0.254	0.07	4.74667e-22
RHOG	1.48053e-26	0.363808	0.585	0.227	4.96185e-22
LAMTOR4	1.68184e-26	0.38372	0.565	0.224	5.63653e-22
SIL1	1.8542e-26	0.505526	0.185	0.043	6.21417e-22
ACO2	2.11389e-26	0.274439	0.177	0.039	7.0845e-22
EIF4G1	2.43819e-26	0.339842	0.242	0.065	8.17134e-22
IRF2	2.53536e-26	0.2505	0.173	0.038	8.49699e-22
P2RX4	2.6006e-26	0.343114	0.15	0.03	8.71566e-22
MRPS5	2.7249e-26	0.359451	0.208	0.051	9.13224e-22
HDAC2	2.82535e-26	0.258039	0.192	0.045	9.46887e-22
COPE	2.90049e-26	0.541911	0.319	0.103	9.72069e-22
TMED3	2.92224e-26	0.353999	0.204	0.05	9.79359e-22
NCOA4	3.26697e-26	0.343467	0.262	0.072	1.09489e-21
SCAMP2	3.44569e-26	0.337818	0.327	0.104	1.15479e-21
SPG21	3.52556e-26	0.385923	0.262	0.073	1.18156e-21
DNAJC8	3.70183e-26	0.332604	0.315	0.098	1.24063e-21
UBE2I	4.21023e-26	0.321168	0.408	0.141	1.41102e-21
ENSA	4.35442e-26	0.355085	0.323	0.101	1.45934e-21
SERPINB1	4.57454e-26	0.680918	0.45	0.169	1.53311e-21
BTF3L4	4.6003e-26	0.295684	0.2	0.048	1.54174e-21
NQO2	6.13591e-26	0.39896	0.177	0.04	2.05639e-21
BTBD9	7.08789e-26	0.458562	0.554	0.226	2.37544e-21
RAB5C	9.93509e-26	0.325197	0.181	0.041	3.32965e-21
NBDY	1.04299e-25	0.299273	0.273	0.079	3.49549e-21
HMOX1	1.16647e-25	0.440099	0.338	0.109	3.90929e-21
ABHD12	1.39344e-25	0.283124	0.15	0.03	4.66998e-21
RNASET2	1.4124e-25	0.489336	0.542	0.221	4.7335e-21
SNRPE	2.14872e-25	0.339228	0.235	0.063	7.2012e-21
TOR2A	2.68679e-25	0.326041	0.158	0.033	9.00452e-21
RNF130	2.69062e-25	0.259934	0.412	0.142	9.01733e-21
STMP1	2.81108e-25	0.392239	0.281	0.084	9.42104e-21
TMEM30A	3.02572e-25	0.379084	0.208	0.052	1.01404e-20
ERH	3.3737e-25	0.264109	0.373	0.127	1.13066e-20
MRPL21	3.46298e-25	0.317142	0.215	0.055	1.16058e-20
RPS21	3.54585e-25	-0.986088	0.904	0.863	1.18836e-20
PGAM1	3.97547e-25	0.380057	0.496	0.19	1.33234e-20
RAN	4.2316e-25	0.4008	0.504	0.196	1.41818e-20
SLC25A39	5.7631e-25	0.303335	0.277	0.083	1.93145e-20
COTL1	6.2356e-25	0.285197	0.723	0.301	2.0898e-20
TRAPPC3	7.62647e-25	0.478249	0.208	0.055	2.55593e-20
AUP1	8.31288e-25	0.30402	0.331	0.109	2.78598e-20
APRT	9.42933e-25	0.364651	0.554	0.223	3.16015e-20
PRDX5	9.54105e-25	0.378599	0.458	0.175	3.19759e-20
HSPA4	1.06815e-24	0.351929	0.288	0.088	3.57979e-20
CLNS1A	1.07306e-24	0.295677	0.254	0.072	3.59627e-20
AKR1B1	1.5055e-24	0.304528	0.212	0.055	5.04555e-20
CSRP1	1.60084e-24	0.375862	0.169	0.039	5.36507e-20
LAMTOR1	1.7477e-24	0.365669	0.415	0.152	5.85723e-20
ARL8B	1.78284e-24	0.338184	0.277	0.083	5.97502e-20
EIF6	1.78508e-24	0.312315	0.273	0.081	5.98251e-20
NACA	1.95935e-24	-1.02755	0.819	0.785	6.56656e-20
HM13	1.98522e-24	0.42182	0.408	0.149	6.65328e-20
PBRM1	2.10637e-24	0.448463	0.162	0.036	7.05929e-20
MMP24OS	2.40915e-24	0.439077	0.2	0.05	8.07401e-20
MRPS16	2.76642e-24	0.358174	0.215	0.058	9.27138e-20
AGTRAP	2.98234e-24	0.267049	0.331	0.107	9.99503e-20
RAB24	3.163e-24	0.422026	0.25	0.073	1.06005e-19
MLEC	3.66588e-24	0.361161	0.212	0.057	1.22858e-19
FAM129A	3.80076e-24	0.395569	0.169	0.038	1.27379e-19
ARF5	3.98519e-24	0.252329	0.504	0.191	1.3356e-19
RAB5IF	4.10734e-24	0.263579	0.415	0.151	1.37653e-19
HLA-C	4.47265e-24	0.463067	0.958	0.827	1.49896e-19
CISH	4.71125e-24	0.303977	0.165	0.037	1.57893e-19
TMEM258	4.77148e-24	0.415843	0.562	0.229	1.59912e-19
CHCHD1	4.92327e-24	0.335413	0.173	0.041	1.64999e-19
IL2RG	5.20044e-24	0.422094	0.169	0.038	1.74288e-19
CUL1	5.54724e-24	0.303702	0.173	0.04	1.8591e-19
ITGAV	6.36889e-24	0.355604	0.181	0.043	2.13447e-19
CAPNS1	7.5625e-24	0.330312	0.215	0.057	2.5345e-19
PSMD3	8.14783e-24	0.292817	0.204	0.053	2.73066e-19
PRKAR1A	8.30814e-24	0.348124	0.277	0.084	2.78439e-19
VOPP1	9.16384e-24	0.505932	0.285	0.091	3.07117e-19
PTPN2	9.7307e-24	0.283513	0.242	0.069	3.26115e-19
LILRA2	1.1781e-23	0.422186	0.162	0.036	3.94827e-19
UBA1	1.29935e-23	0.355994	0.169	0.039	4.35463e-19
SEC61G	1.31238e-23	0.348856	0.477	0.186	4.39831e-19
IL1B	1.4446e-23	1.2703	0.25	0.077	4.84144e-19
PSMC4	1.51209e-23	0.320284	0.208	0.055	5.06761e-19
MANBA	1.76374e-23	0.322564	0.212	0.056	5.91101e-19
KLF2	2.22605e-23	0.584811	0.158	0.035	7.46039e-19
MRPS34	2.38465e-23	0.383829	0.285	0.091	7.99193e-19
PSMC5	2.55877e-23	0.352468	0.273	0.084	8.57545e-19
HMGN3	2.84462e-23	0.307336	0.323	0.109	9.53347e-19
EIF4E2	3.50166e-23	0.293492	0.204	0.053	1.17355e-18
TUBA1A	3.87982e-23	0.301608	0.204	0.053	1.30028e-18
PSMA7	3.98038e-23	0.34378	0.604	0.258	1.33398e-18
CENPX	4.10964e-23	0.36038	0.2	0.052	1.3773e-18
VPS13C	4.1434e-23	0.332802	0.215	0.058	1.38862e-18
TAGLN2	4.16448e-23	0.436476	0.719	0.331	1.39568e-18
POLR2L	4.36274e-23	0.319243	0.558	0.233	1.46213e-18
TNFRSF14	4.56546e-23	0.311669	0.304	0.098	1.53007e-18
SEC61B	4.84423e-23	0.365413	0.662	0.285	1.6235e-18
RBM25	4.91888e-23	0.271523	0.396	0.144	1.64851e-18
GLRX3	5.11079e-23	0.344266	0.15	0.033	1.71283e-18
FAM173A	5.39279e-23	0.398497	0.173	0.042	1.80734e-18
CHCHD5	5.46566e-23	0.335141	0.208	0.056	1.83176e-18
CDK2AP2	7.34644e-23	0.272273	0.285	0.092	2.46209e-18
NUBP2	8.38835e-23	0.291541	0.177	0.043	2.81127e-18
RBMS1	1.09558e-22	0.374102	0.165	0.039	3.67174e-18
CEP170	1.29831e-22	0.360241	0.188	0.048	4.35114e-18
CAT	1.30529e-22	0.312795	0.162	0.037	4.37453e-18
MAX	1.42414e-22	0.252361	0.258	0.077	4.77286e-18
METTL26	1.4835e-22	0.349509	0.308	0.103	4.9718e-18
ORMDL2	1.49411e-22	0.329452	0.181	0.046	5.00737e-18
NEDD8	1.66254e-22	0.340992	0.154	0.035	5.57185e-18
SAP18	1.84462e-22	0.251851	0.508	0.204	6.18207e-18
MESD	1.99507e-22	0.310674	0.231	0.068	6.68627e-18
LYPLA2	2.49067e-22	0.270983	0.162	0.038	8.34723e-18
CEBPB	2.63113e-22	0.384011	0.342	0.119	8.81798e-18
BRK1	3.81403e-22	0.328044	0.435	0.169	1.27824e-17
PSME1	4.4595e-22	0.480617	0.731	0.363	1.49456e-17
PDCD5	4.72078e-22	0.337483	0.262	0.083	1.58212e-17
MIEN1	5.76525e-22	0.303043	0.227	0.066	1.93217e-17
PPIB	6.82844e-22	0.474196	0.708	0.337	2.28848e-17
MRPL34	6.99169e-22	0.386255	0.231	0.068	2.3432e-17
RPL24	7.37866e-22	-1.0123	0.85	0.789	2.47288e-17
PSMB4	8.20855e-22	0.295494	0.246	0.075	2.75101e-17
NDUFB4	8.25946e-22	0.305082	0.465	0.187	2.76807e-17
THOC7	8.73091e-22	0.315661	0.192	0.051	2.92608e-17
LRPAP1	9.14126e-22	0.260394	0.335	0.119	3.0636e-17
BRI3	1.16745e-21	0.323404	0.192	0.051	3.91259e-17
CHORDC1	1.2509e-21	0.254118	0.188	0.049	4.19225e-17
DARS	1.54944e-21	0.328203	0.204	0.057	5.1928e-17
GNB1	2.24897e-21	0.347205	0.188	0.05	7.5372e-17
MRPL57	2.54407e-21	0.32	0.308	0.106	8.5262e-17
MID1IP1	2.65302e-21	0.333719	0.165	0.04	8.89133e-17
AAMP	2.70453e-21	0.28631	0.169	0.043	9.06398e-17
NHP2	3.17835e-21	0.315883	0.269	0.087	1.06519e-16
GNPTG	4.19399e-21	0.276139	0.258	0.082	1.40558e-16
MRPS33	4.76267e-21	0.448383	0.173	0.045	1.59616e-16
RGS2	5.29858e-21	0.631873	0.435	0.18	1.77577e-16
WDR1	6.04872e-21	0.289336	0.358	0.13	2.02717e-16
RPL9	6.24976e-21	-1.06532	0.896	0.801	2.09454e-16
IDH3G	7.07612e-21	0.296457	0.238	0.073	2.37149e-16
MRPS7	7.30308e-21	0.268683	0.212	0.061	2.44755e-16
TIMM13	8.24255e-21	0.317512	0.2	0.056	2.76241e-16
MARCKSL1	8.80499e-21	1.16221	0.365	0.146	2.9509e-16
NAPSA	9.636e-21	0.534175	0.188	0.051	3.22941e-16
DNAJC7	9.65161e-21	0.397556	0.223	0.067	3.23464e-16
TMEM208	1.0547e-20	0.322878	0.223	0.068	3.53473e-16
DCXR	1.1966e-20	0.331716	0.238	0.074	4.01027e-16
CD38	1.28082e-20	0.538931	0.177	0.048	4.29255e-16
EIF3J	1.3275e-20	0.370847	0.204	0.058	4.44897e-16
NDUFV3	1.37911e-20	0.313772	0.165	0.042	4.62197e-16
NEAT1	1.46411e-20	0.340337	0.781	0.371	4.90683e-16
SLC25A5	1.51246e-20	0.433538	0.65	0.305	5.06886e-16
RPS9	1.78861e-20	-0.718722	0.946	0.86	5.99435e-16
AP2M1	1.93242e-20	0.256697	0.35	0.129	6.47631e-16
SLC38A2	2.62666e-20	0.526862	0.227	0.071	8.803e-16
LSM3	2.68132e-20	0.253231	0.25	0.08	8.98616e-16
TRADD	2.8137e-20	0.29375	0.165	0.043	9.42984e-16
REX1BD	2.83569e-20	0.28482	0.381	0.146	9.50352e-16
PRPF6	3.14857e-20	0.421089	0.208	0.061	1.05521e-15
RNASEK	3.17708e-20	0.314923	0.223	0.067	1.06477e-15
ME2	3.95461e-20	0.286847	0.165	0.042	1.32535e-15
IFITM1	4.20927e-20	-2.50605	0.1	0.353	1.41069e-15
RPN1	4.28794e-20	0.2827	0.346	0.13	1.43706e-15
ATP6V1E1	4.44309e-20	0.254935	0.165	0.042	1.48906e-15
MRPL28	4.61539e-20	0.334368	0.177	0.047	1.5468e-15
SDC3	5.30318e-20	0.470977	0.204	0.06	1.77731e-15
PGK1	5.53656e-20	0.34233	0.565	0.251	1.85552e-15
P4HB	6.17408e-20	0.289182	0.481	0.202	2.06918e-15
RPL10A	7.41728e-20	-1.08359	0.815	0.752	2.48583e-15
SNRPD1	8.20505e-20	0.267558	0.262	0.086	2.74984e-15
LSM4	8.2803e-20	0.265354	0.269	0.09	2.77506e-15
HCFC1R1	8.29396e-20	0.272112	0.173	0.046	2.77964e-15
GPR108	9.25734e-20	0.285814	0.181	0.049	3.10251e-15
CISD2	1.01505e-19	0.275934	0.204	0.06	3.40184e-15
ST8SIA4	1.08946e-19	0.251498	0.204	0.059	3.65121e-15
RPS29	1.10015e-19	-1.05392	0.892	0.817	3.68703e-15
SCYL3	1.14215e-19	0.275934	0.304	0.108	3.82781e-15
LEPROT	1.28535e-19	0.304585	0.165	0.043	4.30772e-15
C1QBP	1.30894e-19	0.280727	0.312	0.112	4.38679e-15
PGLS	1.50296e-19	0.260333	0.265	0.087	5.03702e-15
ATP6V0C	1.77134e-19	0.366408	0.558	0.252	5.93648e-15
RPL15	2.0817e-19	-0.778769	0.9	0.832	6.97662e-15
WAS	2.16732e-19	0.302332	0.223	0.068	7.26354e-15
HLA-A	2.20775e-19	0.382296	0.969	0.796	7.39905e-15
KLF4	2.33555e-19	0.544317	0.254	0.083	7.82737e-15
PDIA6	2.6861e-19	0.290146	0.335	0.125	9.00221e-15
OS9	3.16463e-19	0.322102	0.296	0.107	1.0606e-14
NAAA	3.33229e-19	0.416602	0.227	0.071	1.11678e-14
TMEM147	6.00301e-19	0.367477	0.269	0.095	2.01185e-14
RPS5	7.06575e-19	-1.17928	0.712	0.706	2.36801e-14
LSM10	7.15626e-19	0.280439	0.227	0.072	2.39835e-14
LDHA	8.64767e-19	0.407471	0.635	0.309	2.89818e-14
SUMO2	1.09203e-18	0.286188	0.627	0.287	3.65984e-14
GRAMD1A	1.37528e-18	0.29348	0.165	0.044	4.6091e-14
NRDC	1.72475e-18	0.315374	0.204	0.062	5.78034e-14
ADI1	1.7969e-18	0.300981	0.169	0.047	6.02213e-14
MALAT1	1.80891e-18	-0.498172	0.992	0.996	6.06238e-14
ATP5F1B	1.95102e-18	0.280872	0.588	0.271	6.53864e-14
RPSA	2.63018e-18	-1.32585	0.704	0.691	8.8148e-14
CLIC1	3.56338e-18	0.355717	0.804	0.419	1.19423e-13
CITED2	3.78991e-18	0.433386	0.254	0.089	1.27015e-13
DUSP1	4.39133e-18	0.59188	0.65	0.337	1.47171e-13
RACK1	4.9397e-18	-0.833686	0.854	0.789	1.65549e-13
GAPDH	5.80235e-18	0.490389	0.919	0.698	1.9446e-13
C1orf122	6.73743e-18	0.258159	0.154	0.041	2.25798e-13
KDELR1	7.369e-18	0.461334	0.362	0.147	2.46965e-13
LINC02256	9.36267e-18	0.405571	0.154	0.041	3.1378e-13
RPL23A	1.12191e-17	-1.12188	0.746	0.723	3.75996e-13
SURF1	1.13207e-17	0.266821	0.219	0.071	3.79402e-13
TMEM205	1.23522e-17	0.285074	0.196	0.061	4.13973e-13
CHD9	1.2594e-17	0.29763	0.162	0.044	4.22076e-13
ESD	1.31149e-17	0.309364	0.173	0.049	4.39534e-13
PPP1R15A	1.34509e-17	0.517064	0.5	0.235	4.50793e-13
PLD3	1.68275e-17	0.603189	0.281	0.108	5.63958e-13
MTDH	1.72582e-17	0.291857	0.512	0.233	5.7839e-13
ITM2B	1.80286e-17	0.45089	0.858	0.533	6.04209e-13
LRRC25	2.30313e-17	0.338551	0.165	0.046	7.7187e-13
QSOX1	2.4725e-17	0.476476	0.215	0.069	8.28635e-13
JUN	3.2482e-17	0.686431	0.792	0.521	1.0886e-12
RPS19	3.45006e-17	-0.667241	0.981	0.92	1.15625e-12
SH3BGRL3	3.82836e-17	0.468018	0.942	0.675	1.28304e-12
MTRNR2L6	4.52535e-17	0.255028	0.4	0.168	1.51663e-12
RPLP0	6.19221e-17	-0.843309	0.869	0.79	2.07526e-12
YIF1A	6.20104e-17	0.267395	0.173	0.052	2.07822e-12
ARPC2	7.61664e-17	0.354989	0.777	0.418	2.55264e-12
COX16	9.17402e-17	0.267336	0.177	0.053	3.07458e-12
ZNF706	1.05702e-16	0.261164	0.408	0.175	3.54251e-12
RPL12	1.05723e-16	-0.7751	0.904	0.83	3.5432e-12
ISG15	1.05783e-16	0.312518	0.162	0.046	3.54521e-12
RPL8	1.07664e-16	-0.689338	0.923	0.851	3.60825e-12
RTN3	1.50714e-16	0.266414	0.254	0.091	5.05103e-12
TNF	1.67186e-16	0.336327	0.192	0.06	5.60306e-12
ZFAND5	2.21909e-16	0.321305	0.342	0.138	7.43707e-12
ZNF688	3.95182e-16	0.295993	0.581	0.281	1.32441e-11
SSR1	5.07808e-16	0.252084	0.242	0.088	1.70187e-11
CXCR4	7.74883e-16	-1.70055	0.208	0.408	2.59694e-11
CDKN1A	1.65172e-15	0.510115	0.488	0.238	5.53557e-11
SARAF	1.90555e-15	-1.87315	0.369	0.494	6.38625e-11
RAB34	2.03282e-15	0.379934	0.162	0.048	6.81281e-11
GNA15	2.15128e-15	0.2568	0.242	0.086	7.20981e-11
KLF6	2.58485e-15	0.408944	0.565	0.289	8.66288e-11
RPL36	2.79453e-15	-0.787412	0.931	0.837	9.3656e-11
ATF3	6.15326e-15	0.508221	0.212	0.075	2.0622e-10
MXD1	6.61405e-15	0.31905	0.258	0.098	2.21663e-10
ZFAND2A	7.61876e-15	0.507609	0.196	0.067	2.55335e-10
PDIA4	8.54111e-15	0.348595	0.208	0.074	2.86247e-10
CD3E	1.22051e-14	-2.10831	0.058	0.259	4.09041e-10
MEF2C	1.47812e-14	0.349441	0.173	0.057	4.95376e-10
CYB5R3	1.66591e-14	0.283416	0.192	0.065	5.58314e-10
ACTG1	2.73719e-14	0.456736	0.915	0.673	9.17341e-10
TMEM256	1.187e-13	0.263199	0.242	0.095	3.97811e-09
LSP1	1.28055e-13	0.52082	0.685	0.391	4.29165e-09
FUCA2	1.37894e-13	0.30115	0.154	0.05	4.62137e-09
GRHPR	1.56529e-13	0.26955	0.177	0.06	5.2459e-09
CCL4	1.59102e-13	0.26737	0.185	0.063	5.33214e-09
RHOA	3.20854e-13	0.265285	0.804	0.452	1.07531e-08
YBX1	3.62103e-13	0.379299	0.812	0.474	1.21355e-08
EEF1D	4.31426e-13	-1.11685	0.692	0.643	1.44588e-08
H3F3B	4.46915e-13	-0.773356	0.873	0.795	1.49779e-08
TIMP1	5.03348e-13	0.393151	0.623	0.308	1.68692e-08
BIRC3	8.63096e-13	0.655707	0.169	0.058	2.89258e-08
IL7R	8.81145e-13	0.36409	0.292	0.125	2.95307e-08
TNFSF13B	1.10765e-12	0.269692	0.877	0.538	3.71219e-08
MEF2A	1.16307e-12	0.383818	0.15	0.049	3.89792e-08
ID2	1.27792e-12	0.317796	0.481	0.245	4.28283e-08
IFITM2	3.94904e-12	-1.67433	0.135	0.309	1.32348e-07
SPOCK2	5.47091e-12	-1.78509	0.042	0.215	1.83352e-07
ODF3B	8.77644e-12	0.275578	0.204	0.08	2.94133e-07
RPL37A	1.00535e-11	-0.610324	0.927	0.835	3.36933e-07
SOX4	1.06142e-11	0.558646	0.165	0.059	3.55724e-07
GNLY	4.47748e-11	-4.07466	0.008	0.156	1.50058e-06
SOD1	5.21334e-11	-0.264971	0.4	0.185	1.7472e-06
STK17A	5.70289e-11	-1.81928	0.096	0.256	1.91127e-06
RPS24	1.10474e-10	-0.458684	0.954	0.888	3.70242e-06
GADD45B	1.42503e-10	0.609725	0.404	0.215	4.77586e-06
SSR4	2.13598e-10	-0.330445	0.715	0.371	7.15853e-06
CD7	4.26801e-10	-1.88129	0.035	0.18	1.43038e-05
EEF1B2	6.54176e-10	-1.04749	0.696	0.631	2.1924e-05
CD52	6.86515e-10	-1.51532	0.431	0.488	2.30079e-05
RPL7	1.40463e-09	-1.00014	0.677	0.617	4.70748e-05
EEF2	1.421e-09	-0.959584	0.669	0.613	4.76235e-05
ICAM3	2.55009e-09	-1.28191	0.065	0.21	8.54636e-05
RPL22	5.15806e-09	-0.72603	0.835	0.732	0.000172867
PIK3IP1	5.94954e-09	-1.67842	0.035	0.164	0.000199393
CD3D	7.73731e-09	-1.72976	0.046	0.177	0.000259308
LTB	1.04703e-08	-1.77581	0.165	0.296	0.000350901
NKG7	1.3448e-08	-2.85724	0.046	0.174	0.000450697
CPVL	1.35392e-08	0.433607	0.223	0.104	0.000453753
EIF4H	3.69281e-08	-0.251364	0.331	0.163	0.00123761
RPL35	1.0531e-07	-0.572064	0.892	0.798	0.00352935
MT-ATP6	1.65836e-07	0.265325	0.985	0.883	0.00555782
PRPF38B	2.27884e-07	-0.257999	0.246	0.119	0.00763729
RPL4	3.42512e-07	-0.822262	0.762	0.66	0.011479
RPL31	3.60601e-07	-0.892232	0.704	0.617	0.0120852
CLEC2B	4.72598e-07	-0.251715	0.273	0.136	0.0158387
IGKV1-5	1.33282e-06	-1.80719	0.538	0.525	0.0446682
RPL27	1.46968e-06	-0.651145	0.835	0.706	0.0492548
TAX1BP1	1.48337e-06	-0.365638	0.319	0.166	0.0497135
C12orf57	1.52891e-06	-1.38238	0.085	0.191	0.0512398
PCBP2	1.74662e-06	-0.867606	0.642	0.576	0.0585362
PTPRE	2.38574e-06	-0.289569	0.308	0.162	0.0799558
NCOR1	2.63773e-06	-0.299261	0.254	0.131	0.088401
SEC11C	2.88684e-06	-0.253455	0.238	0.12	0.0967494
MAP3K8	4.70874e-06	-1.66174	0.158	0.25	0.157809
NFKBIA	4.90181e-06	0.28236	0.631	0.413	0.164279
TUBA4A	5.38482e-06	-1.26212	0.077	0.175	0.180467
ARRB2	5.64613e-06	-0.329254	0.319	0.169	0.189225
STK17B	8.34022e-06	-1.27244	0.177	0.269	0.279514
LUC7L2	9.73488e-06	-0.265745	0.158	0.075	0.326255
ANAPC16	1.1144e-05	-0.282462	0.269	0.147	0.373479
EIF3M	1.17954e-05	-0.278452	0.292	0.159	0.395311
LRRFIP1	1.39738e-05	-0.257635	0.438	0.248	0.46832
GABARAPL1	1.96164e-05	-1.33851	0.135	0.222	0.657424
ZFP36L2	1.98644e-05	-1.59367	0.404	0.418	0.665736
PFDN5	2.04395e-05	-0.652581	0.819	0.664	0.68501
EIF3D	2.90825e-05	-0.293908	0.273	0.15	0.974671
GPSM3	2.92211e-05	-0.302318	0.492	0.28	0.979315
ITGB1	4.212e-05	-0.323374	0.3	0.169	1
RAD21	4.28982e-05	-0.313627	0.208	0.11	1
CD82	4.36015e-05	-0.303711	0.254	0.138	1
MORF4L1	5.17833e-05	-0.335757	0.388	0.225	1
UBXN1	5.23866e-05	-0.364657	0.404	0.23	1
ARID5A	5.246e-05	-0.293041	0.25	0.137	1
MT-ND1	5.95126e-05	-0.429851	0.931	0.822	1
CIRBP	6.47905e-05	-1.18489	0.423	0.424	1
MPHOSPH8	8.08619e-05	-0.351914	0.212	0.116	1
HMGB2	8.6162e-05	-0.288542	0.154	0.078	1
WTAP	9.00628e-05	-0.30863	0.2	0.107	1
NDFIP1	9.66144e-05	-0.288228	0.269	0.155	1
CSNK1D	0.000123797	-0.377583	0.196	0.105	1
NOP53	0.000126832	-1.16427	0.323	0.358	1
RASSF5	0.000157601	-1.02419	0.085	0.162	1
HNRNPM	0.000204735	-0.28513	0.269	0.156	1
FXYD5	0.00020711	-0.919206	0.554	0.5	1
AKAP13	0.000231653	-0.26198	0.281	0.166	1
RPL27A	0.000249612	-0.685647	0.792	0.649	1
SRSF11	0.000249814	-0.344008	0.304	0.18	1
SF3B1	0.000257315	-0.386341	0.292	0.17	1
CUTA	0.000311069	-0.262746	0.338	0.205	1
ZC3H15	0.000318902	-0.378436	0.273	0.16	1
DOK2	0.000358357	-0.351979	0.188	0.104	1
RAB2A	0.00036715	-0.358278	0.304	0.182	1
ATP2B1-AS1	0.000369865	-1.08922	0.088	0.162	1
TBRG1	0.000375996	-0.275103	0.185	0.104	1
SEPT6	0.000429482	-0.36612	0.308	0.185	1
DCTN3	0.000438165	-0.284556	0.185	0.105	1
SFPQ	0.000468946	-0.3604	0.238	0.139	1
TAF7	0.000525986	-0.259437	0.162	0.089	1
TNFRSF1B	0.00053842	-1.13851	0.158	0.224	1
NRBP1	0.000581048	-0.30252	0.169	0.095	1
EMC3	0.000600569	-0.354948	0.196	0.113	1
PLEC	0.000638964	-0.283649	0.2	0.114	1
RNPS1	0.000746262	-0.39083	0.227	0.133	1
UBE2J1	0.00080002	-0.254334	0.262	0.16	1
MAP1LC3B	0.000854909	-0.27286	0.185	0.106	1
BTG1	0.000900095	-0.937973	0.462	0.443	1
BTF3	0.00096934	-0.749264	0.665	0.548	1
TRIR	0.000999494	-0.3377	0.469	0.289	1
SLC43A2	0.0010252	-0.290316	0.181	0.103	1
RSRC2	0.00108854	-0.314502	0.219	0.131	1
COMMD6	0.00113526	-0.274821	0.569	0.352	1
DSTN	0.00117542	-0.276316	0.158	0.091	1
WIPF1	0.00119045	-0.33343	0.215	0.128	1
UBA52	0.00119593	-0.357783	0.908	0.783	1
ARL4C	0.00124076	-1.08542	0.096	0.157	1
MAGOH	0.00127969	-0.387476	0.181	0.104	1
STAU1	0.00131347	-0.262836	0.165	0.096	1
SAMSN1	0.00134751	-0.276054	0.208	0.123	1
WASF2	0.0014109	-0.275945	0.231	0.139	1
JAK1	0.00147095	-0.41507	0.369	0.228	1
CCND2	0.00152261	-0.252893	0.162	0.094	1
YY1	0.00159094	-0.291496	0.162	0.093	1
MTRNR2L1	0.00163412	-0.834684	0.735	0.612	1
RSL1D1	0.00171753	-0.352904	0.215	0.129	1
PRPF4B	0.00179255	-0.301394	0.154	0.088	1
HERPUD1	0.00193519	-0.428726	0.342	0.213	1
CDC42SE1	0.00200143	-0.326542	0.185	0.109	1
RPS20	0.00200736	-0.908677	0.631	0.517	1
RPL38	0.0023152	-0.528721	0.877	0.702	1
PRNP	0.0023311	-0.361614	0.196	0.116	1
SKIL	0.00237119	-0.286218	0.162	0.093	1
SERINC1	0.00242856	-0.318277	0.169	0.1	1
GMFG	0.00249763	-0.341936	0.427	0.271	1
GTF3A	0.00268819	-0.364639	0.285	0.181	1
SEPT7	0.00287063	-0.505043	0.292	0.181	1
IL32	0.00292634	-1.04461	0.381	0.233	1
ILF2	0.00302792	-0.252741	0.181	0.111	1
HNRNPL	0.00320362	-0.276717	0.177	0.107	1
TECR	0.00320419	-0.346464	0.227	0.143	1
PPP1CC	0.00337809	-0.316024	0.185	0.112	1
AMFR	0.00380632	-0.347827	0.696	0.449	1
MAF1	0.00381401	-0.286689	0.162	0.097	1
DHRS7	0.00381432	-0.368406	0.227	0.143	1
DNAJB6	0.00384241	-0.378771	0.3	0.191	1
CDC40	0.00392539	-0.310679	0.177	0.107	1
AKAP9	0.00408779	-0.280728	0.173	0.108	1
MTCH1	0.00423295	-0.358881	0.242	0.152	1
SRRM2	0.00425672	-0.38483	0.3	0.193	1
RPL36AL	0.00432081	-0.81716	0.596	0.496	1
SIVA1	0.00444199	-0.357217	0.258	0.164	1
YWHAQ	0.00452672	-0.318386	0.215	0.136	1
PIK3R1	0.00470624	-1.06328	0.108	0.159	1
CELF2	0.00477617	-0.400701	0.219	0.136	1
PLCG2	0.00496024	-0.4175	0.265	0.176	1
TNRC6B	0.0051011	-0.405808	0.227	0.144	1
CYTIP	0.00517674	-1.03451	0.135	0.185	1
ARF6	0.00531603	-0.301189	0.204	0.127	1
PABPC1	0.00561063	-0.683541	0.712	0.573	1
PNRC2	0.00576092	-0.417533	0.177	0.108	1
TOMM7	0.00590074	-0.823069	0.688	0.538	1
CNBP	0.00727711	-0.316157	0.558	0.36	1
PAXX	0.00773866	-0.430156	0.246	0.16	1
EAPP	0.00778255	-0.354414	0.15	0.092	1
TKT	0.00828764	-0.586881	0.404	0.257	1
TXNIP	0.00833419	-0.265702	0.565	0.382	1
EIF3G	0.00833581	-0.4052	0.365	0.239	1
FBXO7	0.00844929	-0.349309	0.15	0.092	1
EMD	0.00854892	-0.34906	0.231	0.151	1
CCL5	0.00861859	-2.11571	0.188	0.223	1
DDX6	0.00880854	-1.01771	0.119	0.166	1
CD69	0.00909017	-1.22437	0.127	0.171	1
ELF1	0.0112162	-1.11294	0.142	0.183	1
IGKV3-20	0.0120788	-1.41595	0.235	0.268	1
HNRNPUL1	0.0133986	-0.354768	0.212	0.138	1
ERGIC3	0.0134028	-0.276722	0.246	0.165	1
FCN1	0.0136698	-0.917255	0.381	0.24	1
AES	0.0142379	-1.11618	0.115	0.156	1
SURF4	0.0144458	-0.334217	0.177	0.116	1
TRAM1	0.0179231	-0.341967	0.227	0.153	1
ARL6IP4	0.0185505	-0.281196	0.238	0.16	1
RPS11	0.0188291	-0.538078	0.785	0.614	1
YPEL5	0.0193929	-1.04561	0.188	0.219	1
SRGN	0.0195632	-0.257721	0.831	0.571	1
PRRC2C	0.020198	-0.544831	0.431	0.281	1
SON	0.0235767	-0.436134	0.481	0.322	1
RSF1	0.0237345	-0.44614	0.162	0.106	1
TGFBR2	0.0240153	-0.302526	0.15	0.098	1
SRPRA	0.0244528	-0.308949	0.165	0.112	1
OSBPL8	0.0244729	-0.299586	0.154	0.101	1
SRSF10	0.0252968	-0.464496	0.246	0.166	1
SASH3	0.0258374	-0.314201	0.158	0.104	1
CCNI	0.0259092	-0.761463	0.542	0.462	1
RBM17	0.0266701	-0.309089	0.208	0.142	1
INSIG1	0.0276247	-0.334332	0.154	0.101	1
CD37	0.0292518	-0.879642	0.485	0.421	1
USP15	0.0297645	-0.440261	0.25	0.17	1
KMT2E	0.0300766	-1.0655	0.254	0.265	1
NINJ1	0.0308277	-0.686567	0.438	0.282	1
ARGLU1	0.0309951	-0.491231	0.223	0.151	1
CSNK1A1	0.0334623	-0.391302	0.219	0.15	1
MRPL55	0.0338883	-0.331255	0.158	0.106	1
CCDC85B	0.0347747	-0.355668	0.215	0.148	1
TAF1D	0.0349861	-0.319468	0.181	0.123	1
TMED4	0.0352482	-0.370953	0.162	0.11	1
PIM3	0.0364858	-0.451672	0.169	0.113	1
R3HDM4	0.0364903	-0.259	0.162	0.109	1
AFF4	0.0366446	-0.350317	0.162	0.109	1
RBM3	0.0407132	-0.421677	0.55	0.362	1
SNRPD2	0.0421231	-0.506939	0.442	0.296	1
C9orf16	0.0422645	-0.563117	0.338	0.23	1
LEPROTL1	0.0440815	-1.28717	0.204	0.218	1
CD99	0.0441582	-0.952484	0.408	0.365	1
RPL23	0.0451985	-0.272975	0.673	0.447	1
RSL24D1	0.0452221	-0.384524	0.227	0.158	1
TTC3	0.0533	-0.412465	0.15	0.104	1
IGBP1	0.0542879	-0.297305	0.162	0.112	1
PAFAH1B1	0.0544001	-0.373146	0.15	0.103	1
VAPA	0.0551472	-0.488855	0.262	0.183	1
SEPT9	0.0589049	-0.867328	0.138	0.166	1
HSPA9	0.0599735	-0.544875	0.204	0.142	1
POLR1D	0.0605838	-0.505528	0.219	0.152	1
CEBPD	0.06311	-0.260254	0.173	0.123	1
IDS	0.0633149	-1.02298	0.177	0.196	1
BCLAF1	0.0636622	-0.435778	0.188	0.133	1
CSDE1	0.0661317	-0.573374	0.308	0.215	1
HLA-E	0.0688099	-0.483226	0.815	0.649	1
LDHB	0.0725044	-1.0031	0.277	0.273	1
SSR2	0.0735513	-0.471065	0.415	0.289	1
REL	0.0739579	-0.52645	0.373	0.259	1
SRSF5	0.0752325	-0.83873	0.288	0.287	1
FAM177A1	0.0774782	-0.435254	0.192	0.137	1
SRRM1	0.0893058	-0.558088	0.377	0.261	1
PRDX2	0.0907069	-0.280713	0.169	0.124	1
EIF3F	0.095006	-0.911516	0.454	0.382	1
TNFAIP3	0.0976436	-0.7165	0.312	0.218	1
ARPC5L	0.0987078	-1.01495	0.169	0.188	1
MBNL1	0.105613	-0.44319	0.304	0.221	1
RBM39	0.105618	-0.968016	0.431	0.367	1
DDX5	0.107021	-0.644994	0.662	0.523	1
SNHG8	0.126211	-0.584719	0.281	0.204	1
PAIP2	0.129031	-0.486315	0.238	0.174	1
PECAM1	0.131946	-0.384005	0.173	0.129	1
PLK3	0.134572	-0.346059	0.15	0.109	1
BNIP2	0.138912	-0.497415	0.158	0.114	1
RAC2	0.142687	-0.941131	0.281	0.27	1
LIMD2	0.144693	-0.534251	0.458	0.315	1
UQCRB	0.145466	-0.433442	0.608	0.412	1
CSF3R	0.146944	-0.587871	0.169	0.122	1
RGCC	0.147141	-0.567993	0.173	0.194	1
MAPK1IP1L	0.15912	-0.390866	0.154	0.114	1
IGKC	0.16159	-1.41008	0.562	0.443	1
PLP2	0.174171	-0.843094	0.312	0.29	1
KHDRBS1	0.17523	-0.448996	0.169	0.126	1
RIOK3	0.178153	-0.837809	0.146	0.16	1
HNRNPA0	0.181033	-0.919718	0.292	0.27	1
IGLV2-18	0.181184	-3.36509	0.269	0.259	1
FNBP4	0.190813	-0.513928	0.165	0.124	1
PTP4A2	0.209392	-0.534966	0.192	0.144	1
KRAS	0.210268	-0.646792	0.177	0.132	1
PDE4B	0.211112	-0.371199	0.212	0.161	1
TERF2IP	0.213746	-0.463113	0.185	0.141	1
CXCL8	0.222764	-0.799912	0.169	0.128	1
CCNL1	0.22858	-0.468528	0.265	0.201	1
CDKN1B	0.231393	-0.489814	0.15	0.115	1
ANKRD12	0.232816	-0.892617	0.208	0.21	1
TMEM123	0.233298	-0.515105	0.177	0.134	1
SNHG15	0.236471	-0.330982	0.185	0.142	1
GYPC	0.239356	-0.924062	0.242	0.234	1
EIF3H	0.239845	-0.452385	0.385	0.285	1
CD48	0.247187	-0.62088	0.335	0.241	1
CCDC12	0.253466	-0.421637	0.15	0.116	1
RWDD1	0.254112	-0.599295	0.25	0.191	1
EZR	0.258274	-1.01461	0.223	0.218	1
YTHDC1	0.262254	-0.488431	0.158	0.121	1
SF1	0.276006	-0.938147	0.273	0.252	1
DDIT4	0.281419	-0.334624	0.265	0.215	1
EIF3E	0.292387	-0.65026	0.342	0.251	1
EVL	0.298204	-0.630984	0.169	0.131	1
TMA7	0.301974	-0.606064	0.673	0.501	1
RPL26	0.31012	-0.457482	0.2	0.157	1
ANP32B	0.314724	-0.637843	0.358	0.264	1
RILPL2	0.317907	-0.560874	0.212	0.162	1
UPP1	0.319158	-0.763309	0.319	0.234	1
EIF2S3	0.321003	-0.560267	0.227	0.175	1
CFD	0.324999	-0.520739	0.188	0.15	1
STK4	0.329707	-0.835344	0.181	0.181	1
EIF1B	0.349081	-0.626123	0.219	0.17	1
TSC22D3	0.367086	-0.887674	0.335	0.301	1
CALM1	0.377211	-0.584036	0.731	0.549	1
PPP1R2	0.378882	-0.698538	0.215	0.169	1
UBE2D2	0.400589	-0.756329	0.323	0.288	1
UBE2B	0.412006	-0.504761	0.238	0.19	1
YWHAZ	0.41291	-0.58437	0.519	0.367	1
AHNAK	0.419617	-0.681453	0.281	0.216	1
JTB	0.428803	-0.618365	0.288	0.225	1
DAZAP2	0.440886	-0.643973	0.45	0.324	1
SMCHD1	0.460897	-0.914209	0.165	0.162	1
HIST1H4C	0.467536	-0.73045	0.235	0.19	1
IGHA1	0.476852	-2.49536	0.219	0.176	1
CTNNB1	0.484701	-0.474894	0.15	0.122	1
HIF1A	0.487209	-0.922859	0.404	0.295	1
SLC7A5	0.497341	-0.677674	0.219	0.177	1
TRABD	0.506993	-0.513015	0.177	0.147	1
CORO1A	0.509887	-0.494529	0.462	0.348	1
RPL17	0.510708	-0.634224	0.173	0.142	1
HMGB1	0.511127	-0.424307	0.677	0.489	1
RNF145	0.514793	-0.645429	0.192	0.154	1
HIST1H1E	0.5148	-0.759268	0.162	0.132	1
CHD1	0.517735	-0.540544	0.185	0.151	1
NPM1	0.519159	-0.482978	0.623	0.449	1
DDX24	0.52697	-0.949646	0.258	0.23	1
IGHG1	0.532005	-1.08436	0.212	0.2	1
HINT1	0.543642	-0.450437	0.612	0.438	1
EIF4B	0.568345	-0.688546	0.208	0.195	1
HNRNPDL	0.583016	-0.512925	0.342	0.274	1
SEC62	0.584426	-0.616263	0.308	0.245	1
HNRNPH3	0.599376	-0.604154	0.2	0.165	1
BTG2	0.615253	-0.725727	0.288	0.257	1
CNN2	0.616719	-0.594658	0.235	0.217	1
PNRC1	0.622689	-0.366084	0.565	0.438	1
PPDPF	0.639949	-0.613642	0.554	0.424	1
JMJD1C	0.652953	-0.45328	0.185	0.156	1
SLC25A37	0.662598	-0.578929	0.154	0.151	1
EIF3L	0.692052	-0.553725	0.331	0.265	1
MGAT4A	0.692796	-0.663898	0.162	0.135	1
DUSP2	0.717486	-0.686516	0.204	0.193	1
NR3C1	0.727061	-0.857353	0.204	0.167	1
METTL9	0.778459	-0.590402	0.154	0.145	1
JUNB	0.779471	-0.670498	0.654	0.5	1
TOMM20	0.785623	-0.712808	0.265	0.232	1
ZFAS1	0.809298	-0.621427	0.373	0.307	1
XBP1	0.814299	-0.942781	0.235	0.204	1
ZFP36	0.815115	-0.387457	0.412	0.349	1
PNPLA2	0.816785	-0.606646	0.158	0.137	1
KRT10	0.825586	-0.472886	0.154	0.138	1
BZW1	0.864827	-0.822243	0.262	0.222	1
G0S2	0.8914	-1.25984	0.304	0.257	1
SELENOK	0.904911	-0.787077	0.262	0.216	1
PNISR	0.913978	-0.693305	0.227	0.202	1
SYF2	0.925098	-0.669202	0.208	0.179	1
C9orf78	0.931102	-0.717955	0.196	0.173	1
ARID4B	0.932117	-0.808443	0.208	0.181	1
NSA2	0.941432	-0.671871	0.2	0.173	1
CARD19	0.943944	-0.570192	0.15	0.133	1
MBP	0.963533	-0.675364	0.154	0.137	1
UBE2D3	0.964975	-0.672935	0.504	0.375	1
SLC25A6	0.999705	-0.410484	0.646	0.479	1

## Sheet: Wilcox.epithelia
	p_val	avg_log2FC	pct.1	pct.2	p_val_adj
TCEA3	0	1.32811	0.75	0.009	0
SFN	0	1.74015	0.656	0	0
KDF1	0	0.451273	0.219	0	0
TMEM125	0	1.01285	0.5	0.001	0
PTPRF	0	1.32157	0.469	0.002	0
TSPAN1	0	1.1195	0.344	0.001	0
PDZK1IP1	0	2.78885	0.719	0.001	0
TACSTD2	0	1.59315	0.562	0.005	0
FNBP1L	0	0.713885	0.406	0.002	0
F3	0	1.033	0.406	0.002	0
SELENBP1	0	0.979287	0.438	0.001	0
CGN	0	0.686013	0.219	0	0
PGLYRP4	0	0.317855	0.156	0	0
S100A2	0	3.22008	0.625	0.003	0
S100A14	0	1.83983	0.625	0	0
MUC1	0	2.20827	0.688	0.001	0
RAB25	0	1.53681	0.75	0.001	0
MEX3A	0	0.43331	0.188	0	0
NOS1AP	0	0.364585	0.25	0	0
LAMC2	0	0.934775	0.438	0	0
LAD1	0	1.56165	0.562	0.002	0
ELF3	0	1.72416	0.531	0.002	0
GOLT1A	0	0.337581	0.188	0	0
SLC26A9	0	0.661401	0.156	0	0
CTSE	0	1.45373	0.375	0	0
SERTAD4-AS1	0	0.946415	0.375	0.002	0
SUSD4	0	0.793072	0.375	0.001	0
KRTCAP3	0	1.43442	0.656	0.001	0
EPCAM	0	2.11955	0.75	0	0
EVA1A	0	0.502221	0.281	0.001	0
SFTPB	0	4.71595	0.594	0.004	0
MALL	0	2.23836	0.469	0.001	0
TFCP2L1	0	0.62355	0.281	0.001	0
PRRT3-AS1	0	0.459742	0.219	0	0
SEMA3B	0	1.35456	0.594	0	0
ALG1L	0	0.582235	0.281	0.001	0
CP	0	1.28966	0.5	0.001	0
PLCH1	0	0.38601	0.188	0	0
RNF212	0	0.665229	0.312	0.001	0
AFAP1-AS1	0	0.449679	0.312	0.001	0
SLC34A2	0	2.35625	0.656	0.001	0
UCHL1	0	2.1904	0.625	0.004	0
LIMCH1	0	1.26347	0.531	0.002	0
CXCL6	0	0.942821	0.406	0.001	0
PF4V1	0	0.533413	0.25	0	0
CXCL5	0	1.51992	0.5	0	0
ARHGEF38	0	0.48193	0.25	0	0
COL25A1	0	0.684563	0.25	0	0
OSMR	0	1.65229	0.625	0.003	0
SELENOP	0	1.19111	0.531	0.001	0
OCLN	0	0.641827	0.375	0.002	0
AC022101.1	0	0.353309	0.25	0	0
SCGB3A2	0	3.91799	0.312	0.001	0
FABP6	0	0.429851	0.188	0	0
DSP	0	1.61524	0.625	0	0
DDR1	0	1.01734	0.469	0.001	0
SFTA2	0	2.81802	0.781	0.001	0
CFB	0	1.44165	0.531	0.005	0
POU3F2	0	0.393802	0.219	0	0
AGR2	0	2.48334	0.688	0	0
AGR3	0	0.653567	0.188	0	0
COBL	0	0.358552	0.281	0	0
EGFR	0	1.01487	0.531	0.001	0
CLDN3	0	0.598811	0.281	0	0
CLDN4	0	1.92209	0.656	0	0
TFPI2	0	2.25418	0.656	0	0
PON3	0	0.969083	0.438	0.001	0
DLX5	0	0.34604	0.156	0	0
ACE2	0	0.254911	0.156	0	0
MAOA	0	0.311263	0.25	0	0
XAGE2	0	0.587828	0.312	0	0
SLC6A14	0	1.2632	0.5	0	0
CT83	0	0.541561	0.312	0	0
STC1	0	0.5693	0.219	0	0
TCIM	0	1.83367	0.562	0.001	0
LAPTM4B	0	1.9363	0.719	0.003	0
GRHL2	0	0.287664	0.219	0	0
MAL2	0	0.931699	0.406	0	0
FAM83A	0	0.752199	0.406	0.001	0
GSDMC	0	0.595867	0.25	0	0
KCNQ3	0	0.913098	0.469	0	0
LY6D	0	1.77011	0.531	0.001	0
FAM83H	0	1.31653	0.656	0	0
IQANK1	0	0.771039	0.281	0.001	0
SCRIB	0	1.14291	0.5	0.004	0
PPP1R16A	0	2.15905	0.844	0.01	0
RECQL4	0	1.00797	0.531	0.002	0
C8orf82	0	1.29599	0.625	0.006	0
LCN2	0	1.99412	0.5	0	0
PAEP	0	1.61689	0.406	0	0
PKP3	0	0.545213	0.281	0	0
MUC5B	0	0.808768	0.312	0	0
SAA2	0	1.27612	0.406	0.001	0
SAA1	0	2.88468	0.594	0	0
EHF	0	0.728992	0.438	0	0
LRP5	0	0.835112	0.406	0.002	0
FOLR1	0	3.30741	0.906	0	0
RAB38	0	0.38968	0.312	0	0
YAP1	0	0.620518	0.375	0.002	0
MMP7	0	1.34484	0.219	0	0
TMPRSS4	0	0.584681	0.375	0	0
MPZL2	0	1.47347	0.594	0.002	0
GLB1L2	0	0.998902	0.375	0.001	0
AKR1C2	0	0.626549	0.25	0	0
AL392046.2	0	0.256688	0.156	0	0
CRTAC1	0	0.616666	0.188	0	0
GPRC5A	0	1.79358	0.656	0.002	0
AC024901.1	0	0.298075	0.156	0	0
KRT7	0	2.99924	0.844	0.002	0
KRT6A	0	2.08577	0.438	0	0
KRT8	0	3.47201	0.844	0.003	0
KRT18	0	2.50714	0.75	0.002	0
TSPAN8	0	0.753228	0.281	0	0
KITLG	0	0.501467	0.312	0.001	0
KLF5	0	1.16177	0.531	0.002	0
SCEL	0	0.687197	0.281	0	0
EFNB2	0	0.472761	0.188	0	0
SFTA3	0	1.2986	0.531	0	0
NKX2-1	0	1.10226	0.531	0	0
CKB	0	2.09569	0.719	0.007	0
PPP1R14D	0	0.44146	0.219	0	0
SPINT1	0	1.79553	0.781	0.009	0
RHOV	0	1.45923	0.531	0.001	0
ALPK3	0	0.550897	0.25	0	0
SMIM22	0	1.48366	0.656	0.001	0
C16orf89	0	1.07999	0.344	0	0
IRX3	0	1.19579	0.406	0	0
NQO1	0	0.9719	0.438	0.003	0
SLC22A31	0	0.642325	0.406	0	0
CLDN7	0	1.7531	0.75	0.002	0
TNS4	0	0.664649	0.312	0.001	0
KRT15	0	0.313751	0.188	0	0
KRT19	0	3.05569	0.781	0.001	0
ITGA3	0	1.21675	0.562	0.002	0
RNF43	0	0.607168	0.281	0.001	0
LINC00511	0	0.82778	0.469	0.003	0
ITGB4	0	1.51391	0.688	0.002	0
EVPL	0	0.562192	0.312	0	0
RAC3	0	0.712563	0.406	0.002	0
AQP4	0	1.92608	0.156	0	0
DSG2	0	0.894659	0.375	0	0
ZBTB7C	0	0.48446	0.219	0	0
FERMT1	0	0.415947	0.281	0	0
FLRT3	0	0.876625	0.25	0	0
PI3	0	0.66242	0.188	0	0
SLPI	0	4.15056	0.875	0.001	0
WFDC2	0	5.52478	0.969	0.005	0
CYP24A1	0	1.90144	0.5	0	0
PTK6	0	0.659978	0.312	0.001	0
MISP	0	0.509164	0.188	0	0
AP1M2	0	0.372489	0.281	0	0
NOTCH3	0	0.809106	0.406	0.001	0
EPHX3	0	0.555751	0.344	0	0
FXYD3	0	0.81354	0.219	0	0
DMKN	0	1.22192	0.594	0.003	0
C19orf33	0	0.906995	0.406	0	0
CXCL17	0	1.63356	0.406	0	0
CBLC	0	0.275887	0.188	0	0
BCAM	0	1.41837	0.562	0.002	0
CXADR	0	1.06272	0.469	0.002	0
LINC01436	0	1.05672	0.438	0.002	0
FAM3B	0	0.952642	0.469	0	0
BAIAP2L1	0	0.550464	0.312	0.001	2.19616e-303
C1orf53	7.23195e-305	0.933307	0.469	0.004	2.42371e-300
TOM1L1	3.76027e-303	0.335475	0.25	0.001	1.26022e-298
ST6GALNAC1	7.7326e-295	0.676939	0.312	0.001	2.5915e-290
SNHG18	9.74077e-294	0.974571	0.438	0.003	3.26452e-289
GPRC5C	9.13752e-291	0.826932	0.375	0.002	3.06235e-286
MYH14	1.71978e-290	0.42169	0.219	0	5.76369e-286
SERTAD4	1.84978e-290	0.458319	0.219	0	6.19934e-286
THEM6	2.28938e-290	0.5634	0.375	0.002	7.67261e-286
CPE	3.71373e-287	0.539557	0.281	0.001	1.24462e-282
IL20RB	5.6871e-285	0.718819	0.188	0	1.90598e-280
NPNT	7.00404e-285	0.32096	0.188	0	2.34733e-280
NTN4	7.00404e-285	0.36216	0.188	0	2.34733e-280
C3	1.25659e-284	3.01259	0.844	0.014	4.21134e-280
ACOX2	4.7484e-283	0.636456	0.312	0.001	1.59138e-278
STEAP1	3.42924e-277	0.878501	0.469	0.004	1.14927e-272
AGRN	3.72458e-277	1.28343	0.406	0.003	1.24826e-272
MROH6	1.39021e-276	0.583305	0.406	0.003	4.65914e-272
KIAA1217	1.27151e-275	0.786132	0.5	0.005	4.26132e-271
S100A16	7.48885e-274	1.75487	0.562	0.006	2.50981e-269
TMEM163	4.12742e-268	0.478696	0.219	0.001	1.38326e-263
KRT17	2.55076e-267	1.76408	0.25	0.001	8.54862e-263
AMOTL2	2.95413e-267	0.480618	0.25	0.001	9.90046e-263
TGFA	3.96209e-267	0.416558	0.25	0.001	1.32786e-262
AHNAK2	3.75139e-262	0.845891	0.312	0.002	1.25724e-257
ERBB3	1.09151e-258	0.609398	0.344	0.002	3.65808e-254
SCNN1A	3.47235e-258	1.06451	0.469	0.004	1.16372e-253
S100A13	1.60302e-257	1.87805	0.688	0.01	5.37237e-253
FRGCA	1.49694e-256	0.466126	0.188	0	5.01684e-252
SPTBN2	1.94608e-256	0.396295	0.188	0	6.52209e-252
MUC16	2.52984e-256	0.298575	0.188	0	8.47849e-252
PRSS8	9.63816e-255	0.317951	0.156	0	3.23013e-250
ZNF750	9.63816e-255	0.251273	0.156	0	3.23013e-250
MXRA7	3.30398e-254	0.783723	0.469	0.005	1.10729e-249
CXCL1	4.25295e-251	1.99336	0.562	0.007	1.42533e-246
LOX	3.39432e-250	0.960548	0.438	0.004	1.13757e-245
PRSS22	1.03923e-248	0.304534	0.219	0.001	3.48289e-244
TMC4	2.30046e-247	0.605417	0.375	0.003	7.70975e-243
ERBB2	6.50469e-244	0.893686	0.344	0.002	2.17998e-239
MEST	9.81059e-244	0.51503	0.312	0.002	3.28792e-239
CTTN	2.13734e-241	0.749109	0.5	0.006	7.1631e-237
SYNE4	6.47457e-239	0.421468	0.25	0.001	2.16989e-234
KIAA1522	7.19137e-239	0.554411	0.25	0.001	2.41011e-234
CCL22	8.79477e-238	1.51058	0.406	0.004	2.94748e-233
TLCD1	1.09894e-235	0.46529	0.312	0.002	3.683e-231
SH2D4A	5.506e-233	0.280837	0.188	0	1.84528e-228
PARD3	5.506e-233	0.339032	0.188	0	1.84528e-228
ZNRF3	5.69673e-233	0.291227	0.188	0	1.9092e-228
MECOM	5.89405e-233	0.273515	0.188	0	1.97533e-228
LLGL2	8.58775e-228	0.815336	0.469	0.005	2.8781e-223
RAB17	6.10806e-223	0.326418	0.156	0	2.04706e-218
RAPGEF5	7.14058e-223	0.273979	0.156	0	2.39309e-218
STEAP3	1.06685e-220	0.668368	0.312	0.002	3.57545e-216
EPPK1	2.06232e-220	0.535418	0.281	0.002	6.91167e-216
ADORA2B	2.10726e-220	0.527714	0.281	0.002	7.06227e-216
CELSR1	2.84939e-220	0.515431	0.281	0.002	9.54945e-216
IFI27	1.8982e-219	2.28286	0.656	0.011	6.36163e-215
MGST1	3.08571e-219	2.65454	0.906	0.023	1.03415e-214
PAWR	2.13629e-218	0.495602	0.344	0.003	7.15957e-214
PACSIN3	1.61835e-216	0.557617	0.25	0.001	5.42375e-212
LMO7	5.62325e-216	1.04264	0.562	0.008	1.88458e-211
CAV2	8.57527e-216	0.704045	0.375	0.003	2.87392e-211
KLHL23	1.45695e-213	0.398606	0.188	0.001	4.88282e-209
EPHX1	2.88048e-213	1.72467	0.719	0.014	9.65364e-209
PON2	1.191e-212	1.45541	0.719	0.014	3.99153e-208
MDK	2.48516e-212	3.36176	0.875	0.023	8.32878e-208
C9orf3	3.61036e-212	0.977232	0.5	0.007	1.20998e-207
PLOD2	6.78704e-210	1.28067	0.469	0.006	2.27461e-205
ICA1	2.23822e-207	0.852877	0.438	0.005	7.50116e-203
PHYHD1	3.67997e-206	0.638596	0.25	0.001	1.2333e-201
ELMO3	4.12126e-206	0.297006	0.25	0.001	1.3812e-201
C6orf132	4.21566e-206	0.45692	0.25	0.001	1.41284e-201
SPR	9.67042e-205	1.41617	0.469	0.006	3.24095e-200
GOLM1	3.5662e-202	2.12706	0.562	0.009	1.19518e-197
NNMT	1.01465e-201	3.18009	0.625	0.011	3.40051e-197
CRIP2	5.26981e-200	2.0713	0.719	0.015	1.76612e-195
LAMB3	1.66253e-198	1.37487	0.531	0.008	5.5718e-194
DHCR24	7.44568e-198	0.697314	0.281	0.002	2.49534e-193
VWA1	2.73339e-197	0.546949	0.188	0.001	9.16067e-193
DNAH14	4.09097e-197	0.519345	0.188	0.001	1.37105e-192
TPD52L1	5.30109e-197	0.428482	0.188	0.001	1.77661e-192
DPY19L1	1.0734e-195	0.497082	0.312	0.002	3.59739e-191
SFTPD	1.26563e-193	1.71331	0.219	0.001	4.24162e-189
AC025048.4	2.89795e-193	0.517908	0.344	0.003	9.71217e-189
BAHCC1	3.33802e-193	0.302813	0.219	0.001	1.1187e-188
CRB3	5.81991e-191	0.617451	0.281	0.002	1.95048e-186
SOD3	9.59963e-191	0.944861	0.406	0.005	3.21722e-186
MIR4458HG	1.038e-190	0.524971	0.281	0.002	3.47875e-186
TANC2	2.08098e-190	0.711117	0.375	0.004	6.97421e-186
FAM213A	1.30614e-189	1.03351	0.5	0.007	4.37739e-185
SEMA4B	1.25743e-187	0.630277	0.438	0.006	4.21417e-183
MTA1	4.49674e-183	0.997786	0.562	0.01	1.50704e-178
NDNF	6.30711e-183	0.450506	0.219	0.001	2.11377e-178
BACE2	2.66597e-180	0.687853	0.375	0.004	8.93473e-176
ZNF667-AS1	1.53639e-178	0.612234	0.406	0.005	5.14905e-174
PYCR1	2.22e-178	1.43193	0.719	0.018	7.44012e-174
OSMR-AS1	2.57756e-178	0.422884	0.156	0	8.63842e-174
KIAA1324L	3.01282e-178	0.298668	0.156	0	1.00972e-173
TPBG	4.52155e-177	0.650222	0.344	0.004	1.51535e-172
EFNA1	4.88283e-177	1.35565	0.406	0.005	1.63643e-172
CDH1	4.90688e-176	0.500976	0.312	0.003	1.64449e-171
FZD4	1.63602e-174	0.517164	0.25	0.002	5.48296e-170
SERINC2	1.81007e-173	0.960552	0.469	0.007	6.06626e-169
TNFRSF21	4.1241e-173	0.656153	0.469	0.007	1.38215e-168
TMEM54	8.99611e-171	0.427905	0.188	0.001	3.01496e-166
KLHDC9	1.12595e-170	0.252396	0.188	0.001	3.7735e-166
SERPINH1	2.31625e-170	1.84002	0.719	0.018	7.76269e-166
TRIP13	1.82251e-168	1.01189	0.281	0.002	6.10795e-164
TSKU	6.68552e-168	0.393212	0.281	0.002	2.24058e-163
MRPL12	9.85711e-168	0.507234	0.25	0.002	3.30351e-163
TMPRSS3	1.42495e-167	0.445927	0.25	0.002	4.77559e-163
EXPH5	1.91716e-165	0.448635	0.219	0.001	6.42518e-161
FN3K	1.25854e-163	0.791841	0.438	0.007	4.21786e-159
GNG11	1.38107e-163	0.615776	0.312	0.003	4.62852e-159
PERP	2.70243e-163	1.90897	0.812	0.024	9.05693e-159
LACTB2	8.07929e-163	1.22226	0.594	0.013	2.70769e-158
SMN1	4.44343e-162	0.257908	0.156	0.001	1.48917e-157
MAST1	5.73324e-160	0.25535	0.188	0.001	1.92144e-155
ST14	6.74068e-159	0.763212	0.469	0.008	2.25907e-154
MFSD3	5.13646e-158	1.01496	0.5	0.009	1.72143e-153
AP001453.2	7.14892e-158	0.399751	0.219	0.001	2.39589e-153
PLPP2	1.31235e-157	0.68875	0.375	0.005	4.39821e-153
NUDT8	2.40377e-157	1.04071	0.5	0.009	8.056e-153
CTHRC1	8.73349e-157	1.48772	0.625	0.015	2.92694e-152
OBSL1	6.32341e-156	0.324959	0.25	0.002	2.11923e-151
ADSSL1	6.88926e-156	0.341143	0.25	0.002	2.30887e-151
RHOBTB3	7.12696e-156	1.57429	0.625	0.015	2.38853e-151
IGFBP3	5.71757e-155	2.55457	0.5	0.009	1.91619e-150
CYB5A	1.09749e-154	2.19396	0.812	0.026	3.67813e-150
SLC52A2	1.24642e-154	0.699714	0.469	0.008	4.17726e-150
EDIL3	3.03495e-154	0.543746	0.281	0.003	1.01713e-149
STK3	3.77718e-154	0.949782	0.531	0.011	1.26588e-149
ABCA7	1.55054e-152	0.920552	0.469	0.008	5.19647e-148
TK1	6.18777e-152	1.44916	0.469	0.008	2.07377e-147
NT5DC2	3.32723e-151	0.585939	0.406	0.006	1.11509e-146
GSEC	1.16868e-150	0.362574	0.25	0.002	3.91671e-146
LZTS3	1.75625e-150	0.31063	0.188	0.001	5.88589e-146
TLE2	1.79527e-150	0.30502	0.188	0.001	6.01668e-146
PCSK5	1.45773e-149	1.32121	0.5	0.01	4.88544e-145
ERRFI1	2.51315e-149	0.672915	0.312	0.004	8.42256e-145
DROSHA	4.62426e-146	0.809061	0.344	0.005	1.54978e-141
GTF2H2	6.42414e-146	0.558639	0.344	0.005	2.15299e-141
MAP7	7.05769e-146	0.452537	0.25	0.002	2.36531e-141
EPHB4	1.2299e-144	0.328542	0.219	0.002	4.1219e-140
LARGE2	1.34664e-144	0.347173	0.219	0.002	4.51313e-140
MET	1.50142e-144	0.303603	0.219	0.002	5.03185e-140
SDC4	4.09846e-143	1.59842	0.719	0.022	1.37356e-138
PFN2	2.35671e-141	0.786204	0.375	0.006	7.89829e-137
ST5	6.02538e-141	0.534931	0.344	0.005	2.01935e-136
UQCC3	4.81731e-139	1.44211	0.781	0.027	1.61447e-134
HACD1	6.77398e-139	0.536062	0.281	0.003	2.27023e-134
WDR34	7.64899e-139	0.921449	0.438	0.008	2.56348e-134
PTK2	1.49261e-138	1.29154	0.531	0.012	5.00235e-134
LGALS3BP	6.26481e-138	2.53262	0.812	0.03	2.09959e-133
NOL3	1.69842e-137	0.65655	0.438	0.008	5.69207e-133
TNC	4.56765e-137	0.631146	0.25	0.002	1.5308e-132
LINC02108	7.17498e-137	0.347069	0.25	0.002	2.40462e-132
TMEM97	2.86421e-136	0.680341	0.406	0.007	9.59912e-132
PRSS23	7.97601e-134	1.43784	0.625	0.017	2.67308e-129
PCDH7	1.91987e-133	0.395192	0.219	0.002	6.43427e-129
BPHL	3.81181e-132	0.435166	0.312	0.004	1.27749e-127
MORN2	1.65026e-131	0.565961	0.406	0.007	5.53067e-127
SNTB1	1.68986e-129	0.361103	0.312	0.004	5.66339e-125
AC008771.1	2.91408e-129	0.44864	0.25	0.003	9.76623e-125
PLXNA2	2.07972e-128	0.394872	0.219	0.002	6.96996e-124
NR2F6	3.92755e-128	0.545998	0.344	0.005	1.31628e-123
TNKS1BP1	1.64285e-126	0.539971	0.281	0.003	5.50585e-122
KDELR3	1.84824e-126	0.990602	0.531	0.014	6.1942e-122
AC005332.7	2.41187e-126	0.400978	0.281	0.003	8.08314e-122
MINCR	4.771e-126	0.899615	0.5	0.012	1.59895e-121
FASN	1.04476e-124	1.13086	0.469	0.01	3.50141e-120
TBC1D16	1.10946e-124	0.569162	0.375	0.007	3.71824e-120
RNASE1	1.86259e-124	2.10267	0.438	0.009	6.24228e-120
CRNDE	3.52684e-124	0.581526	0.375	0.007	1.18198e-119
FAT1	8.5637e-124	0.407556	0.219	0.002	2.87004e-119
CDC42EP1	2.4755e-123	0.490312	0.375	0.007	8.29639e-119
HSBP1L1	5.76374e-123	0.989783	0.656	0.021	1.93166e-118
METTL13	6.73278e-123	0.781661	0.438	0.009	2.25642e-118
NAV2	5.65645e-122	0.442951	0.25	0.003	1.8957e-117
CYHR1	7.68675e-122	1.14016	0.594	0.018	2.57614e-117
SPRY2	1.10736e-121	0.260806	0.188	0.001	3.71119e-117
TMEM45B	1.18889e-121	0.409675	0.188	0.001	3.98446e-117
CHI3L1	1.34585e-121	2.10883	0.406	0.008	4.51049e-117
PLA2G12A	3.15994e-121	1.10286	0.438	0.009	1.05902e-116
FAM86C1	4.48276e-121	0.482374	0.281	0.004	1.50235e-116
PTGR1	6.0292e-121	0.471337	0.281	0.004	2.02063e-116
CCDC106	9.08001e-121	0.698872	0.375	0.007	3.04308e-116
PARD6G-AS1	1.91146e-119	0.328302	0.219	0.002	6.40608e-115
LRRC1	8.86449e-119	0.299841	0.156	0.001	2.97085e-114
EMP2	4.81074e-118	0.68602	0.438	0.01	1.61227e-113
ID1	5.31341e-118	1.28564	0.562	0.016	1.78074e-113
MANBAL	5.98124e-118	0.642377	0.5	0.013	2.00455e-113
DAG1	1.54903e-117	0.464429	0.406	0.008	5.19143e-113
CLU	2.73583e-117	1.47772	0.594	0.018	9.16885e-113
MRPL27	1.15772e-116	1.28912	0.719	0.027	3.87998e-112
PODNL1	1.4302e-116	0.938206	0.312	0.005	4.79317e-112
ATP11A	3.07397e-116	0.922888	0.438	0.01	1.03021e-111
LINC01503	5.71282e-116	0.89446	0.375	0.007	1.91459e-111
PBX1	7.34819e-116	0.368431	0.281	0.004	2.46267e-111
RHPN1	1.66519e-115	0.545003	0.25	0.003	5.58072e-111
DUSP23	3.17683e-115	2.80298	0.906	0.046	1.06468e-110
NCKAP1	2.57237e-114	0.442957	0.312	0.005	8.62104e-110
DHCR7	2.90855e-113	0.654102	0.406	0.009	9.74771e-109
MSLN	3.84997e-112	1.79706	0.5	0.013	1.29028e-107
LARP1	4.57041e-112	1.02134	0.688	0.025	1.53173e-107
JUP	9.84718e-112	0.647841	0.375	0.007	3.30019e-107
INAVA	2.1633e-111	0.573265	0.156	0.001	7.25009e-107
SLC25A10	3.57239e-111	0.565434	0.188	0.002	1.19725e-106
RTKN	4.13363e-111	0.271122	0.188	0.002	1.38534e-106
PTPDC1	6.6083e-111	0.607158	0.312	0.005	2.21471e-106
S100P	1.13914e-110	1.28638	0.375	0.007	3.81771e-106
PPIC	1.30008e-110	0.609899	0.344	0.006	4.35707e-106
RIDA	1.55392e-109	0.559265	0.344	0.006	5.2078e-105
DUS1L	4.37871e-109	0.548802	0.438	0.01	1.46748e-104
WDR86	8.951e-109	0.51515	0.312	0.005	2.99984e-104
DNAAF5	2.30975e-106	0.288539	0.188	0.002	7.74088e-102
TIGD5	9.06948e-105	0.450591	0.156	0.001	3.03955e-100
CKS1B	1.52369e-104	1.08763	0.531	0.016	5.10648e-100
LTBP3	1.53968e-104	1.38954	0.594	0.021	5.16007e-100
SGPP2	1.67815e-104	0.343978	0.25	0.003	5.62416e-100
SLC40A1	7.97196e-104	0.559714	0.312	0.005	2.67172e-99
CD59	1.01643e-103	0.608755	0.344	0.007	3.40646e-99
TJP1	3.17805e-102	0.315211	0.25	0.003	1.06509e-97
PMEPA1	3.6146e-102	0.947566	0.594	0.021	1.2114e-97
TSPAN6	4.57197e-102	0.253091	0.188	0.002	1.53225e-97
BEX3	5.01485e-102	1.99659	0.531	0.017	1.68068e-97
CDS1	1.14102e-101	0.399895	0.219	0.003	3.82401e-97
IGFBP4	2.07152e-101	1.04682	0.594	0.021	6.94249e-97
FKBP4	2.24521e-100	1.40508	0.625	0.024	7.52458e-96
ASS1	2.55388e-100	0.875263	0.438	0.012	8.55907e-96
RBFOX2	4.04282e-100	0.474745	0.25	0.004	1.35491e-95
PLA2G4A	5.49297e-99	0.328122	0.156	0.001	1.84091e-94
ALPL	6.5287e-99	0.293629	0.156	0.001	2.18803e-94
BTBD6	8.56054e-99	0.524484	0.219	0.003	2.86898e-94
CMSS1	1.02568e-98	0.548406	0.5	0.015	3.43747e-94
PITX1	3.31675e-98	0.359464	0.188	0.002	1.11158e-93
AMN	3.41314e-98	0.300167	0.188	0.002	1.14388e-93
MYO6	4.54597e-98	0.660698	0.312	0.006	1.52354e-93
AL355338.1	8.85003e-98	0.469212	0.25	0.004	2.966e-93
SAMD4A	1.83965e-97	0.345317	0.281	0.005	6.16541e-93
MRPL24	2.6528e-96	1.48641	0.719	0.033	8.8906e-92
GNG12	3.58078e-96	0.539932	0.219	0.003	1.20006e-91
BOP1	4.15867e-96	0.822624	0.5	0.016	1.39374e-91
SMAD1	6.15628e-96	0.316201	0.219	0.003	2.06322e-91
ATP1B1	3.93637e-95	1.62918	0.75	0.036	1.31924e-90
DSC2	9.50119e-95	0.73255	0.406	0.01	3.18423e-90
CLDN1	1.61975e-94	0.535344	0.188	0.002	5.42843e-90
ENDOD1	1.62154e-94	0.522469	0.406	0.01	5.43443e-90
U62317.2	1.6627e-94	0.805665	0.375	0.009	5.57237e-90
C8orf33	2.32375e-94	0.958214	0.594	0.023	7.78782e-90
VKORC1L1	2.96581e-94	0.662995	0.344	0.007	9.93962e-90
MARVELD2	9.66191e-94	0.399268	0.156	0.001	3.23809e-89
GPX3	9.7287e-94	0.892827	0.375	0.009	3.26048e-89
KCNMB4	1.13787e-93	0.295706	0.156	0.001	3.81346e-89
MYO1B	1.41726e-93	0.452731	0.25	0.004	4.7498e-89
ENAH	1.77748e-93	0.336032	0.25	0.004	5.95705e-89
ME1	2.15863e-93	0.272543	0.219	0.003	7.23444e-89
WDR60	2.48785e-93	0.884362	0.438	0.012	8.33778e-89
COA4	3.12545e-93	1.51452	0.75	0.037	1.04746e-88
PLS3	1.29018e-92	0.642865	0.312	0.006	4.32391e-88
TSPAN13	1.44171e-92	1.51032	0.625	0.026	4.83173e-88
PODXL2	1.37132e-91	0.437522	0.312	0.006	4.59584e-87
TST	1.49267e-91	1.04756	0.406	0.011	5.00252e-87
MRPL36	1.76057e-91	2.53707	0.812	0.046	5.90037e-87
DNAL4	2.03565e-91	0.842564	0.281	0.005	6.82229e-87
LSR	5.36078e-91	0.937957	0.5	0.017	1.79661e-86
SPTSSA	1.89413e-89	1.85341	0.688	0.033	6.348e-85
HP	4.35353e-89	0.922327	0.156	0.001	1.45904e-84
HOOK2	4.72234e-89	0.702468	0.406	0.011	1.58264e-84
SLC46A1	9.86772e-89	0.476132	0.219	0.003	3.30707e-84
MMAB	1.12968e-88	0.648672	0.375	0.01	3.78603e-84
TM4SF1	1.21872e-88	0.722212	0.219	0.003	4.08442e-84
PYCR3	3.36412e-88	0.587048	0.25	0.004	1.12745e-83
IRS1	4.48447e-88	0.612733	0.188	0.002	1.50292e-83
CAMSAP2	5.7876e-88	0.440887	0.25	0.004	1.93966e-83
SNX21	7.49063e-88	0.281702	0.188	0.002	2.51041e-83
LINC00665	1.07638e-87	0.419022	0.312	0.007	3.60739e-83
FADS2	5.68393e-87	0.524566	0.281	0.005	1.90491e-82
NMB	9.60022e-87	0.801738	0.375	0.01	3.21742e-82
AP002884.1	3.46682e-86	0.280188	0.219	0.003	1.16187e-81
CCND1	8.1448e-86	1.30337	0.469	0.016	2.72965e-81
STARD10	2.37508e-85	0.74496	0.469	0.016	7.95985e-81
PLK2	2.3926e-85	0.804468	0.438	0.014	8.01857e-81
AAMDC	4.71992e-85	0.529054	0.375	0.01	1.58183e-80
USP13	5.7334e-85	0.326408	0.188	0.002	1.92149e-80
PIR	6.97411e-85	0.796689	0.156	0.002	2.3373e-80
YBX3	7.323e-85	1.33234	0.719	0.036	2.45423e-80
ALDH7A1	1.87858e-84	0.391075	0.312	0.007	6.29588e-80
AHCYL2	2.33419e-84	0.403326	0.312	0.007	7.82281e-80
P4HA2	1.7848e-83	0.505138	0.406	0.012	5.98158e-79
DPCD	3.94333e-83	0.373538	0.25	0.004	1.32157e-78
IFT22	5.01627e-83	0.271141	0.344	0.009	1.68115e-78
FAM206A	7.38678e-83	0.362555	0.281	0.006	2.4756e-78
GOLPH3L	8.0528e-83	0.66151	0.344	0.009	2.69881e-78
SPINT1-AS1	1.72827e-82	0.292394	0.188	0.002	5.79212e-78
DOCK1	2.09423e-82	0.744266	0.188	0.002	7.01862e-78
CSRP2	3.18672e-82	0.538522	0.188	0.002	1.068e-77
ZNF16	3.54971e-82	0.432467	0.188	0.002	1.18965e-77
TMEM237	4.70404e-82	0.287649	0.219	0.003	1.57651e-77
CD24	8.8174e-82	0.969468	0.281	0.006	2.95506e-77
AP000487.1	8.04188e-81	0.26612	0.156	0.002	2.69515e-76
C11orf54	1.28361e-80	0.503011	0.312	0.007	4.30188e-76
LAMC1	1.6792e-80	0.458715	0.281	0.006	5.62768e-76
BOLA1	1.74498e-80	0.364702	0.312	0.007	5.84812e-76
CLIC2	1.87408e-80	0.487815	0.312	0.007	6.28078e-76
SPATS2L	2.45023e-80	0.862999	0.469	0.017	8.21171e-76
EFNA4	2.95317e-80	0.45986	0.219	0.003	9.89726e-76
HMGB3	4.24986e-80	1.36363	0.469	0.017	1.4243e-75
CETN2	5.29121e-80	0.342349	0.344	0.009	1.7733e-75
SAC3D1	3.09595e-79	0.488495	0.375	0.011	1.03758e-74
CD9	9.33289e-79	2.10394	0.75	0.044	3.12782e-74
BDP1	1.18532e-78	1.57119	0.812	0.05	3.97247e-74
FAM189B	1.7101e-78	0.461553	0.25	0.005	5.73123e-74
AK4	2.1886e-78	0.481252	0.219	0.004	7.33487e-74
ICMT	3.18461e-78	0.597214	0.438	0.015	1.06729e-73
PACS2	3.81183e-78	0.567152	0.281	0.006	1.2775e-73
PTPRK	4.51328e-78	0.458391	0.281	0.006	1.51258e-73
UPF1	7.73173e-78	0.439489	0.375	0.011	2.59121e-73
LINC00467	1.55388e-77	0.694723	0.375	0.011	5.20767e-73
TRIP6	5.98909e-77	0.546404	0.375	0.011	2.00718e-72
SIAE	2.02522e-76	1.29527	0.281	0.006	6.78731e-72
CISD1	4.48392e-76	1.39525	0.5	0.02	1.50274e-71
EFR3A	8.15559e-76	0.991608	0.688	0.037	2.73326e-71
P4HA1	9.61404e-76	1.1949	0.594	0.028	3.22205e-71
SURF6	1.2345e-75	0.455008	0.406	0.013	4.13731e-71
LPCAT1	3.85769e-75	0.605626	0.5	0.02	1.29287e-70
GNPNAT1	4.74632e-75	0.378043	0.312	0.008	1.59068e-70
STEAP4	7.09741e-75	0.327496	0.188	0.003	2.37862e-70
MCCC2	7.46356e-75	0.752182	0.469	0.018	2.50134e-70
CMTM8	7.46385e-75	0.413385	0.312	0.008	2.50143e-70
PIGM	7.85065e-75	0.530995	0.344	0.01	2.63107e-70
TTLL12	8.35965e-75	0.266998	0.188	0.003	2.80165e-70
GAS2L1	8.43308e-75	0.37342	0.281	0.006	2.82626e-70
PDGFRL	1.48362e-74	0.573752	0.25	0.005	4.9722e-70
SLC39A4	1.73453e-74	0.792688	0.5	0.021	5.81312e-70
F11R	1.96103e-74	0.53651	0.25	0.005	6.57219e-70
EIF4EBP3	3.84625e-74	0.658531	0.312	0.008	1.28903e-69
VIPR2	4.69868e-74	0.270028	0.156	0.002	1.57472e-69
EPS8L2	9.2704e-74	0.470913	0.375	0.012	3.10688e-69
HYAL2	2.78543e-73	0.389607	0.219	0.004	9.33508e-69
HES4	3.39518e-73	0.562772	0.312	0.008	1.13786e-68
FSTL3	3.56936e-73	0.261801	0.219	0.004	1.19623e-68
ASPH	1.0249e-72	0.863201	0.562	0.026	3.43484e-68
JMJD1C-AS1	1.05266e-72	0.348867	0.188	0.003	3.52787e-68
MRPL14	1.50041e-72	1.5523	0.75	0.047	5.02846e-68
COX20	1.99923e-72	1.96435	0.531	0.024	6.70022e-68
CCDC127	3.23539e-72	0.523637	0.344	0.01	1.08431e-67
ZNF623	5.77633e-72	0.383248	0.281	0.007	1.93588e-67
PCBD1	6.70646e-72	1.82371	0.75	0.049	2.2476e-67
COL8A1	7.42422e-72	0.96722	0.5	0.021	2.48815e-67
CYB561	7.47435e-72	1.04057	0.438	0.016	2.50495e-67
TMEM9	9.86631e-72	0.999802	0.531	0.024	3.30659e-67
FAM114A1	1.37038e-71	0.405809	0.375	0.012	4.59268e-67
CMTM4	4.22256e-71	0.281224	0.156	0.002	1.41515e-66
NUDT14	5.84451e-71	0.860812	0.562	0.027	1.95873e-66
PAM	7.9108e-71	0.692748	0.531	0.024	2.65123e-66
VPS72	9.91493e-71	1.14359	0.469	0.019	3.32289e-66
BAIAP2-DT	1.27146e-70	0.254281	0.188	0.003	4.26116e-66
ARHGAP29	1.32491e-70	0.261882	0.188	0.003	4.44031e-66
EIF3B	2.74859e-70	0.680287	0.469	0.019	9.21163e-66
FAM173B	2.77011e-70	0.612667	0.219	0.004	9.28375e-66
RASEF	2.79254e-70	0.433513	0.312	0.008	9.35892e-66
NPM3	3.04205e-70	0.478444	0.281	0.007	1.01951e-65
RHOD	3.05194e-70	0.385274	0.219	0.004	1.02283e-65
CST6	3.06541e-70	0.494926	0.219	0.004	1.02734e-65
ETV5	3.33288e-70	0.328447	0.219	0.004	1.11698e-65
PVT1	7.45514e-70	0.751423	0.531	0.024	2.49852e-65
TSTA3	9.61488e-70	1.56558	0.688	0.041	3.22233e-65
NRP2	1.54249e-69	0.744392	0.406	0.014	5.1695e-65
CCL20	2.07114e-69	1.65901	0.406	0.015	6.94121e-65
TMEM25	3.16235e-69	0.258836	0.281	0.007	1.05983e-64
SNAPIN	3.80033e-69	0.728842	0.562	0.028	1.27364e-64
SWI5	4.58765e-69	0.451409	0.406	0.015	1.5375e-64
PHLDA3	9.86002e-69	0.35813	0.219	0.004	3.30449e-64
CLIC3	1.03849e-68	2.42819	0.531	0.025	3.48039e-64
PTRH2	1.12265e-68	0.867438	0.469	0.02	3.76245e-64
KISS1R	1.9048e-68	0.341698	0.156	0.002	6.38376e-64
ME3	1.99781e-68	0.445785	0.156	0.002	6.69544e-64
MGLL	6.499e-68	1.03125	0.5	0.023	2.17808e-63
HILPDA	1.24866e-67	0.502829	0.281	0.007	4.18477e-63
AC015802.6	3.65072e-67	0.789791	0.344	0.011	1.2235e-62
STEAP2	7.5232e-67	0.253963	0.188	0.003	2.52132e-62
TSC22D1	7.7176e-67	0.613371	0.438	0.017	2.58648e-62
REXO2	9.87093e-67	1.2111	0.656	0.039	3.30814e-62
BAG2	1.21499e-66	0.372818	0.312	0.009	4.07192e-62
ATXN2	1.42243e-66	0.743866	0.406	0.015	4.76713e-62
RFNG	5.79084e-66	0.326915	0.219	0.004	1.94074e-61
MTUS1	6.2752e-66	0.305741	0.156	0.002	2.10307e-61
AP1S1	6.96878e-66	1.00078	0.469	0.021	2.33552e-61
TANC1	7.28441e-66	0.346408	0.156	0.002	2.4413e-61
NECAB3	7.43776e-66	0.379645	0.281	0.007	2.49269e-61
ARMC10	1.20312e-65	0.697225	0.5	0.023	4.03215e-61
CLPTM1L	1.20948e-65	1.06375	0.5	0.023	4.05345e-61
MRPS25	1.24988e-65	0.874464	0.562	0.029	4.18886e-61
PPME1	2.26223e-65	0.417616	0.375	0.013	7.58164e-61
RXYLT1	3.09223e-65	0.452554	0.438	0.018	1.03633e-60
HES1	3.75202e-65	0.251408	0.188	0.003	1.25745e-60
TRUB2	4.00915e-65	0.537811	0.375	0.013	1.34363e-60
TGM2	6.30192e-65	0.804074	0.438	0.018	2.11203e-60
POLD2	6.82371e-65	0.947663	0.531	0.027	2.2869e-60
GALNT3	8.69154e-65	0.762458	0.344	0.011	2.91288e-60
CTNNA1	1.09039e-64	1.00289	0.625	0.036	3.65433e-60
SLC39A1	1.25554e-64	0.893095	0.562	0.03	4.20782e-60
RUVBL2	1.95309e-64	0.6866	0.531	0.026	6.54558e-60
ATN1	2.83964e-64	0.508418	0.344	0.011	9.51678e-60
POLR2H	4.65817e-64	1.31174	0.594	0.034	1.56114e-59
CCDC58	4.71904e-64	0.393752	0.312	0.009	1.58154e-59
SORD	1.01014e-63	0.796277	0.25	0.006	3.38537e-59
ZNF692	1.18702e-63	0.467	0.25	0.006	3.9782e-59
ADIRF	1.32261e-63	0.730273	0.156	0.002	4.43259e-59
ZNF251	1.35763e-63	0.367824	0.219	0.005	4.54997e-59
PPP1R13L	1.46984e-63	0.446513	0.188	0.003	4.92602e-59
TMEM254	1.93071e-63	0.293724	0.312	0.009	6.47057e-59
EPS8	3.25735e-63	0.779595	0.438	0.018	1.09167e-58
ODR4	5.8681e-63	0.590858	0.375	0.014	1.96663e-58
RORC	1.30978e-62	0.324278	0.281	0.008	4.3896e-58
PRPF6	2.32879e-62	1.42382	0.812	0.062	7.8047e-58
SEPT10	5.46836e-62	0.529891	0.344	0.012	1.83267e-57
NSUN2	2.0863e-61	0.438879	0.469	0.022	6.99203e-57
ZNF512B	2.36233e-61	0.341156	0.156	0.002	7.9171e-57
LRP8	3.08436e-61	0.267002	0.156	0.002	1.03369e-56
ZNF680	3.19218e-61	0.441713	0.219	0.005	1.06983e-56
POP7	8.19015e-61	0.834324	0.531	0.028	2.74485e-56
SPINT2	1.58242e-60	1.80282	0.844	0.07	5.30331e-56
HDGF	3.03834e-60	0.715627	0.562	0.031	1.01827e-55
PAK1IP1	3.44974e-60	0.565454	0.344	0.012	1.15615e-55
RAB30-AS1	4.11254e-60	0.42896	0.281	0.008	1.37828e-55
AL445524.1	1.51884e-59	0.889496	0.344	0.012	5.09023e-55
EI24	2.08683e-59	0.807705	0.5	0.026	6.99379e-55
FBXO2	3.14537e-59	0.482734	0.156	0.002	1.05414e-54
KSR1	5.30687e-59	0.31146	0.219	0.005	1.77854e-54
RRP15	6.82012e-59	0.440782	0.406	0.017	2.28569e-54
ALDOC	9.52731e-59	0.325504	0.312	0.01	3.19298e-54
TM7SF2	1.0506e-58	0.341284	0.312	0.01	3.52097e-54
FAM50B	2.05232e-58	0.34578	0.25	0.007	6.87814e-54
CPLANE1	2.24604e-58	0.317171	0.25	0.007	7.52738e-54
CD151	2.30281e-58	1.82273	0.844	0.074	7.71765e-54
C12orf73	2.62725e-58	0.40102	0.312	0.01	8.80496e-54
MCTP2	4.44619e-58	0.513994	0.375	0.015	1.49009e-53
NME2	4.45856e-58	1.45037	0.812	0.067	1.49424e-53
RASAL2	5.04548e-58	0.325962	0.219	0.005	1.69094e-53
SERPINB6	5.76062e-58	0.767028	0.625	0.039	1.93061e-53
LAMA5	9.02084e-58	0.275228	0.188	0.004	3.02324e-53
FAM129B	1.58142e-57	0.419419	0.469	0.023	5.29996e-53
BCR	1.5823e-57	0.355606	0.25	0.007	5.30291e-53
RUVBL1	2.69061e-57	0.502264	0.344	0.013	9.01732e-53
C6orf223	2.96537e-57	0.437101	0.156	0.002	9.93815e-53
MTHFD2L	3.12507e-57	0.603374	0.406	0.018	1.04733e-52
HIBADH	4.49973e-57	0.311755	0.375	0.015	1.50804e-52
NFIC	4.5722e-57	1.00135	0.656	0.044	1.53233e-52
SLC2A4RG	4.69691e-57	0.531539	0.375	0.015	1.57412e-52
SMPDL3B	5.29541e-57	0.63443	0.344	0.013	1.7747e-52
AKR1C3	5.63653e-57	0.289541	0.219	0.005	1.88903e-52
SNHG25	6.83501e-57	0.49259	0.25	0.007	2.29069e-52
SCD	7.97296e-57	0.496928	0.281	0.009	2.67206e-52
PHLDA2	1.31229e-56	0.834937	0.5	0.027	4.398e-52
GTF2I	2.13299e-56	0.75305	0.75	0.057	7.14852e-52
PAICS	3.13327e-56	0.796429	0.438	0.021	1.05008e-51
FAM120A	3.7723e-56	0.655567	0.562	0.033	1.26425e-51
CDKN2A	1.02794e-55	0.742931	0.375	0.016	3.44504e-51
TMX2	1.06507e-55	0.415849	0.344	0.013	3.56949e-51
DDX23	1.07558e-55	0.434661	0.469	0.024	3.60468e-51
UGDH	1.19508e-55	0.359078	0.281	0.009	4.00519e-51
AK2	1.31823e-55	1.40734	0.625	0.043	4.41792e-51
METTL1	1.39855e-55	0.416759	0.25	0.007	4.6871e-51
AC107204.1	1.40446e-55	0.527807	0.344	0.013	4.70691e-51
SLC39A10	1.5175e-55	0.340753	0.375	0.015	5.08576e-51
KAT2A	1.63985e-55	0.6056	0.25	0.007	5.49579e-51
SLC43A3	1.71605e-55	0.306324	0.281	0.009	5.75119e-51
IARS2	1.75351e-55	0.888961	0.562	0.034	5.8767e-51
VARS	1.88671e-55	0.502075	0.375	0.016	6.32311e-51
RAB3IP	2.4021e-55	0.345968	0.312	0.011	8.05038e-51
SNRPE	3.03627e-55	1.55173	0.781	0.065	1.01758e-50
FBXL4	4.99504e-55	0.330629	0.281	0.009	1.67404e-50
BLZF1	5.41865e-55	0.299738	0.281	0.009	1.81601e-50
NAXE	7.10759e-55	1.45038	0.812	0.072	2.38204e-50
RASD1	1.14618e-54	1.51653	0.469	0.025	3.84131e-50
MRPL32	1.48907e-54	0.767169	0.531	0.031	4.99048e-50
TMEM43	1.49539e-54	0.534422	0.375	0.016	5.01163e-50
DPM2	1.8477e-54	0.800116	0.562	0.035	6.19238e-50
MAGOHB	2.11877e-54	0.414449	0.406	0.018	7.10084e-50
PTK7	2.22179e-54	0.547274	0.219	0.005	7.44611e-50
PRRG4	2.25997e-54	0.325851	0.281	0.009	7.57407e-50
SLC5A3	3.0965e-54	0.525128	0.406	0.018	1.03776e-49
EVA1C	3.25386e-54	0.315257	0.219	0.005	1.0905e-49
RBPMS	5.25711e-54	0.452701	0.188	0.004	1.76187e-49
MYC	6.19194e-54	0.677355	0.469	0.025	2.07517e-49
SLC12A7	6.38984e-54	0.798527	0.406	0.019	2.14149e-49
RPS6KA2	7.19785e-54	0.357004	0.188	0.004	2.41229e-49
ZFYVE19	7.24523e-54	0.342621	0.312	0.011	2.42817e-49
KIAA2013	7.71291e-54	0.26505	0.312	0.011	2.58491e-49
NEO1	9.13645e-54	0.256427	0.156	0.003	3.06199e-49
BRD9	1.01638e-53	1.11867	0.594	0.039	3.40628e-49
SHARPIN	1.04441e-53	1.29178	0.688	0.052	3.50022e-49
SUOX	1.76343e-53	0.392726	0.219	0.005	5.90995e-49
GART	1.9169e-53	0.641263	0.5	0.028	6.42429e-49
TBRG4	2.40727e-53	0.355515	0.438	0.022	8.06772e-49
SMAGP	2.99514e-53	0.409231	0.25	0.007	1.00379e-48
CISD3	7.15576e-53	0.56363	0.594	0.039	2.39818e-48
BAIAP2	9.17614e-53	0.443682	0.281	0.009	3.07529e-48
HDLBP	1.27388e-52	1.51207	0.875	0.086	4.26927e-48
ABCC3	1.37532e-52	0.451412	0.219	0.006	4.60924e-48
MLEC	2.29153e-52	1.148	0.719	0.059	7.67982e-48
SMURF2	2.69391e-52	1.10586	0.625	0.044	9.02836e-48
MAP3K13	2.81835e-52	0.822266	0.5	0.029	9.44543e-48
ACTL6A	3.07064e-52	0.383785	0.344	0.014	1.0291e-47
PPP1R9A	3.23662e-52	0.275324	0.156	0.003	1.08472e-47
NELFB	5.04025e-52	0.394826	0.25	0.007	1.68919e-47
ACAD8	8.13267e-52	0.391293	0.281	0.009	2.72558e-47
WDR3	8.67994e-52	0.279768	0.219	0.006	2.90899e-47
IFITM3	1.1314e-51	3.34944	1	0.143	3.79176e-47
SNHG10	1.1693e-51	0.373096	0.188	0.004	3.91879e-47
MSANTD4	2.01369e-51	0.378845	0.25	0.007	6.74869e-47
ERO1A	2.14868e-51	1.07793	0.438	0.023	7.20109e-47
GANAB	3.06171e-51	0.676282	0.531	0.033	1.0261e-46
AC007388.1	3.8208e-51	0.345075	0.375	0.017	1.2805e-46
MTAP	5.63528e-51	0.37219	0.219	0.006	1.88861e-46
DTYMK	5.89683e-51	0.559722	0.406	0.02	1.97626e-46
IDH1	5.97735e-51	0.407006	0.344	0.014	2.00325e-46
MAGEF1	7.92919e-51	0.412474	0.406	0.02	2.65739e-46
CHPF2	9.36769e-51	0.392678	0.438	0.023	3.13949e-46
XPNPEP3	9.87914e-51	0.449933	0.344	0.014	3.31089e-46
GLI4	1.13304e-50	0.318291	0.188	0.004	3.79725e-46
RPL39L	1.90258e-50	0.810071	0.344	0.015	6.37631e-46
NPLOC4	1.90823e-50	0.568477	0.344	0.014	6.39524e-46
GOLIM4	2.45242e-50	0.777912	0.438	0.023	8.21905e-46
SLC35B2	2.48812e-50	0.495833	0.406	0.02	8.3387e-46
APTR	2.69118e-50	0.523786	0.219	0.006	9.01922e-46
RAB13	2.84932e-50	0.641545	0.469	0.026	9.54921e-46
SDHAF3	3.06507e-50	0.442037	0.344	0.014	1.02723e-45
MGAT4B	3.18789e-50	0.320217	0.281	0.01	1.06839e-45
UTP25	3.57369e-50	0.369895	0.219	0.006	1.19769e-45
GPATCH4	3.67529e-50	0.520289	0.406	0.02	1.23174e-45
FBRSL1	3.92772e-50	0.26583	0.219	0.006	1.31633e-45
BNIP3	4.59884e-50	0.458446	0.344	0.014	1.54126e-45
PPP1R14B	4.60082e-50	0.705728	0.562	0.037	1.54192e-45
NIF3L1	6.1161e-50	0.429035	0.375	0.017	2.04975e-45
RABGAP1	6.32783e-50	0.364144	0.344	0.014	2.12071e-45
ALKBH2	7.1392e-50	0.848067	0.25	0.008	2.39263e-45
SMIM14	9.71681e-50	0.518845	0.469	0.027	3.25649e-45
PXMP2	1.11156e-49	0.339479	0.188	0.004	3.72528e-45
SOX4	1.16623e-49	1.30378	0.719	0.06	3.90849e-45
MBOAT2	1.24785e-49	0.434364	0.188	0.004	4.18203e-45
POR	1.46285e-49	0.832082	0.469	0.027	4.90259e-45
ERVMER34-1	1.51735e-49	0.280621	0.219	0.006	5.08525e-45
EHMT2	1.74766e-49	0.660647	0.406	0.02	5.85711e-45
REEP3	1.97198e-49	0.725637	0.469	0.027	6.6089e-45
BCAP29	2.13006e-49	0.631409	0.5	0.03	7.1387e-45
NDUFAF8	2.39375e-49	1.23522	0.719	0.062	8.02241e-45
KIFC2	3.13412e-49	0.310542	0.156	0.003	1.05037e-44
PSMG1	3.45185e-49	0.407998	0.406	0.02	1.15685e-44
EFEMP1	3.63304e-49	0.471194	0.25	0.008	1.21758e-44
RAD1	4.4838e-49	0.447151	0.344	0.015	1.5027e-44
DDRGK1	4.99295e-49	1.20182	0.719	0.061	1.67334e-44
CD46	5.03408e-49	1.33571	0.875	0.088	1.68712e-44
PSMB5	5.26124e-49	1.00447	0.625	0.048	1.76325e-44
SMG7	5.60518e-49	0.755211	0.469	0.027	1.87852e-44
STIP1	6.13058e-49	0.837587	0.562	0.038	2.0546e-44
LINC01873	6.23393e-49	0.769793	0.562	0.038	2.08924e-44
PTCD3	6.78246e-49	0.344781	0.438	0.024	2.27307e-44
EARS2	9.64188e-49	0.497657	0.188	0.004	3.23138e-44
FBLN5	1.05292e-48	0.42551	0.219	0.006	3.52876e-44
NTHL1	1.09517e-48	0.493025	0.281	0.01	3.67034e-44
UCKL1	1.5534e-48	0.55791	0.438	0.024	5.20606e-44
DYNLL2	2.34035e-48	0.438617	0.344	0.015	7.84344e-44
C19orf48	2.44574e-48	0.610844	0.375	0.018	8.19667e-44
NUDT5	3.28604e-48	0.873237	0.594	0.043	1.10128e-43
PTOV1	4.7941e-48	0.569901	0.438	0.024	1.60669e-43
GNL3	5.04524e-48	0.857887	0.562	0.04	1.69086e-43
NDUFS6	7.34541e-48	2.5104	0.875	0.106	2.46174e-43
EXOSC4	7.85854e-48	0.642947	0.375	0.018	2.63371e-43
ZNF664	9.07251e-48	0.478079	0.312	0.013	3.04056e-43
C1S	1.02359e-47	0.460656	0.312	0.013	3.43045e-43
PTPA	1.15581e-47	0.859637	0.438	0.025	3.87359e-43
DFFA	1.25121e-47	0.383413	0.281	0.01	4.1933e-43
EPRS	1.29702e-47	1.07167	0.656	0.054	4.34682e-43
SUMF2	1.43799e-47	0.687344	0.688	0.057	4.81928e-43
DLAT	1.52558e-47	0.33121	0.312	0.013	5.11283e-43
HGS	2.16456e-47	0.704175	0.5	0.031	7.2543e-43
MPLKIP	2.83967e-47	0.504464	0.562	0.039	9.51687e-43
PUF60	5.37307e-47	1.57399	0.781	0.076	1.80073e-42
OAS1	5.97515e-47	0.903595	0.406	0.022	2.00251e-42
CYR61	7.69398e-47	0.547184	0.25	0.008	2.57856e-42
SLC16A3	9.05236e-47	1.42352	0.656	0.055	3.03381e-42
NEDD4L	1.00466e-46	0.541487	0.375	0.018	3.36703e-42
GPN3	1.03626e-46	0.545783	0.375	0.018	3.47293e-42
TNFRSF12A	1.1575e-46	0.92099	0.594	0.044	3.87924e-42
PGGHG	1.21103e-46	0.850743	0.312	0.013	4.05864e-42
DNAJC21	1.28878e-46	0.348051	0.344	0.016	4.31921e-42
ACOT13	1.30471e-46	0.476356	0.406	0.022	4.37259e-42
EIF2S1	1.42998e-46	0.898245	0.5	0.032	4.79245e-42
SREBF1	1.49013e-46	0.34174	0.344	0.016	4.99402e-42
PSMG4	2.4758e-46	0.493287	0.469	0.028	8.29738e-42
EPAS1	2.51663e-46	0.343598	0.25	0.008	8.43422e-42
CYBRD1	3.04141e-46	0.308556	0.25	0.008	1.0193e-41
OXLD1	3.53594e-46	0.594025	0.469	0.029	1.18503e-41
POLR2K	3.57099e-46	1.91236	0.719	0.068	1.19678e-41
XRRA1	4.12492e-46	0.551334	0.344	0.016	1.38243e-41
AHCY	4.8383e-46	1.00989	0.562	0.041	1.62151e-41
KIF9	5.01747e-46	0.320839	0.312	0.013	1.68155e-41
SRD5A3	5.78323e-46	0.507689	0.344	0.016	1.93819e-41
ZBTB41	6.41005e-46	0.34322	0.188	0.005	2.14826e-41
AP000547.3	6.76227e-46	0.371288	0.188	0.005	2.26631e-41
CYSTM1	1.29275e-45	0.7307	0.562	0.041	4.33251e-41
NT5E	1.44991e-45	0.83132	0.219	0.007	4.85923e-41
AIG1	1.48816e-45	0.460555	0.438	0.025	4.98743e-41
CCDC90B	1.9107e-45	0.729105	0.562	0.041	6.40352e-41
MT1X	2.1422e-45	2.87637	0.688	0.065	7.17937e-41
RAI14	2.14915e-45	0.427786	0.219	0.007	7.20265e-41
BCAS3	2.36809e-45	0.659855	0.281	0.011	7.93642e-41
NDUFAF2	2.75697e-45	0.541592	0.438	0.026	9.23972e-41
SLC50A1	3.02116e-45	0.566253	0.594	0.046	1.01251e-40
ETV1	3.11949e-45	0.273581	0.25	0.009	1.04547e-40
CCT5	3.47063e-45	1.14398	0.594	0.046	1.16315e-40
SS18L1	3.92717e-45	0.368095	0.188	0.005	1.31615e-40
NME3	4.402e-45	0.752938	0.719	0.064	1.47529e-40
ZC3H3	4.77584e-45	0.409622	0.281	0.011	1.60057e-40
HMBS	5.13524e-45	0.446676	0.312	0.013	1.72102e-40
NDRG1	7.32415e-45	2.08958	0.594	0.048	2.45462e-40
IFRD2	1.29862e-44	0.526558	0.344	0.016	4.3522e-40
C12orf29	1.68703e-44	0.26189	0.312	0.014	5.65392e-40
CAV1	1.95698e-44	0.709907	0.406	0.023	6.55862e-40
FAM213B	2.55264e-44	0.473083	0.188	0.005	8.55491e-40
PAFAH1B3	4.00923e-44	0.425714	0.375	0.019	1.34365e-39
LPGAT1	4.68465e-44	0.770187	0.5	0.034	1.57002e-39
ABHD11	4.72749e-44	0.347275	0.281	0.011	1.58437e-39
TRIM28	4.96368e-44	0.654946	0.438	0.026	1.66353e-39
ANAPC13	5.28995e-44	0.605031	0.5	0.034	1.77287e-39
HIKESHI	5.76805e-44	0.680411	0.531	0.038	1.9331e-39
MRPL38	6.17178e-44	0.298315	0.25	0.009	2.06841e-39
ESRRA	6.6061e-44	0.26799	0.25	0.009	2.21397e-39
CLSTN3	9.14125e-44	0.523645	0.375	0.02	3.0636e-39
NFE2L1	1.05399e-43	0.537549	0.375	0.02	3.53234e-39
ZNF7	1.11616e-43	0.571231	0.312	0.014	3.74068e-39
IMPDH2	1.13483e-43	1.38751	0.656	0.058	3.80327e-39
ITPA	1.16621e-43	0.602065	0.5	0.034	3.90844e-39
PCNA	1.1676e-43	0.47682	0.406	0.023	3.9131e-39
UCHL5	1.22124e-43	0.870144	0.531	0.038	4.09287e-39
DPY30	1.30206e-43	0.681926	0.469	0.03	4.36373e-39
TMEM106B	1.37744e-43	0.437296	0.469	0.03	4.61637e-39
TSEN34	1.48728e-43	0.600806	0.531	0.038	4.98447e-39
ERI3	1.52292e-43	0.433849	0.438	0.026	5.10391e-39
SLC38A10	1.52961e-43	0.721552	0.531	0.039	5.12634e-39
PHB	1.53007e-43	1.14626	0.625	0.053	5.12789e-39
RRP9	1.53935e-43	0.332533	0.25	0.009	5.15898e-39
CADM1	1.57325e-43	1.05538	0.438	0.027	5.27257e-39
CYB5R1	1.62798e-43	0.894991	0.469	0.031	5.45601e-39
DCUN1D5	1.74542e-43	0.895056	0.531	0.039	5.8496e-39
TRAP1	1.77185e-43	0.404764	0.375	0.02	5.93818e-39
PMF1	1.78828e-43	0.258207	0.188	0.005	5.99323e-39
C19orf24	2.12296e-43	0.797958	0.719	0.067	7.11488e-39
SRPRB	2.25986e-43	0.961282	0.594	0.048	7.57371e-39
PGRMC1	2.64797e-43	0.901778	0.5	0.034	8.87442e-39
SH3YL1	2.91563e-43	0.45047	0.438	0.026	9.77146e-39
PIP5K1A	3.41492e-43	0.527992	0.344	0.017	1.14448e-38
TIMM8B	3.53488e-43	1.05034	0.75	0.074	1.18468e-38
HTATSF1	4.86682e-43	0.556871	0.531	0.038	1.63107e-38
EBPL	4.86779e-43	0.893526	0.594	0.048	1.63139e-38
SAMD1	5.36458e-43	0.294499	0.25	0.009	1.79789e-38
C11orf24	5.76118e-43	1.03856	0.469	0.032	1.9308e-38
VPS18	6.02713e-43	0.457478	0.312	0.014	2.01993e-38
ADI1	7.02452e-43	0.89099	0.594	0.049	2.3542e-38
CEP70	8.86283e-43	0.304753	0.188	0.005	2.97029e-38
CYP3A5	1.06108e-42	0.585702	0.25	0.009	3.5561e-38
PLAGL1	1.32858e-42	0.35473	0.312	0.014	4.45259e-38
CPSF1	1.43916e-42	0.618456	0.312	0.014	4.82319e-38
MRTO4	1.64456e-42	0.448923	0.312	0.014	5.51158e-38
H6PD	1.97049e-42	0.314101	0.281	0.011	6.60389e-38
ACACA	3.2922e-42	0.433762	0.281	0.012	1.10335e-37
MYL6B	3.36871e-42	0.38485	0.438	0.027	1.12899e-37
ZFYVE21	3.44608e-42	0.33112	0.25	0.009	1.15492e-37
EEF2KMT	3.4622e-42	0.309118	0.25	0.009	1.16032e-37
RITA1	3.56049e-42	0.260991	0.25	0.009	1.19326e-37
CDK4	3.6962e-42	0.929673	0.5	0.036	1.23874e-37
GOLGA5	3.69966e-42	0.450426	0.344	0.017	1.2399e-37
ZKSCAN1	4.13858e-42	0.453894	0.438	0.027	1.387e-37
NSD2	4.63099e-42	0.613121	0.344	0.017	1.55203e-37
SEM1	6.15146e-42	2.06001	0.969	0.137	2.0616e-37
C12orf49	7.96113e-42	0.274368	0.219	0.007	2.66809e-37
ALDH3A2	8.43061e-42	0.778815	0.312	0.015	2.82543e-37
SH2D3A	9.43232e-42	0.281481	0.281	0.012	3.16115e-37
TMEM223	1.44146e-41	0.59732	0.594	0.049	4.83092e-37
CPM	1.79217e-41	0.331975	0.281	0.012	6.00629e-37
PALLD	1.83693e-41	0.397705	0.281	0.012	6.15628e-37
GPAA1	1.88754e-41	0.858221	0.656	0.06	6.32591e-37
NUDCD1	1.91991e-41	0.410011	0.219	0.007	6.43439e-37
NAPEPLD	1.9911e-41	0.406573	0.219	0.007	6.67296e-37
RNF144A	2.36725e-41	0.55206	0.188	0.005	7.93361e-37
MRPS16	2.62136e-41	0.78913	0.656	0.06	8.78522e-37
FDPS	2.75565e-41	1.10814	0.625	0.056	9.23528e-37
NDUFAF4	2.76862e-41	0.499924	0.438	0.028	9.27874e-37
PTMS	2.86014e-41	0.858544	0.625	0.054	9.58548e-37
GSE1	3.10926e-41	0.394144	0.312	0.015	1.04204e-36
SRD5A1	3.79392e-41	0.519346	0.312	0.015	1.27149e-36
TMEM63B	6.90715e-41	0.308511	0.219	0.007	2.31486e-36
DMAC1	7.3575e-41	0.812547	0.438	0.028	2.46579e-36
CHPF	7.63244e-41	0.608373	0.5	0.037	2.55794e-36
TRIM47	8.11077e-41	0.550608	0.188	0.005	2.71824e-36
MPZL1	1.16423e-40	0.675935	0.406	0.025	3.9018e-36
MRPS23	1.62005e-40	0.679196	0.5	0.037	5.42945e-36
PATJ	1.87876e-40	0.360434	0.25	0.01	6.29648e-36
NAPSA	1.97828e-40	2.9321	0.594	0.053	6.63002e-36
PHF20L1	2.07105e-40	1.05994	0.594	0.05	6.94092e-36
GMCL1	2.18301e-40	0.400162	0.406	0.025	7.31614e-36
ACSL5	2.82506e-40	0.414499	0.344	0.018	9.46792e-36
SOX11	3.0672e-40	0.291383	0.156	0.004	1.02794e-35
DDX55	3.1639e-40	0.280731	0.312	0.015	1.06035e-35
TIPRL	3.17955e-40	0.569134	0.531	0.041	1.06559e-35
TCEA2	3.59914e-40	0.316304	0.281	0.012	1.20621e-35
AQP3	4.35131e-40	1.14223	0.781	0.084	1.4583e-35
MOGS	5.53331e-40	0.399942	0.312	0.015	1.85443e-35
MAST4	6.17657e-40	0.584218	0.344	0.018	2.07001e-35
NT5C	6.56798e-40	1.04729	0.625	0.056	2.20119e-35
MRPS26	1.19434e-39	0.494922	0.5	0.037	4.00272e-35
CTSD	1.37888e-39	1.13336	0.688	0.067	4.62118e-35
LTBR	1.66723e-39	0.606096	0.531	0.041	5.58755e-35
ENDOV	1.78132e-39	0.583873	0.25	0.01	5.96992e-35
UNK	2.18892e-39	0.269199	0.281	0.012	7.33595e-35
AC108134.2	2.32813e-39	0.363904	0.156	0.004	7.8025e-35
MINDY1	2.54407e-39	0.273304	0.156	0.004	8.52619e-35
NDUFAF3	2.85655e-39	1.87182	0.719	0.076	9.57343e-35
YIF1A	2.93436e-39	0.914415	0.594	0.053	9.83421e-35
LYRM4	3.27485e-39	0.53908	0.406	0.025	1.09753e-34
CCT3	4.58039e-39	1.18998	0.719	0.074	1.53507e-34
NUMA1	4.64901e-39	0.401786	0.469	0.033	1.55807e-34
VCL	4.96847e-39	0.525406	0.312	0.015	1.66513e-34
TOP1MT	6.44701e-39	0.302926	0.25	0.01	2.16065e-34
NENF	9.09431e-39	0.684263	0.5	0.038	3.04787e-34
NFIB	1.0875e-38	0.425381	0.25	0.01	3.64466e-34
GORAB	1.1206e-38	0.322175	0.25	0.01	3.75556e-34
HEBP1	1.15802e-38	1.75593	0.5	0.038	3.881e-34
DPM3	1.32959e-38	1.19152	0.75	0.083	4.45598e-34
ARFRP1	1.45862e-38	0.328482	0.375	0.022	4.88842e-34
POLR2J3	1.62062e-38	0.675981	0.5	0.038	5.43133e-34
PPFIA1	1.87854e-38	0.310557	0.312	0.016	6.29575e-34
NME7	1.90816e-38	0.338339	0.219	0.008	6.395e-34
TOR1AIP2	1.93246e-38	0.528949	0.438	0.03	6.47643e-34
LYPLAL1	1.97177e-38	0.277652	0.312	0.016	6.60819e-34
CALU	2.20888e-38	0.93452	0.594	0.054	7.40282e-34
TATDN1	2.22301e-38	0.814573	0.438	0.03	7.4502e-34
RASSF7	2.61305e-38	0.454611	0.344	0.019	8.75738e-34
COPS7A	3.40533e-38	0.369196	0.375	0.022	1.14126e-33
RNF13	3.91203e-38	0.413502	0.5	0.038	1.31108e-33
NECTIN4	4.63226e-38	0.373637	0.188	0.006	1.55245e-33
NVL	4.96708e-38	0.465537	0.25	0.01	1.66467e-33
BANF1	6.0059e-38	1.06267	0.781	0.088	2.01282e-33
RTL8A	6.84967e-38	0.394528	0.344	0.019	2.2956e-33
OTUD7B	9.43721e-38	0.648704	0.25	0.01	3.16279e-33
STRADB	9.61628e-38	0.497692	0.219	0.008	3.2228e-33
PHPT1	9.66556e-38	1.46454	0.844	0.108	3.23932e-33
HOOK1	1.1261e-37	0.658948	0.188	0.006	3.77401e-33
BX284668.5	1.34155e-37	0.412823	0.188	0.006	4.49607e-33
P4HTM	1.56477e-37	0.630548	0.406	0.027	5.24418e-33
EIF5B	1.57997e-37	0.911097	0.75	0.083	5.2951e-33
PRADC1	1.85723e-37	0.285599	0.344	0.019	6.22431e-33
OLFML3	1.89143e-37	1.30376	0.219	0.008	6.33893e-33
KIF21A	2.06408e-37	0.390342	0.312	0.016	6.91756e-33
TMEM141	2.22214e-37	0.548314	0.438	0.031	7.44727e-33
PIGP	2.64547e-37	0.723587	0.469	0.036	8.86604e-33
NTPCR	2.94153e-37	0.468192	0.312	0.016	9.85823e-33
NNT-AS1	3.09535e-37	0.5432	0.281	0.013	1.03737e-32
EIF4A3	3.36137e-37	0.572216	0.562	0.049	1.12653e-32
COPZ1	3.47223e-37	0.847971	0.688	0.072	1.16368e-32
NRP1	4.01611e-37	0.277637	0.219	0.008	1.34596e-32
CYP51A1	4.38015e-37	0.788881	0.438	0.031	1.46796e-32
COL18A1	4.55513e-37	0.29573	0.219	0.008	1.52661e-32
FKBP9	4.68372e-37	0.710236	0.188	0.006	1.5697e-32
DSTN	6.69109e-37	1.18851	0.781	0.09	2.24245e-32
YWHAG	6.76932e-37	0.580252	0.438	0.031	2.26867e-32
CNIH4	7.59585e-37	1.74704	0.594	0.055	2.54567e-32
CBX4	8.62828e-37	0.337225	0.344	0.02	2.89168e-32
OAS3	1.52616e-36	0.350562	0.25	0.011	5.11478e-32
ENGASE	1.6025e-36	0.534468	0.188	0.006	5.37063e-32
MRPL18	1.74227e-36	0.874694	0.562	0.051	5.83903e-32
CLTC	1.7435e-36	0.985838	0.688	0.072	5.84317e-32
HTRA2	1.85813e-36	0.462513	0.375	0.023	6.22735e-32
POP5	2.02039e-36	0.635927	0.5	0.041	6.77114e-32
CCDC137	2.05014e-36	0.51487	0.438	0.031	6.87085e-32
KCNJ2	2.0558e-36	0.408322	0.219	0.008	6.88981e-32
C5orf51	2.51055e-36	0.334014	0.312	0.017	8.41385e-32
TMEM44-AS1	2.65125e-36	0.577667	0.312	0.017	8.8854e-32
IRF2BPL	2.76391e-36	0.789117	0.5	0.04	9.26298e-32
PDLIM4	2.93516e-36	0.320412	0.219	0.008	9.8369e-32
NME4	2.99656e-36	0.67778	0.531	0.045	1.00427e-31
CNDP2	3.79608e-36	0.618984	0.531	0.045	1.27222e-31
UCK2	3.95122e-36	0.395193	0.25	0.011	1.32421e-31
PRPF3	4.53764e-36	0.409035	0.406	0.027	1.52074e-31
APP	4.98493e-36	1.03863	0.594	0.056	1.67065e-31
EMC2	5.815e-36	0.638628	0.344	0.02	1.94884e-31
ATL3	5.85733e-36	0.472872	0.375	0.024	1.96303e-31
UBE2Q1	8.41238e-36	0.530782	0.281	0.014	2.81933e-31
LMAN1	8.9091e-36	1.24601	0.781	0.094	2.9858e-31
FOXRED1	9.1378e-36	0.389692	0.312	0.017	3.06244e-31
ATP6V1C1	9.39175e-36	0.340089	0.281	0.014	3.14755e-31
FN3KRP	1.04655e-35	0.343045	0.344	0.02	3.50742e-31
GOLGA2	1.28732e-35	0.720469	0.5	0.041	4.31433e-31
AUTS2	1.4944e-35	0.271008	0.25	0.011	5.00833e-31
CCDC51	1.75336e-35	0.392507	0.188	0.006	5.87622e-31
VGLL4	1.76999e-35	0.255518	0.312	0.017	5.93194e-31
FLAD1	2.21178e-35	0.400811	0.344	0.02	7.41255e-31
RSBN1L	2.32101e-35	0.499149	0.656	0.067	7.77863e-31
RGMB	2.53493e-35	0.3096	0.156	0.004	8.49558e-31
LAMTOR2	2.56305e-35	0.882512	0.719	0.08	8.58981e-31
MRPS18B	2.60246e-35	0.452682	0.531	0.046	8.72189e-31
LRRC59	2.64337e-35	0.538326	0.375	0.024	8.85898e-31
NOLC1	2.65203e-35	0.451783	0.375	0.024	8.88802e-31
PLCB1	2.75818e-35	0.281574	0.188	0.006	9.24376e-31
NOP56	3.11176e-35	0.35634	0.469	0.037	1.04288e-30
PMVK	3.67489e-35	0.540445	0.562	0.052	1.2316e-30
PARP3	3.89462e-35	0.264628	0.219	0.009	1.30524e-30
ARHGEF12	4.08469e-35	0.411758	0.375	0.024	1.36894e-30
DERA	4.72103e-35	0.420169	0.344	0.021	1.58221e-30
JPT1	5.29304e-35	1.37175	0.781	0.097	1.77391e-30
ESYT2	5.42927e-35	0.503407	0.312	0.017	1.81957e-30
TCEAL9	5.53067e-35	0.408673	0.219	0.009	1.85355e-30
DCXR	6.39052e-35	1.12973	0.688	0.077	2.14172e-30
ILVBL	6.62916e-35	0.373949	0.25	0.011	2.2217e-30
DHX32	7.13169e-35	0.260661	0.188	0.006	2.39012e-30
FARSB	9.83277e-35	0.517722	0.281	0.014	3.29536e-30
SLC35F6	9.93949e-35	0.312117	0.25	0.011	3.33112e-30
ERG28	1.07002e-34	0.64169	0.406	0.029	3.58606e-30
SMCO4	1.10862e-34	0.596583	0.469	0.037	3.71544e-30
CERS2	1.15127e-34	0.657948	0.406	0.029	3.85838e-30
MTRR	1.18406e-34	0.446712	0.281	0.014	3.96825e-30
INF2	1.22593e-34	0.661676	0.25	0.011	4.10858e-30
SPACA9	1.24505e-34	0.324085	0.156	0.004	4.17267e-30
MPST	1.41766e-34	0.518406	0.531	0.047	4.75114e-30
RAB5B	1.42046e-34	0.700489	0.344	0.021	4.76052e-30
FAM13A	1.69451e-34	0.457932	0.281	0.014	5.67898e-30
DPAGT1	2.10777e-34	0.579457	0.344	0.021	7.06396e-30
COPA	2.13033e-34	0.544464	0.625	0.063	7.13958e-30
NIPAL2	2.19485e-34	0.335277	0.188	0.006	7.35583e-30
RAB1B	2.97958e-34	0.670193	0.688	0.075	9.98577e-30
ORMDL2	3.04728e-34	0.57252	0.531	0.048	1.02126e-29
GFPT1	3.36302e-34	0.383883	0.438	0.033	1.12708e-29
NUP155	3.75714e-34	0.507011	0.344	0.021	1.25917e-29
SLC1A5	3.84968e-34	0.405865	0.25	0.011	1.29018e-29
TRIM13	4.2181e-34	0.349236	0.344	0.021	1.41365e-29
HMGN3	4.63825e-34	1.16199	0.844	0.112	1.55446e-29
BRIX1	4.97831e-34	0.515218	0.375	0.025	1.66843e-29
MRPS2	5.07449e-34	0.333482	0.406	0.029	1.70066e-29
SCRN3	5.31082e-34	0.368827	0.281	0.014	1.77987e-29
LRRC14	5.90809e-34	0.279518	0.188	0.007	1.98004e-29
MRPL48	6.21881e-34	0.399095	0.344	0.021	2.08417e-29
ADK	6.71762e-34	0.956659	0.5	0.043	2.25134e-29
RFC2	6.94481e-34	0.737911	0.344	0.021	2.32748e-29
RBMS2	7.00666e-34	0.380261	0.25	0.011	2.34821e-29
SSBP3	7.44091e-34	0.335378	0.25	0.011	2.49375e-29
CD81	8.42707e-34	0.997574	0.438	0.034	2.82425e-29
ZMIZ2	1.25723e-33	0.355863	0.281	0.015	4.21348e-29
CFH	1.32873e-33	0.307218	0.219	0.009	4.45311e-29
GTF2H5	1.5932e-33	0.405681	0.406	0.029	5.33944e-29
RPL7L1	1.79099e-33	0.621148	0.594	0.059	6.00233e-29
MGST3	1.90557e-33	0.804998	0.688	0.078	6.38633e-29
P4HB	2.05608e-33	2.72723	0.969	0.206	6.89076e-29
FADS1	2.22263e-33	0.314196	0.281	0.015	7.44891e-29
CENPX	2.46028e-33	0.93554	0.562	0.054	8.24538e-29
ZNF131	2.93744e-33	0.4018	0.438	0.034	9.84454e-29
PDCD6	3.03711e-33	1.24569	0.719	0.087	1.01786e-28
NUDT9	3.81664e-33	0.568704	0.281	0.015	1.27911e-28
EBNA1BP2	3.976e-33	0.309616	0.375	0.026	1.33252e-28
TMEM214	4.85086e-33	0.391028	0.375	0.026	1.62572e-28
USP28	5.03133e-33	0.297867	0.219	0.009	1.6862e-28
FOPNL	6.9462e-33	0.328966	0.312	0.018	2.32795e-28
BIRC3	7.70961e-33	0.914873	0.594	0.06	2.5838e-28
SPRED1	8.50248e-33	0.435735	0.156	0.005	2.84952e-28
CEP57	8.99944e-33	0.636686	0.562	0.054	3.01607e-28
ATP5MC1	9.26017e-33	1.19841	0.688	0.082	3.10345e-28
HSPBP1	9.37778e-33	0.274677	0.281	0.015	3.14287e-28
MRPL3	1.07898e-32	0.641365	0.531	0.05	3.61611e-28
TYW3	1.32723e-32	0.383252	0.312	0.018	4.44806e-28
HSF1	1.40724e-32	0.720683	0.594	0.06	4.71624e-28
TMCO1	1.67422e-32	0.872384	0.656	0.074	5.61099e-28
UFL1	1.73513e-32	0.63373	0.469	0.04	5.81512e-28
TRMT2A	1.87738e-32	0.345795	0.312	0.018	6.29186e-28
MESP1	1.9496e-32	0.347385	0.188	0.007	6.53387e-28
SLC8B1	1.97301e-32	0.506021	0.375	0.026	6.61236e-28
COMMD5	2.16062e-32	0.514615	0.406	0.03	7.24109e-28
BZW2	2.95553e-32	0.499469	0.344	0.022	9.90518e-28
TMED2	3.51252e-32	0.781132	0.625	0.068	1.17719e-27
FNDC1	3.5853e-32	0.474411	0.188	0.007	1.20158e-27
PDAP1	3.88963e-32	1.66481	0.656	0.074	1.30357e-27
ALYREF	3.8914e-32	0.434429	0.156	0.005	1.30416e-27
MRPS34	3.92064e-32	0.883716	0.75	0.094	1.31396e-27
BPNT1	4.10576e-32	0.339548	0.188	0.007	1.376e-27
CSTB	4.77445e-32	2.64977	0.906	0.165	1.60011e-27
PTPN23	5.17282e-32	0.275246	0.25	0.012	1.73362e-27
ADAM15	5.49928e-32	0.553146	0.438	0.035	1.84303e-27
COA3	6.13814e-32	0.583798	0.469	0.041	2.05714e-27
AHCYL1	7.35478e-32	0.4345	0.281	0.015	2.46488e-27
UBE2T	8.14394e-32	0.407427	0.219	0.009	2.72936e-27
TSPAN3	9.92878e-32	0.994826	0.469	0.041	3.32753e-27
ZWINT	1.06597e-31	0.288928	0.188	0.007	3.5725e-27
ARMC7	1.08082e-31	0.339249	0.188	0.007	3.62226e-27
MZT2B	1.11956e-31	0.434286	0.562	0.056	3.7521e-27
OTUD6B-AS1	1.12191e-31	0.549263	0.5	0.046	3.75996e-27
RBBP5	1.1481e-31	0.742465	0.281	0.016	3.84774e-27
CEP295	1.29176e-31	0.63332	0.25	0.012	4.32921e-27
FKBP2	1.42583e-31	1.4111	0.844	0.121	4.77853e-27
AREG	1.49773e-31	1.66698	0.469	0.042	5.01949e-27
ADGRV1	1.63241e-31	0.42958	0.281	0.016	5.47086e-27
CXCL2	1.65828e-31	0.627327	0.344	0.023	5.55757e-27
SUDS3	2.23587e-31	0.552632	0.406	0.031	7.49329e-27
FRY	2.41331e-31	0.56716	0.219	0.01	8.08797e-27
PSPH	2.78973e-31	0.290507	0.312	0.019	9.3495e-27
CANT1	2.83731e-31	0.256879	0.312	0.019	9.50895e-27
UQCC2	3.13834e-31	0.617173	0.531	0.052	1.05178e-26
ALG3	3.81295e-31	0.672817	0.438	0.037	1.27787e-26
LSM2	4.33388e-31	0.448781	0.656	0.074	1.45246e-26
IPO9	4.41549e-31	0.253701	0.281	0.016	1.47981e-26
MEA1	4.91147e-31	0.68912	0.594	0.064	1.64603e-26
CCDC47	5.36188e-31	0.686493	0.531	0.052	1.79698e-26
PRKDC	5.83773e-31	0.791292	0.5	0.046	1.95646e-26
H1F0	5.84448e-31	0.623809	0.469	0.041	1.95872e-26
SCAMP3	6.22139e-31	0.628924	0.562	0.058	2.08504e-26
MSI2	6.70229e-31	0.459781	0.406	0.032	2.2462e-26
CSNK1E	6.72796e-31	0.262162	0.281	0.016	2.25481e-26
ADPRHL2	7.36009e-31	0.397018	0.344	0.023	2.46666e-26
PRR34-AS1	8.07113e-31	0.580721	0.312	0.02	2.70496e-26
IL17RC	8.40864e-31	0.278184	0.219	0.01	2.81807e-26
RUSC1	8.45917e-31	0.330373	0.25	0.013	2.83501e-26
MDFIC	8.57029e-31	0.590198	0.25	0.013	2.87225e-26
CCT6A	9.55484e-31	1.32626	0.781	0.107	3.20221e-26
CDK6	9.63417e-31	0.544737	0.406	0.032	3.2288e-26
TMED3	1.13139e-30	0.553741	0.531	0.052	3.79174e-26
CAMK2G	1.42489e-30	0.662812	0.344	0.023	4.77538e-26
CTNND1	1.61218e-30	0.397899	0.312	0.02	5.40306e-26
HOPX	1.68971e-30	1.17919	0.562	0.058	5.6629e-26
DNAJC19	1.72288e-30	0.352364	0.531	0.052	5.77407e-26
ZDHHC9	1.78715e-30	0.333257	0.156	0.005	5.98947e-26
COMTD1	1.80899e-30	0.634814	0.406	0.033	6.06266e-26
MAGED1	2.17859e-30	0.394694	0.375	0.028	7.30133e-26
SMG5	2.31631e-30	0.375584	0.344	0.023	7.76288e-26
COMT	2.40154e-30	0.92596	0.719	0.091	8.04851e-26
TIMM10	2.92636e-30	0.387344	0.406	0.032	9.80741e-26
ACVR2B	3.28639e-30	0.273091	0.219	0.01	1.1014e-25
AASDHPPT	3.55644e-30	0.538229	0.469	0.042	1.1919e-25
SNRPD3	3.57815e-30	0.87585	0.781	0.105	1.19918e-25
MRPL58	3.67463e-30	1.85102	0.344	0.024	1.23151e-25
SPCS2	3.87182e-30	1.0169	0.875	0.129	1.2976e-25
PSMA5	3.9429e-30	0.873151	0.688	0.084	1.32142e-25
HDAC2	4.19908e-30	0.33712	0.5	0.047	1.40728e-25
TMEM45A	4.51718e-30	0.777927	0.312	0.02	1.51389e-25
MAPK1	5.6117e-30	0.368537	0.344	0.024	1.8807e-25
SRI	5.89291e-30	0.879979	0.75	0.098	1.97495e-25
FAM111B	6.4667e-30	0.60826	0.156	0.005	2.16725e-25
DSEL	6.8452e-30	0.331014	0.156	0.005	2.2941e-25
THOC7	7.09022e-30	0.45652	0.531	0.053	2.37622e-25
GGCT	7.27005e-30	0.46881	0.406	0.033	2.43648e-25
ZSWIM7	7.52405e-30	0.574845	0.375	0.028	2.52161e-25
RABGEF1	8.08352e-30	0.406027	0.375	0.028	2.70911e-25
SCARB1	1.01488e-29	0.255767	0.188	0.007	3.40126e-25
MORF4L2	1.06224e-29	0.469576	0.531	0.054	3.55999e-25
DNAJC5	1.07603e-29	0.377746	0.312	0.02	3.6062e-25
COL1A1	1.16329e-29	-0.458251	0.344	0.024	3.89866e-25
NDUFB3	1.2338e-29	0.729263	0.688	0.086	4.13497e-25
MRPS6	1.23504e-29	0.588467	0.562	0.06	4.13911e-25
MTMR4	1.23776e-29	0.297688	0.219	0.01	4.14822e-25
MGST2	1.35175e-29	0.366136	0.312	0.02	4.53027e-25
UBE2K	1.52468e-29	0.338902	0.531	0.053	5.1098e-25
MRPL11	1.58114e-29	0.593117	0.531	0.054	5.29905e-25
MTX2	1.65079e-29	0.424884	0.281	0.017	5.53247e-25
AP3M1	1.65871e-29	0.330505	0.312	0.02	5.559e-25
SSSCA1	1.67542e-29	0.547285	0.594	0.066	5.61499e-25
ARL6IP6	1.78015e-29	0.482872	0.375	0.028	5.96601e-25
NARS	1.80542e-29	0.35858	0.438	0.038	6.05068e-25
RBFA	1.83897e-29	0.718604	0.25	0.013	6.16311e-25
UAP1	2.01153e-29	0.426294	0.438	0.038	6.74143e-25
RCN1	2.05869e-29	0.924188	0.406	0.034	6.89948e-25
ADCK5	2.1855e-29	0.259419	0.156	0.005	7.32449e-25
CCT7	2.31088e-29	0.751235	0.656	0.08	7.7447e-25
DNTTIP1	2.67247e-29	0.327793	0.375	0.029	8.9565e-25
AGPS	3.21663e-29	0.307688	0.281	0.017	1.07802e-24
PUSL1	3.21701e-29	0.391464	0.25	0.013	1.07815e-24
SKA2	3.24149e-29	0.541248	0.344	0.025	1.08635e-24
SELENOW	3.30268e-29	1.27501	0.875	0.135	1.10686e-24
RANBP1	3.46122e-29	0.990046	0.656	0.081	1.15999e-24
MRPS21	3.50257e-29	0.956425	0.844	0.123	1.17385e-24
CTBP1	3.5135e-29	0.42982	0.312	0.021	1.17751e-24
VEGFA	3.87588e-29	0.863563	0.625	0.073	1.29896e-24
PAFAH1B2	3.89385e-29	0.493933	0.438	0.038	1.30499e-24
CDK2AP2	3.9712e-29	0.816057	0.719	0.095	1.33091e-24
HNRNPA1	4.12805e-29	0.419581	0.562	0.059	1.38347e-24
NT5C3B	4.17303e-29	0.366175	0.281	0.017	1.39855e-24
SMIM4	4.26205e-29	0.528551	0.375	0.029	1.42838e-24
PPP1R35	4.44599e-29	0.268087	0.25	0.013	1.49003e-24
SMIM30	4.45401e-29	0.460209	0.281	0.017	1.49272e-24
CCT2	4.67758e-29	0.659176	0.625	0.073	1.56764e-24
DAP	4.90698e-29	0.716663	0.531	0.055	1.64452e-24
RALBP1	5.09666e-29	0.444524	0.375	0.029	1.7081e-24
MT1F	5.31045e-29	1.17888	0.406	0.034	1.77974e-24
LMNA	5.86764e-29	1.37881	0.812	0.121	1.96648e-24
PTGES2	6.14315e-29	0.462286	0.406	0.034	2.05882e-24
PFKP	7.15586e-29	0.393978	0.312	0.021	2.39821e-24
PLA2G6	7.76471e-29	0.401182	0.156	0.005	2.60226e-24
SEC61A1	8.19133e-29	0.670562	0.625	0.075	2.74524e-24
MBIP	8.45377e-29	0.995594	0.312	0.021	2.8332e-24
PDIA4	8.52375e-29	0.923763	0.625	0.076	2.85665e-24
B4GALT3	8.61308e-29	0.523092	0.438	0.039	2.88659e-24
ARL1	1.15084e-28	0.490814	0.438	0.039	3.85692e-24
PLXNB2	1.28092e-28	0.499206	0.469	0.044	4.29287e-24
CEP350	1.35311e-28	0.458199	0.438	0.039	4.53481e-24
MTX1	1.36059e-28	0.473017	0.438	0.039	4.5599e-24
ALDH2	1.36282e-28	1.74429	0.625	0.074	4.56735e-24
SEC13	1.4225e-28	0.810999	0.719	0.096	4.76735e-24
MCM7	1.50846e-28	0.649957	0.312	0.021	5.05545e-24
AAMP	1.65336e-28	0.402997	0.469	0.044	5.54108e-24
EIF4G1	1.67635e-28	0.693519	0.594	0.068	5.61811e-24
PCAT6	1.9153e-28	0.25959	0.188	0.008	6.41893e-24
PDE4D	1.9259e-28	0.404343	0.688	0.084	6.45445e-24
RIOX2	1.93869e-28	0.327664	0.219	0.011	6.49734e-24
OSBPL1A	1.97227e-28	0.372819	0.156	0.005	6.60988e-24
C2orf68	2.0162e-28	0.343449	0.281	0.017	6.75708e-24
TMEM14C	2.03506e-28	0.976998	0.656	0.083	6.82029e-24
CCNB2	2.13355e-28	0.305651	0.156	0.005	7.15037e-24
BMS1	2.13732e-28	0.353019	0.594	0.067	7.16302e-24
CSNK2A1	2.26521e-28	0.446123	0.375	0.03	7.59164e-24
TMEM165	2.33959e-28	0.716269	0.562	0.062	7.8409e-24
PDHB	2.46151e-28	0.288676	0.406	0.034	8.24949e-24
UCHL3	2.59791e-28	0.293153	0.344	0.025	8.70665e-24
FNDC3B	2.62688e-28	0.65236	0.531	0.057	8.80372e-24
DTX2	2.98774e-28	0.340205	0.25	0.014	1.00131e-23
SDHC	3.03632e-28	0.736816	0.594	0.069	1.01759e-23
TES	3.05131e-28	0.367454	0.656	0.079	1.02262e-23
POLR2F	3.06885e-28	0.551923	0.5	0.05	1.0285e-23
RAB34	3.13967e-28	0.531166	0.5	0.05	1.05223e-23
SMYD3	3.44539e-28	0.280943	0.281	0.017	1.15469e-23
ARF3	4.12898e-28	0.373704	0.375	0.03	1.38379e-23
TYSND1	4.21712e-28	0.632477	0.188	0.008	1.41332e-23
YIPF2	4.23237e-28	0.393649	0.375	0.03	1.41844e-23
TUBB4B	4.37763e-28	0.953325	0.688	0.089	1.46712e-23
UNC50	4.87285e-28	0.286681	0.375	0.03	1.63309e-23
NAPRT	5.21077e-28	0.540059	0.438	0.039	1.74634e-23
SIPA1	5.40147e-28	0.430069	0.281	0.017	1.81025e-23
C1orf198	5.43627e-28	0.322197	0.156	0.006	1.82191e-23
DHX30	5.55775e-28	0.301042	0.438	0.04	1.86262e-23
CEP131	6.22399e-28	0.313041	0.156	0.006	2.08591e-23
C11orf1	6.37909e-28	0.448861	0.344	0.026	2.13789e-23
PRDX4	6.60862e-28	0.57577	0.656	0.08	2.21481e-23
FKBP3	6.64253e-28	0.377912	0.406	0.035	2.22618e-23
VMP1	6.99165e-28	1.20642	0.75	0.106	2.34318e-23
MRPS7	7.70432e-28	0.685053	0.562	0.063	2.58203e-23
STYXL1	8.15126e-28	0.426011	0.312	0.022	2.73181e-23
ILF2	1.0025e-27	0.694108	0.781	0.11	3.35979e-23
GLMP	1.03064e-27	0.708391	0.375	0.03	3.4541e-23
COPG1	1.14655e-27	0.647561	0.438	0.041	3.84255e-23
MCRIP2	1.17464e-27	0.630503	0.438	0.04	3.93667e-23
CKS2	1.17987e-27	0.776079	0.406	0.035	3.95422e-23
CBR1	1.23803e-27	0.928542	0.406	0.036	4.14914e-23
THEM4	1.30795e-27	0.507357	0.406	0.035	4.38345e-23
KDM5B	1.31638e-27	0.445213	0.562	0.062	4.41171e-23
CHORDC1	1.4366e-27	0.718282	0.5	0.051	4.81461e-23
ATP6V1D	1.47845e-27	0.698913	0.344	0.026	4.95486e-23
MALSU1	1.55103e-27	0.289728	0.469	0.045	5.19813e-23
PLEKHA5	1.6579e-27	0.252616	0.219	0.011	5.55629e-23
TBL2	1.65843e-27	0.4312	0.281	0.018	5.55805e-23
SSRP1	1.71357e-27	0.318327	0.438	0.04	5.74285e-23
NUCKS1	1.73001e-27	1.49102	0.812	0.128	5.79795e-23
LARP4B	2.1873e-27	0.259084	0.188	0.008	7.33051e-23
ANXA4	2.23107e-27	0.525962	0.344	0.026	7.4772e-23
SCAF1	2.51107e-27	0.437603	0.25	0.014	8.41559e-23
ARL16	2.62024e-27	0.312948	0.375	0.031	8.78147e-23
CD2AP	2.7334e-27	0.341181	0.375	0.03	9.16073e-23
NANS	2.85496e-27	0.821073	0.562	0.066	9.5681e-23
ZDHHC16	2.99468e-27	0.295276	0.219	0.011	1.00364e-22
CETN3	3.10441e-27	0.480587	0.156	0.006	1.04041e-22
SCCPDH	3.12112e-27	0.589269	0.344	0.026	1.04601e-22
TNIP3	3.20558e-27	0.274911	0.219	0.011	1.07432e-22
GORASP2	3.32055e-27	0.649148	0.531	0.058	1.11285e-22
QSOX1	3.35848e-27	1.06205	0.594	0.071	1.12556e-22
GLRX2	3.44059e-27	0.354223	0.312	0.022	1.15308e-22
LAGE3	3.55137e-27	0.904835	0.5	0.053	1.1902e-22
TXNDC17	3.82112e-27	0.926924	0.594	0.073	1.28061e-22
ST3GAL1	4.0958e-27	0.778842	0.5	0.052	1.37267e-22
PIBF1	4.10837e-27	0.37401	0.25	0.014	1.37688e-22
STK32C	4.28718e-27	0.258999	0.219	0.011	1.43681e-22
FAM89B	4.33003e-27	0.329499	0.156	0.006	1.45117e-22
ATP5PD	4.68695e-27	1.66965	0.875	0.161	1.57078e-22
CHRAC1	4.85158e-27	0.570274	0.531	0.057	1.62596e-22
SLC39A11	5.02397e-27	0.258395	0.25	0.014	1.68373e-22
APEH	5.80993e-27	0.379099	0.375	0.031	1.94714e-22
ATP1A1	5.81164e-27	0.593437	0.688	0.09	1.94771e-22
TRIP10	6.71259e-27	0.368474	0.219	0.011	2.24966e-22
DKC1	6.81248e-27	0.272645	0.312	0.022	2.28314e-22
RAD23B	8.65179e-27	0.273332	0.5	0.052	2.89956e-22
TPMT	8.70451e-27	0.342769	0.281	0.018	2.91723e-22
CTNNAL1	8.97531e-27	0.382945	0.25	0.015	3.00799e-22
THYN1	9.26895e-27	0.354808	0.406	0.036	3.1064e-22
ACAT1	1.05489e-26	0.336679	0.375	0.031	3.53535e-22
MRPS33	1.06256e-26	0.318458	0.469	0.047	3.56107e-22
PLOD3	1.24467e-26	0.322308	0.344	0.027	4.17139e-22
ATP2A2	1.30242e-26	0.39324	0.375	0.031	4.36495e-22
HACD3	1.37805e-26	0.407202	0.375	0.031	4.61839e-22
TXN	1.49908e-26	2.04276	0.844	0.162	5.02402e-22
SF3B4	1.52867e-26	0.405584	0.531	0.058	5.12319e-22
DCAF13	1.56111e-26	0.322973	0.312	0.022	5.2319e-22
ERGIC2	1.57176e-26	0.352354	0.469	0.048	5.26759e-22
FAM136A	1.6485e-26	0.52515	0.5	0.053	5.52478e-22
TESC	1.69159e-26	1.12904	0.438	0.042	5.66921e-22
RCOR3	1.82223e-26	0.354524	0.344	0.027	6.10702e-22
BOLA3	1.88688e-26	0.547538	0.406	0.037	6.3237e-22
DLEU2	1.90294e-26	0.37924	0.219	0.011	6.3775e-22
CTSC	1.91935e-26	1.23012	0.844	0.138	6.43251e-22
SEPT11	2.03576e-26	0.266493	0.312	0.022	6.82263e-22
GOLPH3	2.07684e-26	0.467742	0.531	0.059	6.96033e-22
PCCB	2.24534e-26	0.276226	0.25	0.015	7.52505e-22
NAA20	2.25903e-26	0.577685	0.438	0.042	7.57093e-22
TMEM60	2.32951e-26	0.383266	0.281	0.018	7.80713e-22
MRPL35	2.43748e-26	0.374603	0.281	0.019	8.16898e-22
ECHDC2	2.57065e-26	0.307998	0.344	0.027	8.61529e-22
COIL	2.63759e-26	0.336516	0.375	0.032	8.83961e-22
MFSD11	2.7344e-26	0.420697	0.375	0.032	9.16406e-22
SPOP	2.75775e-26	0.373139	0.344	0.027	9.24233e-22
NGRN	3.04541e-26	0.358946	0.5	0.053	1.02064e-21
HSD17B7	3.08236e-26	0.340877	0.219	0.011	1.03302e-21
NDUFA8	3.29075e-26	0.331863	0.375	0.032	1.10286e-21
PTS	3.96101e-26	0.665017	0.406	0.037	1.32749e-21
WDR43	3.98594e-26	0.312709	0.469	0.047	1.33585e-21
RAB6A	4.02403e-26	0.271492	0.312	0.023	1.34861e-21
GOLGB1	4.3824e-26	0.669989	0.562	0.067	1.46872e-21
RDX	4.46254e-26	0.426782	0.375	0.032	1.49558e-21
PGM2L1	4.69561e-26	0.27258	0.312	0.023	1.57369e-21
AKIP1	4.75743e-26	0.292981	0.281	0.019	1.59441e-21
SLMAP	4.90636e-26	0.521555	0.375	0.032	1.64432e-21
TPD52L2	5.43239e-26	0.671729	0.5	0.054	1.82061e-21
PAIP1	5.64452e-26	0.487095	0.406	0.037	1.8917e-21
ECI1	5.76684e-26	0.31687	0.156	0.006	1.9327e-21
MROH1	6.05053e-26	0.361525	0.219	0.012	2.02778e-21
LY6E	7.09696e-26	2.74234	0.938	0.221	2.37848e-21
MRPL20	7.67343e-26	0.79597	0.656	0.089	2.57167e-21
LMF2	7.76844e-26	0.527429	0.469	0.049	2.60352e-21
POLR2I	8.67683e-26	0.515292	0.594	0.073	2.90795e-21
GPATCH2	8.95783e-26	0.411465	0.25	0.015	3.00213e-21
CLNS1A	1.09272e-25	1.01181	0.594	0.075	3.66215e-21
LRRK1	1.2333e-25	0.566767	0.344	0.028	4.13327e-21
SLC11A2	1.27761e-25	0.405709	0.219	0.012	4.28179e-21
MRPL13	1.34589e-25	0.399322	0.438	0.043	4.5106e-21
EXOSC5	1.55122e-25	0.426252	0.25	0.015	5.19874e-21
KCNQ1OT1	1.65929e-25	0.680814	0.5	0.055	5.56094e-21
TP53I3	1.9781e-25	0.354235	0.219	0.012	6.6294e-21
RPRD2	2.06866e-25	0.315046	0.375	0.032	6.9329e-21
C12orf45	2.14523e-25	0.494842	0.469	0.049	7.18954e-21
MUM1	2.27508e-25	0.279124	0.188	0.009	7.62469e-21
MYDGF	2.31368e-25	0.950974	0.844	0.136	7.75406e-21
SMIM20	2.41983e-25	0.555831	0.406	0.038	8.10981e-21
PPM1G	2.49934e-25	0.960566	0.719	0.104	8.37629e-21
TENT5A	2.66754e-25	0.466318	0.344	0.028	8.93998e-21
PPA2	2.84716e-25	0.444325	0.375	0.033	9.54197e-21
HSPD1	2.96044e-25	1.45358	0.75	0.122	9.9216e-21
RFC4	3.02326e-25	0.431346	0.219	0.012	1.01322e-20
EYA1	3.28782e-25	0.639364	0.312	0.024	1.10188e-20
ANAPC5	4.00372e-25	0.502517	0.625	0.082	1.34181e-20
TMEM179B	4.07686e-25	1.00744	0.656	0.093	1.36632e-20
ANAPC11	4.08969e-25	1.71275	0.812	0.153	1.37062e-20
PSMD4	4.41668e-25	1.05646	0.625	0.084	1.4802e-20
PKD1	4.51598e-25	0.322638	0.188	0.009	1.51349e-20
GSDMD	4.6312e-25	0.531133	0.469	0.05	1.5521e-20
MANF	4.64445e-25	0.761801	0.594	0.077	1.55654e-20
ZNF117	4.75251e-25	0.258407	0.188	0.009	1.59276e-20
STT3A	5.15945e-25	0.494604	0.344	0.029	1.72914e-20
C15orf40	5.39429e-25	0.280468	0.406	0.038	1.80784e-20
KHDC4	5.82933e-25	0.370086	0.312	0.024	1.95364e-20
BAG1	6.47384e-25	0.842438	0.625	0.084	2.16964e-20
AJM1	6.91641e-25	0.290127	0.188	0.009	2.31797e-20
DUT	7.18101e-25	0.760169	0.375	0.034	2.40664e-20
PSMB2	8.16574e-25	0.492395	0.656	0.089	2.73667e-20
TIMMDC1	8.33794e-25	0.344422	0.344	0.029	2.79438e-20
PRDX6	8.74397e-25	1.62526	0.875	0.169	2.93046e-20
CDC20	9.04139e-25	0.468466	0.156	0.006	3.03013e-20
CDKN3	9.7225e-25	0.357199	0.156	0.006	3.2584e-20
TPCN1	1.01791e-24	0.342559	0.25	0.016	3.41142e-20
SRP68	1.07165e-24	0.429119	0.406	0.039	3.59151e-20
POLR2G	1.1981e-24	0.447502	0.594	0.075	4.01531e-20
BSG	1.2781e-24	1.27782	0.844	0.15	4.28341e-20
ZMYND11	1.36589e-24	0.354001	0.25	0.016	4.57766e-20
PIGG	1.4468e-24	0.261683	0.25	0.016	4.84879e-20
RPS10	1.48023e-24	0.453145	0.219	0.012	4.96085e-20
TRAPPC3	1.52221e-24	0.387483	0.5	0.057	5.10152e-20
MRPL17	1.56434e-24	0.450716	0.406	0.039	5.24273e-20
TPR	1.56906e-24	0.412086	0.688	0.096	5.25854e-20
IMPA2	1.65399e-24	0.292225	0.188	0.009	5.54318e-20
MRPL19	1.66546e-24	0.407419	0.344	0.029	5.58162e-20
ZNHIT1	1.75828e-24	0.916844	0.688	0.101	5.89271e-20
MRPL9	1.89419e-24	0.457768	0.406	0.039	6.34818e-20
INTS4	1.9955e-24	0.531358	0.219	0.012	6.68772e-20
BCS1L	2.01312e-24	0.260414	0.156	0.006	6.74677e-20
OGFOD3	2.08268e-24	0.311818	0.344	0.029	6.97988e-20
STRBP	2.13077e-24	0.462303	0.188	0.009	7.14108e-20
YY1AP1	2.41711e-24	0.734497	0.375	0.034	8.1007e-20
TMEM14A	2.48743e-24	0.304881	0.281	0.02	8.33639e-20
TMEM33	2.6659e-24	0.655905	0.344	0.029	8.93451e-20
SLC39A7	2.75973e-24	0.442441	0.406	0.04	9.24895e-20
SMIM1	3.19681e-24	0.334304	0.156	0.007	1.07138e-19
PRDX2	3.24411e-24	1.36873	0.75	0.123	1.08723e-19
RBBP8	3.33766e-24	0.336118	0.281	0.02	1.11858e-19
METTL5	3.34413e-24	0.40081	0.406	0.04	1.12075e-19
WSB1	3.72235e-24	0.654153	0.781	0.121	1.24751e-19
RNPEP	3.82607e-24	0.269988	0.469	0.05	1.28227e-19
YDJC	3.85315e-24	0.511577	0.375	0.034	1.29134e-19
PRPSAP1	4.20599e-24	0.307704	0.281	0.02	1.40959e-19
C1R	4.45252e-24	0.728061	0.219	0.013	1.49222e-19
EIF6	4.53479e-24	0.70701	0.625	0.084	1.51979e-19
ADAM32	4.5714e-24	0.386586	0.156	0.007	1.53206e-19
SSU72	4.628e-24	0.531785	0.594	0.077	1.55103e-19
SDCCAG8	4.64259e-24	0.748097	0.406	0.04	1.55592e-19
TCP1	5.23406e-24	0.709235	0.625	0.085	1.75414e-19
MRPL21	5.48517e-24	0.669061	0.5	0.058	1.8383e-19
TXNL4A	5.69848e-24	0.360937	0.375	0.035	1.90979e-19
TNRC6C	6.26695e-24	0.291864	0.219	0.013	2.10031e-19
PSMA3	6.35551e-24	0.725834	0.594	0.079	2.12998e-19
ZBTB7B	6.41752e-24	0.282422	0.25	0.016	2.15077e-19
KTN1	7.09667e-24	0.664203	0.781	0.124	2.37838e-19
METTL23	8.18541e-24	0.42333	0.438	0.046	2.74326e-19
STAT2	8.27656e-24	0.39085	0.344	0.03	2.77381e-19
KEAP1	9.20387e-24	0.307252	0.312	0.025	3.08459e-19
DDX18	1.00731e-23	0.676935	0.625	0.086	3.37588e-19
WDR5	1.01481e-23	0.338276	0.25	0.016	3.40103e-19
NAT9	1.04606e-23	0.396771	0.25	0.016	3.50578e-19
UXS1	1.09202e-23	0.558148	0.312	0.025	3.65981e-19
C11orf80	1.10012e-23	0.283114	0.25	0.017	3.68693e-19
CELF4	1.11394e-23	0.314735	0.219	0.013	3.73326e-19
SMARCD2	1.1913e-23	0.399979	0.188	0.009	3.99251e-19
PPP3CA	1.26781e-23	0.413697	0.344	0.03	4.24895e-19
NNT	1.2984e-23	0.263363	0.281	0.021	4.35144e-19
TUSC2	1.33483e-23	0.356763	0.469	0.052	4.47356e-19
ATIC	1.40404e-23	0.687938	0.344	0.03	4.70551e-19
OLA1	1.41594e-23	0.389399	0.562	0.071	4.74538e-19
GPS1	1.59179e-23	0.398628	0.469	0.052	5.33471e-19
DYNLL1	1.74637e-23	0.996273	0.75	0.123	5.85278e-19
GLT8D1	1.86233e-23	0.266237	0.281	0.021	6.24141e-19
TSTD1	1.94206e-23	0.570735	0.719	0.109	6.50863e-19
OLMALINC	2.00509e-23	0.436688	0.406	0.041	6.71987e-19
POLG2	2.19225e-23	0.400647	0.188	0.01	7.34712e-19
SMARCA4	2.20567e-23	0.36124	0.375	0.035	7.39207e-19
DENR	2.26869e-23	0.551513	0.5	0.059	7.60328e-19
AGPAT2	2.29385e-23	0.377555	0.438	0.046	7.68761e-19
HIBCH	2.3146e-23	0.37957	0.25	0.017	7.75714e-19
SLC25A1	2.42656e-23	0.295219	0.344	0.03	8.13236e-19
SUCLG1	2.45654e-23	0.313575	0.469	0.052	8.23283e-19
COPB2	3.20331e-23	0.342081	0.438	0.047	1.07356e-18
HAX1	3.25533e-23	0.656176	0.562	0.074	1.09099e-18
TM7SF3	3.67325e-23	0.411654	0.312	0.026	1.23105e-18
PCYOX1	4.18726e-23	1.04932	0.25	0.017	1.40332e-18
PSMC5	4.27869e-23	0.572523	0.625	0.087	1.43396e-18
ADAR	4.48043e-23	0.436921	0.688	0.101	1.50157e-18
NPRL2	4.49913e-23	0.645315	0.281	0.021	1.50784e-18
NIPBL	5.39591e-23	0.352753	0.656	0.092	1.80839e-18
SSR3	6.21519e-23	0.880603	0.844	0.145	2.08296e-18
PTTG1IP	6.66168e-23	0.576359	0.562	0.073	2.2326e-18
ZMAT2	7.28304e-23	0.480134	0.531	0.066	2.44084e-18
GOLGA4	7.82935e-23	0.510503	0.469	0.054	2.62393e-18
TC2N	7.86934e-23	0.250095	0.406	0.041	2.63733e-18
ASH1L	8.85895e-23	0.255163	0.5	0.059	2.96899e-18
PLAU	8.95006e-23	0.29844	0.219	0.013	2.99952e-18
NAA10	9.64579e-23	0.260555	0.188	0.01	3.23269e-18
NAA38	9.98363e-23	0.858042	0.719	0.116	3.34592e-18
ANAPC16	1.02564e-22	0.75756	0.844	0.148	3.43734e-18
TMEM159	1.08634e-22	0.342695	0.25	0.017	3.64077e-18
GCHFR	1.09498e-22	0.424893	0.438	0.047	3.66972e-18
UBE2E2	1.12672e-22	0.318416	0.344	0.031	3.7761e-18
HADH	1.13725e-22	0.36808	0.281	0.021	3.81137e-18
CCDC57	1.19026e-22	0.263514	0.469	0.054	3.98903e-18
SRPK1	1.20318e-22	0.258655	0.375	0.036	4.03235e-18
MPRIP	1.27883e-22	0.270879	0.281	0.021	4.28588e-18
MCUR1	1.36941e-22	0.329784	0.375	0.037	4.58943e-18
HSBP1	1.3984e-22	0.368155	0.562	0.074	4.6866e-18
MAP4	1.44308e-22	0.696903	0.438	0.048	4.83634e-18
ATP5MF	1.54174e-22	1.52303	0.812	0.16	5.16698e-18
CYC1	1.54186e-22	1.00863	0.688	0.109	5.1674e-18
SDF2	1.6299e-22	0.286305	0.438	0.048	5.46245e-18
ICAM1	1.68599e-22	0.709323	0.469	0.055	5.65042e-18
CASP8AP2	1.90644e-22	0.304771	0.25	0.017	6.38925e-18
MRPS22	1.94215e-22	0.260357	0.344	0.031	6.50892e-18
ZDHHC3	1.98869e-22	0.594047	0.438	0.048	6.66491e-18
OXR1	2.01045e-22	0.39622	0.312	0.026	6.73782e-18
PPCS	2.08646e-22	0.258875	0.531	0.067	6.99258e-18
USP53	2.2078e-22	0.281633	0.219	0.013	7.39922e-18
PRDX5	2.42154e-22	1.65097	0.844	0.18	8.11555e-18
ACP1	2.72341e-22	0.575621	0.625	0.091	9.12725e-18
ATL2	2.89904e-22	0.395102	0.219	0.014	9.71583e-18
NEDD8	2.93931e-22	0.32475	0.375	0.037	9.85079e-18
ZNF37A	3.27989e-22	0.394829	0.219	0.014	1.09922e-17
ASAP1	3.34694e-22	0.510153	0.312	0.027	1.12169e-17
KIF22	3.37229e-22	0.271475	0.375	0.037	1.13019e-17
NDUFS2	3.38233e-22	0.317531	0.5	0.061	1.13355e-17
CHCHD10	3.56952e-22	0.977056	0.812	0.144	1.19629e-17
MTERF2	3.84387e-22	0.257191	0.156	0.007	1.28824e-17
TXNRD1	3.88613e-22	0.409627	0.375	0.037	1.3024e-17
SLC44A1	4.04092e-22	0.391881	0.312	0.027	1.35427e-17
TMEM135	4.14168e-22	0.591189	0.188	0.01	1.38804e-17
SOD2	4.16712e-22	0.720056	0.688	0.106	1.39657e-17
MFSD10	4.20939e-22	0.485822	0.562	0.074	1.41073e-17
AL392172.1	4.34602e-22	0.405904	0.188	0.01	1.45652e-17
ECPAS	4.41682e-22	0.32237	0.312	0.027	1.48025e-17
TXNDC9	4.84581e-22	0.336447	0.312	0.027	1.62403e-17
TAF1D	5.46989e-22	0.748521	0.75	0.123	1.83318e-17
BTG3	5.5861e-22	0.429048	0.531	0.068	1.87212e-17
ARV1	5.67332e-22	0.309472	0.188	0.01	1.90136e-17
FBH1	5.69143e-22	0.261318	0.188	0.01	1.90743e-17
SIGMAR1	5.7191e-22	0.317599	0.281	0.022	1.9167e-17
CPSF6	5.87407e-22	0.305874	0.344	0.032	1.96864e-17
ARCN1	6.61604e-22	0.369353	0.406	0.043	2.2173e-17
SSB	6.71038e-22	0.387038	0.625	0.09	2.24892e-17
PPP2R5E	7.2917e-22	0.71974	0.375	0.038	2.44374e-17
MAP3K7	7.69113e-22	0.538217	0.281	0.022	2.57761e-17
PDCD5	7.96024e-22	0.760516	0.594	0.086	2.6678e-17
MRPL4	8.82125e-22	0.299057	0.375	0.037	2.95636e-17
PRDX1	9.00587e-22	1.39115	0.812	0.157	3.01823e-17
EDEM3	1.07729e-21	0.399145	0.375	0.038	3.61043e-17
LUCAT1	1.09696e-21	0.403248	0.312	0.027	3.67634e-17
FAM118B	1.12015e-21	0.340939	0.156	0.007	3.75406e-17
CBX3	1.17607e-21	0.54945	0.656	0.098	3.94148e-17
PREPL	1.22878e-21	0.266165	0.188	0.01	4.11814e-17
ATP5PF	1.24338e-21	0.940416	0.781	0.139	4.16706e-17
SYMPK	1.27526e-21	0.321427	0.281	0.022	4.27389e-17
THUMPD3-AS1	1.27972e-21	0.269702	0.375	0.038	4.28884e-17
SLC25A39	1.28569e-21	0.867083	0.594	0.087	4.30885e-17
CRELD1	1.29779e-21	0.275342	0.219	0.014	4.34941e-17
MLH3	1.33466e-21	0.264583	0.156	0.007	4.47298e-17
ERH	1.42483e-21	1.05683	0.75	0.131	4.77517e-17
ZCRB1	1.48304e-21	0.281472	0.531	0.069	4.97026e-17
PDS5A	1.73493e-21	0.301507	0.312	0.027	5.81443e-17
RFX1	1.82743e-21	0.302255	0.188	0.01	6.12445e-17
NDUFV3	1.85916e-21	0.308532	0.406	0.044	6.2308e-17
KPNB1	1.8735e-21	0.477046	0.688	0.108	6.27886e-17
NIT2	2.2489e-21	0.300722	0.312	0.027	7.53696e-17
MICU1	2.28847e-21	0.393596	0.281	0.023	7.66956e-17
LDAH	2.31769e-21	0.311785	0.156	0.007	7.76751e-17
DYNLRB1	2.33696e-21	1.50278	0.688	0.112	7.83209e-17
VDAC2	2.35279e-21	0.826746	0.844	0.154	7.88515e-17
GGA3	2.53925e-21	0.295037	0.219	0.014	8.51003e-17
PEX13	2.60451e-21	0.291628	0.25	0.018	8.72877e-17
TMED4	2.61062e-21	0.516049	0.688	0.11	8.74923e-17
PPP4R3B	2.87952e-21	0.628685	0.406	0.044	9.65041e-17
GLUL	3.39163e-21	0.910882	0.719	0.118	1.13667e-16
RHEB	3.47607e-21	0.333537	0.625	0.092	1.16497e-16
KIF5B	4.04459e-21	0.612344	0.688	0.109	1.3555e-16
VPS28	4.13641e-21	0.670607	0.781	0.136	1.38628e-16
SMIM37	4.24634e-21	0.280483	0.469	0.057	1.42312e-16
TFCP2	4.42945e-21	0.301788	0.156	0.007	1.48449e-16
ARF4	4.48871e-21	1.35502	0.75	0.139	1.50434e-16
PABPN1	4.70079e-21	0.39831	0.438	0.051	1.57542e-16
MED4	4.79391e-21	0.596019	0.438	0.051	1.60663e-16
ATXN10	4.99123e-21	0.402797	0.469	0.057	1.67276e-16
FAAP20	5.26177e-21	0.51647	0.719	0.117	1.76343e-16
AHSA1	5.39747e-21	0.272144	0.406	0.045	1.80891e-16
PSMA4	6.38235e-21	0.481853	0.562	0.078	2.13898e-16
KRTCAP2	6.9856e-21	1.01791	0.875	0.171	2.34115e-16
COX6C	7.27095e-21	2.17894	0.906	0.293	2.43678e-16
NDUFB9	7.55167e-21	1.44468	0.906	0.206	2.53087e-16
NOL11	7.67837e-21	0.357341	0.312	0.028	2.57333e-16
LRRC75A	7.765e-21	0.261525	0.219	0.014	2.60236e-16
EMC4	7.82468e-21	0.485391	0.625	0.095	2.62236e-16
BAZ1B	8.22969e-21	0.494112	0.438	0.051	2.7581e-16
PPP1R10	9.65428e-21	0.27782	0.406	0.045	3.23554e-16
VAMP8	1.0774e-20	1.43458	0.875	0.168	3.61079e-16
DGUOK	1.09309e-20	0.324277	0.562	0.079	3.66338e-16
SCARB2	1.16708e-20	0.789813	0.344	0.034	3.91134e-16
CACYBP	1.17518e-20	0.86173	0.688	0.114	3.9385e-16
PRPF19	1.2214e-20	0.318154	0.344	0.034	4.09339e-16
FIS1	1.24882e-20	0.962301	0.781	0.144	4.18529e-16
MTCH2	1.29148e-20	0.284731	0.375	0.039	4.32827e-16
WDR18	1.3989e-20	0.46559	0.281	0.023	4.68829e-16
SEC61G	1.50022e-20	1.1843	0.906	0.191	5.02784e-16
TMEM18	1.67246e-20	0.382598	0.406	0.045	5.60507e-16
PFKL	1.84168e-20	0.283937	0.406	0.045	6.1722e-16
ETS2	1.89669e-20	0.471281	0.375	0.039	6.35658e-16
PSMD1	1.91943e-20	0.30483	0.375	0.04	6.43279e-16
TMEM126B	2.01129e-20	0.260996	0.281	0.023	6.74065e-16
FBXO25	2.18276e-20	0.301398	0.312	0.029	7.31531e-16
TMEM123	2.37399e-20	1.00938	0.75	0.133	7.95618e-16
HSP90B1	2.42415e-20	1.67022	0.938	0.237	8.12431e-16
ARHGAP5	2.5263e-20	0.312663	0.188	0.011	8.46664e-16
CD55	2.61511e-20	0.78164	0.656	0.106	8.76429e-16
TMEM69	2.63309e-20	0.382316	0.25	0.019	8.82452e-16
QTRT1	3.07056e-20	0.784588	0.344	0.035	1.02907e-15
NDUFC1	3.15135e-20	0.690246	0.688	0.115	1.05614e-15
DDX56	3.17818e-20	0.418083	0.312	0.029	1.06514e-15
TBC1D9B	4.30615e-20	0.260509	0.312	0.029	1.44316e-15
MX1	4.53847e-20	0.513883	0.312	0.029	1.52102e-15
PRMT1	4.60104e-20	0.420434	0.469	0.06	1.54199e-15
ZDHHC12	4.74983e-20	0.41354	0.406	0.047	1.59186e-15
GADD45GIP1	4.80818e-20	0.364321	0.688	0.113	1.61141e-15
TARBP2	4.81401e-20	0.412595	0.219	0.015	1.61337e-15
GALK2	5.60353e-20	0.334471	0.219	0.015	1.87797e-15
COX6A1	5.61471e-20	1.217	0.875	0.189	1.88171e-15
DHPS	6.31959e-20	0.563969	0.438	0.053	2.11795e-15
DAP3	7.05229e-20	0.39745	0.531	0.074	2.36351e-15
CCDC25	7.19508e-20	0.38104	0.375	0.041	2.41136e-15
HSD17B12	8.34621e-20	0.263529	0.344	0.035	2.79715e-15
SMAD4	8.70156e-20	0.26976	0.188	0.011	2.91624e-15
NDUFS1	8.72688e-20	0.314233	0.312	0.029	2.92473e-15
SDC1	9.06946e-20	0.509934	0.344	0.036	3.03954e-15
ENSA	9.54493e-20	0.405934	0.656	0.105	3.19889e-15
MIF	9.80452e-20	2.32985	0.875	0.305	3.28589e-15
MAF1	9.88136e-20	0.388549	0.625	0.097	3.31164e-15
APEX1	1.11928e-19	0.738583	0.562	0.083	3.75117e-15
YWHAE	1.13222e-19	0.487521	0.594	0.092	3.79454e-15
MRPS5	1.21978e-19	0.330591	0.438	0.054	4.08797e-15
RHOC	1.29074e-19	0.367745	0.188	0.011	4.3258e-15
PA2G4	1.31612e-19	0.703834	0.625	0.1	4.41085e-15
DCAF7	1.48235e-19	0.278093	0.375	0.041	4.96794e-15
BET1	1.63278e-19	0.409662	0.281	0.025	5.47209e-15
YBEY	1.67022e-19	0.280631	0.188	0.011	5.59758e-15
NDUFB4	1.6899e-19	1.32951	0.875	0.192	5.66352e-15
HSPB1	1.70443e-19	1.59078	0.875	0.214	5.71223e-15
FAM49B	1.95297e-19	0.696572	0.688	0.116	6.54518e-15
PRDX3	1.96894e-19	0.495368	0.469	0.062	6.5987e-15
CAPN2	1.99771e-19	0.500718	0.656	0.107	6.69514e-15
TFG	2.08172e-19	0.277217	0.406	0.048	6.97668e-15
SQLE	2.1919e-19	0.503999	0.312	0.03	7.34593e-15
MPC2	2.22596e-19	0.348284	0.375	0.042	7.4601e-15
WDR26	2.41421e-19	0.329109	0.344	0.035	8.09098e-15
RRBP1	2.49892e-19	0.720242	0.625	0.102	8.37489e-15
NCOA7	2.51277e-19	0.438692	0.344	0.036	8.4213e-15
MRPL33	2.55903e-19	0.540415	0.688	0.117	8.57633e-15
TRIAP1	2.96579e-19	0.331203	0.312	0.03	9.93956e-15
LRP10	3.03265e-19	0.539155	0.5	0.069	1.01636e-14
SNRPG	3.03673e-19	0.747703	0.781	0.147	1.01773e-14
APOPT1	3.1241e-19	0.311909	0.188	0.012	1.04701e-14
GALK1	3.21606e-19	0.29538	0.312	0.03	1.07783e-14
NIFK	3.32903e-19	0.640636	0.469	0.062	1.11569e-14
HSPE1	3.48487e-19	0.684004	0.781	0.149	1.16792e-14
PPP6R3	3.53245e-19	0.254747	0.312	0.03	1.18386e-14
ARID1B	4.40757e-19	0.263616	0.312	0.03	1.47715e-14
PSMB4	4.52686e-19	0.558598	0.531	0.077	1.51713e-14
DNAJC2	4.64505e-19	0.413096	0.5	0.069	1.55674e-14
DNAJA1	5.17642e-19	0.264708	0.75	0.133	1.73483e-14
SNRPF	5.41896e-19	0.828722	0.656	0.111	1.81611e-14
COX17	5.44709e-19	0.585134	0.656	0.112	1.82554e-14
CHCHD1	5.46711e-19	0.52153	0.375	0.043	1.83225e-14
YIPF3	5.48327e-19	0.406677	0.469	0.063	1.83766e-14
IKBIP	5.86123e-19	0.478495	0.375	0.043	1.96433e-14
GMNN	6.34632e-19	0.326042	0.188	0.012	2.12691e-14
RTN3	6.36666e-19	0.528212	0.594	0.094	2.13372e-14
MGAT5	6.68353e-19	0.2683	0.156	0.008	2.23992e-14
VPS45	6.98643e-19	0.310559	0.188	0.012	2.34143e-14
BUD23	7.02766e-19	0.376808	0.562	0.086	2.35525e-14
EIF2S2	8.08044e-19	0.751224	0.625	0.105	2.70808e-14
INTS13	8.24748e-19	0.620934	0.219	0.016	2.76406e-14
TFAM	9.66533e-19	0.333356	0.438	0.056	3.23924e-14
GTPBP4	1.01057e-18	0.350845	0.375	0.043	3.38681e-14
UBALD1	1.03777e-18	0.265591	0.219	0.016	3.478e-14
FUBP1	1.04117e-18	0.28177	0.375	0.043	3.48938e-14
LAMP1	1.0997e-18	0.518379	0.531	0.078	3.68554e-14
RPN2	1.28671e-18	0.723005	0.75	0.138	4.31226e-14
ELOC	1.32951e-18	0.445477	0.688	0.119	4.45571e-14
RSRC1	1.37414e-18	0.380235	0.344	0.037	4.60531e-14
TMEM39B	1.38706e-18	0.303208	0.188	0.012	4.6486e-14
ADRM1	1.44429e-18	0.354969	0.625	0.102	4.84039e-14
CYTH2	1.73859e-18	0.265704	0.219	0.016	5.82671e-14
NDUFB6	1.93949e-18	0.278962	0.5	0.071	6.50002e-14
UNG	2.03888e-18	0.719454	0.156	0.009	6.83311e-14
TRMT112	2.30084e-18	1.19977	0.812	0.177	7.71105e-14
HMGXB3	2.32088e-18	0.436018	0.156	0.009	7.7782e-14
GLB1	2.36654e-18	0.318313	0.344	0.037	7.93123e-14
TTC3	2.39182e-18	0.275801	0.625	0.103	8.01594e-14
DCTPP1	2.41195e-18	0.28981	0.25	0.021	8.08342e-14
GSTP1	2.50312e-18	1.91611	0.969	0.374	8.38894e-14
FUCA2	2.51582e-18	0.474648	0.406	0.051	8.43151e-14
PPA1	2.58267e-18	0.949538	0.75	0.145	8.65557e-14
CHMP6	2.73021e-18	0.303564	0.219	0.016	9.15003e-14
TIMM17A	2.81694e-18	0.512248	0.438	0.058	9.44071e-14
DDB1	3.14605e-18	0.268945	0.375	0.044	1.05437e-13
POLR3H	3.30417e-18	0.32023	0.188	0.012	1.10736e-13
TMEM14B	3.31066e-18	0.503405	0.5	0.073	1.10953e-13
CENPBD1	3.66589e-18	0.292346	0.156	0.009	1.22859e-13
BAD	4.05424e-18	0.440453	0.406	0.051	1.35874e-13
RCC2	4.1205e-18	0.373796	0.281	0.026	1.38094e-13
AKR1A1	4.25055e-18	0.665299	0.625	0.106	1.42453e-13
SLIRP	5.20512e-18	0.46442	0.562	0.09	1.74444e-13
FLYWCH2	5.38948e-18	0.28902	0.25	0.021	1.80623e-13
GRINA	5.63147e-18	0.863293	0.844	0.175	1.88733e-13
STMP1	5.82075e-18	0.269622	0.562	0.087	1.95077e-13
TCEAL4	5.83719e-18	0.383741	0.281	0.027	1.95628e-13
ERP44	6.05583e-18	0.558148	0.531	0.081	2.02955e-13
NSFL1C	7.05967e-18	0.534383	0.406	0.052	2.36598e-13
SMC2	7.21718e-18	0.279005	0.188	0.013	2.41877e-13
MUT	7.54017e-18	0.657885	0.156	0.009	2.52701e-13
RNF214	8.00916e-18	0.287282	0.219	0.017	2.68419e-13
ENY2	8.16763e-18	0.494884	0.656	0.116	2.7373e-13
NDUFB1	8.24806e-18	0.52703	0.625	0.108	2.76425e-13
COX14	8.60528e-18	0.767517	0.625	0.109	2.88397e-13
INAFM1	8.73287e-18	0.287677	0.156	0.009	2.92673e-13
CUX1	8.84793e-18	0.261449	0.438	0.058	2.9653e-13
LGMN	9.13881e-18	0.414657	0.312	0.032	3.06278e-13
IRF7	1.10036e-17	0.326367	0.406	0.052	3.68773e-13
NCSTN	1.10275e-17	0.264225	0.312	0.033	3.69576e-13
CAMTA1	1.1091e-17	0.375459	0.438	0.059	3.71705e-13
POLR2L	1.18791e-17	1.23357	0.938	0.239	3.98116e-13
JAGN1	1.19746e-17	0.338123	0.375	0.045	4.01318e-13
MRPL1	1.24125e-17	0.603759	0.219	0.017	4.15993e-13
LEPROT	1.2816e-17	0.330058	0.375	0.045	4.29514e-13
DARS	1.29828e-17	0.32061	0.438	0.059	4.35105e-13
DST	1.33879e-17	0.30625	0.188	0.013	4.48681e-13
NDUFB2	1.37451e-17	1.0182	0.844	0.187	4.60655e-13
HPCAL1	1.44367e-17	0.44598	0.469	0.066	4.83831e-13
MAPKAPK2	1.50885e-17	0.544815	0.375	0.045	5.05676e-13
SERPINB1	1.55851e-17	1.51171	0.781	0.174	5.22318e-13
NDUFS4	1.60163e-17	0.453106	0.375	0.045	5.36772e-13
HSDL2	1.68015e-17	0.588367	0.219	0.017	5.63084e-13
TOMM5	1.78588e-17	0.329544	0.562	0.09	5.98521e-13
MIF4GD	1.78735e-17	0.359029	0.344	0.039	5.99012e-13
UGP2	1.84321e-17	0.579284	0.375	0.046	6.17735e-13
SHISA5	1.89238e-17	0.306471	0.5	0.074	6.34213e-13
NASP	1.89339e-17	0.302867	0.438	0.059	6.34549e-13
NKAPD1	1.92458e-17	0.337993	0.281	0.027	6.45004e-13
METAP2	1.94472e-17	0.537232	0.531	0.082	6.51752e-13
AC008124.1	1.96707e-17	0.314142	0.188	0.013	6.59244e-13
TWF1	2.07422e-17	0.259547	0.344	0.039	6.95154e-13
TRIM56	2.09214e-17	0.339931	0.281	0.027	7.01159e-13
NUBP2	2.24006e-17	0.272766	0.375	0.046	7.50733e-13
ARPC1B	2.60555e-17	0.329542	0.469	0.066	8.73224e-13
MAT2A	2.82195e-17	0.291921	0.375	0.046	9.45748e-13
ALCAM	2.98861e-17	0.273583	0.219	0.017	1.0016e-12
AIMP2	3.00878e-17	0.359018	0.344	0.039	1.00836e-12
LNPK	3.10821e-17	0.257461	0.219	0.017	1.04169e-12
NDUFA2	3.20297e-17	1.27281	0.75	0.146	1.07344e-12
PI4KB	3.36566e-17	0.284428	0.312	0.033	1.12797e-12
CANX	3.56369e-17	0.940882	0.781	0.164	1.19434e-12
TYMS	3.70518e-17	0.314795	0.188	0.013	1.24175e-12
OS9	3.86756e-17	0.584313	0.625	0.11	1.29617e-12
COA6	4.04583e-17	0.434777	0.312	0.034	1.35592e-12
UBAP2L	4.21494e-17	0.278197	0.281	0.028	1.4126e-12
KDELR2	4.24748e-17	0.657723	0.656	0.121	1.4235e-12
EIF4EBP1	4.31095e-17	0.301095	0.5	0.075	1.44477e-12
SDF2L1	4.32238e-17	1.47582	0.594	0.103	1.4486e-12
CAPNS1	4.70974e-17	0.297543	0.438	0.06	1.57842e-12
COPS6	4.76926e-17	0.470431	0.5	0.077	1.59837e-12
RNF145	5.13489e-17	0.609771	0.781	0.153	1.72091e-12
IER5L	5.30553e-17	0.277629	0.156	0.009	1.7781e-12
SYNGR2	5.45442e-17	1.4644	0.812	0.204	1.82799e-12
TMEM230	5.51858e-17	0.452733	0.531	0.085	1.8495e-12
TARS	5.60606e-17	0.407943	0.312	0.034	1.87881e-12
TYMP	5.88449e-17	1.40816	0.844	0.198	1.97213e-12
TMED1	7.05219e-17	0.279745	0.25	0.023	2.36347e-12
ASCC1	7.8431e-17	0.265725	0.281	0.028	2.62854e-12
LSM4	7.96214e-17	0.444741	0.562	0.093	2.66843e-12
SLC35E3	7.98717e-17	0.282572	0.219	0.018	2.67682e-12
DHX15	8.07043e-17	0.286353	0.375	0.046	2.70472e-12
OSTC	8.41517e-17	0.484299	0.625	0.112	2.82026e-12
ZNF576	8.52173e-17	0.611471	0.156	0.009	2.85597e-12
PFDN2	8.81436e-17	0.682546	0.656	0.12	2.95404e-12
FRK	9.19117e-17	0.399408	0.188	0.013	3.08033e-12
OCIAD1	9.25042e-17	0.523103	0.594	0.103	3.10018e-12
DBI	9.6184e-17	0.635228	0.75	0.15	3.22351e-12
TMEM208	9.62354e-17	0.512837	0.469	0.071	3.22523e-12
EIF2AK1	1.02909e-16	0.305768	0.438	0.061	3.44888e-12
RABGGTA	1.10073e-16	0.379599	0.25	0.023	3.68899e-12
SFT2D1	1.17742e-16	0.401704	0.469	0.07	3.94599e-12
CNIH1	1.20757e-16	0.574646	0.594	0.103	4.04706e-12
SELENOF	1.33418e-16	0.409494	0.625	0.112	4.47136e-12
SELENOH	1.35445e-16	0.739376	0.781	0.164	4.53929e-12
TMEM205	1.41264e-16	0.464515	0.438	0.063	4.73431e-12
MRPL42	1.44298e-16	0.278807	0.25	0.023	4.836e-12
NECTIN2	1.46055e-16	0.560554	0.312	0.034	4.89488e-12
TMED10	1.55961e-16	0.8472	0.844	0.185	5.22686e-12
LTA4H	1.58432e-16	0.377653	0.594	0.101	5.30967e-12
FAM207A	1.66903e-16	0.278737	0.281	0.029	5.59359e-12
TXLNA	1.68548e-16	0.285436	0.219	0.018	5.6487e-12
ROMO1	1.87787e-16	0.717991	0.781	0.166	6.29349e-12
GTF3C6	1.88701e-16	0.330082	0.438	0.062	6.32411e-12
LSM5	1.91313e-16	0.267209	0.469	0.07	6.41165e-12
MRPL52	2.08153e-16	0.505214	0.594	0.105	6.97605e-12
ATP5IF1	2.12683e-16	0.810779	0.781	0.162	7.12786e-12
MFSD6	2.32329e-16	0.296421	0.156	0.01	7.78628e-12
BRAT1	2.39108e-16	0.389645	0.25	0.023	8.01347e-12
SDHA	2.48471e-16	0.59165	0.469	0.071	8.32725e-12
PLEC	2.72871e-16	1.50064	0.625	0.115	9.14499e-12
MRPL51	3.1744e-16	0.478424	0.5	0.08	1.06387e-11
MUC20-OT1	3.47145e-16	0.317984	0.406	0.055	1.16342e-11
CROCC	3.53678e-16	0.28185	0.156	0.01	1.18532e-11
STOML2	3.55836e-16	0.43078	0.406	0.057	1.19255e-11
CTCF	3.60106e-16	0.342092	0.25	0.024	1.20686e-11
NBEAL1	4.02903e-16	0.319792	0.312	0.035	1.35029e-11
MDH1	4.13252e-16	0.285114	0.469	0.071	1.38497e-11
SNRPD1	4.28774e-16	0.858665	0.531	0.089	1.43699e-11
POLD3	4.41683e-16	0.34695	0.156	0.01	1.48026e-11
NPC2	4.52564e-16	1.8474	0.906	0.26	1.51672e-11
TPI1	4.70393e-16	1.69615	0.938	0.292	1.57648e-11
UBE2V2	4.85838e-16	0.250761	0.281	0.029	1.62824e-11
LAPTM4A	5.05059e-16	0.566369	0.781	0.162	1.69265e-11
KANSL1-AS1	5.57252e-16	1.0268	0.188	0.014	1.86757e-11
CRIPT	5.62209e-16	0.271312	0.219	0.019	1.88419e-11
TAGLN2	5.91618e-16	2.07995	0.875	0.339	1.98275e-11
SEC63	6.26538e-16	0.250705	0.312	0.036	2.09978e-11
DENND4C	7.22199e-16	0.369634	0.25	0.024	2.42038e-11
PIEZO1	7.80747e-16	0.264141	0.219	0.019	2.6166e-11
ORMDL1	8.43554e-16	0.323894	0.438	0.064	2.82709e-11
SELENOM	8.49942e-16	1.19548	0.625	0.114	2.8485e-11
PSEN1	8.54943e-16	0.339733	0.25	0.024	2.86526e-11
AKAP9	8.69032e-16	0.412231	0.594	0.108	2.91247e-11
ATP5F1C	9.26543e-16	0.387334	0.719	0.143	3.10522e-11
PPARA	9.64684e-16	0.622717	0.188	0.014	3.23304e-11
MRPS35	9.86879e-16	0.3797	0.375	0.049	3.30743e-11
RPL8	1.04425e-15	2.46463	0.969	0.852	3.4997e-11
LAMTOR1	1.07756e-15	0.629927	0.75	0.156	3.61133e-11
NCAPH2	1.18164e-15	0.252418	0.188	0.014	3.96015e-11
MLF2	1.29449e-15	0.293985	0.688	0.133	4.33834e-11
C1orf43	1.38141e-15	0.699073	0.656	0.13	4.62964e-11
SND1	1.46431e-15	0.282152	0.469	0.073	4.90747e-11
STAT1	1.48583e-15	0.511875	0.562	0.099	4.97962e-11
NDUFS8	1.55077e-15	0.522147	0.656	0.129	5.19725e-11
SYNCRIP	1.57248e-15	0.610837	0.438	0.066	5.27e-11
ZFPL1	2.02937e-15	0.284164	0.25	0.025	6.80122e-11
SLC29A1	2.26597e-15	0.278228	0.188	0.015	7.59417e-11
BLVRB	2.27578e-15	0.400988	0.5	0.082	7.62705e-11
POFUT1	2.46515e-15	0.352671	0.156	0.01	8.26169e-11
UQCRQ	2.54401e-15	1.01917	0.812	0.198	8.526e-11
TRAM1	2.54929e-15	0.740798	0.719	0.153	8.54369e-11
UQCRC1	2.55617e-15	0.322753	0.594	0.108	8.56674e-11
TMEM184B	2.65431e-15	0.352794	0.25	0.025	8.89564e-11
PGRMC2	2.7487e-15	0.318689	0.188	0.015	9.21198e-11
TMED8	2.8166e-15	0.465011	0.188	0.015	9.43956e-11
TIMM13	3.07052e-15	0.362016	0.406	0.059	1.02906e-10
LSM3	3.3744e-15	0.273799	0.5	0.083	1.1309e-10
SF3B6	3.42513e-15	0.414346	0.656	0.128	1.1479e-10
PCMTD2	3.507e-15	0.252115	0.188	0.015	1.17534e-10
ACSL4	3.61933e-15	0.308954	0.312	0.037	1.21298e-10
PDIA6	3.6387e-15	0.492304	0.656	0.129	1.21947e-10
ARSA	3.71313e-15	0.329621	0.406	0.059	1.24442e-10
NUSAP1	3.73478e-15	0.254769	0.156	0.01	1.25167e-10
INPPL1	3.84689e-15	0.413805	0.188	0.015	1.28925e-10
DDIT4	3.84869e-15	1.14467	0.844	0.214	1.28985e-10
HMGN1	4.62838e-15	0.828764	0.844	0.197	1.55116e-10
COX7A2L	4.76178e-15	0.404073	0.688	0.137	1.59586e-10
GFER	4.95151e-15	0.320725	0.344	0.045	1.65945e-10
EBAG9	5.02462e-15	0.337021	0.281	0.031	1.68395e-10
TRAF7	5.15911e-15	0.323539	0.25	0.025	1.72903e-10
SERINC5	5.55871e-15	0.535703	0.312	0.038	1.86295e-10
NCL	6.39655e-15	0.777229	0.844	0.199	2.14374e-10
C5orf24	6.39985e-15	0.254734	0.312	0.038	2.14485e-10
PNKD	6.68225e-15	0.43708	0.469	0.076	2.23949e-10
PDXK	7.12006e-15	0.358259	0.281	0.032	2.38622e-10
DDOST	7.38892e-15	0.346654	0.656	0.13	2.47632e-10
USE1	7.75226e-15	0.252168	0.281	0.032	2.59809e-10
DNAJC15	8.57594e-15	0.445442	0.625	0.122	2.87414e-10
GAR1	8.98291e-15	0.258806	0.188	0.015	3.01053e-10
UROS	9.21792e-15	0.259088	0.344	0.045	3.08929e-10
VPS13B	1.22073e-14	0.511063	0.219	0.02	4.09116e-10
SIVA1	1.34388e-14	0.617818	0.75	0.165	4.50387e-10
PKM	1.38785e-14	1.23201	0.938	0.272	4.65125e-10
PEX10	1.41444e-14	0.360989	0.156	0.011	4.74036e-10
ANXA2	1.47796e-14	1.0606	0.812	0.199	4.95324e-10
PFDN6	1.58972e-14	0.415982	0.312	0.039	5.32778e-10
MARCKSL1	1.61027e-14	0.643424	0.719	0.15	5.39665e-10
FNDC3A	1.79614e-14	0.29132	0.344	0.046	6.01957e-10
GDI2	1.93447e-14	0.60053	0.688	0.144	6.4832e-10
MDH2	2.14661e-14	0.860523	0.688	0.151	7.19414e-10
LGALS3	2.46635e-14	1.27458	0.938	0.28	8.26573e-10
ACBD6	2.53475e-14	0.252428	0.312	0.039	8.49496e-10
CCT4	2.62826e-14	0.272454	0.594	0.113	8.80834e-10
WDR46	2.63549e-14	0.444239	0.219	0.021	8.83257e-10
ZC3H7B	2.75936e-14	0.425124	0.156	0.011	9.24773e-10
SSBP1	3.00583e-14	0.591752	0.562	0.107	1.00737e-09
SRP72	3.00772e-14	0.394012	0.5	0.088	1.00801e-09
CREG1	3.12308e-14	0.456691	0.406	0.062	1.04667e-09
ARRDC3	3.19611e-14	0.299095	0.344	0.046	1.07114e-09
NDFIP2	3.20189e-14	0.42541	0.219	0.021	1.07308e-09
OCEL1	3.2874e-14	0.362597	0.219	0.021	1.10174e-09
RER1	3.35398e-14	0.509769	0.5	0.089	1.12405e-09
C16orf58	3.52382e-14	0.258208	0.156	0.011	1.18097e-09
SUMO2	3.5524e-14	1.23477	0.938	0.294	1.19055e-09
SNHG7	3.59196e-14	0.295818	0.5	0.086	1.20381e-09
ARL8B	3.7374e-14	0.28946	0.5	0.086	1.25255e-09
NELFE	4.06652e-14	0.335792	0.375	0.055	1.36285e-09
PUM3	4.22067e-14	0.354909	0.25	0.027	1.41452e-09
HAGH	4.39562e-14	0.26224	0.281	0.033	1.47315e-09
WDYHV1	4.41802e-14	0.308081	0.156	0.011	1.48066e-09
CCNY	4.89329e-14	0.631672	0.219	0.021	1.63994e-09
FTSJ3	5.08553e-14	0.310797	0.219	0.021	1.70437e-09
FAM98A	5.12445e-14	0.276573	0.188	0.016	1.71741e-09
CHMP5	5.71631e-14	0.325713	0.344	0.047	1.91577e-09
S100A10	5.92011e-14	2.22247	0.969	0.452	1.98407e-09
ADAM9	5.96784e-14	0.316327	0.219	0.021	2.00006e-09
SEC16A	6.02687e-14	0.275115	0.25	0.027	2.01985e-09
VPS29	6.03745e-14	0.314312	0.531	0.097	2.02339e-09
NDUFA12	6.06961e-14	0.319444	0.594	0.115	2.03417e-09
HDDC2	6.12713e-14	0.439442	0.312	0.04	2.05345e-09
NUPR1	6.57438e-14	1.93686	0.156	0.012	2.20334e-09
IRAK1	6.89106e-14	2.36688	0.281	0.034	2.30947e-09
SBNO2	7.13021e-14	0.275684	0.219	0.021	2.38962e-09
PARK7	7.15061e-14	0.648166	0.812	0.188	2.39646e-09
RAB5IF	8.08228e-14	0.351555	0.719	0.156	2.7087e-09
PBDC1	8.56935e-14	0.711415	0.281	0.034	2.87193e-09
HCFC1R1	8.65438e-14	1.58778	0.344	0.048	2.90043e-09
CALM2	1.03319e-13	0.634229	0.844	0.202	3.46262e-09
KRT10	1.10183e-13	0.262044	0.656	0.137	3.69267e-09
CSRP1	1.14141e-13	0.302917	0.312	0.041	3.82533e-09
LUC7L3	1.18362e-13	0.611962	0.5	0.091	3.96677e-09
LYAR	1.19363e-13	0.418819	0.281	0.034	4.00032e-09
SCAI	1.22053e-13	0.31374	0.156	0.012	4.09047e-09
ATP5MD	1.22977e-13	0.52726	0.812	0.192	4.12145e-09
UBXN6	1.28299e-13	0.324817	0.375	0.056	4.29981e-09
AP2A1	1.36921e-13	0.256951	0.281	0.034	4.58878e-09
C4orf48	1.40563e-13	0.297211	0.531	0.099	4.71084e-09
ODF3B	1.40937e-13	0.431968	0.469	0.082	4.72336e-09
RAN	1.43529e-13	1.47757	0.781	0.202	4.81022e-09
TRIB2	1.46284e-13	1.62846	0.219	0.022	4.90258e-09
IRF3	1.57967e-13	0.253498	0.281	0.034	5.2941e-09
VAMP5	1.63257e-13	0.428392	0.562	0.109	5.4714e-09
TBCA	1.63402e-13	0.250934	0.562	0.108	5.47625e-09
DECR1	1.63617e-13	0.393849	0.344	0.049	5.48344e-09
SSBP2	2.12529e-13	0.590887	0.156	0.012	7.12271e-09
SMARCB1	2.17976e-13	0.276431	0.406	0.065	7.30526e-09
BCAP31	2.60536e-13	0.480352	0.625	0.132	8.73161e-09
TREM1	3.77866e-13	0.392416	0.375	0.057	1.26638e-08
SPAG9	3.87427e-13	0.302814	0.469	0.082	1.29842e-08
RBM8A	4.11101e-13	0.582129	0.719	0.166	1.37776e-08
ECH1	4.65188e-13	0.445319	0.188	0.017	1.55903e-08
FKBP1A	4.89375e-13	0.418759	0.688	0.15	1.64009e-08
GPI	4.96555e-13	0.317291	0.594	0.12	1.66415e-08
AURKAIP1	5.08256e-13	0.531453	0.625	0.135	1.70337e-08
DESI1	6.26708e-13	0.251793	0.281	0.036	2.10035e-08
HM13	6.45005e-13	0.517408	0.688	0.154	2.16167e-08
PCF11	6.75745e-13	0.354226	0.344	0.05	2.26469e-08
BTD	7.33281e-13	0.330596	0.188	0.017	2.45752e-08
BTF3L4	7.84934e-13	0.500028	0.344	0.051	2.63063e-08
PPIA	8.59104e-13	1.56227	0.969	0.534	2.8792e-08
JTB	8.74772e-13	0.555545	0.875	0.225	2.93171e-08
S100A6	9.67645e-13	1.71824	1	0.579	3.24296e-08
VDAC1	1.01954e-12	0.289854	0.594	0.123	3.41689e-08
ATP5ME	1.08562e-12	1.10638	0.781	0.19	3.63836e-08
TMEM258	1.10595e-12	0.972729	0.844	0.235	3.70649e-08
PSMA6	1.22985e-12	0.523847	0.469	0.087	4.12173e-08
MPDU1	1.32103e-12	0.293539	0.281	0.037	4.4273e-08
PRKCD	1.32589e-12	0.377552	0.25	0.03	4.4436e-08
PPDPF	1.42551e-12	1.89219	0.906	0.426	4.77746e-08
APLP2	1.49007e-12	0.470204	0.781	0.188	4.9938e-08
SERPINA1	1.66048e-12	1.55852	0.688	0.188	5.56492e-08
PNKP	1.83516e-12	0.313626	0.312	0.044	6.15037e-08
CS	1.85615e-12	0.520104	0.25	0.03	6.22071e-08
SNHG15	1.9386e-12	0.253725	0.656	0.142	6.49701e-08
SETD5	1.94527e-12	0.408492	0.312	0.044	6.51937e-08
CYFIP1	2.02437e-12	0.257737	0.188	0.018	6.78449e-08
HSP90AB1	2.07314e-12	1.2621	0.938	0.353	6.94793e-08
C1QBP	2.10448e-12	0.302784	0.562	0.115	7.05297e-08
HSD17B4	2.15678e-12	0.294193	0.188	0.018	7.22822e-08
KPNA2	2.26549e-12	0.645327	0.281	0.037	7.59257e-08
UQCR11	2.8874e-12	0.336034	0.781	0.19	9.67682e-08
GRSF1	2.90599e-12	0.282619	0.438	0.078	9.73914e-08
SNRPC	3.00564e-12	1.21002	0.562	0.118	1.00731e-07
CMAS	3.05862e-12	0.706297	0.188	0.018	1.02507e-07
GOLGA3	3.74906e-12	0.285985	0.219	0.024	1.25646e-07
STAT6	3.87983e-12	0.420535	0.25	0.031	1.30028e-07
ERLEC1	4.31452e-12	0.443173	0.5	0.1	1.44597e-07
MRPL54	4.77067e-12	0.290514	0.531	0.108	1.59884e-07
B2M	5.08129e-12	-1.3844	0.969	0.973	1.70294e-07
WDR83OS	7.68797e-12	0.447332	0.75	0.186	2.57654e-07
NOP10	7.78105e-12	0.268317	0.688	0.16	2.60774e-07
ENO1	8.15695e-12	1.11669	0.812	0.244	2.73372e-07
TXNL1	8.19282e-12	0.266617	0.469	0.09	2.74574e-07
TNRC6B	8.60562e-12	-0.251134	0.656	0.144	2.88409e-07
TUBA1B	1.01988e-11	0.913601	0.469	0.095	3.41802e-07
SOD1	1.03507e-11	0.52708	0.75	0.188	3.46893e-07
GPBP1	1.13967e-11	-0.258391	0.469	0.088	3.8195e-07
SUCLA2	1.15798e-11	0.540094	0.156	0.014	3.88085e-07
SLC10A3	1.17885e-11	0.586763	0.281	0.039	3.95081e-07
BASP1	1.18361e-11	0.36151	0.25	0.032	3.96675e-07
TOP1	1.20508e-11	0.488685	0.75	0.191	4.03871e-07
PRCC	1.26349e-11	0.309375	0.281	0.04	4.23447e-07
IFITM1	1.27629e-11	1.30615	0.906	0.345	4.27736e-07
TMEM199	1.41254e-11	0.606303	0.219	0.025	4.734e-07
CMPK1	1.425e-11	0.51545	0.312	0.047	4.77573e-07
ALKBH7	1.43618e-11	0.425302	0.594	0.133	4.81322e-07
TMEM30A	1.55923e-11	0.294984	0.344	0.055	5.22559e-07
HPF1	1.59783e-11	0.280904	0.188	0.019	5.35497e-07
EDF1	1.62943e-11	0.857175	0.938	0.29	5.46086e-07
PEBP1	1.63865e-11	0.340161	0.75	0.187	5.49176e-07
RBX1	1.99466e-11	0.335773	0.625	0.144	6.68492e-07
CWC15	2.11524e-11	0.272242	0.469	0.092	7.08901e-07
TM9SF2	2.25548e-11	0.318349	0.469	0.094	7.55901e-07
CTSB	2.82794e-11	1.06324	0.781	0.206	9.47756e-07
ANXA11	2.8449e-11	0.33912	0.656	0.154	9.53439e-07
EMC3	3.38706e-11	0.286236	0.531	0.114	1.13514e-06
CBX1	3.7395e-11	0.254645	0.188	0.02	1.25326e-06
FLNB	5.03569e-11	0.462781	0.25	0.033	1.68766e-06
SF3A2	5.33156e-11	-0.275474	0.438	0.082	1.78682e-06
MTRNR2L6	5.63009e-11	0.393472	0.688	0.172	1.88687e-06
S100A11	6.2376e-11	1.49771	0.938	0.394	2.09047e-06
MTRNR2L11	6.37669e-11	0.304648	0.188	0.02	2.13708e-06
PPP1CB	7.47328e-11	-0.254003	0.469	0.092	2.5046e-06
UQCR10	7.89737e-11	0.285036	0.781	0.204	2.64673e-06
TRIP11	8.00812e-11	0.295304	0.25	0.034	2.68384e-06
RPL37	8.07017e-11	1.2303	0.969	0.918	2.70464e-06
HLA-B	8.09595e-11	-1.50779	0.75	0.927	2.71328e-06
MVP	8.80991e-11	0.344745	0.375	0.068	2.95255e-06
SSNA1	9.28115e-11	0.319786	0.5	0.107	3.11048e-06
POLE3	1.27636e-10	0.357982	0.344	0.059	4.2776e-06
TMBIM6	1.48792e-10	0.737103	0.875	0.265	4.9866e-06
CCDC14	1.56675e-10	0.317986	0.188	0.021	5.25081e-06
MTDH	1.89396e-10	0.831457	0.781	0.238	6.3474e-06
NAP1L1	1.91085e-10	0.507087	0.75	0.195	6.40403e-06
AP2M1	2.26518e-10	0.518595	0.562	0.133	7.59152e-06
MRPS15	2.79949e-10	0.338444	0.406	0.08	9.38222e-06
CXCL16	3.06039e-10	1.14234	0.531	0.12	1.02566e-05
PARD6B	3.17577e-10	0.270037	0.188	0.021	1.06433e-05
CBX5	3.46035e-10	1.55126	0.25	0.036	1.1597e-05
SUPT16H	3.7122e-10	0.286421	0.312	0.052	1.24411e-05
CD63	3.83433e-10	1.10321	0.844	0.309	1.28504e-05
SFT2D2	4.49149e-10	0.339965	0.312	0.052	1.50528e-05
ZNF688	4.69813e-10	0.784819	0.938	0.286	1.57453e-05
ARF5	4.92362e-10	0.920245	0.75	0.198	1.6501e-05
ANKRD39	5.04542e-10	0.362012	0.219	0.029	1.69092e-05
UQCRH	5.11245e-10	0.294897	0.688	0.179	1.71339e-05
MRPL34	5.16667e-10	0.27481	0.375	0.072	1.73156e-05
TRIP12	5.50022e-10	0.472071	0.281	0.044	1.84334e-05
COX8A	5.50103e-10	0.839288	0.938	0.314	1.84362e-05
CLINT1	6.03208e-10	0.354872	0.375	0.072	2.02159e-05
CTNNB1	7.13215e-10	0.275704	0.531	0.122	2.39027e-05
DPP7	7.34771e-10	0.54409	0.594	0.147	2.46251e-05
NEMF	7.56998e-10	-0.322515	0.406	0.08	2.537e-05
SQSTM1	9.35197e-10	0.573816	0.875	0.271	3.13422e-05
TALDO1	1.06251e-09	0.60845	0.656	0.172	3.5609e-05
TRIM27	1.19836e-09	0.254306	0.219	0.03	4.01618e-05
SOCS3	1.23504e-09	0.379483	0.375	0.073	4.13912e-05
H2AFZ	1.31766e-09	0.512863	0.781	0.229	4.41599e-05
MED15	1.59623e-09	-0.288609	0.281	0.045	5.3496e-05
PTGES3	1.65791e-09	0.500136	0.781	0.229	5.55632e-05
DCAF11	1.70142e-09	0.526431	0.219	0.03	5.70215e-05
ATP5MC3	1.9457e-09	0.394016	0.812	0.235	6.52083e-05
SMC3	2.08318e-09	0.32376	0.312	0.055	6.98156e-05
CALR	2.09087e-09	0.773047	0.844	0.27	7.00734e-05
SEC22B	2.23268e-09	0.282164	0.25	0.039	7.4826e-05
PET100	2.83429e-09	-0.270007	0.656	0.167	9.49885e-05
SNU13	3.49781e-09	0.34663	0.688	0.192	0.000117225
NDUFA6	3.57309e-09	0.434606	0.594	0.157	0.000119749
ATP5MPL	3.61421e-09	0.302905	0.844	0.249	0.000121127
SRM	3.70906e-09	0.295018	0.188	0.024	0.000124305
EIF1	3.88233e-09	-1.79208	0.938	0.865	0.000130112
SLC38A5	3.96737e-09	0.278608	0.188	0.024	0.000132962
HNRNPA3	4.10157e-09	0.374859	0.719	0.203	0.00013746
RPL28	5.12636e-09	-1.09497	0.938	0.95	0.000171805
SERBP1	5.68292e-09	0.421673	0.75	0.221	0.000190457
GGH	6.08613e-09	0.275598	0.156	0.018	0.000203971
ABCD4	6.11384e-09	0.552123	0.156	0.018	0.000204899
UBE3A	6.62418e-09	-0.26106	0.406	0.085	0.000222003
[truncated: 924 more rows]

## Sheet: Wilcox.mDC
	p_val	avg_log2FC	pct.1	pct.2	p_val_adj
CD1A	0	2.03047	0.202	0.001	0
CD1C	0	1.24202	0.268	0.004	0
CD1E	0	1.0548	0.202	0.001	0
FCER1A	0	2.33853	0.48	0.003	0
IL22RA2	0	1.18633	0.162	0	0
CLEC10A	0	2.03076	0.444	0.016	0
FCGBP	9.63373e-306	2.43171	0.227	0.003	3.22865e-301
NAPSA	8.4681e-300	1.94861	0.657	0.043	2.838e-295
HLA-DQA1	3.42335e-266	3.27075	0.859	0.096	1.1473e-261
HLA-DQB1	8.29703e-254	3.09223	0.924	0.125	2.78067e-249
S100B	1.03874e-230	2.92931	0.232	0.005	3.48123e-226
NDRG2	5.72962e-207	1.41913	0.237	0.007	1.92022e-202
IL18	2.01108e-180	1.40976	0.399	0.026	6.73993e-176
HLA-DQA2	6.15895e-175	2.01903	0.217	0.007	2.06411e-170
CYP2S1	2.5578e-169	0.915273	0.242	0.009	8.57222e-165
GSN	8.97923e-166	2.26836	0.49	0.046	3.0093e-161
PLD4	2.50825e-162	1.061	0.293	0.015	8.40614e-158
HLA-DPB1	9.9288e-155	2.87855	0.97	0.274	3.32754e-150
NR4A3	5.82497e-152	1.35671	0.323	0.02	1.95218e-147
TACSTD2	1.07386e-148	1.42978	0.157	0.004	3.59894e-144
HLA-DPA1	1.76325e-147	3.07024	0.985	0.352	5.90934e-143
HLA-DRB5	6.21908e-145	2.545	0.97	0.285	2.08426e-140
HLA-DRA	2.6291e-138	2.84371	0.99	0.376	8.81115e-134
HLA-DQB2	9.62321e-137	3.40055	0.232	0.012	3.22512e-132
HLA-DMA	9.73994e-137	1.82904	0.904	0.188	3.26424e-132
HLA-DRB1	5.54043e-132	2.6615	0.98	0.372	1.85682e-127
CPVL	1.06631e-124	1.82698	0.631	0.097	3.57363e-120
LMNA	7.91138e-123	1.51557	0.687	0.112	2.65142e-118
CD86	1.1248e-120	1.32697	0.52	0.066	3.76965e-116
CST3	1.23337e-117	2.24694	0.98	0.312	4.13353e-113
NR4A1	2.91012e-113	1.39232	0.49	0.063	9.75298e-109
HLA-DMB	9.15549e-113	1.16444	0.51	0.066	3.06837e-108
CD74	5.43917e-112	2.59588	0.995	0.668	1.82288e-107
TRPM4	2.5462e-105	0.719972	0.162	0.007	8.53335e-101
SYNGR2	5.60106e-102	1.62813	0.828	0.194	1.87714e-97
GNA15	7.2003e-102	1.27529	0.54	0.082	2.41311e-97
LGMN	4.79826e-100	1.10604	0.303	0.028	1.60809e-95
DUSP4	6.70804e-99	1.34182	0.52	0.078	2.24813e-94
YWHAH	2.26304e-98	1.38996	0.5	0.075	7.58434e-94
AREG	5.26131e-97	2.03831	0.343	0.037	1.76327e-92
INSIG1	4.60042e-96	1.49045	0.556	0.094	1.54179e-91
LY86	4.24098e-95	1.08743	0.424	0.055	1.42132e-90
CSF1R	1.43888e-91	1.15413	0.273	0.025	4.82226e-87
C1orf162	6.31317e-91	1.09803	0.51	0.079	2.1158e-86
PPP1R16A	6.72334e-91	0.75707	0.172	0.01	2.25326e-86
GRN	3.38803e-89	1.44167	0.773	0.187	1.13546e-84
SPINT2	8.40955e-87	1.03818	0.444	0.065	2.81838e-82
TUBA1B	5.2358e-86	1.3042	0.515	0.088	1.75473e-81
ETV3	1.4491e-83	1.07123	0.308	0.034	4.8565e-79
HLA-DOA	3.13432e-83	0.669383	0.182	0.012	1.05044e-78
CSF2RA	6.44528e-80	0.88136	0.293	0.032	2.16007e-75
CTNND1	3.37539e-77	0.730398	0.207	0.017	1.13123e-72
MSLN	7.62306e-75	0.789157	0.172	0.012	2.55479e-70
PPM1N	1.64589e-73	0.964509	0.202	0.017	5.51603e-69
IGSF6	2.22938e-73	1.07574	0.293	0.035	7.47155e-69
RNF130	7.59251e-73	0.931065	0.646	0.139	2.54455e-68
PLSCR1	1.01654e-71	0.874993	0.54	0.104	3.40683e-67
CAPG	3.19374e-70	1.38356	0.601	0.131	1.07035e-65
BID	6.51447e-70	1.25894	0.571	0.123	2.18326e-65
MAP2K1	4.7128e-69	0.773841	0.338	0.047	1.57945e-64
GPAT3	7.40784e-68	0.714542	0.217	0.021	2.48266e-63
SERPINF1	1.58543e-67	0.997072	0.232	0.024	5.31342e-63
P2RY6	5.77862e-66	0.526598	0.152	0.011	1.93665e-61
RALA	3.67165e-64	0.796618	0.424	0.075	1.23052e-59
ANXA2	1.35094e-63	1.17253	0.707	0.191	4.52755e-59
ALOX5	4.61242e-63	0.898263	0.308	0.044	1.54581e-58
PEA15	8.06004e-63	0.927357	0.369	0.061	2.70124e-58
CXCL16	1.35312e-62	1.07523	0.525	0.113	4.53483e-58
GPR183	2.10365e-62	1.40678	0.545	0.124	7.05017e-58
LGALS2	2.62637e-62	0.951656	0.293	0.04	8.80202e-58
MARCKSL1	1.03546e-61	0.995178	0.606	0.143	3.47023e-57
PLXDC2	4.73556e-61	0.916636	0.495	0.101	1.58707e-56
CLEC4A	1.93195e-60	0.664405	0.263	0.033	6.47474e-56
C15orf48	2.20226e-60	1.26374	0.374	0.065	7.38066e-56
SPI1	2.2305e-60	0.886335	0.783	0.214	7.4753e-56
CD33	5.73438e-60	0.730046	0.247	0.03	1.92182e-55
LST1	7.15469e-60	0.885158	0.732	0.194	2.39782e-55
SAMHD1	3.91427e-59	0.833817	0.399	0.072	1.31183e-54
ADAM8	5.53423e-59	0.788818	0.318	0.048	1.85474e-54
H2AFY	1.04265e-57	0.980925	0.586	0.142	3.49432e-53
CD83	3.21097e-57	1.07247	0.54	0.127	1.07612e-52
LGALS1	5.9718e-57	1.18657	0.939	0.357	2.00139e-52
SGK1	6.86774e-57	1.00513	0.485	0.104	2.30165e-52
PPT1	6.96304e-57	0.865486	0.47	0.098	2.33359e-52
RAB31	7.30247e-57	0.879595	0.46	0.094	2.44735e-52
GDI2	9.28298e-57	1.08368	0.556	0.137	3.1111e-52
FCER1G	1.13366e-56	1.0854	0.778	0.222	3.79935e-52
ZNF385A	1.31457e-56	0.772901	0.465	0.094	4.40565e-52
CTSH	1.78947e-56	1.22511	0.596	0.157	5.99723e-52
CIITA	3.53176e-56	0.628688	0.202	0.022	1.18364e-51
CALHM6	9.91604e-56	0.783704	0.328	0.053	3.32326e-51
SLC25A33	2.89753e-55	0.654306	0.207	0.023	9.7108e-51
KLF4	5.41801e-55	0.957823	0.414	0.081	1.81579e-50
VASP	2.41773e-54	0.977692	0.606	0.157	8.10278e-50
C1QC	6.37935e-54	2.31275	0.157	0.014	2.13798e-49
STX11	3.93725e-52	0.945755	0.47	0.104	1.31953e-47
SLC8A1	7.10164e-52	0.774017	0.177	0.018	2.38004e-47
AP2S1	1.07499e-51	0.799374	0.551	0.136	3.60274e-47
AIF1	4.65516e-51	1.018	0.717	0.213	1.56013e-46
RIPK2	5.24499e-51	0.905247	0.384	0.075	1.7578e-46
ALDH2	9.31532e-51	0.697655	0.369	0.07	3.12194e-46
ARHGAP31	1.72116e-50	0.546706	0.172	0.018	5.76828e-46
CFP	4.16972e-50	1.01147	0.47	0.108	1.39744e-45
FCGRT	5.07195e-50	0.789257	0.626	0.169	1.69981e-45
MALT1	3.68314e-49	0.598004	0.253	0.037	1.23437e-44
DSE	6.44911e-49	0.618252	0.394	0.079	2.16135e-44
CDKN1A	2.49172e-48	0.982241	0.732	0.234	8.35075e-44
PAK1	2.69904e-48	0.915372	0.242	0.036	9.04557e-44
ATP6AP1	3.60049e-48	0.702575	0.414	0.09	1.20667e-43
C1QA	1.67114e-47	1.73013	0.187	0.023	5.60067e-43
AP1S2	2.5225e-47	0.863487	0.475	0.113	8.45392e-43
VIM	4.56181e-47	0.888075	0.899	0.322	1.52885e-42
CSRNP1	1.52554e-46	0.944786	0.495	0.123	5.1127e-42
ABI3	1.88823e-46	0.519276	0.207	0.027	6.32822e-42
ALCAM	6.1622e-46	0.504701	0.152	0.015	2.0652e-41
CD300C	8.44713e-46	0.63028	0.202	0.026	2.83097e-41
IFNGR1	1.38401e-45	0.701364	0.5	0.123	4.63837e-41
TAGLN2	2.98851e-45	0.976005	0.874	0.33	1.00157e-40
ENO1	1.03137e-44	0.965718	0.727	0.236	3.45654e-40
TNFSF13	1.18124e-44	0.543352	0.263	0.043	3.9588e-40
RASSF4	2.0749e-44	0.877357	0.227	0.034	6.9538e-40
MICAL1	2.48716e-44	0.555523	0.217	0.031	8.33547e-40
CAT	3.6129e-44	0.656583	0.237	0.037	1.21083e-39
SLC25A5	1.09173e-43	0.950484	0.818	0.304	3.65882e-39
JAML	2.35786e-43	0.715449	0.333	0.066	7.90212e-39
PPIF	3.8803e-43	0.593064	0.621	0.176	1.30044e-38
GNA13	5.95698e-43	0.609794	0.374	0.079	1.99642e-38
PTRHD1	6.44695e-43	0.545962	0.308	0.058	2.16063e-38
TOB1	6.38147e-42	0.689361	0.298	0.056	2.13869e-37
ITGB7	8.05931e-42	0.565647	0.268	0.047	2.701e-37
MAP3K8	1.76686e-41	0.880838	0.707	0.239	5.92147e-37
PHACTR1	2.31413e-41	0.66491	0.333	0.068	7.75559e-37
COTL1	2.36742e-41	0.715977	0.859	0.301	7.93418e-37
RAP2B	5.00262e-41	0.749321	0.369	0.081	1.67658e-36
FBXO6	5.35864e-41	0.699301	0.167	0.02	1.79589e-36
SH3BGRL	8.12351e-41	0.589017	0.551	0.153	2.72251e-36
EIF3L	8.86202e-41	0.814049	0.753	0.257	2.97002e-36
MGST2	2.06224e-40	0.484971	0.157	0.018	6.9114e-36
ADAP2	2.29748e-40	0.522418	0.167	0.021	7.69978e-36
NME2	2.56905e-40	0.735795	0.313	0.065	8.6099e-36
ADAM28	2.7847e-40	0.465279	0.197	0.028	9.33263e-36
LYZ	3.28848e-40	0.925611	0.833	0.318	1.1021e-35
DDAH2	3.58465e-40	0.606356	0.273	0.05	1.20136e-35
HCK	7.05074e-40	0.832724	0.247	0.043	2.36299e-35
GAPDH	8.9724e-40	0.926614	0.98	0.698	3.00701e-35
PRELID1	1.06934e-39	0.697841	0.707	0.237	3.58379e-35
COX5A	2.42237e-39	0.725904	0.657	0.214	8.11834e-35
OGFRL1	3.40435e-39	0.656326	0.177	0.024	1.14093e-34
CCDC88A	4.17176e-39	0.692472	0.278	0.053	1.39812e-34
RNASE6	8.29168e-39	0.592748	0.217	0.035	2.77887e-34
HERPUD1	3.05246e-38	0.59909	0.657	0.207	1.023e-33
COMT	3.67933e-38	0.653669	0.369	0.088	1.23309e-33
BHLHE40	5.73341e-38	0.781345	0.49	0.136	1.92149e-33
PRCP	1.14614e-37	0.554324	0.273	0.054	3.84117e-33
CMTM6	1.83506e-37	0.620397	0.53	0.152	6.15e-33
IL13RA1	2.38806e-37	0.637113	0.187	0.028	8.00335e-33
S100A10	3.01168e-37	0.888609	0.949	0.444	1.00934e-32
FGR	3.08102e-37	0.544584	0.348	0.078	1.03257e-32
MAN2B1	3.45072e-37	0.66622	0.374	0.09	1.15648e-32
CRTAP	4.06343e-37	0.541924	0.47	0.127	1.36182e-32
HAVCR2	5.65442e-37	0.50006	0.303	0.062	1.89502e-32
TMEM14C	7.92707e-37	0.797084	0.338	0.08	2.65668e-32
MTCH1	1.1663e-36	0.449124	0.525	0.147	3.90874e-32
ARF5	1.1749e-36	0.633687	0.611	0.191	3.93755e-32
MRPL55	1.35628e-36	0.64617	0.399	0.102	4.54542e-32
PLAUR	3.5014e-36	0.396589	0.677	0.224	1.17346e-31
SLC25A3	4.21276e-36	0.687709	0.763	0.274	1.41186e-31
ACTB	4.43092e-36	0.811602	0.99	0.885	1.48498e-31
PCBD1	5.02722e-36	0.550568	0.247	0.047	1.68482e-31
MNDA	6.02777e-36	0.689168	0.217	0.037	2.02015e-31
TMEM9B	8.63029e-36	0.462191	0.318	0.069	2.89235e-31
TRIB1	1.41351e-35	0.786999	0.288	0.061	4.73723e-31
TPI1	1.75553e-35	0.765756	0.773	0.285	5.88349e-31
ARF6	2.7608e-35	0.530987	0.455	0.123	9.25253e-31
MFSD1	2.95021e-35	0.6335	0.258	0.051	9.88733e-31
RAC1	3.48174e-35	0.61919	0.495	0.144	1.16687e-30
HOTAIRM1	4.07994e-35	0.681851	0.338	0.078	1.36735e-30
WDFY2	5.22019e-35	0.394073	0.222	0.039	1.74949e-30
AKAP13	1.0852e-34	0.376164	0.551	0.162	3.63693e-30
MEF2C	1.18284e-34	0.656113	0.268	0.055	3.96416e-30
MALAT1	1.2172e-34	-0.897721	0.995	0.996	4.07932e-30
LACTB	1.49848e-34	0.556836	0.227	0.041	5.02202e-30
TYROBP	1.50712e-34	0.435998	0.929	0.322	5.05097e-30
ANXA5	2.19167e-34	0.718618	0.631	0.216	7.34516e-30
ACER3	2.65284e-34	0.301621	0.152	0.02	8.89072e-30
IER3	4.24139e-34	0.642393	0.561	0.177	1.42146e-29
IL1B	5.87902e-34	0.660628	0.328	0.076	1.9703e-29
SERPINB1	6.21344e-34	0.590589	0.556	0.169	2.08237e-29
KCNK6	8.59984e-34	0.592619	0.187	0.03	2.88215e-29
AL118516.1	1.68424e-33	0.630512	0.379	0.096	5.64458e-29
NAP1L1	2.38276e-33	0.503883	0.596	0.189	7.98558e-29
ANXA1	2.44603e-33	0.706925	0.515	0.152	8.19761e-29
NFE2L2	3.11997e-33	0.537262	0.333	0.08	1.04563e-28
ATP6V0B	3.22004e-33	0.547074	0.753	0.277	1.07916e-28
HMGN1	4.06585e-33	0.564836	0.591	0.192	1.36263e-28
TIPARP	4.93559e-33	0.568066	0.217	0.039	1.65411e-28
FGL2	5.52282e-33	0.671539	0.202	0.035	1.85092e-28
ACTG1	7.93553e-33	0.794581	0.97	0.673	2.65951e-28
TMSB10	2.86451e-32	0.640087	0.995	0.9	9.60011e-28
C20orf27	2.96349e-32	0.534674	0.242	0.048	9.93185e-28
LAMTOR2	3.32505e-32	0.7653	0.318	0.077	1.11436e-27
ELOVL1	3.68807e-32	0.455347	0.293	0.066	1.23602e-27
DAPP1	4.30244e-32	0.440618	0.162	0.024	1.44192e-27
GLIPR1	6.78026e-32	0.58534	0.399	0.11	2.27234e-27
NCF2	7.13024e-32	0.513937	0.338	0.082	2.38963e-27
SEC11A	8.22018e-32	0.436057	0.545	0.171	2.75491e-27
ITGAX	1.28348e-31	0.610799	0.338	0.083	4.30145e-27
ZYX	1.9431e-31	0.57407	0.657	0.224	6.51211e-27
UBE2E2	4.03568e-31	0.524535	0.177	0.029	1.35252e-26
GEM	4.18655e-31	0.318667	0.162	0.024	1.40308e-26
CDC37	1.02571e-30	0.475563	0.53	0.169	3.43756e-26
EIF2AK4	1.09154e-30	0.543875	0.207	0.039	3.6582e-26
CD4	1.16433e-30	0.648748	0.308	0.073	3.90215e-26
TMEM176B	1.54455e-30	1.02937	0.187	0.033	5.17641e-26
PFN1	1.66282e-30	0.70989	0.98	0.628	5.57279e-26
RUNX3	1.73363e-30	0.468394	0.404	0.111	5.81008e-26
RNH1	2.08922e-30	0.527688	0.424	0.124	7.00181e-26
GSTP1	2.09956e-30	0.680562	0.843	0.367	7.03646e-26
RILPL2	2.21391e-30	0.520486	0.505	0.156	7.41969e-26
SNX3	2.30024e-30	0.515334	0.495	0.156	7.70904e-26
CEBPD	2.3298e-30	0.656849	0.414	0.118	7.8081e-26
APPL1	2.83358e-30	0.368603	0.288	0.066	9.49648e-26
ITGB2	3.53026e-30	0.683097	0.859	0.367	1.18313e-25
CNN2	4.81317e-30	0.595473	0.611	0.21	1.61308e-25
RGS10	4.83542e-30	0.50323	0.515	0.16	1.62054e-25
MXD1	6.28307e-30	0.495227	0.364	0.097	2.10571e-25
HGSNAT	9.20094e-30	0.388981	0.167	0.027	3.0836e-25
VDAC1	9.3642e-30	0.507613	0.409	0.119	3.13832e-25
ZMIZ1	9.76456e-30	0.538037	0.268	0.06	3.2725e-25
FKBP1A	1.2136e-29	0.466556	0.475	0.145	4.06725e-25
CTSZ	1.21962e-29	0.480397	0.303	0.074	4.08742e-25
CTNNB1	1.38365e-29	0.592097	0.409	0.117	4.63718e-25
NUDT1	2.20146e-29	0.373698	0.207	0.039	7.37798e-25
OXA1L	2.31241e-29	0.591156	0.51	0.167	7.7498e-25
ARL4C	6.36118e-29	0.488716	0.485	0.149	2.13189e-24
NAGA	6.51969e-29	0.488707	0.167	0.028	2.18501e-24
ATF4	8.32024e-29	0.611952	0.434	0.135	2.78845e-24
IMPDH2	9.28394e-29	0.49546	0.253	0.056	3.11142e-24
HACD4	9.51995e-29	0.420226	0.268	0.061	3.19052e-24
TIMP1	1.08489e-28	0.404013	0.778	0.307	3.63591e-24
LDHA	1.29027e-28	0.543261	0.783	0.308	4.3242e-24
LRRFIP1	1.32088e-28	0.484422	0.677	0.244	4.42681e-24
METTL26	1.84932e-28	0.403341	0.369	0.103	6.1978e-24
ATXN10	2.43584e-28	0.389331	0.247	0.055	8.16346e-24
NECTIN2	2.74908e-28	0.484816	0.182	0.033	9.21327e-24
CSTA	3.23691e-28	0.47392	0.399	0.114	1.08482e-23
M6PR	4.32749e-28	0.439523	0.298	0.074	1.45031e-23
HMGA1	4.43098e-28	0.567289	0.338	0.091	1.485e-23
RTN4	4.99453e-28	0.410799	0.424	0.125	1.67387e-23
CNPPD1	5.15478e-28	0.34911	0.293	0.072	1.72757e-23
VAMP8	5.51986e-28	0.56816	0.495	0.163	1.84993e-23
CCDC12	5.75895e-28	0.324399	0.394	0.111	1.93006e-23
NPC2	6.00193e-28	0.649874	0.652	0.254	2.01149e-23
LAMTOR1	6.10373e-28	0.531	0.47	0.152	2.0456e-23
PPA1	6.64935e-28	0.608831	0.444	0.141	2.22846e-23
FAM49B	7.66722e-28	0.359269	0.394	0.113	2.56959e-23
LILRB4	8.4822e-28	0.560709	0.172	0.03	2.84272e-23
PHLDA2	9.44894e-28	0.451532	0.157	0.026	3.16672e-23
HADHA	1.16764e-27	0.446563	0.419	0.125	3.91324e-23
LSP1	1.21376e-27	0.713734	0.848	0.39	4.0678e-23
EZR	1.35817e-27	0.307065	0.606	0.211	4.55178e-23
SYK	1.41314e-27	0.514224	0.298	0.075	4.73598e-23
LYN	1.54597e-27	0.405324	0.247	0.055	5.18117e-23
TMEM176A	2.07366e-27	0.925767	0.172	0.031	6.94965e-23
YBX1	2.07557e-27	0.793756	0.909	0.474	6.95608e-23
TUBB4B	2.38004e-27	0.504891	0.323	0.086	7.97646e-23
PTDSS1	2.99037e-27	0.343859	0.263	0.061	1.00219e-22
PLBD1	3.35988e-27	0.585875	0.283	0.07	1.12603e-22
YIF1B	4.81575e-27	0.594911	0.247	0.058	1.61395e-22
MTDH	6.05872e-27	0.602599	0.626	0.233	2.03052e-22
CHMP1B	9.43029e-27	0.49213	0.318	0.084	3.16047e-22
SAT1	9.83087e-27	0.588437	0.909	0.43	3.29472e-22
RAB34	1.0206e-26	0.486288	0.222	0.048	3.42045e-22
ATP1B3	1.09063e-26	0.437388	0.278	0.069	3.65514e-22
ACTR2	1.84596e-26	0.297645	0.409	0.123	6.18655e-22
MCL1	1.99397e-26	0.416591	0.682	0.263	6.6826e-22
REEP4	2.15214e-26	0.393458	0.187	0.036	7.21267e-22
CKLF	2.18773e-26	0.378903	0.237	0.053	7.33196e-22
PGLS	2.82975e-26	0.463573	0.323	0.087	9.48364e-22
CCNH	3.99887e-26	0.354742	0.263	0.062	1.34018e-21
PTMS	5.28213e-26	0.39906	0.232	0.053	1.77025e-21
SUPT4H1	8.11618e-26	0.395705	0.389	0.116	2.72006e-21
ARPC1B	8.71032e-26	0.443289	0.263	0.064	2.91918e-21
BAX	9.2232e-26	0.325711	0.379	0.111	3.09106e-21
PSAP	9.34676e-26	0.432406	0.894	0.403	3.13247e-21
REL	1.05234e-25	0.464431	0.682	0.254	3.52681e-21
FCGR2B	1.07314e-25	0.578191	0.172	0.033	3.59652e-21
TGFBI	1.17103e-25	0.833167	0.263	0.064	3.9246e-21
RBM47	1.55447e-25	0.471062	0.157	0.027	5.20963e-21
SEMA4A	2.03896e-25	0.545404	0.187	0.038	6.83337e-21
CLTB	2.62884e-25	0.405081	0.338	0.097	8.81029e-21
ETV6	2.70926e-25	0.484992	0.207	0.044	9.0798e-21
RAB32	4.76863e-25	0.438612	0.162	0.029	1.59816e-20
HPRT1	6.24956e-25	0.375561	0.177	0.034	2.09448e-20
DENND1B	7.43337e-25	0.30172	0.172	0.033	2.49122e-20
HNRNPK	8.79578e-25	0.2979	0.601	0.216	2.94782e-20
NR1H2	9.15787e-25	0.441443	0.328	0.092	3.06917e-20
RAP1A	1.0053e-24	0.432118	0.323	0.091	3.36915e-20
SSR1	1.21674e-24	0.457536	0.308	0.088	4.07778e-20
TCERG1	1.52583e-24	0.324226	0.217	0.048	5.11366e-20
LTBR	1.82716e-24	0.426372	0.192	0.04	6.12354e-20
BCL2L13	2.18267e-24	0.451687	0.162	0.03	7.31499e-20
ATG3	2.43339e-24	0.417406	0.328	0.095	8.15526e-20
GRB2	2.6272e-24	0.338279	0.682	0.261	8.80481e-20
DBNL	2.69734e-24	0.451355	0.283	0.075	9.03988e-20
NQO2	2.92298e-24	0.362586	0.192	0.04	9.79609e-20
COX6A1	3.47015e-24	0.340745	0.52	0.185	1.16299e-19
AP1B1	3.76541e-24	0.319063	0.172	0.033	1.26194e-19
MANBA	3.79058e-24	0.361434	0.237	0.056	1.27038e-19
CTNNA1	4.03158e-24	0.355736	0.177	0.035	1.35114e-19
GLA	4.7928e-24	0.394722	0.152	0.027	1.60626e-19
RPS24	5.32959e-24	0.522729	0.975	0.888	1.78616e-19
NDUFA12	5.38069e-24	0.566843	0.364	0.112	1.80328e-19
ID2	5.73818e-24	0.444979	0.631	0.244	1.92309e-19
SLC25A6	5.80919e-24	0.664658	0.919	0.475	1.94689e-19
BRK1	6.60304e-24	0.273484	0.495	0.169	2.21294e-19
GABARAPL1	6.71663e-24	0.623788	0.561	0.214	2.25101e-19
FIBP	6.97339e-24	0.380487	0.263	0.067	2.33706e-19
SERPINB9	8.36697e-24	0.55314	0.263	0.067	2.80411e-19
PICALM	9.23522e-24	0.496452	0.258	0.066	3.09509e-19
CAPZA2	9.80924e-24	0.554792	0.273	0.072	3.28747e-19
YWHAE	1.0661e-23	0.379381	0.308	0.089	3.57294e-19
CYC1	1.13797e-23	0.392003	0.348	0.106	3.8138e-19
TNFRSF12A	1.13844e-23	0.489652	0.197	0.042	3.81536e-19
PFDN2	1.22791e-23	0.491141	0.374	0.117	4.11521e-19
FOSB	1.24181e-23	0.314087	0.465	0.157	4.16179e-19
ENG	1.49763e-23	0.322203	0.222	0.051	5.01915e-19
CHMP2B	1.61492e-23	0.291953	0.258	0.065	5.41224e-19
CASP1	1.92047e-23	0.403596	0.212	0.048	6.43628e-19
TYMP	2.20218e-23	0.86361	0.515	0.194	7.38037e-19
PCBP1	2.51346e-23	0.38388	0.419	0.137	8.4236e-19
PABPC1	2.76911e-23	0.708394	0.955	0.569	9.2804e-19
TACC1	3.50133e-23	0.288273	0.298	0.082	1.17344e-18
CMTM3	3.77413e-23	0.315444	0.323	0.092	1.26486e-18
PHB2	3.99712e-23	0.32984	0.46	0.157	1.33959e-18
DUSP23	5.03292e-23	0.364472	0.202	0.045	1.68673e-18
CYBB	5.11934e-23	0.822562	0.318	0.095	1.7157e-18
ETHE1	5.26635e-23	0.403111	0.253	0.065	1.76497e-18
LAPTM4A	5.50939e-23	0.499955	0.449	0.158	1.84642e-18
CNPY3	5.55085e-23	0.332569	0.46	0.157	1.86031e-18
PKM	6.34871e-23	0.466601	0.662	0.267	2.12771e-18
VPS35	1.23709e-22	0.355512	0.217	0.052	4.14597e-18
RNASET2	1.33675e-22	0.436192	0.576	0.222	4.47999e-18
ATP5F1B	1.38255e-22	0.653742	0.646	0.271	4.63347e-18
GNAI3	1.96223e-22	0.296524	0.242	0.061	6.5762e-18
UQCRC1	2.21893e-22	0.416666	0.338	0.105	7.43652e-18
COX7A2L	2.88882e-22	0.312756	0.404	0.133	9.68161e-18
EIF6	4.42784e-22	0.387373	0.288	0.082	1.48395e-17
PDE4B	5.11562e-22	0.367861	0.455	0.157	1.71445e-17
DNAJC4	5.35719e-22	0.521822	0.288	0.085	1.79541e-17
CEP170	5.37759e-22	0.342614	0.207	0.048	1.80225e-17
POLR2E	5.43686e-22	0.338588	0.384	0.125	1.82211e-17
TUFM	5.61754e-22	0.349052	0.419	0.144	1.88266e-17
PPIA	7.11956e-22	0.605671	0.939	0.527	2.38605e-17
MCUR1	9.96651e-22	0.375115	0.167	0.035	3.34018e-17
PTP4A2	1.06179e-21	0.479278	0.419	0.14	3.55847e-17
DDOST	1.06483e-21	0.376307	0.379	0.127	3.56868e-17
PNP	1.06651e-21	0.438383	0.354	0.112	3.5743e-17
MEF2A	1.09734e-21	0.304363	0.207	0.049	3.67761e-17
AP2M1	1.30701e-21	0.360123	0.389	0.129	4.3803e-17
ARPC3	1.74496e-21	0.484612	0.848	0.401	5.84807e-17
TWF2	2.16215e-21	0.266238	0.369	0.117	7.24624e-17
RSL1D1	2.29541e-21	0.348751	0.384	0.126	7.69283e-17
RELT	2.64923e-21	0.347175	0.212	0.051	8.87864e-17
FAM49A	3.12747e-21	0.406313	0.217	0.053	1.04814e-16
GNAI2	3.3784e-21	0.424771	0.374	0.124	1.13224e-16
TIGAR	3.40081e-21	0.38732	0.152	0.03	1.13975e-16
CIB1	3.45071e-21	0.344714	0.646	0.26	1.15647e-16
C1QBP	4.05738e-21	0.381377	0.348	0.112	1.35979e-16
CANX	4.71516e-21	0.452676	0.439	0.161	1.58024e-16
RGS19	4.76436e-21	0.305275	0.308	0.092	1.59673e-16
SKIL	5.01502e-21	0.338886	0.308	0.091	1.68073e-16
PIM3	5.7355e-21	0.297764	0.348	0.11	1.9222e-16
CCT2	5.79925e-21	0.269873	0.258	0.071	1.94356e-16
ATP5F1C	6.34531e-21	0.339291	0.404	0.139	2.12657e-16
SPAG9	6.87559e-21	0.399299	0.278	0.08	2.30429e-16
MIR22HG	8.72949e-21	0.519426	0.283	0.082	2.9256e-16
GNG5	9.18834e-21	0.35198	0.717	0.306	3.07938e-16
SMCO4	9.53018e-21	0.448082	0.167	0.036	3.19395e-16
VEGFA	1.01048e-20	0.439697	0.258	0.071	3.38652e-16
CAPN2	1.02094e-20	0.442442	0.328	0.105	3.42158e-16
ALDOA	1.09593e-20	0.369734	0.652	0.265	3.67291e-16
CLIC1	1.14484e-20	0.515157	0.864	0.42	3.83681e-16
IRF4	1.32692e-20	0.422026	0.167	0.037	4.44704e-16
NME4	1.81376e-20	0.417732	0.187	0.044	6.07865e-16
CYSTM1	1.88802e-20	0.336918	0.177	0.04	6.3275e-16
ACADVL	2.04991e-20	0.309678	0.354	0.118	6.87006e-16
ATP5F1D	2.14586e-20	0.35169	0.707	0.301	7.19163e-16
SUMO3	2.14762e-20	0.274011	0.333	0.105	7.19753e-16
NHP2	2.17133e-20	0.282227	0.293	0.088	7.277e-16
ARPC5	2.29917e-20	0.687766	0.384	0.134	7.70545e-16
PTPN6	2.47443e-20	0.476771	0.313	0.097	8.2928e-16
CNDP2	2.57062e-20	0.374673	0.187	0.044	8.61518e-16
DBI	2.61651e-20	0.558987	0.404	0.147	8.76897e-16
FLII	3.42783e-20	0.301911	0.187	0.043	1.1488e-15
SH3TC1	3.43025e-20	0.429489	0.172	0.038	1.14961e-15
COMMD9	3.62381e-20	0.386936	0.207	0.052	1.21448e-15
OS9	3.72787e-20	0.365007	0.328	0.107	1.24936e-15
PEPD	3.80309e-20	0.358377	0.187	0.044	1.27457e-15
SH2B3	4.39505e-20	0.303291	0.172	0.038	1.47296e-15
BAK1	5.45046e-20	0.311089	0.177	0.04	1.82667e-15
RBM3	5.51515e-20	0.521735	0.768	0.359	1.84835e-15
PSMB4	5.5216e-20	0.293332	0.263	0.075	1.85051e-15
NLRP3	6.05437e-20	0.399001	0.253	0.07	2.02906e-15
PTPRE	1.04087e-19	0.291786	0.444	0.16	3.48837e-15
TPM3	1.09916e-19	0.426319	0.904	0.427	3.68371e-15
MS4A6A	1.12783e-19	0.721045	0.273	0.082	3.77982e-15
UQCRH	1.16879e-19	0.387377	0.46	0.175	3.91707e-15
CFL1	1.17065e-19	0.517179	0.929	0.511	3.92333e-15
HBEGF	1.26474e-19	0.35503	0.293	0.088	4.23865e-15
PLP2	1.32655e-19	0.385399	0.667	0.283	4.44579e-15
RPLP0	1.56765e-19	0.526984	0.995	0.788	5.25384e-15
ACAA1	1.73397e-19	0.389693	0.232	0.064	5.81123e-15
KDM6B	2.06967e-19	0.385247	0.359	0.119	6.9363e-15
GUSB	2.1022e-19	0.351966	0.263	0.078	7.04532e-15
CAPZB	2.43353e-19	0.271777	0.606	0.241	8.15574e-15
DELE1	2.45328e-19	0.324648	0.172	0.039	8.22191e-15
GIT2	2.70385e-19	0.334204	0.197	0.048	9.06169e-15
PFKFB3	3.18236e-19	0.402291	0.222	0.059	1.06653e-14
SRP72	3.43453e-19	0.348862	0.278	0.085	1.15105e-14
UFC1	3.6017e-19	0.271824	0.374	0.13	1.20707e-14
FAM162A	3.60217e-19	0.278881	0.187	0.045	1.20723e-14
MPST	3.87873e-19	0.30335	0.187	0.046	1.29992e-14
HDAC3	3.96889e-19	0.285462	0.162	0.036	1.33013e-14
WASF2	4.12667e-19	0.261617	0.394	0.137	1.38301e-14
PGK1	4.19227e-19	0.306052	0.611	0.252	1.405e-14
FTH1	4.22115e-19	0.457863	0.98	0.882	1.41468e-14
CHMP4B	4.49501e-19	0.440663	0.283	0.087	1.50646e-14
ERGIC3	4.59695e-19	0.336775	0.434	0.162	1.54062e-14
RNF168	4.6339e-19	0.314634	0.278	0.082	1.553e-14
SCNM1	6.82892e-19	0.456675	0.237	0.067	2.28864e-14
PTTG1IP	7.14996e-19	0.32844	0.247	0.072	2.39624e-14
IRF2BP2	8.35416e-19	0.402569	0.354	0.118	2.79981e-14
ITGAV	8.46324e-19	0.392717	0.182	0.044	2.83637e-14
GRASP	1.04828e-18	0.284968	0.222	0.059	3.5132e-14
THBD	1.0659e-18	0.367788	0.268	0.079	3.57227e-14
ARL5A	1.07193e-18	0.354169	0.242	0.071	3.59248e-14
PDIA3	1.10096e-18	0.386295	0.641	0.28	3.68977e-14
JOSD1	1.14643e-18	0.306932	0.182	0.044	3.84216e-14
HEXB	1.15795e-18	0.458146	0.268	0.084	3.88076e-14
ATP5PB	1.33497e-18	0.376333	0.465	0.182	4.47402e-14
RAB4A	1.50682e-18	0.28058	0.212	0.056	5.04994e-14
NXT1	1.66222e-18	0.278125	0.338	0.112	5.57075e-14
HNRNPA3	1.82315e-18	0.253497	0.515	0.199	6.1101e-14
MT-CO1	1.89211e-18	0.444227	0.99	0.946	6.34122e-14
SERPINB6	1.93331e-18	0.708041	0.167	0.039	6.4793e-14
SNHG15	1.96602e-18	0.35702	0.389	0.139	6.58894e-14
RNPEP	2.26135e-18	0.371036	0.192	0.049	7.57868e-14
GPI	2.49685e-18	0.304911	0.343	0.118	8.36795e-14
APEX1	2.50798e-18	0.288568	0.268	0.081	8.40525e-14
RSU1	2.51685e-18	0.295867	0.182	0.045	8.43497e-14
MLF2	2.60752e-18	0.294529	0.369	0.131	8.73884e-14
TALDO1	5.44338e-18	0.254745	0.444	0.169	1.8243e-13
WARS	5.84152e-18	0.465738	0.278	0.089	1.95773e-13
NCBP3	5.94365e-18	0.292036	0.192	0.049	1.99196e-13
CREM	7.0768e-18	0.304688	0.308	0.099	2.37172e-13
PARVB	7.56267e-18	0.358604	0.157	0.036	2.53455e-13
MYD88	7.5898e-18	0.268238	0.182	0.045	2.54364e-13
CHP1	7.7951e-18	0.2714	0.187	0.047	2.61245e-13
ATG101	8.18664e-18	0.374852	0.162	0.038	2.74367e-13
THEMIS2	9.42464e-18	0.270066	0.298	0.096	3.15857e-13
ADAM15	1.02016e-17	0.346229	0.152	0.034	3.41895e-13
PSMB6	1.32463e-17	0.293675	0.48	0.193	4.43938e-13
CYB5R3	1.84263e-17	0.259222	0.227	0.065	6.17538e-13
EIF3I	2.21363e-17	0.319866	0.354	0.127	7.41877e-13
GHITM	2.55064e-17	0.281235	0.313	0.108	8.5482e-13
IL1RN	2.90382e-17	0.522282	0.167	0.041	9.73185e-13
PQBP1	3.36579e-17	0.375012	0.278	0.091	1.12801e-12
PPP1CA	3.63739e-17	0.280594	0.475	0.191	1.21904e-12
C7orf50	3.74476e-17	0.280066	0.237	0.071	1.25502e-12
ELMSAN1	3.76062e-17	0.362454	0.192	0.05	1.26033e-12
CYBA	3.7777e-17	0.448751	0.914	0.481	1.26606e-12
LCP1	4.45889e-17	0.365587	0.581	0.248	1.49435e-12
BIN1	4.49226e-17	0.315852	0.303	0.099	1.50554e-12
KHDRBS1	4.60561e-17	0.274918	0.348	0.123	1.54352e-12
TNFRSF1A	4.75871e-17	0.254653	0.323	0.109	1.59484e-12
SYAP1	7.96841e-17	0.346577	0.323	0.113	2.67053e-12
RGS1	8.67264e-17	0.341969	0.354	0.125	2.90655e-12
NDUFA10	1.05716e-16	0.293843	0.212	0.061	3.54296e-12
ALKBH7	1.07068e-16	0.340199	0.354	0.13	3.58828e-12
HAUS4	1.24248e-16	0.25832	0.157	0.037	4.16406e-12
ATP5MC2	1.26397e-16	0.444746	0.909	0.497	4.23608e-12
AHCY	1.34933e-16	0.42255	0.162	0.04	4.52216e-12
NFKB1	2.19999e-16	0.275899	0.157	0.037	7.37306e-12
BST2	2.43565e-16	0.432621	0.389	0.154	8.16284e-12
TMEM109	2.59115e-16	0.296839	0.212	0.062	8.68398e-12
NDEL1	2.7195e-16	0.339735	0.192	0.052	9.11413e-12
TMEM219	2.9955e-16	0.275839	0.455	0.183	1.00391e-11
RPL23	3.43324e-16	0.381232	0.879	0.444	1.15061e-11
MSRA	3.79062e-16	0.340415	0.167	0.043	1.27039e-11
AKIRIN1	4.70409e-16	0.276993	0.298	0.101	1.57653e-11
TBCA	4.95573e-16	0.274183	0.303	0.106	1.66086e-11
SRGN	4.97902e-16	0.386331	0.929	0.571	1.66867e-11
TES	5.08199e-16	0.25369	0.247	0.077	1.70318e-11
ACTR3	5.27715e-16	0.373047	0.379	0.147	1.76858e-11
CCDC50	5.45345e-16	0.33991	0.152	0.037	1.82767e-11
RAPGEF1	5.5518e-16	0.313266	0.192	0.053	1.86063e-11
OSTC	5.97558e-16	0.397814	0.303	0.11	2.00266e-11
OSTF1	6.34512e-16	0.259768	0.278	0.093	2.1265e-11
EIF4H	6.89285e-16	0.281603	0.414	0.162	2.31007e-11
RNF11	7.71517e-16	0.285841	0.202	0.058	2.58566e-11
ARL4A	1.00621e-15	0.296246	0.278	0.092	3.37221e-11
OAZ1	1.01732e-15	0.285799	0.763	0.364	3.40945e-11
DNAJC15	1.05403e-15	0.315058	0.323	0.12	3.53246e-11
TPP1	1.40116e-15	0.263014	0.217	0.065	4.69585e-11
ERP44	3.14114e-15	0.261028	0.242	0.08	1.05272e-10
GCA	4.78312e-15	0.25294	0.152	0.038	1.60301e-10
ECHS1	5.48697e-15	0.509242	0.197	0.059	1.8389e-10
EIF3F	5.74311e-15	0.282923	0.773	0.376	1.92474e-10
MEF2D	7.7539e-15	0.254597	0.222	0.068	2.59864e-10
PSMD8	8.13012e-15	0.26002	0.369	0.143	2.72473e-10
HSP90AB1	1.05205e-14	0.376051	0.697	0.348	3.52585e-10
TMEM147	1.07658e-14	0.540742	0.268	0.096	3.60806e-10
NAPRT	1.08688e-14	0.265501	0.152	0.039	3.64258e-10
UBE2D3	1.13599e-14	0.286882	0.763	0.371	3.80716e-10
SAMSN1	1.24968e-14	0.268132	0.328	0.121	4.18818e-10
CD3E	2.16483e-14	-2.28825	0.02	0.258	7.25521e-10
H3F3A	2.2888e-14	0.406496	0.965	0.631	7.67068e-10
TMED3	2.93746e-14	0.34742	0.177	0.051	9.84459e-10
IDH2	3.80186e-14	0.300122	0.303	0.115	1.27416e-09
TUBB	3.83092e-14	0.530777	0.424	0.177	1.28389e-09
NDUFS8	4.46796e-14	0.327545	0.323	0.127	1.49739e-09
FBL	5.92769e-14	0.252234	0.313	0.117	1.98661e-09
RPS11	6.4324e-14	0.415461	0.929	0.613	2.15576e-09
ICAM1	6.85175e-14	0.39934	0.182	0.054	2.2963e-09
RPL15	7.04477e-14	0.391948	0.965	0.832	2.36098e-09
EMP3	7.7432e-14	0.352346	0.778	0.422	2.59506e-09
HNRNPUL1	9.37572e-14	0.269355	0.348	0.136	3.14218e-09
EIF3K	1.00986e-13	0.334439	0.798	0.412	3.38444e-09
AKR1A1	1.06742e-13	0.54636	0.273	0.104	3.57737e-09
HIST1H1E	1.24522e-13	0.50155	0.328	0.129	4.17324e-09
COX8A	1.3873e-13	0.267973	0.646	0.309	4.6494e-09
LAPTM5	2.46835e-13	0.375542	0.96	0.585	8.27243e-09
GABARAP	3.77019e-13	0.302038	0.712	0.353	1.26354e-08
LINC02256	3.98764e-13	0.251522	0.152	0.042	1.33642e-08
B2M	7.25258e-13	-0.499489	0.995	0.973	2.43063e-08
TMEM256	9.49608e-13	0.258945	0.258	0.096	3.18252e-08
RPS2	1.21892e-12	0.363751	0.98	0.885	4.08508e-08
CLTA	1.62048e-12	0.335045	0.323	0.13	5.43088e-08
UBC	1.7034e-12	0.312595	0.97	0.729	5.70879e-08
ERCC1	2.34819e-12	0.251152	0.182	0.058	7.86971e-08
CCDC47	3.52343e-12	0.265492	0.167	0.051	1.18084e-07
HADHB	5.88258e-12	0.301679	0.182	0.059	1.97149e-07
CXCR4	1.21952e-11	0.424733	0.692	0.398	4.08708e-07
RPL8	1.25311e-11	0.319491	0.99	0.85	4.19968e-07
EEF2	1.52259e-11	0.352357	0.949	0.608	5.10282e-07
BTF3	2.17096e-11	0.311379	0.909	0.544	7.27575e-07
NRBF2	2.42531e-11	0.487193	0.162	0.05	8.1282e-07
NUTF2	3.98293e-11	0.273333	0.192	0.066	1.33484e-06
FUCA2	4.53772e-11	0.266481	0.157	0.05	1.52077e-06
EGR1	1.02967e-10	0.316503	0.217	0.081	3.45084e-06
SNX5	1.39414e-10	0.386065	0.172	0.058	4.67231e-06
SPOCK2	1.40152e-10	-2.01171	0.03	0.215	4.69707e-06
IFITM1	1.45544e-10	-2.15872	0.177	0.35	4.87774e-06
RPS27	1.82e-10	-0.771386	0.99	0.939	6.09954e-06
SUPT5H	1.83798e-10	0.32092	0.212	0.078	6.15982e-06
NUCB1	2.14665e-10	0.298903	0.273	0.112	7.19427e-06
DDX5	2.23915e-10	0.287148	0.879	0.52	7.5043e-06
RPS13	2.41438e-10	0.292248	0.975	0.881	8.09154e-06
JUN	2.8154e-10	-1.79026	0.444	0.529	9.43552e-06
RPL4	3.34388e-10	0.286163	0.965	0.657	1.12067e-05
CAPRIN1	4.05622e-10	0.277005	0.172	0.058	1.3594e-05
RPS5	4.14764e-10	0.268866	0.975	0.701	1.39004e-05
LILRB2	9.63294e-10	0.300284	0.182	0.065	3.22838e-05
CISD2	9.75548e-10	0.546475	0.172	0.062	3.26945e-05
ZFP36L2	1.35304e-09	-2.01953	0.288	0.42	4.53457e-05
MRPS15	1.57951e-09	0.272502	0.202	0.078	5.29355e-05
ALOX5AP	3.08732e-09	0.697466	0.348	0.172	0.000103468
CD3D	5.20684e-09	-1.90215	0.02	0.176	0.000174502
RACK1	5.67694e-09	0.311544	0.965	0.787	0.000190257
ADA2	6.73384e-09	0.296194	0.162	0.06	0.000225678
RBPJ	8.28729e-09	-0.317446	0.369	0.167	0.00027774
TM9SF2	1.67988e-08	0.25949	0.217	0.093	0.000562995
TNFSF10	2.23414e-08	0.394548	0.157	0.057	0.00074875
PCBP2	2.45841e-08	0.268041	0.909	0.571	0.000823911
IL32	2.76258e-08	-2.24124	0.081	0.24	0.000925852
SEPT7	3.80979e-08	-0.272484	0.384	0.18	0.00127681
CST7	4.49052e-08	-0.503522	0.263	0.111	0.00150495
CD7	5.03739e-08	-1.98227	0.035	0.179	0.00168823
IGKV1-5	1.60453e-07	-3.86312	0.51	0.525	0.00537744
FCN1	2.92281e-07	-0.36943	0.48	0.239	0.00979552
CCL5	4.62123e-07	-2.84483	0.091	0.224	0.0154876
FTL	7.83144e-07	-0.426118	0.99	0.824	0.0262463
PIK3IP1	1.23507e-06	-1.59227	0.04	0.163	0.041392
HLA-E	1.85545e-06	-0.913719	0.778	0.651	0.0621835
HSPA9	2.76996e-06	-0.293892	0.288	0.141	0.0928325
SYF2	1.00636e-05	-0.28475	0.343	0.177	0.33727
RPS27A	1.23036e-05	-0.518975	0.975	0.916	0.412341
ARPC5L	1.28055e-05	-0.391784	0.348	0.184	0.429164
MBP	1.43809e-05	-0.349158	0.273	0.134	0.481961
PTPRC	1.47346e-05	-0.277017	0.545	0.295	0.493814
PRRC2C	1.51369e-05	-0.320345	0.52	0.28	0.507297
GMFG	1.55406e-05	-0.292742	0.505	0.271	0.520828
AXL	1.60698e-05	-0.278079	0.308	0.162	0.538562
ZNF207	2.32963e-05	-0.275339	0.227	0.112	0.780752
UBE2D2	2.83914e-05	-0.27145	0.515	0.284	0.951508
LCP2	3.88165e-05	-0.256551	0.293	0.152	1
PIK3R1	4.1139e-05	-0.288746	0.298	0.155	1
U2SURP	4.20065e-05	-0.252264	0.212	0.106	1
RPL30	4.27766e-05	-0.425631	0.985	0.93	1
ATP6V1G1	5.57852e-05	-0.322909	0.535	0.295	1
HLA-C	5.79817e-05	-0.456076	0.944	0.828	1
MBNL1	6.65625e-05	-0.405505	0.409	0.22	1
SLBP	6.88297e-05	-0.283918	0.187	0.091	1
SNU13	6.88898e-05	-0.293083	0.343	0.19	1
AC016831.7	8.39644e-05	-0.271401	0.247	0.127	1
GNLY	9.53006e-05	-3.39421	0.061	0.154	1
CHD1	0.000114332	-0.37087	0.283	0.149	1
KRAS	0.000116819	-0.287091	0.247	0.131	1
PNISR	0.0001193	-0.386739	0.359	0.2	1
PPP1R2	0.000120411	-0.285388	0.303	0.167	1
DYNC1H1	0.000123893	-0.344351	0.227	0.119	1
ARHGAP9	0.000128792	-0.266977	0.157	0.074	1
PRDX1	0.000145029	0.355212	0.263	0.157	1
FOXP1	0.000180902	-0.40095	0.247	0.13	1
IGKC	0.000182222	-2.20285	0.46	0.446	1
RNF149	0.000221134	-0.290389	0.232	0.124	1
NKG7	0.000242201	-2.54558	0.086	0.172	1
CFD	0.000245543	-1.28036	0.066	0.152	1
FNBP1	0.000257746	-0.351391	0.268	0.146	1
KMT2E	0.000272274	-0.428409	0.465	0.261	1
NR3C1	0.00030365	-0.34945	0.298	0.165	1
NFKBIZ	0.000303661	-0.27579	0.182	0.094	1
PDGFA	0.000350402	-0.257613	0.298	0.173	1
TRA2A	0.000353941	-0.256214	0.167	0.085	1
EIF1B	0.000365066	-0.38664	0.303	0.169	1
C9orf16	0.000369128	-0.283166	0.394	0.23	1
SQSTM1	0.00037045	-0.420559	0.46	0.269	1
IER2	0.000373224	-0.280577	0.187	0.098	1
TCF25	0.000374136	-0.46288	0.384	0.22	1
UBL5	0.000383845	-0.336324	0.439	0.257	1
IDI1	0.000398177	-0.322431	0.167	0.084	1
SERPINA1	0.000399434	-0.372696	0.333	0.187	1
C4orf48	0.000436813	0.315256	0.182	0.099	1
SSR4	0.000528106	-0.494074	0.657	0.375	1
SIVA1	0.000598415	-0.342424	0.288	0.164	1
IGLV2-18	0.000629831	-2.07726	0.187	0.261	1
C19orf53	0.000632818	-0.342103	0.354	0.206	1
LGALS3	0.000683963	-0.285699	0.46	0.279	1
NKTR	0.000723282	-0.340317	0.192	0.104	1
DNAJA1	0.000778382	-0.252555	0.232	0.133	1
FNBP4	0.000778651	-0.29065	0.222	0.123	1
HIST1H4C	0.000787153	-0.26681	0.318	0.188	1
RSRC2	0.000830301	-0.262611	0.232	0.131	1
ARID5A	0.000835283	-0.371139	0.247	0.137	1
YTHDC1	0.000921944	-0.278781	0.217	0.12	1
FUS	0.000924495	-0.406744	0.298	0.172	1
RBM25	0.000943566	-0.3346	0.258	0.148	1
ARGLU1	0.000956053	-0.327371	0.263	0.151	1
S100A8	0.00107963	-2.67162	0.172	0.239	1
WHAMM	0.00110265	-0.366595	0.182	0.097	1
UBE2N	0.00130207	-0.275665	0.197	0.11	1
SRP9	0.00131854	-0.261433	0.182	0.101	1
SF3B1	0.00138896	-0.410309	0.293	0.171	1
HLA-B	0.00144168	-0.293933	0.985	0.926	1
KLF6	0.0014944	-0.482581	0.49	0.292	1
CALM3	0.00149533	-0.259837	0.283	0.168	1
DOK2	0.0015544	-0.450474	0.192	0.104	1
STK4	0.00161631	-0.470344	0.308	0.179	1
SPCS1	0.00175644	-0.280002	0.348	0.21	1
TNFRSF1B	0.00180986	-0.385889	0.374	0.219	1
ITGB1	0.00214505	-0.312684	0.283	0.17	1
CUTA	0.00214748	-0.33295	0.338	0.206	1
SSH2	0.00225522	-0.338678	0.202	0.114	1
TRMT112	0.00227406	-0.375398	0.293	0.177	1
STK17B	0.00235739	-0.421154	0.439	0.264	1
LSM8	0.00235806	-0.296509	0.202	0.116	1
RBM8A	0.00245386	-0.423558	0.278	0.165	1
TNFAIP3	0.00261655	-1.23968	0.157	0.221	1
STAT3	0.00273615	-0.418634	0.258	0.152	1
MRPL54	0.00276212	-0.286593	0.187	0.108	1
RPS25	0.00279797	-0.48722	0.96	0.865	1
GTF3A	0.00283677	-0.250865	0.293	0.181	1
HNRNPH3	0.00284859	-0.415118	0.278	0.164	1
CCDC85B	0.00327692	-0.30751	0.247	0.148	1
ANP32A	0.0033537	-0.252855	0.207	0.122	1
TCEA1	0.00345932	-0.350489	0.273	0.167	1
YWHAB	0.00372022	-0.403187	0.571	0.342	1
JUND	0.00372527	-0.367964	0.217	0.128	1
DDX17	0.00429247	-0.252595	0.217	0.132	1
PRPF4B	0.00429885	-0.268421	0.157	0.089	1
MACF1	0.00435767	-0.269463	0.152	0.086	1
NSD3	0.00459243	-0.341278	0.212	0.125	1
CYTOR	0.00464677	-0.358286	0.212	0.128	1
DDX46	0.00484584	-0.297955	0.172	0.1	1
RNMT	0.00486728	-0.459251	0.177	0.101	1
BRWD1	0.00495943	-0.342706	0.187	0.109	1
CSNK1D	0.00516067	-0.307768	0.182	0.106	1
BSG	0.00516663	-0.306535	0.242	0.15	1
PRPF38B	0.00539479	-0.336709	0.202	0.121	1
STXBP2	0.00543214	-0.294083	0.172	0.099	1
SCYL3	0.0054817	-0.328096	0.187	0.111	1
ARHGEF1	0.00548982	-0.462864	0.227	0.134	1
ZFP36L1	0.00552401	-0.376803	0.535	0.329	1
CALM1	0.00574533	-0.852658	0.646	0.552	1
RHBDD2	0.00622957	-0.355506	0.192	0.113	1
TMX4	0.00626902	-0.276756	0.157	0.09	1
TRA2B	0.00640902	-0.36297	0.258	0.159	1
TMED4	0.00650642	-0.291026	0.182	0.11	1
NCOR1	0.006788	-0.389973	0.217	0.132	1
LY6E	0.00702861	-0.31992	0.348	0.221	1
AIP	0.00720307	-0.354771	0.167	0.097	1
BCL2A1	0.00730969	-0.282069	0.247	0.154	1
BCAS2	0.00777052	-0.335719	0.152	0.088	1
ATP5IF1	0.00858576	-0.366006	0.258	0.162	1
GNG2	0.00863465	-0.536384	0.167	0.096	1
EPC1	0.00892104	-0.436852	0.187	0.111	1
RSRP1	0.00894308	-0.280784	0.192	0.118	1
EPB41L4A-AS1	0.00924612	-0.289122	0.167	0.098	1
SSR2	0.00984734	-0.364003	0.455	0.289	1
PAXX	0.0105722	-0.55032	0.258	0.16	1
CDKN2D	0.0107379	-0.277763	0.172	0.102	1
RPL34	0.0112529	-0.313236	0.985	0.925	1
NOL7	0.0113787	-0.372771	0.242	0.155	1
RPS27L	0.0119965	-0.286412	0.227	0.147	1
SON	0.0125876	-0.487965	0.515	0.322	1
PTGES3	0.0126475	-0.351373	0.354	0.229	1
OST4	0.0128601	-0.338374	0.571	0.354	1
IGKV3-20	0.0136029	-4.27945	0.237	0.268	1
SIGIRR	0.0137957	-0.288844	0.167	0.101	1
FKBP2	0.0139176	-0.34909	0.197	0.122	1
IK	0.0148508	-0.284392	0.157	0.095	1
LRPAP1	0.0149044	-0.251351	0.192	0.123	1
RPS12	0.0152823	-0.384098	0.985	0.941	1
ATRX	0.0160575	-0.251195	0.152	0.094	1
DDX6	0.0173683	-0.515207	0.258	0.163	1
KRT10	0.0187011	-0.349556	0.212	0.137	1
TNFSF13B	0.0190459	-0.780787	0.692	0.544	1
YPEL5	0.0190897	-0.3603	0.328	0.216	1
MT-ND3	0.019883	-0.323236	0.98	0.867	1
DAD1	0.0201787	-0.338931	0.232	0.151	1
SRSF11	0.0208916	-0.430302	0.278	0.182	1
CCND2	0.0213315	-0.283993	0.152	0.095	1
MRPL57	0.0220671	-0.290405	0.172	0.11	1
NOP53	0.0228194	-0.468918	0.566	0.353	1
SELENOS	0.0244443	-0.260827	0.207	0.136	1
HSPB1	0.0254483	-0.518544	0.318	0.214	1
UBXN4	0.0259591	-0.38104	0.283	0.19	1
NEAT1	0.0267731	-0.882631	0.611	0.377	1
PNRC2	0.0268092	-0.378311	0.172	0.109	1
THRAP3	0.0270551	-0.356717	0.187	0.121	1
MT-ND2	0.0275349	-0.598173	0.879	0.669	1
IL16	0.0281418	-0.343989	0.157	0.098	1
DNAJB1	0.0287885	-1.31063	0.222	0.257	1
MIER1	0.0298569	-0.426874	0.177	0.112	1
HLA-A	0.0323204	-0.336965	0.96	0.797	1
MED10	0.0324135	-0.373686	0.162	0.103	1
CYTIP	0.0332068	-0.433269	0.273	0.182	1
RPS20	0.0332531	-0.301341	0.823	0.514	1
C11orf58	0.0346524	-0.439867	0.247	0.165	1
DUSP2	0.034778	-0.696703	0.293	0.192	1
ABCA1	0.0376183	-0.301813	0.182	0.118	1
GYPC	0.0392605	-0.375954	0.338	0.232	1
ABRACL	0.0414221	-0.296479	0.167	0.109	1
ZEB2	0.0416678	-0.333153	0.177	0.115	1
ANKRD12	0.0422198	-0.642808	0.313	0.208	1
SF1	0.0422681	-0.610764	0.384	0.25	1
SELENOK	0.0463092	-0.534348	0.323	0.216	1
STK17A	0.0464022	-1.15317	0.237	0.252	1
EEF1D	0.0490171	-0.542891	0.833	0.641	1
C12orf57	0.0515021	-1.08491	0.157	0.189	1
HP1BP3	0.0529036	-0.494951	0.202	0.135	1
CIRBP	0.056272	-0.453825	0.657	0.419	1
LEPROTL1	0.0586726	-1.20793	0.197	0.218	1
BTG1	0.0627216	-0.904067	0.535	0.441	1
ELF1	0.0645606	-0.554458	0.268	0.18	1
EIF4A2	0.0673775	-0.484904	0.263	0.181	1
XBP1	0.0695811	-1.16737	0.182	0.205	1
CDC42SE2	0.0697968	-0.661311	0.197	0.131	1
KRTCAP2	0.0705046	-0.375381	0.247	0.171	1
CD52	0.0736463	-1.00318	0.621	0.484	1
TRAM1	0.0741362	-0.31039	0.217	0.154	1
AKAP9	0.0793793	-0.401553	0.157	0.108	1
NDUFS5	0.0800259	-0.570183	0.369	0.25	1
ATP2B1-AS1	0.0827204	-0.605897	0.232	0.159	1
SEC11C	0.0854114	-0.340888	0.177	0.122	1
IDS	0.0866604	-0.531562	0.283	0.194	1
RGCC	0.0929593	-0.434251	0.273	0.192	1
SLC43A2	0.0998054	-0.304391	0.152	0.104	1
DAAM1	0.106188	-0.613969	0.232	0.164	1
HSPE1	0.107845	-0.509302	0.207	0.15	1
COX17	0.112871	-0.31301	0.157	0.112	1
RSF1	0.118669	-0.441726	0.152	0.106	1
RPL13	0.121205	-0.252324	0.98	0.945	1
SPCS3	0.121281	-0.464013	0.207	0.147	1
NCF1	0.127305	-0.827078	0.146	0.172	1
NDFIP1	0.13884	-0.533355	0.217	0.156	1
C9orf78	0.143132	-0.550576	0.242	0.173	1
USP3	0.158439	-0.39104	0.192	0.138	1
TXNIP	0.158454	-0.558431	0.576	0.383	1
ARID4B	0.160825	-0.75525	0.258	0.181	1
N4BP2L2	0.162917	-0.455222	0.167	0.122	1
CD69	0.168607	-1.1734	0.157	0.17	1
RPL36AL	0.179291	-0.304213	0.737	0.494	1
SRSF7	0.180219	-0.656436	0.288	0.207	1
MT-CYB	0.217416	-0.29778	0.985	0.903	1
GLUL	0.226317	-0.469537	0.162	0.119	1
SARAF	0.231544	-0.535831	0.712	0.487	1
TAF1D	0.23163	-0.506227	0.167	0.124	1
PLIN2	0.246946	-0.406408	0.157	0.117	1
MT-ND1	0.24758	-0.289255	0.975	0.822	1
RPS29	0.248904	-0.372827	0.955	0.816	1
IGHG1	0.268842	-2.15722	0.197	0.2	1
HSPA1A	0.272344	-0.913558	0.227	0.249	1
ZNF688	0.274065	-0.540692	0.394	0.286	1
PTPN7	0.287253	-0.615389	0.172	0.13	1
TMA7	0.310724	-0.346061	0.727	0.501	1
JAK1	0.311991	-0.697677	0.313	0.23	1
AMFR	0.316287	-0.905607	0.591	0.452	1
TNRC6B	0.319006	-0.490692	0.187	0.145	1
AES	0.322087	-0.800835	0.207	0.154	1
SMCHD1	0.331955	-0.700629	0.212	0.161	1
RAC2	0.333697	-0.718694	0.369	0.269	1
RPS3	0.353218	-0.280391	0.98	0.89	1
DDX24	0.371232	-0.757059	0.308	0.229	1
SLC2A3	0.387347	-0.73546	0.364	0.265	1
ACAP1	0.38873	-0.736775	0.162	0.125	1
TMEM50A	0.396063	-0.567786	0.232	0.182	1
WIPF1	0.414264	-0.67823	0.167	0.129	1
TSC22D3	0.418272	-0.975457	0.419	0.3	1
SEC62	0.423144	-0.782059	0.263	0.246	1
CEBPB	0.423524	-0.464821	0.157	0.124	1
HSP90AA1	0.426765	-0.521426	0.566	0.429	1
RPS15A	0.429309	-0.267594	0.97	0.84	1
UBE2B	0.43679	-0.682182	0.247	0.191	1
RHOB	0.437342	-0.505383	0.197	0.166	1
CLDN11	0.465663	-0.923573	0.293	0.263	1
FYB1	0.495276	-0.714919	0.217	0.169	1
HLA-F	0.515492	-0.606678	0.222	0.179	1
HSPA1B	0.546	-0.779659	0.227	0.228	1
AD000090.1	0.575141	-0.766008	0.475	0.399	1
ARID5B	0.593634	-0.726532	0.465	0.345	1
FAM177A1	0.604035	-0.651302	0.167	0.138	1
BTG2	0.638875	-0.678388	0.323	0.257	1
TUBA4A	0.666027	-0.698482	0.182	0.173	1
CD99	0.682841	-0.705592	0.455	0.364	1
TOMM7	0.69251	-0.454083	0.788	0.537	1
SLC25A37	0.768608	-0.826566	0.162	0.151	1
MT2A	0.779761	-0.695692	0.263	0.233	1
RARRES3	0.782484	-0.692547	0.192	0.164	1
SOD1	0.783138	-0.710292	0.207	0.19	1
JUNB	0.798615	-0.908608	0.717	0.5	1
ISCU	0.849006	-0.719377	0.197	0.179	1
IGHA1	0.850788	-1.50831	0.192	0.177	1
IRF1	0.855374	-0.766993	0.298	0.257	1
EVL	0.870995	-0.759065	0.152	0.131	1
PNRC1	0.882231	-0.567892	0.631	0.437	1
RNF213	0.899214	-0.887872	0.207	0.183	1
VCAN	0.908749	-0.677225	0.162	0.142	1
CHCHD10	0.918163	-0.501566	0.157	0.146	1
S100A9	0.920143	-1.71343	0.333	0.263	1
TERF2IP	0.932249	-0.780614	0.157	0.142	1
TECR	0.962824	-0.589587	0.157	0.145	1
HCST	0.998187	-0.795964	0.414	0.315	1

## Sheet: Wilcox.pDC
	p_val	avg_log2FC	pct.1	pct.2	p_val_adj
PTCRA	0	2.64684	0.421	0	0
SCT	0	1.72047	0.25	0.001	0
PLD4	0	3.27668	0.671	0.016	0
PTPRS	0	2.14927	0.276	0.002	0
LILRA4	0	2.25105	0.395	0.001	0
SERPINF1	2.56554e-301	3.41466	0.724	0.023	8.59816e-297
MAP1A	1.24662e-219	1.64792	0.224	0.002	4.17791e-215
ITM2C	3.24514e-188	3.85889	0.961	0.078	1.08757e-183
TNFRSF21	3.2932e-188	1.96958	0.316	0.006	1.10368e-183
FAM160A1	3.10488e-186	1.21435	0.158	0.001	1.04057e-181
TRAF4	1.14376e-183	3.14545	0.684	0.036	3.8332e-179
SMPD3	1.66748e-152	1.61486	0.158	0.002	5.58839e-148
APP	4.30622e-142	3.12776	0.711	0.052	1.44319e-137
UGCG	1.36195e-126	2.41637	0.461	0.023	4.56444e-122
RASD1	2.45041e-119	2.25157	0.447	0.023	8.21229e-115
JCHAIN	2.19393e-110	1.86979	0.711	0.064	7.35274e-106
FAM129C	7.77901e-109	1.59888	0.25	0.007	2.60706e-104
GZMB	2.97297e-103	2.53486	0.803	0.085	9.96362e-99
IRF8	1.51352e-101	2.33933	0.5	0.035	5.07242e-97
C12orf75	1.00947e-97	2.74744	0.632	0.058	3.38315e-93
TPM2	4.98032e-92	1.82047	0.289	0.012	1.6691e-87
SLC15A4	3.09357e-84	1.55967	0.276	0.012	1.03678e-79
IL3RA	4.377e-80	1.67213	0.263	0.012	1.46691e-75
BCL7A	9.00476e-78	1.35197	0.158	0.004	3.01785e-73
IRF4	3.13482e-74	2.44564	0.434	0.036	1.0506e-69
KCTD5	4.05111e-72	2.21246	0.408	0.032	1.35769e-67
VEGFB	1.44485e-71	1.31764	0.224	0.009	4.84226e-67
CD2AP	1.66899e-59	1.81602	0.355	0.029	5.59345e-55
SEMA7A	1.78669e-57	1.52292	0.237	0.013	5.9879e-53
PLAC8	2.61373e-57	1.76285	0.434	0.044	8.75965e-53
IRF7	1.41767e-56	2.094	0.447	0.05	4.75117e-52
SOX4	1.02445e-55	2.08819	0.487	0.059	3.43335e-51
RNF144B	2.72675e-51	1.78426	0.329	0.029	9.13842e-47
CYB561A3	8.58233e-51	1.67849	0.289	0.023	2.87628e-46
CCDC50	6.06621e-48	1.91265	0.355	0.037	2.03303e-43
FCHSD2	2.55885e-44	1.95715	0.316	0.031	8.57574e-40
CD74	3.72778e-43	2.26117	1	0.672	1.24933e-38
BCL11A	9.47084e-42	1.46305	0.237	0.019	3.17406e-37
PPP1R14B	1.44305e-39	1.63915	0.329	0.036	4.83622e-35
NPC2	3.62853e-39	2.19266	0.829	0.258	1.21607e-34
CSF2RB	2.05098e-38	1.35972	0.184	0.012	6.87366e-34
TSPAN13	5.33712e-33	1.52693	0.25	0.027	1.78868e-28
SFT2D2	1.49125e-32	1.65534	0.355	0.051	4.99777e-28
PIK3AP1	5.53717e-31	1.42584	0.25	0.028	1.85573e-26
MAP2K3	1.94752e-30	1.60551	0.487	0.097	6.52691e-26
IGKC	4.27314e-30	0.324642	0.934	0.443	1.4321e-25
SEC61B	6.02446e-30	1.67194	0.816	0.291	2.01904e-25
HSP90B1	1.25382e-29	1.93741	0.737	0.235	4.20205e-25
DSTN	2.79731e-29	1.56589	0.461	0.09	9.37489e-25
SELENOS	7.15288e-29	1.78208	0.553	0.134	2.39721e-24
CXXC5	1.72778e-28	1.77957	0.382	0.067	5.79048e-24
SIVA1	4.65332e-28	1.57216	0.618	0.163	1.55951e-23
CDKN2D	5.5527e-28	1.45114	0.487	0.1	1.86093e-23
TNNI2	1.92506e-27	1.04709	0.158	0.013	6.45163e-23
NAPSA	5.03192e-27	1.74647	0.329	0.053	1.6864e-22
CHD9	1.69057e-26	1.50559	0.303	0.046	5.66578e-22
HLA-DPA1	5.35754e-26	1.42642	0.895	0.36	1.79553e-21
CCDC88A	7.37534e-26	1.58501	0.329	0.056	2.47177e-21
RIPOR1	9.63018e-26	1.14462	0.197	0.021	3.22746e-21
RAB11FIP1	1.46276e-25	1.56719	0.342	0.059	4.90229e-21
LDLRAD4	8.80389e-24	1.25376	0.263	0.037	2.95054e-19
TCF4	5.56465e-23	1.55559	0.263	0.04	1.86494e-18
UBE2J1	6.77304e-23	1.57208	0.553	0.159	2.26992e-18
UVRAG	1.60051e-22	1.27912	0.329	0.059	5.36395e-18
HLA-DPB1	7.86445e-22	1.21514	0.789	0.283	2.63569e-17
RPS6KA4	9.662e-22	1.14488	0.184	0.021	3.23812e-17
HLA-DRA	1.81729e-21	0.949115	0.921	0.384	6.09046e-17
DGKZ	2.6649e-21	1.19902	0.25	0.038	8.93115e-17
ATG101	4.62752e-21	1.3918	0.25	0.039	1.55087e-16
EIF4A3	3.38343e-20	1.44871	0.276	0.049	1.13392e-15
MTHFD2L	1.70384e-19	1.05022	0.158	0.018	5.71024e-15
HERPUD1	2.37163e-19	1.46167	0.618	0.213	7.94828e-15
SPINT2	3.58739e-19	1.53686	0.329	0.071	1.20228e-14
RPLP0	6.66326e-19	1.0749	0.947	0.791	2.23313e-14
MAN2B1	7.17393e-19	1.56551	0.382	0.093	2.40427e-14
LGMN	1.07713e-18	1.23924	0.211	0.032	3.60989e-14
CST3	1.80728e-18	0.719634	0.934	0.32	6.05693e-14
RPS3A	1.12651e-17	0.78121	1	0.892	3.7754e-13
RBM38	1.55974e-17	0.988403	0.237	0.039	5.22732e-13
N4BP2L1	7.53416e-17	1.14809	0.237	0.042	2.525e-12
OFD1	2.23256e-16	1.12542	0.25	0.046	7.48221e-12
RPS8	7.00749e-16	0.685992	0.974	0.917	2.34849e-11
CNOT8	7.4046e-16	1.08964	0.289	0.062	2.48158e-11
TAGLN2	1.76783e-15	1.30963	0.75	0.338	5.92471e-11
PRKCB	6.69028e-15	1.16853	0.197	0.034	2.24218e-10
RUNX2	8.07264e-15	0.965835	0.171	0.026	2.70546e-10
SRP14	1.29187e-14	1.28642	0.75	0.405	4.32959e-10
GUK1	1.41e-14	1.29925	0.645	0.284	4.72546e-10
CYBA	6.48348e-14	1.00551	0.855	0.486	2.17287e-09
NACA	1.37534e-13	0.75982	0.974	0.785	4.60931e-09
SLC25A25	1.64343e-13	0.942746	0.171	0.028	5.50779e-09
TBC1D10A	1.89063e-13	1.06587	0.197	0.036	6.33625e-09
JUN	1.94741e-13	-2.89767	0.092	0.531	6.52653e-09
RPS23	2.00442e-13	0.650917	0.974	0.886	6.7176e-09
ERP29	2.1724e-13	1.32756	0.605	0.267	7.28058e-09
AP3S1	2.55198e-13	1.28065	0.289	0.073	8.55269e-09
SPCS1	2.58889e-13	1.28409	0.526	0.21	8.67642e-09
GALNT2	5.69766e-13	0.941597	0.211	0.042	1.90951e-08
RPS28	6.53856e-13	0.607299	0.974	0.931	2.19133e-08
PHB	8.08808e-13	1.25638	0.237	0.053	2.71064e-08
GSN	9.09883e-13	1.05828	0.237	0.053	3.04938e-08
RRBP1	1.00139e-12	1.22472	0.342	0.102	3.35605e-08
PSAP	1.02488e-12	0.69798	0.855	0.409	3.4348e-08
ELMSAN1	1.0449e-12	0.944492	0.237	0.052	3.50187e-08
ACTB	1.4299e-12	-1.57927	0.842	0.888	4.79215e-08
SCAMP4	1.79483e-12	1.02353	0.158	0.027	6.01521e-08
TMSB4X	2.08469e-12	-1.43263	0.789	0.858	6.98662e-08
ASPH	2.11596e-12	0.973182	0.158	0.027	7.09144e-08
AHI1	2.94874e-12	0.849342	0.171	0.03	9.88241e-08
HINT1	5.12495e-12	1.00411	0.789	0.44	1.71758e-07
SSR4	7.17768e-12	0.527144	0.776	0.377	2.40553e-07
XPO4	7.23302e-12	0.799832	0.211	0.044	2.42407e-07
MZB1	7.63268e-12	0.290657	0.303	0.076	2.55802e-07
SMIM3	1.05383e-11	1.3332	0.224	0.052	3.53181e-07
MEF2C	1.77508e-11	1.09353	0.237	0.058	5.94902e-07
HDAC2	1.94186e-11	1.00523	0.211	0.047	6.50794e-07
CD52	1.96522e-11	-2.53708	0.105	0.49	6.58624e-07
RPLP1	2.3611e-11	0.468194	1	0.965	7.91298e-07
TMEM109	2.64547e-11	0.952995	0.25	0.064	8.86603e-07
PI4KA	3.13502e-11	0.861187	0.158	0.029	1.05067e-06
SF1	3.57311e-11	0.92332	0.592	0.25	1.19749e-06
SELL	4.31522e-11	1.16352	0.276	0.075	1.4462e-06
SCARB2	4.88523e-11	1.09008	0.171	0.034	1.63724e-06
TROVE2	5.11658e-11	1.05963	0.224	0.053	1.71477e-06
SERTAD2	5.1548e-11	1.15795	0.224	0.054	1.72758e-06
HLA-DRB1	5.49384e-11	0.491889	0.829	0.38	1.8412e-06
MED30	5.6221e-11	1.14904	0.224	0.053	1.88419e-06
BTG1	6.8544e-11	-2.34417	0.066	0.446	2.29718e-06
TMSB10	7.02609e-11	-1.08294	0.934	0.902	2.35472e-06
RPL27	8.2677e-11	0.730574	0.934	0.708	2.77084e-06
ALOX5AP	9.2411e-11	0.851639	0.474	0.173	3.09706e-06
CPT1A	1.0042e-10	0.940683	0.171	0.034	3.36547e-06
ARMH1	1.04758e-10	0.853075	0.171	0.034	3.51085e-06
GRN	1.09774e-10	1.1245	0.474	0.196	3.67896e-06
PPP1R16B	1.97792e-10	0.914475	0.211	0.048	6.6288e-06
CYTH4	2.16778e-10	1.10844	0.263	0.074	7.26509e-06
EEF1A1	2.28392e-10	0.456723	1	0.959	7.65432e-06
RPS2	2.56153e-10	0.580732	0.987	0.886	8.58472e-06
AC016831.7	2.65182e-10	1.15355	0.368	0.127	8.8873e-06
CNPY3	3.12057e-10	0.992134	0.421	0.161	1.04583e-05
RPL6	3.48297e-10	0.61042	0.961	0.835	1.16728e-05
NDUFA4	4.38699e-10	0.877286	0.684	0.351	1.47026e-05
INTS10	4.50246e-10	1.11778	0.211	0.052	1.50896e-05
CUX1	5.33723e-10	0.896391	0.224	0.058	1.78872e-05
RPL37	5.50199e-10	0.520974	0.974	0.918	1.84394e-05
MLXIP	5.65056e-10	0.88787	0.158	0.032	1.89373e-05
RPL37A	6.7461e-10	0.634168	0.961	0.836	2.26089e-05
NGLY1	9.51593e-10	1.02757	0.197	0.047	3.18917e-05
PHACTR1	1.02245e-09	1.10811	0.25	0.071	3.42663e-05
NEAT1	1.04606e-09	-2.93811	0.039	0.384	3.50576e-05
COG3	1.29858e-09	1.08716	0.263	0.077	4.35205e-05
ATP6V0C	1.51047e-09	1.11241	0.539	0.257	5.06218e-05
POLB	1.75499e-09	0.899092	0.158	0.033	5.88166e-05
RPS12	1.76517e-09	0.463925	0.987	0.941	5.9158e-05
IFITM1	1.83367e-09	-2.88221	0.013	0.349	6.14536e-05
RPL3	1.87852e-09	0.53656	0.987	0.852	6.29567e-05
CCDC69	1.92603e-09	1.31016	0.316	0.109	6.45488e-05
DERL3	1.93737e-09	0.294302	0.25	0.066	6.4929e-05
TMEM41B	2.30546e-09	0.982007	0.197	0.048	7.72652e-05
MAD2L2	2.31066e-09	0.935734	0.224	0.06	7.74394e-05
RPS5	2.40281e-09	0.58574	0.947	0.704	8.05277e-05
LUC7L3	2.47387e-09	0.925231	0.289	0.091	8.29092e-05
LAPTM4A	2.48067e-09	1.06045	0.408	0.162	8.31371e-05
S100A11	3.39654e-09	-2.3937	0.066	0.398	0.000113832
HLA-DMA	4.69427e-09	0.841344	0.474	0.2	0.000157324
MED13L	5.79717e-09	0.821724	0.158	0.035	0.000194286
HIST1H4C	7.38132e-09	0.685963	0.461	0.189	0.000247378
MAPKAPK2	8.70774e-09	0.828313	0.184	0.045	0.000291831
RC3H2	8.97775e-09	0.742925	0.171	0.039	0.00030088
EIF2AK4	9.77689e-09	1.03165	0.171	0.041	0.000327663
CHCHD2	1.21747e-08	0.970742	0.697	0.44	0.000408024
SRGN	1.22376e-08	-1.85801	0.316	0.58	0.000410131
SNX3	1.38659e-08	0.884354	0.395	0.161	0.0004647
SYK	1.50652e-08	0.942037	0.25	0.078	0.000504894
IGHM	1.61256e-08	0.456083	0.171	0.04	0.000540435
S100A10	1.62635e-08	-2.16676	0.145	0.456	0.000545054
ARPC5L	1.76023e-08	0.916236	0.434	0.186	0.000589923
PLP2	1.76464e-08	1.00826	0.553	0.288	0.0005914
EMP3	2.19841e-08	-1.90872	0.118	0.431	0.000736775
PDPK1	2.24224e-08	0.97381	0.184	0.048	0.000751466
RPS4X	2.25703e-08	0.509287	0.974	0.893	0.000756422
GNA15	3.52117e-08	1.03201	0.263	0.089	0.00118008
TP53I13	3.55198e-08	0.93033	0.171	0.043	0.00119041
RPS13	4.02456e-08	0.486602	0.974	0.882	0.00134879
HLA-C	6.38188e-08	-0.946566	0.816	0.83	0.00213882
NARS	6.72678e-08	0.772855	0.158	0.038	0.00225441
RHOF	7.63936e-08	0.651568	0.316	0.11	0.00256025
COMT	8.47385e-08	0.982118	0.263	0.092	0.00283993
SH2B3	9.72317e-08	0.946276	0.158	0.039	0.00325862
HLA-DRB5	9.85161e-08	0.533514	0.605	0.296	0.00330167
RPL10A	1.03315e-07	0.64936	0.934	0.752	0.00346249
BTG3	1.23056e-07	0.840584	0.224	0.069	0.0041241
SLC44A2	1.35668e-07	0.698857	0.171	0.044	0.00454679
IFITM2	1.50771e-07	-2.17726	0.026	0.307	0.00505294
SH3BGRL3	1.93986e-07	-1.35034	0.566	0.683	0.00650126
SLC2A3	2.02009e-07	-2.35095	0	0.269	0.00677012
PAXX	2.39875e-07	0.799963	0.382	0.161	0.00803918
SP3	2.46508e-07	0.820806	0.237	0.077	0.00826146
CDC40	3.04704e-07	0.82577	0.289	0.107	0.0102118
ZNF22	3.08299e-07	0.81625	0.171	0.046	0.0103323
RPS6	3.31197e-07	0.480635	0.961	0.858	0.0110997
CHMP4B	3.80744e-07	1.00955	0.25	0.089	0.0127602
EIF3L	3.81126e-07	0.798284	0.526	0.265	0.0127731
RPS16	3.82961e-07	0.475279	0.974	0.848	0.0128345
CLTC	4.26658e-07	0.795763	0.224	0.073	0.014299
ERGIC3	4.64275e-07	0.894648	0.368	0.166	0.0155597
RPL9	4.90137e-07	0.462985	0.974	0.803	0.0164264
RPS11	5.71589e-07	0.630328	0.855	0.617	0.0191562
ST6GALNAC4	5.7447e-07	1.05622	0.158	0.043	0.0192528
SUPT5H	6.16514e-07	0.743884	0.237	0.08	0.0206619
EEF2	6.60457e-07	0.69159	0.842	0.613	0.0221346
AMD1	7.16236e-07	0.736369	0.197	0.06	0.0240039
TIMP1	7.33219e-07	-2.23045	0.053	0.317	0.0245731
ACTG1	7.77813e-07	-1.11882	0.513	0.68	0.0260676
RPL23	7.99751e-07	0.688	0.711	0.451	0.0268028
ZNF791	8.0007e-07	0.743133	0.211	0.066	0.0268136
RFTN1	8.31274e-07	0.697581	0.197	0.06	0.0278593
ITGAE	8.57493e-07	0.644644	0.263	0.094	0.028738
PPIA	8.62165e-07	0.582658	0.829	0.533	0.0288946
RNF130	8.65066e-07	0.82375	0.342	0.147	0.0289918
COMMD6	8.86703e-07	0.706274	0.618	0.355	0.029717
NUCB2	8.97444e-07	1.04146	0.224	0.078	0.0300769
LGALS3	1.02096e-06	-1.9116	0.026	0.284	0.0342163
TPI1	1.19042e-06	-1.79959	0.039	0.296	0.0398956
RPL21	1.24851e-06	0.440091	0.974	0.863	0.0418425
PPIB	1.28306e-06	0.694195	0.592	0.344	0.0430006
DNAJB1	1.32628e-06	-2.45839	0.013	0.258	0.044449
FXYD5	1.3574e-06	-1.38682	0.263	0.503	0.045492
MLF2	1.38764e-06	0.917257	0.316	0.134	0.0465054
RPL35	1.41762e-06	0.468175	0.934	0.799	0.04751
GAPDH	1.47019e-06	-1.20998	0.645	0.704	0.049272
YTHDF2	1.48882e-06	0.784881	0.211	0.069	0.0498963
DNAJC4	1.56853e-06	1.03666	0.237	0.088	0.0525677
CANX	1.60273e-06	1.00726	0.355	0.165	0.0537138
MT-ND1	1.79494e-06	0.505075	0.961	0.824	0.0601558
DEF8	1.86038e-06	0.776353	0.184	0.058	0.0623488
FCGRT	2.10775e-06	0.80942	0.382	0.177	0.0706392
RNASET2	2.11295e-06	0.814383	0.447	0.227	0.0708134
S100A4	2.14958e-06	-1.483	0.447	0.594	0.072041
CCDC12	2.24989e-06	0.828909	0.289	0.116	0.0754028
CD44	2.3512e-06	-1.49121	0.118	0.378	0.0787982
HSPA1B	2.52975e-06	-2.85737	0	0.23	0.0847822
FCN1	2.74356e-06	-2.88588	0.013	0.246	0.0919477
ATP6V0B	2.9422e-06	0.73832	0.513	0.285	0.0986048
SCAF11	3.06687e-06	0.748742	0.329	0.139	0.102783
HLA-E	3.1837e-06	-1.13128	0.5	0.654	0.106699
SNRPA1	3.24035e-06	0.787269	0.263	0.101	0.108597
HMGA1	3.41469e-06	0.793175	0.25	0.094	0.11444
RNF11	3.50941e-06	0.898338	0.184	0.059	0.117614
OGT	3.54051e-06	0.685553	0.197	0.064	0.118657
PCM1	3.7033e-06	0.680004	0.237	0.085	0.124112
CD3E	3.86216e-06	-2.18331	0.026	0.255	0.129437
LAP3	4.27397e-06	0.869301	0.211	0.075	0.143238
BTAF1	4.35696e-06	0.661376	0.158	0.046	0.146019
DNAJC1	4.49646e-06	0.971888	0.263	0.107	0.150694
AFF4	4.87273e-06	0.614323	0.276	0.109	0.163305
ITGB2	4.88498e-06	-1.69	0.145	0.378	0.163715
HSPA8	5.23062e-06	-1.73266	0.118	0.361	0.175299
NHP2	5.36728e-06	0.831922	0.237	0.09	0.179879
UPP1	5.37726e-06	-1.90454	0.013	0.238	0.180214
MT2A	5.66409e-06	-2.27033	0.013	0.235	0.189826
HSPA1A	5.72487e-06	-3.30243	0.026	0.25	0.191863
S100A9	7.11022e-06	-3.06879	0.039	0.266	0.238292
TOR3A	7.3681e-06	0.889254	0.197	0.07	0.246935
PPM1K	8.52332e-06	0.657937	0.171	0.054	0.28565
SERPINB9	1.05661e-05	0.889687	0.197	0.07	0.354113
DEDD2	1.05719e-05	0.743342	0.211	0.076	0.354308
RPS24	1.1059e-05	0.378344	0.961	0.889	0.37063
MDM4	1.10847e-05	0.895896	0.197	0.069	0.371492
CCL5	1.1546e-05	-3.18216	0.013	0.223	0.386954
IL32	1.21668e-05	-2.748	0.026	0.239	0.40776
PABPC1	1.2435e-05	0.456527	0.895	0.574	0.416746
SFPQ	1.26525e-05	0.677541	0.316	0.14	0.424036
SAT1	1.2974e-05	-1.74171	0.224	0.441	0.43481
RPL23A	1.32273e-05	0.443742	0.895	0.722	0.443301
RNF4	1.36334e-05	0.549024	0.184	0.061	0.456909
SERF2	1.57123e-05	0.520712	0.776	0.585	0.526583
LYZ	1.63506e-05	-3.13272	0.118	0.33	0.547973
NUDT22	1.65996e-05	0.868401	0.171	0.058	0.556318
GTF2B	2.00896e-05	0.589425	0.237	0.09	0.673284
SPOCK2	2.0633e-05	-2.10125	0.013	0.213	0.691493
GRSF1	2.07066e-05	0.724957	0.211	0.078	0.693963
RPS7	2.12471e-05	0.358039	0.987	0.887	0.712075
HNRNPH1	2.32688e-05	0.574233	0.237	0.093	0.77983
XBP1	2.45339e-05	0.523191	0.408	0.203	0.822228
ELF2	3.12387e-05	0.676312	0.237	0.094	1
IKZF1	3.358e-05	0.807123	0.276	0.118	1
POLR2B	3.50635e-05	0.636748	0.158	0.051	1
FBL	3.52364e-05	0.695882	0.276	0.119	1
THEMIS2	3.85181e-05	0.809214	0.237	0.099	1
SBDS	4.07279e-05	0.632246	0.237	0.095	1
S100A8	4.17941e-05	-2.96803	0.039	0.239	1
RPSA	4.21046e-05	0.370216	0.908	0.69	1
RGS2	4.36177e-05	0.657331	0.368	0.185	1
SELENOH	4.6589e-05	0.819843	0.329	0.165	1
TM9SF2	4.68466e-05	0.960943	0.224	0.094	1
ATP5F1A	4.83189e-05	0.539529	0.697	0.445	1
SET	4.99232e-05	0.707237	0.289	0.133	1
RPLP2	5.46115e-05	0.280886	0.974	0.903	1
SAP30BP	5.50155e-05	0.584379	0.197	0.073	1
DPP7	6.09239e-05	0.743348	0.303	0.147	1
PNISR	6.48668e-05	0.655042	0.382	0.201	1
RNF145	6.51829e-05	0.723574	0.316	0.154	1
CD3D	6.81984e-05	-1.96027	0	0.175	1
TXN	6.92114e-05	0.552997	0.329	0.163	1
TUBA4A	7.04701e-05	-1.58976	0	0.174	1
RPL19	7.04975e-05	0.288269	1	0.923	1
ARHGAP4	7.63871e-05	0.585097	0.224	0.091	1
ZMYM2	7.8273e-05	0.494391	0.171	0.06	1
TSC22D3	8.12064e-05	-1.69034	0.105	0.304	1
CD69	8.25271e-05	-1.9289	0	0.171	1
COX4I1	8.41201e-05	0.534779	0.829	0.617	1
SERPINA1	8.61325e-05	-1.77898	0.013	0.191	1
RNF149	8.70174e-05	0.6352	0.276	0.125	1
HMGN1	8.72873e-05	0.599715	0.382	0.198	1
PNN	9.75197e-05	0.617661	0.237	0.1	1
ZFP36L1	9.78705e-05	-1.40957	0.132	0.334	1
NCBP2-AS2	9.84593e-05	0.688804	0.197	0.077	1
SEPT9	9.91441e-05	0.710394	0.329	0.164	1
HIF1A	0.000104576	-1.65197	0.105	0.299	1
ARF1	0.000106694	0.643823	0.526	0.328	1
DNAJB14	0.000106929	0.733252	0.171	0.062	1
RPS21	0.000113026	0.280574	0.987	0.863	1
RARRES3	0.000114778	-1.58652	0	0.165	1
TPT1	0.000119186	0.308706	0.974	0.918	1
CALM1	0.000122033	-1.11912	0.395	0.555	1
KMT2E	0.000125368	0.526695	0.474	0.264	1
G0S2	0.000135521	-2.72005	0.079	0.259	1
TRA2B	0.000136387	0.510465	0.329	0.159	1
HSPB1	0.000144973	-1.9891	0.039	0.218	1
SYNGR2	0.000149991	0.553678	0.382	0.205	1
DUSP1	0.000154853	-1.52616	0.158	0.346	1
TSPO	0.000159367	-1.42202	0.118	0.307	1
GYPC	0.000162842	-1.36894	0.053	0.235	1
EEF1B2	0.000163558	0.411265	0.829	0.632	1
MYL12B	0.000164687	0.471111	0.539	0.328	1
NDFIP1	0.000166066	-1.41816	0	0.159	1
UBXN4	0.000166494	0.627032	0.355	0.19	1
TMED10	0.00016715	0.715064	0.342	0.186	1
C1QBP	0.000182633	0.817371	0.25	0.116	1
HLA-A	0.00018342	-0.731226	0.816	0.8	1
GRB2	0.00019606	0.526981	0.461	0.268	1
DUSP2	0.000205338	-1.72166	0.026	0.195	1
EP300	0.000206377	0.523168	0.158	0.057	1
PTPRC	0.000211161	-1.47512	0.118	0.301	1
ATP5MC2	0.000216149	-0.884612	0.316	0.506	1
RPL8	0.000216742	-0.57455	0.842	0.852	1
AD000090.1	0.000225744	1.17785	0.579	0.4	1
NKG7	0.000230658	-2.96689	0.013	0.172	1
LDHA	0.000233098	-1.31355	0.132	0.319	1
TGFBI	0.000236737	0.645438	0.171	0.067	1
SLC25A37	0.000238084	-1.6097	0	0.152	1
MGAT4A	0.000238778	0.485968	0.289	0.135	1
EMC3	0.000245058	0.511354	0.25	0.114	1
VSIR	0.000246962	-1.34509	0.039	0.213	1
RNF126	0.000252074	0.55285	0.184	0.073	1
B4GALT1	0.000259314	0.594833	0.316	0.162	1
RIC1	0.000265366	0.544986	0.158	0.059	1
EIF4G2	0.000289824	0.641036	0.368	0.202	1
NKTR	0.000290533	0.553028	0.237	0.104	1
QARS	0.000301018	0.637354	0.158	0.06	1
USP15	0.000303812	0.629508	0.329	0.171	1
NCF1	0.000324917	0.759152	0.316	0.171	1
PNRC1	0.000327144	0.457652	0.671	0.439	1
IER3	0.000350793	-1.60955	0.026	0.185	1
DDX5	0.000364831	0.476752	0.697	0.525	1
RHOG	0.000368469	-1.30399	0.066	0.237	1
VAMP8	0.00040378	0.633178	0.316	0.169	1
ANXA5	0.000414565	-1.06898	0.053	0.225	1
ABRACL	0.000429457	0.56934	0.237	0.109	1
HMGN3	0.000435107	0.750909	0.237	0.113	1
TKT	0.000450103	-1.477	0.092	0.262	1
ATP2B1-AS1	0.000462037	-1.50125	0.013	0.162	1
MT-ND2	0.00047185	0.479268	0.842	0.672	1
TACC1	0.000491339	0.534904	0.197	0.085	1
DYNC1H1	0.000507898	0.563825	0.25	0.12	1
P4HB	0.000536318	0.677889	0.355	0.208	1
EIF1	0.000545796	-0.570313	0.921	0.865	1
SPI1	0.000564671	-1.56055	0.066	0.226	1
HLA-F	0.000570647	-1.11498	0.026	0.181	1
SMG1	0.000587565	0.378043	0.316	0.164	1
PTRHD1	0.000589358	0.478857	0.158	0.062	1
COX7A2L	0.000611217	0.753319	0.263	0.137	1
SEC61G	0.00061746	0.621215	0.342	0.192	1
GNLY	0.000634364	-4.00879	0.013	0.153	1
ITM2B	0.000646722	-0.869208	0.408	0.542	1
RGCC	0.000648644	-1.27551	0.039	0.194	1
TRA2A	0.000682956	0.500789	0.197	0.086	1
RPL7A	0.000692962	0.328237	0.947	0.881	1
EMC7	0.000717966	0.724373	0.197	0.09	1
BCL2A1	0.000719206	-1.15083	0.013	0.157	1
FYB1	0.000728998	-1.44363	0.026	0.171	1
SRSF10	0.000756858	0.467772	0.316	0.167	1
GABARAPL1	0.000772024	-1.39795	0.066	0.221	1
CYBB	0.000776304	0.60081	0.211	0.098	1
RBPJ	0.000793221	-1.33147	0.026	0.171	1
MT-CYB	0.000844778	-0.598113	0.947	0.904	1
ARRB2	0.000859783	-1.13806	0.026	0.174	1
APLP2	0.000891544	-1.20757	0.039	0.191	1
ATP5MG	0.000937452	0.438951	0.684	0.512	1
CLIC1	0.000950156	-1.06174	0.276	0.43	1
AIF1	0.000951873	-1.28223	0.066	0.223	1
SNX9	0.000960362	0.659697	0.224	0.104	1
COTL1	0.000961738	-1.2158	0.145	0.312	1
RHOB	0.000966338	-1.62726	0.026	0.167	1
PTDSS1	0.000966448	0.522273	0.158	0.064	1
RBBP6	0.000972683	0.685527	0.184	0.081	1
RPL18A	0.000973082	0.269138	0.947	0.899	1
SLC25A36	0.000978838	0.539534	0.184	0.08	1
AKAP9	0.000980961	0.613576	0.224	0.108	1
SURF1	0.00101253	0.606275	0.171	0.074	1
ANXA2	0.00103671	-1.20567	0.053	0.202	1
ATP5F1E	0.00105164	0.381052	0.789	0.6	1
IDS	0.0010526	0.582851	0.342	0.195	1
ARID4A	0.00105554	0.402065	0.171	0.071	1
SLC7A5	0.00105854	0.349123	0.329	0.177	1
CTSC	0.00109459	0.32161	0.276	0.139	1
PIK3IP1	0.00109853	-1.57044	0.026	0.162	1
TPP1	0.0010986	0.701536	0.158	0.067	1
YBX1	0.00110986	0.510515	0.684	0.481	1
RPL22	0.00112364	0.255841	0.908	0.733	1
AKAP13	0.00114544	0.417201	0.316	0.168	1
ATP6V1G1	0.0011578	0.472507	0.474	0.299	1
TSPYL2	0.00117626	0.291647	0.224	0.101	1
RNF125	0.00120583	0.404805	0.224	0.101	1
RALY	0.00127495	0.617008	0.316	0.18	1
RNF216	0.0013021	0.416288	0.158	0.064	1
STK17B	0.00130317	0.315886	0.447	0.266	1
A1BG	0.00132309	0.741904	0.184	0.085	1
ANXA1	0.00132795	-1.29347	0.026	0.16	1
JMJD1C	0.0013333	0.521171	0.289	0.155	1
ANKRD11	0.00137627	0.534315	0.211	0.099	1
PRDX1	0.00149299	-1.12107	0.026	0.16	1
UNC119	0.00155403	0.721616	0.171	0.077	1
TXNIP	0.00161018	-0.953818	0.224	0.387	1
VPS36	0.00163094	0.699191	0.158	0.068	1
RBM17	0.00185553	0.677247	0.263	0.142	1
LEPROTL1	0.00188409	-1.31459	0.079	0.219	1
UBA52	0.00192264	0.30451	0.908	0.785	1
MTPN	0.00192701	0.485022	0.289	0.158	1
TNFRSF1B	0.0019377	-1.2243	0.079	0.223	1
UBC	0.0019737	0.311859	0.895	0.732	1
RPL13A	0.00202938	0.253271	0.934	0.824	1
RPL5	0.00206307	0.265586	0.934	0.758	1
MT-ND5	0.00207768	0.274892	0.789	0.565	1
GLIPR1	0.00210643	0.599717	0.224	0.114	1
CD63	0.00211261	-1.07437	0.158	0.311	1
LCP2	0.00217386	-1.08101	0.026	0.156	1
GTF3A	0.00228445	0.544492	0.316	0.182	1
PSMA7	0.00228926	-1.06295	0.118	0.268	1
KDM5A	0.00230859	0.496776	0.158	0.069	1
SSNA1	0.00231808	0.67088	0.211	0.107	1
RPL4	0.00237483	0.312681	0.829	0.661	1
JTB	0.00238233	0.699807	0.355	0.226	1
PSMB9	0.00241485	-1.12621	0.053	0.187	1
LY6E	0.00244137	-1.03869	0.079	0.224	1
RNF114	0.00254043	0.446614	0.237	0.121	1
SCNM1	0.0025636	0.510129	0.158	0.07	1
CYC1	0.0025983	0.711622	0.211	0.11	1
PARK7	0.00264104	0.702706	0.316	0.189	1
RPL15	0.00264418	0.267268	0.987	0.833	1
GLRX	0.00272135	0.616224	0.224	0.119	1
CTSH	0.00274658	-1.06714	0.039	0.167	1
PIM3	0.00278069	0.484568	0.224	0.113	1
PDCD6	0.00284597	0.535805	0.184	0.088	1
CD99	0.00287503	0.35344	0.553	0.365	1
MSN	0.0028799	-1.1399	0.066	0.199	1
HNRNPA0	0.00288804	0.361949	0.434	0.269	1
SELENOK	0.00294583	-1.0393	0.079	0.219	1
PPIF	0.00297276	-1.17026	0.053	0.186	1
CD7	0.00299835	-1.59538	0.053	0.178	1
TYMP	0.00301963	-1.145	0.066	0.201	1
SND1	0.00312266	0.717436	0.158	0.074	1
CD68	0.00321555	0.65641	0.224	0.119	1
ZYX	0.00322019	-1.01381	0.092	0.233	1
HLA-DMB	0.00340518	0.798183	0.158	0.074	1
FYTTD1	0.00344569	0.414007	0.158	0.071	1
FLNA	0.00348336	-0.926685	0.066	0.206	1
LIMD2	0.00351273	-0.919773	0.171	0.32	1
RPS26	0.00358586	-0.714195	0.447	0.566	1
PPP1CA	0.00366501	0.396686	0.329	0.195	1
RPS20	0.00385318	0.355726	0.671	0.519	1
SERPINB1	0.00394807	-1.06013	0.053	0.177	1
SSH2	0.00398103	0.458321	0.224	0.114	1
NPM1	0.00407744	-0.744519	0.289	0.454	1
EIF3F	0.00411883	0.330965	0.553	0.382	1
RACK1	0.00419202	0.307125	0.908	0.789	1
PPHLN1	0.00428236	0.500771	0.158	0.072	1
BTG2	0.00435002	0.479918	0.408	0.257	1
RAB5IF	0.00437447	0.422866	0.276	0.157	1
LCP1	0.00460752	0.365625	0.408	0.253	1
EIF1B	0.00469936	0.548791	0.289	0.171	1
BZW1	0.0047325	-1.04156	0.092	0.224	1
BAZ2A	0.0048123	0.354278	0.184	0.089	1
SELENOF	0.00490083	0.654922	0.211	0.113	1
RPS9	0.00492145	0.25095	0.974	0.861	1
ARHGDIB	0.0050027	-0.888363	0.329	0.443	1
PLAUR	0.00504909	-1.50515	0.105	0.234	1
SRSF7	0.00522836	0.48086	0.342	0.207	1
SH3KBP1	0.00523596	0.337615	0.224	0.117	1
ICAM3	0.00531521	-0.934801	0.079	0.207	1
PSME2	0.00537087	-0.967726	0.105	0.24	1
CIB1	0.00548554	-0.926575	0.132	0.268	1
UFC1	0.00556047	0.591495	0.237	0.134	1
JUNB	0.00573898	-1.16585	0.421	0.504	1
DCP1A	0.00596683	0.438998	0.158	0.074	1
CUTA	0.00626316	-0.806832	0.079	0.21	1
IRF1	0.00644435	-1.12118	0.132	0.259	1
UBE2D2	0.00650459	0.373636	0.434	0.288	1
ETF1	0.00660174	0.387639	0.197	0.101	1
NDUFB2	0.00662663	-0.846034	0.066	0.19	1
ALDOA	0.00671582	-0.777971	0.132	0.273	1
CD4	0.00693395	0.624981	0.158	0.077	1
ZFP36	0.00700347	-0.960776	0.224	0.352	1
ARL4C	0.0073221	0.267141	0.276	0.155	1
HLA-B	0.00783521	-0.309786	0.987	0.926	1
LAMTOR1	0.00795458	0.475959	0.263	0.157	1
ARPC2	0.00798298	0.26931	0.592	0.426	1
FXR1	0.00825099	0.373834	0.158	0.076	1
PDIA3	0.00837147	0.299886	0.434	0.286	1
ABCG1	0.00842397	0.405659	0.158	0.076	1
CRIP1	0.00850903	0.370986	0.171	0.084	1
PRR13	0.00857599	-0.90483	0.118	0.245	1
PLCG2	0.00940507	0.699159	0.289	0.178	1
ID2	0.00945642	-1.12595	0.132	0.252	1
ANKLE2	0.00967133	0.471573	0.158	0.078	1
ATP5PD	0.0098251	-0.759568	0.053	0.164	1
TRABD	0.00984059	0.435357	0.25	0.147	1
SLC25A5	0.0100747	0.492091	0.447	0.313	1
LSM7	0.0100786	0.502493	0.276	0.169	1
SNHG7	0.0100861	0.401482	0.171	0.086	1
RPL36	0.0104885	-0.520068	0.882	0.839	1
SOD1	0.0105229	-0.955825	0.079	0.191	1
CTSB	0.0105576	0.27584	0.329	0.207	1
HMGN2	0.0105585	0.344153	0.434	0.289	1
CD48	0.0114742	-0.931048	0.132	0.244	1
EIF4B	0.0115153	0.33089	0.316	0.195	1
COX6C	0.0118114	0.426751	0.421	0.294	1
UBE2I	0.0118131	0.415366	0.25	0.147	1
RELB	0.0122344	0.353275	0.171	0.088	1
SUMO3	0.0122714	0.455431	0.197	0.109	1
CIR1	0.0123345	0.277243	0.158	0.077	1
ATP5ME	0.0126914	-0.72186	0.079	0.193	1
ISCU	0.0126966	0.400883	0.289	0.179	1
HCLS1	0.0127094	-0.800957	0.079	0.193	1
BRK1	0.012835	0.528647	0.276	0.175	1
ITGB1	0.0130238	-0.904929	0.066	0.173	1
RAC2	0.0134419	-0.985134	0.158	0.271	1
DEK	0.0135543	-0.860283	0.066	0.172	1
TALDO1	0.0138796	-0.770406	0.066	0.175	1
CFD	0.0139317	-1.15791	0.053	0.151	1
CAPZB	0.0141014	-0.841355	0.132	0.248	1
BHLHE40	0.0148151	0.493272	0.237	0.142	1
HIST1H1E	0.0148925	0.852627	0.224	0.132	1
ATP5MPL	0.0149452	0.397035	0.368	0.25	1
HNRNPUL1	0.0153408	0.363282	0.237	0.139	1
SF3B5	0.0153561	0.408799	0.316	0.207	1
REX1BD	0.0156915	-0.782022	0.053	0.153	1
FERMT3	0.0159242	0.258229	0.184	0.099	1
POMP	0.0161151	0.297935	0.289	0.18	1
MCL1	0.0172094	-0.952952	0.158	0.272	1
RANBP1	0.0174442	0.305783	0.158	0.082	1
ENO1	0.0177963	-0.749375	0.132	0.246	1
TUT4	0.0179103	0.313094	0.171	0.09	1
APEX1	0.0185795	0.455196	0.158	0.084	1
VDAC2	0.0191658	0.397907	0.25	0.155	1
CCNL1	0.0192659	0.327628	0.316	0.202	1
LST1	0.0194055	-1.14746	0.105	0.205	1
CSTB	0.0196465	-0.706025	0.066	0.168	1
LAMTOR4	0.0201567	-0.716367	0.118	0.233	1
APH1A	0.0204636	0.383024	0.184	0.103	1
RASSF5	0.0205737	0.298265	0.263	0.16	1
SH3GLB1	0.0205923	0.353945	0.171	0.094	1
RPN2	0.0213604	0.520367	0.224	0.14	1
PRPF40A	0.0213692	0.399078	0.211	0.124	1
BRD2	0.0216922	0.310538	0.211	0.123	1
PGAM1	0.0223142	-0.618483	0.092	0.199	1
SQSTM1	0.0224257	-0.813423	0.158	0.273	1
VASP	0.0225122	-0.686659	0.066	0.166	1
PSMB1	0.0225163	-0.703971	0.132	0.244	1
SEC11A	0.0225247	-0.749758	0.079	0.179	1
RPL26	0.0225631	0.494247	0.25	0.157	1
SPCS3	0.0227324	0.36562	0.237	0.148	1
PSMD7	0.0231971	0.505278	0.237	0.147	1
SEPT2	0.0233713	0.400883	0.211	0.125	1
C4orf3	0.0234309	-0.693693	0.066	0.162	1
PPP1R15A	0.0236413	0.379386	0.342	0.241	1
CAST	0.0241895	-0.826514	0.105	0.207	1
FUS	0.0244443	0.286654	0.276	0.173	1
PNPLA2	0.025402	0.434011	0.224	0.137	1
DDIT4	0.0255332	-1.08612	0.118	0.217	1
MED10	0.025771	0.412461	0.184	0.104	1
RBM25	0.0263774	0.431352	0.237	0.15	1
CALM3	0.0271137	-0.84347	0.079	0.171	1
WDR1	0.0272194	0.278611	0.224	0.135	1
NINJ1	0.0283876	-0.827404	0.184	0.287	1
CYTIP	0.0285344	-0.896133	0.092	0.185	1
NOL7	0.030484	-0.649714	0.066	0.157	1
LAMTOR5	0.0309587	0.296532	0.197	0.117	1
KIF5B	0.0311413	0.498791	0.184	0.11	1
TNFAIP3	0.031239	-1.1055	0.132	0.221	1
HSPE1	0.0314178	-1.02874	0.066	0.152	1
PSMB8	0.0316312	-0.735959	0.079	0.17	1
LITAF	0.0319729	-0.78954	0.184	0.284	1
HNRNPM	0.0322595	0.325726	0.25	0.158	1
ACTR3	0.0326968	-0.824098	0.066	0.152	1
COX14	0.0332436	0.444534	0.184	0.11	1
PTGES3	0.0335213	-0.711643	0.132	0.232	1
ROMO1	0.0338215	0.419652	0.25	0.167	1
EMD	0.0358638	-0.643005	0.066	0.153	1
PEBP1	0.0373957	0.538503	0.276	0.188	1
SRSF11	0.0379977	0.318289	0.276	0.183	1
RTF1	0.040091	0.325248	0.184	0.11	1
TOMM5	0.0404047	0.427764	0.158	0.091	1
GABARAPL2	0.0404645	0.384029	0.171	0.101	1
ELF1	0.0407295	-0.701309	0.092	0.182	1
ANP32A	0.0414168	0.407019	0.197	0.123	1
PRKCSH	0.0415151	0.304288	0.171	0.1	1
ERH	0.041671	0.394822	0.211	0.133	1
TMEM219	0.0420907	0.399568	0.276	0.187	1
GSTK1	0.04241	-0.48276	0.158	0.265	1
SRP9	0.0426232	0.390531	0.171	0.102	1
FOSB	0.0446077	-0.834878	0.079	0.163	1
ASAH1	0.0448706	-0.67987	0.092	0.181	1
CMTM6	0.0450139	0.485642	0.237	0.159	1
B2M	0.0455259	-0.294445	1	0.973	1
LSM4	0.0455554	0.479321	0.158	0.094	1
CD53	0.0464569	-0.689135	0.079	0.162	1
CAMLG	0.0471935	0.366546	0.184	0.111	1
UBE2B	0.0481465	-0.70488	0.105	0.192	1
OSBPL8	0.0502847	0.329793	0.171	0.102	1
TTC3	0.052111	0.363584	0.171	0.104	1
FTH1	0.0524644	-0.937693	0.987	0.883	1
SLBP	0.053096	0.291338	0.158	0.092	1
EPC1	0.0555501	0.2621	0.184	0.112	1
DDOST	0.056331	0.558365	0.197	0.132	1
TUFM	0.0576832	0.327411	0.224	0.149	1
AHNAK	0.0579634	-0.565803	0.132	0.218	1
HM13	0.0590415	0.522385	0.224	0.155	1
RAP1B	0.0590693	-0.704746	0.092	0.171	1
S100A6	0.0599636	-1.15732	0.671	0.58	1
CORO1A	0.0600846	-0.6778	0.263	0.351	1
ANAPC11	0.0615617	0.481553	0.224	0.154	1
UBE2L3	0.0623112	0.434756	0.197	0.129	1
PKM	0.0628764	-0.669977	0.184	0.275	1
H2AFV	0.0629311	0.308621	0.25	0.171	1
PHB2	0.0646625	0.435255	0.237	0.162	1
JUND	0.0675616	0.2998	0.197	0.129	1
GADD45B	0.0677985	-0.641674	0.132	0.221	1
SNRPC	0.0704773	0.30258	0.184	0.119	1
RAB2A	0.0720034	-0.604603	0.105	0.185	1
RBBP4	0.0731154	0.311552	0.158	0.098	1
UXT	0.0758125	0.419905	0.289	0.21	1
HIST1H1C	0.0760543	0.368256	0.158	0.099	1
WTAP	0.0777795	0.447117	0.171	0.109	1
FOS	0.0792709	-0.955203	0.421	0.459	1
MAP1LC3B	0.0793101	0.285896	0.171	0.108	1
FKBP2	0.0809422	0.417996	0.184	0.123	1
LGALS1	0.081167	-0.797574	0.303	0.369	1
OSTC	0.0812663	0.407697	0.171	0.113	1
DAD1	0.0815546	-0.426197	0.079	0.154	1
DHRS7	0.082164	0.523987	0.211	0.145	1
IGHA1	0.082357	-2.54687	0.105	0.178	1
GMFG	0.0835061	-0.652314	0.197	0.276	1
NDUFB7	0.0869635	0.307559	0.224	0.158	1
DDX17	0.0880275	0.301588	0.197	0.134	1
CD164	0.089389	0.331878	0.184	0.122	1
EZR	0.0918055	-0.739183	0.145	0.219	1
TRMT112	0.0932309	-0.548589	0.105	0.18	1
TAPBP	0.0942172	0.404142	0.25	0.183	1
NDUFB10	0.0951696	0.340713	0.237	0.171	1
UBXN1	0.0976387	-0.572124	0.158	0.235	1
DAZAP2	0.0983755	-0.526962	0.25	0.328	1
EID1	0.108169	0.282429	0.237	0.168	1
EIF4A2	0.108708	-0.69531	0.118	0.183	1
COX7C	0.11064	-0.507446	0.447	0.499	1
SRRM2	0.113237	0.252986	0.263	0.195	1
BAX	0.113271	0.371654	0.171	0.116	1
SLC25A6	0.113983	0.275975	0.592	0.482	1
GNAI2	0.116627	0.288385	0.184	0.129	1
CNBP	0.117902	-0.487062	0.289	0.366	1
TGFB1	0.117973	-0.446651	0.118	0.192	1
MBNL1	0.120864	-0.500982	0.158	0.224	1
CCNI	0.132104	-0.447783	0.408	0.465	1
FKBP8	0.136389	-0.442968	0.105	0.17	1
NDUFB11	0.138078	-0.450993	0.197	0.272	1
MRPL55	0.139467	0.256777	0.158	0.107	1
POLR2L	0.150162	-0.478736	0.171	0.242	1
ANAPC16	0.150794	-0.532478	0.092	0.15	1
SSR2	0.159146	-0.470066	0.224	0.292	1
ATP5IF1	0.161387	-0.466702	0.105	0.165	1
TOP1	0.163807	0.261192	0.25	0.192	1
SMDT1	0.164154	-0.336254	0.118	0.183	1
NAPA	0.164383	0.483101	0.158	0.112	1
AP2M1	0.164643	0.303821	0.184	0.134	1
CNN2	0.168312	-0.478677	0.158	0.218	1
TMED4	0.169489	0.336998	0.158	0.111	1
EIF3G	0.169826	-0.55428	0.184	0.243	1
GNB2	0.172265	-0.47248	0.158	0.222	1
ANP32B	0.173002	-0.327683	0.197	0.267	1
H2AFY	0.175141	-0.362337	0.092	0.151	1
TCEA1	0.175511	0.25271	0.224	0.168	1
ATP6V0E1	0.178266	-0.368178	0.105	0.164	1
C12orf57	0.187603	-0.420255	0.132	0.189	1
GPX4	0.192586	-0.464352	0.263	0.322	1
RNF213	0.193675	-0.723648	0.132	0.184	1
ELOB	0.194061	-0.400818	0.342	0.398	1
ATP6V1F	0.202165	-0.490209	0.145	0.2	1
OAZ1	0.202905	-0.484147	0.316	0.372	1
MT-ND3	0.205162	-0.303318	0.961	0.868	1
IFNGR2	0.206609	-0.529767	0.118	0.174	1
RPL38	0.208949	-0.359717	0.737	0.706	1
KLF6	0.209919	-0.708091	0.25	0.296	1
ZC3H15	0.21124	0.311717	0.211	0.162	1
HNRNPF	0.2124	-0.461366	0.105	0.156	1
STAT3	0.213898	-0.514987	0.105	0.155	1
MYL6	0.214998	-0.371114	0.553	0.554	1
IGHG1	0.221978	-2.63164	0.158	0.2	1
PGK1	0.224831	-0.373497	0.197	0.259	1
HNRNPH3	0.225173	-0.522771	0.118	0.166	1
NDUFA6	0.228015	-0.299961	0.105	0.159	1
CDC42	0.236211	-0.38147	0.25	0.306	1
C11orf58	0.246149	-0.437392	0.118	0.167	1
JAK1	0.246546	-0.516205	0.184	0.232	1
CXCR4	0.252876	-0.528097	0.382	0.404	1
UBB	0.264102	-0.350833	0.289	0.343	1
SMCHD1	0.278912	-0.335652	0.118	0.162	1
ATP5MD	0.281592	-0.343851	0.145	0.194	1
HSP90AA1	0.286018	-0.757541	0.421	0.431	1
GPSM3	0.291047	-0.352805	0.237	0.286	1
KDELR1	0.29356	-0.253224	0.105	0.153	1
TRAPPC1	0.293673	0.252799	0.158	0.122	1
UBE2D3	0.296749	-0.418324	0.355	0.379	1
UQCRB	0.301544	-0.303946	0.368	0.417	1
IGKV4-1	0.311008	-2.35368	0.158	0.116	1
COX6B1	0.341609	-0.298011	0.25	0.304	1
CDKN1A	0.342345	-0.566499	0.211	0.244	1
UQCRQ	0.34279	-0.374993	0.158	0.2	1
NDUFS5	0.34526	-0.330926	0.211	0.253	1
STK4	0.347376	-0.418088	0.145	0.181	1
SRSF3	0.347945	-0.355426	0.184	0.226	1
ANXA11	0.353685	-0.348155	0.118	0.156	1
ANKRD12	0.357316	-0.316885	0.171	0.21	1
REL	0.359377	-0.441818	0.224	0.262	1
SKP1	0.363557	-0.383733	0.118	0.154	1
MYH9	0.366708	-0.276004	0.184	0.23	1
ZFAS1	0.369052	-0.370493	0.276	0.309	1
PSMB6	0.370835	-0.333996	0.158	0.199	1
TMBIM6	0.380587	0.448754	0.303	0.266	1
IGKV3-20	0.387608	-3.62035	0.237	0.267	1
POLR1D	0.389801	-0.293156	0.118	0.154	1
CTSS	0.396778	-0.671688	0.276	0.292	1
ZFP36L2	0.40231	-0.39074	0.539	0.416	1
RPN1	0.405152	0.364634	0.158	0.135	1
HNRNPDL	0.408756	-0.28987	0.237	0.276	1
ATP5MC3	0.418139	0.277598	0.263	0.236	1
CALR	0.421374	-0.411272	0.237	0.272	1
UQCRFS1	0.446198	-0.261841	0.145	0.178	1
UQCR10	0.446211	-0.289641	0.171	0.206	1
SUMO2	0.457311	-0.299114	0.263	0.296	1
ARPC3	0.459357	-0.379668	0.408	0.41	1
SUB1	0.470862	-0.276848	0.276	0.312	1
KRTCAP2	0.471327	0.326694	0.197	0.173	1
PPDPF	0.475952	-0.359325	0.434	0.427	1
MT-ND4	0.497661	-0.329545	0.763	0.669	1
SH3BGRL	0.500984	-0.261411	0.132	0.16	1
TPM3	0.540163	-0.360592	0.447	0.436	1
HMGB1	0.572597	-0.361029	0.513	0.493	1
PDE4B	0.577559	-0.395745	0.145	0.163	1
FTL	0.592769	-1.13881	0.961	0.827	1
CHD1	0.600151	-0.284847	0.132	0.152	1
NSA2	0.614295	-0.337347	0.158	0.174	1
NOP53	0.645322	-0.272237	0.355	0.357	1
RBM39	0.646731	-0.280999	0.368	0.369	1
AES	0.656266	-0.316867	0.145	0.155	1
GSTP1	0.668386	-0.287605	0.461	0.375	1
RIOK3	0.671247	-0.265262	0.145	0.16	1
CLDN11	0.681687	-0.285089	0.303	0.263	1
IGKV1-5	0.691355	-3.25168	0.566	0.525	1
DRAP1	0.699739	-0.282504	0.184	0.197	1
SARAF	0.701834	-0.370671	0.5	0.491	1
VIM	0.707762	-0.378836	0.342	0.333	1
MAP3K8	0.712391	-0.491904	0.25	0.248	1
PPP1R18	0.722804	-0.276301	0.145	0.158	1
STK17A	0.753751	-0.32724	0.303	0.251	1
AMFR	0.761088	-0.425776	0.487	0.455	1
ARGLU1	0.762337	-0.301929	0.145	0.153	1
MORF4L1	0.766505	-0.283186	0.224	0.229	1
LTB	0.80707	-0.554813	0.355	0.292	1
NFKBIA	0.83831	-0.425648	0.487	0.418	1
ARID5B	0.860084	-0.283163	0.355	0.348	1
MTRNR2L6	0.863358	-0.354138	0.171	0.174	1
HNRNPA2B1	0.871401	-0.283668	0.355	0.343	1
HCST	0.914458	-0.29552	0.355	0.317	1
FNBP1	0.92664	-0.265942	0.158	0.148	1
TNFSF13B	0.964696	-0.356212	0.645	0.546	1
IGLV2-18	0.986927	-2.51108	0.276	0.259	1

## Sheet: T.B
	p_val	avg_log2FC	pct.1	pct.2	p_val_adj
S100A10	0	-2.70951	0.169	0.494	0
S100A9	0	-3.83053	0.023	0.299	0
S100A8	0	-3.56654	0.024	0.268	0
S100A6	0	-3.49671	0.216	0.632	0
S100A4	0	-3.61512	0.13	0.658	0
FCER1G	0	-2.30671	0.021	0.262	0
G0S2	0	-3.39001	0.04	0.288	0
AIF1	0	-2.24204	0.018	0.251	0
UPP1	0	-2.00851	0.035	0.264	0
FCN1	0	-3.12896	0.008	0.277	0
CD3E	0	-2.43907	0.02	0.286	0
SRGN	0	-2.87057	0.33	0.613	0
LYZ	0	-4.41271	0.078	0.363	0
IL32	0	-2.82838	0.032	0.266	0
CST3	0	-3.58032	0.074	0.36	0
CFD	0	-1.77717	0.005	0.171	0
TYROBP	0	-3.71443	0.036	0.375	0
CD79A	0	3.66113	0.757	0.008	0
PLAUR	0	-2.45346	0.042	0.259	0
SERPINA1	0	-1.92241	0.014	0.214	0
CD7	0	-2.15779	0.016	0.199	0
CCL5	0	-3.08588	0.031	0.249	6.11552e-304
TNFRSF1B	4.63914e-306	-1.87032	0.022	0.25	1.55476e-301
GABARAPL1	1.22018e-290	-1.85502	0.029	0.247	4.08932e-286
CD3D	1.50762e-288	-1.91025	0.016	0.195	5.05262e-284
NKG7	1.94674e-279	-2.9857	0.017	0.192	6.52431e-275
ANXA1	1.24403e-255	-1.50863	0.012	0.18	4.16925e-251
FYB1	2.41261e-245	-1.595	0.018	0.191	8.08561e-241
MT2A	1.57816e-231	-2.10029	0.069	0.256	5.28905e-227
HCST	2.2087e-223	-1.81792	0.081	0.35	7.40224e-219
SH3BGRL3	5.05566e-218	-1.96611	0.488	0.709	1.69435e-213
LST1	1.7246e-215	-1.74085	0.026	0.229	5.77983e-211
VCAN	6.19097e-208	-1.56661	0.012	0.161	2.07484e-203
IER3	1.99928e-207	-1.74283	0.042	0.204	6.70038e-203
ITGB2	3.17592e-203	-1.8474	0.155	0.408	1.06438e-198
CD74	3.30418e-202	1.56027	0.968	0.633	1.10736e-197
RNF130	8.30441e-202	-1.28824	0.015	0.167	2.78314e-197
PTPRE	2.47649e-197	-1.50861	0.022	0.185	8.29972e-193
ID2	1.47956e-195	-1.82896	0.091	0.274	4.9586e-191
CTSW	6.11023e-194	-1.93249	0.027	0.156	2.04778e-189
GNLY	4.44372e-192	-3.55704	0.028	0.17	1.48927e-187
TMSB10	4.88304e-188	-1.52991	0.816	0.914	1.6365e-183
IFITM2	2.60613e-184	-1.69432	0.082	0.336	8.73418e-180
NINJ1	4.0648e-181	-1.73505	0.093	0.313	1.36228e-176
CD2	1.73957e-180	-1.68707	0.019	0.152	5.83001e-176
ZYX	4.18884e-180	-1.47874	0.053	0.257	1.40385e-175
COTL1	4.53076e-179	-1.774	0.097	0.341	1.51844e-174
IFITM1	1.41952e-177	-2.06167	0.198	0.368	4.75739e-173
LCP2	1.79449e-170	-1.36354	0.026	0.173	6.01404e-166
LGALS3	5.59558e-169	-1.81042	0.176	0.297	1.8753e-164
PPIF	2.12473e-154	-1.58039	0.066	0.202	7.12082e-150
MZB1	1.29872e-151	3.66338	0.447	0.025	4.35252e-147
ARRB2	1.73556e-149	-1.32413	0.041	0.191	5.81654e-145
TSPO	1.09571e-148	-1.60659	0.158	0.327	3.67218e-144
TKT	2.3951e-144	-1.66266	0.115	0.281	8.02692e-140
S100A11	7.42296e-144	-1.82421	0.277	0.412	2.48773e-139
ACTB	4.84113e-142	-1.26087	0.81	0.898	1.62246e-137
ITM2B	9.50333e-142	-1.5069	0.391	0.562	3.18495e-137
DERL3	1.60068e-141	3.42411	0.428	0.017	5.36451e-137
ALDOA	2.03872e-140	-1.49236	0.135	0.291	6.83255e-136
TIMP1	5.10529e-135	-1.93907	0.18	0.334	1.71099e-130
CLEC2B	8.21066e-132	-1.21833	0.041	0.153	2.75172e-127
IGKC	3.17353e-128	4.34981	0.684	0.413	1.06358e-123
IGHG1	2.33341e-127	4.80187	0.511	0.156	7.8202e-123
TMSB4X	7.70558e-125	-0.99261	0.73	0.876	2.58245e-120
FLNA	5.55783e-124	-1.33754	0.055	0.226	1.86265e-119
SLC25A37	1.17549e-122	-1.35133	0.041	0.167	3.93953e-118
ALOX5AP	9.22984e-122	-1.53621	0.064	0.191	3.09329e-117
ACTG1	1.25353e-121	-1.18303	0.501	0.704	4.20109e-117
SPI1	8.6067e-121	-1.56834	0.098	0.242	2.88445e-116
PRDX4	3.24533e-118	2.09904	0.402	0.037	1.08764e-113
VIM	1.3574e-116	-1.48422	0.188	0.354	4.5492e-112
PFN1	1.63907e-116	-1.26035	0.495	0.654	5.49319e-112
GAPDH	1.44131e-115	-1.44922	0.59	0.72	4.8304e-111
H3F3B	5.21509e-114	-1.1368	0.689	0.812	1.74779e-109
FKBP11	5.68944e-114	1.88739	0.441	0.08	1.90676e-109
HERPUD1	8.73811e-113	1.60675	0.534	0.171	2.92849e-108
BCL2A1	2.3246e-109	-1.24026	0.036	0.172	7.79065e-105
TNFAIP3	1.3154e-107	-1.53789	0.091	0.238	4.40842e-103
IGHG3	6.556e-107	3.07831	0.375	0.021	2.19718e-102
SPOCK2	8.47183e-107	-1.47569	0.061	0.232	2.83925e-102
ARL4C	1.59877e-106	-1.1423	0.029	0.173	5.35813e-102
MAP3K8	1.62088e-105	-1.52098	0.098	0.269	5.4322e-101
FTH1	4.17914e-102	-2.01724	0.922	0.878	1.4006e-97
FCGRT	5.96722e-102	-1.24154	0.098	0.189	1.99985e-97
IGHGP	7.72729e-101	2.43708	0.352	0.013	2.58972e-96
FKBP2	3.45715e-100	1.55948	0.422	0.081	1.15863e-95
RGS10	1.17109e-98	-1.12046	0.057	0.182	3.9248e-94
SEC11C	1.28605e-98	1.53856	0.419	0.081	4.31006e-94
CTSB	1.6642e-97	-1.38351	0.133	0.218	5.57739e-93
LEPROTL1	1.17408e-93	-1.37857	0.115	0.233	3.93483e-89
IFITM3	1.13004e-92	-1.42466	0.05	0.16	3.7872e-88
PLPP5	2.74412e-92	1.18122	0.376	0.034	9.19664e-88
IGHG2	8.33296e-91	2.56293	0.345	0.01	2.79271e-86
SSR4	4.50015e-89	2.51473	0.556	0.355	1.50818e-84
H2AFY	6.23982e-89	-0.977595	0.057	0.164	2.09121e-84
TPM3	2.65962e-88	-1.12054	0.273	0.459	8.91346e-84
IGLL5	1.25175e-87	2.00886	0.315	0.006	4.19511e-83
HSP90B1	2.26658e-87	1.53017	0.501	0.202	7.59622e-83
XBP1	7.37047e-87	1.88657	0.452	0.17	2.47014e-82
LDHA	1.28541e-86	-1.43645	0.248	0.327	4.30791e-82
RILPL2	8.32448e-84	-1.07066	0.046	0.179	2.78987e-79
ITM2C	6.02347e-83	1.16845	0.362	0.045	2.01871e-78
IGLV3-1	8.19043e-83	4.11593	0.322	0.01	2.74494e-78
MARCKSL1	1.21738e-82	-1.11074	0.074	0.162	4.07994e-78
SSR3	1.86395e-82	1.14775	0.423	0.108	6.24685e-78
TGFB1	7.68225e-82	-1.15962	0.076	0.208	2.57463e-77
LITAF	6.27349e-80	-1.26484	0.16	0.301	2.1025e-75
APLP2	9.10761e-80	-1.14088	0.075	0.206	3.05232e-75
LMAN1	9.28019e-80	1.02633	0.372	0.057	3.11016e-75
SPCS2	9.73755e-80	0.980721	0.419	0.091	3.26344e-75
CTSS	3.88874e-79	-1.55056	0.231	0.301	1.30327e-74
MANF	7.52728e-78	0.993527	0.343	0.041	2.52269e-73
NEAT1	1.54819e-77	-1.61515	0.33	0.389	5.18859e-73
GNB2	2.82063e-77	-1.15598	0.129	0.235	9.45306e-73
ISG20	4.13063e-77	0.992674	0.441	0.096	1.38434e-72
SLC2A3	3.93087e-76	-1.25192	0.131	0.286	1.31739e-71
SDF2L1	3.99185e-76	1.04616	0.375	0.067	1.33783e-71
PIM2	5.9513e-76	1.1834	0.35	0.044	1.99452e-71
MS4A1	6.20467e-75	2.77787	0.247	0.004	2.07943e-70
PDIA6	1.02458e-74	0.973244	0.409	0.091	3.43378e-70
FCRL5	2.59171e-72	1.10619	0.269	0.003	8.68585e-68
JCHAIN	1.07881e-71	3.42904	0.324	0.033	3.61552e-67
ARHGDIB	2.2464e-71	-1.06733	0.317	0.46	7.52858e-67
HLA-A	1.58423e-70	-0.966055	0.748	0.808	5.30939e-66
PIK3R1	2.08071e-70	-1.07555	0.057	0.172	6.9733e-66
AHNAK	8.62179e-70	-1.10065	0.09	0.236	2.88951e-65
TNFRSF17	8.33208e-68	0.873272	0.247	0.002	2.79241e-63
MYDGF	1.10519e-67	1.06682	0.387	0.103	3.70393e-63
IGHA1	1.11549e-67	4.39885	0.433	0.141	3.73844e-63
TENT5C	6.15375e-67	1.00989	0.365	0.052	2.06237e-62
POU2AF1	3.91243e-66	1.03206	0.259	0.003	1.31121e-61
SELENOM	1.13296e-65	0.763603	0.375	0.079	3.797e-61
CD83	1.75147e-65	2.20133	0.327	0.107	5.86988e-61
IGHM	1.91205e-65	2.43633	0.256	0.011	6.40805e-61
SERPINB1	1.08437e-62	-1.00723	0.091	0.188	3.63415e-58
JSRP1	1.52135e-62	1.07956	0.235	0.003	5.09865e-58
CFL1	5.63239e-62	-0.989733	0.44	0.53	1.88764e-57
LSP1	7.04836e-61	-1.14975	0.337	0.407	2.36219e-56
TXNDC15	1.48539e-60	0.698511	0.291	0.032	4.97812e-56
CALR	1.86907e-60	0.799552	0.55	0.233	6.264e-56
RPN2	4.10154e-60	0.754871	0.388	0.105	1.37459e-55
SPAG4	5.20861e-60	0.790749	0.231	0.004	1.74561e-55
GMFG	1.07352e-59	-1.10167	0.211	0.284	3.5978e-55
SELENOS	2.6976e-59	0.751951	0.382	0.103	9.04072e-55
BTG2	4.24676e-59	0.761148	0.53	0.22	1.42326e-54
CD38	4.27035e-59	0.747504	0.27	0.021	1.43117e-54
RPS24	5.00704e-59	-0.645255	0.883	0.89	1.67806e-54
UBE2J1	8.38082e-58	0.739288	0.417	0.126	2.80875e-53
ERLEC1	1.0449e-57	0.694093	0.344	0.067	3.50188e-53
PDIA4	1.79413e-57	0.717795	0.307	0.045	6.01285e-53
SDC1	1.9201e-57	0.750502	0.232	0.009	6.43504e-53
HLA-DPA1	4.38281e-57	0.685675	0.656	0.323	1.46885e-52
HLA-DQA1	9.52184e-57	1.42939	0.303	0.083	3.19115e-52
CD79B	1.19783e-56	1.1729	0.259	0.014	4.0144e-52
IGKV1-5	1.87949e-56	5.60723	0.686	0.503	6.29891e-52
HIF1A	3.7706e-56	-1.16445	0.186	0.314	1.26368e-51
TMED9	2.22737e-55	0.671524	0.396	0.111	7.46482e-51
CRELD2	8.95918e-55	0.65105	0.304	0.046	3.00258e-50
LCP1	1.35072e-54	-0.946647	0.132	0.272	4.52681e-50
LGALS1	2.0936e-53	-1.41623	0.345	0.372	7.01648e-49
FXYD5	1.00844e-52	-0.818071	0.398	0.516	3.37968e-48
PSAP	1.33821e-52	-1.61084	0.421	0.411	4.48487e-48
H3F3A	1.36264e-52	-0.94727	0.604	0.642	4.56676e-48
MCL1	5.88219e-52	-1.09723	0.195	0.282	1.97136e-47
ZFP36	7.21021e-52	-1.02693	0.262	0.363	2.41643e-47
AC012236.1	1.80595e-51	0.601911	0.196	0.002	6.05245e-47
GPX4	4.48557e-51	-0.995506	0.262	0.33	1.50329e-46
SPCS3	8.57093e-51	0.619555	0.383	0.115	2.87246e-46
TMA7	1.57051e-50	-0.938165	0.45	0.513	5.26339e-46
DEK	1.70543e-50	-0.829716	0.06	0.187	5.71559e-46
HM13	2.10961e-50	0.707548	0.381	0.123	7.07015e-46
SRPRB	3.08842e-49	0.606301	0.24	0.023	1.03505e-44
HLA-DRA	3.67871e-49	0.873249	0.584	0.36	1.23288e-44
KRTCAP2	6.84432e-49	0.614105	0.404	0.14	2.29381e-44
SLAMF7	8.77224e-49	0.557412	0.233	0.019	2.93993e-44
IGHV3-23	1.97601e-48	5.05963	0.234	0.042	6.62241e-44
FKBP1A	7.73296e-48	-0.81445	0.099	0.159	2.59162e-43
MEF2C	1.11044e-47	1.1995	0.244	0.033	3.72154e-43
PTP4A2	3.37103e-47	-0.855065	0.077	0.155	1.12977e-42
SPCS1	9.61461e-47	0.543396	0.44	0.18	3.22224e-42
IGKV3-20	1.08909e-46	5.87118	0.467	0.239	3.64997e-42
EZR	2.13054e-46	1.48137	0.405	0.192	7.1403e-42
FOS	3.64138e-46	-1.08553	0.374	0.47	1.22037e-41
B2M	1.01981e-45	-0.548678	0.963	0.975	3.41779e-41
CORO1A	1.46917e-45	-0.869544	0.243	0.366	4.92378e-41
MYL12A	2.9737e-45	-0.924571	0.283	0.375	9.96605e-41
SEL1L	3.00236e-45	0.706967	0.284	0.044	1.00621e-40
RPN1	4.1473e-45	0.59466	0.357	0.104	1.38993e-40
FAM30A	4.54644e-45	1.15957	0.175	0.003	1.52369e-40
RIOK3	7.12152e-45	-0.895801	0.089	0.17	2.38671e-40
ST6GAL1	1.24746e-44	0.836806	0.21	0.012	4.18073e-40
SEL1L3	1.53287e-44	0.60371	0.233	0.02	5.13726e-40
CD19	3.47685e-44	1.07359	0.184	0.001	1.16523e-39
MSN	5.58493e-44	-0.884501	0.107	0.211	1.87173e-39
MTCH1	1.24688e-43	-0.84552	0.09	0.164	4.17879e-39
TMBIM6	1.50241e-43	0.471391	0.499	0.234	5.03518e-39
CNN2	2.95307e-43	-0.854428	0.129	0.23	9.89691e-39
ICAM2	8.92013e-43	0.464319	0.229	0.023	2.98949e-38
HLA-DRB1	1.00122e-42	0.989962	0.55	0.36	3.3555e-38
TMEM208	2.91578e-42	0.503724	0.266	0.044	9.77193e-38
SEC61B	4.97586e-42	0.535936	0.505	0.265	1.66761e-37
PTPRC	5.4046e-42	-0.825495	0.189	0.315	1.8113e-37
MT-CO3	2.06527e-41	-0.364645	0.952	0.934	6.92153e-37
DNAJB9	4.5988e-41	0.488687	0.262	0.04	1.54124e-36
RRBP1	1.16973e-40	0.765838	0.308	0.075	3.92024e-36
SAT1	1.25716e-40	-1.28204	0.421	0.441	4.21323e-36
RASSF6	2.52702e-40	0.675484	0.167	0.003	8.46907e-36
ARSA	2.68129e-40	0.510551	0.245	0.034	8.98606e-36
LMAN2	5.32516e-40	0.470994	0.334	0.093	1.78467e-35
ZFP36L2	5.96878e-40	-1.03234	0.341	0.428	2.00038e-35
NUCB2	6.12014e-40	0.432381	0.272	0.052	2.0511e-35
MALAT1	7.50501e-40	-0.401955	0.998	0.995	2.51523e-35
TCF4	8.12618e-40	1.06285	0.2	0.02	2.72341e-35
MYL12B	1.25661e-39	-0.8256	0.252	0.341	4.21141e-35
ANXA5	6.1278e-39	-1.003	0.214	0.225	2.05367e-34
MYH9	1.44427e-38	-0.827976	0.124	0.245	4.84032e-34
KDELR2	8.56313e-38	0.420634	0.331	0.093	2.86985e-33
LDHB	1.17257e-37	-1.05901	0.253	0.276	3.92977e-33
CADM1	1.76333e-37	0.428666	0.17	0.009	5.90962e-33
CHPF	2.52201e-37	0.432074	0.19	0.017	8.45226e-33
RARRES3	4.6671e-37	-1.04806	0.141	0.167	1.56413e-32
TALDO1	4.90633e-37	-0.868461	0.142	0.178	1.64431e-32
BHLHE40	6.78357e-37	-0.837912	0.084	0.151	2.27345e-32
ZFAND5	9.00102e-37	-0.679696	0.071	0.153	3.0166e-32
RGCC	3.3531e-36	-1.03495	0.183	0.195	1.12376e-31
HMGN2	7.1396e-36	-0.814343	0.231	0.299	2.39276e-31
CD27	8.55369e-36	0.475583	0.264	0.05	2.86669e-31
TOR3A	1.46296e-35	0.630557	0.248	0.046	4.90296e-31
PPP1R18	4.44505e-35	-0.817492	0.098	0.166	1.48971e-30
IRF4	4.79009e-35	0.743831	0.189	0.018	1.60535e-30
TMEM59	5.07725e-35	0.419587	0.402	0.176	1.70159e-30
RPS14	6.10359e-35	-0.545749	0.942	0.923	2.04556e-30
TPT1	6.83517e-35	-0.627023	0.933	0.916	2.29074e-30
MT-CO1	8.76726e-35	-0.541893	0.966	0.944	2.93826e-30
RALGPS2	8.77683e-35	0.944073	0.162	0.008	2.94147e-30
CD99	1.25949e-34	-0.976716	0.342	0.369	4.22104e-30
VASP	1.61131e-34	-0.709004	0.087	0.177	5.40016e-30
RPS12	2.45147e-34	-0.449609	0.951	0.94	8.21586e-30
EAF2	3.77971e-34	0.512545	0.17	0.012	1.26673e-29
CALM1	8.44198e-34	-0.82564	0.534	0.557	2.82925e-29
PRDX1	3.68225e-33	0.337482	0.374	0.129	1.23407e-28
IGHA2	5.41028e-33	2.43731	0.153	0.017	1.8132e-28
NCF1	5.96631e-33	0.542325	0.389	0.141	1.99955e-28
SNHG15	7.91519e-33	-0.760526	0.091	0.151	2.6527e-28
UBE2D3	1.06075e-32	-0.756324	0.332	0.385	3.555e-28
RAC1	1.70244e-32	-0.734989	0.11	0.156	5.70554e-28
LAMTOR4	1.72094e-32	-0.882952	0.208	0.235	5.76754e-28
TSPAN13	1.79779e-32	0.538665	0.159	0.01	6.0251e-28
HLA-DQB1	1.80697e-32	1.03424	0.292	0.119	6.05587e-28
CDC42	2.48474e-32	-0.735662	0.234	0.316	8.32736e-28
RBPJ	3.05365e-32	-0.863413	0.118	0.178	1.0234e-27
ST6GALNAC4	3.78889e-32	0.489149	0.193	0.023	1.26981e-27
CLIC1	3.83226e-32	-0.875151	0.412	0.431	1.28434e-27
PKM	5.61019e-32	-0.911844	0.232	0.28	1.8802e-27
RPL28	5.79416e-32	-0.316426	0.965	0.948	1.94185e-27
C11orf24	6.08507e-32	0.385153	0.168	0.014	2.03935e-27
GPSM3	6.27047e-32	-0.770719	0.221	0.295	2.10148e-27
NANS	1.52087e-31	0.366801	0.231	0.044	5.09704e-27
PABPC1	1.7139e-31	-0.694688	0.555	0.579	5.74397e-27
PTP4A3	1.93283e-31	0.569182	0.152	0.009	6.4777e-27
DNAJB6	2.92328e-31	-0.795746	0.133	0.202	9.79709e-27
CAPZB	1.83021e-30	-0.748505	0.19	0.256	6.13377e-26
EIF1	2.3374e-30	-0.621351	0.888	0.862	7.83355e-26
DAD1	2.8381e-30	0.271856	0.354	0.125	9.51162e-26
ALG5	3.59405e-30	0.276467	0.228	0.041	1.20451e-25
RHOG	4.36565e-30	-0.662019	0.146	0.249	1.4631e-25
HLA-DRB5	6.70895e-30	0.969262	0.433	0.279	2.24844e-25
ARF5	1.0108e-29	-0.718008	0.138	0.208	3.38759e-25
SIL1	1.01275e-29	0.378109	0.189	0.027	3.39414e-25
DAZAP2	1.12071e-29	-0.644985	0.256	0.338	3.75594e-25
ERGIC3	1.18833e-29	0.32651	0.364	0.14	3.98256e-25
C9orf78	2.29222e-29	-0.791397	0.125	0.181	7.68215e-25
HLA-DPB1	2.66798e-29	0.862808	0.417	0.268	8.94145e-25
TMEM258	3.1403e-29	0.354066	0.43	0.21	1.05244e-24
RPL34	3.17629e-29	-0.374076	0.941	0.924	1.0645e-24
TPD52	3.44975e-29	0.494232	0.158	0.012	1.15615e-24
RPS5	3.7219e-29	0.369085	0.869	0.683	1.24736e-24
CHCHD10	4.37303e-29	0.458882	0.341	0.119	1.46558e-24
ZFP36L1	4.58172e-29	-0.598708	0.214	0.349	1.53552e-24
IGLC2	1.76399e-28	2.86723	0.199	0.052	5.91185e-24
PTMA	2.23204e-28	-0.312967	0.916	0.891	7.48045e-24
IGKV4-1	3.61233e-28	5.0771	0.286	0.092	1.21064e-23
TSC22D3	3.6479e-28	1.14233	0.477	0.278	1.22256e-23
SEC61G	4.91531e-28	0.332475	0.392	0.165	1.64732e-23
ARL6IP5	5.0392e-28	-0.794063	0.168	0.217	1.68884e-23
ENO1	8.78851e-28	-0.782645	0.205	0.251	2.94538e-23
RPL30	9.08717e-28	-0.291505	0.94	0.93	3.04548e-23
SPATS2	9.5677e-28	0.49752	0.152	0.013	3.20652e-23
GMPPB	1.38808e-27	0.35398	0.151	0.014	4.652e-23
ANXA2	1.55626e-27	-0.867878	0.183	0.204	5.21566e-23
IGKV3-15	1.75232e-27	5.35394	0.2	0.037	5.87272e-23
ARPC3	1.88282e-27	-0.757873	0.39	0.413	6.31009e-23
CHID1	3.35861e-27	0.301666	0.183	0.027	1.12561e-22
SEC61A1	3.54149e-27	0.354137	0.241	0.053	1.1869e-22
IGLV6-57	3.74961e-27	3.37315	0.23	0.058	1.25664e-22
TMED10	5.69257e-27	0.367715	0.381	0.16	1.90781e-22
SELENOK	7.44689e-27	0.277776	0.413	0.19	2.49575e-22
CCPG1	8.45467e-27	0.363657	0.231	0.047	2.8335e-22
ATP6V0C	1.07716e-26	-0.809667	0.238	0.263	3.61e-22
FTL	1.19256e-26	-1.55885	0.885	0.819	3.99674e-22
DNAJB11	1.30261e-26	0.365317	0.225	0.047	4.36556e-22
ZBTB38	1.48655e-26	0.356043	0.221	0.041	4.98202e-22
SEC11A	1.60596e-26	-0.746925	0.151	0.182	5.38222e-22
PRR13	1.852e-26	-0.795215	0.213	0.248	6.20678e-22
ATP2B1-AS1	1.87102e-26	-0.795732	0.111	0.167	6.27054e-22
SLC50A1	1.98591e-26	0.382389	0.183	0.028	6.65556e-22
FNDC3A	2.04698e-26	0.381125	0.184	0.028	6.86024e-22
ARF4	2.07199e-26	0.287412	0.337	0.113	6.94406e-22
LY96	2.92495e-26	0.297441	0.204	0.038	9.80267e-22
VOPP1	3.20782e-26	0.459355	0.262	0.073	1.07507e-21
MEI1	3.37575e-26	0.297748	0.19	0.028	1.13135e-21
RPS3	3.48456e-26	-0.494538	0.918	0.889	1.16781e-21
HDLBP	3.84096e-26	0.432171	0.251	0.065	1.28726e-21
ERGIC2	7.1483e-26	0.299503	0.189	0.029	2.39568e-21
CD48	2.89549e-25	-0.616373	0.152	0.256	9.70396e-21
ASAH1	2.94711e-25	-0.78859	0.163	0.183	9.87695e-21
TSPAN3	4.02319e-25	0.519153	0.166	0.025	1.34833e-20
SYVN1	6.72563e-25	0.385207	0.166	0.02	2.25403e-20
PPIB	6.93985e-25	0.379516	0.509	0.323	2.32582e-20
ATP6AP2	8.14488e-25	-0.723189	0.133	0.151	2.72967e-20
SEPT9	1.03819e-24	-0.63026	0.103	0.174	3.47939e-20
PLP2	1.26047e-24	-0.854045	0.286	0.291	4.22434e-20
HAX1	1.56599e-24	0.264892	0.23	0.054	5.24828e-20
TYMP	2.98824e-24	-0.905461	0.196	0.201	1.00148e-19
SYNGR2	5.1523e-24	0.761522	0.375	0.183	1.72674e-19
VSIR	6.9729e-24	-0.975642	0.228	0.209	2.3369e-19
SARAF	7.72558e-24	-0.715263	0.486	0.492	2.58915e-19
MT-CO2	8.26258e-24	-0.280791	0.992	0.972	2.76912e-19
HNRNPA0	1.49853e-23	-0.581354	0.203	0.28	5.02217e-19
GSTK1	1.92573e-23	-0.753757	0.244	0.267	6.45389e-19
SRPRA	2.0598e-23	0.302471	0.29	0.088	6.90323e-19
SEC13	3.36365e-23	0.252277	0.263	0.074	1.12729e-18
PRDX6	4.43547e-23	-0.725605	0.155	0.174	1.4865e-18
ANP32B	4.59302e-23	-0.690208	0.232	0.271	1.53931e-18
DUSP2	5.60908e-23	-0.913557	0.163	0.198	1.87983e-18
HLA-B	7.12845e-23	-0.496784	0.941	0.925	2.38903e-18
EEF1A1	7.4882e-23	-0.304561	0.978	0.957	2.5096e-18
ANXA11	1.15975e-22	-0.674144	0.118	0.161	3.88679e-18
LAX1	2.23402e-22	0.311119	0.15	0.017	7.4871e-18
AKR1A1	2.33589e-22	0.278568	0.272	0.084	7.8285e-18
ATF5	2.51196e-22	0.455769	0.15	0.026	8.41859e-18
NACA	2.9369e-22	-0.510374	0.812	0.782	9.84272e-18
ARL1	4.85187e-22	0.2617	0.159	0.024	1.62605e-17
NDFIP1	5.66097e-22	-0.83598	0.162	0.157	1.89722e-17
BTG1	5.90859e-22	-0.524888	0.384	0.451	1.9802e-17
FNDC3B	8.66852e-22	0.34607	0.188	0.04	2.90517e-17
RPL11	9.42446e-22	-0.298177	0.939	0.91	3.15851e-17
TUBB	9.74449e-22	-0.749156	0.152	0.185	3.26577e-17
RPS3A	2.43557e-21	-0.304344	0.905	0.891	8.16257e-17
LY6E	5.26594e-21	-0.780521	0.211	0.225	1.76483e-16
PRCC	6.3651e-21	0.379662	0.153	0.024	2.1332e-16
RNF213	6.47186e-21	-0.839334	0.156	0.187	2.16898e-16
ATP5MC2	7.32183e-21	-0.704256	0.513	0.504	2.45384e-16
POLD4	8.89788e-21	0.551058	0.26	0.089	2.98204e-16
PGAM1	1.34436e-20	-0.782277	0.197	0.198	4.50549e-16
PSMA7	1.62673e-20	-0.778313	0.269	0.266	5.45183e-16
HSPA5	1.78806e-20	0.284495	0.452	0.255	5.9925e-16
ELL2	2.02593e-20	0.340473	0.231	0.062	6.78971e-16
GRINA	2.3484e-20	-0.704788	0.156	0.18	7.87042e-16
HIST1H2AC	3.74946e-20	0.251225	0.19	0.04	1.25659e-15
AES	4.11971e-20	-0.640146	0.095	0.164	1.38068e-15
RNF145	4.15107e-20	-0.503545	0.091	0.164	1.39119e-15
MYL6	4.50897e-20	-0.760446	0.567	0.552	1.51114e-15
CYBA	4.89983e-20	0.285178	0.621	0.47	1.64213e-15
IGKV1-16	5.31791e-20	5.2451	0.209	0.061	1.78224e-15
BTF3	6.02227e-20	-0.536769	0.55	0.551	2.0183e-15
ATP5MG	8.33103e-20	-0.693121	0.524	0.512	2.79206e-15
HSPA1A	8.37485e-20	-0.389986	0.461	0.218	2.80675e-15
ELOB	9.11555e-20	-0.829883	0.413	0.395	3.05499e-15
MT-ND1	1.11076e-19	-0.450153	0.875	0.818	3.72261e-15
CD37	1.21042e-19	0.871163	0.546	0.405	4.0566e-15
RASSF5	1.2496e-19	-0.571714	0.098	0.169	4.1879e-15
RPL6	1.35337e-19	-0.466299	0.863	0.833	4.5357e-15
TPI1	1.39471e-19	-0.87221	0.313	0.292	4.67423e-15
UQCRB	1.44415e-19	-0.620491	0.408	0.418	4.83992e-15
EIF3K	2.27392e-19	-0.703391	0.429	0.419	7.62081e-15
SLC25A5	4.31934e-19	-0.686274	0.311	0.314	1.44758e-14
MBNL1	1.25782e-18	-0.624573	0.168	0.231	4.21546e-14
PAXX	1.32084e-18	-0.755673	0.154	0.163	4.42668e-14
HSH2D	1.46154e-18	0.384903	0.163	0.03	4.89819e-14
IGLV2-18	1.49427e-18	4.88049	0.401	0.239	5.0079e-14
CALM3	2.5317e-18	-0.693909	0.166	0.171	8.48475e-14
HLA-E	2.5867e-18	-0.588007	0.666	0.651	8.66905e-14
UBA52	4.7495e-18	-0.37006	0.814	0.782	1.59175e-13
RPL10	8.25391e-18	-0.303253	0.965	0.948	2.76621e-13
IGKV1-9	1.28577e-17	4.89759	0.234	0.081	4.30914e-13
RPS28	1.28649e-17	-0.297518	0.957	0.928	4.31154e-13
TAGAP	1.85041e-17	0.708325	0.188	0.066	6.20147e-13
PCBP2	3.85601e-17	-0.521486	0.591	0.576	1.2923e-12
RPL7	7.73341e-17	-0.532434	0.638	0.615	2.59178e-12
SOD1	8.23184e-17	-0.792781	0.197	0.189	2.75882e-12
RPL35A	1.7599e-16	-0.386096	0.916	0.877	5.89814e-12
CSNK1A1	1.87243e-16	-0.573688	0.131	0.155	6.27525e-12
TUBA4A	2.43368e-16	-0.730281	0.173	0.173	8.15624e-12
PFDN5	2.54988e-16	-0.477449	0.693	0.664	8.54565e-12
YWHAB	3.48424e-16	-0.642555	0.344	0.347	1.16771e-11
PGK1	6.0017e-16	-0.699635	0.259	0.258	2.01141e-11
RPS13	6.46649e-16	-0.309787	0.92	0.878	2.16718e-11
BZW1	9.14823e-16	-0.492367	0.173	0.23	3.06594e-11
CD44	1.12078e-15	-0.62701	0.377	0.376	3.7562e-11
ITGB1	6.3574e-15	-0.633841	0.152	0.175	2.13062e-10
ARPC2	6.63101e-15	-0.581175	0.437	0.425	2.22232e-10
PLCG2	7.63409e-15	0.383163	0.322	0.158	2.55849e-10
RGS2	8.72711e-15	-0.59771	0.136	0.193	2.9248e-10
SEC14L1	8.94641e-15	0.253144	0.228	0.077	2.9983e-10
RPL14	9.72758e-15	-0.353371	0.869	0.836	3.2601e-10
PPDPF	1.17496e-14	-0.502622	0.423	0.428	3.93776e-10
RPS7	1.46657e-14	-0.27169	0.912	0.884	4.91506e-10
RPL31	1.71121e-14	-0.415456	0.634	0.617	5.73495e-10
ATP6V1G1	2.03877e-14	-0.637873	0.31	0.298	6.83272e-10
POU2F2	2.17025e-14	0.3257	0.152	0.04	7.27337e-10
PNRC1	2.65099e-14	-0.438032	0.419	0.444	8.88453e-10
RNF7	3.03896e-14	-0.610459	0.156	0.162	1.01848e-09
RPL41	3.48929e-14	-0.266697	0.991	0.962	1.1694e-09
FOSB	3.86969e-14	-0.546666	0.132	0.167	1.29689e-09
EID1	5.00995e-14	-0.631536	0.167	0.169	1.67904e-09
PPM1K	6.13863e-14	0.392916	0.152	0.041	2.0573e-09
RPS15A	6.31743e-14	-0.358526	0.882	0.837	2.11722e-09
TMEM243	6.49926e-14	0.504389	0.196	0.069	2.17816e-09
KLF3	7.04318e-14	-0.382124	0.091	0.154	2.36045e-09
ATP6V1F	8.63915e-14	-0.612187	0.204	0.199	2.89532e-09
COX8A	8.74071e-14	-0.723418	0.35	0.311	2.92936e-09
NR4A2	1.64696e-13	-0.437933	0.09	0.156	5.51963e-09
SP140	2.43857e-13	0.35063	0.154	0.048	8.17261e-09
JUNB	2.70402e-13	-0.571668	0.494	0.505	9.06224e-09
SRSF5	2.78486e-13	-0.487374	0.269	0.29	9.33318e-09
PIK3IP1	2.93115e-13	-0.535388	0.103	0.169	9.82347e-09
HNRNPM	3.80447e-13	-0.527461	0.139	0.162	1.27503e-08
COMMD6	4.26118e-13	-0.466056	0.339	0.36	1.42809e-08
SRRM1	4.26466e-13	-0.500552	0.234	0.268	1.42926e-08
RBM6	4.47521e-13	0.331421	0.166	0.052	1.49982e-08
EIF4H	7.83922e-13	-0.532923	0.149	0.169	2.62724e-08
UBE2D2	7.9596e-13	-0.596184	0.296	0.288	2.66758e-08
CAST	1.7622e-12	-0.530688	0.185	0.209	5.90585e-08
HCLS1	1.89054e-12	-0.578824	0.187	0.193	6.33597e-08
CYCS	2.806e-12	0.253149	0.235	0.092	9.40403e-08
CIB1	3.4486e-12	-0.525212	0.258	0.268	1.15577e-07
POLR1D	4.03824e-12	-0.497836	0.136	0.156	1.35338e-07
ID3	4.48863e-12	0.557258	0.156	0.065	1.50432e-07
CCNI	5.518e-12	-0.517612	0.488	0.461	1.8493e-07
SRSF3	5.62426e-12	-0.484991	0.21	0.228	1.88491e-07
STK17B	7.27295e-12	-0.556279	0.242	0.271	2.43746e-07
HSPA8	9.60457e-12	-0.814353	0.402	0.353	3.21887e-07
PRELID1	1.17842e-11	-0.764792	0.287	0.24	3.94935e-07
GNG5	1.60976e-11	-0.758592	0.358	0.307	5.39494e-07
MT-CYB	2.43406e-11	-0.308519	0.943	0.899	8.15751e-07
H2AFV	3.86137e-11	-0.67533	0.189	0.169	1.2941e-06
SMARCB1	3.99868e-11	0.316016	0.159	0.053	1.34012e-06
ATP5F1E	4.22521e-11	-0.566758	0.636	0.597	1.41604e-06
NDUFB9	5.52439e-11	-0.64285	0.232	0.205	1.85144e-06
HMGB1	5.86181e-11	-0.546568	0.527	0.489	1.96453e-06
AKAP13	8.56649e-11	-0.466379	0.135	0.174	2.87097e-06
GABARAP	9.56453e-11	-0.660216	0.396	0.355	3.20546e-06
SNX9	1.2923e-10	0.788685	0.15	0.099	4.33101e-06
EIF3G	1.31588e-10	-0.561795	0.25	0.242	4.41004e-06
MGAT1	1.35411e-10	-0.654643	0.17	0.136	4.53815e-06
SIVA1	1.61844e-10	-0.589431	0.179	0.165	5.42403e-06
RPS26	2.30523e-10	-0.576276	0.591	0.562	7.72576e-06
NDUFS5	2.74938e-10	-0.682003	0.294	0.246	9.21426e-06
RPL24	3.19251e-10	-0.348657	0.832	0.785	1.06994e-05
TPM4	3.65776e-10	-0.487006	0.192	0.208	1.22586e-05
EIF3H	4.99869e-10	-0.410043	0.278	0.288	1.67526e-05
SYF2	7.15408e-10	-0.398596	0.148	0.184	2.39762e-05
USP15	7.37339e-10	-0.425171	0.142	0.176	2.47112e-05
DRAP1	9.24142e-10	-0.56336	0.211	0.195	3.09717e-05
RPL38	1.09562e-09	-0.30289	0.752	0.7	3.67187e-05
HNRNPH3	1.13507e-09	-0.405062	0.136	0.17	3.80406e-05
JAK1	1.15921e-09	-0.485174	0.21	0.234	3.88497e-05
HLA-DMA	1.20779e-09	0.424582	0.315	0.186	4.0478e-05
H2AFZ	1.40586e-09	-0.75352	0.279	0.224	4.71159e-05
PAIP2	1.52801e-09	-0.466497	0.171	0.177	5.12097e-05
BRK1	1.53564e-09	-0.533302	0.187	0.174	5.14655e-05
GABARAPL2	1.69733e-09	0.278535	0.207	0.087	5.68842e-05
HNRNPDL	1.80545e-09	-0.462136	0.28	0.275	6.05077e-05
UBC	2.17848e-09	-0.413435	0.778	0.727	7.30096e-05
LMBRD1	2.64438e-09	0.46502	0.168	0.07	8.86239e-05
LAMTOR1	2.70725e-09	-0.525075	0.169	0.157	9.07307e-05
CNPY3	2.88463e-09	-0.401417	0.139	0.166	9.66757e-05
VAMP8	3.0452e-09	-0.592072	0.193	0.166	0.000102057
RBM3	4.47996e-09	-0.302612	0.356	0.368	0.000150141
NPM1	4.62225e-09	-0.502056	0.488	0.448	0.00015491
RPS11	7.46206e-09	0.273334	0.765	0.598	0.000250084
TMEM50A	8.116e-09	-0.521526	0.2	0.18	0.000272
MT-ND4	1.28532e-08	-0.415388	0.724	0.662	0.000430762
VAPA	1.51989e-08	-0.5001	0.189	0.184	0.000509375
RHOA	1.75403e-08	-0.462358	0.503	0.455	0.000587847
FUS	1.99725e-08	-0.405914	0.147	0.178	0.000669358
ATP5MPL	2.28638e-08	-0.606579	0.293	0.245	0.000766258
CYTOR	2.88881e-08	-0.748171	0.163	0.125	0.000968155
EIF3E	3.14828e-08	-0.432661	0.254	0.253	0.00105511
EIF3F	3.9061e-08	-0.34043	0.396	0.382	0.00130909
COX4I1	4.50201e-08	-0.336867	0.666	0.612	0.0015088
LSM7	5.41547e-08	0.317031	0.279	0.154	0.00181494
HNRNPU	6.04731e-08	-0.412794	0.191	0.212	0.0020267
EIF3L	6.04955e-08	-0.352406	0.262	0.267	0.00202745
TAX1BP1	6.24756e-08	-0.359425	0.158	0.172	0.00209381
DDX3X	6.41592e-08	-0.391096	0.15	0.167	0.00215023
SLC25A3	7.1595e-08	-0.401357	0.302	0.281	0.00239943
ARF1	8.19071e-08	-0.504866	0.372	0.323	0.00274504
ATP6V0B	2.16879e-07	-0.693192	0.344	0.278	0.00726848
CCDC85B	2.23759e-07	-0.48277	0.154	0.149	0.00749905
NFKBIA	2.39772e-07	-0.321222	0.395	0.422	0.00803573
SF3B5	2.56877e-07	-0.570973	0.237	0.204	0.00860898
DNAJB1	2.86141e-07	-0.673941	0.285	0.252	0.00958973
RPL36AL	2.98734e-07	-0.549605	0.541	0.493	0.0100118
RAB5IF	3.0594e-07	-0.574778	0.189	0.154	0.0102533
ARL6IP4	3.42516e-07	-0.458731	0.172	0.161	0.0114791
NAP1L1	3.90869e-07	-0.382057	0.183	0.198	0.0130996
ARHGDIA	4.9103e-07	-0.445257	0.2	0.188	0.0164564
NR3C1	5.24122e-07	-0.455625	0.161	0.169	0.0175654
DDX5	6.3923e-07	-0.36448	0.574	0.52	0.0214232
CTSH	6.53342e-07	0.256548	0.279	0.15	0.0218961
APRT	1.01826e-06	-0.543231	0.265	0.227	0.0341261
TRIR	1.18927e-06	-0.426713	0.317	0.29	0.0398572
IGLV2-11	1.64187e-06	4.03307	0.173	0.092	0.0550257
STAT3	1.78803e-06	-0.461674	0.153	0.154	0.0599242
EIF1B	1.87907e-06	0.474791	0.241	0.162	0.062975
PPP1CA	1.88776e-06	-0.546013	0.234	0.191	0.0632665
DUSP1	1.92622e-06	-0.348635	0.339	0.346	0.0645553
AMFR	2.10695e-06	-0.434138	0.493	0.45	0.0706123
CNBP	2.18598e-06	-0.460185	0.412	0.358	0.0732611
COX5B	2.18734e-06	-0.554625	0.39	0.33	0.0733065
RPL5	2.32095e-06	-0.329026	0.822	0.751	0.0777842
RACK1	2.39136e-06	-0.254119	0.849	0.782	0.0801441
SAT2	2.61321e-06	-0.551844	0.172	0.137	0.0875792
RAP1B	2.63684e-06	-0.359543	0.176	0.17	0.0883712
SLC7A5	3.33501e-06	-0.441229	0.194	0.176	0.11177
CAP1	3.4366e-06	-0.429421	0.15	0.139	0.115174
CDC37	3.82165e-06	-0.461987	0.19	0.174	0.128079
FKBP8	4.59198e-06	-0.488083	0.19	0.167	0.153896
SUMO2	5.94865e-06	-0.487463	0.341	0.289	0.199363
CIRBP	6.36132e-06	-0.361066	0.464	0.418	0.213193
EIF4G2	7.11127e-06	-0.464973	0.229	0.2	0.238327
YWHAQ	7.94245e-06	-0.455902	0.151	0.136	0.266183
FAM177A1	8.37226e-06	-0.481604	0.152	0.136	0.280588
HSPA6	8.39567e-06	-0.260512	0.163	0.07	0.281373
COX6C	8.71182e-06	-0.482688	0.348	0.288	0.291968
TOMM7	8.74029e-06	-0.360684	0.591	0.535	0.292922
TXNIP	8.94071e-06	-0.307447	0.402	0.384	0.299639
NSA2	1.00978e-05	-0.307381	0.166	0.175	0.338418
SH3BGRL	1.02098e-05	-0.380987	0.17	0.159	0.342173
UBE2B	1.08522e-05	-0.394206	0.204	0.19	0.363702
MT-ND2	1.11272e-05	-0.281287	0.727	0.666	0.372916
DDX24	1.17697e-05	-0.398618	0.244	0.229	0.39445
HINT1	1.22495e-05	-0.334477	0.481	0.437	0.41053
MRPL41	1.54967e-05	-0.596821	0.197	0.148	0.519357
CORO1B	1.75975e-05	-0.506828	0.152	0.115	0.589764
SRP14	2.16722e-05	-0.434649	0.46	0.4	0.726322
GRB2	2.32488e-05	-0.442393	0.302	0.265	0.779162
YBX1	2.8685e-05	-0.294137	0.539	0.474	0.961348
SERBP1	3.23233e-05	-0.436027	0.257	0.217	1
RNH1	3.35466e-05	-0.408321	0.152	0.127	1
HNRNPK	3.46652e-05	-0.329373	0.233	0.222	1
HSPA9	3.58896e-05	-0.394158	0.153	0.142	1
POMP	3.60699e-05	-0.464007	0.22	0.176	1
ZC3H15	3.73568e-05	-0.399194	0.18	0.16	1
UQCRFS1	4.68252e-05	-0.364201	0.208	0.174	1
DDX21	5.53362e-05	0.357543	0.193	0.133	1
TOMM20	6.20318e-05	-0.386029	0.26	0.229	1
SCAND1	6.39512e-05	-0.454504	0.247	0.206	1
CHCHD2	6.89005e-05	-0.440895	0.492	0.435	1
B4GALT1	7.87322e-05	-0.316418	0.154	0.165	1
TMEM219	0.000121942	-0.48086	0.233	0.182	1
ARPC5	0.000139925	-0.383165	0.155	0.137	1
C12orf57	0.000156837	-0.418999	0.233	0.183	1
CDKN1A	0.000157349	-0.425269	0.269	0.24	1
FOXP1	0.000173481	0.535914	0.161	0.129	1
COX7B	0.000176211	-0.516419	0.296	0.232	1
PPIA	0.000186211	-0.328056	0.597	0.527	1
HNRNPA3	0.000227435	-0.357052	0.226	0.202	1
ITSN2	0.000229918	0.254523	0.15	0.094	1
RPL18A	0.000270697	0.286348	0.952	0.892	1
HMGN1	0.000293041	-0.430089	0.231	0.195	1
RBM17	0.000298362	-0.371817	0.159	0.141	1
SF3B1	0.000316039	-0.326954	0.18	0.172	1
ATP5PD	0.000338956	-0.461756	0.209	0.156	1
ELF1	0.000421174	-0.250269	0.175	0.183	1
HNRNPC	0.000542528	-0.265043	0.255	0.239	1
C9orf16	0.000634034	-0.425656	0.279	0.227	1
RWDD1	0.000711124	-0.436146	0.243	0.185	1
CSTB	0.000902548	-0.530592	0.228	0.158	1
UBE2L3	0.000906818	-0.400123	0.156	0.126	1
RBM39	0.000940786	-0.260324	0.4	0.364	1
DCTN3	0.000941759	-0.45225	0.15	0.1	1
RBM8A	0.00102988	-0.433303	0.203	0.163	1
DDIT4	0.00115563	-0.560264	0.253	0.211	1
RAC2	0.00122697	-0.413529	0.32	0.263	1
HIGD2A	0.00126026	-0.310324	0.196	0.166	1
ST13	0.00135723	-0.298983	0.193	0.172	1
ATP5PB	0.0014607	-0.421369	0.237	0.181	1
PPP1R2	0.00178757	-0.412834	0.193	0.167	1
MT-ATP8	0.00192207	-0.286591	0.803	0.716	1
TXN	0.00267357	-0.600003	0.229	0.155	1
PSMD7	0.00284271	-0.362262	0.174	0.143	1
EIF3M	0.00342497	-0.270846	0.183	0.159	1
SEPT7	0.00368235	-0.276557	0.191	0.183	1
ELOC	0.00398911	-0.334422	0.151	0.116	1
MDH2	0.00455896	-0.374732	0.191	0.147	1
NDUFB7	0.00534845	-0.250257	0.272	0.142	1
TNFSF13B	0.00537351	-0.386104	0.631	0.535	1
SNRPD2	0.00567786	-0.368291	0.351	0.292	1
PSME1	0.00617123	-0.442385	0.447	0.361	1
HLA-F	0.0061983	-0.461937	0.228	0.173	1
HNRNPF	0.00674574	-0.276184	0.174	0.153	1
ATP5F1D	0.00694951	-0.460179	0.381	0.299	1
SERF2	0.00722126	-0.415201	0.637	0.579	1
ANAPC11	0.0074156	-0.266075	0.266	0.139	1
CLDN11	0.00803732	-0.351899	0.295	0.259	1
ATP5F1C	0.00850176	-0.345441	0.183	0.139	1
SEM1	0.0108139	-0.495618	0.2	0.131	1
COX7C	0.0116739	-0.37382	0.577	0.488	1
ATP5ME	0.0125456	-0.465783	0.248	0.184	1
SON	0.0127985	-0.290158	0.378	0.318	1
ATP5F1B	0.0150879	-0.447486	0.356	0.267	1
SRA1	0.016221	-0.352149	0.153	0.111	1
ACAP1	0.0174329	-0.413172	0.155	0.122	1
ARID5B	0.0180344	-0.359171	0.412	0.339	1
STK4	0.018613	-0.268784	0.196	0.179	1
RAB2A	0.020055	-0.406627	0.238	0.177	1
COX6B1	0.0205818	-0.470702	0.385	0.292	1
XRCC6	0.0235729	-0.251996	0.183	0.148	1
SLC25A6	0.0243547	-0.346327	0.567	0.471	1
FAM96B	0.0245768	-0.433804	0.176	0.115	1
SKP1	0.025549	-0.281986	0.187	0.149	1
EMD	0.0260295	-0.312662	0.194	0.147	1
IRF1	0.027472	-0.310118	0.297	0.252	1
WDR83OS	0.0355726	-0.454142	0.251	0.179	1
TOMM22	0.0358535	-0.272902	0.152	0.116	1
AXL	0.0423034	-0.301179	0.196	0.16	1
PRPF40A	0.0432707	-0.25534	0.151	0.121	1
GSTP1	0.0452178	-0.522513	0.434	0.368	1
SAP18	0.0459214	-0.332093	0.27	0.203	1
VDAC2	0.0512018	-0.318372	0.203	0.149	1
OXA1L	0.0575934	-0.26216	0.221	0.166	1
MLF2	0.065295	-0.327663	0.179	0.129	1
UQCRC1	0.0715043	-0.323794	0.158	0.103	1
REL	0.0760765	0.307927	0.263	0.262	1
SURF4	0.086262	-0.403156	0.173	0.11	1
DHRS7	0.0971624	-0.463927	0.22	0.135	1
EMC3	0.116708	-0.307773	0.158	0.109	1
NDUFB2	0.133895	-0.458885	0.268	0.177	1
SF3B2	0.144144	-0.339636	0.228	0.164	1
POLR2L	0.167763	-0.490808	0.33	0.229	1
VPS28	0.1804	-0.265929	0.186	0.131	1
CDKN1B	0.182903	-0.282765	0.156	0.11	1
HNRNPA2B1	0.188	-0.337899	0.429	0.331	1
TERF2IP	0.203479	-0.261082	0.183	0.137	1
SRSF7	0.204031	-0.25311	0.247	0.203	1
PSMB1	0.218563	-0.332229	0.317	0.232	1
NDUFA4	0.228909	-0.343905	0.44	0.341	1
OAZ1	0.232882	-0.319672	0.486	0.355	1
RALY	0.247515	-0.278429	0.238	0.173	1
GUK1	0.258985	-0.41801	0.378	0.274	1
UQCR11	0.268037	-0.387551	0.27	0.18	1
UBE2L6	0.269893	-0.300382	0.162	0.105	1
TBCA	0.270624	-0.28901	0.159	0.103	1
RPS19BP1	0.270652	-0.266344	0.221	0.122	1
GYPC	0.282324	-0.416897	0.32	0.222	1
PPA1	0.307732	-0.336225	0.209	0.138	1
CD63	0.315402	-0.521547	0.395	0.298	1
TCF25	0.316081	-0.311966	0.291	0.214	1
BCAP31	0.321244	-0.28298	0.192	0.125	1
SNRPD3	0.335226	-0.266543	0.151	0.1	1
RNASET2	0.342951	-0.331509	0.3	0.219	1
EMP3	0.346389	-0.269122	0.526	0.415	1
NPC2	0.353959	-0.532525	0.359	0.248	1
SNRPC	0.355734	-0.332859	0.177	0.111	1
PSMB6	0.365622	-0.411061	0.287	0.186	1
PSMB3	0.367653	-0.284639	0.252	0.171	1
C19orf53	0.37229	-0.270402	0.274	0.2	1
TRABD	0.376666	-0.317721	0.211	0.139	1
PTGES3	0.38106	-0.257913	0.307	0.22	1
ZNF688	0.405752	-0.284414	0.365	0.277	1
RTRAF	0.415318	-0.252061	0.21	0.143	1
NDUFA2	0.430781	-0.371624	0.219	0.138	1
PET100	0.490938	-0.358723	0.238	0.158	1
PSMB8	0.500047	-0.328309	0.245	0.159	1
REX1BD	0.548695	-0.263639	0.229	0.141	1
RTN3	0.552651	-0.270648	0.15	0.087	1
LAPTM5	0.644477	0.432085	0.549	0.598	1
NOL7	0.680567	-0.293505	0.245	0.144	1
CFLAR	0.778895	-0.260527	0.192	0.115	1
GRN	0.806682	-0.400571	0.289	0.185	1
NOP10	0.848078	-0.258132	0.24	0.151	1
ATP5MD	0.848737	-0.354931	0.286	0.181	1
ATP5MC3	0.855897	-0.309291	0.325	0.224	1
PARK7	0.86553	-0.254548	0.275	0.178	1
TOP1	0.887207	-0.321594	0.276	0.181	1
CYC1	0.895177	-0.252371	0.171	0.102	1
NDUFA6	0.949769	-0.269828	0.241	0.147	1
UQCR10	0.952634	-0.352947	0.299	0.193	1

## Sheet: T.cd8t
	p_val	avg_log2FC	pct.1	pct.2	p_val_adj
S100A9	0	-3.34954	0.033	0.314	0
S100A8	0	-3.59464	0.016	0.286	0
G0S2	0	-3.22542	0.024	0.308	0
LST1	0	-1.90875	0.013	0.245	0
AIF1	0	-2.141	0.012	0.267	0
FCN1	0	-3.06639	0.009	0.294	0
SPI1	0	-2.19089	0.007	0.271	0
LYZ	0	-4.11868	0.071	0.384	0
SERPINA1	0	-1.91444	0.009	0.229	0
CCL5	0	3.2751	0.753	0.107	0
CST3	0	-3.47904	0.036	0.386	0
PLAUR	0	-2.44738	0.013	0.28	0
NKG7	0	2.91273	0.655	0.066	0
IFNGR2	0	-1.65433	0.005	0.209	0
TIMP1	0	-2.10152	0.059	0.371	1.71201e-306
CFD	0	-1.75292	0.003	0.182	1.18764e-303
NPC2	2.35018e-279	-1.61828	0.034	0.311	7.87641e-275
FCGRT	4.4261e-279	-1.49648	0.011	0.214	1.48336e-274
CLEC7A	2.1446e-270	-1.4447	0.002	0.158	7.18743e-266
CD14	9.26515e-270	-1.52692	0.003	0.155	3.10512e-265
CSF3R	1.37079e-261	-1.46225	0.002	0.15	4.59408e-257
GRN	3.5562e-243	-1.37367	0.019	0.236	1.19182e-238
CDKN1A	8.88789e-239	-1.49277	0.035	0.289	2.97869e-234
TKT	1.10694e-237	-1.68889	0.048	0.306	3.7098e-233
CTSS	6.09476e-231	-1.72685	0.064	0.341	2.0426e-226
GNLY	9.81317e-223	2.6293	0.525	0.072	3.28878e-218
PSAP	6.14635e-212	-1.76912	0.148	0.469	2.05989e-207
VCAN	4.30923e-206	-1.54391	0.012	0.171	1.44419e-201
HLA-DRA	2.70487e-203	-2.18347	0.163	0.436	9.06512e-199
FCER1G	3.94744e-203	-1.64349	0.043	0.273	1.32295e-198
FTH1	8.19944e-203	-2.25429	0.724	0.918	2.74796e-198
CTSW	6.53073e-201	2.52056	0.473	0.068	2.18871e-196
CXCL8	1.13866e-197	-1.86177	0.01	0.154	3.81612e-193
RNF130	2.13942e-189	-1.2004	0.012	0.178	7.17005e-185
TYROBP	3.58869e-183	-2.03134	0.133	0.376	1.20271e-178
MAP3K8	9.70153e-162	-1.53194	0.066	0.287	3.25137e-157
SLC25A37	8.47118e-159	-1.35048	0.02	0.179	2.83903e-154
S100A10	7.5619e-158	-1.50641	0.213	0.506	2.5343e-153
GRINA	1.00321e-157	-1.1817	0.027	0.21	3.36215e-153
VIM	1.76347e-155	-1.31817	0.109	0.381	5.91009e-151
BCL2A1	9.2252e-155	-1.25122	0.023	0.184	3.09173e-150
FTL	2.90799e-150	-1.87534	0.679	0.86	9.74582e-146
PPIF	3.30995e-140	-1.3283	0.038	0.217	1.1093e-135
CD8A	5.0359e-132	2.62252	0.308	0.019	1.68773e-127
HIF1A	3.40946e-130	-1.25071	0.1	0.34	1.14265e-125
COTL1	1.87997e-126	-1.23652	0.116	0.353	6.30052e-122
CTSH	9.84073e-125	-1.00989	0.027	0.196	3.29802e-120
ASAH1	2.28096e-124	-1.06834	0.035	0.212	7.64441e-120
GZMA	2.18641e-122	2.33251	0.328	0.045	7.32753e-118
APLP2	3.87962e-121	-1.17243	0.043	0.222	1.30021e-116
LGALS1	8.97514e-120	-1.15238	0.148	0.416	3.00793e-115
TYMP	1.7255e-119	-1.11438	0.045	0.234	5.78283e-115
FOS	1.42203e-117	-1.03396	0.218	0.51	4.76578e-113
MARCKSL1	1.60699e-113	-1.0278	0.027	0.178	5.38565e-109
VSIR	3.4016e-110	-1.02758	0.051	0.246	1.14001e-105
NEAT1	1.00277e-108	-1.04916	0.164	0.428	3.36068e-104
CST7	8.07711e-107	1.89539	0.324	0.069	2.70696e-102
NINJ1	1.35788e-106	-1.13617	0.106	0.325	4.55079e-102
IER3	3.30488e-106	-1.12409	0.043	0.214	1.1076e-101
SAT1	2.25527e-104	-0.905328	0.216	0.487	7.5583e-100
CTSB	1.04514e-101	-1.04502	0.055	0.241	3.50267e-97
HLA-DRB1	3.05618e-101	-1.51277	0.213	0.42	1.02425e-96
S100A11	3.99628e-98	-1.05982	0.19	0.44	1.33931e-93
EMP3	4.76884e-97	-0.863037	0.2	0.478	1.59823e-92
GPR183	6.08201e-96	-0.868707	0.023	0.156	2.03832e-91
LGALS3	3.36206e-94	-1.00347	0.104	0.321	1.12676e-89
ATP6V0B	3.16394e-93	-0.884178	0.098	0.327	1.06036e-88
HLA-DQB1	1.01316e-92	-1.16189	0.033	0.164	3.39552e-88
CD7	7.17285e-92	1.56872	0.374	0.134	2.40391e-87
ATP2B1-AS1	1.60881e-91	-1.0335	0.038	0.187	5.39178e-87
S100A6	1.22097e-88	-1.49105	0.433	0.612	4.09197e-84
GZMB	1.00207e-87	2.16046	0.27	0.051	3.35832e-83
CRTAP	2.82073e-87	-0.769169	0.023	0.157	9.45341e-83
LAPTM5	4.20903e-85	-0.809794	0.385	0.637	1.41062e-80
SLC25A6	5.00434e-85	-0.705721	0.253	0.533	1.67715e-80
RPS13	3.18265e-84	-0.668063	0.733	0.915	1.06663e-79
TALDO1	4.60151e-82	-0.825251	0.045	0.202	1.54215e-77
RNASET2	3.08742e-78	-0.753438	0.073	0.262	1.03472e-73
HLA-DMA	1.85667e-77	-0.884013	0.065	0.231	6.22245e-73
NAMPT	1.00882e-74	-0.897889	0.03	0.151	3.38095e-70
GABARAP	1.24422e-74	-0.746337	0.164	0.402	4.16987e-70
H2AFY	1.30501e-74	-0.740737	0.037	0.175	4.37363e-70
HLA-DPA1	2.3048e-74	-1.22039	0.2	0.399	7.72432e-70
MALAT1	4.7089e-74	0.45724	0.999	0.995	1.57814e-69
TSPO	1.84476e-73	-0.892516	0.139	0.342	6.18253e-69
CCL4	2.46863e-72	2.26555	0.22	0.033	8.27335e-68
OAZ1	1.21586e-71	-0.709689	0.177	0.413	4.07483e-67
GZMM	2.20947e-71	1.58034	0.234	0.049	7.40482e-67
CD74	1.06264e-70	-1.62496	0.564	0.698	3.56133e-66
RPS8	2.50198e-70	-0.588563	0.805	0.941	8.38514e-66
GZMH	1.13693e-69	1.91241	0.185	0.016	3.81031e-65
HLA-DRB5	7.81634e-69	-1.02577	0.149	0.33	2.61957e-64
TAGLN2	4.48389e-68	-0.720392	0.162	0.379	1.50273e-63
CD83	7.19693e-68	-1.02993	0.037	0.156	2.41198e-63
SERP1	1.2925e-66	-0.605375	0.171	0.404	4.3317e-62
GSTP1	1.02994e-65	-0.782232	0.199	0.414	3.45174e-61
CD8B	2.76252e-65	1.77119	0.171	0.015	9.25832e-61
RILPL2	9.2929e-65	-0.776881	0.051	0.187	3.11442e-60
CARD19	2.51159e-63	-0.724041	0.036	0.155	8.41736e-59
ATP6V0C	1.18223e-62	-0.714069	0.103	0.293	3.96214e-58
MCL1	1.50011e-61	-0.712213	0.115	0.305	5.02747e-57
RPL22	3.37572e-61	-0.476608	0.526	0.779	1.13134e-56
PABPC1	1.25084e-59	-0.52486	0.364	0.622	4.19207e-55
ARRB2	4.50548e-59	-0.731362	0.058	0.198	1.50997e-54
GSTO1	3.06098e-57	-0.619459	0.037	0.16	1.02586e-52
RPL8	2.0735e-55	-0.395763	0.693	0.887	6.94914e-51
PFDN5	1.83759e-54	-0.471066	0.471	0.71	6.1585e-50
ALDOA	7.22812e-54	-0.633123	0.121	0.304	2.42243e-49
LTB	3.83224e-53	-1.00714	0.168	0.319	1.28434e-48
BID	6.88284e-53	-0.671543	0.037	0.152	2.30672e-48
IFITM1	1.94329e-52	0.962113	0.476	0.319	6.51275e-48
GPX4	3.00828e-52	-0.561444	0.155	0.357	1.0082e-47
CD3E	5.78702e-52	0.963275	0.398	0.223	1.93946e-47
IL32	1.22055e-51	0.925876	0.381	0.206	4.09055e-47
SYNGR2	5.69342e-50	-0.646348	0.081	0.233	1.90809e-45
KDELR1	8.91252e-50	-0.482864	0.041	0.177	2.98694e-45
RPL11	2.3e-49	-0.438999	0.804	0.938	7.70823e-45
EEF2	4.93079e-49	-0.420465	0.418	0.657	1.65251e-44
RPS9	5.15568e-49	-0.417586	0.732	0.89	1.72787e-44
HLA-DPB1	7.40287e-49	-0.947109	0.164	0.313	2.481e-44
COX4I1	8.02843e-47	-0.377556	0.42	0.662	2.69065e-42
RACK1	3.60023e-46	-0.394046	0.629	0.825	1.20658e-41
RPL7	1.03997e-45	-0.436478	0.427	0.659	3.48536e-41
ATP5MC2	1.86485e-44	-0.396898	0.317	0.545	6.24984e-40
RPLP1	7.98729e-44	-0.350585	0.912	0.977	2.67686e-39
HOPX	9.22007e-44	1.42734	0.157	0.039	3.09002e-39
CD3D	4.99088e-43	1.08019	0.292	0.148	1.67264e-38
RPL18A	1.88572e-42	-0.384192	0.791	0.923	6.31982e-38
NACA	5.60229e-42	-0.337157	0.625	0.821	1.87755e-37
JUN	8.99869e-42	0.920532	0.608	0.51	3.01582e-37
UBA52	1.90739e-41	-0.286644	0.616	0.823	6.39243e-37
RHOG	2.29481e-41	-0.562174	0.11	0.263	7.69081e-37
RPL29	2.4788e-41	-0.360361	0.746	0.896	8.30745e-37
SNHG15	3.26152e-41	-0.584514	0.05	0.164	1.09307e-36
LINC01871	3.35843e-41	1.30779	0.152	0.037	1.12554e-36
RPS5	7.32278e-41	-0.413477	0.538	0.742	2.45416e-36
RPLP0	3.23052e-40	-0.323757	0.642	0.824	1.08268e-35
GRB2	3.3402e-40	-0.491243	0.128	0.3	1.11944e-35
FXYD5	3.40138e-40	-0.45882	0.33	0.539	1.13994e-35
RPL32	1.45093e-39	-0.442046	0.839	0.942	4.86264e-35
FAU	1.67774e-39	-0.284616	0.787	0.932	5.62278e-35
PKM	1.86629e-39	-0.50809	0.138	0.303	6.25467e-35
RPL39	1.94605e-39	-0.392211	0.832	0.943	6.52199e-35
CNPY3	4.3519e-39	-0.51225	0.06	0.185	1.4585e-34
ALKBH7	8.73834e-39	-0.509122	0.043	0.154	2.92857e-34
ARPC3	8.86753e-39	-0.437852	0.244	0.445	2.97186e-34
APOBEC3G	9.37999e-39	1.2003	0.154	0.051	3.14361e-34
SERPINB1	4.22842e-38	-0.519981	0.072	0.199	1.41711e-33
RAC1	8.01543e-38	-0.517026	0.054	0.171	2.68629e-33
JUNB	2.85598e-37	-0.457498	0.335	0.54	9.57153e-33
MT-ATP8	4.95812e-37	0.727327	0.76	0.72	1.66167e-32
RPS11	5.34664e-37	-0.335045	0.438	0.657	1.79187e-32
ATP6V1F	9.89062e-37	-0.491906	0.085	0.224	3.31474e-32
RPL12	2.08212e-36	-0.326727	0.695	0.862	6.97803e-32
RPL5	2.46843e-36	-0.333645	0.602	0.794	8.27271e-32
MT-ND4L	3.21444e-36	0.677496	0.812	0.783	1.07729e-31
CD247	4.44295e-36	1.08613	0.23	0.105	1.48901e-31
RPL9	5.20848e-36	-0.382161	0.66	0.835	1.74557e-31
TMEM219	8.0417e-36	-0.46183	0.075	0.212	2.69509e-31
TMSB10	1.21733e-35	-0.490556	0.82	0.92	4.07975e-31
EIF3K	2.92663e-35	-0.351348	0.251	0.456	9.80831e-31
EEF1B2	4.20611e-35	-0.358771	0.463	0.67	1.40964e-30
RPS2	4.56464e-35	-0.328459	0.781	0.91	1.52979e-30
RPL4	8.26099e-35	-0.318002	0.49	0.7	2.76859e-30
EIF3E	1.86346e-34	-0.443558	0.124	0.281	6.24519e-30
FOSB	2.35294e-34	-0.387727	0.064	0.184	7.88564e-30
VASP	2.47414e-34	-0.467385	0.067	0.187	8.29184e-30
RPL19	3.86354e-34	-0.330021	0.838	0.942	1.29483e-29
TPT1	7.27918e-34	-0.316478	0.836	0.936	2.43954e-29
ERP29	2.06528e-33	-0.389241	0.134	0.299	6.92158e-29
CYBA	4.86028e-33	-0.402925	0.345	0.52	1.62888e-28
ZFAS1	5.57391e-33	-0.42578	0.173	0.338	1.86804e-28
PTPRE	8.8097e-33	-0.532228	0.071	0.186	2.95248e-28
ZFP36L1	2.61942e-32	-0.417251	0.196	0.362	8.77872e-28
GDI2	8.06934e-32	-0.410966	0.054	0.165	2.70436e-27
DUSP2	8.09673e-32	1.08005	0.276	0.176	2.71354e-27
EIF3H	2.11455e-31	-0.362803	0.152	0.316	7.08671e-27
GPSM3	2.46049e-31	-0.430159	0.157	0.313	8.2461e-27
HLA-B	3.36505e-31	0.601131	0.913	0.93	1.12776e-26
ENO1	3.43357e-31	-0.368517	0.123	0.272	1.15073e-26
HSPA1A	4.42948e-31	1.1394	0.334	0.23	1.4845e-26
HLA-C	4.50168e-31	0.569276	0.852	0.825	1.50869e-26
SSR3	1.16568e-30	-0.336474	0.055	0.167	3.90666e-26
LAMTOR4	1.22698e-30	-0.393509	0.11	0.258	4.11209e-26
CD2	7.39804e-30	1.00656	0.225	0.116	2.47938e-25
HCST	1.19986e-29	0.844218	0.395	0.3	4.02122e-25
CXCR3	1.381e-29	1.02544	0.156	0.067	4.62828e-25
PLP2	1.94518e-29	-0.351272	0.156	0.319	6.51908e-25
CHCHD10	3.04839e-29	-0.385449	0.055	0.166	1.02164e-24
AP2S1	3.56239e-29	-0.419839	0.055	0.163	1.1939e-24
SLC25A5	9.99892e-29	-0.365984	0.179	0.343	3.35104e-24
HLA-A	2.63827e-28	0.57282	0.811	0.798	8.8419e-24
KLF3	2.82687e-28	-0.474101	0.064	0.164	9.47397e-24
TNFRSF1B	3.13471e-28	-0.502053	0.122	0.244	1.05057e-23
CALM1	4.17894e-28	0.755084	0.592	0.546	1.40053e-23
CCNI	9.73539e-28	-0.275705	0.303	0.499	3.26272e-23
RPS3A	1.02683e-27	-0.344358	0.8	0.913	3.44132e-23
KLRB1	1.35345e-27	0.855886	0.189	0.085	4.53596e-23
CD37	2.7527e-27	-0.38628	0.281	0.453	9.22539e-23
GNG5	3.50512e-27	-0.300249	0.174	0.344	1.17471e-22
RPL34	4.06456e-27	-0.284275	0.842	0.944	1.3622e-22
CLIC1	7.80478e-27	-0.353294	0.283	0.46	2.61569e-22
LAMTOR1	8.15213e-27	-0.32501	0.063	0.179	2.7321e-22
HSPA1B	8.54066e-27	1.18297	0.295	0.214	2.86232e-22
LRRFIP1	9.95151e-27	-0.368301	0.137	0.277	3.33515e-22
RPL35A	1.27379e-26	-0.252223	0.776	0.904	4.26897e-22
RPL36	1.36502e-26	-0.283066	0.721	0.865	4.57472e-22
ATF4	2.68716e-26	-0.335846	0.052	0.16	9.00574e-22
SMDT1	3.25003e-26	-0.362746	0.08	0.204	1.08921e-21
ITGAE	3.66903e-26	1.24396	0.154	0.083	1.22964e-21
H3F3A	7.47625e-26	-0.328802	0.498	0.667	2.50559e-21
PRELID1	8.12223e-26	-0.326094	0.124	0.272	2.72208e-21
SYNE2	6.7529e-25	1.00379	0.16	0.08	2.26317e-20
SH3BGRL	9.08919e-25	-0.380446	0.071	0.179	3.04615e-20
RARRES3	1.06522e-24	0.971769	0.226	0.151	3.56998e-20
PPA1	1.5299e-24	-0.380408	0.063	0.165	5.12731e-20
ZYX	1.64104e-24	-0.391615	0.129	0.254	5.49979e-20
MT-CYB	2.32032e-24	0.558587	0.897	0.906	7.77632e-20
CD3G	9.29866e-24	0.849335	0.176	0.088	3.11635e-19
TRBC1	1.01141e-23	0.955954	0.159	0.075	3.38962e-19
LAPTM4A	2.03607e-23	-0.306661	0.07	0.184	6.82368e-19
GABARAPL1	3.37532e-23	-0.436707	0.127	0.24	1.13121e-18
ANP32B	3.54913e-23	-0.309519	0.149	0.292	1.18946e-18
UPP1	3.78489e-23	-0.340419	0.131	0.258	1.26847e-18
MTRNR2L12	9.12103e-23	0.45338	0.955	0.949	3.05682e-18
B2M	1.13783e-22	0.468216	0.956	0.977	3.81333e-18
ALOX5AP	1.17842e-22	1.00288	0.236	0.162	3.94937e-18
EIF3L	1.79416e-22	-0.299743	0.151	0.291	6.01294e-18
LDHA	3.86685e-22	0.84079	0.364	0.307	1.29594e-17
NDUFB9	3.94787e-22	-0.324987	0.105	0.23	1.32309e-17
IFITM3	5.3723e-22	-0.560136	0.075	0.161	1.80047e-17
LDHB	1.51195e-21	-0.356629	0.163	0.297	5.06716e-17
GNB2	1.53552e-21	-0.30333	0.116	0.245	5.14613e-17
EVL	1.56228e-21	0.956541	0.193	0.118	5.23581e-17
STK17A	1.8277e-21	0.720605	0.322	0.236	6.12534e-17
PTP4A2	1.98546e-21	-0.328626	0.065	0.162	6.65408e-17
TMEM123	3.84367e-21	-0.393871	0.062	0.15	1.28817e-16
NCF1	4.93758e-21	-0.314413	0.081	0.191	1.65478e-16
RPS23	1.31356e-20	-0.266271	0.8	0.905	4.40225e-16
LCK	2.8441e-20	0.794228	0.17	0.091	9.53172e-16
MT-CO2	3.68906e-20	0.377375	0.973	0.975	1.23635e-15
PTPRC	3.69445e-20	0.835334	0.349	0.289	1.23816e-15
ARPC5L	3.99378e-20	0.903205	0.232	0.178	1.33847e-15
SNX3	8.45971e-20	-0.299906	0.074	0.182	2.83519e-15
HSP90AA1	1.98025e-19	0.876873	0.469	0.423	6.63661e-15
IGHG1	2.10085e-19	-2.17282	0.14	0.213	7.04081e-15
S100A4	3.47001e-19	-0.601495	0.523	0.608	1.16294e-14
TUBB	4.13438e-19	-0.362386	0.096	0.2	1.3856e-14
SRGN	4.97285e-19	-0.622351	0.492	0.596	1.6666e-14
DNAJB1	5.2231e-19	0.867457	0.305	0.245	1.75047e-14
RIOK3	5.92006e-19	-0.28842	0.078	0.177	1.98405e-14
PAXX	6.12513e-19	0.881439	0.205	0.153	2.05278e-14
CSTB	1.56052e-18	-0.28925	0.08	0.186	5.22991e-14
RHOB	1.65346e-18	1.2	0.204	0.158	5.54142e-14
ST13	3.53204e-18	-0.297423	0.09	0.193	1.18373e-13
PNPLA2	4.37719e-18	-0.291736	0.063	0.153	1.46697e-13
SPOCK2	6.97615e-18	0.708675	0.277	0.197	2.33799e-13
POLR1D	8.0248e-18	-0.331631	0.078	0.169	2.68943e-13
HERPUD1	6.38258e-17	-0.274513	0.126	0.235	2.13906e-12
SSR4	7.15628e-16	-0.658715	0.288	0.4	2.39835e-11
ZNF331	1.08983e-15	-0.362162	0.079	0.158	3.65245e-11
CD69	4.39548e-15	0.827261	0.22	0.159	1.4731e-10
CD99	9.31072e-15	0.692535	0.391	0.361	3.12039e-10
RNF125	4.38717e-14	0.733557	0.15	0.092	1.47032e-09
MT-ATP6	5.06418e-14	0.461041	0.876	0.888	1.69721e-09
GAPDH	8.86972e-14	-0.30668	0.624	0.721	2.9726e-09
ACAP1	1.51541e-13	0.848012	0.161	0.119	5.07876e-09
MYL12A	3.71941e-13	0.660203	0.387	0.358	1.24652e-08
SRSF7	4.58197e-13	0.708929	0.241	0.201	1.5356e-08
PTPN7	6.44455e-13	0.711943	0.168	0.123	2.15983e-08
MT-CO1	1.13807e-12	0.253526	0.955	0.945	3.81413e-08
TSC22D3	1.662e-12	-0.253141	0.205	0.323	5.57004e-08
RNF213	1.70546e-12	0.959348	0.206	0.178	5.71569e-08
MT2A	3.17822e-12	0.523653	0.276	0.224	1.06515e-07
TMSB4X	8.37703e-12	0.385301	0.843	0.861	2.80748e-07
PARP8	3.63246e-11	0.616926	0.184	0.136	1.21738e-06
XBP1	1.28896e-10	-0.352567	0.142	0.218	4.31981e-06
LITAF	1.40177e-10	0.68865	0.302	0.28	4.69789e-06
HSPE1	2.46234e-10	0.870195	0.168	0.148	8.25228e-06
DDX24	2.40482e-09	0.578198	0.252	0.226	8.05952e-05
RBM8A	3.97587e-09	0.65329	0.183	0.164	0.000133247
SEPT7	1.17029e-08	0.610565	0.201	0.18	0.000392211
HIST1H4C	2.95659e-08	0.427179	0.212	0.186	0.000990872
JAK1	3.17747e-08	0.611741	0.245	0.229	0.0010649
MTRNR2L8	3.72501e-08	0.447385	0.861	0.881	0.0012484
ARID4B	4.41254e-08	0.612061	0.202	0.178	0.00147882
TUBA4A	1.14496e-07	0.6353	0.185	0.17	0.0038372
TNFAIP3	2.16122e-07	0.579508	0.244	0.215	0.00724311
SLC7A5	2.41484e-07	0.683642	0.186	0.177	0.00809311
HSPA8	3.32365e-07	0.607241	0.359	0.359	0.0111389
CLEC2B	3.93009e-07	0.633539	0.153	0.136	0.0131713
HLA-E	4.50915e-07	0.509282	0.625	0.659	0.015112
HMGB1	1.1782e-06	0.483764	0.478	0.497	0.0394861
CD52	6.75062e-06	0.474061	0.481	0.488	0.22624
PSMA7	1.33729e-05	0.562049	0.259	0.268	0.44818
IGKC	3.95212e-05	-1.69658	0.4	0.456	1
IRF1	4.72116e-05	0.531294	0.256	0.258	1
SMG1	7.40029e-05	0.657864	0.165	0.165	1
STK17B	8.26465e-05	0.482591	0.266	0.267	1
IGHA1	0.000103293	-1.76654	0.138	0.186	1
HSPA5	0.000567917	0.516849	0.266	0.282	1
C9orf78	0.000626313	0.454037	0.175	0.174	1
DDX6	0.000757745	0.453577	0.165	0.165	1
MT-ND5	0.000888317	0.492071	0.527	0.575	1
MT-ND3	0.00120577	0.350283	0.834	0.877	1
TRMT112	0.00138582	0.469468	0.166	0.182	1
ID2	0.00263189	0.58349	0.239	0.254	1
RPS19	0.00382393	0.262146	0.886	0.929	1
STK4	0.00441973	0.430287	0.177	0.182	1
DDIT4	0.00636607	0.594621	0.204	0.218	1
HNRNPH3	0.00700043	0.388714	0.161	0.167	1
ARGLU1	0.00792354	0.533217	0.144	0.155	1
RAC2	0.0085417	0.398808	0.254	0.274	1
HLA-F	0.0101581	0.490402	0.163	0.183	1
RBPJ	0.0113423	0.471594	0.159	0.173	1
ARL6IP5	0.0113956	0.421492	0.198	0.214	1
LEPROTL1	0.0117226	0.351425	0.214	0.219	1
EID1	0.0119249	0.445883	0.155	0.172	1
CD53	0.0121006	0.4354	0.151	0.164	1
PPP1R18	0.0122911	0.425037	0.148	0.16	1
UBB	0.012685	0.447034	0.313	0.348	1
IGKV3-20	0.013614	-3.11443	0.232	0.275	1
ARHGDIB	0.0201689	0.319706	0.419	0.447	1
RAN	0.0232618	0.376219	0.186	0.208	1
IGKV1-5	0.0233264	-2.68648	0.522	0.526	1
PSMB9	0.0236543	0.416627	0.168	0.19	1
IFITM2	0.0307279	0.335313	0.292	0.308	1
KMT2E	0.0310405	0.45591	0.242	0.27	1
UBL5	0.0327127	0.472188	0.228	0.267	1
SRSF5	0.0329985	0.421108	0.261	0.293	1
KLF6	0.0453768	0.264361	0.235	0.309	1
SRSF11	0.0532358	0.397917	0.165	0.187	1
DNAJB6	0.0567466	0.416101	0.176	0.198	1
TNFSF13B	0.0592266	0.295633	0.454	0.566	1
TMEM50A	0.0604881	0.394199	0.161	0.187	1
PIK3R1	0.0614924	0.35623	0.15	0.16	1
NCL	0.0643127	0.404476	0.177	0.206	1
FNBP1	0.0856557	0.399764	0.134	0.151	1
LCP1	0.0871943	0.358557	0.237	0.258	1
PPP1R2	0.0939462	0.43183	0.151	0.174	1
IDS	0.0967618	0.347108	0.181	0.199	1
SF3B1	0.11207	0.328222	0.156	0.177	1
ANXA11	0.116829	0.370278	0.137	0.16	1
RASSF5	0.121197	0.335352	0.149	0.163	1
SON	0.130489	0.423246	0.286	0.334	1
RAP1B	0.139907	0.335494	0.152	0.174	1
HNRNPA2B1	0.146658	0.460421	0.3	0.352	1
TECR	0.154546	0.389211	0.122	0.15	1
LCP2	0.169674	0.395373	0.141	0.158	1
BSG	0.188277	0.393171	0.124	0.158	1
REEP5	0.197381	0.401361	0.149	0.187	1
CYTIP	0.205004	0.392021	0.162	0.189	1
SKP1	0.211909	0.384582	0.131	0.159	1
JTB	0.217245	0.271429	0.169	0.239	1
SOD1	0.241668	0.287996	0.17	0.194	1
COX6C	0.244498	0.345342	0.256	0.303	1
PNISR	0.246173	0.440651	0.173	0.209	1
SRRM1	0.264748	0.36383	0.231	0.271	1
AMFR	0.270243	0.390406	0.401	0.467	1
TNRC6B	0.275453	0.373953	0.127	0.15	1
HSPB1	0.276433	0.555331	0.194	0.221	1
CLDN11	0.347682	0.427562	0.227	0.271	1
LY6E	0.358427	0.274694	0.197	0.229	1
RPS26	0.366642	0.281142	0.489	0.582	1
TAX1BP1	0.387529	0.289555	0.148	0.175	1
EMD	0.391653	0.315719	0.126	0.158	1
PGK1	0.393053	0.252561	0.207	0.269	1
RBM39	0.41011	0.33573	0.321	0.379	1
YWHAZ	0.433362	0.274112	0.309	0.384	1
SQSTM1	0.448405	0.395341	0.233	0.281	1
FLNA	0.455846	0.282932	0.166	0.213	1
ACTR3	0.456777	0.296011	0.129	0.156	1
CIB1	0.461024	0.267718	0.215	0.278	1
SERBP1	0.493962	0.293855	0.189	0.23	1
TMEM59	0.497304	0.287002	0.159	0.213	1
STRAP	0.497758	0.293303	0.126	0.152	1
UBC	0.512383	0.304045	0.663	0.748	1
RWDD1	0.531821	0.311291	0.159	0.199	1
VCP	0.552941	0.375605	0.141	0.184	1
H2AFZ	0.559406	0.291914	0.195	0.238	1
DDX5	0.571171	0.369899	0.46	0.541	1
SF3B2	0.575235	0.314294	0.141	0.178	1
SRSF3	0.594149	0.356351	0.189	0.234	1
AD000090.1	0.601153	0.373707	0.343	0.413	1
NR4A2	0.632292	0.265387	0.131	0.152	1
TAPBP	0.644172	0.334215	0.148	0.191	1
HNRNPA3	0.66291	0.280027	0.172	0.212	1
HNRNPU	0.669226	0.33064	0.168	0.218	1
PSMB8	0.66983	0.264615	0.14	0.176	1
CALR	0.670242	0.318745	0.232	0.28	1
DBI	0.682538	0.347548	0.12	0.159	1
SNU13	0.690657	0.250057	0.152	0.202	1
MT-ND6	0.7362	0.286255	0.189	0.248	1
MYL12B	0.738274	0.288735	0.278	0.341	1
RALY	0.739712	0.315376	0.145	0.189	1
IGLV2-18	0.746899	-2.19819	0.235	0.265	1
NDUFB7	0.752106	0.253056	0.119	0.167	1
RBM25	0.773653	0.301041	0.123	0.156	1
AKAP13	0.777558	0.393701	0.139	0.175	1
PRRC2C	0.790995	0.264981	0.239	0.295	1
TXNIP	0.826881	0.297894	0.332	0.398	1
DHRS7	0.839417	0.26649	0.11	0.153	1
EIF4A2	0.840768	0.314423	0.149	0.19	1
BZW1	0.859892	0.291987	0.184	0.231	1
MYH9	0.865912	0.297088	0.199	0.236	1
MSN	0.889195	0.312097	0.166	0.205	1
CORO1A	0.923045	0.292905	0.309	0.36	1
PDIA3	0.967537	0.288092	0.24	0.297	1
TGFB1	0.980493	0.300297	0.16	0.199	1
SRSF10	0.986204	0.288721	0.139	0.175	1

## Sheet: T.macro
	p_val	avg_log2FC	pct.1	pct.2	p_val_adj
GNLY	6.59663e-215	-4.07466	0.008	0.156	2.2108e-210
CD74	8.27976e-199	2.36452	0.996	0.666	2.77488e-194
HLA-DRA	1.26479e-165	2.84114	0.981	0.373	4.23882e-161
TMSB10	9.14516e-157	1.58083	1	0.9	3.06491e-152
HLA-DRB1	1.61683e-142	2.39295	0.969	0.368	5.41866e-138
HLA-DPA1	2.79516e-130	2.38562	0.962	0.349	9.36771e-126
CST3	6.59224e-117	1.42253	0.958	0.308	2.20932e-112
S100A11	2.35752e-116	2.19599	0.958	0.381	7.90101e-112
HLA-DPB1	1.26672e-115	2.3931	0.942	0.27	4.2453e-111
TYMP	1.93643e-111	2.91672	0.923	0.182	6.48974e-107
HLA-DRB5	1.73444e-106	2.19289	0.938	0.282	5.8128e-102
TYROBP	1.67227e-104	1.28274	0.942	0.318	5.60444e-100
HSPA1A	1.08656e-97	1.75332	0.931	0.231	3.64149e-93
ACTB	1.37047e-88	1.33143	0.996	0.884	4.59299e-84
PSME2	2.24506e-88	2.27986	0.885	0.223	7.5241e-84
SERF2	1.80338e-86	1.21145	0.958	0.577	6.04386e-82
HSP90AA1	4.02155e-84	1.60116	0.946	0.418	1.34778e-79
PFN1	1.02957e-80	1.05152	0.962	0.626	3.45049e-76
IFITM1	1.53358e-80	-2.50605	0.1	0.353	5.13963e-76
TMEM176B	4.84868e-80	3.21186	0.8	0.016	1.62499e-75
HLA-DQB1	6.87169e-80	2.68258	0.85	0.123	2.30298e-75
CYBA	9.95632e-79	1.13752	0.938	0.477	3.33676e-74
FCER1G	1.40627e-77	2.39327	0.846	0.216	4.71297e-73
TMSB4X	2.79254e-77	0.810307	0.992	0.854	9.35892e-73
CD3E	1.97298e-76	-2.10831	0.058	0.259	6.61224e-72
NPC2	5.45179e-76	1.97382	0.873	0.246	1.82711e-71
NKG7	2.23173e-73	-2.85724	0.046	0.174	7.47943e-69
CTSH	5.51753e-73	2.22306	0.815	0.149	1.84915e-68
CAPG	8.90961e-73	2.51664	0.812	0.123	2.98597e-68
ATP5F1E	1.91778e-72	0.952399	0.958	0.593	6.42726e-68
AIF1	1.07027e-71	1.77457	0.854	0.206	3.58692e-67
GRN	8.96961e-71	2.07364	0.827	0.182	3.00607e-66
HSPB1	1.09255e-70	2.24086	0.862	0.2	3.66157e-66
ANXA2	1.11936e-70	2.23065	0.819	0.185	3.75142e-66
C15orf48	3.18211e-70	3.49109	0.788	0.052	1.06645e-65
S100A10	3.61607e-70	1.26332	0.927	0.442	1.21189e-65
CTSB	5.23537e-69	3.00933	0.835	0.192	1.75458e-64
HSPA1B	2.90704e-67	1.39251	0.865	0.212	9.74267e-63
SERPINA1	4.40807e-65	1.88723	0.804	0.174	1.47732e-60
PPIA	5.53689e-65	0.845265	0.931	0.525	1.85563e-60
OAZ1	4.50467e-64	1.09633	0.885	0.358	1.50969e-59
PIK3IP1	2.74642e-62	-1.67842	0.035	0.164	9.20436e-58
PRDX1	2.7576e-62	2.35719	0.773	0.143	9.24181e-58
ITGB2	2.60925e-60	1.17851	0.873	0.364	8.74464e-56
CD7	3.19174e-59	-1.88129	0.035	0.18	1.06968e-54
PSAP	3.93845e-59	0.998347	0.9	0.4	1.31993e-54
LGALS1	1.23296e-58	1.20995	0.877	0.355	4.13216e-54
HLA-DQA1	5.84846e-58	2.52835	0.742	0.094	1.96005e-53
MYL6	8.53975e-58	0.856035	0.927	0.544	2.86201e-53
GSN	6.27593e-57	2.4124	0.7	0.038	2.10331e-52
CD63	9.25991e-57	1.48362	0.831	0.297	3.10337e-52
TMEM176A	1.23625e-56	2.62652	0.677	0.017	4.14318e-52
HLA-DMA	1.324e-56	1.52674	0.781	0.187	4.43726e-52
CXCL9	2.19507e-56	4.44807	0.685	0.012	7.35657e-52
PKM	1.43485e-55	1.3887	0.819	0.26	4.80876e-51
CFL1	1.64239e-54	0.780768	0.915	0.509	5.50429e-50
LAP3	1.90837e-54	2.14134	0.688	0.06	6.39572e-50
LGALS2	3.03355e-54	2.53345	0.681	0.029	1.01666e-49
FTL	1.03757e-53	1.47905	0.977	0.824	3.47731e-49
TPI1	1.39634e-53	1.14793	0.819	0.281	4.67969e-49
VAMP8	1.57623e-52	1.64482	0.742	0.155	5.28258e-48
NDUFB2	1.98697e-52	1.37052	0.758	0.174	6.65913e-48
RPS27	2.0322e-52	-1.90516	0.946	0.94	6.81071e-48
CSTB	4.423e-52	2.17993	0.742	0.152	1.48233e-47
CD3D	6.01284e-52	-1.72976	0.046	0.177	2.01514e-47
FN1	6.831e-52	3.30025	0.662	0.022	2.28934e-47
SAT1	1.16109e-51	1.12421	0.892	0.427	3.89127e-47
VAMP5	1.51314e-51	2.16862	0.696	0.096	5.07114e-47
SPOCK2	2.44461e-51	-1.78509	0.042	0.215	8.19286e-47
MT-ND4	2.72244e-51	0.806019	0.962	0.663	9.12398e-47
RHOB	5.8102e-51	1.78612	0.738	0.152	1.94723e-46
ENO1	5.94956e-51	1.3668	0.781	0.232	1.99394e-46
IGSF6	1.5073e-49	2.38878	0.638	0.025	5.05157e-45
CTSC	1.67095e-49	2.06797	0.7	0.126	5.60001e-45
SPI1	5.21305e-49	1.11279	0.777	0.21	1.7471e-44
GLUL	6.44584e-49	2.3205	0.681	0.106	2.16026e-44
CALHM6	8.24543e-48	2.57531	0.638	0.044	2.76337e-43
FCGR3A	9.60166e-48	2.41875	0.612	0.022	3.2179e-43
STAT1	2.98106e-47	1.77644	0.669	0.086	9.99071e-43
GNG5	3.48119e-47	1.01909	0.812	0.301	1.16669e-42
PSMB9	7.89389e-47	1.26362	0.738	0.172	2.64556e-42
STK17A	4.00495e-46	-1.81928	0.096	0.256	1.34222e-41
CTSZ	5.06066e-46	2.02268	0.638	0.064	1.69603e-41
PPA1	9.11308e-46	1.93662	0.688	0.133	3.05416e-41
GBP1	9.99451e-45	2.64018	0.619	0.036	3.34956e-40
DYNLL1	1.07155e-44	1.47371	0.669	0.111	3.59121e-40
S100A6	3.8832e-44	0.6839	0.919	0.572	1.30142e-39
GPX4	8.18886e-44	1.00996	0.8	0.309	2.74441e-39
RPL34	3.09284e-43	-1.52517	0.954	0.926	1.03653e-38
MT2A	6.35785e-43	2.48872	0.719	0.221	2.13077e-38
GRINA	1.87926e-42	1.35329	0.692	0.164	6.29816e-38
HSPE1	1.90163e-41	1.22859	0.696	0.137	6.37312e-37
VIM	2.4014e-41	0.80146	0.815	0.321	8.04806e-37
HLA-A	2.97919e-41	0.382296	0.969	0.796	9.98444e-37
TXN	4.14989e-41	2.28034	0.692	0.151	1.3908e-36
ANXA5	4.94933e-41	1.18437	0.715	0.211	1.65872e-36
ATOX1	1.10909e-40	1.89632	0.612	0.083	3.717e-36
SYNGR2	1.62238e-40	1.16342	0.712	0.193	5.43725e-36
FGL2	1.88258e-40	2.18791	0.573	0.025	6.30927e-36
COX5B	2.15619e-40	0.86032	0.792	0.325	7.22626e-36
CD14	2.53392e-40	1.79813	0.646	0.115	8.49219e-36
DBI	1.4476e-39	1.29075	0.65	0.139	4.8515e-35
SAMHD1	1.7329e-39	1.63405	0.592	0.065	5.80763e-35
MS4A6A	2.78539e-39	1.88399	0.592	0.073	9.33494e-35
RPL30	3.24102e-39	-1.49627	0.935	0.931	1.0862e-34
ATP6V1F	3.44224e-39	1.20765	0.692	0.187	1.15363e-34
CYBB	5.72289e-39	1.64897	0.6	0.086	1.91797e-34
HSP90AB1	6.89842e-39	0.872479	0.8	0.343	2.31194e-34
ATP6V0E1	2.25834e-38	1.22366	0.662	0.151	7.56862e-34
RPL10	2.30945e-38	-1.35656	0.958	0.95	7.73989e-34
ATP5MF	2.85428e-38	1.19413	0.669	0.15	9.56583e-34
PSMB3	4.33732e-38	1.07059	0.677	0.169	1.45361e-33
COX6B1	5.16216e-38	0.874717	0.762	0.292	1.73005e-33
AKR1A1	5.21631e-38	1.59965	0.592	0.095	1.74819e-33
CD68	1.91934e-37	1.64201	0.608	0.108	6.43248e-33
SOD2	2.21792e-37	1.68417	0.612	0.095	7.43312e-33
CXCL10	3.33273e-37	4.49634	0.527	0.006	1.11693e-32
LITAF	1.05772e-36	0.897777	0.754	0.271	3.54484e-32
GABARAP	1.31013e-36	0.732583	0.808	0.349	4.39077e-32
S100A8	1.78179e-36	0.912756	0.723	0.226	5.97148e-32
UQCR10	1.84329e-36	1.00574	0.688	0.194	6.17759e-32
MT-CO1	2.27696e-36	0.668087	0.992	0.945	7.63101e-32
YWHAH	4.33076e-36	1.70701	0.573	0.071	1.45141e-31
PSMB10	1.93858e-35	1.23196	0.627	0.129	6.49695e-31
MNDA	2.03294e-35	1.72397	0.515	0.028	6.8132e-31
SH3BGRL3	2.96096e-35	0.468018	0.942	0.675	9.92335e-31
RASSF4	3.91961e-35	1.97982	0.523	0.025	1.31362e-30
FBP1	5.74328e-35	2.22665	0.531	0.046	1.9248e-30
COX8A	6.48146e-35	0.870048	0.758	0.305	2.1722e-30
ATP5MC3	6.64162e-35	0.980603	0.688	0.225	2.22587e-30
LGALS3	7.38753e-35	0.902587	0.75	0.271	2.47586e-30
SMCO4	8.96248e-35	1.63011	0.504	0.027	3.00369e-30
ARPC5	1.18349e-34	1.23714	0.612	0.127	3.96636e-30
SARAF	1.44863e-34	-1.87315	0.369	0.494	4.85493e-30
ICAM3	2.25149e-34	-1.28191	0.065	0.21	7.54563e-30
HNRNPA2B1	2.26521e-34	0.705469	0.777	0.332	7.59162e-30
IFITM2	3.36743e-34	-1.67433	0.135	0.309	1.12856e-29
PLEK	3.90758e-34	1.96101	0.608	0.111	1.30959e-29
ARPC3	4.5186e-34	0.704661	0.804	0.4	1.51436e-29
HLA-DMB	9.82084e-34	1.47841	0.538	0.063	3.29136e-29
CXCR4	1.0041e-33	-1.70055	0.208	0.408	3.36515e-29
HSPA8	2.04942e-33	0.697015	0.785	0.348	6.86841e-29
S100A9	4.53052e-33	0.520348	0.738	0.252	1.51836e-28
TSPO	4.90154e-33	0.77267	0.738	0.295	1.6427e-28
RPS3A	6.11721e-33	-1.50271	0.869	0.893	2.05012e-28
IL4I1	1.27855e-32	1.85349	0.473	0.01	4.28492e-28
SNX10	1.58021e-32	1.77667	0.512	0.05	5.29593e-28
PEA15	1.75019e-32	1.51707	0.519	0.055	5.86559e-28
RPL13	2.09715e-31	-1.12286	0.985	0.945	7.0284e-27
C12orf57	3.19736e-31	-1.38238	0.085	0.191	1.07156e-26
SLC16A3	6.23397e-31	1.68348	0.488	0.046	2.08925e-26
UBB	6.35117e-31	0.632974	0.773	0.331	2.12853e-26
ALDH2	8.94298e-31	1.36012	0.508	0.065	2.99715e-26
HLA-C	8.95826e-31	0.463067	0.958	0.827	3.00227e-26
RPS15A	1.72519e-30	-1.49584	0.831	0.843	5.7818e-26
GSTO1	2.0339e-30	1.08184	0.577	0.127	6.8164e-26
PTAFR	2.19997e-30	1.57584	0.438	0.013	7.37296e-26
RPS14	2.46653e-30	-1.28798	0.946	0.925	8.26632e-26
EEF1A1	5.55912e-30	-1.10673	0.965	0.96	1.86308e-25
CSF1R	5.71e-30	1.73142	0.454	0.019	1.91365e-25
WARS	7.38573e-30	1.88589	0.527	0.082	2.47525e-25
RPS3	8.99386e-30	-1.46	0.888	0.892	3.0142e-25
EDF1	9.19132e-30	0.609884	0.723	0.281	3.08038e-25
GSTP1	9.42139e-30	0.505719	0.792	0.365	3.15749e-25
PSMB8	2.33652e-29	0.963831	0.608	0.158	7.83061e-25
MRPL52	3.07032e-29	1.18294	0.535	0.096	1.02899e-24
CALR	3.5872e-29	0.902327	0.681	0.261	1.20222e-24
POMP	3.69775e-29	0.985424	0.608	0.17	1.23926e-24
NCF1	4.3545e-29	1.23847	0.604	0.161	1.45937e-24
BANF1	4.99832e-29	1.30723	0.519	0.079	1.67514e-24
ATP5PD	6.72118e-29	0.93461	0.604	0.152	2.25254e-24
ATP6V0B	8.7601e-29	0.693263	0.7	0.276	2.93586e-24
RPL32	9.71532e-29	-1.32567	0.931	0.924	3.25599e-24
FPR1	1.48389e-28	1.50807	0.5	0.065	4.97312e-24
RGS10	1.82877e-28	0.890435	0.612	0.155	6.12893e-24
BST2	1.87801e-28	0.900969	0.585	0.148	6.29395e-24
RPS27A	2.04968e-28	-1.31521	0.931	0.917	6.8693e-24
CD44	2.3231e-28	0.623596	0.777	0.366	7.78563e-24
AP2S1	2.62027e-28	1.19332	0.558	0.133	8.78157e-24
RPS12	2.87429e-28	-1.30335	0.954	0.941	9.6329e-24
C1orf162	3.53473e-28	1.3117	0.512	0.077	1.18463e-23
COX5A	4.09061e-28	0.81067	0.642	0.211	1.37093e-23
TGFBI	5.75151e-28	1.47206	0.481	0.058	1.92756e-23
RPL21	6.06173e-28	-1.38798	0.865	0.863	2.03153e-23
C1QA	6.59026e-28	3.5168	0.423	0.016	2.20866e-23
RPS4X	7.01543e-28	-1.30841	0.904	0.893	2.35115e-23
HCK	7.51639e-28	1.57778	0.458	0.036	2.51904e-23
RPS8	1.0462e-27	-1.23493	0.95	0.916	3.50624e-23
PTTG1IP	1.05432e-27	1.26295	0.496	0.064	3.53346e-23
LST1	1.3655e-27	0.712366	0.65	0.193	4.57635e-23
LCP1	1.53514e-27	0.661358	0.692	0.243	5.14487e-23
GAPDH	1.6116e-27	0.490389	0.919	0.698	5.4011e-23
CTSS	1.63078e-27	0.5322	0.712	0.281	5.46539e-23
HSPD1	2.01857e-27	1.32182	0.546	0.113	6.76503e-23
RPL41	2.10055e-27	-0.899528	0.988	0.965	7.03977e-23
CD40	2.10362e-27	1.46524	0.438	0.027	7.05009e-23
FCGR1A	2.65632e-27	1.64985	0.412	0.012	8.90238e-23
RPLP1	3.13004e-27	-0.893284	0.988	0.965	1.049e-22
CALM2	4.88237e-27	0.848617	0.615	0.193	1.63628e-22
ACTR3	6.13486e-27	0.913198	0.565	0.141	2.05604e-22
UBE2L6	1.27904e-26	1.03212	0.512	0.102	4.28656e-22
ITM2B	1.37068e-26	0.45089	0.858	0.533	4.5937e-22
CAPZB	5.72963e-26	0.619118	0.662	0.237	1.92023e-21
LILRB4	6.24778e-26	1.57501	0.404	0.023	2.09388e-21
RAC1	6.46201e-26	0.838967	0.569	0.14	2.16568e-21
C1QC	6.91141e-26	3.18314	0.388	0.007	2.31629e-21
CD81	8.9835e-26	1.43925	0.415	0.026	3.01073e-21
SEM1	1.16959e-25	0.852103	0.554	0.129	3.91977e-21
RPL11	1.19972e-25	-1.21565	0.927	0.914	4.02074e-21
LTB	1.31275e-25	-1.77581	0.165	0.296	4.39955e-21
CLIC1	1.47622e-25	0.355717	0.804	0.419	4.94741e-21
TUBA4A	1.73163e-25	-1.26212	0.077	0.175	5.8034e-21
CHCHD10	2.12845e-25	1.03016	0.542	0.136	7.13327e-21
COX7B	2.28999e-25	0.622275	0.65	0.23	7.67467e-21
TNFSF13B	3.06861e-25	0.269692	0.877	0.538	1.02841e-20
UBL5	3.69484e-25	0.572521	0.669	0.25	1.23829e-20
DNAJA1	3.86677e-25	1.00776	0.55	0.124	1.29591e-20
TMBIM6	4.22466e-25	0.558555	0.677	0.256	1.41585e-20
ACTG1	5.03354e-25	0.456736	0.915	0.673	1.68694e-20
COX7A2	5.36288e-25	0.555739	0.692	0.269	1.79731e-20
NDUFA1	6.93013e-25	0.728746	0.631	0.227	2.32256e-20
MIF	7.60371e-25	0.687043	0.696	0.297	2.54831e-20
NDUFA3	7.6651e-25	0.955554	0.554	0.144	2.56888e-20
SLAMF8	1.05671e-24	1.4603	0.365	0.006	3.54144e-20
TNFSF13	1.06071e-24	1.29848	0.415	0.037	3.55486e-20
RPL3	1.32656e-24	-1.44949	0.877	0.852	4.44583e-20
IDO1	1.49654e-24	2.1022	0.373	0.005	5.01551e-20
RARRES3	1.5491e-24	0.881343	0.569	0.154	5.19165e-20
CD53	1.75589e-24	0.736514	0.565	0.152	5.88469e-20
TALDO1	4.097e-24	0.830417	0.562	0.164	1.37307e-19
RNH1	6.61465e-24	0.889805	0.515	0.12	2.21684e-19
TUBA1B	7.32085e-24	1.06577	0.477	0.086	2.45351e-19
RPL35A	8.67163e-24	-1.21029	0.904	0.881	2.90621e-19
FYB1	1.29845e-23	0.655732	0.569	0.159	4.35161e-19
GBP5	1.40724e-23	1.19865	0.462	0.076	4.71624e-19
CTSL	1.47284e-23	1.79195	0.412	0.039	4.93608e-19
HSPH1	1.47382e-23	1.30899	0.469	0.069	4.93935e-19
MAP3K8	1.51745e-23	-1.66174	0.158	0.25	5.08558e-19
C4orf3	1.53613e-23	0.772301	0.546	0.152	5.14818e-19
C1QB	1.71085e-23	3.06734	0.354	0.007	5.73375e-19
RPL5	2.17043e-23	-1.38653	0.708	0.761	7.27398e-19
COX6C	2.17066e-23	0.468983	0.681	0.285	7.27474e-19
ATP6V1B2	2.32326e-23	1.11641	0.412	0.045	7.78616e-19
RAB7A	2.36118e-23	0.858447	0.508	0.111	7.91326e-19
ADA2	2.6301e-23	1.23798	0.419	0.052	8.81451e-19
UQCRQ	3.11482e-23	0.713912	0.585	0.19	1.0439e-18
FCGR2B	4.08627e-23	1.59354	0.369	0.027	1.36947e-18
RPL7A	4.31298e-23	-1.16076	0.862	0.882	1.44545e-18
PSME1	5.31499e-23	0.480617	0.731	0.363	1.78127e-18
TAGLN2	1.10374e-22	0.436476	0.719	0.331	3.69909e-18
PRELID1	1.14156e-22	0.698158	0.627	0.236	3.82582e-18
ATP5MD	1.18178e-22	0.724214	0.573	0.184	3.96061e-18
APOC1	1.40137e-22	3.43891	0.358	0.007	4.69654e-18
RPS18	1.48161e-22	-1.25318	0.927	0.91	4.96548e-18
RHOA	1.48422e-22	0.265285	0.804	0.452	4.97422e-18
ARPC2	1.63385e-22	0.354989	0.777	0.418	5.47567e-18
RPS6	1.64001e-22	-1.34037	0.881	0.858	5.49633e-18
FCGR2A	2.29038e-22	1.30214	0.4	0.043	7.67597e-18
IFITM3	2.46388e-22	0.92678	0.542	0.136	8.25746e-18
FCGRT	2.54706e-22	0.687205	0.562	0.168	8.53621e-18
RPL37	3.87251e-22	-1.12126	0.946	0.918	1.29783e-17
SELENOH	4.04302e-22	0.810963	0.538	0.157	1.35498e-17
MT-ATP6	4.64978e-22	0.265325	0.985	0.883	1.55833e-17
CXCL16	4.7618e-22	0.96128	0.492	0.111	1.59587e-17
GLIPR2	4.88855e-22	0.995432	0.423	0.061	1.63835e-17
LAMTOR2	5.45578e-22	1.02795	0.427	0.073	1.82845e-17
HLA-F	5.46091e-22	0.583728	0.569	0.17	1.83017e-17
RPS7	5.95146e-22	-1.15284	0.908	0.887	1.99457e-17
PLSCR1	6.77029e-22	0.813526	0.488	0.102	2.269e-17
TAP1	7.0123e-22	0.989298	0.469	0.098	2.3501e-17
GBP4	7.04316e-22	1.20449	0.388	0.035	2.36044e-17
CLTA	7.09621e-22	0.840296	0.504	0.124	2.37822e-17
COTL1	7.53374e-22	0.285197	0.723	0.301	2.52486e-17
YBX1	9.90037e-22	0.379299	0.812	0.474	3.31801e-17
ANXA1	1.03185e-21	0.906121	0.538	0.149	3.45814e-17
CNDP2	1.51722e-21	1.11548	0.377	0.038	5.08481e-17
PPT1	1.69184e-21	1.00094	0.465	0.096	5.67005e-17
ANKRD22	2.36648e-21	1.43516	0.327	0.003	7.93101e-17
PAK1	2.39406e-21	1.21201	0.373	0.031	8.02346e-17
SQSTM1	2.82998e-21	0.806417	0.638	0.263	9.48439e-17
PRR13	2.89172e-21	0.460881	0.631	0.234	9.6913e-17
PPIB	3.12806e-21	0.474196	0.708	0.337	1.04834e-16
PDIA3	3.25559e-21	0.544614	0.646	0.278	1.09108e-16
MFSD1	3.7638e-21	1.14311	0.385	0.046	1.2614e-16
MARCKS	3.80501e-21	1.3611	0.358	0.028	1.27521e-16
RPL29	6.39072e-21	-1.1768	0.865	0.869	2.14178e-16
TPM4	6.73244e-21	0.682483	0.585	0.196	2.25631e-16
RNF213	7.6253e-21	0.470682	0.585	0.173	2.55554e-16
COX6A1	9.5236e-21	0.745591	0.546	0.182	3.19174e-16
APOE	1.45745e-20	4.01491	0.319	0.011	4.8845e-16
SLC8A1	1.77954e-20	1.46316	0.331	0.014	5.96394e-16
PGD	2.12719e-20	0.93993	0.454	0.097	7.12908e-16
NEAT1	2.18993e-20	0.340337	0.781	0.371	7.33933e-16
RPL19	2.31706e-20	-1.04855	0.954	0.922	7.76539e-16
HSP90B1	2.73362e-20	0.361867	0.623	0.229	9.16146e-16
EIF1	4.06057e-20	-1.18228	0.869	0.865	1.36086e-15
RPL18A	4.12183e-20	-1.113	0.919	0.899	1.38139e-15
SLAMF7	4.7869e-20	1.21458	0.35	0.037	1.60428e-15
FKBP1A	5.29093e-20	0.747992	0.508	0.143	1.7732e-15
UCP2	7.34339e-20	0.71652	0.492	0.122	2.46106e-15
CLEC10A	1.10296e-19	1.3503	0.323	0.017	3.69645e-15
FPR3	1.11723e-19	1.22241	0.3	0.003	3.74429e-15
CTSD	1.37373e-19	1.80036	0.396	0.061	4.6039e-15
BCL2A1	2.17049e-19	0.907699	0.519	0.146	7.27419e-15
IER5	2.27186e-19	1.17374	0.354	0.036	7.61393e-15
TUBB	2.32009e-19	0.69886	0.535	0.172	7.77555e-15
RNF181	2.77696e-19	0.790032	0.485	0.137	9.3067e-15
NAGK	3.16862e-19	1.03341	0.346	0.036	1.06193e-14
PILRA	3.72898e-19	1.03851	0.377	0.057	1.24973e-14
ACP5	3.77031e-19	1.20857	0.365	0.046	1.26358e-14
GNAI2	4.78776e-19	0.788044	0.477	0.12	1.60457e-14
GCA	5.4986e-19	1.04167	0.342	0.033	1.8428e-14
GABARAPL1	6.68309e-19	-1.33851	0.135	0.222	2.23977e-14
RNASE6	6.72383e-19	1.1809	0.327	0.031	2.25342e-14
NAIP	6.98857e-19	1.2418	0.312	0.011	2.34215e-14
HSPA6	7.87103e-19	1.33381	0.415	0.073	2.6379e-14
MARCO	1.13515e-18	1.82991	0.308	0.014	3.80435e-14
RPL18	1.17181e-18	-1.11073	0.919	0.88	3.92721e-14
ATG3	1.18337e-18	0.800835	0.427	0.091	3.96595e-14
COMT	1.4546e-18	0.75545	0.415	0.085	4.87495e-14
SEC61B	1.688e-18	0.365413	0.662	0.285	5.65717e-14
MOB1A	1.84405e-18	0.642696	0.45	0.102	6.18014e-14
ALOX5	1.87954e-18	1.01446	0.342	0.041	6.29909e-14
LTA4H	2.25962e-18	0.898555	0.431	0.094	7.57288e-14
RAB13	2.53691e-18	1.17681	0.308	0.021	8.50222e-14
FAU	2.64041e-18	-0.984502	0.946	0.905	8.84906e-14
PSMB2	2.99423e-18	0.821158	0.412	0.083	1.00349e-13
HSBP1	3.50514e-18	1.02033	0.377	0.067	1.17471e-13
NUB1	3.68986e-18	0.960727	0.358	0.044	1.23662e-13
MVP	4.62089e-18	0.751938	0.377	0.061	1.54865e-13
RPL13A	4.7148e-18	-1.22161	0.854	0.824	1.58012e-13
RPS2	4.81562e-18	-1.12794	0.912	0.886	1.61391e-13
CIITA	7.56863e-18	1.17378	0.304	0.018	2.53655e-13
GPR84	7.86015e-18	1.3844	0.285	0.009	2.63425e-13
IRF1	8.00232e-18	0.656245	0.604	0.249	2.6819e-13
NDUFB3	8.65969e-18	0.814622	0.396	0.08	2.90221e-13
BCAP31	9.08858e-18	0.625605	0.458	0.125	3.04595e-13
FKBP2	9.6173e-18	0.681855	0.454	0.115	3.22314e-13
CD4	9.98619e-18	0.806388	0.392	0.07	3.34677e-13
MYDGF	9.99656e-18	0.744966	0.465	0.129	3.35025e-13
LAIR1	1.1391e-17	1.00348	0.315	0.026	3.81759e-13
RAB10	1.14322e-17	0.732083	0.377	0.061	3.83138e-13
ARHGAP18	1.14444e-17	0.965028	0.312	0.022	3.83549e-13
CTSA	1.14458e-17	0.661713	0.431	0.102	3.83595e-13
CD52	1.15065e-17	-1.51532	0.431	0.488	3.85628e-13
SLC25A5	1.16651e-17	0.433538	0.65	0.305	3.90946e-13
FABP5	1.18717e-17	1.19848	0.354	0.05	3.97867e-13
RPL14	1.27392e-17	-1.16231	0.858	0.84	4.26941e-13
JUN	1.32512e-17	0.686431	0.792	0.521	4.44101e-13
SPP1	1.46894e-17	3.13018	0.277	0.004	4.923e-13
SELENOW	1.60474e-17	0.648128	0.473	0.129	5.37811e-13
NDUFS6	1.71933e-17	0.80073	0.419	0.1	5.76215e-13
PSMA4	1.8509e-17	0.726037	0.385	0.072	6.20311e-13
PSTPIP2	1.87956e-17	1.13067	0.308	0.023	6.29916e-13
TIMM8B	2.27252e-17	0.8572	0.377	0.068	7.61612e-13
ECHS1	2.64007e-17	0.771264	0.35	0.054	8.84792e-13
UQCR11	2.92478e-17	0.551766	0.523	0.183	9.80212e-13
FAM49B	3.37552e-17	0.598711	0.446	0.11	1.13127e-12
EPSTI1	3.65296e-17	0.968401	0.308	0.025	1.22425e-12
CXCL11	4.11861e-17	1.74285	0.262	0.001	1.38031e-12
SERPING1	4.32283e-17	0.903741	0.292	0.016	1.44875e-12
FUOM	4.76073e-17	0.979999	0.327	0.038	1.59551e-12
RBX1	5.07197e-17	0.591385	0.473	0.137	1.69982e-12
MT1X	6.10656e-17	1.47386	0.362	0.059	2.04655e-12
VSIG4	6.12296e-17	1.25668	0.262	0.002	2.05205e-12
FERMT3	6.58416e-17	0.670194	0.412	0.091	2.20662e-12
SNX3	7.28735e-17	0.530652	0.488	0.154	2.44228e-12
SNRPG	8.13002e-17	0.614539	0.473	0.14	2.7247e-12
WSB1	8.39061e-17	0.787779	0.442	0.115	2.81203e-12
ZEB2	9.40346e-17	0.854523	0.431	0.108	3.15148e-12
ATP5PF	1.02242e-16	0.693007	0.462	0.133	3.42654e-12
RAB31	1.1909e-16	0.805043	0.404	0.093	3.99119e-12
H2AFY	1.24526e-16	0.62584	0.473	0.142	4.17335e-12
SMIM25	1.25054e-16	1.10547	0.319	0.032	4.19107e-12
LIMS1	1.36768e-16	0.874478	0.365	0.066	4.58365e-12
PSMA5	1.40446e-16	0.807972	0.381	0.079	4.70691e-12
TMEM109	1.44846e-16	0.825572	0.346	0.058	4.85436e-12
DRAP1	1.57627e-16	0.407563	0.538	0.189	5.2827e-12
DNAJC15	1.58872e-16	0.741117	0.431	0.116	5.32442e-12
RHOG	1.7529e-16	0.363808	0.585	0.227	5.87469e-12
NDUFB1	1.75636e-16	0.616648	0.415	0.101	5.88627e-12
CANX	1.85849e-16	0.562545	0.481	0.158	6.22854e-12
VDAC1	1.86878e-16	0.638236	0.435	0.117	6.26302e-12
TFEC	2.12304e-16	0.994813	0.262	0.007	7.11517e-12
TREM2	2.39977e-16	1.43497	0.25	0.001	8.04258e-12
ENY2	2.56409e-16	0.561267	0.431	0.109	8.59328e-12
ATP5MC1	2.67181e-16	0.798956	0.369	0.077	8.95429e-12
TAPBP	2.71022e-16	0.402149	0.512	0.175	9.08304e-12
NDUFAF3	2.91393e-16	0.822493	0.358	0.071	9.76576e-12
RPL28	3.07037e-16	-0.833026	0.973	0.95	1.029e-11
SDCBP	3.24505e-16	0.696425	0.431	0.113	1.08754e-11
ICAM1	3.3647e-16	1.093	0.335	0.049	1.12765e-11
PLA2G7	3.84096e-16	1.30441	0.262	0.009	1.28726e-11
DAD1	4.04129e-16	0.504244	0.481	0.145	1.3544e-11
TPT1	4.30226e-16	-0.923666	0.942	0.917	1.44186e-11
HCLS1	4.43843e-16	0.370267	0.535	0.184	1.4875e-11
FLOT1	5.22895e-16	0.685286	0.423	0.109	1.75243e-11
DNAJB1	5.23456e-16	0.615975	0.573	0.248	1.75431e-11
ATP6AP1	6.01857e-16	0.78087	0.377	0.089	2.01706e-11
IFI6	6.58219e-16	0.720632	0.381	0.085	2.20596e-11
PSMA7	7.37067e-16	0.34378	0.604	0.258	2.47021e-11
ROMO1	7.61044e-16	0.605866	0.485	0.16	2.55056e-11
YWHAE	7.62144e-16	0.657585	0.385	0.086	2.55425e-11
NRP2	7.77053e-16	1.17993	0.258	0.01	2.60421e-11
GK	8.45503e-16	1.21845	0.296	0.024	2.83362e-11
ATP6V0D1	8.50124e-16	0.563166	0.427	0.111	2.84911e-11
NAPA	8.59989e-16	0.670158	0.412	0.105	2.88217e-11
NECTIN2	8.78653e-16	1.12595	0.288	0.029	2.94472e-11
PSMB6	8.92252e-16	0.553082	0.515	0.19	2.99029e-11
PHPT1	9.63476e-16	0.672484	0.4	0.103	3.22899e-11
RPL39	1.07608e-15	-0.933219	0.969	0.922	3.60638e-11
RPS16	1.10898e-15	-1.11068	0.881	0.848	3.71665e-11
CCL2	1.15049e-15	2.36033	0.258	0.009	3.85574e-11
TNFAIP2	1.16693e-15	1.0188	0.365	0.07	3.91084e-11
ATF5	1.3175e-15	1.04452	0.292	0.035	4.41548e-11
TBCA	1.32323e-15	0.564289	0.404	0.102	4.43467e-11
TWF2	1.35334e-15	0.643373	0.427	0.114	4.53557e-11
ARL4C	1.61105e-15	-1.08542	0.096	0.157	5.39928e-11
ATP5ME	1.70905e-15	0.386108	0.523	0.184	5.7277e-11
LDHA	1.75622e-15	0.407471	0.635	0.309	5.8858e-11
HNMT	1.75841e-15	0.940691	0.292	0.029	5.89315e-11
DBNL	1.77675e-15	0.747347	0.362	0.072	5.95461e-11
NOP10	2.02978e-15	0.49524	0.473	0.154	6.8026e-11
ACTN1	2.06435e-15	0.84017	0.319	0.045	6.91846e-11
GNS	2.10392e-15	1.0551	0.296	0.034	7.05109e-11
TLN1	2.2002e-15	0.675707	0.412	0.098	7.37373e-11
MAFB	2.32871e-15	1.11228	0.362	0.074	7.80443e-11
STK17B	2.40315e-15	-1.27244	0.177	0.269	8.05392e-11
TMEM258	2.54775e-15	0.415843	0.562	0.229	8.53851e-11
SNAP23	2.63066e-15	1.06869	0.308	0.041	8.8164e-11
RPSA	2.6438e-15	-1.32585	0.704	0.691	8.86042e-11
RASSF5	2.67026e-15	-1.02419	0.085	0.162	8.9491e-11
LAMTOR4	3.55219e-15	0.38372	0.565	0.224	1.19048e-10
LILRB2	3.61714e-15	0.811746	0.342	0.06	1.21225e-10
DEK	3.77575e-15	0.484007	0.5	0.163	1.2654e-10
TMED9	3.81366e-15	0.615051	0.446	0.138	1.27811e-10
TPP1	3.92446e-15	0.71152	0.338	0.061	1.31524e-10
TXNDC17	3.95083e-15	0.782601	0.342	0.067	1.32408e-10
PCBD1	4.38947e-15	0.771749	0.3	0.045	1.47109e-10
SLC39A8	4.72796e-15	1.15774	0.277	0.026	1.58453e-10
ANAPC11	5.54536e-15	0.476197	0.458	0.147	1.85847e-10
BTBD9	6.41475e-15	0.458562	0.554	0.226	2.14984e-10
CAP1	6.54083e-15	0.579031	0.442	0.133	2.19209e-10
RNASET2	6.54964e-15	0.489336	0.542	0.221	2.19505e-10
SUMO2	6.64931e-15	0.286188	0.627	0.287	2.22845e-10
APRT	6.72e-15	0.364651	0.554	0.223	2.25214e-10
PRDX3	7.0899e-15	0.786953	0.319	0.057	2.37611e-10
ADAP2	7.23815e-15	0.958209	0.258	0.017	2.42579e-10
ARL6IP5	9.73079e-15	0.251759	0.55	0.203	3.26118e-10
KYNU	1.02666e-14	0.842072	0.292	0.035	3.44076e-10
GM2A	1.09865e-14	0.83319	0.288	0.04	3.68201e-10
PAK2	1.15136e-14	0.392923	0.473	0.147	3.85867e-10
RRP7A	1.15151e-14	0.684127	0.323	0.053	3.85916e-10
SPPL2A	1.17338e-14	0.647242	0.346	0.06	3.93246e-10
PARK7	1.42442e-14	0.366396	0.504	0.182	4.77379e-10
NCF2	1.433e-14	0.743884	0.362	0.08	4.80256e-10
IER3	1.66777e-14	0.709184	0.5	0.176	5.58937e-10
DRAM1	1.73115e-14	0.86777	0.269	0.027	5.80177e-10
TNFSF10	1.75859e-14	1.02148	0.312	0.053	5.89375e-10
NDUFA2	1.91608e-14	0.536179	0.442	0.141	6.42156e-10
C4orf48	2.45724e-14	0.691962	0.388	0.093	8.23519e-10
CHMP2A	2.62865e-14	0.596021	0.362	0.084	8.80966e-10
ACP2	2.68625e-14	0.850595	0.242	0.016	9.0027e-10
TCIRG1	2.72932e-14	0.584495	0.396	0.101	9.14703e-10
ACTR2	2.83322e-14	0.462096	0.431	0.12	9.49525e-10
DUSP1	2.91811e-14	0.59188	0.65	0.337	9.77976e-10
IL18	3.13084e-14	0.969331	0.265	0.027	1.04927e-09
IFI35	3.14346e-14	0.771199	0.285	0.041	1.0535e-09
CYCS	3.24117e-14	0.610771	0.388	0.102	1.08625e-09
MGST3	3.40033e-14	0.700158	0.335	0.073	1.13959e-09
GAA	3.60305e-14	0.795787	0.288	0.037	1.20753e-09
ZFP36L2	3.69293e-14	-1.59367	0.404	0.418	1.23765e-09
UBE2E2	4.1761e-14	0.857223	0.269	0.026	1.39958e-09
PARP14	4.20633e-14	0.84127	0.312	0.048	1.40971e-09
CCDC88A	4.20824e-14	0.769684	0.3	0.051	1.41035e-09
SRI	4.38223e-14	0.538957	0.373	0.093	1.46866e-09
PGK1	4.40009e-14	0.34233	0.565	0.251	1.47465e-09
C1orf54	4.47311e-14	1.23723	0.238	0.009	1.49912e-09
RPS23	4.78339e-14	-1.01567	0.954	0.885	1.6031e-09
RPL6	5.01016e-14	-1.03006	0.888	0.835	1.6791e-09
CASP1	5.68769e-14	0.763091	0.296	0.045	1.90617e-09
NEK6	5.73214e-14	0.886008	0.262	0.024	1.92107e-09
LYSMD2	6.06644e-14	0.669013	0.3	0.042	2.03311e-09
LILRB1	6.15837e-14	0.943541	0.25	0.02	2.06391e-09
ATP1B3	6.26558e-14	0.812087	0.327	0.066	2.09985e-09
KCTD12	6.43656e-14	1.03218	0.25	0.018	2.15715e-09
GIMAP4	6.58825e-14	0.607963	0.323	0.049	2.20799e-09
BLVRB	6.76697e-14	0.817908	0.342	0.077	2.26788e-09
VMP1	7.6766e-14	0.654638	0.388	0.101	2.57274e-09
ATP5F1C	7.70343e-14	0.458976	0.442	0.137	2.58173e-09
MMP14	7.7978e-14	0.84572	0.235	0.01	2.61335e-09
JAK2	7.94599e-14	0.964227	0.254	0.02	2.66302e-09
RPS25	7.97152e-14	-1.06484	0.946	0.865	2.67158e-09
ATP5F1B	8.17568e-14	0.280872	0.588	0.271	2.74e-09
POLR2E	8.24132e-14	0.497467	0.415	0.122	2.762e-09
SDHC	8.29012e-14	0.612387	0.323	0.064	2.77835e-09
SPINT2	8.81346e-14	0.739257	0.327	0.066	2.95374e-09
RAN	8.96037e-14	0.4008	0.504	0.196	3.00298e-09
BSG	9.4129e-14	0.450705	0.435	0.144	3.15464e-09
SMIM37	9.56863e-14	0.630586	0.304	0.052	3.20683e-09
CARD16	9.6858e-14	0.514341	0.362	0.083	3.2461e-09
SERPINB9	1.00065e-13	0.777519	0.323	0.065	3.35357e-09
VASP	1.02711e-13	0.491194	0.473	0.158	3.44224e-09
ATP6V0C	1.06665e-13	0.366408	0.558	0.252	3.57479e-09
SSBP1	1.09495e-13	0.504662	0.388	0.101	3.66962e-09
NAGA	1.09874e-13	0.775594	0.258	0.025	3.68232e-09
CFLAR	1.1126e-13	0.478225	0.412	0.118	3.72877e-09
RPS15	1.12821e-13	-0.873094	0.946	0.911	3.7811e-09
SLC1A3	1.17194e-13	1.08666	0.219	0.002	3.92765e-09
MTHFD2	1.17302e-13	0.810284	0.296	0.053	3.93126e-09
RNASE1	1.23343e-13	2.4232	0.227	0.005	4.13373e-09
CCL5	1.24253e-13	-2.11571	0.188	0.223	4.16423e-09
CSF2RA	1.29208e-13	0.862567	0.269	0.031	4.33028e-09
POLR2L	1.3889e-13	0.319243	0.558	0.233	4.65476e-09
RPS5	1.48409e-13	-1.17928	0.712	0.706	4.97377e-09
FAM96A	1.66191e-13	0.685458	0.327	0.073	5.56971e-09
LY96	1.72272e-13	0.723415	0.288	0.053	5.77353e-09
MDH1	1.75655e-13	0.543518	0.327	0.066	5.88689e-09
CALM3	1.84938e-13	0.40255	0.473	0.163	6.19801e-09
P2RY13	1.85682e-13	1.05254	0.215	0.005	6.22295e-09
RPS28	1.96885e-13	-0.801985	0.988	0.93	6.59842e-09
DUSP23	2.13241e-13	0.679522	0.285	0.042	7.14656e-09
RENBP	2.29795e-13	0.772929	0.231	0.013	7.70134e-09
MMP2-AS1	2.37582e-13	0.83748	0.204	0.002	7.96233e-09
DAPP1	2.84092e-13	0.899751	0.25	0.021	9.52107e-09
C19orf70	2.99107e-13	0.615041	0.365	0.094	1.00243e-08
SYK	3.36841e-13	0.579633	0.331	0.073	1.12889e-08
NDUFB7	3.53356e-13	0.490529	0.442	0.151	1.18424e-08
CLEC5A	3.62204e-13	0.957014	0.2	0.003	1.21389e-08
HAPLN3	3.67961e-13	0.864817	0.25	0.023	1.23318e-08
MYOF	3.72651e-13	0.935661	0.215	0.008	1.2489e-08
TLR2	3.81948e-13	0.895981	0.238	0.017	1.28006e-08
MT1F	3.89859e-13	1.05955	0.258	0.03	1.30657e-08
HEXB	4.16986e-13	0.588583	0.335	0.081	1.39749e-08
SGK1	4.25908e-13	0.820892	0.369	0.105	1.42739e-08
MRPL20	4.4681e-13	0.499872	0.358	0.084	1.49744e-08
MS4A7	4.72275e-13	0.990365	0.246	0.025	1.58278e-08
CREG1	4.77271e-13	0.784323	0.296	0.057	1.59952e-08
MPDU1	5.49749e-13	0.739627	0.254	0.032	1.84243e-08
PSMD8	5.8729e-13	0.512364	0.427	0.141	1.96824e-08
RPS27L	6.00393e-13	0.49024	0.419	0.141	2.01216e-08
MPV17	6.372e-13	0.674323	0.269	0.04	2.13551e-08
PGAM1	6.69299e-13	0.380057	0.496	0.19	2.24309e-08
LSP1	7.18039e-13	0.52082	0.685	0.391	2.40644e-08
SLIRP	7.1859e-13	0.473908	0.35	0.084	2.40828e-08
NUCB1	7.36724e-13	0.499528	0.377	0.108	2.46906e-08
CCT6A	7.50836e-13	0.523829	0.373	0.102	2.51635e-08
PLXDC2	7.93431e-13	0.595782	0.381	0.102	2.6591e-08
CD9	8.15106e-13	1.01457	0.265	0.041	2.73175e-08
NDUFC1	8.66391e-13	0.441662	0.385	0.11	2.90362e-08
RALA	9.15705e-13	0.681368	0.335	0.075	3.06889e-08
KPNB1	1.01049e-12	0.520838	0.381	0.102	3.38655e-08
LAT2	1.02368e-12	0.626988	0.315	0.064	3.43077e-08
POLD4	1.05624e-12	0.550583	0.365	0.104	3.53989e-08
OLR1	1.19369e-12	0.879489	0.231	0.02	4.00053e-08
ADM	1.24862e-12	1.23358	0.246	0.035	4.18462e-08
RNPEP	1.2781e-12	0.660269	0.281	0.046	4.28343e-08
NDUFS8	1.31869e-12	0.449501	0.4	0.124	4.41944e-08
COPS9	1.39791e-12	0.452969	0.415	0.129	4.68496e-08
NABP1	1.41161e-12	0.95247	0.273	0.041	4.73085e-08
CCT5	1.44908e-12	0.679115	0.269	0.042	4.85644e-08
UQCRC1	1.55105e-12	0.606184	0.358	0.103	5.19819e-08
NDUFS7	1.6312e-12	0.507755	0.358	0.098	5.46681e-08
MCTP1	1.6473e-12	0.936814	0.215	0.012	5.52078e-08
DPYD	1.81487e-12	0.674088	0.277	0.042	6.08235e-08
RPS13	1.89875e-12	-0.974383	0.931	0.882	6.36349e-08
JPT1	1.91403e-12	0.576394	0.354	0.092	6.41468e-08
TNFAIP8L2	1.9156e-12	0.662611	0.212	0.008	6.41993e-08
MARCH1	1.94804e-12	0.771848	0.227	0.014	6.52867e-08
AP1S2	1.97082e-12	0.560412	0.385	0.113	6.605e-08
AURKAIP1	1.97342e-12	0.358805	0.412	0.13	6.61371e-08
SERPINB1	2.11558e-12	0.680918	0.45	0.169	7.09014e-08
LHFPL2	2.12739e-12	0.99357	0.2	0.003	7.12974e-08
DYNLRB1	2.16916e-12	0.464464	0.373	0.107	7.26971e-08
MALAT1	2.18096e-12	-0.498172	0.992	0.996	7.30925e-08
ARF5	2.21799e-12	0.252329	0.504	0.191	7.43337e-08
PIK3R1	2.52835e-12	-1.06328	0.108	0.159	8.47351e-08
COPZ1	2.57915e-12	0.634826	0.304	0.068	8.64376e-08
CD163	2.62857e-12	0.946809	0.219	0.012	8.8094e-08
PSMA3	2.67592e-12	0.605884	0.327	0.075	8.96809e-08
CLEC4A	2.70604e-12	0.769176	0.254	0.032	9.06902e-08
C3AR1	2.72942e-12	0.870884	0.208	0.008	9.14738e-08
LEPROTL1	2.85622e-12	-1.28717	0.204	0.218	9.57234e-08
SNRPD3	2.875e-12	0.404336	0.369	0.1	9.63527e-08
GDI2	2.95989e-12	0.45341	0.412	0.138	9.91977e-08
LMAN2	2.97146e-12	0.462869	0.373	0.116	9.95854e-08
SNX17	3.06435e-12	0.497352	0.319	0.069	1.02698e-07
CYFIP1	3.55633e-12	0.675981	0.212	0.013	1.19187e-07
GPNMB	3.58968e-12	1.13938	0.2	0.006	1.20304e-07
IL13RA1	3.65484e-12	0.721726	0.235	0.025	1.22488e-07
GBP2	3.71847e-12	0.473692	0.342	0.081	1.24621e-07
IL18BP	3.75027e-12	0.723161	0.208	0.013	1.25687e-07
GHITM	3.86915e-12	0.488692	0.358	0.106	1.29671e-07
MMP9	3.91524e-12	1.54508	0.212	0.008	1.31215e-07
NACA	3.96446e-12	-1.02755	0.819	0.785	1.32865e-07
GABARAPL2	4.39124e-12	0.617456	0.358	0.095	1.47168e-07
PEPD	4.49061e-12	0.610729	0.265	0.041	1.50498e-07
SSR3	4.52945e-12	0.420747	0.423	0.14	1.518e-07
PTPN6	4.67692e-12	0.527959	0.362	0.095	1.56742e-07
ALAS1	4.80456e-12	0.792949	0.231	0.022	1.6102e-07
NECAP2	4.86396e-12	0.641737	0.292	0.051	1.63011e-07
RPS21	4.93507e-12	-0.986088	0.904	0.863	1.65394e-07
SKAP2	4.93912e-12	0.698882	0.227	0.022	1.6553e-07
AK2	5.05961e-12	0.738576	0.25	0.039	1.69568e-07
ATP2B1-AS1	5.25039e-12	-1.08922	0.088	0.162	1.75962e-07
SAP18	5.32038e-12	0.251851	0.508	0.204	1.78307e-07
GPI	5.61782e-12	0.399419	0.385	0.115	1.88275e-07
PRDX5	5.75211e-12	0.378599	0.458	0.175	1.92776e-07
GTF3C6	6.30732e-12	0.614518	0.285	0.058	2.11384e-07
PSMA6	6.32129e-12	0.572307	0.323	0.082	2.11852e-07
RPL23A	6.46061e-12	-1.12188	0.746	0.723	2.16521e-07
IFI16	6.50456e-12	0.459204	0.323	0.07	2.17994e-07
RER1	6.83137e-12	0.527359	0.327	0.084	2.28946e-07
PLEKHO1	6.8721e-12	0.65251	0.288	0.052	2.30311e-07
NOP53	6.95607e-12	-1.16427	0.323	0.358	2.33126e-07
P2RY6	7.08639e-12	0.733333	0.192	0.009	2.37493e-07
COX17	7.09817e-12	0.478815	0.362	0.107	2.37888e-07
RAB32	7.45825e-12	0.780274	0.235	0.026	2.49956e-07
CLK1	7.86769e-12	0.715785	0.358	0.104	2.63678e-07
SEC61G	7.95165e-12	0.348856	0.477	0.186	2.66491e-07
CHMP5	9.16272e-12	0.518331	0.262	0.043	3.0708e-07
RTN4	9.99895e-12	0.555602	0.388	0.124	3.35105e-07
EIF4A3	1.03438e-11	0.722851	0.269	0.045	3.46662e-07
LGALS9	1.06264e-11	0.690058	0.227	0.024	3.56132e-07
FNDC3B	1.11235e-11	0.773714	0.262	0.053	3.72793e-07
RAB11A	1.59305e-11	0.527919	0.296	0.063	5.33896e-07
RGS19	1.61251e-11	0.610513	0.342	0.09	5.40417e-07
NDUFA6	1.66117e-11	0.308221	0.431	0.152	5.56723e-07
SLC31A2	1.69259e-11	0.756359	0.215	0.021	5.67255e-07
DNMT1	1.80082e-11	0.57247	0.262	0.043	6.03528e-07
NCF4	1.80967e-11	0.558718	0.288	0.064	6.06494e-07
MRPL18	1.89884e-11	0.55892	0.262	0.047	6.36376e-07
SSR4	1.92825e-11	-0.330445	0.715	0.371	6.46234e-07
MAT2A	1.93772e-11	0.740631	0.25	0.042	6.49408e-07
CLEC4E	1.98043e-11	0.709682	0.204	0.012	6.63722e-07
CISD3	2.14412e-11	0.728224	0.235	0.036	7.18579e-07
TNFRSF1B	2.14825e-11	-1.13851	0.158	0.224	7.19964e-07
ELOVL1	2.15725e-11	0.462276	0.304	0.065	7.22981e-07
HLA-DQB2	2.18239e-11	0.565917	0.208	0.011	7.31407e-07
ELF1	2.21333e-11	-1.11294	0.142	0.183	7.41774e-07
NDUFB4	2.2791e-11	0.305082	0.465	0.187	7.63818e-07
RRBP1	2.3806e-11	0.520614	0.338	0.098	7.97835e-07
CYTIP	2.49016e-11	-1.03451	0.135	0.185	8.34551e-07
PYCARD	2.58321e-11	0.764118	0.238	0.036	8.65739e-07
RPL24	2.77063e-11	-1.0123	0.85	0.789	9.28548e-07
PTMS	2.79687e-11	0.628204	0.269	0.051	9.37344e-07
SLCO2B1	3.00855e-11	0.798781	0.177	0.002	1.00828e-06
MRPL51	3.35642e-11	0.545017	0.3	0.076	1.12487e-06
SCIMP	3.38468e-11	0.719948	0.188	0.01	1.13434e-06
AES	3.44207e-11	-1.11618	0.115	0.156	1.15358e-06
NDUFB5	3.48272e-11	0.490539	0.285	0.062	1.1672e-06
LAMTOR1	3.53229e-11	0.365669	0.415	0.152	1.18381e-06
CYBC1	3.60636e-11	0.518163	0.281	0.059	1.20864e-06
BLVRA	3.65208e-11	0.5237	0.308	0.073	1.22396e-06
LAMP3	3.835e-11	1.22554	0.185	0.004	1.28526e-06
APOL3	3.95303e-11	0.745273	0.223	0.025	1.32482e-06
OSTF1	4.08236e-11	0.589422	0.335	0.09	1.36816e-06
FBXW5	4.17039e-11	0.46592	0.273	0.052	1.39766e-06
NDUFA12	4.25493e-11	0.425706	0.365	0.11	1.426e-06
VPS29	4.30097e-11	0.413136	0.342	0.092	1.44143e-06
RPLP2	4.33557e-11	-0.869376	0.958	0.902	1.45302e-06
CACYBP	4.37728e-11	0.343127	0.373	0.109	1.467e-06
CCND1	4.38291e-11	0.816727	0.188	0.013	1.46889e-06
ERP44	4.48092e-11	0.559924	0.296	0.077	1.50174e-06
M6PR	4.55029e-11	0.518762	0.3	0.072	1.52498e-06
P4HB	4.57878e-11	0.289182	0.481	0.202	1.53453e-06
HM13	4.61808e-11	0.42182	0.408	0.149	1.5477e-06
PHB	5.1406e-11	0.572818	0.262	0.049	1.72282e-06
SERPINB6	5.24004e-11	0.594636	0.242	0.036	1.75615e-06
GTF2H5	5.62731e-11	0.673544	0.215	0.026	1.88594e-06
EEF1D	5.66944e-11	-1.11685	0.692	0.643	1.90006e-06
CD84	5.92624e-11	0.70795	0.223	0.024	1.98612e-06
HDLBP	6.04064e-11	0.560702	0.304	0.083	2.02446e-06
UBE2I	6.27142e-11	0.321168	0.408	0.141	2.1018e-06
ITPR2	6.41375e-11	0.676745	0.231	0.029	2.14951e-06
CD86	6.55134e-11	0.563225	0.3	0.069	2.19562e-06
BAX	6.96159e-11	0.452334	0.362	0.11	2.33311e-06
SLC2A6	7.33937e-11	0.867218	0.2	0.017	2.45972e-06
NR1H3	7.69672e-11	0.992368	0.181	0.004	2.57948e-06
CCL3	8.22246e-11	1.02405	0.242	0.033	2.75568e-06
BRK1	8.99561e-11	0.328044	0.435	0.169	3.01479e-06
ACAP2	9.09712e-11	0.261226	0.388	0.119	3.04881e-06
PLEKHB2	9.21739e-11	0.552147	0.292	0.063	3.08912e-06
TRAPPC1	9.32806e-11	0.337165	0.369	0.116	3.1262e-06
TMEM14C	9.404e-11	0.535861	0.3	0.08	3.15166e-06
NANS	9.58256e-11	0.601422	0.269	0.062	3.2115e-06
UQCC2	1.08444e-10	0.710885	0.242	0.049	3.63438e-06
EFHD2	1.08791e-10	0.541345	0.338	0.088	3.64601e-06
RAB5IF	1.10484e-10	0.263579	0.415	0.151	3.70276e-06
CBR1	1.10733e-10	0.639204	0.223	0.032	3.71112e-06
ANXA4	1.11459e-10	0.597671	0.204	0.023	3.73544e-06
CD69	1.17026e-10	-1.22437	0.127	0.171	3.92201e-06
MAN2B1	1.27102e-10	0.585027	0.323	0.09	4.25968e-06
PPP1R15A	1.4013e-10	0.517064	0.5	0.235	4.69633e-06
CD300A	1.47783e-10	0.732007	0.2	0.019	4.95281e-06
FAM96B	1.49404e-10	0.380904	0.369	0.116	5.00713e-06
DECR1	1.51064e-10	0.584274	0.242	0.045	5.06275e-06
ZNHIT1	1.52817e-10	0.477674	0.327	0.097	5.12152e-06
KLF6	1.53769e-10	0.408944	0.565	0.289	5.1534e-06
ZNF688	1.56091e-10	0.295993	0.581	0.281	5.23125e-06
HLA-DOA	1.58023e-10	0.674006	0.181	0.011	5.29598e-06
NDUFAB1	1.68827e-10	0.502485	0.327	0.099	5.65806e-06
SLC7A7	1.69799e-10	0.521394	0.296	0.073	5.69065e-06
PRKCD	1.78411e-10	0.610168	0.208	0.026	5.97926e-06
NDUFB6	1.9885e-10	0.47091	0.277	0.067	6.66427e-06
RPL10A	2.00285e-10	-1.08359	0.815	0.752	6.71236e-06
YIF1B	2.09591e-10	0.5709	0.258	0.056	7.02423e-06
MTDH	2.09788e-10	0.291857	0.512	0.233	7.03083e-06
DMXL2	2.18179e-10	0.758978	0.2	0.019	7.31204e-06
COA3	2.29888e-10	0.594332	0.223	0.037	7.70446e-06
SCPEP1	2.3755e-10	0.498037	0.308	0.081	7.96125e-06
GADD45G	2.63586e-10	0.803428	0.223	0.027	8.83382e-06
MRC1	2.76286e-10	0.762496	0.158	0.002	9.25947e-06
CSF2RB	2.76788e-10	0.671996	0.173	0.01	9.27628e-06
GLRX	2.79776e-10	0.477489	0.346	0.114	9.37642e-06
LAGE3	2.82125e-10	0.549752	0.25	0.05	9.45515e-06
SEMA4A	2.8918e-10	0.639699	0.215	0.037	9.69156e-06
CASP4	2.90157e-10	0.429974	0.315	0.086	9.72431e-06
SLC20A1	2.9213e-10	0.648487	0.246	0.043	9.79045e-06
CYC1	3.12909e-10	0.452901	0.331	0.105	1.04868e-05
RNF130	3.13416e-10	0.259934	0.412	0.142	1.05038e-05
FGR	3.16286e-10	0.539841	0.308	0.077	1.06e-05
PLBD1	3.18786e-10	0.455683	0.288	0.069	1.06838e-05
FGD2	3.23841e-10	0.679441	0.185	0.015	1.08532e-05
DSE	3.49066e-10	0.510122	0.304	0.08	1.16986e-05
OSCAR	3.49502e-10	0.622491	0.169	0.007	1.17132e-05
MT1E	3.77125e-10	0.833008	0.219	0.03	1.2639e-05
DNASE2	3.97503e-10	0.61992	0.208	0.03	1.33219e-05
IL17RA	4.03065e-10	0.600157	0.262	0.054	1.35083e-05
LTBR	4.19079e-10	0.664535	0.223	0.038	1.4045e-05
POLR2G	4.25077e-10	0.451492	0.296	0.071	1.4246e-05
TMEM51	4.33225e-10	0.821832	0.162	0.006	1.45191e-05
PARVG	4.41622e-10	0.439643	0.273	0.059	1.48005e-05
TMEM179B	4.51606e-10	0.410772	0.308	0.089	1.51351e-05
COX14	4.52213e-10	0.520921	0.346	0.104	1.51555e-05
ATP6V1A	4.63709e-10	0.589164	0.192	0.022	1.55407e-05
RGS2	4.75927e-10	0.631873	0.435	0.18	1.59502e-05
A2M	4.81516e-10	0.680876	0.165	0.005	1.61375e-05
CYB5A	4.83701e-10	0.611832	0.196	0.025	1.62108e-05
IRF8	5.28657e-10	0.838664	0.223	0.033	1.77174e-05
NMI	5.3261e-10	0.566023	0.208	0.026	1.78499e-05
SDF2L1	5.66843e-10	0.488424	0.327	0.099	1.89972e-05
NADK	5.71745e-10	0.616549	0.181	0.013	1.91615e-05
CIRBP	5.76043e-10	-1.18489	0.423	0.424	1.93055e-05
APEX1	5.83608e-10	0.527785	0.292	0.08	1.9559e-05
BCKDK	5.85032e-10	0.570882	0.212	0.035	1.96068e-05
CAMK2D	6.10725e-10	0.609101	0.219	0.029	2.04679e-05
SCARB2	6.17372e-10	0.668654	0.215	0.031	2.06906e-05
BHLHE41	6.5621e-10	0.730849	0.173	0.016	2.19922e-05
NAA38	6.64878e-10	0.411897	0.346	0.112	2.22827e-05
FSCN1	6.70608e-10	2.02875	0.173	0.011	2.24748e-05
TNS3	6.81769e-10	0.656774	0.188	0.018	2.28488e-05
COPE	6.89212e-10	0.541911	0.319	0.103	2.30982e-05
ERH	7.23821e-10	0.264109	0.373	0.127	2.42581e-05
ENG	7.58045e-10	0.525551	0.246	0.049	2.54051e-05
IER2	8.09397e-10	0.714372	0.308	0.094	2.71261e-05
EIF2S2	8.1848e-10	0.38326	0.331	0.101	2.74305e-05
PLXND1	8.39871e-10	0.692998	0.181	0.013	2.81474e-05
ALCAM	8.42102e-10	0.575091	0.173	0.014	2.82222e-05
TIMP1	8.81019e-10	0.393151	0.623	0.308	2.95265e-05
ASNA1	9.28806e-10	0.435035	0.25	0.051	3.1128e-05
MARCKSL1	9.35704e-10	1.16221	0.365	0.146	3.13592e-05
ITGAM	9.69811e-10	0.725354	0.215	0.032	3.25022e-05
RPL9	9.7099e-10	-1.06532	0.896	0.801	3.25418e-05
IFI27L2	1.01044e-09	0.298062	0.35	0.114	3.38639e-05
UBE2D1	1.04097e-09	0.51444	0.265	0.061	3.48871e-05
HAVCR2	1.05437e-09	0.521643	0.277	0.062	3.53362e-05
SFT2D1	1.07181e-09	0.378641	0.273	0.066	3.59207e-05
MANF	1.09888e-09	0.511553	0.277	0.073	3.68279e-05
SDHB	1.12198e-09	0.381488	0.304	0.081	3.76021e-05
DDX6	1.20843e-09	-1.01771	0.119	0.166	4.04992e-05
TCP1	1.23514e-09	0.523108	0.296	0.081	4.13945e-05
LRRK2	1.30931e-09	0.621608	0.192	0.021	4.38803e-05
STOM	1.41996e-09	0.477201	0.235	0.039	4.75886e-05
NFKBIZ	1.50014e-09	0.523904	0.304	0.09	5.02758e-05
HLA-DQA2	1.54831e-09	0.616493	0.162	0.007	5.18902e-05
ARHGEF10L	1.58617e-09	0.730685	0.158	0.005	5.31588e-05
NRP1	1.63846e-09	0.728957	0.158	0.005	5.49113e-05
MT1G	1.67452e-09	2.38699	0.165	0.005	5.61199e-05
DYNLT1	1.75637e-09	0.428286	0.319	0.094	5.8863e-05
CKS2	1.76613e-09	1.05659	0.2	0.032	5.919e-05
GNPDA1	1.77263e-09	0.541683	0.173	0.013	5.94078e-05
MEA1	1.85111e-09	0.517481	0.25	0.061	6.20379e-05
RBM25	1.86133e-09	0.271523	0.396	0.144	6.23806e-05
CDKN1A	1.97569e-09	0.510115	0.488	0.238	6.62132e-05
IGKV1-5	1.97914e-09	-1.80719	0.538	0.525	6.6329e-05
IRF7	2.05122e-09	0.680788	0.223	0.049	6.87446e-05
SLC25A11	2.09073e-09	0.490704	0.215	0.038	7.00688e-05
PFKL	2.13777e-09	0.481205	0.227	0.042	7.16453e-05
ENSA	2.19136e-09	0.355085	0.323	0.101	7.34411e-05
P2RX7	2.256e-09	0.705344	0.154	0.006	7.56074e-05
XAF1	2.28158e-09	0.560202	0.2	0.028	7.64647e-05
ITGAX	2.35555e-09	0.461712	0.3	0.083	7.89439e-05
POLE4	2.44991e-09	0.362922	0.285	0.072	8.21063e-05
PPCS	2.52641e-09	0.388576	0.262	0.064	8.46701e-05
PDE4DIP	2.55269e-09	0.592859	0.242	0.051	8.55508e-05
MSRB1	2.69995e-09	0.610326	0.177	0.018	9.04862e-05
JOSD2	2.76195e-09	0.691339	0.215	0.041	9.25639e-05
FKBP15	2.76435e-09	0.498629	0.169	0.013	9.26446e-05
TNFAIP8	2.76677e-09	0.315795	0.304	0.081	9.27256e-05
PRCP	2.81552e-09	0.493376	0.231	0.053	9.43594e-05
MRPL24	2.89628e-09	0.549816	0.192	0.031	9.70658e-05
FKBP4	2.92104e-09	0.60909	0.181	0.022	9.78959e-05
MGST2	3.09496e-09	0.509005	0.173	0.017	0.000103725
SDCCAG8	3.14615e-09	0.602202	0.208	0.037	0.00010544
TMCO1	3.21708e-09	0.353049	0.277	0.07	0.000107817
VPS35	3.45671e-09	0.476587	0.242	0.05	0.000115848
SNX6	3.56838e-09	0.327731	0.312	0.081	0.000119591
SCP2	3.63375e-09	0.367722	0.262	0.066	0.000121782
ASGR1	3.64792e-09	0.633069	0.173	0.017	0.000122256
DNPH1	3.66411e-09	0.362573	0.3	0.089	0.000122799
DAB2	3.69064e-09	0.680248	0.154	0.007	0.000123688
STIP1	3.79294e-09	0.513544	0.212	0.036	0.000127117
MRPS12	3.84192e-09	0.410057	0.238	0.053	0.000128758
CAPZA2	3.84607e-09	0.394313	0.273	0.071	0.000128897
SSB	4.00229e-09	0.405114	0.296	0.086	0.000134133
CD58	4.06296e-09	0.522233	0.238	0.049	0.000136166
COMMD1	4.07991e-09	0.509891	0.212	0.039	0.000136734
EIF4EBP1	4.13318e-09	0.440881	0.269	0.071	0.000138519
CORO1C	4.14278e-09	0.481071	0.185	0.022	0.000138841
SCAMP2	4.18436e-09	0.337818	0.327	0.104	0.000140235
FBXO6	4.20654e-09	0.56509	0.177	0.019	0.000140978
LILRB3	4.57666e-09	0.630887	0.196	0.028	0.000153382
RPS29	4.72295e-09	-1.05392	0.892	0.817	0.000158285
AUP1	4.99459e-09	0.30402	0.331	0.109	0.000167389
DNAJC8	5.11395e-09	0.332604	0.315	0.098	0.000171389
AP1B1	5.17152e-09	0.58561	0.2	0.032	0.000173318
SAMD9L	5.29077e-09	0.471787	0.181	0.022	0.000177315
PSMB5	5.41423e-09	0.566562	0.219	0.045	0.000181453
LGALS3BP	5.65119e-09	0.535418	0.192	0.028	0.000189394
ARHGAP31	5.69857e-09	0.586785	0.165	0.017	0.000190982
RHBDF2	5.98418e-09	0.556524	0.192	0.026	0.000200554
HNRNPAB	6.02739e-09	0.457614	0.227	0.046	0.000202002
NUDT16	6.06202e-09	0.581857	0.173	0.018	0.000203162
SIRPA	6.24815e-09	0.563358	0.185	0.026	0.000209401
YPEL5	6.42024e-09	-1.04561	0.188	0.219	0.000215168
ANPEP	6.59047e-09	0.555921	0.273	0.073	0.000220873
MPEG1	6.60726e-09	0.596091	0.181	0.022	0.000221436
LPXN	7.051e-09	0.398991	0.25	0.056	0.000236307
DPYSL2	7.22844e-09	0.609936	0.158	0.012	0.000242254
MTCH2	7.25076e-09	0.420662	0.2	0.036	0.000243002
AHSA1	7.43576e-09	0.389179	0.215	0.041	0.000249202
HMOX1	8.27725e-09	0.440099	0.338	0.109	0.000277404
SERPINF1	8.65431e-09	0.553007	0.196	0.024	0.00029004
HK3	8.80994e-09	0.666242	0.15	0.007	0.000295256
CD151	9.16923e-09	0.452687	0.262	0.071	0.000307298
ARF3	9.28699e-09	0.476611	0.188	0.027	0.000311244
LAMP2	9.56489e-09	0.467469	0.227	0.051	0.000320558
VOPP1	9.63261e-09	0.505932	0.285	0.091	0.000322827
COA6	9.7445e-09	0.567823	0.2	0.03	0.000326577
SNX8	9.93709e-09	0.452279	0.158	0.013	0.000333032
CEBPB	1.0061e-08	0.384011	0.342	0.119	0.000337183
LRMDA	1.01568e-08	0.454475	0.165	0.016	0.000340395
CYSTM1	1.01633e-08	0.53401	0.2	0.038	0.000340612
CREBL2	1.01713e-08	0.487281	0.162	0.014	0.000340882
HIST1H2AC	1.03368e-08	0.655508	0.227	0.054	0.000346428
GSDMD	1.035e-08	0.381423	0.227	0.047	0.00034687
PIK3AP1	1.04177e-08	0.680188	0.188	0.025	0.000349138
CCT3	1.0424e-08	0.332475	0.277	0.071	0.00034935
KCNN4	1.059e-08	0.477911	0.177	0.023	0.000354914
STAT6	1.07924e-08	0.56334	0.185	0.027	0.000361695
PTGES2	1.08112e-08	0.468721	0.188	0.031	0.000362326
AGTRAP	1.09568e-08	0.267049	0.331	0.107	0.000367205
HVCN1	1.09723e-08	0.437764	0.169	0.016	0.000367727
TMOD3	1.1054e-08	0.364984	0.242	0.052	0.000370465
MRPL27	1.12017e-08	0.541732	0.177	0.025	0.000375415
DNAJB4	1.12128e-08	0.639548	0.219	0.046	0.000375786
REX1BD	1.14134e-08	0.28482	0.381	0.146	0.000382508
PAPSS1	1.16182e-08	0.530965	0.192	0.033	0.000389372
TXN2	1.16439e-08	0.352271	0.265	0.069	0.000390233
HMGN3	1.1933e-08	0.307336	0.323	0.109	0.000399922
NUTF2	1.20216e-08	0.416849	0.254	0.063	0.000402891
GNG10	1.2291e-08	0.561304	0.177	0.023	0.000411919
HRH2	1.2715e-08	0.577335	0.173	0.02	0.00042613
SRGN	1.2941e-08	-0.257721	0.831	0.571	0.000433705
UGP2	1.35856e-08	0.424287	0.219	0.042	0.000455309
ACOT13	1.40148e-08	0.448711	0.162	0.019	0.000469693
SOCS3	1.42253e-08	0.432226	0.262	0.069	0.000476747
WDR1	1.42589e-08	0.289336	0.358	0.13	0.000477871
ETV6	1.47838e-08	0.54174	0.208	0.043	0.000495464
IL1B	1.59734e-08	1.2703	0.25	0.077	0.000535333
HSD17B4	1.60563e-08	0.445671	0.154	0.015	0.00053811
ABI3	1.61751e-08	0.4894	0.188	0.026	0.000542091
RPN1	1.62826e-08	0.2827	0.346	0.13	0.000545696
DOCK4	1.68663e-08	0.600934	0.15	0.009	0.000565256
SIGLEC10	1.71004e-08	0.514909	0.154	0.011	0.000573102
PDXK	1.73775e-08	0.621894	0.181	0.029	0.000582389
TGM2	1.84063e-08	0.542134	0.158	0.016	0.000616869
STX7	1.88566e-08	0.514646	0.181	0.026	0.000631959
NDUFS2	2.18557e-08	0.436757	0.242	0.058	0.000732471
NFE2L2	2.20263e-08	0.324045	0.281	0.08	0.00073819
CTNNA1	2.24055e-08	0.50291	0.192	0.034	0.000750896
PACSIN2	2.26917e-08	0.468578	0.169	0.019	0.000760491
ITPA	2.33641e-08	0.470044	0.188	0.031	0.000783025
METTL26	2.40258e-08	0.349509	0.308	0.103	0.000805201
MRPS34	2.47527e-08	0.383829	0.285	0.091	0.000829563
LRPAP1	2.47541e-08	0.260394	0.335	0.119	0.000829609
SLC25A39	2.58234e-08	0.303335	0.277	0.083	0.000865444
GSAP	2.74239e-08	0.545771	0.154	0.012	0.000919083
RNF13	3.16086e-08	0.52725	0.188	0.036	0.00105933
ID2	3.30118e-08	0.317796	0.481	0.245	0.00110636
SPG21	3.38857e-08	0.385923	0.262	0.073	0.00113564
GLA	3.4498e-08	0.462243	0.173	0.026	0.00115617
KDELR1	3.53358e-08	0.461334	0.362	0.147	0.00118424
NBDY	3.58542e-08	0.299273	0.273	0.079	0.00120162
DNTTIP1	3.64013e-08	0.523749	0.173	0.026	0.00121995
SMIM30	3.67621e-08	0.470485	0.15	0.014	0.00123205
ZNF706	3.68778e-08	0.261164	0.408	0.175	0.00123592
PLIN3	3.72607e-08	0.317573	0.258	0.067	0.00124876
SOCS1	3.77657e-08	0.414008	0.227	0.047	0.00126568
CHCHD7	3.78302e-08	0.45741	0.2	0.04	0.00126784
NUDC	3.94413e-08	0.475112	0.258	0.072	0.00132183
ERCC1	4.09959e-08	0.399046	0.231	0.056	0.00137394
TMEM165	4.31579e-08	0.403124	0.235	0.06	0.00144639
SUCLG1	4.35483e-08	0.353245	0.219	0.049	0.00145948
CLEC11A	4.40092e-08	0.508474	0.15	0.016	0.00147492
CPPED1	4.52912e-08	0.594079	0.181	0.026	0.00151789
TPMT	4.6621e-08	0.48565	0.154	0.016	0.00156246
LRP1	4.71249e-08	0.434229	0.262	0.071	0.00157934
MRPL11	4.78118e-08	0.426882	0.223	0.051	0.00160236
TBXAS1	4.96607e-08	0.393456	0.231	0.056	0.00166433
GALM	5.10108e-08	0.361342	0.2	0.035	0.00170958
HSPA4	5.25508e-08	0.351929	0.288	0.088	0.00176119
SLC39A1	5.29333e-08	0.450023	0.173	0.028	0.00177401
VAC14	5.32058e-08	0.460156	0.154	0.012	0.00178314
PRKAR1A	5.33165e-08	0.348124	0.277	0.084	0.00178685
AP2M1	5.40042e-08	0.256697	0.35	0.129	0.0018099
MTRNR2L6	5.50678e-08	0.255028	0.4	0.168	0.00184554
ACAA1	5.5519e-08	0.317671	0.242	0.063	0.00186066
MRPL57	5.58855e-08	0.32	0.308	0.106	0.00187295
STMP1	5.61178e-08	0.392239	0.281	0.084	0.00188073
PDIA6	5.65835e-08	0.290146	0.335	0.125	0.00189634
RSU1	5.73e-08	0.341774	0.204	0.044	0.00192035
NCKAP1L	5.8478e-08	0.253529	0.254	0.062	0.00195983
TNFRSF14	5.96468e-08	0.311669	0.304	0.098	0.001999
SMIM4	5.98627e-08	0.442078	0.173	0.026	0.00200624
TSPAN4	6.00368e-08	0.581452	0.162	0.022	0.00201207
PLD3	6.21797e-08	0.603189	0.281	0.108	0.00208389
DESI1	6.29412e-08	0.434879	0.185	0.033	0.00210941
COMMD4	6.38968e-08	0.379001	0.192	0.038	0.00214144
MRPL14	6.433e-08	0.452908	0.204	0.045	0.00215595
RNASEH2C	6.76485e-08	0.353402	0.231	0.058	0.00226717
[truncated: 529 more rows]

## Sheet: T.epithelia
	p_val	avg_log2FC	pct.1	pct.2	p_val_adj
[truncated: 2,923 more rows]

[truncated: 51 more sheets: T.mDC, T.pDC, MAST.B, MAST.cd8t, MAST.macro, MAST.epithelia, MAST.mDC, MAST.pDC, LR.B, LR.cd8t, LR.macro, LR.epithelia, LR.mDC, LR.pDC, ROC.B, ROC.cd8t, ROC.macro, ROC.epithelia, ROC.mDC, ROC.pDC …]
