# Supplementary material for: Detection of cell markers from single cell RNA-seq with sc2marker
Source: BMC Bioinformatics. 2022 Jul 12;23:276. doi: 10.1186/s12859-022-04817-5 (PMC9281170; doi:10.1186/s12859-022-04817-5)
Supplement: Supplementary file 4 — Additional file 4: Results of markers detection for HCA-BM dataset with sc2marker and other competing methods. [file 12859_2022_4817_MOESM4_ESM.xlsx]

## Sheet: Wilcox.B
Marker detection results in Human Cell Atlas (Human)-BM data set for all evaluated methods
	p_val	avg_log2FC	pct.1	pct.2	p_val_adj
CD52	0	1.17061	0.951	0.749	0
RP5-887A10.1	0	1.40367	0.197	0.004	0
S100A11	0	-1.92478	0.118	0.425	0
S100A6	0	-2.16157	0.528	0.843	0
S100A4	0	-2.47051	0.412	0.8	0
FCRL5	0	0.62914	0.117	0.003	0
FCRL2	0	0.76167	0.149	0.003	0
FCRL1	0	0.715101	0.129	0.003	0
AIM2	0	0.393995	0.081	0.004	0
FCGR2B	0	0.624133	0.13	0.009	0
FCRLA	0	1.01944	0.207	0.005	0
RALGPS2	0	1.27095	0.283	0.016	0
RASGRP3	0	0.772072	0.159	0.006	0
BCL11A	0	1.01196	0.252	0.065	0
IGKC	0	4.90287	0.846	0.604	0
CXCR4	0	1.17292	0.673	0.404	0
COBLL1	0	0.579467	0.118	0.008	0
AC079767.4	0	0.836318	0.141	0.002	0
OSBPL10-AS1	0	0.413015	0.075	0	0
IFT57	0	0.988879	0.248	0.05	0
SEL1L3	0	1.09681	0.268	0.031	0
TLR10	0	0.72696	0.138	0.005	0
JCHAIN	0	2.97991	0.353	0.082	0
ARHGAP24	0	1.41026	0.341	0.033	0
BANK1	0	2.0082	0.483	0.017	0
MARCH1	0	1.22335	0.404	0.099	0
IL7R	0	-1.80641	0.025	0.345	0
FYB	0	-1.84908	0.029	0.464	0
MEF2C	0	1.5078	0.563	0.176	0
CXXC5	0	1.01209	0.325	0.09	0
CD74	0	2.73878	0.993	0.551	0
EBF1	0	0.571522	0.108	0.006	0
LTB	0	1.26717	0.873	0.525	0
AIF1	0	-2.328	0.058	0.421	0
HLA-DRA	0	2.3974	0.953	0.414	0
HLA-DRB5	0	1.44263	0.776	0.274	0
HLA-DRB1	0	1.4583	0.755	0.27	0
HLA-DQA1	0	1.9598	0.621	0.084	0
HLA-DQB1	0	2.07207	0.763	0.189	0
HLA-DQA2	0	0.736641	0.162	0.023	0
HLA-DOB	0	1.02458	0.217	0.006	0
HLA-DMB	0	1.09494	0.386	0.117	0
HLA-DMA	0	1.32249	0.55	0.186	0
HLA-DPA1	0	2.08401	0.858	0.248	0
HLA-DPB1	0	2.32289	0.923	0.334	0
CPNE5	0	0.477868	0.102	0.003	0
CD24	0	1.13799	0.236	0.009	0
STX7	0	1.05103	0.319	0.107	0
ACTB	0	-0.819554	0.97	0.986	0
TSPAN13	0	0.986129	0.211	0.041	0
TMSB4X	0	-0.670886	0.995	0.998	0
BLK	0	1.26909	0.277	0.007	0
ADAM28	0	1.18528	0.242	0.021	0
PNOC	0	0.709285	0.149	0.006	0
PLPP5	0	1.39896	0.304	0.041	0
TPD52	0	0.979835	0.27	0.054	0
RPL8	0	0.475695	0.997	0.991	0
CD72	0	0.983411	0.179	0.013	0
PAX5	0	0.703433	0.127	0.005	0
ANXA1	0	-1.66779	0.046	0.397	0
LCN8	0	0.455555	0.08	0.001	0
SWAP70	0	1.01859	0.224	0.025	0
MS4A1	0	3.18098	0.769	0.027	0
BIRC3	0	1.50191	0.39	0.067	0
POU2AF1	0	0.735021	0.162	0.006	0
CD3E	0	-1.73644	0.034	0.387	0
CD3D	0	-2.04358	0.051	0.448	0
VIM	0	-1.37408	0.412	0.678	0
SRGN	0	-2.27192	0.175	0.591	0
PDLIM1	0	0.927024	0.245	0.046	0
BLNK	0	0.741224	0.162	0.015	0
GAPDH	0	-1.23949	0.562	0.76	0
CLECL1	0	0.709514	0.171	0.027	0
SSPN	0	0.412088	0.08	0.002	0
RP11-693J15.5	0	0.997731	0.185	0.002	0
HVCN1	0	1.38518	0.323	0.039	0
TPT1	0	-0.540154	0.98	0.991	0
ITM2B	0	-1.06787	0.404	0.7	0
TRAC	0	-1.94192	0.091	0.447	0
TCL1A	0	1.98531	0.306	0.012	0
AL928768.3	0	1.41665	0.145	0.004	0
IGHG1	0	2.93036	0.205	0.027	0
IGHD	0	2.68957	0.475	0.017	0
IGHM	0	4.07945	0.553	0.121	0
KIAA0125	0	0.91767	0.206	0.044	0
LINC00926	0	1.70333	0.366	0.01	0
SNX22	0	0.606028	0.114	0.012	0
IL32	0	-2.3149	0.051	0.447	0
CD19	0	0.943689	0.192	0.008	0
RP11-231C14.7	0	1.16021	0.209	0.016	0
IRF8	0	0.938355	0.314	0.075	0
P2RX5	0	1.32055	0.301	0.025	0
TNFRSF13B	0	0.768211	0.168	0.003	0
CD79B	0	2.81713	0.785	0.061	0
CD7	0	-1.75176	0.027	0.343	0
CST3	0	-2.70057	0.106	0.404	0
CD40	0	1.03394	0.216	0.013	0
GNG7	0	1.08524	0.283	0.037	0
FCER2	0	1.41807	0.265	0.004	0
FAM129C	0	1.07037	0.224	0.018	0
RPL18A	0	0.451419	0.998	0.998	0
CD22	0	1.27496	0.256	0.008	0
HCST	0	-2.09469	0.135	0.645	0
TYROBP	0	-3.0999	0.108	0.448	0
CD79A	0	3.21302	0.816	0.038	0
POU2F2	0	1.07885	0.393	0.126	0
CD37	0	1.73358	0.888	0.55	0
RPL13A	0	0.322591	0.999	0.999	0
RPS11	0	0.542389	0.989	0.971	0
SPIB	0	1.16616	0.256	0.019	0
IGLC2	0	5.05036	0.606	0.305	0
IGLC3	0	4.16388	0.424	0.163	0
VPREB3	0	1.76685	0.395	0.012	0
TNFRSF13C	0	1.50138	0.323	0.008	0
TMEM156	6.73162e-295	0.771456	0.208	0.049	1.14498e-290
LDHB	2.48591e-293	-1.1847	0.28	0.565	4.22828e-289
CYB561A3	8.8306e-293	0.909739	0.248	0.071	1.502e-288
RPS27	3.01535e-286	0.364282	0.999	1	5.12882e-282
CD180	3.30093e-286	0.527537	0.109	0.013	5.61456e-282
ID2	7.02649e-286	-1.52242	0.035	0.321	1.19514e-281
MZB1	1.30807e-285	1.50034	0.202	0.048	2.2249e-281
ADAM19	3.8451e-285	0.664827	0.147	0.025	6.54013e-281
PKHD1L1	1.49113e-284	0.288863	0.054	0.001	2.53627e-280
FCER1G	9.32164e-281	-1.91281	0.042	0.321	1.58552e-276
RP11-297B17.3	3.069e-280	0.343427	0.052	0.001	5.22007e-276
GIMAP7	5.3923e-278	-1.33728	0.021	0.295	9.17177e-274
ISG20	5.80801e-273	0.885096	0.538	0.279	9.87884e-269
LARGE	3.43688e-271	0.349551	0.05	0.001	5.84579e-267
RPS5	1.28221e-270	0.454581	0.989	0.955	2.18092e-266
JUN	1.72614e-270	1.06893	0.379	0.155	2.936e-266
TSPO	6.34303e-270	-1.4368	0.204	0.492	1.07889e-265
AAK1	4.05952e-267	-1.22845	0.034	0.307	6.90484e-263
CNR2	5.07751e-266	0.415374	0.074	0.005	8.63634e-262
AFF3	5.55727e-265	0.666199	0.126	0.02	9.45236e-261
CD83	1.41583e-263	0.789016	0.154	0.03	2.40819e-259
LST1	4.10885e-260	-2.11798	0.106	0.376	6.98875e-256
FCN1	2.17003e-258	-2.54583	0.064	0.326	3.69101e-254
FCRL3	5.12543e-257	0.531199	0.096	0.01	8.71784e-253
STAG3	1.4811e-256	0.675379	0.099	0.011	2.5192e-252
TMSB10	4.1464e-254	-0.487659	0.993	0.995	7.05262e-250
S100A10	3.85117e-249	-1.24779	0.253	0.524	6.55046e-245
STAP1	2.13016e-248	0.449395	0.085	0.008	3.62318e-244
TNFRSF17	2.21294e-248	0.396683	0.064	0.003	3.76399e-244
LYZ	2.80761e-248	-4.05597	0.349	0.573	4.77546e-244
FCMR	2.26583e-247	0.837897	0.315	0.117	3.85396e-243
STRBP	3.07519e-244	0.761753	0.178	0.044	5.23059e-240
TSC22D3	4.61151e-242	0.826418	0.742	0.546	7.84372e-238
TLE1	1.41798e-241	0.528158	0.116	0.018	2.41184e-237
CNTNAP2	6.39232e-241	0.325296	0.047	0.001	1.08727e-236
CD3G	9.73199e-239	-1.294	0.02	0.265	1.65531e-234
NOSIP	9.3897e-237	-1.21724	0.153	0.424	1.59709e-232
CSTA	5.01306e-236	-1.79813	0.027	0.269	8.52671e-232
SARAF	6.09526e-234	-0.881213	0.486	0.708	1.03674e-229
KIAA0226L	8.86588e-234	0.47163	0.095	0.012	1.508e-229
BTG1	5.97745e-230	0.730551	0.902	0.787	1.0167e-225
ORAI2	2.49837e-229	0.813954	0.27	0.096	4.24948e-225
TCF4	9.07492e-229	0.688723	0.211	0.062	1.54355e-224
GIMAP4	1.06311e-228	-1.1521	0.018	0.255	1.80824e-224
SP140	3.3163e-227	0.534277	0.139	0.027	5.64069e-223
PKIG	1.17757e-225	0.722615	0.148	0.033	2.00293e-221
LINC01480	7.85347e-225	0.380298	0.061	0.004	1.3358e-220
PFN1	1.48256e-222	-0.666967	0.792	0.893	2.52168e-218
SH2B2	1.13353e-220	0.412267	0.088	0.011	1.92802e-216
HERPUD1	1.42985e-220	1.12018	0.421	0.211	2.43203e-216
IL4R	2.11799e-218	0.866574	0.177	0.047	3.60248e-214
RPS8	1.21548e-215	0.328942	0.997	0.993	2.06741e-211
VCAN	1.34387e-214	-2.0259	0.033	0.26	2.28579e-210
PPP1R14A	3.73397e-213	0.633533	0.121	0.023	6.3511e-209
CD2	2.00692e-212	-1.16473	0.018	0.24	3.41357e-208
MT2A	3.9228e-211	-1.21028	0.054	0.29	6.67228e-207
ABCB4	5.45763e-211	0.300531	0.045	0.001	9.28289e-207
LCK	7.74757e-210	-1.11709	0.056	0.294	1.31778e-205
S100A9	4.19045e-208	-3.78686	0.282	0.501	7.12754e-204
RP11-164H13.1	3.2858e-207	0.396884	0.047	0.002	5.58882e-203
QRSL1	5.91712e-206	0.648651	0.159	0.04	1.00644e-201
RAB30	1.07743e-203	0.336631	0.066	0.006	1.8326e-199
CFD	2.96641e-202	-1.51037	0.03	0.247	5.04556e-198
TRBC1	9.83842e-202	-1.57566	0.026	0.242	1.67342e-197
LEPROTL1	4.89303e-200	-1.00489	0.075	0.311	8.32256e-196
CTSW	9.24528e-200	-1.28873	0.026	0.242	1.57253e-195
HHEX	2.31921e-198	0.772843	0.241	0.087	3.94474e-194
SAMHD1	6.36564e-198	-1.10463	0.03	0.245	1.08273e-193
NEAT1	1.55438e-197	-1.36963	0.324	0.554	2.64384e-193
RGS10	2.47021e-195	-0.94409	0.094	0.332	4.20157e-191
RPS24	2.86071e-195	-0.453979	0.985	0.991	4.86578e-191
SNX2	3.48715e-195	0.809809	0.305	0.131	5.93129e-191
RPL23A	3.096e-191	0.307843	0.996	0.991	5.26599e-187
ACTG1	2.36657e-190	-0.66712	0.553	0.75	4.02529e-186
RPS23	7.75319e-190	0.291299	0.995	0.994	1.31874e-185
SMIM14	1.26606e-189	0.779463	0.234	0.084	2.15345e-185
PCDH9	5.7873e-189	0.534163	0.076	0.009	9.84362e-185
C10orf54	1.28228e-186	-1.03759	0.085	0.309	2.18102e-182
GAPT	3.2466e-186	0.736027	0.212	0.072	5.52214e-182
PLEKHF2	1.61931e-185	0.734609	0.207	0.07	2.75428e-181
CTSD	1.17868e-184	-1.1823	0.064	0.281	2.00481e-180
GSTP1	1.63921e-184	-1.10091	0.263	0.487	2.78813e-180
FOS	3.41856e-183	-1.39609	0.131	0.359	5.81463e-179
LGALS1	1.00159e-180	-1.80341	0.227	0.433	1.70361e-176
ITGB2	1.55919e-179	-0.991972	0.134	0.366	2.65202e-175
REL	4.23e-179	0.844433	0.289	0.126	7.19481e-175
ATP5E	9.53177e-179	-0.57643	0.838	0.916	1.62126e-174
SERF2	2.49975e-177	-0.559233	0.847	0.918	4.25182e-173
LAT	1.40164e-176	-0.997308	0.028	0.225	2.38405e-172
S100A8	1.19137e-175	-3.69589	0.312	0.505	2.0264e-171
GZMM	1.65335e-175	-1.10929	0.017	0.208	2.81218e-171
JAML	3.03575e-175	-0.993149	0.018	0.209	5.16351e-171
PSAP	5.0131e-175	-1.53095	0.221	0.427	8.52678e-171
BACE2	2.22076e-174	0.297106	0.055	0.005	3.77728e-170
MNDA	3.76036e-174	-1.57319	0.058	0.26	6.396e-170
TIMP1	1.26277e-172	-1.0555	0.045	0.246	2.14784e-168
CEBPD	1.34704e-170	-1.12138	0.021	0.21	2.29118e-166
TMEM154	2.90377e-170	0.637331	0.213	0.075	4.93902e-166
RRAS2	5.0549e-170	0.433803	0.103	0.02	8.59788e-166
S100A12	1.69166e-169	-2.10195	0.04	0.233	2.87734e-165
FAM3C	1.4087e-167	0.610803	0.169	0.052	2.39605e-163
IKZF3	7.02678e-166	0.562945	0.172	0.052	1.19519e-161
MS4A6A	1.07434e-165	-1.35485	0.023	0.208	1.82734e-161
SERPINA1	2.88836e-165	-1.34566	0.022	0.205	4.91281e-161
TCOF1	1.53927e-164	0.724011	0.219	0.083	2.61814e-160
BCL7A	4.48822e-163	0.67589	0.141	0.04	7.63401e-159
C14orf2	1.30383e-162	-0.766572	0.507	0.68	2.21769e-158
HLA-DQB2	4.47129e-162	0.31771	0.06	0.007	7.60522e-158
CFP	5.91119e-161	-1.08234	0.014	0.191	1.00543e-156
SEC62	9.99806e-161	0.734583	0.578	0.397	1.70057e-156
FGL2	1.83111e-160	-1.2447	0.025	0.206	3.11454e-156
LAPTM5	2.9424e-160	0.681191	0.728	0.589	5.00473e-156
GMFG	9.85015e-158	-0.68341	0.434	0.648	1.67541e-153
NDUFS5	7.90845e-155	-0.742722	0.265	0.487	1.34515e-150
PHACTR1	5.87399e-154	0.73738	0.177	0.06	9.99107e-150
FAU	1.50773e-153	0.293074	0.988	0.986	2.5645e-149
ABRACL	1.13676e-150	-0.762348	0.128	0.343	1.93351e-146
RNF130	2.1929e-150	-0.911114	0.041	0.224	3.7299e-146
RPSA	3.6848e-149	0.373194	0.971	0.913	6.26748e-145
TCEB2	2.62391e-148	-0.750101	0.434	0.624	4.463e-144
LGALS2	1.50728e-147	-1.28613	0.014	0.178	2.56372e-143
DRAM2	3.30486e-147	0.708734	0.329	0.167	5.62124e-143
MYL6	1.06115e-146	-0.670728	0.62	0.756	1.8049e-142
SYPL1	3.32838e-146	0.714963	0.299	0.145	5.66125e-142
SPN	1.12001e-145	-0.766241	0.02	0.186	1.90503e-141
TNFSF13B	1.45749e-145	-0.914201	0.014	0.178	2.47904e-141
CD14	6.24463e-145	-1.225	0.014	0.175	1.06215e-140
NCF1	5.10963e-144	0.54772	0.443	0.245	8.69098e-140
IGHG2	2.72002e-142	2.40187	0.072	0.012	4.62648e-138
C16orf74	5.62388e-142	0.454486	0.119	0.031	9.56565e-138
ATP5L	4.45058e-141	-0.504766	0.699	0.822	7.57e-137
IFITM3	2.88743e-140	-1.02721	0.019	0.18	4.91124e-136
EAF2	5.09904e-140	0.560809	0.142	0.044	8.67295e-136
ID3	1.34417e-138	0.46421	0.084	0.016	2.2863e-134
CD200	1.11878e-137	0.332135	0.051	0.005	1.90293e-133
SH3BGRL3	2.32326e-137	-0.746651	0.677	0.787	3.95164e-133
RIC3	2.60272e-137	0.494601	0.143	0.044	4.42696e-133
UQCR11	1.26141e-136	-0.64091	0.463	0.653	2.14554e-132
CSF3R	2.64638e-136	-0.971726	0.018	0.176	4.50122e-132
RARRES3	3.32463e-136	-0.832153	0.11	0.301	5.65487e-132
DERL3	7.13578e-136	0.50967	0.095	0.022	1.21373e-131
RHBDF2	1.00043e-135	0.434643	0.118	0.031	1.70163e-131
TKT	1.10465e-135	-1.0094	0.149	0.34	1.8789e-131
BTLA	1.05289e-133	0.362195	0.068	0.011	1.79087e-129
HLA-DOA	1.16918e-132	0.429631	0.086	0.018	1.98865e-128
LEF1	1.20832e-132	-0.806522	0.016	0.169	2.05523e-128
KLRB1	1.43634e-131	-2.0889	0.029	0.185	2.44307e-127
TRBC2	1.26173e-130	-1.07054	0.19	0.372	2.14607e-126
FCGRT	1.61788e-130	-0.917258	0.082	0.259	2.75186e-126
UQCRB	2.42911e-130	-0.454501	0.747	0.856	4.13167e-126
VAMP8	2.70832e-130	-0.779753	0.266	0.46	4.60657e-126
SNX3	4.75168e-128	0.582926	0.584	0.413	8.08213e-124
TRAF5	2.99209e-127	0.540268	0.149	0.05	5.08925e-123
BCL11B	3.19856e-127	-0.794631	0.008	0.15	5.44044e-123
ARRB2	1.95086e-126	-0.786443	0.066	0.236	3.31822e-122
GLRX	3.84707e-126	-0.787518	0.132	0.316	6.54348e-122
PDE4B	8.83078e-126	0.522079	0.147	0.049	1.50203e-121
PMAIP1	2.86922e-125	0.650744	0.166	0.061	4.88025e-121
CD36	2.88933e-125	-0.903766	0.019	0.167	4.91446e-121
EZR	2.32544e-124	0.643162	0.289	0.145	3.95534e-120
POLR2L	3.97342e-124	-0.685343	0.324	0.516	6.75839e-120
NKG7	5.00117e-124	-2.34326	0.047	0.203	8.50648e-120
CLEC7A	4.41218e-123	-0.959926	0.023	0.17	7.50467e-119
DOK2	1.20607e-121	-0.805289	0.031	0.181	2.05141e-117
CLEC12A	2.49094e-120	-0.847995	0.009	0.146	4.23684e-116
CST7	3.14517e-120	-1.41494	0.011	0.147	5.34962e-116
OSBPL10	7.84033e-120	0.379614	0.099	0.025	1.33356e-115
CCDC50	1.31714e-119	0.441915	0.154	0.054	2.24033e-115
ACP5	1.58132e-119	0.402766	0.115	0.033	2.68966e-115
NDFIP1	2.19892e-118	-0.702422	0.109	0.286	3.74015e-114
GIMAP1	2.22217e-118	-0.704806	0.01	0.145	3.77969e-114
MT1X	9.94332e-118	-0.722089	0.022	0.163	1.69126e-113
CD82	1.01276e-116	0.559301	0.157	0.059	1.7226e-112
ARID5B	1.05793e-116	0.518436	0.17	0.064	1.79944e-112
CFL1	2.95733e-116	-0.495461	0.695	0.803	5.03013e-112
MCL1	6.16022e-116	-0.856831	0.138	0.312	1.04779e-111
P2RY10	7.05803e-115	0.382774	0.098	0.026	1.2005e-110
NUCB2	7.83426e-114	-0.710031	0.068	0.228	1.33253e-109
CDCA7L	5.02749e-113	0.572855	0.139	0.049	8.55126e-109
NDUFB1	1.72401e-112	-0.665511	0.311	0.494	2.93238e-108
CPVL	2.64257e-112	-0.718886	0.006	0.132	4.49474e-108
CD8B	5.31806e-112	-0.970469	0.016	0.148	9.04548e-108
SMARCB1	1.12916e-111	0.603313	0.245	0.12	1.92059e-107
SELPLG	1.36515e-111	-0.694088	0.024	0.161	2.32198e-107
NFKB2	6.84831e-111	0.452479	0.119	0.037	1.16483e-106
STXBP2	1.38166e-109	-0.944453	0.097	0.256	2.35006e-105
TMA7	2.85244e-109	-0.412026	0.755	0.848	4.85171e-105
KCTD12	5.33511e-109	-0.808853	0.013	0.14	9.07448e-105
FAM26F	5.81386e-109	0.6248	0.322	0.18	9.8888e-105
BRI3	1.77471e-108	-0.787396	0.055	0.203	3.0186e-104
CD44	2.24737e-108	-0.735707	0.256	0.437	3.82255e-104
PPM1K	7.50403e-108	0.573195	0.221	0.103	1.27636e-103
SH3BP5	1.23269e-107	0.479222	0.188	0.078	2.09669e-103
LINC00861	2.39507e-107	-0.713958	0.013	0.139	4.07378e-103
GNAQ	4.1733e-107	-0.548495	0.006	0.127	7.09837e-103
AP2S1	9.4874e-107	-0.740163	0.173	0.346	1.61371e-102
EEF2	1.56156e-106	0.395389	0.879	0.799	2.65605e-102
SEMA4B	2.44168e-106	0.3007	0.066	0.013	4.15306e-102
CD247	2.50163e-106	-0.798798	0.022	0.152	4.25503e-102
GGA2	9.11796e-106	0.528864	0.147	0.055	1.55087e-101
LYAR	2.41552e-105	-0.816243	0.048	0.191	4.10856e-101
FGD2	5.41655e-105	0.502438	0.139	0.05	9.21301e-101
CNFN	1.25174e-104	0.302489	0.06	0.011	2.12909e-100
EFHD2	9.10511e-104	-0.764628	0.048	0.188	1.54869e-99
GLUL	2.34262e-103	-0.684289	0.042	0.182	3.98456e-99
AGTRAP	8.94526e-103	-0.686386	0.037	0.174	1.5215e-98
SPON1	1.72247e-102	0.310523	0.064	0.013	2.92976e-98
CCL5	2.50525e-102	-2.14576	0.046	0.179	4.26117e-98
ZFP36L2	3.24519e-102	-0.567639	0.558	0.7	5.51975e-98
B2M	3.48122e-102	-0.317685	1	0.999	5.9212e-98
CD4	4.74689e-102	-0.650357	0.006	0.122	8.07399e-98
COX8A	5.60245e-102	-0.679555	0.301	0.466	9.5292e-98
RAC1	7.01577e-102	-0.70722	0.232	0.402	1.19331e-97
MYO1F	8.76899e-102	-0.783098	0.072	0.217	1.49152e-97
TYMP	2.65199e-101	-1.06558	0.112	0.261	4.51077e-97
TGFBI	3.77995e-101	-0.699174	0.006	0.121	6.42932e-97
GZMA	5.07241e-101	-1.18232	0.011	0.13	8.62767e-97
SYNGR2	3.39454e-100	0.574599	0.259	0.135	5.77376e-96
MYL12A	5.74369e-100	-0.539693	0.574	0.714	9.76944e-96
H2AFZ	1.20553e-99	-0.813223	0.284	0.446	2.05049e-95
PAWR	3.43255e-99	0.337864	0.063	0.013	5.83842e-95
GPX1	4.51095e-99	-1.08543	0.329	0.462	7.67267e-95
TMEM173	4.71963e-99	-0.550124	0.009	0.125	8.02762e-95
S100B	5.30274e-99	-1.12799	0.015	0.133	9.01942e-95
MGAT4A	1.46326e-98	-0.67641	0.045	0.179	2.48885e-94
SORL1	1.59951e-98	-0.634002	0.041	0.177	2.72061e-94
ZCCHC7	3.3885e-98	0.55744	0.177	0.077	5.76351e-94
ALOX5	1.8196e-97	0.398421	0.121	0.041	3.09496e-93
IGHA1	2.41703e-97	3.88434	0.392	0.26	4.11112e-93
ZYX	1.33516e-96	-0.64907	0.029	0.154	2.27097e-92
FYN	1.37611e-96	-0.664714	0.034	0.162	2.34063e-92
BLVRB	9.84154e-96	-0.88716	0.063	0.2	1.67395e-91
HMGB2	7.01093e-95	-0.882997	0.322	0.481	1.19249e-90
IGHG3	3.20077e-94	2.9786	0.114	0.039	5.4442e-90
CHD7	5.96e-94	0.348811	0.083	0.022	1.01374e-89
RELB	8.58529e-94	0.348056	0.095	0.028	1.46027e-89
AP1S3	1.8684e-93	0.254357	0.046	0.007	3.17797e-89
RABEP2	5.58115e-93	0.37371	0.089	0.025	9.49298e-89
LINC01215	4.33546e-91	0.368059	0.09	0.026	7.37418e-87
SERPINB1	1.08819e-90	-0.684344	0.141	0.295	1.8509e-86
TCF7	1.56585e-90	-0.682447	0.076	0.214	2.66335e-86
MAL	2.62384e-90	-0.595153	0.01	0.117	4.46289e-86
PRKCH	3.3783e-90	-0.594689	0.009	0.115	5.74616e-86
BTK	4.43232e-89	0.464482	0.147	0.06	7.53894e-85
ALDOA	1.77098e-88	-0.563692	0.394	0.55	3.01225e-84
FKBP5	8.10403e-88	-0.511648	0.033	0.152	1.37841e-83
GRN	2.30634e-87	-0.956634	0.133	0.27	3.92286e-83
SERINC5	2.59901e-87	-0.521464	0.016	0.125	4.42065e-83
BCAS4	2.64798e-86	0.404605	0.118	0.043	4.50395e-82
NEK8	3.96386e-86	0.296101	0.066	0.016	6.74214e-82
GLIPR2	4.0546e-86	-0.610318	0.044	0.167	6.89647e-82
ACTN1	4.19218e-86	-0.505921	0.01	0.113	7.13048e-82
AP1S2	5.73239e-86	-0.915931	0.193	0.336	9.75022e-82
MGST1	1.6477e-85	-0.548191	0.003	0.1	2.80258e-81
KIAA0040	4.78669e-85	0.417017	0.124	0.046	8.14169e-81
FAM46C	6.7976e-85	0.327204	0.089	0.027	1.1562e-80
IFITM2	8.30689e-85	-0.746269	0.333	0.485	1.41292e-80
SP100	1.86078e-84	0.569463	0.289	0.169	3.165e-80
IQGAP2	2.05123e-84	-0.493927	0.024	0.135	3.48893e-80
PRMT2	2.33359e-84	-0.576312	0.126	0.276	3.9692e-80
NGFRAP1	3.10231e-84	-0.474172	0.015	0.12	5.27671e-80
RPS26	3.16357e-84	-0.482221	0.509	0.641	5.38091e-80
CCR6	4.86721e-84	0.265323	0.055	0.011	8.27865e-80
PTPRE	6.74858e-84	-0.62008	0.03	0.144	1.14787e-79
ADK	8.95506e-84	0.520973	0.136	0.056	1.52317e-79
CCDC191	1.26735e-83	0.255816	0.049	0.009	2.15564e-79
UQCRQ	1.36227e-83	-0.549664	0.298	0.457	2.31708e-79
H2AFY	4.86781e-83	-0.662981	0.181	0.329	8.27966e-79
HDAC9	4.87246e-83	0.353083	0.072	0.019	8.28757e-79
SDCBP	5.26016e-83	-0.62351	0.114	0.258	8.94701e-79
DGKZ	5.38996e-83	-0.552356	0.028	0.14	9.16778e-79
TOB1	1.12256e-82	-0.562463	0.037	0.153	1.90936e-78
MICAL3	2.14273e-82	0.33176	0.064	0.016	3.64457e-78
RETN	3.02532e-82	-1.04303	0.013	0.113	5.14577e-78
NT5E	5.47982e-82	0.263348	0.057	0.013	9.32062e-78
CHCHD10	5.98492e-82	0.515556	0.337	0.209	1.01798e-77
TXNIP	6.74936e-82	0.469957	0.788	0.713	1.148e-77
PARP1	1.16869e-81	0.532286	0.261	0.148	1.98782e-77
NUP214	1.22088e-81	-0.662655	0.038	0.153	2.0766e-77
MPEG1	1.38707e-81	-0.740327	0.047	0.166	2.35928e-77
TFEB	1.69782e-81	0.305462	0.087	0.026	2.88781e-77
CTSC	3.34825e-81	-0.583485	0.046	0.163	5.69505e-77
TMEM123	3.37122e-81	-0.520912	0.208	0.371	5.73412e-77
SP110	3.77411e-81	0.527801	0.2	0.099	6.41939e-77
TNFRSF1A	9.76046e-81	-0.479656	0.006	0.101	1.66016e-76
RAB32	1.5826e-80	-0.534175	0.01	0.108	2.69184e-76
FKBP1A	2.26443e-80	-0.61996	0.256	0.407	3.85157e-76
RORA	2.78059e-80	-0.631439	0.017	0.118	4.7295e-76
LILRA5	3.34734e-80	-0.678672	0.009	0.105	5.69348e-76
MBD4	5.79389e-80	0.533856	0.228	0.122	9.85482e-76
CALM1	5.89593e-80	-0.552211	0.416	0.566	1.00284e-75
RTN4	1.26466e-79	-0.552692	0.14	0.286	2.15106e-75
PYCARD	1.40821e-79	-0.757724	0.169	0.307	2.39522e-75
MTSS1	3.94417e-79	0.389331	0.1	0.035	6.70864e-75
KLF4	6.98115e-79	-0.59488	0.012	0.108	1.18742e-74
CD68	1.03607e-78	-0.656851	0.026	0.13	1.76226e-74
CMTM3	1.055e-78	-0.48301	0.019	0.121	1.79445e-74
SATB1	1.54226e-78	-0.497184	0.038	0.153	2.62323e-74
ARPC5	2.57855e-78	-0.532914	0.3	0.46	4.38585e-74
PRDM2	5.12921e-78	0.47322	0.18	0.086	8.72427e-74
TSPAN3	5.5618e-78	0.469386	0.153	0.068	9.46006e-74
CD1C	6.78721e-78	0.283462	0.063	0.016	1.15444e-73
CKLF	7.01959e-78	-0.565027	0.153	0.299	1.19396e-73
RBMS1	2.06949e-77	-0.504761	0.049	0.167	3.52e-73
LCP1	2.71549e-77	-0.633492	0.18	0.326	4.61878e-73
LIMD2	3.96905e-77	0.446641	0.673	0.57	6.75096e-73
FAM43A	1.34677e-76	0.31185	0.071	0.02	2.29072e-72
TXK	4.6047e-76	-0.52442	0.007	0.098	7.83213e-72
LCP2	1.81894e-75	-0.473316	0.016	0.112	3.09383e-71
COX6C	1.83758e-75	-0.452858	0.472	0.614	3.12555e-71
CD302	2.34129e-75	-0.493086	0.008	0.099	3.9823e-71
CMC1	1.03878e-74	-1.40766	0.051	0.161	1.76686e-70
SLFN5	1.5671e-74	-0.513223	0.009	0.099	2.66548e-70
SNX29	2.30614e-74	0.39126	0.098	0.035	3.92252e-70
ICOSLG	2.75267e-74	0.255215	0.046	0.009	4.68202e-70
TALDO1	3.24581e-74	-0.617508	0.148	0.284	5.5208e-70
DDAH2	3.52746e-74	0.443696	0.176	0.085	5.99986e-70
DAPP1	6.65161e-74	0.405783	0.143	0.062	1.13137e-69
ATP5I	2.14203e-73	-0.472401	0.483	0.617	3.64338e-69
LINC01272	6.54567e-73	-0.648807	0.007	0.095	1.11335e-68
ZAP70	1.21182e-72	-0.509388	0.012	0.102	2.06119e-68
UPP1	1.61845e-72	-0.518044	0.017	0.11	2.75282e-68
SNHG7	1.98988e-72	0.561495	0.287	0.179	3.38459e-68
MGST2	2.03179e-72	-0.374075	0.012	0.103	3.45587e-68
RBP7	2.13069e-72	-0.679204	0.006	0.091	3.62409e-68
CTSB	8.90125e-72	-0.542861	0.062	0.178	1.51401e-67
ANAPC16	1.35157e-71	0.450819	0.64	0.529	2.29888e-67
SCGB3A1	1.3769e-71	-0.482276	0.005	0.089	2.34197e-67
KLF2	2.3557e-71	0.459299	0.579	0.443	4.00681e-67
UBL5	3.44276e-71	-0.47027	0.423	0.566	5.85579e-67
PIK3IP1	3.96647e-71	-0.601406	0.093	0.217	6.74656e-67
C4orf48	5.42873e-71	-0.685503	0.139	0.266	9.23373e-67
PTGER2	7.32062e-71	-0.476501	0.007	0.092	1.24516e-66
TRAT1	1.20724e-70	-0.503414	0.007	0.092	2.0534e-66
PPT1	1.38402e-70	-0.497828	0.067	0.185	2.35408e-66
TRIM38	1.69643e-70	0.461844	0.215	0.115	2.88546e-66
PRKCB	1.93599e-70	0.505083	0.307	0.191	3.29292e-66
OXNAD1	2.14145e-70	-0.477386	0.012	0.099	3.64239e-66
FLNA	2.31651e-70	-0.589851	0.092	0.214	3.94015e-66
RNF149	3.77734e-70	-0.552857	0.041	0.144	6.42487e-66
RP11-413H22.2	5.52056e-70	0.320887	0.081	0.026	9.38993e-66
FAM105A	7.02668e-70	-0.445115	0.009	0.094	1.19517e-65
METTL9	1.58101e-69	-0.528681	0.136	0.272	2.68915e-65
LDLRAP1	5.61481e-69	-0.514432	0.036	0.136	9.55022e-65
GIMAP2	7.50602e-69	-0.469887	0.026	0.121	1.2767e-64
DNAJB1	9.77043e-69	-0.474194	0.041	0.144	1.66185e-64
PGD	3.64123e-68	-0.502936	0.031	0.128	6.19337e-64
EVI2A	3.94899e-68	-0.58394	0.064	0.173	6.71683e-64
ITM2A	5.68071e-68	-0.525776	0.049	0.155	9.66231e-64
DSTN	7.41999e-68	-0.495372	0.103	0.227	1.26207e-63
CEBPB	8.55982e-68	-0.622528	0.127	0.253	1.45594e-63
ARL4C	9.40175e-68	-0.581795	0.077	0.191	1.59914e-63
MYADM	1.78893e-67	-0.526353	0.039	0.14	3.04279e-63
ASGR1	1.85651e-67	-0.492146	0.003	0.082	3.15774e-63
PRAM1	3.73577e-67	-0.468698	0.008	0.09	6.35417e-63
PLAUR	4.09066e-67	-0.516335	0.006	0.086	6.9578e-63
GNLY	1.17627e-66	-2.67625	0.067	0.172	2.00072e-62
PLEKHA2	1.36941e-66	0.44785	0.143	0.066	2.32923e-62
CYSLTR1	1.64932e-66	0.344025	0.116	0.048	2.80533e-62
PTPN6	1.70899e-66	0.461353	0.349	0.23	2.90682e-62
RTN3	2.40052e-66	-0.500309	0.042	0.143	4.08305e-62
PNISR	2.48832e-66	0.424896	0.631	0.526	4.23238e-62
TPI1	2.95386e-66	-0.553169	0.277	0.409	5.02422e-62
CAMK1D	3.06168e-66	0.347005	0.105	0.041	5.20761e-62
GUK1	3.4113e-66	-0.488159	0.286	0.431	5.80228e-62
FPR1	6.43687e-66	-0.510656	0.002	0.078	1.09485e-61
ISCU	8.08475e-66	0.479991	0.396	0.281	1.37514e-61
BIN2	1.01872e-65	-0.536767	0.143	0.272	1.73273e-61
NFKBID	1.16892e-65	0.357149	0.084	0.029	1.98821e-61
CREG1	3.17888e-65	-0.380975	0.013	0.096	5.40696e-61
NCOA3	5.99608e-65	0.388987	0.143	0.065	1.01987e-60
IRF2BP2	9.88487e-65	-0.494137	0.084	0.2	1.68132e-60
CALM3	9.99977e-65	-0.491502	0.169	0.302	1.70086e-60
CD8A	1.24108e-64	-0.519569	0.007	0.085	2.11095e-60
GNB5	1.3562e-64	0.362431	0.103	0.04	2.30675e-60
USMG5	1.47286e-64	-0.463969	0.355	0.491	2.50519e-60
VAMP5	1.75589e-64	-0.570902	0.083	0.194	2.98659e-60
ATP5G2	1.91259e-64	-0.384061	0.691	0.765	3.25312e-60
VMP1	3.89037e-64	-0.542374	0.07	0.179	6.61714e-60
TXN	6.98336e-64	-0.592088	0.162	0.284	1.1878e-59
H2AFV	7.53379e-64	-0.533525	0.155	0.281	1.28142e-59
CASP1	7.73004e-64	-0.53511	0.06	0.166	1.3148e-59
CD63	8.29225e-64	-0.595888	0.146	0.27	1.41043e-59
IGFBP7	1.05208e-63	-0.376502	0.004	0.079	1.78949e-59
CARD16	1.227e-63	-0.589004	0.122	0.241	2.08701e-59
BTF3	1.99175e-63	-0.303991	0.791	0.85	3.38777e-59
ATP1B3	2.50479e-63	-0.443614	0.059	0.164	4.26039e-59
KLRD1	2.65355e-63	-0.926232	0.009	0.087	4.51342e-59
GBP2	8.81437e-63	-0.439594	0.01	0.089	1.49924e-58
EMP3	9.7647e-63	-0.489157	0.427	0.558	1.66088e-58
SEC61G	1.18994e-62	-0.46459	0.301	0.446	2.02397e-58
ENO1	1.23242e-62	-0.539734	0.257	0.39	2.09623e-58
CAMK4	1.78222e-62	-0.457537	0.013	0.092	3.03138e-58
UBE2J1	1.80459e-62	0.488776	0.195	0.107	3.06942e-58
CD93	2.30905e-62	-0.502012	0.006	0.081	3.92746e-58
CEPT1	2.47428e-62	0.396046	0.137	0.064	4.2085e-58
FAM45A	3.12132e-62	-0.483904	0.046	0.143	5.30905e-58
IRS2	3.27531e-62	-0.527347	0.024	0.11	5.57098e-58
FOSL2	3.91042e-62	-0.514739	0.01	0.088	6.65124e-58
PRF1	5.60863e-62	-0.75307	0.005	0.079	9.53973e-58
TRGC2	6.02641e-62	-0.637157	0.005	0.078	1.02503e-57
LGALS3	1.55695e-61	-0.545216	0.029	0.115	2.64821e-57
KDM4B	1.78231e-61	0.29796	0.085	0.031	3.03153e-57
DNMT1	2.34996e-61	-0.3825	0.034	0.127	3.99704e-57
RPS10	3.98931e-61	0.286597	0.86	0.802	6.78542e-57
PLBD1	4.33911e-61	-0.530331	0.01	0.086	7.3804e-57
CRTAP	7.65954e-61	-0.481312	0.044	0.14	1.30281e-56
CSTB	9.90497e-61	-0.50756	0.219	0.349	1.68474e-56
CD6	2.04558e-60	-0.429167	0.013	0.091	3.47934e-56
LAMTOR4	6.84043e-60	-0.502044	0.353	0.486	1.16349e-55
LIMS1	7.14913e-60	-0.446801	0.054	0.152	1.216e-55
STMN1	7.72707e-60	-0.785769	0.079	0.183	1.3143e-55
SMAGP	1.21375e-59	0.388799	0.151	0.074	2.06446e-55
IL17RA	1.75214e-59	-0.453096	0.023	0.106	2.98021e-55
PGAM1	2.35136e-59	-0.504388	0.131	0.25	3.99943e-55
RHOG	2.38554e-59	-0.477304	0.124	0.244	4.05757e-55
TMIGD2	2.89394e-59	-0.3901	0.005	0.075	4.9223e-55
LILRB2	3.08283e-59	-0.455032	0.007	0.08	5.24359e-55
CAPNS1	1.27774e-58	-0.495102	0.084	0.191	2.17331e-54
RCSD1	1.37828e-58	0.4632	0.293	0.19	2.34432e-54
PILRA	1.83205e-58	-0.429503	0.006	0.077	3.11614e-54
TMEM243	2.60637e-58	0.443333	0.277	0.175	4.43317e-54
GNAI2	3.35377e-58	-0.53188	0.144	0.263	5.70443e-54
SOD2	3.62451e-58	-0.521873	0.08	0.186	6.16493e-54
FLT3LG	3.93799e-58	-0.440598	0.02	0.1	6.69813e-54
C20orf27	5.50313e-58	-0.407761	0.064	0.166	9.36027e-54
SHFM1	7.97328e-58	-0.445766	0.182	0.309	1.35618e-53
FXYD5	9.04536e-58	-0.417479	0.455	0.576	1.53853e-53
KLF10	1.02563e-57	-0.53816	0.046	0.138	1.74449e-53
SOX4	1.14702e-57	-0.574535	0.042	0.133	1.95096e-53
ADGRE5	2.63387e-57	-0.516367	0.054	0.148	4.47996e-53
CDA	2.7744e-57	-0.494944	0.008	0.079	4.71898e-53
RGS18	4.26531e-57	-0.413749	0.005	0.073	7.25486e-53
TRABD2A	4.90456e-57	-0.432777	0.017	0.093	8.34216e-53
DYNLT1	5.46287e-57	-0.446325	0.073	0.175	9.2918e-53
RGCC	7.13308e-57	-0.438445	0.025	0.105	1.21327e-52
ITM2C	7.95456e-57	0.473029	0.161	0.084	1.35299e-52
MYEOV2	9.4345e-57	-0.449653	0.234	0.365	1.60471e-52
PDE3B	1.02402e-56	-0.392918	0.01	0.082	1.74175e-52
TSPAN14	1.16063e-56	-0.399245	0.025	0.107	1.97411e-52
C11orf24	1.78103e-56	0.284294	0.076	0.027	3.02936e-52
NCF2	2.03462e-56	-0.492056	0.024	0.104	3.46069e-52
IGSF6	3.60086e-56	-0.389499	0.005	0.073	6.1247e-52
AC092580.4	5.34193e-56	-0.492788	0.009	0.08	9.08609e-52
LILRB3	7.07056e-56	-0.421917	0.006	0.075	1.20263e-51
APLP2	7.31026e-56	-0.557729	0.135	0.252	1.2434e-51
HACD4	8.08835e-56	-0.441809	0.055	0.149	1.37575e-51
ARPC3	1.23703e-55	0.33676	0.663	0.561	2.10407e-51
NINJ1	1.24714e-55	-0.469017	0.032	0.115	2.12127e-51
SLC40A1	1.90209e-55	-0.302654	0.008	0.077	3.23526e-51
RCAN3	2.02965e-55	-0.479523	0.055	0.148	3.45222e-51
NAMPT	2.44449e-55	-0.543184	0.038	0.123	4.15784e-51
C1orf228	2.6782e-55	-0.391639	0.041	0.13	4.55536e-51
MATK	2.90321e-55	-0.451306	0.016	0.091	4.93807e-51
LRP1	3.25208e-55	-0.400289	0.004	0.069	5.53146e-51
MAPKAPK3	3.82342e-55	-0.349969	0.026	0.107	6.50325e-51
SH2D1A	5.67735e-55	-0.423558	0.004	0.069	9.6566e-51
PRELID1	6.97535e-55	-0.542079	0.297	0.412	1.18644e-50
DPYSL2	8.70518e-55	-0.436728	0.026	0.105	1.48066e-50
CD53	8.84773e-55	0.449569	0.397	0.291	1.50491e-50
CSF2RA	1.04294e-54	-0.380022	0.002	0.066	1.77393e-50
PRDX3	1.19732e-54	-0.398612	0.062	0.158	2.03652e-50
TNFRSF1B	1.22242e-54	-0.504975	0.048	0.138	2.07921e-50
LMO2	1.29319e-54	-0.298058	0.012	0.084	2.19959e-50
GZMB	1.48143e-54	-1.24084	0.012	0.082	2.51977e-50
TNFRSF25	1.91528e-54	-0.37632	0.011	0.082	3.2577e-50
LEPROT	2.61231e-54	-0.361299	0.04	0.127	4.44328e-50
ATP6AP2	3.72529e-54	-0.456065	0.131	0.245	6.33634e-50
MYL12B	5.55841e-54	-0.432606	0.32	0.451	9.45429e-50
BACH2	5.98176e-54	0.350365	0.076	0.028	1.01744e-49
CLTA	1.07969e-53	-0.438932	0.116	0.226	1.83645e-49
H2AFJ	1.22197e-53	-0.427817	0.042	0.128	2.07846e-49
COX6B1	2.18622e-53	-0.386052	0.542	0.648	3.71854e-49
EVI2B	2.88195e-53	0.370961	0.482	0.365	4.90191e-49
FHIT	3.8921e-53	-0.418714	0.021	0.097	6.62006e-49
SLC9A3R1	4.03813e-53	-0.428398	0.053	0.144	6.86846e-49
NDUFB2	4.59172e-53	-0.424135	0.298	0.431	7.81006e-49
LRRC25	5.40275e-53	-0.405542	0.009	0.075	9.18953e-49
COX7B	7.39799e-53	-0.426245	0.312	0.44	1.25832e-48
CCDC88A	7.58052e-53	-0.309635	0.013	0.084	1.28937e-48
PPP3CA	8.55987e-53	0.48348	0.197	0.115	1.45595e-48
TC2N	8.98558e-53	-0.40739	0.015	0.087	1.52836e-48
FAM101B	9.07759e-53	-0.380733	0.01	0.077	1.54401e-48
STOM	1.22526e-52	-0.322093	0.01	0.078	2.08405e-48
GLTSCR2	1.29191e-52	0.274339	0.83	0.749	2.1974e-48
GSTO1	1.3457e-52	-0.39179	0.074	0.172	2.2889e-48
ALDH2	1.82653e-52	-0.407735	0.017	0.088	3.10674e-48
IFNGR2	2.22301e-52	0.381344	0.184	0.102	3.78112e-48
COMT	2.51819e-52	-0.386323	0.065	0.16	4.28319e-48
TIMM8B	2.87749e-52	-0.39822	0.095	0.199	4.89433e-48
MARCH9	3.02587e-52	0.264765	0.07	0.025	5.14671e-48
PARP15	3.05997e-52	0.263125	0.063	0.021	5.20471e-48
LAT2	3.11156e-52	0.386672	0.18	0.1	5.29245e-48
PGK1	3.35811e-52	-0.447364	0.178	0.298	5.7118e-48
MINOS1	3.46214e-52	-0.427285	0.203	0.324	5.88875e-48
SLC11A1	4.8652e-52	-0.443145	0.014	0.084	8.27522e-48
ZFP36L1	8.65936e-52	0.441926	0.32	0.218	1.47287e-47
ATP6V1B2	1.10634e-51	-0.409031	0.034	0.115	1.88178e-47
RAB27A	1.22228e-51	-0.43828	0.029	0.107	2.07897e-47
TNFAIP2	1.32946e-51	-0.421149	0.01	0.075	2.26127e-47
RNF166	1.38088e-51	-0.436679	0.06	0.151	2.34873e-47
PA2G4	1.60266e-51	-0.419452	0.168	0.286	2.72597e-47
RHOB	2.03444e-51	0.309626	0.092	0.038	3.46039e-47
PECAM1	2.22509e-51	-0.455368	0.032	0.11	3.78465e-47
VOPP1	2.44154e-51	0.335156	0.16	0.084	4.15282e-47
IL6R	2.51537e-51	-0.386888	0.015	0.084	4.2784e-47
LINC01588	2.53347e-51	0.269432	0.064	0.022	4.30917e-47
HNRNPA1	5.35421e-51	-0.319429	0.798	0.834	9.10697e-47
DUSP2	7.02477e-51	-0.706124	0.052	0.137	1.19484e-46
HNMT	7.59485e-51	-0.384086	0.005	0.067	1.29181e-46
RGL4	4.58986e-50	-0.352251	0.009	0.073	7.80689e-46
LYL1	5.59585e-50	0.488961	0.198	0.12	9.51799e-46
BLVRA	7.26768e-50	-0.298666	0.014	0.081	1.23616e-45
NDUFA4	8.74261e-50	-0.388819	0.419	0.53	1.48703e-45
ASAH1	1.16005e-49	-0.550413	0.118	0.22	1.97314e-45
TESPA1	1.36264e-49	-0.33739	0.021	0.092	2.31771e-45
KLRG1	1.37135e-49	-0.520622	0.011	0.075	2.33252e-45
STX11	1.83166e-49	-0.41982	0.016	0.083	3.11547e-45
OGFRL1	1.93149e-49	-0.412761	0.026	0.1	3.28527e-45
CSF1R	3.35489e-49	-0.336908	0.002	0.059	5.70633e-45
ZFAND5	4.43776e-49	-0.478915	0.091	0.188	7.54819e-45
GSTK1	5.34474e-49	-0.403692	0.238	0.362	9.09087e-45
TMEM258	7.4096e-49	-0.362493	0.353	0.49	1.2603e-44
BST1	9.52682e-49	-0.335664	0.005	0.065	1.62042e-44
SEPW1	1.22444e-48	-0.414015	0.11	0.211	2.08265e-44
CLEC4E	1.57244e-48	-0.392308	0.003	0.06	2.67456e-44
C12orf75	1.70841e-48	-0.584849	0.055	0.138	2.90584e-44
LINC00152	2.74396e-48	-0.447801	0.052	0.134	4.66719e-44
RNASE2	3.11139e-48	-0.432821	0.004	0.062	5.29216e-44
CD33	3.45839e-48	-0.302745	0.003	0.061	5.88238e-44
RAP1A	4.08589e-48	-0.390619	0.183	0.301	6.9497e-44
MSN	6.63636e-48	-0.449745	0.156	0.265	1.12878e-43
CANX	8.55483e-48	-0.404201	0.125	0.229	1.45509e-43
TUBA1B	8.84083e-48	-0.855181	0.235	0.336	1.50374e-43
BID	8.90617e-48	-0.373874	0.046	0.127	1.51485e-43
TGFB1	9.31834e-48	-0.428538	0.084	0.179	1.58496e-43
CLEC4A	9.36754e-48	-0.39416	0.019	0.087	1.59332e-43
MLLT3	9.73687e-48	-0.280026	0.01	0.072	1.65614e-43
SEMA4D	1.39814e-47	-0.380457	0.045	0.126	2.3781e-43
C9orf142	1.54591e-47	-0.397057	0.153	0.264	2.62944e-43
ANP32B	1.55951e-47	-0.445568	0.317	0.427	2.65257e-43
HSPA8	1.62737e-47	-0.388203	0.364	0.483	2.76799e-43
RP11-291B21.2	1.90354e-47	-0.390695	0.003	0.059	3.23773e-43
NCOA4	1.95671e-47	-0.404521	0.071	0.161	3.32817e-43
ATP1A1	2.01819e-47	-0.374634	0.083	0.177	3.43274e-43
LPAR6	2.15271e-47	-0.349179	0.006	0.064	3.66154e-43
CTSH	2.26076e-47	0.332961	0.168	0.093	3.84532e-43
IRAK3	2.39172e-47	-0.371836	0.014	0.078	4.06808e-43
QKI	2.93382e-47	-0.362007	0.034	0.11	4.99014e-43
DPYD	3.97513e-47	-0.337229	0.009	0.07	6.7613e-43
AOAH	4.04353e-47	-0.355348	0.007	0.066	6.87764e-43
C15orf57	5.30256e-47	0.335864	0.11	0.053	9.01912e-43
GABPB1-AS1	5.98301e-47	0.51834	0.224	0.142	1.01765e-42
PTPRC	7.41803e-47	-0.402658	0.386	0.508	1.26173e-42
CD96	7.7095e-47	-0.345664	0.008	0.068	1.31131e-42
RP11-796E2.4	1.04765e-46	0.359424	0.104	0.048	1.78195e-42
LY86	1.26869e-46	0.328009	0.18	0.102	2.15791e-42
FCGR3A	1.28588e-46	-0.648934	0.007	0.065	2.18715e-42
PKM	1.64948e-46	-0.472315	0.204	0.311	2.80559e-42
PAK1	1.66685e-46	-0.28354	0.016	0.082	2.83515e-42
MAP7D1	1.69333e-46	-0.34615	0.03	0.102	2.88019e-42
RNF213	1.90157e-46	-0.457536	0.131	0.231	3.23438e-42
OSTC	2.17358e-46	-0.398808	0.159	0.268	3.69703e-42
H1FX	2.47499e-46	-0.36264	0.173	0.29	4.20972e-42
GPR183	2.73383e-46	0.367895	0.218	0.132	4.64998e-42
KLF6	3.21821e-46	0.439722	0.364	0.26	5.47386e-42
SAT1	4.2608e-46	-0.835424	0.33	0.42	7.24719e-42
CLEC2B	4.43367e-46	-0.377809	0.087	0.184	7.54122e-42
ATP5H	4.51059e-46	-0.366664	0.2	0.318	7.67207e-42
CLEC11A	5.54594e-46	-0.30793	0.007	0.065	9.43309e-42
MYH9	5.7061e-46	-0.435348	0.093	0.187	9.70551e-42
NDUFA11	5.84726e-46	-0.380809	0.295	0.417	9.9456e-42
CD99	6.06e-46	-0.468181	0.217	0.33	1.03074e-41
DUSP23	1.01031e-45	-0.319102	0.044	0.123	1.71843e-41
UQCR10	1.04191e-45	-0.382309	0.321	0.443	1.77218e-41
LINC01550	1.12691e-45	-0.334076	0.007	0.064	1.91676e-41
GZMK	2.04146e-45	-0.624152	0.006	0.061	3.47232e-41
PRKCA	2.20187e-45	-0.311729	0.005	0.061	3.74517e-41
MSRB1	3.22462e-45	-0.383953	0.027	0.096	5.48475e-41
SLC7A7	3.22806e-45	-0.469495	0.025	0.093	5.4906e-41
MEGF9	3.36847e-45	-0.401532	0.015	0.078	5.72944e-41
FBXL5	3.78466e-45	-0.432832	0.063	0.147	6.43732e-41
ITK	4.49116e-45	-0.321635	0.005	0.06	7.63901e-41
COTL1	4.85498e-45	-0.755206	0.396	0.471	8.25784e-41
TSPAN32	4.98704e-45	-0.343791	0.036	0.111	8.48246e-41
CD300E	5.55958e-45	-0.361701	0.006	0.061	9.45629e-41
ETHE1	7.20031e-45	-0.347038	0.041	0.116	1.2247e-40
RAP1B	8.17582e-45	-0.37961	0.106	0.204	1.39062e-40
CAP1	9.29003e-45	-0.390207	0.242	0.359	1.58014e-40
C7orf73	9.75375e-45	-0.383301	0.174	0.285	1.65901e-40
DRAP1	1.1317e-44	-0.377189	0.23	0.347	1.92491e-40
PXN	1.21974e-44	-0.335598	0.008	0.065	2.07465e-40
GCHFR	1.29614e-44	-0.371012	0.037	0.111	2.2046e-40
CARD19	1.84051e-44	-0.353234	0.032	0.103	3.13052e-40
LILRA2	2.77784e-44	-0.30332	0.004	0.058	4.72484e-40
TIMP2	3.30874e-44	-0.399406	0.018	0.081	5.62784e-40
FAM200B	3.47761e-44	-0.347985	0.047	0.126	5.91507e-40
APPL1	3.6157e-44	0.377278	0.152	0.084	6.14995e-40
RXRA	3.80856e-44	-0.325907	0.007	0.063	6.47798e-40
DGCR6L	4.13854e-44	-0.337657	0.076	0.164	7.03924e-40
GIMAP6	4.46615e-44	-0.303334	0.004	0.057	7.59648e-40
PSME2	5.23564e-44	-0.402538	0.198	0.309	8.9053e-40
RAP2B	5.89486e-44	-0.365761	0.055	0.136	1.00266e-39
SEC11A	8.8634e-44	-0.430818	0.188	0.294	1.50758e-39
SNCA	1.01531e-43	-0.263453	0.005	0.059	1.72694e-39
ZNHIT1	1.1753e-43	-0.381958	0.148	0.251	1.99908e-39
IL6ST	1.24379e-43	-0.378109	0.025	0.092	2.11556e-39
RPL36AL	1.34277e-43	-0.298637	0.743	0.815	2.28392e-39
HSBP1	1.87164e-43	-0.376645	0.102	0.196	3.18347e-39
UVRAG	1.97521e-43	0.336224	0.102	0.049	3.35963e-39
NDUFS6	2.30408e-43	-0.396819	0.172	0.277	3.91901e-39
GZMH	2.35576e-43	-0.751219	0.008	0.063	4.00691e-39
ARPC1B	2.90054e-43	-0.389055	0.477	0.582	4.93353e-39
GPR155	2.94327e-43	-0.314841	0.013	0.072	5.00621e-39
NMT2	3.68233e-43	-0.356429	0.023	0.089	6.26327e-39
STAT4	4.38674e-43	-0.338313	0.007	0.061	7.46141e-39
FCGR2A	4.53899e-43	-0.345016	0.012	0.07	7.72037e-39
TMEM14C	5.82775e-43	-0.446435	0.138	0.236	9.91242e-39
HIPK1	5.89138e-43	-0.322579	0.023	0.088	1.00206e-38
METTL8	1.22415e-42	0.304966	0.074	0.03	2.08216e-38
SLCO3A1	1.73357e-42	-0.335334	0.007	0.061	2.94862e-38
PLXDC2	2.02228e-42	-0.27753	0.002	0.051	3.43969e-38
PGLS	2.72654e-42	-0.400193	0.174	0.28	4.63758e-38
DNAJC10	2.7905e-42	0.313679	0.123	0.063	4.74636e-38
CHP1	3.2247e-42	-0.431397	0.072	0.153	5.48489e-38
SERPINB6	3.45365e-42	-0.36188	0.074	0.159	5.87432e-38
TYMS	3.47531e-42	-0.280888	0.008	0.063	5.91116e-38
ITPR1	3.7016e-42	0.251073	0.06	0.022	6.29606e-38
GNS	6.298e-42	-0.349294	0.012	0.069	1.07123e-37
PCBP1	1.19742e-41	-0.372923	0.358	0.469	2.03669e-37
NSG1	1.31574e-41	-0.311003	0.005	0.057	2.23794e-37
THEMIS2	1.39353e-41	-0.406325	0.049	0.123	2.37026e-37
ANXA2	2.48737e-41	-0.58194	0.175	0.265	4.23076e-37
TNFAIP3	2.65956e-41	-0.397642	0.034	0.102	4.52364e-37
HSP90AA1	3.16376e-41	-0.434702	0.384	0.487	5.38123e-37
NDUFA3	4.86544e-41	-0.36126	0.359	0.474	8.27563e-37
TMEM167A	4.88046e-41	-0.416494	0.101	0.189	8.30118e-37
DMXL2	5.03955e-41	-0.349487	0.005	0.056	8.57177e-37
CHD3	6.26467e-41	-0.283155	0.035	0.106	1.06556e-36
NQO2	6.66056e-41	-0.290651	0.029	0.095	1.13289e-36
YWHAE	1.59329e-40	-0.407231	0.136	0.229	2.71002e-36
JOSD2	1.75006e-40	-0.338746	0.033	0.099	2.97668e-36
BASP1	1.7574e-40	0.265639	0.098	0.046	2.98916e-36
HLA-C	2.51999e-40	-0.305936	0.812	0.875	4.28626e-36
CCND3	2.62236e-40	-0.351794	0.239	0.355	4.46037e-36
TTC39C	2.747e-40	-0.326219	0.044	0.116	4.67237e-36
M6PR	2.94664e-40	-0.340822	0.12	0.215	5.01195e-36
PARP14	3.1576e-40	0.376272	0.121	0.064	5.37076e-36
PPP3CC	3.4787e-40	0.282782	0.12	0.062	5.91692e-36
IFI16	3.48802e-40	0.399411	0.298	0.211	5.93277e-36
SPOCK2	3.54035e-40	-0.423049	0.068	0.147	6.02178e-36
MS4A7	4.38919e-40	-0.461438	0.028	0.092	7.46557e-36
SUN2	5.47193e-40	-0.412969	0.111	0.2	9.3072e-36
IPCEF1	5.54779e-40	-0.295739	0.004	0.052	9.43623e-36
CISD3	6.47077e-40	-0.317566	0.048	0.122	1.10061e-35
CD300LF	7.32682e-40	-0.279834	0.003	0.051	1.24622e-35
PICALM	7.85387e-40	-0.29401	0.024	0.086	1.33586e-35
GATA3	1.05832e-39	-0.303098	0.005	0.055	1.80009e-35
CIRBP	1.08591e-39	0.288317	0.728	0.652	1.84703e-35
TIMM13	1.11995e-39	-0.362468	0.15	0.248	1.90493e-35
MARCKSL1	1.20797e-39	0.476402	0.212	0.14	2.05464e-35
EIF3M	1.4508e-39	-0.363356	0.278	0.39	2.46766e-35
FTL	1.71995e-39	-1.15939	0.98	0.971	2.92546e-35
APOBR	2.08894e-39	-0.300238	0.004	0.051	3.55307e-35
PPA1	2.09574e-39	-0.350101	0.141	0.236	3.56464e-35
LYPLAL1	2.16296e-39	0.302498	0.088	0.041	3.67898e-35
TBXAS1	2.2501e-39	-0.296914	0.013	0.067	3.82719e-35
CD40LG	2.3553e-39	-0.274746	0.003	0.05	4.00612e-35
CCND2	2.45518e-39	-0.266659	0.026	0.088	4.17601e-35
APBA2	3.1373e-39	-0.284783	0.006	0.055	5.33623e-35
ATP5J2	4.52407e-39	-0.3747	0.314	0.42	7.69498e-35
NDUFB7	4.79226e-39	-0.386468	0.258	0.364	8.15116e-35
CHRM3-AS2	5.62933e-39	-0.262386	0.002	0.049	9.57492e-35
HDGF	5.8746e-39	-0.267662	0.031	0.096	9.99211e-35
APOL6	6.62995e-39	-0.312738	0.011	0.064	1.12769e-34
HMGN3	6.71252e-39	-0.358537	0.231	0.338	1.14173e-34
GUCD1	7.59858e-39	0.356348	0.094	0.046	1.29244e-34
PLSCR1	8.42556e-39	-0.279714	0.03	0.094	1.4331e-34
PIM1	1.32167e-38	-0.35642	0.055	0.127	2.24803e-34
NRGN	1.33422e-38	-0.293974	0.004	0.052	2.26937e-34
GRAP2	1.35414e-38	-0.303149	0.013	0.067	2.30326e-34
PIK3R1	1.44099e-38	-0.344123	0.044	0.113	2.45099e-34
ATP5G3	1.51145e-38	-0.379065	0.248	0.349	2.57082e-34
SIGIRR	1.5621e-38	-0.390921	0.109	0.196	2.65698e-34
SYTL3	1.90767e-38	-0.34254	0.007	0.057	3.24475e-34
IER3	2.15394e-38	-0.313119	0.006	0.054	3.66363e-34
CPPED1	2.56361e-38	-0.29933	0.016	0.071	4.36044e-34
SPATA13	2.85732e-38	-0.288843	0.009	0.059	4.86001e-34
FES	5.10444e-38	-0.291762	0.018	0.074	8.68214e-34
SF3B5	5.83951e-38	-0.353604	0.232	0.337	9.93242e-34
PSTPIP1	6.08977e-38	-0.365755	0.038	0.103	1.03581e-33
SLC2A4RG	8.31097e-38	-0.281308	0.025	0.085	1.41361e-33
EIF4EBP1	8.57384e-38	-0.321472	0.064	0.141	1.45832e-33
COX5B	8.8998e-38	-0.359587	0.423	0.523	1.51377e-33
APMAP	9.39223e-38	-0.353071	0.035	0.099	1.59752e-33
RAB3D	1.00867e-37	-0.323199	0.011	0.062	1.71565e-33
COX7A2	1.18445e-37	-0.317291	0.485	0.586	2.01462e-33
CDC42EP3	1.19392e-37	-0.388096	0.043	0.109	2.03073e-33
CLTC	1.26785e-37	-0.304611	0.036	0.101	2.15648e-33
ABI3	1.36774e-37	-0.30401	0.014	0.068	2.32639e-33
RPL22L1	1.77548e-37	0.387102	0.295	0.211	3.01991e-33
ANAPC11	1.80856e-37	-0.361363	0.182	0.279	3.07618e-33
RBL2	1.84985e-37	-0.347234	0.081	0.161	3.14641e-33
DEK	2.28582e-37	-0.360251	0.193	0.295	3.88795e-33
CCNG2	2.30386e-37	0.334747	0.112	0.059	3.91863e-33
RHOA	2.31554e-37	-0.419771	0.363	0.46	3.93851e-33
C5AR1	2.39087e-37	-0.310498	0.004	0.049	4.06664e-33
ITSN2	3.06585e-37	0.389176	0.181	0.113	5.2147e-33
AES	3.26191e-37	-0.359894	0.317	0.428	5.54818e-33
TMEM19	3.79008e-37	0.301255	0.091	0.044	6.44654e-33
FGFBP2	3.79487e-37	-0.60721	0.005	0.05	6.45469e-33
NAPRT	4.18177e-37	-0.292104	0.063	0.139	7.11277e-33
ZEB2	5.809e-37	-0.388138	0.115	0.203	9.88053e-33
SUPT3H	6.21948e-37	-0.286403	0.014	0.066	1.05787e-32
PAG1	6.46467e-37	-0.340755	0.044	0.11	1.09958e-32
BTG2	8.7269e-37	0.320925	0.175	0.106	1.48436e-32
C20orf24	9.08969e-37	-0.371177	0.097	0.179	1.54607e-32
VPS26B	9.51746e-37	-0.27276	0.02	0.075	1.61883e-32
NPC2	1.00741e-36	-0.630831	0.275	0.359	1.71351e-32
CITED4	1.10219e-36	-0.280306	0.016	0.07	1.87472e-32
SULT1A1	1.11288e-36	-0.288811	0.013	0.064	1.8929e-32
KIAA0101	1.20394e-36	-0.515044	0.03	0.089	2.04778e-32
RNF125	1.72964e-36	-0.301668	0.022	0.079	2.94195e-32
CSNK1G3	1.80517e-36	0.255717	0.092	0.045	3.07041e-32
C1orf162	1.85678e-36	-0.420655	0.232	0.334	3.15821e-32
HSPB1	1.99253e-36	-0.255484	0.121	0.216	3.3891e-32
ADA	2.14692e-36	-0.261388	0.019	0.073	3.6517e-32
LDHA	2.28761e-36	-0.354661	0.195	0.294	3.89099e-32
RASSF4	3.49784e-36	-0.256595	0.003	0.047	5.94947e-32
HIGD2A	4.27878e-36	-0.338253	0.325	0.433	7.27778e-32
CYP1B1	4.95103e-36	-0.365547	0.003	0.047	8.42121e-32
ZNF385A	5.98442e-36	-0.263935	0.01	0.059	1.01789e-31
ATOX1	7.79613e-36	-0.345577	0.099	0.181	1.32604e-31
SRSF3	8.44866e-36	-0.322229	0.38	0.481	1.43703e-31
RAB31	1.22662e-35	-0.444935	0.048	0.114	2.08635e-31
SLC31A2	1.27538e-35	-0.262152	0.006	0.051	2.1693e-31
FTH1	1.8081e-35	-0.921744	0.968	0.948	3.07541e-31
WDR1	1.80847e-35	-0.331428	0.125	0.212	3.07602e-31
ARHGAP26	1.88487e-35	-0.262366	0.005	0.05	3.20597e-31
AIDA	2.21042e-35	0.340033	0.126	0.071	3.7597e-31
SLC25A3	2.6916e-35	-0.372862	0.328	0.423	4.57815e-31
DUSP6	2.81204e-35	-0.29938	0.017	0.069	4.783e-31
TMEM50A	3.18207e-35	-0.342333	0.147	0.238	5.41238e-31
DDIT4	3.81943e-35	-0.402422	0.094	0.172	6.49646e-31
BSG	3.87237e-35	-0.373905	0.156	0.246	6.58652e-31
ANAPC15	4.04283e-35	-0.290038	0.067	0.14	6.87645e-31
KLF3	4.04385e-35	-0.298738	0.062	0.133	6.87818e-31
KIF22	4.06853e-35	-0.293406	0.042	0.107	6.92016e-31
MORF4L1	4.34372e-35	-0.311957	0.339	0.451	7.38823e-31
LSM4	4.97851e-35	-0.316632	0.169	0.266	8.46795e-31
ZNF467	7.47071e-35	-0.257696	0.005	0.048	1.27069e-30
MAPK1	8.1046e-35	-0.32524	0.059	0.129	1.37851e-30
VMA21	8.13624e-35	-0.288929	0.068	0.141	1.38389e-30
TPST2	8.31247e-35	-0.340273	0.039	0.101	1.41387e-30
SMCO4	1.30822e-34	-0.269508	0.015	0.066	2.22515e-30
SEPT9	1.37134e-34	-0.343093	0.172	0.265	2.33252e-30
NT5C	1.65807e-34	0.379146	0.202	0.134	2.82021e-30
TCEA1	1.78179e-34	0.357984	0.336	0.254	3.03064e-30
POMP	2.08568e-34	-0.35009	0.244	0.342	3.54753e-30
TMEM91	2.431e-34	-0.263833	0.007	0.052	4.13488e-30
TSTD1	2.49901e-34	0.356524	0.361	0.277	4.25057e-30
SPCS2	3.32262e-34	0.395612	0.362	0.289	5.65145e-30
ITGAM	3.60254e-34	-0.392534	0.025	0.08	6.12756e-30
IQGAP1	4.04861e-34	-0.43132	0.147	0.233	6.88629e-30
TLR2	4.41219e-34	-0.271399	0.004	0.046	7.50469e-30
EIF3G	4.6783e-34	-0.312768	0.317	0.427	7.95732e-30
CHPT1	5.88929e-34	0.421713	0.208	0.141	1.00171e-29
CORO1B	6.96838e-34	-0.346142	0.063	0.132	1.18525e-29
MAFB	7.11246e-34	-0.27608	0.003	0.045	1.20976e-29
CDC42	7.42096e-34	-0.32046	0.481	0.589	1.26223e-29
GPX4	7.45262e-34	-0.321665	0.424	0.523	1.26762e-29
ODC1	7.8913e-34	0.358361	0.207	0.138	1.34223e-29
LRMP	8.25444e-34	0.28906	0.11	0.059	1.404e-29
DENND2D	8.48448e-34	-0.328348	0.042	0.104	1.44313e-29
SLIRP	9.46964e-34	-0.351127	0.167	0.257	1.61069e-29
YWHAB	1.10641e-33	-0.302149	0.331	0.443	1.8819e-29
TRDC	1.13152e-33	-0.579039	0.006	0.049	1.9246e-29
CAMK2D	1.19101e-33	0.256291	0.075	0.034	2.0258e-29
SPON2	1.50324e-33	-0.550388	0.01	0.055	2.55686e-29
LRRN3	1.54694e-33	-0.254841	0.003	0.044	2.63119e-29
OST4	2.35422e-33	-0.261013	0.61	0.707	4.00429e-29
CYBB	3.01453e-33	-0.683511	0.129	0.204	5.12742e-29
C19orf38	3.54161e-33	-0.38972	0.032	0.088	6.02392e-29
SMC6	4.45425e-33	0.341288	0.093	0.048	7.57624e-29
RP11-51J9.5	5.03167e-33	-0.341251	0.044	0.106	8.55837e-29
TREM1	5.30732e-33	-0.283287	0.007	0.05	9.02722e-29
RAB7A	5.47455e-33	-0.298157	0.134	0.221	9.31167e-29
IL10RA	5.68577e-33	-0.385056	0.072	0.141	9.67093e-29
PITPNC1	5.86928e-33	-0.318852	0.022	0.074	9.98306e-29
CLIC3	6.92235e-33	-0.575673	0.012	0.057	1.17742e-28
KLRF1	7.54772e-33	-0.635974	0.015	0.063	1.28379e-28
RASGRP2	9.60302e-33	0.370912	0.303	0.227	1.63338e-28
MRPL57	1.42421e-32	-0.304006	0.158	0.248	2.42244e-28
EIF4EBP2	1.6539e-32	-0.290394	0.063	0.132	2.81311e-28
NDUFA2	1.7285e-32	-0.345264	0.208	0.301	2.94e-28
EBLN3	1.9835e-32	0.316902	0.15	0.091	3.37373e-28
ATP2A3	2.05632e-32	0.286999	0.11	0.059	3.4976e-28
ATP6V0E2	2.07606e-32	-0.272245	0.03	0.086	3.53116e-28
SAMD3	2.83516e-32	-0.314061	0.009	0.052	4.82233e-28
TECR	3.4079e-32	-0.324615	0.122	0.203	5.7965e-28
ANXA5	3.95186e-32	-0.419014	0.108	0.182	6.72172e-28
C19orf60	5.01756e-32	-0.300837	0.19	0.284	8.53436e-28
ROMO1	5.92141e-32	-0.333303	0.182	0.272	1.00717e-27
CTSA	5.96623e-32	-0.334229	0.055	0.119	1.0148e-27
HEXB	7.39965e-32	-0.318689	0.06	0.125	1.25861e-27
PTAFR	8.6198e-32	-0.258271	0.008	0.051	1.46614e-27
MRPL20	9.98417e-32	-0.303148	0.167	0.257	1.69821e-27
BCL2	1.01125e-31	0.270054	0.107	0.058	1.72003e-27
COX7A2L	1.16356e-31	-0.313511	0.293	0.392	1.97911e-27
RCBTB2	1.31286e-31	-0.273099	0.008	0.05	2.23305e-27
AC013264.2	1.86559e-31	-0.254417	0.005	0.044	3.17318e-27
SAMSN1	1.89742e-31	-0.324153	0.044	0.104	3.22733e-27
TPM3	1.93649e-31	-0.323954	0.327	0.43	3.29378e-27
AQP3	1.99719e-31	-0.347232	0.028	0.08	3.39701e-27
BST2	2.11351e-31	-0.332735	0.145	0.23	3.59488e-27
MBNL1	2.16104e-31	-0.294305	0.213	0.312	3.67572e-27
PRDX6	3.05547e-31	-0.300312	0.162	0.25	5.19706e-27
WARS	3.31754e-31	-0.2778	0.019	0.068	5.64281e-27
TNFSF10	3.59704e-31	-0.323656	0.04	0.098	6.11821e-27
AHNAK	8.12421e-31	-0.47866	0.146	0.222	1.38185e-26
MGAT1	8.27406e-31	-0.329257	0.077	0.145	1.40733e-26
SOCS3	9.02525e-31	-0.288655	0.022	0.072	1.53511e-26
C16orf13	1.08645e-30	-0.276071	0.129	0.212	1.84795e-26
STAT1	1.1063e-30	-0.299673	0.049	0.11	1.88171e-26
SLC16A3	1.21162e-30	-0.322913	0.025	0.075	2.06085e-26
TSEN54	2.57425e-30	-0.25658	0.028	0.081	4.37854e-26
GOLGA7	2.60331e-30	-0.252787	0.066	0.132	4.42796e-26
XRN2	3.70553e-30	-0.291133	0.11	0.187	6.30274e-26
FGR	4.46825e-30	-0.400836	0.09	0.16	7.60004e-26
PHPT1	4.49307e-30	-0.29831	0.121	0.2	7.64226e-26
NAA38	4.76363e-30	-0.35439	0.207	0.295	8.10246e-26
GNG2	4.84926e-30	-0.303181	0.052	0.113	8.2481e-26
FBLN5	5.20487e-30	-0.252624	0.01	0.052	8.85296e-26
WHSC1L1	5.87447e-30	0.377199	0.244	0.176	9.99189e-26
HNRNPAB	6.59084e-30	-0.252004	0.061	0.126	1.12104e-25
COX5A	7.13781e-30	-0.339484	0.204	0.289	1.21407e-25
TPP1	7.82729e-30	-0.33381	0.093	0.165	1.33134e-25
MBP	9.50149e-30	-0.322918	0.067	0.131	1.61611e-25
RHEB	1.02906e-29	-0.270726	0.096	0.169	1.75032e-25
RBPJ	1.06774e-29	-0.285567	0.081	0.15	1.81613e-25
ADRBK1	1.12764e-29	-0.292448	0.06	0.124	1.91799e-25
LITAF	1.20413e-29	-0.400442	0.197	0.28	2.04811e-25
RP11-620J15.3	1.27381e-29	-0.302356	0.035	0.089	2.16662e-25
DNAJB9	1.38767e-29	0.264156	0.104	0.057	2.36029e-25
CMIP	1.46112e-29	-0.282516	0.047	0.105	2.48522e-25
PPP2R5C	1.47479e-29	-0.372077	0.172	0.255	2.50846e-25
LASP1	1.77665e-29	-0.306587	0.051	0.11	3.0219e-25
TRABD	1.78596e-29	-0.301661	0.09	0.16	3.03774e-25
GCA	1.84486e-29	-0.388771	0.081	0.149	3.13793e-25
CITED2	2.2833e-29	-0.287345	0.085	0.155	3.88367e-25
CCL4	2.38248e-29	-0.82247	0.037	0.09	4.05235e-25
H3F3A	2.46031e-29	-0.31581	0.835	0.847	4.18474e-25
KIAA0930	2.49638e-29	-0.257397	0.025	0.074	4.24609e-25
MFNG	2.79073e-29	-0.272958	0.087	0.158	4.74676e-25
RASSF5	3.3265e-29	-0.318653	0.085	0.154	5.65804e-25
TMEM219	3.36595e-29	-0.304832	0.167	0.251	5.72515e-25
CBX3	4.82976e-29	-0.282945	0.226	0.32	8.21494e-25
SNRPE	5.37415e-29	-0.310127	0.273	0.363	9.14089e-25
TMEM134	5.53728e-29	0.280588	0.177	0.115	9.41836e-25
SCO2	5.92222e-29	-0.277204	0.038	0.093	1.00731e-24
PSMA1	7.64462e-29	-0.278768	0.182	0.271	1.30027e-24
MRPL41	8.33844e-29	-0.295363	0.141	0.22	1.41829e-24
IFI6	8.71131e-29	-0.388406	0.057	0.117	1.48171e-24
PPP1CB	1.32254e-28	-0.262876	0.172	0.26	2.24951e-24
HSD17B11	2.43192e-28	-0.297345	0.21	0.301	4.13646e-24
ARPC4	2.66354e-28	-0.335042	0.241	0.332	4.53042e-24
MIDN	2.80375e-28	-0.324298	0.048	0.105	4.7689e-24
TNFAIP8	3.08157e-28	0.305879	0.253	0.182	5.24145e-24
SULF2	4.10081e-28	0.266914	0.155	0.098	6.97506e-24
PLD3	4.232e-28	-0.284747	0.053	0.111	7.1982e-24
CECR1	7.61585e-28	-0.358624	0.05	0.105	1.29538e-23
ANKRD13A	9.01525e-28	0.260956	0.115	0.067	1.5334e-23
EVL	9.25277e-28	-0.36065	0.334	0.416	1.5738e-23
LRRFIP1	9.84161e-28	-0.306447	0.298	0.393	1.67396e-23
ATP6V0B	1.07883e-27	-0.402211	0.231	0.312	1.83497e-23
PRKD3	1.14368e-27	0.259973	0.109	0.062	1.94529e-23
PTP4A2	1.27781e-27	-0.324968	0.29	0.38	2.17342e-23
SNRPG	1.29869e-27	-0.298562	0.234	0.322	2.20895e-23
CTNNB1	1.39368e-27	-0.299393	0.106	0.179	2.37052e-23
SEC61B	1.73756e-27	-0.310532	0.284	0.378	2.95541e-23
PTPN1	1.81107e-27	0.265951	0.122	0.073	3.08046e-23
YWHAH	2.0517e-27	-0.266968	0.1	0.171	3.48973e-23
MRPL23	2.17191e-27	-0.294259	0.137	0.214	3.69419e-23
PSMA4	2.21294e-27	-0.280957	0.197	0.284	3.764e-23
VPS29	2.23856e-27	-0.285193	0.143	0.222	3.80757e-23
SYNGR1	2.76383e-27	-0.274797	0.043	0.097	4.70101e-23
SH3KBP1	2.87244e-27	-0.310201	0.125	0.199	4.88573e-23
ATG3	3.4843e-27	-0.269371	0.093	0.162	5.92645e-23
MPST	3.72218e-27	-0.276695	0.048	0.103	6.33106e-23
ARL6IP4	4.05256e-27	-0.257768	0.44	0.534	6.893e-23
RWDD1	4.89172e-27	-0.286452	0.199	0.284	8.32032e-23
MRPL33	4.99295e-27	-0.303731	0.2	0.283	8.49251e-23
RGS2	5.57446e-27	-0.410509	0.115	0.185	9.4816e-23
ATP6V1G1	6.22968e-27	0.296571	0.592	0.537	1.05961e-22
SUPT4H1	6.31501e-27	-0.2777	0.124	0.199	1.07412e-22
GNG5	6.70276e-27	-0.322372	0.224	0.31	1.14007e-22
CCNY	6.92486e-27	-0.253934	0.043	0.097	1.17785e-22
EHBP1L1	7.12754e-27	-0.26166	0.027	0.074	1.21232e-22
ATP6V0E1	7.15974e-27	-0.313169	0.396	0.485	1.2178e-22
LINC00657	8.71506e-27	-0.276299	0.067	0.128	1.48235e-22
BLOC1S2	9.43319e-27	0.369722	0.23	0.169	1.60449e-22
RP5-1171I10.5	1.07804e-26	0.340619	0.382	0.312	1.83363e-22
NDUFA1	1.79783e-26	-0.306374	0.37	0.46	3.05793e-22
NEDD8	2.06416e-26	-0.285623	0.342	0.436	3.51093e-22
TMBIM6	2.86017e-26	-0.31201	0.27	0.358	4.86486e-22
DCK	2.87566e-26	0.402824	0.246	0.186	4.8912e-22
RHOH	3.44644e-26	0.309409	0.22	0.156	5.86204e-22
SPI1	4.64087e-26	-0.476148	0.115	0.178	7.89365e-22
LSM10	4.9638e-26	0.309329	0.196	0.136	8.44292e-22
ITGAL	5.0082e-26	-0.274414	0.028	0.075	8.51845e-22
IFNGR1	5.22887e-26	-0.287227	0.053	0.108	8.89378e-22
RIN3	6.03806e-26	-0.253864	0.048	0.102	1.02701e-21
LAMP2	7.84426e-26	-0.277356	0.037	0.086	1.33423e-21
RSL24D1	8.17735e-26	-0.265971	0.355	0.448	1.39088e-21
CELF2	8.97606e-26	-0.277876	0.226	0.314	1.52674e-21
IFI30	9.71255e-26	-0.265773	0.02	0.063	1.65201e-21
TAPBP	1.01533e-25	0.298399	0.337	0.265	1.72698e-21
NDUFB9	1.35136e-25	-0.292807	0.268	0.355	2.29852e-21
ARID5A	1.59865e-25	-0.254192	0.044	0.096	2.71915e-21
STT3B	1.66387e-25	-0.270981	0.108	0.176	2.83008e-21
FOXN3	1.79918e-25	-0.254693	0.094	0.16	3.06022e-21
FKBP8	1.84608e-25	-0.27836	0.222	0.307	3.13999e-21
IVNS1ABP	1.85567e-25	-0.251768	0.041	0.092	3.15632e-21
CAPZB	2.18817e-25	-0.2548	0.256	0.348	3.72185e-21
GLRX5	2.40191e-25	-0.270246	0.076	0.137	4.08541e-21
EIF3A	3.87788e-25	-0.302092	0.157	0.231	6.59589e-21
ENY2	5.40658e-25	-0.285353	0.184	0.264	9.19605e-21
TLE4	5.68653e-25	-0.265774	0.112	0.182	9.67223e-21
ERP29	7.30848e-25	0.258039	0.509	0.446	1.2431e-20
LBH	8.46486e-25	0.30016	0.196	0.136	1.43979e-20
DDX3X	1.52476e-24	-0.258389	0.191	0.274	2.59346e-20
LAMTOR2	2.0328e-24	-0.278448	0.143	0.215	3.45758e-20
APOBEC3C	3.24634e-24	0.337642	0.209	0.15	5.52171e-20
HNRNPD	3.50879e-24	-0.27155	0.153	0.228	5.96809e-20
PIP4K2A	3.59464e-24	-0.276516	0.118	0.187	6.11413e-20
HN1	6.1382e-24	-0.280589	0.108	0.174	1.04405e-19
POLE4	6.43239e-24	-0.297853	0.157	0.231	1.09409e-19
HNRNPA3	6.8778e-24	-0.253472	0.262	0.35	1.16984e-19
JUNB	8.66798e-24	-0.2768	0.492	0.577	1.47434e-19
P4HB	9.23586e-24	-0.263941	0.187	0.265	1.57093e-19
TAX1BP1	9.48326e-24	-0.268673	0.135	0.205	1.61301e-19
ARF6	1.38042e-23	0.278706	0.499	0.44	2.34796e-19
RPS27L	1.9077e-23	-0.278015	0.301	0.388	3.24481e-19
SMAP2	2.32775e-23	0.304736	0.264	0.201	3.95927e-19
PRDX2	3.09406e-23	-0.546989	0.178	0.248	5.26268e-19
NDUFA13	3.12448e-23	-0.263854	0.221	0.3	5.31442e-19
CCDC109B	3.37245e-23	-0.254471	0.186	0.264	5.73621e-19
CHMP2A	3.49751e-23	-0.251028	0.129	0.198	5.94891e-19
RASSF3	5.16874e-23	-0.292064	0.087	0.146	8.7915e-19
HMOX2	7.30157e-23	-0.258429	0.055	0.106	1.24192e-18
PNRC1	1.01682e-22	0.273437	0.551	0.495	1.72951e-18
PIM2	1.16013e-22	0.269642	0.169	0.114	1.97326e-18
CDC25B	1.30236e-22	-0.251488	0.047	0.095	2.21519e-18
PPP1CC	2.42742e-22	0.300802	0.291	0.23	4.1288e-18
IGLL1	3.72856e-22	-0.612052	0.019	0.057	6.34191e-18
MPC2	3.86276e-22	-0.283858	0.098	0.157	6.57017e-18
INPP5D	4.00254e-22	0.305367	0.174	0.122	6.80792e-18
PSMB3	6.62606e-22	-0.278824	0.2	0.274	1.12703e-17
CTSS	1.12882e-21	-1.13686	0.401	0.409	1.92e-17
ATP5D	1.64415e-21	-0.255151	0.419	0.501	2.79654e-17
SLC38A2	1.71819e-21	-0.253927	0.103	0.163	2.92248e-17
ISG15	1.80123e-21	-0.340711	0.095	0.152	3.06372e-17
ODF3B	1.92609e-21	-0.260378	0.027	0.067	3.27609e-17
GYPC	2.08006e-21	-0.325275	0.244	0.313	3.53797e-17
ZNF791	3.34947e-21	0.255309	0.105	0.064	5.69712e-17
NDUFB11	4.284e-21	-0.257654	0.307	0.386	7.28665e-17
TMEM160	4.39505e-21	-0.25138	0.17	0.24	7.47554e-17
C12orf57	5.87156e-21	-0.256553	0.275	0.354	9.98694e-17
NPM1	7.87928e-21	-0.253661	0.757	0.765	1.34019e-16
PARP8	8.27846e-21	-0.252955	0.031	0.072	1.40808e-16
DBI	1.03272e-20	-0.266261	0.268	0.345	1.75656e-16
PSMA7	1.22622e-20	-0.253974	0.368	0.445	2.08568e-16
ARHGAP30	1.47722e-20	-0.259714	0.169	0.238	2.5126e-16
PET100	1.86138e-20	-0.255829	0.262	0.34	3.16602e-16
WIPF1	2.29903e-20	-0.290262	0.15	0.214	3.91042e-16
LYN	2.34375e-20	0.253302	0.195	0.14	3.98649e-16
NDUFC2	4.10648e-20	-0.257425	0.191	0.26	6.98471e-16
RAN	5.79452e-20	-0.278696	0.28	0.351	9.8559e-16
MDM4	6.29775e-20	0.376984	0.348	0.293	1.07119e-15
HSPA4	7.69792e-20	0.302626	0.105	0.066	1.30934e-15
ATF7IP	2.99514e-19	0.266722	0.112	0.073	5.09443e-15
FAM65B	3.56565e-19	0.261725	0.366	0.305	6.06481e-15
SEP15	5.69616e-19	0.289707	0.361	0.306	9.68861e-15
CALM2	6.11537e-19	-0.284429	0.574	0.627	1.04016e-14
NOP10	9.08384e-19	-0.268135	0.248	0.316	1.54507e-14
RBX1	1.09495e-18	-0.251008	0.27	0.342	1.8624e-14
BBX	3.73787e-18	0.278999	0.182	0.133	6.35774e-14
ACTR2	4.68612e-18	-0.26259	0.265	0.337	7.97062e-14
ADD1	5.25075e-18	0.251686	0.131	0.089	8.931e-14
MGEA5	6.33493e-18	0.257668	0.267	0.211	1.07751e-13
SEC11C	7.33849e-18	0.429429	0.171	0.127	1.2482e-13
CYTH1	1.39472e-17	-0.256833	0.106	0.158	2.37229e-13
SF1	2.39604e-17	0.276927	0.414	0.367	4.07543e-13
CD27	2.53879e-17	-0.34662	0.177	0.228	4.31823e-13
CAPN2	3.71433e-17	-0.261261	0.084	0.131	6.31771e-13
PBXIP1	5.48155e-17	-0.265684	0.08	0.126	9.32357e-13
SPINK2	8.58453e-17	-0.262804	0.02	0.051	1.46014e-12
ELOVL5	1.41014e-16	0.279676	0.157	0.114	2.3985e-12
DAZAP2	2.49509e-16	-0.255814	0.338	0.41	4.2439e-12
EMB	2.85541e-16	-0.257256	0.112	0.162	4.85676e-12
CA2	4.36775e-16	-0.286981	0.014	0.041	7.4291e-12
CHD9	5.44298e-16	0.281643	0.172	0.129	9.25796e-12
MYCBP2	1.1175e-15	0.253522	0.25	0.2	1.90075e-11
DUT	2.27892e-15	-0.280832	0.233	0.291	3.87622e-11
CA1	2.33823e-15	-0.912613	0.05	0.088	3.9771e-11
GLIPR1	2.71321e-15	-0.261029	0.156	0.211	4.61489e-11
SNRNP25	4.24641e-15	0.286418	0.118	0.083	7.22272e-11
AHSP	5.24936e-15	-0.893734	0.041	0.075	8.92863e-11
LRRK2	7.76652e-15	-0.252664	0.038	0.072	1.32101e-10
MTPN	9.71284e-15	0.2696	0.267	0.221	1.65206e-10
PSMC6	1.90602e-14	0.306716	0.157	0.119	3.24196e-10
CSK	3.86432e-14	0.272193	0.218	0.174	6.57282e-10
RNASEH2B	5.0092e-14	0.299177	0.234	0.192	8.52015e-10
TUBB	2.44787e-13	-0.435231	0.195	0.243	4.16358e-09
IFI27L2	2.778e-13	-0.260176	0.15	0.197	4.7251e-09
LTA4H	5.08157e-13	-0.271626	0.193	0.246	8.64324e-09
NT5C3A	6.16321e-13	0.258433	0.135	0.101	1.0483e-08
SLC38A1	6.28874e-13	0.258224	0.177	0.137	1.06965e-08
LY96	7.43019e-13	-0.305431	0.079	0.115	1.2638e-08
HBD	3.70392e-12	-1.20588	0.045	0.076	6.3e-08
MPO	7.93407e-12	-0.997661	0.037	0.065	1.34951e-07
HMGB1	5.58084e-11	-0.274834	0.706	0.718	9.49244e-07
C1orf56	7.82408e-11	-0.26863	0.29	0.342	1.3308e-06
HBA1	9.1044e-11	-2.28086	0.209	0.253	1.54857e-06
HBB	2.65952e-10	-2.74733	0.558	0.603	4.52357e-06
HBM	1.02498e-09	-0.991652	0.025	0.046	1.74339e-05
HBA2	1.19817e-08	-2.41139	0.297	0.339	0.000203797
HIST1H4C	2.58343e-08	-0.797879	0.184	0.219	0.000439416
IGHG4	6.25468e-08	2.31403	0.053	0.035	0.00106386
SSR4	1.09e-06	0.328112	0.443	0.515	0.0185398

## Sheet: Wilcox.T
	p_val	avg_log2FC	pct.1	pct.2	p_val_adj
RPL22	0	0.391942	0.978	0.942	0
RBP7	0	-1.02181	0.004	0.153	0
PGD	0	-0.784801	0.026	0.201	0
AGTRAP	0	-0.804362	0.063	0.245	0
EFHD2	0	-0.920126	0.059	0.277	0
CDA	0	-0.776749	0.005	0.132	0
RPL11	0	0.529108	1	0.994	0
RCAN3	0	0.89041	0.232	0.046	0
LDLRAP1	0	0.830307	0.211	0.041	0
SH3BGRL3	0	-0.877725	0.704	0.84	0
CD52	0	0.626565	0.925	0.631	0
FGR	0	-1.13255	0.03	0.266	0
LCK	0	1.49093	0.475	0.067	0
CSF3R	0	-1.42486	0.016	0.29	0
ATP6V0B	0	-1.0608	0.15	0.446	0
RPS8	0	0.432892	1	0.988	0
RPL5	0	0.613006	0.988	0.928	0
C1orf162	0	-0.78674	0.225	0.413	0
CD2	0	1.41734	0.388	0.048	0
MCL1	0	-0.954595	0.179	0.397	0
CTSS	0	-2.64935	0.169	0.634	0
S100A11	0	-1.68513	0.239	0.528	0
S100A9	0	-4.57707	0.284	0.653	0
S100A12	0	-2.77725	0.034	0.375	0
S100A8	0	-4.58424	0.295	0.658	0
S100A6	0	-1.61347	0.8	0.809	0
S100A4	0	-1.19862	0.708	0.795	0
RPS27	0	0.839833	1	0.999	0
MNDA	0	-2.3576	0.024	0.434	0
FCER1G	0	-2.38806	0.056	0.504	0
FCGR2A	0	-0.610257	0.004	0.118	0
CREG1	0	-0.486794	0.02	0.148	0
GLUL	0	-0.943319	0.045	0.278	0
NCF2	0	-0.884285	0.008	0.177	0
RGS18	0	-0.663972	0.004	0.123	0
RGS2	0	-1.29903	0.047	0.299	0
TRAF3IP3	0	0.917024	0.481	0.219	0
H3F3A	0	-1.14618	0.768	0.919	0
LYST	0	-0.731548	0.045	0.202	0
SH3YL1	0	0.702839	0.191	0.053	0
RPS7	0	0.337176	0.993	0.964	0
FOSL2	0	-0.685626	0.019	0.135	0
ZFP36L2	0	0.912935	0.806	0.565	0
CALM2	0	-0.815822	0.529	0.707	0
RPS27A	0	0.68897	1	0.996	0
CCDC88A	0	-0.491814	0.012	0.135	0
BCL11A	0	-0.745977	0.005	0.167	0
ACTR2	0	-0.72106	0.217	0.434	0
PLEK	0	-0.741452	0.045	0.219	0
AAK1	0	1.01061	0.412	0.143	0
MOB1A	0	-0.602828	0.119	0.302	0
TRABD2A	0	0.754599	0.16	0.013	0
CAPG	0	-1.07014	0.032	0.263	0
VAMP8	0	-0.830839	0.321	0.546	0
CD8A	0	0.785059	0.145	0.011	0
CD8B	0	1.44654	0.253	0.017	0
MAL	0	0.950442	0.202	0.012	0
MGAT4A	0	0.766924	0.252	0.078	0
RPL31	0	0.886031	0.999	0.979	0
HNMT	0	-0.615665	0.003	0.113	0
ZEB2	0	-1.20882	0.036	0.34	0
CD302	0	-0.782724	0.006	0.165	0
GCA	0	-1.01492	0.03	0.246	0
EEF1B2	0	0.433679	0.917	0.786	0
SLC11A1	0	-0.726929	0.009	0.138	0
RPL32	0	0.5575	1	0.997	0
OXNAD1	0	0.670067	0.153	0.028	0
RPL15	0	0.261725	0.999	0.981	0
CMTM6	0	-0.773788	0.111	0.32	0
CRTAP	0	-0.793669	0.035	0.216	0
RPSA	0	0.555397	0.975	0.869	0
RPL14	0	0.664453	0.993	0.953	0
GPX1	0	-2.12701	0.21	0.668	0
RHOA	0	-0.970607	0.299	0.589	0
GNAI2	0	-0.907005	0.126	0.364	0
TKT	0	-1.58368	0.122	0.5	0
RPL24	0	0.377092	0.979	0.937	0
TRAT1	0	0.810295	0.161	0.008	0
CD86	0	-0.52486	0.002	0.104	0
CSTA	0	-2.39209	0.025	0.442	0
RPL35A	0	0.612264	1	0.991	0
C4orf48	0	-0.971603	0.132	0.362	0
BST1	0	-0.555388	0.003	0.108	0
RPL9	0	0.546993	0.998	0.982	0
IGFBP7	0	-0.572552	0.006	0.13	0
ARHGAP24	0	-0.792591	0.002	0.135	0
BANK1	0	-0.840371	0.005	0.139	0
LEF1	0	1.20278	0.275	0.032	0
RPL34	0	0.646094	1	0.998	0
ANXA5	0	-0.762851	0.082	0.259	0
MGST2	0	-0.536873	0.018	0.162	0
RPS3A	0	0.494677	1	0.995	0
MARCH1	0	-1.26559	0.006	0.26	0
HMGB2	0	-1.04336	0.373	0.545	0
BASP1	0	-0.505411	0.003	0.1	0
IL7R	0	2.3765	0.589	0.038	0
RPL37	0	0.371684	0.998	0.984	0
GAPT	0	-0.778629	0.007	0.167	0
RPS23	0	0.282076	0.999	0.989	0
TMEM167A	0	-0.665195	0.085	0.267	0
VCAN	0	-2.64795	0.03	0.423	0
MEF2C	0	-1.81544	0.009	0.426	0
CAMK4	0	0.778866	0.16	0.009	0
TCF7	0	1.23631	0.342	0.06	0
H2AFY	0	-0.928299	0.187	0.429	0
TGFBI	0	-1.01046	0.009	0.199	0
CXXC5	0	-0.750425	0.026	0.207	0
CD14	0	-1.70219	0.014	0.288	0
CD74	0	-3.47142	0.334	0.861	0
RPS14	0	0.603831	1	0.997	0
ATOX1	0	-0.671884	0.072	0.265	0
NPM1	0	0.599248	0.862	0.672	0
DUSP1	0	-1.04799	0.191	0.488	0
PRELID1	0	-0.886628	0.271	0.518	0
RNF130	0	-1.31404	0.039	0.355	0
SCGB3A1	0	0.707083	0.146	0.016	0
SERPINB1	0	-0.877124	0.161	0.385	0
LY86	0	-0.992089	0.008	0.21	0
PHACTR1	0	-0.617466	0.012	0.134	0
HLA-E	0	0.618529	0.855	0.687	0
LTB	0	1.032	0.79	0.357	0
LST1	0	-2.73699	0.107	0.566	0
AIF1	0	-2.19229	0.193	0.549	0
DDAH2	0	-0.497192	0.03	0.159	0
CLIC1	0	-0.83991	0.286	0.579	0
HLA-DRA	0	-3.80336	0.138	0.803	0
HLA-DRB5	0	-2.49626	0.052	0.603	0
HLA-DRB1	0	-2.27136	0.066	0.579	0
HLA-DQA1	0	-1.47784	0.019	0.274	0
HLA-DQB1	0	-1.81807	0.064	0.444	0
HLA-DMB	0	-1.18948	0.018	0.275	0
HLA-DMA	0	-1.57475	0.044	0.408	0
HLA-DPA1	0	-2.2716	0.092	0.54	0
HLA-DPB1	0	-2.63808	0.168	0.631	0
RPS18	0	0.505058	1	0.997	0
RPS10	0	0.443949	0.863	0.759	0
RPL10A	0	0.535896	0.997	0.955	0
FGD2	0	-0.595043	0.006	0.113	0
CNPY3	0	-0.948431	0.123	0.384	0
OGFRL1	0	-0.770736	0.014	0.164	0
EEF1A1	0	0.399979	1	0.998	0
SNX3	0	-0.755059	0.313	0.548	0
MARCKS	0	-0.934842	0.006	0.174	0
FAM26F	0	-1.04377	0.069	0.319	0
STX7	0	-0.78987	0.036	0.223	0
RPS12	0	0.662521	1	0.995	0
STX11	0	-0.648202	0.012	0.135	0
RAB32	0	-0.850474	0.006	0.18	0
SOD2	0	-0.757126	0.083	0.258	0
QKI	0	-0.648312	0.026	0.171	0
ACTB	0	-0.728471	0.981	0.987	0
RAC1	0	-0.94854	0.24	0.515	0
TSPAN13	0	-0.530595	0.005	0.116	0
TOMM7	0	0.481187	0.896	0.816	0
SNX10	0	-0.799202	0.031	0.207	0
SKAP2	0	-0.815376	0.023	0.222	0
CPVL	0	-1.06251	0.006	0.222	0
LAT2	0	-0.873166	0.011	0.203	0
NCF1	0	-0.891876	0.175	0.359	0
FGL2	0	-1.7897	0.016	0.342	0
CD36	0	-1.33974	0.016	0.275	0
BRI3	0	-1.08515	0.062	0.301	0
ARPC1B	0	-0.677415	0.48	0.654	0
LAMTOR4	0	-0.716077	0.363	0.57	0
PILRA	0	-0.687836	0.004	0.128	0
NAMPT	0	-0.849692	0.032	0.189	0
MTPN	0	-0.799443	0.108	0.338	0
TBXAS1	0	-0.502866	0.006	0.111	0
TRBC1	0	1.88748	0.388	0.053	0
TRBC2	0	2.00527	0.597	0.117	0
GIMAP7	0	1.13855	0.421	0.111	0
CSF2RA	0	-0.58667	0.003	0.111	0
AP1S2	0	-1.72053	0.129	0.498	0
SAT1	0	-1.77234	0.217	0.59	0
CYBB	0	-1.84772	0.018	0.363	0
TIMP1	0	-0.837644	0.128	0.31	0
CFP	0	-1.39499	0.033	0.297	0
RP6-159A1.4	0	-0.609227	0.006	0.123	0
RPS4X	0	0.525699	1	0.991	0
ITM2A	0	0.857073	0.222	0.066	0
BTK	0	-0.531898	0.004	0.134	0
SLC25A5	0	-0.727462	0.264	0.463	0
RPL10	0	0.495803	1	0.998	0
CTSB	0	-0.86062	0.058	0.264	0
ASAH1	0	-1.05544	0.08	0.327	0
ATP6V1B2	0	-0.629093	0.035	0.172	0
DPYSL2	0	-0.760867	0.015	0.172	0
SARAF	0	1.2365	0.834	0.536	0
LEPROTL1	0	1.04307	0.408	0.163	0
RAB11FIP1	0	-0.753109	0.028	0.187	0
EIF4EBP1	0	-0.793572	0.028	0.229	0
CEBPD	0	-1.39723	0.041	0.325	0
LYN	0	-1.14964	0.012	0.274	0
RPS20	0	0.546115	0.997	0.966	0
RPL7	0	0.399669	0.999	0.993	0
LY96	0	-0.721475	0.037	0.18	0
RPL30	0	0.761162	0.999	0.979	0
KLF10	0	-0.968992	0.021	0.227	0
EIF3E	0	0.630372	0.826	0.682	0
LINC00861	0	0.855134	0.22	0.033	0
RPS6	0	0.710816	1	0.991	0
AQP3	0	0.645922	0.132	0.018	0
CLTA	0	-0.649182	0.113	0.307	0
ZFAND5	0	-0.777896	0.078	0.269	0
SYK	0	-0.706683	0.005	0.166	0
KLF4	0	-0.925019	0.008	0.18	0
RPL35	0	0.278464	0.997	0.986	0
NUP214	0	-1.04838	0.031	0.241	0
FCN1	0	-3.20443	0.059	0.516	0
IFITM3	0	-1.12815	0.062	0.253	0
TALDO1	0	-1.00462	0.129	0.398	0
RPLP2	0	0.534492	1	0.997	0
CTSD	0	-1.24309	0.12	0.383	0
TPP1	0	-0.828002	0.054	0.252	0
RPL27A	0	0.521427	1	0.991	0
RPS13	0	0.395814	0.997	0.988	0
LMO2	0	-0.547356	0.005	0.141	0
CAT	0	-0.678442	0.057	0.241	0
SPI1	0	-1.44108	0.013	0.32	0
MPEG1	0	-1.42986	0.01	0.285	0
MS4A6A	0	-1.90538	0.018	0.343	0
MS4A7	0	-0.945164	0.007	0.157	0
MS4A1	0	-1.59248	0.02	0.211	0
CD6	0	0.721829	0.156	0.012	0
FTH1	0	-1.80996	0.93	0.969	0
AHNAK	0	-0.920766	0.106	0.314	0
RARRES3	0	0.775336	0.391	0.171	0
RTN3	0	-0.639925	0.049	0.207	0
COX8A	0	-0.721856	0.334	0.552	0
NEAT1	0	-1.70901	0.371	0.672	0
MALAT1	0	0.883444	1	0.999	0
GSTP1	0	-1.57427	0.265	0.643	0
LAMTOR1	0	-0.692994	0.217	0.435	0
RPS3	0	0.731398	1	0.989	0
PAK1	0	-0.441767	0.015	0.129	0
CD3E	0	2.18003	0.648	0.056	0
CD3D	0	2.73503	0.766	0.054	0
CD3G	0	1.85939	0.463	0.019	0
RPS25	0	0.826972	0.999	0.984	0
HSPA8	0	0.629663	0.56	0.382	0
ETS1	0	0.708525	0.236	0.069	0
APLP2	0	-1.53615	0.051	0.415	0
KLF6	0	-0.836081	0.157	0.382	0
VIM	0	-1.09372	0.59	0.699	0
MAP3K8	0	-0.61739	0.029	0.172	0
SRGN	0	-1.86245	0.362	0.708	0
PSAP	0	-2.29281	0.166	0.624	0
SPOCK2	0	0.942644	0.245	0.036	0
RPS24	0	-0.61863	0.99	0.991	0
HHEX	0	-0.849236	0.007	0.199	0
PDLIM1	0	-0.492623	0.01	0.127	0
ENTPD1	0	-0.718125	0.005	0.129	0
FAM45A	0	-0.608412	0.054	0.203	0
PRDX3	0	-0.559072	0.064	0.225	0
PTPRE	0	-0.716101	0.052	0.204	0
CD27	0	1.37894	0.394	0.058	0
GAPDH	0	-1.48116	0.635	0.831	0
TPI1	0	-0.799025	0.277	0.503	0
C12orf57	0	0.835753	0.449	0.246	0
CLEC4A	0	-0.753146	0.007	0.147	0
CLEC2D	0	1.08184	0.388	0.108	0
CLEC12A	0	-1.24114	0.01	0.242	0
CLEC7A	0	-1.42214	0.018	0.279	0
RP11-291B21.2	0	0.640819	0.104	0.004	0
YBX3	0	-0.944367	0.036	0.252	0
PLBD1	0	-0.849138	0.005	0.145	0
MGST1	0	-0.808872	0.006	0.165	0
LDHB	0	1.15385	0.706	0.364	0
LRRK2	0	-0.715255	0.007	0.126	0
METTL7A	0	-0.547449	0.009	0.128	0
DAZAP2	0	-0.733482	0.29	0.506	0
ATP5G2	0	-0.586292	0.698	0.811	0
ZNF385A	0	-0.495885	0.003	0.1	0
BLOC1S1	0	-0.733115	0.22	0.443	0
CD63	0	-0.770955	0.142	0.361	0
RPL41	0	0.301413	1	0.998	0
MYL6	0	-0.63161	0.671	0.804	0
LRP1	0	-0.593024	0.006	0.114	0
IRAK3	0	-0.667703	0.006	0.131	0
LYZ	0	-4.78965	0.358	0.723	0
GLIPR1	0	-0.906383	0.094	0.308	0
DUSP6	0	-0.588331	0.007	0.115	0
BTG1	0	0.548552	0.895	0.712	0
LTA4H	0	-1.20568	0.09	0.381	0
CHPT1	0	-0.558687	0.065	0.23	0
CORO1C	0	-0.541501	0.009	0.134	0
ARPC3	0	-0.879281	0.443	0.697	0
HVCN1	0	-0.666243	0.014	0.13	0
ALDH2	0	-0.710997	0.007	0.148	0
RPL6	0	0.471217	0.996	0.966	0
TESC	0	-0.456733	0.011	0.119	0
DYNLL1	0	-0.770406	0.192	0.425	0
RPL21	0	0.695793	1	0.999	0
LCP1	0	-0.830572	0.196	0.414	0
KCTD12	0	-1.19447	0.012	0.231	0
TNFSF13B	0	-1.23722	0.026	0.283	0
IRS2	0	-0.744939	0.032	0.164	0
RNASE6	0	-1.46266	0.014	0.314	0
RNASE2	0	-0.683633	0.004	0.104	0
TRAC	0	2.79974	0.761	0.067	0
SLC7A7	0	-0.852517	0.006	0.159	0
MIS18BP1	0	-0.602527	0.048	0.215	0
RPS29	0	0.810439	1	0.998	0
RPL36AL	0	0.576259	0.865	0.75	0
LGALS3	0	-0.773875	0.024	0.181	0
SRSF5	0	0.648101	0.741	0.58	0
NPC2	0	-1.60454	0.155	0.532	0
FOS	0	-2.06237	0.125	0.525	0
TC2N	0	0.579918	0.138	0.022	0
SERPINA1	0	-1.87423	0.017	0.339	0
LINC01550	0	0.570508	0.111	0.005	0
BCL11B	0	1.13787	0.256	0.015	0
EVL	0	1.14952	0.584	0.237	0
TNFAIP2	0	-0.669985	0.005	0.126	0
C14orf2	0	-0.861042	0.565	0.748	0
IGHD	0	-1.25641	0.007	0.135	0
KIAA0125	0	-0.578603	0.01	0.115	0
CHP1	0	-0.714863	0.055	0.227	0
SERF2	0	-0.691112	0.88	0.938	0
B2M	0	0.524668	1	0.997	0
ANXA2	0	-1.13638	0.119	0.381	0
RORA	0	0.718655	0.181	0.034	0
FAM96A	0	-0.549185	0.076	0.242	0
RPL4	0	0.573927	0.971	0.891	0
RPLP1	0	-0.273498	1	0.998	0
CTSH	0	-0.713941	0.024	0.176	0
SEC11A	0	-0.698569	0.172	0.384	0
IQGAP1	0	-1.02296	0.093	0.345	0
FES	0	-0.568048	0.005	0.125	0
MSRB1	0	-0.620131	0.025	0.147	0
RPS2	0	0.329921	1	0.995	0
TCEB2	0	-0.784609	0.499	0.698	0
IL32	0	2.47954	0.724	0.091	0
CPPED1	0	-0.557044	0.007	0.119	0
RPS15A	0	0.6926	1	0.994	0
IGSF6	0	-0.62723	0.004	0.121	0
PRKCB	0	-0.699599	0.113	0.292	0
LAT	0	1.22151	0.353	0.057	0
PYCARD	0	-1.40363	0.113	0.457	0
ITGAM	0	-0.701731	0.013	0.131	0
HERPUD1	0	-0.932389	0.127	0.34	0
ATP6V0D1	0	-0.625681	0.052	0.213	0
HSBP1	0	-0.78379	0.07	0.292	0
COTL1	0	-1.56441	0.309	0.606	0
IRF8	0	-1.0867	0.014	0.19	0
CYBA	0	-1.36156	0.663	0.9	0
RPL13	0	0.616154	1	0.998	0
YWHAE	0	-0.780933	0.103	0.326	0
ASGR1	0	-0.738378	0.006	0.135	0
ACAP1	0	0.885688	0.398	0.174	0
CD68	0	-1.11289	0.008	0.22	0
NAA38	0	-0.692938	0.18	0.383	0
LGALS9	0	-0.859579	0.02	0.23	0
RPL23A	0	0.697636	1	0.983	0
SLFN5	0	0.608819	0.151	0.029	0
RPL19	0	0.487294	0.999	0.991	0
CCR7	0	1.05523	0.262	0.034	0
RPL27	0	0.32563	0.991	0.973	0
GRN	0	-1.89971	0.043	0.452	0
SCPEP1	0	-0.820647	0.031	0.215	0
RP5-1171I10.5	0	-0.696183	0.213	0.422	0
CD79B	0	-1.48979	0.048	0.244	0
RPL38	0	0.484579	0.994	0.977	0
SYNGR2	0	-0.629505	0.06	0.234	0
TIMP2	0	-0.678472	0.008	0.134	0
CD7	0	0.883755	0.504	0.115	0
MYL12A	0	0.557997	0.777	0.621	0
RAB31	0	-1.0267	0.008	0.199	0
TCF4	0	-0.76135	0.006	0.15	0
FKBP1A	0	-0.909263	0.259	0.51	0
C20orf27	0	-0.610346	0.069	0.234	0
CD93	0	-0.767625	0.006	0.134	0
CST3	0	-3.47292	0.089	0.63	0
HCK	0	-0.681989	0.005	0.134	0
CEBPB	0	-0.779874	0.143	0.327	0
LINC01272	0	-0.967518	0.008	0.155	0
CTSZ	0	-1.14571	0.018	0.267	0
ATP5E	0	-0.587792	0.881	0.93	0
RPS21	0	0.415792	0.994	0.968	0
GZMM	0	0.829504	0.307	0.069	0
CFD	0	-1.97316	0.039	0.392	0
RPS15	0	0.354952	1	0.996	0
OAZ1	0	-1.25211	0.714	0.917	0
AES	0	0.864649	0.54	0.297	0
RPL36	0	0.512913	0.999	0.99	0
STXBP2	0	-1.36302	0.088	0.377	0
RETN	0	-1.3983	0.024	0.173	0
RPS28	0	0.443874	1	0.996	0
PRAM1	0	-0.735676	0.007	0.149	0
C19orf38	0	-0.76124	0.008	0.151	0
LYL1	0	-0.802365	0.023	0.23	0
KLF2	0	0.625481	0.577	0.349	0
PGLS	0	-0.807535	0.148	0.379	0
RPL18A	0	0.265878	1	0.996	0
IFI30	0	-0.601402	0.002	0.11	0
JUND	0	-0.85022	0.099	0.308	0
LRRC25	0	-0.670442	0.005	0.126	0
TYROBP	0	-3.57334	0.129	0.669	0
CAPNS1	0	-0.814789	0.068	0.282	0
RPS16	0	0.429121	0.996	0.984	0
BLVRB	0	-1.36847	0.048	0.311	0
RPS19	0	0.510173	1	0.996	0
CD79A	0	-1.60027	0.036	0.225	0
POU2F2	0	-0.762762	0.075	0.238	0
PLAUR	0	-0.774125	0.008	0.141	0
AP2S1	0	-1.00242	0.18	0.462	0
GLTSCR2	0	0.711137	0.85	0.673	0
RPL18	0	0.429529	0.995	0.977	0
FTL	0	-2.07458	0.956	0.988	0
FLT3LG	0	0.738183	0.165	0.018	0
RPL13A	0	0.521758	1	0.998	0
FCGRT	0	-1.23823	0.089	0.378	0
NOSIP	0	1.69283	0.593	0.2	0
FPR1	0	-0.770777	0.004	0.13	0
MYADM	0	-0.672895	0.051	0.2	0
LILRB3	0	-0.662583	0.006	0.123	0
LILRB2	0	-0.71764	0.006	0.132	0
LILRA5	0	-1.02049	0.007	0.175	0
RPS5	0	0.482668	0.99	0.93	0
CECR1	0	-0.667069	0.031	0.163	0
VPREB3	0	-0.838775	0.005	0.11	0
PIK3IP1	0	1.23419	0.352	0.06	0
NCF4	0	-0.50394	0.014	0.13	0
MPST	0	-0.547816	0.022	0.167	0
LGALS2	0	-1.76873	0.017	0.292	0
LGALS1	0	-2.40867	0.196	0.607	0
RPL3	0	0.781481	1	0.983	0
TSPO	0	-1.54245	0.296	0.61	0
TYMP	0	-1.81351	0.059	0.416	0
IFNGR2	0	-0.691542	0.03	0.19	0
MT-ND1	0	-0.641992	0.924	0.956	0
MT-CO1	0	-0.857718	0.996	0.998	0
MT-CO2	0	-0.815075	0.994	0.997	0
MT-ATP6	0	-0.472838	0.982	0.989	0
MT-CO3	0	-0.669484	0.995	0.998	0
MT-ND3	0	-0.516201	0.99	0.993	0
MT-ND4	0	-0.537267	0.991	0.994	0
MEGF9	1.26463e-307	-0.623823	0.014	0.124	2.15102e-303
MFSD1	6.77096e-307	-0.548062	0.036	0.167	1.15167e-302
LILRA2	3.1329e-304	-0.492657	0.003	0.097	5.32875e-300
GDI2	4.09184e-304	-0.619957	0.194	0.394	6.95982e-300
SLC16A3	2.99517e-303	-0.571341	0.013	0.121	5.09449e-299
CSF1R	6.9315e-303	-0.512228	0.004	0.098	1.17898e-298
REL	7.5549e-303	-0.617321	0.068	0.219	1.28501e-298
SFT2D1	2.71548e-302	-0.521648	0.096	0.267	4.61876e-298
CLEC4E	9.15632e-302	-0.599799	0.004	0.099	1.5574e-297
CD33	1.44572e-301	-0.473807	0.005	0.1	2.45903e-297
ODF3B	3.34424e-301	-0.547116	0.009	0.112	5.68821e-297
SLC43A2	3.81219e-301	-0.533677	0.005	0.102	6.48416e-297
PIK3AP1	6.65326e-301	-0.499233	0.008	0.11	1.13165e-296
AC092580.4	1.1227e-300	0.670284	0.127	0.018	1.90961e-296
CCL5	1.78901e-299	1.45155	0.24	0.089	3.04292e-295
RXRA	1.8792e-297	-0.512958	0.006	0.103	3.19633e-293
GSN	7.82166e-297	-0.437528	0.006	0.104	1.33039e-292
ADAM28	1.7663e-296	-0.507557	0.002	0.092	3.0043e-292
RBM47	8.01453e-296	-0.49207	0.002	0.092	1.36319e-291
NOTCH2	1.66086e-295	-0.516981	0.016	0.126	2.82496e-291
TXN	1.40864e-294	-0.667529	0.173	0.359	2.39595e-290
SNX2	2.38868e-294	-0.582509	0.074	0.227	4.06291e-290
RHOH	1.18769e-293	0.694351	0.242	0.09	2.02015e-289
KIAA0101	9.15812e-292	-0.832251	0.024	0.137	1.5577e-287
CLTC	8.16926e-291	-0.481956	0.03	0.152	1.38951e-286
UNC93B1	6.66895e-289	-0.473051	0.014	0.12	1.13432e-284
SMCO4	4.41169e-288	-0.475065	0.009	0.107	7.50384e-284
PLEKHO1	2.66616e-287	-0.56985	0.039	0.165	4.53488e-283
RAB3D	5.73637e-287	-0.523344	0.007	0.102	9.75698e-283
CD300E	4.00954e-286	-0.562964	0.006	0.1	6.81982e-282
SDCBP	6.17417e-286	-0.688931	0.149	0.326	1.05016e-281
TXK	1.27659e-283	0.534219	0.147	0.03	2.17135e-279
LINC00926	1.24404e-282	-0.637415	0.006	0.098	2.11598e-278
ATP1B3	1.397e-281	-0.527117	0.074	0.224	2.37615e-277
KIAA0930	3.80036e-281	-0.484154	0.015	0.118	6.46403e-277
MPP1	5.6354e-281	-0.362973	0.013	0.114	9.58525e-277
GRAP2	2.14704e-280	0.499936	0.111	0.013	3.65191e-276
NMT2	2.90142e-280	0.60472	0.137	0.027	4.93502e-276
GNG5	3.9455e-280	-0.583497	0.199	0.394	6.7109e-276
VMP1	4.24544e-280	-0.658314	0.087	0.24	7.22107e-276
KYNU	4.27745e-280	-0.457949	0.002	0.088	7.27551e-276
PPIA	3.80979e-279	-0.540107	0.617	0.73	6.48007e-275
LAMTOR2	6.63129e-279	-0.567274	0.119	0.289	1.12792e-274
CCDC50	7.39179e-278	-0.513743	0.014	0.116	1.25727e-273
SPIB	4.15753e-277	-0.53894	0.003	0.09	7.07154e-273
FYB	6.38037e-277	0.588114	0.512	0.315	1.08524e-272
CD1D	9.98979e-277	-0.452616	0.004	0.091	1.69916e-272
RILPL2	2.72155e-276	-0.518363	0.062	0.204	4.62908e-272
CALM1	4.76221e-276	0.568703	0.627	0.473	8.10005e-272
MIDN	5.01912e-276	-0.565628	0.036	0.157	8.53701e-272
GOLIM4	9.79143e-276	-0.330727	0.006	0.097	1.66542e-271
FAM120A	7.36898e-274	-0.510722	0.055	0.19	1.25339e-269
INSR	7.48893e-274	-0.400242	0.006	0.097	1.27379e-269
CTBP2	1.97834e-273	-0.363974	0.005	0.093	3.36496e-269
SPG21	3.18263e-273	-0.540697	0.099	0.258	5.41333e-269
SNCA	2.11237e-272	-0.409822	0.006	0.096	3.59293e-268
TNFRSF1B	4.70165e-272	-0.655672	0.058	0.192	7.99704e-268
C20orf24	9.03931e-272	-0.524192	0.089	0.244	1.5375e-267
PLXDC2	9.83873e-271	-0.432707	0.002	0.086	1.67347e-266
SOX4	2.53708e-270	-0.609618	0.053	0.187	4.31533e-266
TM9SF2	3.15483e-270	-0.515754	0.055	0.188	5.36606e-266
NFE2	4.27083e-270	-0.344859	0.004	0.09	7.26426e-266
UBE2R2	1.43054e-268	-0.496478	0.039	0.161	2.43321e-264
GRINA	6.36662e-268	-0.532486	0.027	0.138	1.0829e-263
IL2RG	8.19267e-267	0.655703	0.336	0.172	1.39349e-262
CAST	1.95212e-265	-0.592219	0.13	0.297	3.32037e-261
GIMAP4	1.98792e-265	0.616044	0.312	0.145	3.38125e-261
IGHM	5.72476e-265	-2.42454	0.099	0.245	9.73724e-261
CMIP	1.88596e-264	-0.5161	0.037	0.156	3.20783e-260
GNS	1.92863e-264	-0.519047	0.013	0.109	3.2804e-260
ISG20	3.7732e-264	0.507003	0.41	0.217	6.41783e-260
TNFRSF25	4.1015e-264	0.557909	0.125	0.023	6.97625e-260
TYMS	5.56224e-264	-0.438977	0.009	0.101	9.46081e-260
STMN3	7.7161e-264	0.653827	0.187	0.061	1.31243e-259
DMXL2	1.36836e-263	-0.538058	0.006	0.092	2.32745e-259
PRKCH	8.27519e-263	0.557566	0.163	0.043	1.40753e-258
SPTSSA	1.46878e-262	-0.419091	0.033	0.149	2.49825e-258
PABPN1	8.86693e-262	-0.497108	0.097	0.253	1.50818e-257
CUX1	1.5498e-261	-0.440669	0.028	0.139	2.63605e-257
TREM1	5.95345e-261	-0.493818	0.003	0.084	1.01262e-256
MSN	2.90106e-260	-0.61192	0.162	0.336	4.93441e-256
CARD16	9.88863e-260	-0.693174	0.144	0.304	1.68196e-255
ALDH1A1	3.79643e-259	-0.375556	0.002	0.082	6.45735e-255
COMT	1.20523e-257	-0.475597	0.074	0.218	2.04998e-253
CASP1	1.87172e-257	-0.660806	0.081	0.221	3.18361e-253
ITK	6.68338e-257	0.463154	0.099	0.011	1.13678e-252
CD300LF	1.45223e-256	-0.448395	0.003	0.085	2.4701e-252
PARVB	2.27166e-256	-0.323485	0.015	0.111	3.86387e-252
MYO1F	2.3906e-256	-0.647512	0.119	0.276	4.06617e-252
GNAQ	3.49286e-256	-0.454668	0.048	0.173	5.941e-252
TAGLN2	3.55416e-256	-0.648664	0.235	0.419	6.04528e-252
COX6B1	1.74428e-255	-0.517611	0.563	0.704	2.96684e-251
PPT1	4.09724e-255	-0.582265	0.094	0.242	6.96899e-251
ENY2	5.58765e-255	-0.535529	0.163	0.341	9.50403e-251
CTNNA1	1.08445e-254	-0.365696	0.004	0.086	1.84454e-250
ALOX5	5.91915e-254	-0.461523	0.007	0.092	1.00679e-249
SMIM14	1.1305e-253	-0.568955	0.042	0.16	1.92287e-249
UQCRC1	7.3709e-253	-0.47815	0.078	0.222	1.25372e-248
RHOG	6.59344e-252	-0.565095	0.143	0.31	1.12148e-247
ZYX	9.5314e-252	-0.616747	0.07	0.204	1.6212e-247
ARPC4	1.12536e-251	-0.593701	0.226	0.411	1.91412e-247
NRGN	1.0056e-250	-0.475284	0.004	0.085	1.71042e-246
CD247	1.29002e-250	0.363869	0.207	0.068	2.1942e-246
SWAP70	1.38575e-250	-0.432606	0.006	0.09	2.35703e-246
SKAP1	5.61046e-250	0.530921	0.152	0.039	9.54284e-246
C5AR1	1.59437e-249	-0.505585	0.003	0.082	2.71186e-245
WARS	3.46671e-249	-0.446465	0.014	0.107	5.89653e-245
NSG1	1.1539e-248	0.440564	0.094	0.009	1.96266e-244
FAM49A	1.26498e-248	-0.434848	0.006	0.089	2.1516e-244
NAGK	2.90149e-248	-0.516934	0.038	0.153	4.93515e-244
SNRPD2	4.45008e-248	0.503208	0.686	0.56	7.56915e-244
PLSCR1	4.55949e-248	-0.4539	0.03	0.139	7.75524e-244
ATP2B1	5.88396e-248	-0.561249	0.084	0.226	1.0008e-243
SCO2	1.92548e-247	-0.486471	0.03	0.138	3.27505e-243
FBLN5	2.59295e-247	0.45402	0.089	0.007	4.41035e-243
NDUFB1	3.04459e-247	-0.58482	0.378	0.561	5.17854e-243
SCML4	4.50623e-247	0.47029	0.1	0.013	7.66465e-243
LRRN3	5.22034e-246	0.442333	0.078	0.003	8.87928e-242
NIPSNAP3A	1.76709e-245	-0.313145	0.02	0.12	3.00565e-241
CYP1B1	8.59241e-245	-0.589792	0.002	0.078	1.46148e-240
OCIAD2	3.38821e-244	0.699852	0.286	0.146	5.763e-240
ATP5I	3.71426e-244	-0.540752	0.521	0.676	6.31759e-240
HLA-C	4.45243e-244	0.367874	0.905	0.831	7.57314e-240
IRF2BP2	9.02608e-244	-0.52573	0.108	0.26	1.53525e-239
SNRNP25	1.0215e-243	-0.347036	0.031	0.141	1.73747e-239
TMEM14C	1.12174e-243	-0.610163	0.141	0.302	1.90796e-239
NUMB	2.33437e-243	-0.519876	0.043	0.159	3.97053e-239
GLIPR2	4.77405e-243	-0.593384	0.081	0.218	8.12018e-239
GNG7	9.55212e-243	-0.459022	0.018	0.114	1.62472e-238
YWHAG	2.10133e-242	-0.344202	0.021	0.12	3.57415e-238
PYGL	3.5905e-242	-0.404239	0.003	0.08	6.10708e-238
TLR2	3.86514e-242	-0.4444	0.002	0.077	6.57422e-238
RASSF2	6.33182e-242	-0.510673	0.021	0.119	1.07698e-237
SEPT1	6.60076e-242	0.627025	0.279	0.131	1.12272e-237
SLC25A6	6.83611e-242	-0.436066	0.748	0.807	1.16275e-237
ZAP70	2.41345e-241	0.501396	0.148	0.038	4.10503e-237
CCNY	2.55823e-241	-0.496398	0.034	0.143	4.35129e-237
PECAM1	3.72111e-241	-0.571351	0.042	0.156	6.32924e-237
PTAFR	8.88562e-241	-0.450353	0.005	0.084	1.51136e-236
CD96	3.28097e-240	0.471484	0.107	0.017	5.58059e-236
COX5A	7.22578e-240	-0.531697	0.189	0.362	1.22903e-235
PLD4	8.90345e-240	-0.458915	0.003	0.079	1.51439e-235
GNB4	2.90679e-239	-0.344403	0.004	0.082	4.94416e-235
GNA15	4.15208e-239	-0.261035	0.004	0.082	7.06228e-235
AC013264.2	1.86317e-238	0.43246	0.077	0.004	3.16906e-234
POMP	3.25032e-238	-0.532443	0.237	0.419	5.52847e-234
C7orf73	3.90561e-238	-0.514421	0.181	0.357	6.64306e-234
TMEM205	4.4208e-238	-0.459337	0.049	0.17	7.51934e-234
TCL1A	1.15883e-237	-0.936392	0.007	0.087	1.97105e-233
CXCR4	3.99435e-237	0.38593	0.536	0.343	6.79399e-233
FAM129C	2.5395e-236	-0.477939	0.004	0.08	4.31944e-232
MAFB	2.5644e-236	-0.454057	0.002	0.075	4.36178e-232
DOK3	8.01078e-236	-0.357573	0.003	0.079	1.36255e-231
NREP	2.27109e-235	-0.270725	0.007	0.087	3.86289e-231
TUBA1B	1.1889e-234	-1.12812	0.248	0.395	2.0222e-230
GIMAP1	1.6587e-234	0.553063	0.193	0.068	2.82128e-230
HEXB	1.67789e-234	-0.469431	0.055	0.177	2.85393e-230
PGK1	3.16309e-234	-0.572294	0.196	0.367	5.38011e-230
ACTN4	7.88379e-234	-0.419856	0.051	0.173	1.34095e-229
CHMP4B	1.5136e-233	-0.463926	0.111	0.263	2.57447e-229
FLNA	4.92926e-233	-0.612389	0.123	0.271	8.38417e-229
CD69	9.72483e-233	0.607829	0.213	0.081	1.6541e-228
QPCT	3.00554e-232	-0.436301	0.003	0.076	5.11213e-228
TRGC2	5.05015e-232	0.802216	0.117	0.024	8.58979e-228
MAPKAPK3	7.80844e-232	-0.408929	0.04	0.151	1.32814e-227
KCNE3	8.35847e-232	-0.424351	0.002	0.074	1.42169e-227
METTL9	8.44204e-232	-0.595978	0.171	0.336	1.43591e-227
CHRM3-AS2	1.09157e-231	0.41727	0.081	0.006	1.85666e-227
DAPP1	1.10265e-231	-0.460442	0.023	0.119	1.8755e-227
EVI2B	1.41455e-231	-0.654248	0.296	0.457	2.406e-227
DOCK5	3.55711e-231	-0.361243	0.005	0.081	6.05029e-227
LAPTM5	5.1762e-231	-0.59364	0.531	0.678	8.80419e-227
HMGN2	8.99026e-231	-0.724519	0.528	0.653	1.52915e-226
HACD4	1.83325e-230	-0.509355	0.071	0.2	3.11817e-226
CD40LG	2.24824e-230	0.446479	0.083	0.007	3.82404e-226
PHPT1	3.77254e-230	-0.476697	0.112	0.264	6.41672e-226
PCBP1	6.71214e-230	-0.546348	0.364	0.541	1.14167e-225
BID	1.19055e-229	-0.39842	0.054	0.176	2.025e-225
UQCRH	1.68352e-229	-0.518638	0.477	0.619	2.8635e-225
RASGRP1	1.95252e-229	0.514936	0.124	0.028	3.32104e-225
HMGB3	1.96028e-229	-0.26406	0.007	0.087	3.33424e-225
POLE4	2.75326e-229	-0.563108	0.141	0.297	4.68302e-225
HLA-DQA2	3.99042e-229	-0.350741	0.003	0.075	6.7873e-225
CTSW	2.7486e-228	0.509789	0.292	0.143	4.6751e-224
NCOA4	4.24823e-228	-0.492978	0.081	0.215	7.22582e-224
GNB1	5.62732e-228	-0.440387	0.063	0.188	9.57151e-224
GSTO1	1.40345e-227	-0.449952	0.088	0.228	2.38713e-223
YWHAH	5.19945e-226	-0.440878	0.09	0.23	8.84374e-222
RHOB	5.65414e-226	-0.436516	0.006	0.081	9.61713e-222
PTPN6	5.89708e-226	-0.563703	0.163	0.322	1.00303e-221
MBD2	2.17969e-225	-0.420276	0.028	0.128	3.70743e-221
ZFP36L1	3.87077e-225	-0.647791	0.152	0.305	6.5838e-221
IL13RA1	5.25348e-224	-0.390401	0.003	0.075	8.93564e-220
IMPA2	5.54961e-224	-0.256022	0.007	0.085	9.43933e-220
MYB	1.12851e-223	-0.264345	0.009	0.089	1.91949e-219
TMEM123	1.1422e-223	0.626746	0.426	0.281	1.94277e-219
AC013461.1	1.21351e-223	-0.300412	0.006	0.082	2.06406e-219
SYNGR1	1.72128e-223	-0.431021	0.036	0.142	2.92772e-219
PKIG	3.36142e-223	-0.302635	0.007	0.085	5.71745e-219
LMO4	3.68871e-223	-0.385673	0.034	0.138	6.27412e-219
TNFRSF13C	1.79607e-222	-0.517081	0.007	0.084	3.05493e-218
PBXIP1	6.31927e-222	0.591046	0.179	0.064	1.07484e-217
RP11-620J15.3	1.2803e-221	-0.5009	0.031	0.131	2.17766e-217
GPBAR1	1.63953e-221	-0.404094	0.002	0.071	2.78867e-217
ZNF106	3.14138e-221	-0.460132	0.061	0.182	5.34318e-217
CSF2RB	5.08564e-221	-0.324396	0.003	0.073	8.65016e-217
DBI	6.23781e-221	-0.571443	0.248	0.417	1.06099e-216
CARS2	6.39663e-221	-0.455389	0.03	0.13	1.088e-216
ATG3	6.43596e-221	-0.435012	0.084	0.219	1.09469e-216
CD163	6.92495e-220	-0.414779	0.002	0.071	1.17787e-215
RTN4	8.96671e-220	-0.523562	0.183	0.35	1.52515e-215
HEBP1	1.11401e-219	-0.340607	0.028	0.126	1.89482e-215
IFNGR1	1.15395e-219	-0.49177	0.045	0.155	1.96275e-215
SCIMP	1.75418e-219	-0.367996	0.003	0.072	2.98369e-215
CD24	2.42136e-219	-0.512942	0.002	0.07	4.11849e-215
TLN1	3.40934e-219	-0.443129	0.092	0.23	5.79895e-215
CHD9	3.5468e-219	-0.419042	0.069	0.196	6.03276e-215
PRDX5	4.38418e-219	-0.523076	0.216	0.388	7.45706e-215
HLA-A	4.39851e-219	0.33941	0.923	0.877	7.48142e-215
NUDT3	6.79609e-219	-0.413195	0.057	0.176	1.15595e-214
GZMK	1.57882e-218	0.835079	0.097	0.015	2.68541e-214
PLXNB2	1.93199e-218	-0.383282	0.004	0.076	3.28613e-214
CKS2	2.1269e-218	-0.36006	0.02	0.111	3.61765e-214
PGAM1	5.83131e-218	-0.525843	0.154	0.312	9.91847e-214
GRB2	1.58796e-217	-0.497267	0.115	0.259	2.70095e-213
CANX	1.60393e-217	-0.473156	0.136	0.292	2.72813e-213
CD83	1.76552e-217	-0.429604	0.007	0.082	3.00297e-213
PICALM	3.1864e-217	-0.417947	0.028	0.126	5.41974e-213
MAT2A	1.0903e-216	-0.360509	0.045	0.156	1.85449e-212
RP11-664D1.1	1.22197e-216	0.369448	0.067	0.002	2.07846e-212
ATP6V1A	2.04575e-216	-0.373229	0.019	0.108	3.47962e-212
THEMIS	8.96045e-216	0.361731	0.069	0.003	1.52408e-211
EVI5	1.14262e-215	-0.347959	0.003	0.072	1.94347e-211
ADRBK2	1.34742e-215	-0.36264	0.006	0.079	2.29182e-211
HN1	6.95888e-215	-0.476575	0.096	0.232	1.18364e-210
SPINT2	9.07952e-215	-0.404119	0.093	0.233	1.54434e-210
FOXP1	9.60514e-215	0.644108	0.435	0.29	1.63374e-210
ARID3A	9.92638e-215	-0.389576	0.016	0.102	1.68838e-210
MT-ND5	1.76441e-214	-0.482767	0.798	0.865	3.00108e-210
RPL17	2.10241e-214	0.500297	0.631	0.508	3.57599e-210
STK17A	2.80287e-214	0.572568	0.286	0.143	4.7674e-210
PTP4A2	5.59972e-214	-0.515385	0.276	0.456	9.52456e-210
FBXL5	1.27996e-213	-0.546603	0.073	0.196	2.17709e-209
VPS35	1.67523e-213	-0.432639	0.089	0.223	2.84939e-209
SIRPG	1.86147e-213	0.361261	0.068	0.003	3.16617e-209
FCER2	6.57615e-213	-0.498422	0.002	0.068	1.11854e-208
NOP10	1.47642e-212	-0.518017	0.221	0.39	2.51124e-208
SH2B3	2.92117e-212	-0.388057	0.013	0.094	4.96862e-208
FHIT	7.32088e-212	0.627192	0.137	0.04	1.24521e-207
SAMHD1	7.50543e-212	-0.681773	0.147	0.286	1.2766e-207
NADK	7.54227e-212	-0.392861	0.028	0.124	1.28286e-207
EEF1D	1.00718e-211	0.278158	0.948	0.917	1.71311e-207
RASSF4	1.06854e-211	-0.403667	0.005	0.076	1.81749e-207
PMAIP1	1.23114e-211	-0.426384	0.026	0.119	2.09404e-207
SSR3	2.16059e-211	-0.424639	0.104	0.246	3.67495e-207
BLK	2.79604e-211	-0.428286	0.004	0.074	4.75579e-207
HMOX1	4.44459e-211	-0.389819	0.003	0.07	7.5598e-207
PSMB3	1.10612e-210	-0.498759	0.181	0.344	1.88141e-206
IL18	1.30022e-210	-0.265471	0.002	0.067	2.21154e-206
TPM3	2.41278e-210	-0.526213	0.328	0.502	4.1039e-206
CD22	2.73147e-210	-0.445154	0.004	0.072	4.64596e-206
ALDH3B1	4.448e-210	-0.311157	0.003	0.071	7.56561e-206
EAF2	9.49126e-210	-0.319604	0.014	0.096	1.61437e-205
RPL36A	1.05064e-209	0.34044	0.914	0.85	1.78704e-205
SELM	1.94147e-208	0.517261	0.143	0.042	3.30225e-204
SLC25A3	2.57709e-208	-0.540317	0.331	0.487	4.38337e-204
RPN1	3.11524e-208	-0.414157	0.058	0.174	5.29871e-204
ATP6V0E2	5.1984e-208	0.514818	0.127	0.034	8.84197e-204
GATA3	6.49171e-208	0.412899	0.088	0.012	1.10417e-203
MRPL23	7.24161e-208	-0.445038	0.128	0.278	1.23172e-203
UBE2J1	1.35712e-207	-0.420806	0.058	0.174	2.30833e-203
SPTLC2	1.64831e-207	-0.339169	0.02	0.107	2.80361e-203
HNRNPD	2.5282e-207	-0.479012	0.141	0.293	4.30021e-203
ZFP36	8.82949e-207	-0.513715	0.123	0.265	1.50181e-202
ROGDI	1.40081e-206	-0.352951	0.023	0.112	2.38264e-202
UHRF1	1.68619e-206	-0.261367	0.003	0.07	2.86804e-202
PPP3CA	1.74572e-206	-0.447537	0.064	0.182	2.9693e-202
MTCH2	2.44959e-206	-0.334831	0.048	0.159	4.1665e-202
MTHFD2	2.49332e-206	-0.26938	0.022	0.111	4.24089e-202
NDFIP1	2.68176e-206	0.669451	0.332	0.201	4.56141e-202
NDUFB7	2.87175e-206	-0.499107	0.26	0.436	4.88457e-202
EREG	4.74356e-206	-0.360423	0.002	0.067	8.06832e-202
SH3BGRL	5.10826e-206	-0.487726	0.228	0.398	8.68864e-202
ENO1	5.78395e-206	-0.592518	0.292	0.45	9.83792e-202
DRAM2	1.68708e-205	-0.485844	0.115	0.255	2.86956e-201
IER5	1.77156e-205	-0.404595	0.021	0.108	3.01324e-201
AGPAT2	1.82439e-205	-0.362757	0.025	0.117	3.10311e-201
LAMTOR5	2.80521e-205	-0.466266	0.182	0.346	4.77138e-201
CD5	3.10178e-205	0.351859	0.068	0.004	5.27582e-201
BMP2K	3.92663e-205	-0.296557	0.005	0.074	6.67881e-201
TIMM13	6.02443e-205	-0.48569	0.157	0.311	1.0247e-200
TMEM170B	1.37749e-204	-0.389227	0.004	0.071	2.34297e-200
ANXA2R	2.99168e-204	0.508773	0.155	0.05	5.08856e-200
NAGA	3.18283e-204	-0.365202	0.01	0.085	5.41367e-200
SLC31A2	6.89731e-204	-0.386367	0.008	0.08	1.17316e-199
LMNB1	8.02013e-204	-0.300429	0.015	0.096	1.36414e-199
HDGF	1.58372e-203	-0.341457	0.036	0.137	2.69375e-199
TNFRSF1A	1.75002e-202	-0.424094	0.038	0.138	2.97661e-198
MZB1	1.94732e-202	-0.808033	0.022	0.109	3.3122e-198
RALGPS2	3.35591e-202	-0.431546	0.01	0.084	5.70807e-198
GNB2	3.5206e-202	-0.463958	0.146	0.296	5.9882e-198
PPP1R14B	1.19018e-201	-0.341242	0.024	0.113	2.02437e-197
LAMP2	1.66075e-201	-0.431841	0.031	0.125	2.82477e-197
MCM5	1.99422e-201	-0.278027	0.023	0.112	3.39198e-197
GPR171	3.69608e-201	0.378998	0.069	0.005	6.28667e-197
STARD7	2.48909e-200	-0.36109	0.055	0.166	4.23369e-196
LSP1	8.26217e-200	-0.57443	0.329	0.478	1.40531e-195
RGL4	1.61979e-199	0.467926	0.108	0.024	2.7551e-195
MTMR11	2.09015e-199	-0.339219	0.002	0.064	3.55513e-195
APBA2	2.26529e-199	0.399912	0.087	0.013	3.85303e-195
DOCK2	2.49704e-199	-0.447619	0.041	0.141	4.24721e-195
NELL2	3.46982e-199	0.360048	0.068	0.004	5.90182e-195
EIF4EBP2	6.53098e-199	-0.434141	0.064	0.18	1.11085e-194
PARVG	8.36394e-199	-0.462301	0.069	0.186	1.42262e-194
FAR1	9.51421e-199	-0.392789	0.022	0.107	1.61827e-194
TUBB4B	9.58399e-199	-0.39377	0.034	0.131	1.63014e-194
VMA21	1.20999e-198	-0.388598	0.071	0.191	2.05807e-194
EHBP1L1	2.65424e-198	-0.441037	0.024	0.11	4.51459e-194
HNRNPAB	4.31024e-198	-0.380052	0.06	0.173	7.33129e-194
ARHGEF40	5.15029e-198	-0.393105	0.003	0.066	8.76014e-194
LILRB4	7.86809e-198	-0.312913	0.002	0.065	1.33828e-193
SUPT4H1	8.64365e-198	-0.420298	0.117	0.258	1.4702e-193
TFDP1	8.98095e-198	-0.40024	0.06	0.173	1.52757e-193
TUBA1C	1.22279e-197	-0.29219	0.02	0.105	2.07984e-193
MBOAT7	1.58648e-197	-0.37195	0.024	0.111	2.69844e-193
BIN2	1.59824e-197	0.534234	0.33	0.187	2.71845e-193
ALYREF	2.19259e-197	-0.264992	0.016	0.097	3.72938e-193
PRCP	3.50978e-197	-0.380565	0.027	0.116	5.96979e-193
ATF4	5.32789e-197	-0.446132	0.136	0.283	9.0622e-193
CXorf21	6.5073e-197	-0.277127	0.003	0.065	1.10683e-192
SEC61B	1.13628e-196	-0.535586	0.281	0.447	1.93269e-192
RP11-160E2.6	1.44804e-196	-0.411628	0.026	0.114	2.46297e-192
RNPEP	1.67626e-196	-0.366523	0.025	0.112	2.85114e-192
BLVRA	2.00987e-196	-0.321642	0.027	0.117	3.41858e-192
BNIP3L	3.82879e-196	-0.45756	0.088	0.213	6.51239e-192
PLIN3	1.0714e-195	-0.293864	0.023	0.11	1.82235e-191
FAM134B	1.08668e-195	0.412004	0.091	0.016	1.84833e-191
GTF2I	2.05889e-195	-0.403263	0.078	0.201	3.50197e-191
OPN3	3.59695e-195	-0.323063	0.019	0.101	6.11804e-191
ERCC1	1.42274e-194	-0.355694	0.062	0.177	2.41994e-190
NUDT16	3.72828e-194	-0.391727	0.022	0.106	6.34144e-190
BLNK	4.09727e-194	-0.321091	0.002	0.063	6.96905e-190
ANP32A	1.00643e-193	-0.450187	0.146	0.295	1.71185e-189
HIF1A	1.18797e-193	-0.494948	0.055	0.162	2.02062e-189
CD37	1.82487e-193	-0.707604	0.536	0.643	3.10393e-189
BRI3BP	2.14433e-193	-0.272259	0.013	0.089	3.64729e-189
WSB1	2.27129e-193	-0.467743	0.132	0.274	3.86324e-189
LEPROT	2.49704e-193	-0.370748	0.059	0.171	4.24722e-189
CYB561A3	3.53083e-193	-0.43201	0.041	0.14	6.0056e-189
FABP5	6.51254e-193	-0.371897	0.039	0.137	1.10772e-188
TBC1D10C	1.16939e-192	0.52475	0.331	0.188	1.98902e-188
SMS	1.3441e-192	-0.381532	0.086	0.213	2.28618e-188
LPGAT1	1.97005e-192	-0.391583	0.021	0.103	3.35086e-188
UQCRQ	2.33318e-192	-0.513451	0.358	0.513	3.96851e-188
THEMIS2	2.58702e-192	-0.475282	0.058	0.166	4.40027e-188
GAS7	2.93758e-192	-0.376063	0.004	0.068	4.99653e-188
EMILIN2	3.00786e-192	-0.35187	0.006	0.072	5.11606e-188
JCHAIN	3.12335e-192	-1.8913	0.062	0.166	5.31251e-188
ADAM15	5.50239e-192	-0.344002	0.01	0.081	9.35902e-188
ETV6	7.12304e-192	-0.293848	0.014	0.091	1.21156e-187
TIMM8B	9.06521e-192	-0.435797	0.116	0.253	1.5419e-187
PTPN12	1.09605e-191	-0.387794	0.014	0.09	1.86427e-187
LAPTM4A	1.32739e-191	-0.455722	0.141	0.286	2.25775e-187
KIF22	1.78961e-191	-0.382328	0.046	0.149	3.04395e-187
PLPP5	3.06058e-191	-0.503534	0.028	0.116	5.20575e-187
CKAP4	4.04188e-191	-0.473682	0.016	0.092	6.87484e-187
NDUFA2	5.44379e-191	-0.480654	0.207	0.368	9.25934e-187
SNRPN	6.59176e-191	0.611635	0.255	0.133	1.12119e-186
SH2D1A	8.1814e-191	0.435844	0.103	0.022	1.39157e-186
YBX1	1.38731e-190	-0.495656	0.723	0.766	2.35968e-186
MAPK1	2.58689e-190	-0.447413	0.063	0.174	4.40004e-186
PPP1R14A	6.09328e-190	-0.315541	0.003	0.065	1.03641e-185
CMPK1	6.47621e-190	0.568947	0.453	0.326	1.10154e-185
TFEC	6.5863e-190	-0.342507	0.003	0.064	1.12026e-185
SEC14L1	8.81744e-190	-0.360135	0.023	0.108	1.49976e-185
CEBPA	1.76682e-189	-0.298893	0.004	0.066	3.00518e-185
LBH	8.96787e-189	0.527123	0.203	0.087	1.52535e-184
AOAH	9.46069e-189	-0.427061	0.018	0.097	1.60917e-184
EPHX2	1.13114e-188	0.37802	0.072	0.008	1.92395e-184
PRSS57	1.72641e-188	-0.312527	0.006	0.071	2.93645e-184
NCKAP1L	3.75056e-188	-0.420723	0.069	0.182	6.37933e-184
NDUFS6	6.6879e-188	-0.463105	0.184	0.34	1.13754e-183
RBX1	3.42094e-187	-0.480174	0.25	0.413	5.81867e-183
NAPRT	5.1976e-187	-0.393097	0.071	0.186	8.84059e-183
SUPT3H	1.16219e-186	0.446089	0.1	0.022	1.97676e-182
CXCL16	1.93815e-186	-0.355586	0.005	0.069	3.2966e-182
TXNDC17	3.59218e-186	-0.345933	0.068	0.183	6.10995e-182
GABARAP	6.18231e-186	-0.394016	0.028	0.114	1.05155e-181
ATP5B	9.47373e-186	-0.471091	0.202	0.355	1.61139e-181
TFRC	1.47689e-185	-0.32737	0.021	0.102	2.51205e-181
UBE2E2	1.48704e-185	-0.330551	0.013	0.085	2.52931e-181
POLR2L	2.10479e-185	-0.517028	0.416	0.566	3.58004e-181
RHOQ	4.3583e-184	-0.347738	0.007	0.073	7.41304e-180
DUSP2	5.18889e-184	0.897901	0.181	0.076	8.82578e-180
WDFY2	6.23071e-184	-0.357444	0.03	0.119	1.05978e-179
GPCPD1	1.70421e-183	-0.447813	0.042	0.137	2.8987e-179
TOP2A	3.22688e-183	-0.334818	0.006	0.07	5.4886e-179
OSCAR	3.42609e-183	-0.363522	0.004	0.065	5.82743e-179
RCC2	5.14075e-183	-0.273872	0.027	0.113	8.7439e-179
LINC00657	7.95379e-183	-0.426809	0.064	0.173	1.35286e-178
ABHD5	3.59314e-182	-0.351623	0.012	0.083	6.11157e-178
ATM	4.67932e-182	0.544896	0.318	0.183	7.95905e-178
TRMT1	1.14422e-181	-0.415428	0.064	0.172	1.94621e-177
CRISPLD2	1.71996e-181	-0.410941	0.003	0.061	2.92548e-177
NAIP	3.00157e-181	-0.408852	0.019	0.096	5.10536e-177
LINC00152	4.3709e-181	-0.315919	0.066	0.179	7.43446e-177
MCEMP1	4.47996e-181	-0.408633	0.002	0.06	7.61997e-177
P2RX5	6.82466e-181	-0.425445	0.019	0.096	1.16081e-176
PTRHD1	1.10441e-180	-0.368601	0.107	0.238	1.8785e-176
RNF144B	1.79701e-180	-0.339435	0.006	0.068	3.05653e-176
ACAP2	1.92977e-180	-0.463673	0.068	0.176	3.28235e-176
MIR4435-2HG	2.24616e-180	-0.274885	0.021	0.1	3.8205e-176
APP	3.2652e-180	-0.463671	0.035	0.124	5.55378e-176
MFSD14B	4.03645e-180	-0.313143	0.025	0.107	6.8656e-176
ADRBK1	6.45809e-180	-0.42386	0.061	0.167	1.09846e-175
LILRB1	1.6366e-179	-0.328571	0.007	0.071	2.78369e-175
ITGAX	3.98473e-179	-0.334213	0.004	0.063	6.77763e-175
TLR4	1.68503e-178	-0.338968	0.002	0.057	2.86606e-174
PPP1R15A	4.55572e-178	-0.359368	0.073	0.187	7.74882e-174
IGKC	1.9922e-177	-3.14978	0.575	0.688	3.38854e-173
NFAM1	3.01032e-177	-0.360586	0.002	0.059	5.12025e-173
SLC38A2	6.4503e-177	-0.430397	0.094	0.214	1.09713e-172
CENPF	1.53771e-176	-0.280744	0.007	0.069	2.61548e-172
CD40	3.25006e-176	-0.362422	0.006	0.067	5.52802e-172
RP4-594I10.3	3.7796e-176	0.364596	0.075	0.011	6.42871e-172
PTBP3	4.7838e-176	-0.405981	0.055	0.156	8.13676e-172
UQCRB	7.51904e-176	0.314008	0.875	0.812	1.27891e-171
CHCHD2	1.51896e-175	-0.425871	0.509	0.626	2.58359e-171
PTPN18	1.52618e-175	-0.425093	0.062	0.166	2.59587e-171
MAP2K3	4.08039e-175	-0.345086	0.05	0.149	6.94033e-171
RNF135	4.26201e-175	-0.28581	0.009	0.075	7.24926e-171
SEMA4A	5.99214e-175	-0.28733	0.003	0.06	1.0192e-170
PCBP2	8.895e-175	-0.451146	0.395	0.552	1.51295e-170
CAPZA1	1.34073e-174	-0.43168	0.221	0.378	2.28045e-170
IGLL1	1.47042e-174	-0.945559	0.015	0.087	2.50104e-170
CLECL1	7.47097e-174	-0.328997	0.011	0.078	1.27074e-169
CAMTA1	1.19133e-173	-0.345601	0.089	0.21	2.02633e-169
FCRLA	1.74957e-173	-0.342262	0.002	0.057	2.97585e-169
CDCA7L	2.36568e-173	-0.2577	0.021	0.098	4.02378e-169
EIF4A2	2.40198e-173	0.479329	0.566	0.451	4.08554e-169
HMGA1	3.52077e-173	-0.576613	0.099	0.215	5.98848e-169
SFT2D2	2.1317e-172	-0.329165	0.033	0.119	3.6258e-168
CREB5	3.50858e-172	-0.324098	0.001	0.054	5.96775e-168
SPCS3	1.27789e-171	-0.387118	0.099	0.222	2.17356e-167
CATSPER1	2.02815e-171	-0.342723	0.002	0.055	3.44968e-167
CTBP1	3.37913e-171	-0.334387	0.064	0.17	5.74756e-167
MKI67	3.73182e-171	-0.255271	0.005	0.065	6.34745e-167
RP11-231C14.7	4.21473e-171	-0.43368	0.008	0.07	7.16884e-167
DAPK1	5.86886e-171	-0.266963	0.002	0.057	9.98234e-167
CTDNEP1	6.08429e-171	-0.339748	0.049	0.146	1.03488e-166
RRBP1	6.16545e-171	-0.323222	0.024	0.104	1.04868e-166
ALDOA	1.81214e-170	-0.488072	0.463	0.595	3.08227e-166
ANXA4	1.94703e-170	-0.288199	0.014	0.084	3.3117e-166
TCOF1	5.12587e-170	-0.364917	0.05	0.147	8.71859e-166
JAML	5.56073e-170	-0.600231	0.124	0.244	9.45825e-166
MSRB2	6.44664e-170	-0.294528	0.027	0.109	1.09651e-165
TESPA1	7.00238e-170	0.520253	0.127	0.042	1.19104e-165
H2AFJ	7.05896e-170	-0.393673	0.063	0.168	1.20066e-165
MRPL12	1.21377e-169	-0.303713	0.055	0.157	2.0645e-165
BCL7A	1.64653e-169	-0.276826	0.016	0.087	2.80058e-165
AHR	3.25537e-169	-0.346069	0.011	0.077	5.53706e-165
GLRX	5.90539e-169	-0.513155	0.22	0.364	1.00445e-164
ARL4C	8.90952e-169	0.505335	0.238	0.119	1.51542e-164
VAMP2	1.17769e-168	0.459333	0.596	0.481	2.00313e-164
PDXK	2.278e-168	-0.378547	0.028	0.109	3.87466e-164
SVIP	3.38131e-168	0.625309	0.284	0.17	5.75127e-164
HLA-DOB	1.26061e-167	-0.33284	0.003	0.058	2.14416e-163
KIF13A	1.3839e-167	-0.256331	0.001	0.054	2.35388e-163
RNF181	1.98098e-167	-0.388	0.114	0.239	3.36945e-163
DUSP23	2.00891e-167	-0.32789	0.06	0.163	3.41695e-163
SERP1	2.12147e-167	-0.452012	0.45	0.596	3.60842e-163
SLC25A37	2.66427e-167	-0.595385	0.065	0.167	4.53167e-163
DNAJC15	2.81354e-167	-0.345554	0.091	0.21	4.78555e-163
TTYH3	7.05723e-167	-0.295806	0.005	0.062	1.20036e-162
SH3GLB1	7.67899e-167	-0.337508	0.07	0.177	1.30612e-162
CCR1	7.83372e-167	-0.331746	0.002	0.055	1.33244e-162
IRF5	8.60191e-167	-0.278184	0.004	0.061	1.4631e-162
FAM198B	8.77063e-167	-0.332076	0.002	0.056	1.4918e-162
SIGLEC14	1.09031e-166	-0.327804	0.002	0.055	1.85451e-162
ZNF593	1.21013e-166	-0.28526	0.044	0.137	2.05831e-162
NUDT1	1.31148e-166	-0.285044	0.055	0.155	2.2307e-162
CDC25B	2.66672e-166	0.470748	0.134	0.046	4.53583e-162
RP11-18H21.1	2.74383e-166	0.305767	0.057	0.004	4.66698e-162
PRKCD	4.26165e-166	-0.298617	0.012	0.077	7.24864e-162
MRPL52	4.76747e-166	-0.40834	0.162	0.303	8.10899e-162
TMSB10	6.99197e-166	-0.267214	0.998	0.992	1.18926e-161
APOBEC3C	9.97952e-166	-0.388026	0.096	0.215	1.69742e-161
MAP3K1	1.13937e-165	-0.423158	0.041	0.13	1.93795e-161
COX5B	2.06873e-165	-0.447811	0.439	0.579	3.51871e-161
PKM	2.62116e-165	-0.557259	0.227	0.365	4.45833e-161
LACTB	3.81297e-165	-0.324168	0.019	0.092	6.48548e-161
S100A10	4.88535e-165	-0.75827	0.447	0.532	8.30948e-161
HIPK3	9.04177e-165	-0.40265	0.023	0.098	1.53791e-160
GALNT1	9.16401e-165	-0.275969	0.029	0.111	1.55871e-160
AK5	2.04633e-164	0.324568	0.064	0.007	3.4806e-160
C1orf56	4.15227e-164	0.613112	0.405	0.27	7.06259e-160
KLRG1	5.55313e-164	0.567801	0.107	0.029	9.44532e-160
RGS10	1.07621e-163	0.579786	0.362	0.247	1.83052e-159
NDUFS7	1.66907e-163	-0.411083	0.185	0.331	2.83892e-159
NDUFB5	2.23621e-163	-0.383063	0.158	0.3	3.80358e-159
COX17	2.58534e-163	-0.382088	0.14	0.275	4.39741e-159
SIRPA	7.60444e-163	-0.285116	0.001	0.052	1.29344e-158
CTNNBIP1	2.28354e-162	-0.272905	0.023	0.099	3.88407e-158
RIN3	3.10833e-162	-0.387265	0.048	0.14	5.28695e-158
CD19	3.15654e-162	-0.31772	0.003	0.056	5.36896e-158
APAF1	3.5065e-162	-0.335256	0.012	0.076	5.9642e-158
CDK6	4.05297e-162	-0.291462	0.029	0.11	6.89369e-158
DNAJC4	1.33019e-161	-0.374688	0.069	0.172	2.26252e-157
TPM4	8.50758e-161	-0.348165	0.053	0.148	1.44706e-156
FOSB	9.89211e-161	-0.488138	0.047	0.138	1.68255e-156
LILRA1	1.26651e-160	-0.288884	0.002	0.052	2.15421e-156
H1F0	2.6805e-160	-0.260186	0.012	0.077	4.55926e-156
ORAI3	7.75265e-160	-0.266458	0.015	0.082	1.31865e-155
RAB10	8.69159e-160	-0.330835	0.067	0.171	1.47835e-155
SUSD3	9.98177e-160	0.449004	0.114	0.035	1.6978e-155
GPX4	1.19569e-159	-0.468835	0.442	0.576	2.03376e-155
FGD4	1.45664e-159	-0.294802	0.002	0.052	2.4776e-155
BCL6	1.67992e-159	-0.341322	0.005	0.06	2.85737e-155
PDIA6	5.68639e-159	-0.397369	0.15	0.285	9.67198e-155
MYO9B	1.17174e-158	-0.399963	0.039	0.124	1.99301e-154
EIF3A	1.2352e-158	-0.405796	0.153	0.287	2.10096e-154
MXD1	1.41128e-158	-0.33856	0.014	0.08	2.40044e-154
CCNG2	2.9716e-158	-0.383524	0.026	0.102	5.05439e-154
ATP2A2	3.107e-158	-0.266151	0.014	0.08	5.2847e-154
CH17-373J23.1	3.11792e-158	-0.39484	0.032	0.112	5.30326e-154
MGAT1	3.84393e-158	-0.394544	0.082	0.19	6.53815e-154
BAG1	4.94857e-158	-0.315451	0.087	0.201	8.41703e-154
H3F3B	4.96325e-158	-0.298833	0.891	0.927	8.44198e-154
IER3	5.12637e-158	-0.411679	0.015	0.08	8.71944e-154
TSTD1	5.76211e-158	0.526686	0.349	0.229	9.80077e-154
RB1	9.31999e-158	-0.302652	0.027	0.104	1.58524e-153
REEP5	2.90289e-157	-0.371551	0.091	0.204	4.93753e-153
CD4	2.96312e-157	-0.493956	0.06	0.154	5.03997e-153
IFI27L2	6.10396e-157	-0.470525	0.129	0.251	1.03822e-152
HOTAIRM1	6.98772e-157	-0.376552	0.029	0.106	1.18854e-152
PDE3B	7.51152e-157	0.470083	0.113	0.035	1.27763e-152
ARF3	1.15112e-156	-0.307726	0.042	0.129	1.95794e-152
RNF141	1.59688e-156	-0.320049	0.022	0.094	2.71613e-152
WDR83OS	2.46136e-156	-0.410203	0.229	0.379	4.18653e-152
COX7C	3.30123e-156	0.302719	0.868	0.805	5.61506e-152
GNAS	3.44263e-156	-0.381661	0.178	0.32	5.85557e-152
AFF3	4.41531e-156	-0.27502	0.005	0.059	7.51e-152
PLEKHA2	7.12835e-156	-0.37549	0.034	0.115	1.21246e-151
HSP90B1	8.86781e-156	-0.549703	0.255	0.397	1.50833e-151
FAM46A	1.15144e-155	-0.306953	0.018	0.087	1.95848e-151
AKTIP	2.04213e-155	0.375084	0.088	0.02	3.47346e-151
UBE2C	5.63956e-155	-0.346435	0.007	0.065	9.59232e-151
ITGAE	1.0438e-154	-0.343564	0.101	0.217	1.7754e-150
SRSF9	1.14393e-154	-0.40527	0.255	0.408	1.94571e-150
C6orf48	1.28056e-154	0.489357	0.515	0.403	2.1781e-150
AKR1A1	1.75357e-154	-0.324009	0.092	0.205	2.98266e-150
CYC1	5.31732e-154	-0.346654	0.121	0.246	9.04423e-150
RPL22L1	9.14202e-154	-0.444641	0.155	0.283	1.55497e-149
FUOM	1.48197e-153	-0.33068	0.027	0.102	2.52069e-149
P2RY13	1.77012e-153	-0.264716	0.001	0.048	3.01079e-149
PLXND1	1.83707e-153	-0.277115	0.011	0.073	3.12466e-149
ERGIC1	2.10327e-153	-0.283098	0.044	0.132	3.57745e-149
DERL3	2.75807e-153	-0.260975	0.004	0.056	4.69121e-149
CAPZA2	4.21969e-153	-0.392405	0.15	0.281	7.17726e-149
COPE	4.26392e-153	-0.406687	0.241	0.39	7.2525e-149
DNAJB1	5.85618e-153	0.563606	0.181	0.085	9.96077e-149
C1orf43	6.57267e-153	-0.294745	0.094	0.21	1.11794e-148
LITAF	1.6937e-152	0.460133	0.336	0.207	2.88081e-148
RBL2	1.72419e-152	0.502339	0.205	0.101	2.93268e-148
CAMK1	2.64314e-152	-0.259409	0.004	0.056	4.49572e-148
SLC12A6	2.73739e-152	-0.324071	0.031	0.11	4.65603e-148
ADAP2	7.2693e-152	-0.272177	0.001	0.047	1.23644e-147
FAM102A	7.56238e-152	0.355095	0.078	0.016	1.28628e-147
ARPC2	1.32715e-151	-0.401619	0.604	0.709	2.25734e-147
TOB1	2.15879e-151	0.505344	0.19	0.09	3.67188e-147
INPP4B	7.71785e-151	0.32475	0.062	0.008	1.31273e-146
SLC39A3	5.10958e-150	-0.267419	0.047	0.136	8.69089e-146
AP1B1	5.54099e-150	-0.256317	0.018	0.085	9.42467e-146
RP5-887A10.1	3.52778e-149	-0.487733	0.002	0.051	6.0004e-145
VASP	4.681e-149	-0.425785	0.129	0.248	7.96192e-145
RPS6KA4	8.15596e-149	-0.294661	0.02	0.089	1.38725e-144
STAB1	1.09366e-148	-0.32913	0.005	0.057	1.8602e-144
COMMD6	1.30149e-148	0.325964	0.799	0.732	2.2137e-144
SEPT6	1.71116e-148	0.519091	0.334	0.218	2.91051e-144
ATP5J2	5.09208e-148	-0.428758	0.334	0.477	8.66112e-144
TP53	8.41258e-148	-0.254801	0.044	0.13	1.4309e-143
QSOX1	8.41918e-148	-0.353423	0.017	0.082	1.43202e-143
MED13L	8.93836e-148	-0.301724	0.03	0.106	1.52032e-143
RP11-693J15.5	1.01703e-147	-0.316663	0.001	0.047	1.72987e-143
TGFB1	6.2288e-147	-0.420791	0.109	0.222	1.05946e-142
TXNIP	6.68744e-147	0.290374	0.772	0.675	1.13747e-142
ATP5D	6.7544e-147	-0.424059	0.417	0.56	1.14886e-142
HEBP2	7.05996e-147	-0.312383	0.065	0.162	1.20083e-142
TPPP3	7.44913e-147	-0.278789	0.002	0.048	1.26702e-142
TSPAN3	7.49793e-147	-0.291882	0.037	0.118	1.27532e-142
HSPA1A	1.105e-146	-0.343814	0.014	0.075	1.87949e-142
PCNA	1.33022e-146	-0.318581	0.042	0.126	2.26257e-142
IMPDH1	1.58992e-146	-0.293504	0.03	0.105	2.70429e-142
RALB	3.05593e-146	-0.282156	0.019	0.086	5.19783e-142
ADIPOR1	3.49106e-146	-0.285305	0.052	0.141	5.93795e-142
CD72	5.27846e-146	-0.362158	0.006	0.059	8.97813e-142
RGCC	1.0171e-145	0.498648	0.138	0.055	1.72999e-141
UBA1	1.42463e-145	-0.286091	0.038	0.118	2.42315e-141
TNRC18	1.70484e-145	-0.283687	0.014	0.075	2.89976e-141
APOBR	3.93341e-145	-0.367674	0.014	0.075	6.69034e-141
DPYD	4.78615e-145	-0.377039	0.026	0.096	8.14076e-141
VAPA	6.66463e-145	-0.39722	0.22	0.363	1.13359e-140
SMC1A	8.73619e-145	-0.282146	0.061	0.156	1.48594e-140
PTTG1	9.60348e-145	-0.277926	0.022	0.091	1.63346e-140
ACSL1	1.16892e-144	-0.269965	0.005	0.055	1.98822e-140
CSNK2B	1.22672e-144	-0.355143	0.153	0.283	2.08653e-140
PCSK7	1.26552e-144	0.497293	0.325	0.207	2.15253e-140
SATB1	1.554e-144	0.502904	0.189	0.092	2.64321e-140
ARID1A	1.74796e-144	-0.324871	0.072	0.171	2.97311e-140
SSR1	2.04653e-144	-0.346285	0.134	0.259	3.48095e-140
EIF4E2	2.11457e-144	-0.294837	0.06	0.154	3.59667e-140
LYPLA1	4.68755e-144	-0.32565	0.108	0.224	7.97305e-140
ATP5F1	6.22339e-144	-0.39221	0.199	0.337	1.05854e-139
CD28	1.14898e-143	0.251293	0.045	0.002	1.95431e-139
FCER1A	1.27385e-143	-0.34028	0.003	0.051	2.16669e-139
FAM91A1	2.77374e-143	-0.299017	0.023	0.091	4.71786e-139
ANXA1	4.80997e-143	-0.553844	0.287	0.417	8.18128e-139
ATP5G3	7.37656e-143	-0.428818	0.268	0.402	1.25468e-138
FAM107B	1.02695e-142	0.4552	0.256	0.141	1.74674e-138
TCEA3	1.09696e-142	0.267631	0.051	0.004	1.86582e-138
TOP1	2.23433e-142	-0.258802	0.059	0.153	3.80038e-138
ATP6V1F	2.52083e-142	-0.394315	0.238	0.382	4.28767e-138
VDAC1	2.99386e-142	-0.335864	0.111	0.226	5.09225e-138
SUMO3	7.24681e-142	-0.349744	0.142	0.268	1.23261e-137
TFEB	8.18307e-142	-0.280503	0.007	0.059	1.39186e-137
ZFHX3	8.94087e-142	-0.259046	0.006	0.056	1.52075e-137
ACSL4	9.85096e-142	-0.273056	0.01	0.066	1.67555e-137
DENND2D	1.48294e-141	0.422329	0.14	0.055	2.52233e-137
CFL1	1.82901e-141	-0.34998	0.761	0.816	3.11096e-137
SYNE2	4.93721e-141	0.401648	0.107	0.033	8.39769e-137
ADPGK	6.47928e-141	-0.351165	0.072	0.169	1.10206e-136
CKS1B	1.01094e-140	-0.303144	0.049	0.136	1.7195e-136
STAT4	1.31498e-140	0.331872	0.089	0.023	2.23665e-136
CD48	1.40603e-140	0.40281	0.52	0.385	2.39151e-136
VNN2	1.92561e-140	-0.461371	0.027	0.096	3.27526e-136
HDAC2	2.01728e-140	-0.277021	0.078	0.18	3.43119e-136
TBC1D9	2.95044e-140	-0.255032	0.001	0.045	5.01841e-136
PHC2	5.37901e-140	-0.258334	0.01	0.065	9.14915e-136
DGKA	5.54597e-140	0.378229	0.097	0.028	9.43315e-136
RP2	6.65805e-140	-0.279162	0.007	0.059	1.13247e-135
COX7B	7.2045e-140	-0.433181	0.356	0.49	1.22541e-135
PPM1F	8.98125e-140	-0.285283	0.014	0.075	1.52762e-135
ANKRD28	1.23661e-139	-0.259468	0.022	0.089	2.10336e-135
COA3	1.69645e-139	-0.277883	0.063	0.156	2.88548e-135
KLRB1	2.847e-139	0.801405	0.22	0.114	4.84246e-135
HSH2D	2.91791e-139	-0.27928	0.025	0.094	4.96308e-135
PARP14	3.85493e-139	-0.338258	0.033	0.107	6.55685e-135
G0S2	4.14265e-139	-0.282025	0.003	0.049	7.04624e-135
DENND3	1.00241e-138	-0.256346	0.004	0.053	1.705e-134
ABHD2	1.68629e-138	-0.255938	0.015	0.076	2.86822e-134
APBB1	1.93417e-138	0.299993	0.064	0.01	3.28983e-134
MANBA	2.11056e-138	-0.281462	0.016	0.076	3.58985e-134
TMBIM6	2.4194e-138	-0.4361	0.274	0.416	4.11516e-134
ROMO1	3.44724e-138	-0.383288	0.192	0.327	5.86342e-134
SLC15A4	4.85165e-138	-0.294024	0.012	0.069	8.25217e-134
IL17RA	4.8963e-138	-0.423124	0.053	0.137	8.32812e-134
FIBP	6.07612e-138	-0.302938	0.1	0.21	1.03349e-133
TMEM204	1.12135e-137	0.272764	0.056	0.007	1.90731e-133
TMPO	1.78615e-137	-0.314323	0.075	0.174	3.03806e-133
G6PD	4.85247e-137	-0.317867	0.042	0.122	8.25357e-133
RP11-386I14.4	4.8903e-137	-0.397746	0.048	0.131	8.31791e-133
NFKBIZ	5.39647e-137	-0.371587	0.056	0.142	9.17886e-133
PSMB2	6.95093e-137	-0.289422	0.103	0.214	1.18228e-132
SH3BP2	1.15955e-136	-0.348124	0.026	0.094	1.97227e-132
SMAP2	2.14575e-136	-0.400474	0.148	0.266	3.6497e-132
CYB5R4	6.56577e-136	-0.311053	0.046	0.127	1.11677e-131
AHCYL1	6.79183e-136	-0.252078	0.03	0.102	1.15522e-131
ZNF467	1.44183e-135	-0.318247	0.013	0.07	2.45241e-131
BIN1	2.59685e-135	0.451918	0.206	0.107	4.41698e-131
SGK1	6.33653e-135	-0.322319	0.007	0.057	1.07778e-130
SLIRP	9.60286e-135	-0.370609	0.18	0.309	1.63335e-130
STRBP	1.10412e-134	-0.251265	0.025	0.093	1.87799e-130
PRKDC	1.23229e-134	-0.273405	0.057	0.145	2.096e-130
UBE2D1	1.36658e-134	-0.365469	0.06	0.148	2.32442e-130
ITGB2	1.61334e-134	-0.513545	0.276	0.396	2.74413e-130
AKIRIN2	3.92997e-134	-0.315396	0.048	0.13	6.68448e-130
BRK1	5.68631e-134	-0.390705	0.351	0.495	9.67185e-130
XRN2	9.47119e-134	-0.328022	0.119	0.233	1.61096e-129
ORAI2	3.64281e-133	-0.352244	0.07	0.162	6.19605e-129
DICER1	4.8932e-133	-0.292746	0.039	0.115	8.32284e-129
DNAJC10	5.16453e-133	-0.286878	0.033	0.105	8.78434e-129
MTRNR2L1	6.48672e-133	-0.320885	0.046	0.126	1.10333e-128
H2AFZ	1.02885e-132	-0.713179	0.373	0.477	1.74997e-128
C15orf39	1.14907e-132	-0.251513	0.008	0.059	1.95446e-128
CD44	1.21918e-132	-0.526583	0.349	0.476	2.0737e-128
TSHZ2	1.36466e-132	0.304769	0.054	0.006	2.32115e-128
JUNB	1.71881e-132	0.573497	0.612	0.524	2.92353e-128
NDUFA11	4.96748e-132	-0.40088	0.328	0.472	8.44919e-128
NDUFC2	5.16026e-132	-0.358145	0.184	0.315	8.77708e-128
TET2	1.7316e-131	-0.277225	0.012	0.067	2.94528e-127
KIAA1033	2.08565e-131	-0.339831	0.041	0.118	3.54748e-127
SUN2	2.35148e-131	0.450463	0.243	0.138	3.99963e-127
CTSA	2.51357e-131	-0.347263	0.065	0.154	4.27534e-127
LRRFIP1	2.77787e-131	-0.423439	0.31	0.45	4.72487e-127
PSMA4	3.98663e-131	-0.380775	0.206	0.338	6.78085e-127
TCIRG1	5.33982e-131	-0.336423	0.036	0.109	9.0825e-127
JARID2	8.34546e-131	-0.269872	0.051	0.133	1.41948e-126
SERPINB8	3.9858e-130	-0.26037	0.007	0.055	6.77944e-126
IDH2	7.84621e-130	-0.333454	0.102	0.207	1.33456e-125
C9orf72	9.69368e-130	-0.318738	0.023	0.087	1.6488e-125
SLC2A6	9.72962e-130	-0.268759	0.008	0.057	1.65491e-125
SLC44A1	1.0488e-129	-0.315669	0.028	0.096	1.7839e-125
BSG	1.26994e-129	-0.402547	0.171	0.295	2.16004e-125
SLC15A3	1.58165e-129	-0.258452	0.003	0.046	2.69022e-125
CKLF	5.02239e-129	-0.383789	0.213	0.346	8.54258e-125
VAMP3	5.24409e-129	-0.275841	0.028	0.096	8.91967e-125
ZNHIT1	1.47315e-128	-0.348003	0.174	0.3	2.50568e-124
CHST2	1.75613e-128	-0.28188	0.017	0.075	2.98701e-124
KDELR2	1.84831e-128	-0.294603	0.122	0.235	3.14379e-124
SULT1A1	2.9037e-128	-0.307482	0.025	0.089	4.9389e-124
PPP1R9B	4.22925e-128	-0.284483	0.016	0.073	7.19353e-124
SERPINB6	4.50589e-128	-0.365445	0.097	0.198	7.66407e-124
STX10	5.58092e-128	-0.334401	0.093	0.193	9.49259e-124
FCGR3A	5.99656e-128	-0.733248	0.025	0.088	1.01996e-123
RBM3	6.75072e-128	-0.371836	0.434	0.559	1.14823e-123
ANAPC11	7.2341e-128	-0.354725	0.199	0.331	1.23045e-123
SCAND1	9.99103e-128	-0.379804	0.229	0.364	1.69937e-123
KCNK6	1.70092e-127	-0.307333	0.024	0.088	2.89309e-123
QARS	2.39724e-126	-0.273337	0.101	0.206	4.07747e-122
TRIOBP	3.06727e-126	-0.256795	0.014	0.069	5.21712e-122
HMBS	3.89709e-126	-0.259031	0.019	0.079	6.62856e-122
CA2	9.11211e-126	-0.486462	0.011	0.063	1.54988e-121
DHRS4L2	1.1429e-125	-0.276056	0.051	0.131	1.94396e-121
TACC1	1.63792e-125	-0.27069	0.062	0.149	2.78595e-121
CCR2	1.77314e-125	-0.255085	0.005	0.05	3.01593e-121
S100B	3.0509e-125	0.309653	0.164	0.075	5.18928e-121
SIRPB1	8.23339e-125	-0.256394	0.003	0.044	1.40042e-120
PFN1	1.07084e-124	-0.29831	0.867	0.894	1.82138e-120
CLEC10A	1.2022e-124	-0.304512	0.003	0.044	2.04482e-120
GYG1	1.40234e-124	-0.291587	0.036	0.108	2.38525e-120
PRKAR1A	2.00628e-124	-0.354863	0.12	0.228	3.41248e-120
ATP11A	2.35767e-124	-0.268347	0.013	0.066	4.01016e-120
BNIP2	3.91188e-124	-0.338848	0.107	0.211	6.65371e-120
TMBIM4	4.47171e-124	-0.351943	0.147	0.262	7.60593e-120
TSEN34	4.50874e-124	-0.261353	0.044	0.12	7.66892e-120
ARRB2	4.71476e-124	-0.447721	0.158	0.269	8.01934e-120
RNF13	4.83756e-124	-0.327613	0.064	0.15	8.22821e-120
MRPL28	1.69474e-123	-0.255535	0.065	0.153	2.88258e-119
HK3	6.68369e-123	-0.250571	0.003	0.044	1.13683e-118
NRIP1	7.18108e-123	-0.250613	0.018	0.077	1.22143e-118
PRKCA	8.09476e-123	0.3351	0.085	0.025	1.37684e-118
MEF2A	9.42776e-123	-0.281364	0.026	0.09	1.60357e-118
EIF5A	9.94541e-123	-0.501244	0.258	0.387	1.69162e-118
SNF8	1.03264e-122	-0.29275	0.127	0.239	1.75642e-118
OAZ2	1.04074e-122	-0.303129	0.077	0.168	1.7702e-118
ARL4A	1.06803e-122	-0.266882	0.045	0.122	1.81661e-118
NR4A2	1.56606e-122	-0.339756	0.032	0.1	2.66371e-118
ATP6AP2	2.48772e-122	-0.394288	0.171	0.287	4.23136e-118
CD300A	2.55531e-122	-0.265653	0.015	0.07	4.34633e-118
UBR4	3.47969e-122	-0.27571	0.027	0.091	5.9186e-118
DDT	7.22805e-122	-0.343884	0.22	0.354	1.22942e-117
TBC1D4	7.37178e-122	0.313304	0.068	0.015	1.25387e-117
COX6A1	1.13015e-121	-0.388431	0.367	0.503	1.92228e-117
PRMT2	1.25787e-121	0.483576	0.311	0.207	2.13952e-117
WDR11	2.96153e-121	-0.275352	0.037	0.107	5.03727e-117
CTB-61M7.2	3.00083e-121	-0.270008	0.002	0.04	5.10411e-117
PPP1R2	3.76454e-121	0.493995	0.316	0.213	6.40311e-117
HM13	6.94559e-121	-0.272678	0.072	0.161	1.18138e-116
HLA-F	7.85662e-121	0.418608	0.31	0.198	1.33633e-116
SNX18	3.8171e-120	-0.304011	0.017	0.072	6.49251e-116
ITM2C	3.96574e-120	-0.500598	0.053	0.131	6.74532e-116
DDX21	1.72825e-119	-0.308022	0.136	0.248	2.93958e-115
MTDH	3.57853e-119	-0.364479	0.286	0.42	6.08673e-115
TUBA1A	4.863e-119	-0.404018	0.134	0.239	8.27148e-115
FKBP2	7.11215e-119	-0.328042	0.124	0.231	1.20971e-114
AGFG1	8.87277e-119	-0.283638	0.018	0.074	1.50917e-114
MYDGF	8.97794e-119	-0.310004	0.121	0.228	1.52706e-114
SULF2	1.03789e-118	-0.366893	0.063	0.144	1.76535e-114
RBBP4	1.19225e-118	-0.288021	0.129	0.24	2.0279e-114
APOC1	1.56335e-118	-0.288415	0.006	0.05	2.6591e-114
CD55	5.17745e-118	-0.401791	0.117	0.216	8.80633e-114
PREX1	1.4795e-117	-0.291375	0.032	0.097	2.51648e-113
SIT1	3.77029e-117	0.361631	0.106	0.039	6.41289e-113
CTNNB1	4.79467e-117	-0.344762	0.117	0.22	8.15525e-113
EIF6	5.60906e-117	-0.279942	0.101	0.201	9.54045e-113
LINC00936	1.27195e-116	-0.376824	0.043	0.113	2.16345e-112
AGO4	2.44523e-116	-0.267204	0.011	0.06	4.15909e-112
HNRNPL	2.81573e-116	-0.265416	0.084	0.176	4.78927e-112
C10orf54	3.02253e-116	-0.517606	0.226	0.333	5.14102e-112
SHKBP1	5.66649e-116	-0.311968	0.09	0.183	9.63813e-112
CCT6A	8.64847e-116	-0.282857	0.108	0.21	1.47102e-111
SNRPE	1.28455e-115	-0.394618	0.292	0.41	2.18489e-111
RNASEH2C	2.04361e-115	-0.312723	0.147	0.26	3.47597e-111
SLC6A6	2.3606e-115	-0.291991	0.015	0.068	4.01515e-111
UQCR11	6.30677e-115	-0.380436	0.575	0.681	1.07272e-110
SNX27	7.35627e-115	-0.300962	0.031	0.095	1.25123e-110
UBXN11	1.56312e-114	-0.327854	0.043	0.114	2.6587e-110
PAK2	1.72176e-114	-0.302711	0.119	0.223	2.92854e-110
PET100	1.73563e-114	-0.364485	0.263	0.395	2.95213e-110
TRIP12	2.75139e-114	-0.266665	0.041	0.111	4.67983e-110
TMEM154	2.93151e-114	-0.385042	0.054	0.128	4.98621e-110
ADCY7	2.95234e-114	-0.277552	0.03	0.093	5.02163e-110
ARAP1	4.00794e-114	-0.293562	0.019	0.075	6.81711e-110
IFITM1	6.27145e-114	0.264724	0.068	0.016	1.06671e-109
CCND3	1.62209e-113	0.401683	0.396	0.288	2.75901e-109
SUMO2	2.02901e-113	-0.334684	0.524	0.619	3.45114e-109
GAA	2.84783e-113	-0.252725	0.014	0.064	4.84387e-109
CSK	3.53117e-113	-0.345723	0.127	0.229	6.00617e-109
HCST	5.07003e-113	0.287685	0.653	0.516	8.62361e-109
FBXO7	8.26795e-113	-0.269618	0.083	0.173	1.4063e-108
GYPC	1.45309e-112	0.365794	0.363	0.249	2.47156e-108
ABLIM1	3.08081e-112	0.337122	0.096	0.034	5.24014e-108
DEK	3.98502e-112	-0.395742	0.222	0.34	6.77813e-108
ATG16L2	4.95848e-112	-0.307888	0.036	0.101	8.43388e-108
PLEKHB2	5.26684e-112	-0.261116	0.049	0.123	8.95837e-108
PSEN1	9.42067e-112	-0.259129	0.023	0.08	1.60236e-107
IL16	1.03964e-111	0.441311	0.211	0.12	1.76833e-107
GCC2	1.05344e-111	0.493419	0.209	0.121	1.7918e-107
CX3CR1	1.42284e-111	-0.259101	0.008	0.053	2.42011e-107
SEL1L3	4.22075e-111	-0.340186	0.029	0.089	7.17908e-107
BST2	7.00623e-111	-0.332429	0.162	0.274	1.19169e-106
GRAMD1A	1.63355e-110	0.439828	0.145	0.07	2.77851e-106
CPD	4.09053e-110	-0.294799	0.017	0.068	6.95757e-106
CCSER2	4.4034e-110	0.373746	0.114	0.046	7.48974e-106
LINC00937	5.89833e-110	-0.261695	0.004	0.042	1.00325e-105
ATP6AP1	6.16429e-110	-0.277673	0.051	0.124	1.04848e-105
PLEC	9.80573e-110	-0.359887	0.036	0.1	1.66786e-105
FLOT2	1.58617e-109	-0.258622	0.048	0.121	2.69791e-105
SNHG8	2.00919e-109	0.448655	0.409	0.315	3.41742e-105
RP11-138A9.2	3.75486e-109	0.398283	0.114	0.046	6.38665e-105
ZSCAN16-AS1	6.4476e-109	-0.271315	0.075	0.16	1.09667e-104
MAP3K11	6.8863e-109	-0.250743	0.037	0.103	1.17129e-104
MAPK14	8.73466e-109	-0.260919	0.036	0.101	1.48568e-104
NME4	1.07897e-108	-0.302125	0.06	0.138	1.83522e-104
MAP3K2	1.56332e-108	-0.30413	0.048	0.119	2.65905e-104
PRDX1	3.28245e-108	-0.337279	0.164	0.276	5.58312e-104
PRKACA	3.44143e-108	-0.251318	0.018	0.07	5.85353e-104
LSM6	1.39382e-107	-0.332584	0.175	0.29	2.37074e-103
ZDHHC20	1.42351e-107	-0.299388	0.027	0.085	2.42125e-103
TRIM38	2.51597e-107	-0.358045	0.084	0.169	4.27941e-103
PDCD6IP	2.72828e-107	-0.279665	0.06	0.136	4.64054e-103
C7orf50	3.27022e-107	-0.278251	0.107	0.203	5.56232e-103
SSR2	4.44275e-107	0.398568	0.519	0.434	7.55668e-103
HCLS1	5.96772e-107	-0.388304	0.195	0.305	1.01505e-102
SLC38A1	6.53994e-107	0.42654	0.186	0.101	1.11238e-102
NDUFA13	1.00196e-106	-0.327999	0.226	0.351	1.70424e-102
JMJD1C	1.12171e-106	-0.326656	0.093	0.181	1.90792e-102
ELOVL5	1.51607e-106	-0.269984	0.076	0.16	2.57869e-102
RBPJ	3.86761e-106	-0.291403	0.095	0.186	6.57843e-102
CHCHD5	7.20131e-106	-0.274695	0.108	0.204	1.22487e-101
CCPG1	1.41148e-105	-0.269869	0.035	0.098	2.40078e-101
ATP5C1	2.11714e-105	-0.312941	0.202	0.321	3.60104e-101
FCMR	3.38725e-105	0.32098	0.187	0.098	5.76138e-101
LSM10	4.28614e-105	-0.275386	0.096	0.187	7.2903e-101
CALR	4.93163e-105	-0.413509	0.236	0.356	8.38821e-101
OSTC	5.06999e-105	-0.322737	0.194	0.312	8.62355e-101
DUSP22	6.80188e-105	-0.268772	0.037	0.102	1.15693e-100
RP11-1143G9.4	8.23467e-105	-0.262941	0.019	0.072	1.40064e-100
BLOC1S2	1.03543e-104	-0.294544	0.125	0.225	1.76116e-100
SHFM1	2.80161e-104	-0.324138	0.229	0.354	4.76526e-100
TMEM63A	9.53162e-104	0.379704	0.114	0.048	1.62123e-99
PLEKHF2	1.71628e-103	-0.282011	0.05	0.121	2.91922e-99
PPP4C	1.8805e-103	-0.286704	0.155	0.265	3.19854e-99
PASK	2.22702e-103	0.318658	0.064	0.017	3.78793e-99
IVNS1ABP	3.94882e-103	-0.292676	0.05	0.12	6.71655e-99
CTSC	7.69143e-103	-0.303848	0.102	0.193	1.30823e-98
PSIP1	1.19621e-102	0.490663	0.286	0.199	2.03464e-98
DDX17	1.55472e-102	-0.312994	0.221	0.343	2.64443e-98
UNC119	2.04714e-102	-0.289457	0.043	0.11	3.48198e-98
HOOK3	4.12376e-102	-0.251924	0.04	0.105	7.0141e-98
SF3B5	5.28469e-102	-0.322289	0.259	0.386	8.98873e-98
PRR13	7.44988e-102	-0.340316	0.355	0.485	1.26715e-97
TNFSF10	1.28548e-101	-0.365695	0.055	0.125	2.18648e-97
CIRBP	1.86766e-101	0.274227	0.703	0.622	3.17671e-97
SETX	1.94619e-101	-0.272595	0.042	0.108	3.31027e-97
VPS29	2.79917e-101	-0.276575	0.156	0.265	4.7611e-97
THEM4	4.74237e-101	0.390169	0.098	0.039	8.06629e-97
SHOC2	6.12424e-101	-0.280736	0.075	0.155	1.04167e-96
SEC61G	1.79654e-100	-0.379349	0.366	0.488	3.05573e-96
SET	4.56772e-100	-0.359832	0.383	0.502	7.76924e-96
EIF1B	4.98362e-100	-0.270813	0.14	0.244	8.47665e-96
PQLC3	6.63479e-100	-0.293912	0.065	0.14	1.12851e-95
PTK2B	7.19745e-100	-0.309676	0.049	0.116	1.22421e-95
RAP2B	1.57199e-99	-0.262818	0.083	0.167	2.6738e-95
ARHGDIB	1.9181e-99	0.263571	0.762	0.686	3.26249e-95
PSMA7	2.19147e-99	-0.330935	0.374	0.493	3.72747e-95
PPP1CA	4.38706e-99	-0.316318	0.318	0.448	7.46196e-95
IFT57	5.46806e-99	-0.263811	0.042	0.106	9.30063e-95
OS9	5.98564e-99	-0.271114	0.076	0.156	1.0181e-94
HNRNPA3	7.91413e-99	-0.34486	0.276	0.399	1.34611e-94
AMFR	2.61254e-98	-0.285344	0.042	0.106	4.44366e-94
APPL1	2.95421e-98	-0.254376	0.056	0.127	5.02482e-94
ARHGAP15	4.735e-98	0.467807	0.204	0.123	8.05376e-94
EIF4G2	6.50824e-98	-0.321476	0.286	0.412	1.10699e-93
STAT2	7.37437e-98	-0.284	0.032	0.09	1.25431e-93
OSTF1	1.4505e-97	-0.317443	0.173	0.279	2.46716e-93
RASGEF1B	1.6443e-97	-0.2504	0.01	0.053	2.79679e-93
TUBB	2.26912e-97	-0.668261	0.189	0.283	3.85955e-93
ADGRE5	2.42729e-97	-0.362316	0.094	0.177	4.12857e-93
TIMM10	3.7314e-97	-0.260191	0.151	0.256	6.34673e-93
MIEN1	6.12786e-97	-0.269727	0.116	0.21	1.04229e-92
XIST	1.40621e-96	-0.35288	0.381	0.507	2.39182e-92
HBD	2.11726e-96	-1.69167	0.041	0.102	3.60125e-92
ARHGEF1	5.65073e-96	0.41847	0.225	0.14	9.61132e-92
LASP1	1.66596e-95	-0.321223	0.065	0.138	2.83364e-91
COX6C	2.26887e-95	0.31135	0.642	0.554	3.85913e-91
LY9	4.46186e-95	0.281936	0.08	0.027	7.58918e-91
RAB7A	5.5679e-95	-0.271947	0.157	0.261	9.47044e-91
ADAM19	6.11263e-95	-0.277751	0.016	0.062	1.0397e-90
PELI1	1.27088e-94	-0.265042	0.018	0.066	2.16164e-90
NBEAL2	1.56496e-94	-0.253535	0.013	0.057	2.66184e-90
SFPQ	2.8348e-94	-0.320327	0.229	0.343	4.82171e-90
H2AFV	4.99426e-94	-0.365331	0.211	0.317	8.49474e-90
NONO	5.8493e-94	-0.264931	0.158	0.263	9.94907e-90
GLRX5	7.1258e-94	-0.290244	0.088	0.169	1.21203e-89
SF3B6	7.20877e-94	-0.29702	0.217	0.334	1.22614e-89
RP11-660L16.2	1.03181e-93	0.345171	0.1	0.041	1.75501e-89
AURKAIP1	1.04163e-93	-0.292966	0.219	0.335	1.77171e-89
FAM178B	1.36942e-93	-0.285036	0.008	0.046	2.32925e-89
PIM2	1.50578e-93	0.46288	0.158	0.086	2.56119e-89
STMN1	1.51363e-93	-0.766546	0.129	0.21	2.57454e-89
FAM49B	2.50854e-93	-0.33555	0.256	0.371	4.26678e-89
SNRPD1	2.82242e-93	-0.312995	0.187	0.293	4.80066e-89
MT-ND4L	4.40627e-93	-0.331143	0.354	0.482	7.49462e-89
IGLC2	4.67633e-93	-3.13671	0.292	0.389	7.95398e-89
RNASEH2B	6.28572e-93	-0.261739	0.145	0.246	1.06914e-88
RP11-51J9.5	6.55631e-93	0.374921	0.133	0.065	1.11516e-88
SOD1	7.15911e-93	0.38318	0.427	0.337	1.21769e-88
HIPK2	8.80573e-93	-0.284114	0.031	0.086	1.49777e-88
SAT2	2.37185e-92	-0.353662	0.116	0.202	4.03428e-88
ANAPC16	2.38215e-92	0.306666	0.583	0.505	4.05181e-88
P4HB	6.98673e-92	-0.286579	0.199	0.31	1.18837e-87
RNF149	9.43072e-92	-0.344941	0.091	0.17	1.60407e-87
BAX	9.93439e-92	-0.28341	0.216	0.331	1.68974e-87
RGS19	2.25957e-91	-0.296445	0.122	0.213	3.8433e-87
UQCRFS1	2.34043e-91	-0.281272	0.181	0.289	3.98083e-87
NDUFB11	3.26398e-91	-0.319892	0.315	0.435	5.5517e-87
IPCEF1	3.40233e-91	0.260853	0.071	0.023	5.78702e-87
PSMB6	3.74512e-91	-0.255694	0.152	0.254	6.37008e-87
TMEM91	4.20864e-91	-0.280892	0.022	0.07	7.15847e-87
SSH2	4.44031e-91	-0.291403	0.054	0.12	7.55252e-87
VCL	4.6535e-91	-0.252832	0.038	0.096	7.91515e-87
NFKBIA	5.26458e-91	-0.357594	0.211	0.318	8.95452e-87
SNAP23	8.21289e-91	-0.264653	0.097	0.18	1.39693e-86
HMGN3	9.64939e-91	-0.305807	0.264	0.383	1.64126e-86
HSPA5	1.17135e-90	-0.305857	0.13	0.223	1.99236e-86
PTEN	2.04459e-90	-0.260498	0.134	0.229	3.47764e-86
CHMP2A	2.23327e-90	-0.280335	0.14	0.237	3.79856e-86
HIPK1	2.47276e-90	-0.250394	0.047	0.111	4.20591e-86
RNH1	4.12761e-90	-0.280774	0.158	0.258	7.02065e-86
IFI16	4.19191e-90	-0.324382	0.17	0.27	7.13002e-86
PLEKHA1	4.26946e-90	0.308966	0.119	0.054	7.26193e-86
MPO	5.565e-90	-1.45186	0.034	0.088	9.46551e-86
HNRNPA2B1	6.85055e-90	-0.325145	0.494	0.593	1.16521e-85
DBNL	4.30722e-89	-0.268565	0.143	0.239	7.32615e-85
CHCHD10	5.05395e-89	-0.303636	0.173	0.274	8.59626e-85
TNRC6C	5.46778e-89	0.37566	0.114	0.053	9.30015e-85
IL10RB	8.38107e-89	-0.25495	0.051	0.115	1.42554e-84
PLP2	1.0376e-88	-0.331317	0.238	0.347	1.76486e-84
SERINC5	1.06613e-88	0.405576	0.147	0.078	1.81338e-84
TMC8	3.40515e-88	0.410788	0.175	0.101	5.79183e-84
CDC42SE2	1.02369e-87	0.435965	0.313	0.228	1.7412e-83
PLD3	3.07135e-87	-0.262552	0.068	0.139	5.22405e-83
ADD3	3.78927e-87	0.398403	0.281	0.194	6.44517e-83
AZU1	7.8039e-87	-0.558742	0.011	0.051	1.32736e-82
ADAM17	9.22796e-87	-0.258937	0.054	0.119	1.56958e-82
YWHAB	5.9649e-86	-0.29975	0.367	0.488	1.01457e-81
RHOC	6.73543e-86	-0.327887	0.046	0.106	1.14563e-81
ANKRD13D	9.04172e-86	-0.295803	0.048	0.108	1.53791e-81
PTPN4	1.45807e-85	0.344921	0.13	0.065	2.48003e-81
MYH9	3.30875e-85	-0.336858	0.131	0.217	5.62785e-81
SUB1	6.12863e-85	-0.333662	0.518	0.605	1.04242e-80
BTN3A2	2.5504e-84	0.372074	0.185	0.11	4.33798e-80
YWHAZ	2.71525e-84	-0.288104	0.358	0.481	4.61837e-80
USP15	6.38303e-84	-0.257126	0.125	0.214	1.08569e-79
SPN	8.28308e-84	-0.25124	0.121	0.209	1.40887e-79
TMEM219	3.05097e-83	-0.279687	0.188	0.291	5.18939e-79
TGOLN2	3.67171e-83	-0.275984	0.144	0.235	6.24521e-79
FAM105A	6.6355e-83	-0.289535	0.052	0.113	1.12863e-78
PNISR	7.31658e-83	0.291638	0.579	0.501	1.24448e-78
IGHG1	8.77625e-83	-1.38543	0.025	0.072	1.49275e-78
SKP1	2.05252e-82	0.310957	0.569	0.495	3.49114e-78
CLIC3	2.29081e-82	-0.649231	0.027	0.075	3.89644e-78
GZMB	2.94473e-82	-1.13755	0.045	0.1	5.00869e-78
TIGIT	3.12608e-82	0.254064	0.041	0.008	5.31715e-78
AHSP	5.51491e-82	-1.27868	0.043	0.098	9.38031e-78
DDX24	8.71155e-82	0.446795	0.295	0.218	1.48175e-77
DDX3X	8.95001e-82	-0.289636	0.21	0.314	1.52231e-77
TAPBP	4.40371e-81	-0.2831	0.22	0.325	7.49027e-77
TNFAIP3	4.88971e-81	0.338438	0.126	0.063	8.31691e-77
NEDD8	8.1835e-81	-0.286957	0.364	0.482	1.39193e-76
MOB3A	8.322e-81	-0.285376	0.05	0.109	1.41549e-76
HMOX2	3.58601e-80	0.379044	0.131	0.07	6.09944e-76
LENG8	3.96628e-79	-0.268756	0.092	0.166	6.74624e-75
TMEM160	4.66971e-79	-0.25862	0.18	0.28	7.94271e-75
HNRNPC	5.83604e-79	-0.283747	0.393	0.497	9.92653e-75
TSPYL2	8.09374e-78	0.30564	0.085	0.035	1.37667e-73
TMIGD2	1.20154e-77	0.282516	0.094	0.041	2.04369e-73
ODF2L	9.96731e-77	0.40447	0.146	0.083	1.69534e-72
CD164	2.47711e-76	-0.300104	0.243	0.348	4.21331e-72
IRF7	3.54016e-76	-0.403422	0.043	0.097	6.02147e-72
ATP6V0E1	4.67937e-76	-0.318156	0.418	0.527	7.95915e-72
AREG	5.95264e-76	-0.253759	0.018	0.059	1.01248e-71
POLR2J3	7.8588e-76	0.421538	0.342	0.268	1.3367e-71
ADAM10	1.82944e-75	-0.26318	0.066	0.129	3.11169e-71
ATP5G1	2.45808e-75	-0.267025	0.203	0.301	4.18096e-71
ORMDL3	4.74129e-75	0.286441	0.081	0.033	8.06446e-71
STK4	5.38327e-75	0.348187	0.375	0.289	9.1564e-71
PITPNC1	6.15584e-75	0.277395	0.095	0.042	1.04705e-70
ATF7IP2	9.23204e-75	0.43673	0.187	0.12	1.57028e-70
B4GALT1	1.22964e-74	-0.311814	0.119	0.199	2.09149e-70
PAG1	3.87929e-74	0.349083	0.133	0.073	6.59829e-70
HSD17B11	5.26252e-74	-0.298953	0.239	0.339	8.95101e-70
RNASET2	2.59996e-73	-0.302388	0.39	0.493	4.42228e-69
MPC2	9.23187e-73	-0.280358	0.111	0.186	1.57025e-68
RAB27A	1.38289e-72	-0.286798	0.066	0.128	2.35216e-68
SRSF2	2.60486e-72	-0.285365	0.263	0.363	4.43061e-68
GPR183	3.20273e-72	0.349161	0.178	0.109	5.44752e-68
OPTN	4.80954e-72	0.34008	0.095	0.045	8.18054e-68
KLRF1	5.04087e-72	-0.620781	0.033	0.08	8.57401e-68
FMNL1	7.2142e-72	-0.298229	0.175	0.263	1.22706e-67
SMPD1	1.46041e-71	0.262544	0.082	0.035	2.48402e-67
GZMA	8.52416e-71	0.28146	0.15	0.082	1.44987e-66
FYN	1.49188e-70	0.346353	0.182	0.113	2.53755e-66
PHF1	1.06644e-69	0.294089	0.115	0.059	1.81391e-65
N4BP2L2	1.17249e-69	0.34339	0.473	0.405	1.99429e-65
RASA3	1.21301e-69	0.263595	0.085	0.038	2.06321e-65
ACTG1	2.1849e-69	-0.336144	0.709	0.741	3.7163e-65
RP11-138A9.1	7.62905e-69	0.258492	0.083	0.036	1.29762e-64
EIF3M	1.10117e-68	-0.267933	0.321	0.429	1.87299e-64
CA1	2.09544e-68	-1.28318	0.056	0.109	3.56413e-64
SNRPB	5.17034e-68	-0.254218	0.224	0.32	8.79423e-64
RASAL3	5.07615e-67	0.308831	0.121	0.065	8.63403e-63
ST13	2.9932e-66	0.356579	0.438	0.37	5.09114e-62
RANBP1	3.80689e-66	-0.32419	0.226	0.311	6.47515e-62
ID2	5.89557e-66	0.312566	0.328	0.246	1.00278e-61
CCNL1	7.74371e-66	-0.250702	0.229	0.327	1.31713e-61
ARF6	8.27914e-66	-0.252805	0.39	0.501	1.4082e-61
MBNL1	2.87755e-65	-0.257631	0.249	0.348	4.89442e-61
TBCC	1.27459e-64	0.367152	0.163	0.102	2.16794e-60
CYTIP	1.32518e-64	0.321498	0.182	0.116	2.254e-60
RCSD1	2.50617e-64	-0.293897	0.162	0.241	4.26274e-60
IGHA1	3.13976e-64	-2.2218	0.231	0.319	5.34042e-60
HBA2	2.28223e-63	-2.9793	0.286	0.38	3.88184e-59
HMHA1	6.69026e-63	0.331693	0.254	0.181	1.13795e-58
LYAR	1.46043e-62	0.628339	0.204	0.146	2.48405e-58
CSTB	1.99101e-62	-0.302951	0.285	0.379	3.3865e-58
TECR	8.5928e-62	0.429224	0.224	0.164	1.46155e-57
HNRNPU	1.23565e-61	-0.256633	0.294	0.395	2.10172e-57
TNRC6B	1.80874e-61	0.413118	0.372	0.309	3.07649e-57
LINC00869	2.57025e-61	0.280584	0.099	0.05	4.37174e-57
NDUFB2	6.63272e-61	-0.277109	0.363	0.464	1.12816e-56
ERP29	2.30515e-60	-0.252577	0.401	0.503	3.92084e-56
RHOF	3.05146e-60	0.344927	0.177	0.115	5.19024e-56
PIK3R1	1.18308e-59	0.377001	0.132	0.079	2.0123e-55
CDKN2D	4.66021e-59	-0.272044	0.115	0.182	7.92655e-55
NMRK1	8.31803e-59	0.312852	0.1	0.053	1.41481e-54
MT2A	1.33422e-58	-0.413075	0.22	0.301	2.26938e-54
DDIT4	1.68624e-58	0.290728	0.196	0.131	2.86812e-54
HIGD2A	5.2694e-58	-0.260085	0.368	0.468	8.96272e-54
CDC42	5.90553e-58	-0.255517	0.527	0.622	1.00447e-53
ARPC5	1.72492e-57	-0.284847	0.394	0.483	2.93391e-53
SLC25A45	3.47185e-57	0.299773	0.118	0.067	5.90527e-53
CNN2	3.81351e-57	0.361427	0.235	0.172	6.4864e-53
TMEM258	7.5155e-56	-0.25501	0.425	0.518	1.27831e-51
EMP3	7.24602e-55	-0.308117	0.505	0.577	1.23247e-50
PRDM1	1.21362e-54	0.261754	0.06	0.024	2.06425e-50
TLE4	1.22459e-54	-0.26527	0.138	0.207	2.08291e-50
IGLC3	1.99929e-53	-2.39222	0.163	0.225	3.40059e-49
SEPT9	2.02503e-53	0.310959	0.288	0.221	3.44438e-49
CDC42EP3	1.11101e-52	-0.268193	0.074	0.127	1.88971e-48
HMGB1	1.28943e-52	-0.439155	0.71	0.723	2.1932e-48
MZT2A	2.11756e-52	0.350034	0.315	0.259	3.60176e-48
MPHOSPH8	5.37655e-52	0.357226	0.272	0.212	9.14498e-48
ANKRD12	2.03629e-50	0.363177	0.305	0.247	3.46353e-46
BEX2	2.45352e-50	0.302323	0.1	0.056	4.17319e-46
HBA1	2.98134e-50	-2.83509	0.211	0.283	5.07096e-46
SELPLG	3.06262e-49	-0.268233	0.114	0.173	5.20921e-45
KIAA1551	1.07399e-48	0.336758	0.152	0.101	1.82675e-44
EML4	4.35356e-48	0.319841	0.154	0.102	7.40497e-44
DUT	1.01068e-47	-0.314889	0.247	0.319	1.71907e-43
HSPB1	1.09612e-47	0.347238	0.232	0.178	1.86439e-43
CRBN	2.69338e-47	0.327949	0.191	0.137	4.58117e-43
CYLD	9.81479e-47	0.286482	0.155	0.103	1.6694e-42
SIGIRR	1.14393e-45	0.284021	0.216	0.157	1.94571e-41
CHMP7	1.58688e-45	0.272456	0.103	0.06	2.69913e-41
TNFAIP8	2.17687e-45	0.301796	0.221	0.163	3.70264e-41
CDKN1B	3.0697e-45	0.277655	0.119	0.074	5.22126e-41
IGHG3	3.77486e-45	-1.49309	0.03	0.064	6.42065e-41
PLAC8	8.60907e-45	-0.492772	0.336	0.397	1.46432e-40
CYTH1	1.21421e-44	0.26853	0.18	0.125	2.06524e-40
PIM1	1.29331e-44	0.368002	0.142	0.096	2.19979e-40
SRSF8	8.40332e-44	0.358281	0.204	0.154	1.42932e-39
TUBA4A	1.67912e-43	0.256405	0.13	0.083	2.85601e-39
NUCB2	1.85041e-43	0.323636	0.236	0.182	3.14737e-39
ILF3-AS1	2.36393e-43	0.333727	0.155	0.107	4.02081e-39
CARS	3.69974e-43	0.253674	0.078	0.042	6.29288e-39
SFXN1	5.79749e-43	0.360163	0.103	0.064	9.86095e-39
DDX6	7.84608e-43	0.334193	0.282	0.23	1.33454e-38
SPON2	3.79729e-41	-0.521484	0.033	0.065	6.4588e-37
TMC6	1.76496e-40	0.30788	0.181	0.132	3.00203e-36
ACTN1	3.33385e-40	0.280326	0.122	0.08	5.67054e-36
CCDC109B	1.83377e-39	0.324742	0.28	0.231	3.11905e-35
TTC39C	3.74155e-39	0.266938	0.13	0.086	6.36401e-35
HBM	2.66594e-37	-1.39132	0.029	0.058	4.5345e-33
S1PR4	3.80737e-36	0.292731	0.229	0.179	6.47596e-32
TTC19	9.80589e-36	0.328933	0.213	0.168	1.66788e-31
SEPW1	9.13249e-35	0.286532	0.223	0.176	1.55335e-30
HBB	1.31429e-34	-3.21799	0.563	0.63	2.23548e-30
CHD3	1.65545e-34	0.292639	0.117	0.079	2.81575e-30
CFAP36	2.80722e-34	0.260228	0.072	0.041	4.77479e-30
BNIP3	4.60168e-34	0.288427	0.084	0.051	7.82699e-30
CDC42SE1	3.62267e-33	0.286125	0.368	0.317	6.1618e-29
HSP90AA1	3.8245e-33	-0.294277	0.449	0.499	6.50509e-29
CWF19L2	3.16901e-32	0.257354	0.147	0.105	5.39017e-28
EVI2A	1.69727e-31	-0.257712	0.136	0.183	2.88689e-27
CCDC66	2.39258e-29	0.286468	0.127	0.091	4.06955e-25
BLOC1S4	3.1488e-28	0.256709	0.133	0.096	5.35579e-24
SPINK2	8.43055e-27	-0.328662	0.034	0.06	1.43395e-22
PDCD4	1.29228e-26	0.300465	0.239	0.203	2.19804e-22
CRIP1	1.30122e-26	-0.275726	0.171	0.217	2.21325e-22
MFNG	2.57172e-26	0.299063	0.167	0.132	4.37423e-22
PPP2R5C	3.21871e-26	0.30561	0.265	0.226	5.47471e-22
ALOX5AP	9.18732e-26	-0.343204	0.157	0.197	1.56267e-21
MED10	1.42853e-25	0.277542	0.207	0.17	2.42978e-21
CORO1B	1.09418e-24	0.291941	0.14	0.107	1.8611e-20
RSL1D1	1.24766e-24	0.259113	0.358	0.327	2.12214e-20
CHURC1	8.61274e-24	0.277286	0.238	0.203	1.46494e-19
KIF2A	3.40445e-23	0.253885	0.087	0.06	5.79063e-19
SSR4	1.31163e-22	-0.254629	0.472	0.538	2.23096e-18
C9orf78	1.35223e-22	0.286715	0.25	0.219	2.30001e-18
TOPORS-AS1	1.27861e-21	0.254157	0.143	0.112	2.17479e-17
BUB3	1.00655e-20	0.266953	0.207	0.176	1.71204e-16
POLR2C	1.64368e-20	0.277934	0.128	0.1	2.79573e-16
ATP1A1	1.96962e-20	0.292336	0.18	0.151	3.35012e-16
SLC2A4RG	2.95766e-20	0.261249	0.091	0.066	5.03068e-16
TRADD	4.25494e-20	0.280589	0.136	0.107	7.23723e-16
DDX18	1.47409e-19	0.270473	0.26	0.234	2.50728e-15
CCNG1	3.72016e-19	0.289782	0.19	0.163	6.32763e-15
FGFBP2	7.29875e-19	-0.36116	0.034	0.054	1.24144e-14
HOPX	3.07758e-18	-0.355181	0.094	0.123	5.23465e-14
ASF1A	1.56906e-14	0.269185	0.097	0.076	2.66881e-10
HIST1H4C	1.85102e-14	-1.01333	0.199	0.23	3.1484e-10
NAP1L4	2.63146e-13	0.26456	0.148	0.128	4.47585e-09
BIRC3	1.03397e-11	-0.250317	0.095	0.117	1.75867e-07
GNLY	1.80927e-08	-1.12388	0.149	0.17	0.000307738
IGHG4	1.58146e-06	-0.973105	0.032	0.043	0.0268991
NKG7	5.93887e-05	-0.353529	0.193	0.175	1
KLRD1	0.0321001	-0.275039	0.075	0.08	1
PRF1	0.189831	-0.306167	0.073	0.066	1

## Sheet: Wilcox.mono
	p_val	avg_log2FC	pct.1	pct.2	p_val_adj
RBP7	0	1.61079	0.299	0.007	0
PGD	0	1.09439	0.27	0.064	0
AGTRAP	0	1.20615	0.354	0.09	0
TNFRSF1B	0	1.09892	0.31	0.066	0
EFHD2	0	1.00493	0.366	0.105	0
CDA	0	1.22891	0.249	0.01	0
RPL11	0	-0.556111	0.996	0.997	0
SH3BGRL3	0	1.4032	0.947	0.715	0
CD52	0	-1.24697	0.573	0.841	0
FGR	0	1.29385	0.397	0.068	0
THEMIS2	0	0.772978	0.245	0.07	0
PTAFR	0	0.729791	0.15	0.011	0
LCK	0	-1.45888	0.025	0.346	0
CSF3R	0	1.90634	0.482	0.047	0
PPT1	0	0.962749	0.326	0.118	0
ATP6V0B	0	1.27112	0.551	0.219	0
RPS8	0	-0.764507	0.987	0.996	0
RPL5	0	-0.8917	0.901	0.976	0
DPYD	0	0.700728	0.162	0.028	0
C1orf162	0	1.11773	0.557	0.242	0
CD2	0	-1.23908	0.032	0.274	0
NOTCH2	0	0.755938	0.18	0.036	0
MTMR11	0	0.533449	0.108	0.008	0
PLEKHO1	0	0.764873	0.224	0.063	0
MCL1	0	1.50834	0.569	0.198	0
CTSS	0	3.24444	0.935	0.231	0
S100A10	0	1.50175	0.763	0.399	0
S100A11	0	2.57822	0.865	0.227	0
S100A9	0	4.41414	0.935	0.318	0
S100A12	0	3.51169	0.677	0.052	0
S100A8	0	4.24522	0.915	0.336	0
S100A6	0	2.39619	0.991	0.742	0
S100A4	0	2.05327	0.977	0.677	0
RPS27	0	-1.08825	1	1	0
CD1D	0	0.689626	0.154	0.013	0
MNDA	0	2.77573	0.753	0.061	0
TSTD1	0	-1.03412	0.083	0.356	0
FCER1G	0	2.5139	0.785	0.119	0
FCGR2A	0	1.00776	0.211	0.013	0
GLUL	0	1.12801	0.335	0.107	0
NCF2	0	1.35693	0.323	0.018	0
RGS18	0	0.940688	0.205	0.018	0
RGS2	0	1.71714	0.487	0.072	0
FCMR	0	-0.899341	0.01	0.186	0
TRAF3IP3	0	-0.918283	0.171	0.405	0
H3F3A	0	1.11242	0.963	0.806	0
LYST	0	0.841048	0.264	0.079	0
RPS7	0	-0.590058	0.954	0.987	0
FAM49A	0	0.60555	0.139	0.018	0
FOSL2	0	0.980215	0.215	0.033	0
LBH	0	-0.884818	0.009	0.189	0
QPCT	0	0.718614	0.133	0.009	0
CYP1B1	0	1.0003	0.155	0.003	0
ZFP36L2	0	-1.01425	0.481	0.75	0
CALM2	0	0.983783	0.761	0.573	0
RPS27A	0	-0.8367	0.998	0.998	0
ACTR2	0	0.932693	0.512	0.267	0
NAGK	0	0.777272	0.219	0.056	0
POLE4	0	0.858453	0.362	0.174	0
TMSB10	0	0.760124	0.999	0.993	0
CAPG	0	1.15414	0.346	0.085	0
VAMP8	0	0.990642	0.632	0.37	0
RPL31	0	-1.02855	0.975	0.994	0
RNF149	0	0.811724	0.261	0.088	0
GYPC	0	-1.08028	0.105	0.371	0
CXCR4	0	-1.4387	0.179	0.523	0
HNMT	0	1.01286	0.211	0.009	0
KYNU	0	0.573498	0.13	0.018	0
ZEB2	0	1.2053	0.414	0.117	0
CD302	0	1.14641	0.269	0.026	0
GCA	0	1.38614	0.364	0.066	0
EEF1B2	0	-0.994261	0.697	0.901	0
GPBAR1	0	0.717712	0.139	0.003	0
SLC11A1	0	1.16804	0.244	0.019	0
PID1	0	0.425337	0.084	0.002	0
CAMK1	0	0.469841	0.102	0.007	0
RPL32	0	-0.515736	0.999	0.998	0
RPL15	0	-0.503722	0.976	0.994	0
CMTM6	0	0.961158	0.394	0.159	0
CRTAP	0	1.13498	0.305	0.068	0
RPSA	0	-1.19289	0.791	0.964	0
RPL14	0	-0.766306	0.943	0.983	0
CCR1	0	0.551342	0.1	0.006	0
GPX1	0	2.3452	0.876	0.301	0
RHOA	0	1.14903	0.683	0.369	0
GNAI2	0	1.23085	0.481	0.17	0
STAB1	0	0.522918	0.096	0.01	0
TKT	0	1.94779	0.684	0.193	0
CD86	0	0.733583	0.17	0.016	0
CSTA	0	2.87033	0.777	0.059	0
NUDT16	0	0.633304	0.155	0.034	0
SERP1	0	0.719002	0.658	0.48	0
P2RY13	0	0.467794	0.09	0.003	0
MFSD1	0	0.756519	0.213	0.066	0
BCL6	0	0.555551	0.102	0.01	0
RPL35A	0	-0.553649	0.992	0.996	0
ATP5I	0	0.662182	0.735	0.555	0
C4orf48	0	1.40695	0.527	0.157	0
FBXL5	0	0.927721	0.279	0.089	0
BST1	0	0.842611	0.177	0.017	0
RPL9	0	-0.611688	0.982	0.992	0
RHOH	0	-0.965222	0.012	0.215	0
RBM47	0	0.738187	0.15	0.014	0
OCIAD2	0	-0.943226	0.041	0.272	0
LEF1	0	-0.924958	0.013	0.196	0
RPL34	0	-0.512537	0.999	0.999	0
ANXA5	0	1.15636	0.382	0.103	0
RPS3A	0	-0.600227	0.997	0.997	0
TLR2	0	0.728747	0.138	0.008	0
FAM198B	0	0.56759	0.103	0.005	0
MARCH1	0	0.871273	0.309	0.078	0
IL7R	0	-2.00692	0.023	0.401	0
RPL37	0	-0.471365	0.984	0.993	0
RPS23	0	-0.651161	0.989	0.996	0
TMEM167A	0	0.929117	0.324	0.129	0
VCAN	0	3.20882	0.756	0.056	0
MEF2C	0	0.926552	0.435	0.152	0
GLRX	0	0.862424	0.453	0.24	0
HINT1	0	-0.629252	0.552	0.743	0
TCF7	0	-1.05196	0.032	0.253	0
TGFBI	0	1.53257	0.369	0.018	0
CD14	0	2.4023	0.547	0.023	0
CSF1R	0	0.84643	0.178	0.01	0
CD74	0	0.705847	0.903	0.505	0
RPS14	0	-0.482	0.999	0.998	0
NPM1	0	-1.01377	0.594	0.822	0
DUSP1	0	1.07789	0.565	0.269	0
HK3	0	0.442677	0.081	0.005	0
PRELID1	0	1.12661	0.609	0.327	0
RNF130	0	1.59146	0.5	0.101	0
SERPINB1	0	0.970884	0.461	0.214	0
LY86	0	0.993543	0.278	0.055	0
TMEM170B	0	0.633353	0.122	0.01	0
RNF144B	0	0.561977	0.109	0.014	0
IER3	0	0.759098	0.147	0.015	0
LTB	0	-2.52922	0.19	0.695	0
LST1	0	3.32499	0.906	0.153	0
AIF1	0	2.89401	0.864	0.212	0
CLIC1	0	0.694381	0.597	0.382	0
HLA-DRA	0	1.15997	0.87	0.348	0
HLA-DRB5	0	1.48198	0.652	0.229	0
HLA-DRB1	0	1.37657	0.623	0.231	0
HLA-DMB	0	0.812814	0.306	0.097	0
HLA-DMA	0	0.87867	0.402	0.173	0
HLA-DPA1	0	0.836074	0.494	0.264	0
HLA-DPB1	0	0.835689	0.594	0.343	0
RPS18	0	-0.816932	0.999	0.998	0
RPS10	0	-0.640518	0.699	0.846	0
RPL10A	0	-0.860591	0.938	0.988	0
TREM1	0	0.828541	0.158	0.007	0
CNPY3	0	1.17898	0.484	0.181	0
OGFRL1	0	1.15159	0.267	0.032	0
EEF1A1	0	-0.458537	0.999	0.999	0
MARCKS	0	1.11585	0.252	0.039	0
FAM26F	0	0.952729	0.366	0.14	0
VNN2	0	0.812785	0.164	0.029	0
RPS12	0	-0.791354	0.997	0.998	0
IFNGR1	0	0.782363	0.228	0.059	0
STX11	0	1.01492	0.234	0.022	0
RAB32	0	1.01646	0.261	0.04	0
SOD2	0	1.18026	0.345	0.115	0
QKI	0	0.935627	0.241	0.053	0
ACTB	0	1.14555	0.999	0.979	0
RAC1	0	1.16205	0.621	0.301	0
AHR	0	0.583407	0.125	0.018	0
SNX10	0	0.907276	0.27	0.072	0
SKAP2	0	0.771	0.245	0.085	0
HOTAIRM1	0	0.608678	0.163	0.037	0
CREB5	0	0.580817	0.102	0.003	0
CPVL	0	1.51212	0.356	0.037	0
AOAH	0	0.615754	0.152	0.027	0
STK17A	0	-1.07485	0.035	0.272	0
NCF1	0	1.11064	0.457	0.206	0
FGL2	0	2.45524	0.631	0.033	0
CD36	0	1.65048	0.426	0.056	0
BRI3	0	1.65242	0.49	0.082	0
ARPC1B	0	1.11509	0.775	0.5	0
LAMTOR4	0	1.15369	0.696	0.393	0
PILRA	0	1.13195	0.245	0.008	0
NAMPT	0	1.35277	0.304	0.048	0
TBXAS1	0	0.730205	0.168	0.024	0
TRBC1	0	-1.75387	0.025	0.28	0
TRBC2	0	-2.00931	0.038	0.455	0
ZYX	0	1.02473	0.311	0.081	0
ZNF467	0	0.625873	0.131	0.013	0
CSF2RA	0	0.930232	0.198	0.011	0
SLC25A6	0	0.562276	0.843	0.756	0
TLR8	0	0.422667	0.073	0.002	0
TMSB4X	0	0.624993	1	0.997	0
AP1S2	0	2.24236	0.749	0.173	0
SAT1	0	2.35346	0.813	0.272	0
CYBB	0	2.31762	0.611	0.055	0
TIMP1	0	1.43603	0.466	0.14	0
CFP	0	2.03571	0.54	0.044	0
MSN	0	0.832368	0.4	0.201	0
RP6-159A1.4	0	0.795168	0.174	0.03	0
IL2RG	0	-1.0616	0.066	0.314	0
RPS4X	0	-0.805771	0.992	0.997	0
ITM2A	0	-0.848703	0.009	0.186	0
IL13RA1	0	0.563386	0.121	0.013	0
SEPT6	0	-0.848942	0.106	0.331	0
FLNA	0	0.853179	0.356	0.146	0
RPL10	0	-0.474251	0.999	0.999	0
CTSB	0	1.24438	0.377	0.092	0
ASAH1	0	1.52433	0.469	0.119	0
ATP6V1B2	0	0.994928	0.257	0.054	0
DPYSL2	0	1.05084	0.261	0.04	0
SARAF	0	-0.786391	0.53	0.732	0
RAB11FIP1	0	0.922053	0.254	0.061	0
EIF4EBP1	0	0.867596	0.263	0.087	0
CEBPD	0	1.77125	0.53	0.071	0
LYN	0	1.12828	0.34	0.082	0
RPS20	0	-0.825409	0.955	0.99	0
SDCBP	0	1.2079	0.451	0.169	0
RPL7	0	-0.346887	0.996	0.996	0
LY96	0	1.17872	0.304	0.045	0
RPL30	0	-0.909482	0.975	0.994	0
KLF10	0	1.29191	0.327	0.059	0
GRINA	0	0.818169	0.205	0.043	0
RPS6	0	-1.03285	0.988	0.998	0
HACD4	0	0.823558	0.27	0.093	0
GLIPR2	0	0.927241	0.305	0.1	0
ZFAND5	0	1.12442	0.36	0.114	0
ANXA1	0	1.12443	0.585	0.276	0
KLF4	0	1.30904	0.309	0.025	0
SLC31A2	0	0.671998	0.141	0.013	0
TLR4	0	0.559716	0.104	0.005	0
MEGF9	0	0.972974	0.206	0.025	0
RPL35	0	-0.48778	0.985	0.994	0
RPL12	0	-0.330035	0.99	0.994	0
NUP214	0	1.5436	0.394	0.053	0
RPL7A	0	-0.474599	0.917	0.965	0
RXRA	0	0.815905	0.171	0.017	0
FCN1	0	3.80534	0.909	0.087	0
IFITM3	0	1.54877	0.354	0.095	0
TALDO1	0	1.12358	0.47	0.199	0
RPLP2	0	-0.627388	0.998	0.998	0
CTSD	0	1.644	0.536	0.16	0
LSP1	0	0.788961	0.565	0.352	0
RHOG	0	0.869031	0.383	0.177	0
TPP1	0	1.10027	0.347	0.091	0
RPL27A	0	-0.698713	0.991	0.997	0
SVIP	0	-0.889297	0.057	0.282	0
CD44	0	1.16952	0.635	0.34	0
SPI1	0	1.77779	0.489	0.063	0
MPEG1	0	1.96791	0.511	0.03	0
MS4A6A	0	2.47473	0.624	0.038	0
MS4A7	0	1.43802	0.284	0.017	0
FTH1	0	2.29432	0.993	0.936	0
AHNAK	0	1.34375	0.462	0.129	0
RTN3	0	0.923035	0.26	0.087	0
COX8A	0	0.851846	0.628	0.385	0
NEAT1	0	2.35756	0.876	0.408	0
MALAT1	0	-1.23705	1	0.999	0
CTSW	0	-1.4108	0.028	0.279	0
CATSPER1	0	0.507162	0.095	0.007	0
GSTP1	0	1.62652	0.8	0.345	0
LAMTOR1	0	0.836366	0.482	0.277	0
KCNE3	0	0.699078	0.134	0.007	0
RPS3	0	-1.06752	0.986	0.997	0
SMCO4	0	0.723886	0.165	0.024	0
CASP1	0	1.12879	0.354	0.085	0
CARD16	0	1.15721	0.439	0.155	0
JAML	0	1.33029	0.43	0.103	0
CD3E	0	-1.91819	0.031	0.449	0
CD3D	0	-2.27463	0.042	0.52	0
CD3G	0	-1.46659	0.014	0.309	0
RPS25	0	-0.958416	0.981	0.995	0
HSPA8	0	-0.860304	0.291	0.529	0
NRGN	0	0.629449	0.124	0.019	0
ETS1	0	-0.888812	0.018	0.195	0
APLP2	0	1.68321	0.555	0.131	0
VIM	0	1.67121	0.904	0.559	0
PLXDC2	0	0.685046	0.139	0.014	0
CCNY	0	0.772256	0.196	0.054	0
RASSF4	0	0.580809	0.123	0.014	0
SRGN	0	1.9695	0.943	0.404	0
C10orf54	0	1.20835	0.521	0.201	0
PSAP	0	2.85247	0.91	0.23	0
SPOCK2	0	-0.86996	0.01	0.18	0
RPS24	0	0.680667	0.998	0.988	0
ENTPD1	0	0.984491	0.21	0.021	0
FAM45A	0	0.839723	0.251	0.091	0
PTPRE	0	1.0853	0.312	0.069	0
CD27	0	-1.29052	0.014	0.291	0
GAPDH	0	1.35154	0.944	0.666	0
CD4	0	1.05879	0.281	0.05	0
TPI1	0	0.764146	0.55	0.34	0
C12orf57	0	-1.01858	0.131	0.417	0
CD163	0	0.710355	0.133	0.005	0
CLEC4A	0	1.1647	0.263	0.017	0
CLEC4E	0	1.03264	0.195	0.005	0
CLEC2D	0	-1.25421	0.038	0.313	0
CD69	0	-0.962577	0.013	0.19	0
CLEC12A	0	1.78381	0.435	0.026	0
CLEC7A	0	2.11041	0.526	0.026	0
PLBD1	0	1.29198	0.262	0.015	0
MGST1	0	0.939667	0.217	0.044	0
LDHB	0	-1.31117	0.277	0.615	0
FGD4	0	0.508152	0.094	0.005	0
LRRK2	0	1.08985	0.221	0.016	0
DAZAP2	0	1.05677	0.608	0.331	0
PFDN5	0	0.555944	0.965	0.931	0
ATP5G2	0	0.78535	0.876	0.715	0
ZNF385A	0	0.794782	0.17	0.013	0
BLOC1S1	0	0.816563	0.49	0.283	0
RPL41	0	-0.388489	1	0.999	0
MYL6	0	0.898213	0.868	0.696	0
LRP1	0	0.987562	0.208	0.012	0
GNS	0	0.82184	0.178	0.023	0
IRAK3	0	0.956802	0.202	0.026	0
LYZ	0	3.62551	0.972	0.402	0
GLIPR1	0	1.24401	0.446	0.122	0
DUSP6	0	0.797983	0.168	0.027	0
BTG1	0	-0.907293	0.664	0.847	0
LTA4H	0	1.58473	0.528	0.143	0
ARPC3	0	0.817471	0.716	0.526	0
ALDH2	0	1.05526	0.237	0.026	0
RPL6	0	-0.542908	0.958	0.988	0
RPLP0	0	-0.691846	0.854	0.946	0
RPL21	0	-0.723476	0.999	0.999	0
TPT1	0	0.36625	0.995	0.987	0
LCP1	0	1.09014	0.529	0.233	0
ITM2B	0	0.929062	0.8	0.618	0
KCTD12	0	1.68367	0.41	0.028	0
TNFSF13B	0	1.68734	0.459	0.056	0
IRS2	0	1.15514	0.263	0.045	0
RNASE6	0	1.63877	0.467	0.067	0
ARHGEF40	0	0.666566	0.118	0.007	0
TRAC	0	-2.43068	0.039	0.527	0
SLC7A7	0	1.34445	0.299	0.012	0
RPS29	0	-1.03837	0.999	0.999	0
PYGL	0	0.621528	0.118	0.017	0
LGALS3	0	1.17717	0.295	0.041	0
SRSF5	0	-0.742336	0.49	0.715	0
NUMB	0	0.787336	0.218	0.064	0
NPC2	0	2.02909	0.716	0.225	0
FOS	0	2.31882	0.783	0.179	0
NDUFB1	0	0.856514	0.645	0.414	0
SERPINA1	0	2.63011	0.647	0.026	0
BCL11B	0	-0.902628	0.007	0.175	0
EVL	0	-1.44946	0.126	0.5	0
WARS	0	0.718681	0.159	0.029	0
TNFAIP2	0	1.07138	0.227	0.013	0
C14orf2	0	1.15719	0.855	0.593	0
CHP1	0	1.04232	0.315	0.086	0
SERF2	0	0.911793	0.972	0.889	0
DMXL2	0	0.895048	0.171	0.009	0
ANXA2	0	1.44884	0.549	0.154	0
RPL4	0	-0.730453	0.865	0.952	0
PKM	0	0.83329	0.457	0.244	0
CTSH	0	0.79384	0.238	0.056	0
RPS17	0	-0.516728	0.98	0.993	0
SEC11A	0	0.930702	0.45	0.224	0
ISG20	0	-1.33837	0.069	0.392	0
IQGAP1	0	1.26385	0.464	0.141	0
FES	0	0.708463	0.163	0.034	0
MSRB1	0	0.919239	0.223	0.042	0
RPS2	0	-0.533297	0.998	0.997	0
TCEB2	0	1.13198	0.803	0.533	0
IL32	0	-2.52607	0.049	0.517	0
CPPED1	0	0.895106	0.195	0.021	0
RPS15A	0	-0.764386	0.994	0.997	0
IGSF6	0	0.991146	0.219	0.012	0
LAT	0	-1.08872	0.029	0.259	0
ALDOA	0	0.829599	0.68	0.48	0
PYCARD	0	1.73883	0.641	0.172	0
ITGAM	0	0.983136	0.212	0.027	0
ITGAX	0	0.508752	0.105	0.011	0
TPPP3	0	0.517546	0.095	0.002	0
ATP6V0D1	0	0.813146	0.26	0.093	0
HSBP1	0	0.883649	0.329	0.136	0
COTL1	0	2.13737	0.851	0.331	0
CRISPLD2	0	0.715413	0.116	0.005	0
CYBA	0	1.30861	0.953	0.728	0
RPL13	0	-0.682401	0.999	0.999	0
SLC43A2	0	0.782731	0.167	0.017	0
ARRB2	0	0.986866	0.399	0.153	0
CXCL16	0	0.642065	0.13	0.007	0
PFN1	0	0.407368	0.927	0.865	0
ASGR1	0	1.18137	0.249	0.013	0
ACAP1	0	-1.12204	0.073	0.353	0
CD68	0	1.6543	0.403	0.021	0
GAS7	0	0.572044	0.112	0.011	0
LGALS9	0	0.969584	0.276	0.078	0
RPL23A	0	-1.04116	0.979	0.995	0
ADAP2	0	0.439793	0.083	0.005	0
EVI2B	0	0.946212	0.576	0.312	0
EVI2A	0	0.826724	0.299	0.113	0
RPL19	0	-0.611334	0.992	0.996	0
CCR7	0	-0.982499	0.007	0.191	0
EIF1	0	0.479173	0.972	0.953	0
RPL27	0	-0.364762	0.973	0.984	0
GRN	0	2.238	0.693	0.105	0
SCPEP1	0	0.947434	0.27	0.076	0
VMP1	0	1.13637	0.347	0.105	0
PECAM1	0	0.970693	0.248	0.051	0
RPL38	0	-0.403737	0.981	0.987	0
CD300E	0	0.971806	0.193	0.008	0
CD300LF	0	0.715187	0.144	0.012	0
TIMP2	0	1.00183	0.217	0.024	0
SLC16A3	0	0.817111	0.191	0.028	0
CD7	0	-1.89343	0.032	0.396	0
SECTM1	0	0.387901	0.072	0.002	0
EMILIN2	0	0.572539	0.113	0.015	0
RAB31	0	1.43152	0.336	0.029	0
FKBP1A	0	1.22302	0.624	0.309	0
SIRPB1	0	0.460029	0.082	0.004	0
RASSF2	0	0.765994	0.184	0.033	0
CD93	0	1.18254	0.242	0.014	0
CST3	0	3.64542	0.969	0.165	0
HCK	0	1.00629	0.23	0.018	0
SAMHD1	0	1.24107	0.464	0.136	0
MAFB	0	0.796435	0.147	0.004	0
CEBPB	0	1.24939	0.461	0.162	0
LINC01272	0	1.53041	0.299	0.012	0
CTSZ	0	1.29863	0.376	0.068	0
ATP5E	0	0.995936	0.976	0.883	0
RPS21	0	-0.723951	0.955	0.989	0
GZMM	0	-1.22431	0.016	0.241	0
CFD	0	2.442	0.659	0.073	0
MIDN	0	0.737739	0.209	0.061	0
RPS15	0	-0.378136	0.997	0.998	0
UQCR11	0	0.718363	0.758	0.586	0
OAZ1	0	1.39381	0.97	0.767	0
AES	0	-1.076	0.19	0.49	0
RPL36	0	-0.547207	0.992	0.995	0
STXBP2	0	1.89146	0.562	0.127	0
RETN	0	1.24074	0.267	0.045	0
MCEMP1	0	0.599031	0.101	0.009	0
RPS28	0	-0.392734	0.998	0.998	0
PRAM1	0	1.05481	0.236	0.027	0
MYO1F	0	0.879477	0.38	0.139	0
C19orf38	0	1.1652	0.263	0.02	0
RAB3D	0	0.804329	0.166	0.019	0
KLF2	0	-0.908302	0.274	0.522	0
PGLS	0	1.06663	0.465	0.2	0
RPL18A	0	-0.44424	0.998	0.997	0
IFI30	0	0.964013	0.205	0.008	0
JUND	0	0.946587	0.36	0.155	0
LRRC25	0	1.05728	0.229	0.013	0
COX6B1	0	0.721651	0.762	0.593	0
TYROBP	0	3.68843	0.987	0.211	0
CAPNS1	0	1.02675	0.354	0.119	0
RASGRP4	0	0.401101	0.079	0.004	0
RPS16	0	-0.398329	0.986	0.991	0
BLVRB	0	1.05174	0.414	0.105	0
RPS19	0	-0.674872	0.997	0.998	0
PLAUR	0	1.22614	0.254	0.017	0
AP2S1	0	1.24702	0.574	0.241	0
C5AR1	0	0.885092	0.161	0.004	0
GLTSCR2	0	-0.940031	0.579	0.819	0
EMP3	0	0.761782	0.68	0.496	0
RPL18	0	-0.542158	0.975	0.989	0
FTL	0	2.66808	0.999	0.963	0
RPL13A	0	-0.726365	0.999	0.999	0
FCGRT	0	1.7966	0.572	0.125	0
NOSIP	0	-1.33517	0.16	0.469	0
CD33	0	0.729309	0.162	0.018	0
SIGLEC14	0	0.523146	0.093	0.008	0
FPR1	0	1.2604	0.252	0.007	0
MYADM	0	0.989419	0.27	0.08	0
OSCAR	0	0.627313	0.12	0.007	0
LILRB3	0	1.09207	0.233	0.01	0
LILRB2	0	1.1671	0.25	0.011	0
LILRA5	0	1.58255	0.334	0.013	0
LILRA2	0	0.792474	0.168	0.012	0
LILRA1	0	0.51802	0.098	0.004	0
LILRB4	0	0.490452	0.105	0.011	0
CTB-61M7.2	0	0.474081	0.076	0.003	0
RPS5	0	-1.06032	0.894	0.981	0
IL17RA	0	0.764811	0.211	0.057	0
CECR1	0	1.03211	0.265	0.043	0
PIK3IP1	0	-1.09662	0.035	0.258	0
HMOX1	0	0.653874	0.127	0.007	0
LGALS2	0	2.51988	0.555	0.024	0
LGALS1	0	2.40493	0.907	0.239	0
RPL3	0	-1.22559	0.977	0.996	0
NFAM1	0	0.611871	0.111	0.005	0
TSPO	0	2.06933	0.83	0.331	0
PLXNB2	0	0.610955	0.127	0.012	0
SCO2	0	0.768041	0.189	0.051	0
TYMP	0	2.40681	0.686	0.093	0
ODF3B	0	0.870733	0.19	0.019	0
ITGB2	0	0.80335	0.522	0.276	0
MT-ND1	0	0.694568	0.973	0.93	0
MT-CO1	0	0.883188	1	0.996	0
MT-CO2	0	0.574475	0.999	0.994	0
MT-CO3	0	0.555101	1	0.996	0
MT-ND3	0	0.534358	0.997	0.99	0
MT-ND4	0	0.367717	0.997	0.991	0
CKAP4	0	0.678474	0.138	0.027	9.22816e-304
RILPL2	0	0.772482	0.256	0.095	1.13281e-303
KLRB1	3.17266e-307	-2.26251	0.031	0.211	5.39637e-303
PTP4A2	2.28382e-306	0.780172	0.518	0.318	3.88455e-302
PSIP1	2.39968e-305	-0.806688	0.084	0.294	4.08162e-301
FOXP1	3.82399e-305	-0.87197	0.187	0.419	6.50422e-301
RPL22	8.76824e-305	-0.384861	0.938	0.967	1.49139e-300
LINC00937	1.2457e-304	0.480003	0.079	0.005	2.1188e-300
FCGR1A	6.4441e-302	0.42002	0.074	0.003	1.09608e-297
MYCL	2.83637e-299	0.373792	0.074	0.004	4.82438e-295
PLEC	1.08128e-298	0.649801	0.161	0.038	1.83915e-294
HLA-E	9.3698e-298	-0.623656	0.658	0.806	1.59371e-293
SIRPA	1.06368e-297	0.452164	0.087	0.008	1.80921e-293
RPL29	1.45469e-297	-0.326663	0.972	0.985	2.47428e-293
NAIP	3.00076e-297	0.626093	0.143	0.03	5.10399e-293
ZDHHC1	1.33612e-295	0.388719	0.071	0.003	2.27261e-291
IFNGR2	1.10196e-294	0.728706	0.223	0.075	1.87432e-290
GPX4	1.19198e-294	0.716251	0.64	0.467	2.02743e-290
SMARCD3	1.7227e-294	0.502332	0.092	0.01	2.93015e-290
APOBR	2.38382e-294	0.570387	0.121	0.02	4.05463e-290
FOLR3	1.11242e-293	0.410786	0.068	0.002	1.89211e-289
SLC15A3	1.24954e-292	0.431244	0.081	0.006	2.12534e-288
HSPA1A	1.65136e-292	0.591351	0.12	0.021	2.80879e-288
TMEM176B	1.45293e-291	0.37568	0.065	0.002	2.47129e-287
EHBP1L1	4.20512e-291	0.679575	0.157	0.038	7.1525e-287
OLIG1	2.37189e-290	0.395339	0.069	0.003	4.03435e-286
CCL5	1.20647e-289	-2.44771	0.034	0.206	2.05208e-285
TNFSF10	6.66009e-289	0.690889	0.192	0.057	1.13281e-284
CD247	2.06124e-287	-0.930045	0.014	0.177	3.50597e-283
PCBP1	2.17809e-287	0.701353	0.598	0.407	3.70471e-283
BATF3	4.5574e-287	0.333103	0.069	0.003	7.75168e-283
SGK1	9.54897e-287	0.529763	0.096	0.011	1.62418e-282
SH2B3	1.58272e-286	0.567783	0.134	0.027	2.69206e-282
ANPEP	1.63001e-286	0.439525	0.072	0.004	2.77248e-282
GABARAP	1.75748e-284	0.610161	0.163	0.042	2.9893e-280
CARS2	1.28792e-281	0.731078	0.175	0.05	2.19062e-277
CMIP	1.50831e-281	0.700422	0.201	0.064	2.56548e-277
H2AFY	5.48322e-281	0.692543	0.464	0.26	9.32641e-277
KIAA0930	6.06234e-281	0.603038	0.156	0.039	1.03114e-276
SNRPN	1.38478e-280	-0.766042	0.054	0.239	2.35537e-276
CD8B	3.2767e-279	-1.10295	0.013	0.172	5.57334e-275
UNC93B1	3.32326e-279	0.595698	0.156	0.039	5.65253e-275
RPL24	9.73276e-279	-0.364884	0.933	0.965	1.65544e-274
TBC1D10C	1.14254e-277	-0.826072	0.106	0.309	1.94335e-273
RTN1	6.79124e-277	0.34419	0.068	0.003	1.15512e-272
METTL9	1.12183e-275	0.864783	0.388	0.211	1.90811e-271
CLTA	7.18627e-274	0.780766	0.341	0.169	1.22231e-269
SLC24A4	2.54161e-272	0.402027	0.07	0.004	4.32303e-268
EVI5	2.68264e-272	0.502448	0.104	0.016	4.56291e-268
CLEC10A	1.71144e-268	0.525755	0.077	0.006	2.91099e-264
EPB41L3	3.33194e-268	0.322536	0.062	0.002	5.6673e-264
GPCPD1	1.62097e-267	0.692402	0.187	0.058	2.75711e-263
TMEM176A	4.39045e-267	0.360169	0.06	0.002	7.46771e-263
TTYH3	5.5333e-267	0.473767	0.096	0.013	9.41159e-263
CCR2	9.01211e-266	0.437737	0.085	0.009	1.53287e-261
HIPK3	1.22741e-264	0.626963	0.142	0.034	2.08769e-260
SPG21	3.52638e-264	0.751343	0.304	0.14	5.99802e-260
SLC8A1	7.70432e-264	0.376467	0.074	0.006	1.31043e-259
NAGA	5.29732e-263	0.540977	0.121	0.024	9.01022e-259
LAPTM5	1.52365e-262	0.578542	0.724	0.566	2.59158e-258
DOCK2	1.41681e-261	0.652432	0.188	0.06	2.40985e-257
MT-ATP6	1.47682e-261	0.354555	0.992	0.983	2.51192e-257
PGK1	5.25924e-261	0.758396	0.417	0.239	8.94545e-257
ATOX1	4.18312e-260	0.746486	0.29	0.131	7.11507e-256
CCDC88A	4.80488e-260	0.625096	0.162	0.046	8.17262e-256
PICALM	3.53055e-259	0.646104	0.167	0.049	6.00511e-255
ADGRE2	3.5593e-259	0.40059	0.075	0.007	6.05402e-255
PADI2	2.09322e-258	0.433451	0.07	0.005	3.56035e-254
HLA-DQB1	3.08755e-257	0.567469	0.413	0.208	5.25162e-253
KCNK6	9.03134e-257	0.544705	0.134	0.031	1.53614e-252
CST7	5.57162e-256	-1.5217	0.019	0.168	9.47677e-252
PIK3AP1	2.42173e-255	0.536264	0.14	0.034	4.11913e-251
C9orf72	1.31301e-254	0.554424	0.132	0.03	2.2333e-250
CIRBP	4.15938e-254	-0.593531	0.512	0.712	7.07468e-250
SCIMP	7.98521e-254	0.432567	0.102	0.017	1.3582e-249
THBS1	1.03223e-253	0.455612	0.065	0.004	1.75573e-249
LILRB1	3.69232e-251	0.424336	0.105	0.018	6.28026e-247
HNRNPA1	6.21696e-251	-0.520211	0.745	0.858	1.05744e-246
AAK1	1.17026e-250	-0.801559	0.128	0.322	1.99049e-246
MT2A	1.27695e-250	0.929717	0.389	0.218	2.17196e-246
ARPC4	1.78067e-250	0.733027	0.458	0.275	3.02874e-246
CD79A	1.12848e-248	-1.3641	0.022	0.171	1.91943e-244
B2M	1.19936e-248	-0.371774	0.999	0.999	2.03999e-244
LINC00861	8.62574e-248	-0.786838	0.015	0.161	1.46715e-243
LAMTOR2	2.28737e-247	0.741343	0.329	0.165	3.89058e-243
RIN2	9.15188e-247	0.344665	0.061	0.003	1.55664e-242
SEMA4A	4.48847e-246	0.418371	0.09	0.013	7.63445e-242
AQP9	1.17255e-245	0.381934	0.055	0.002	1.99439e-241
PLSCR1	1.56477e-245	0.657839	0.176	0.056	2.66152e-241
SLC6A6	2.93214e-244	0.511851	0.108	0.02	4.98728e-240
POLR2L	5.67883e-243	0.65868	0.618	0.451	9.65913e-239
FGD2	2.18928e-242	0.533664	0.139	0.034	3.72375e-238
CMPK1	3.04209e-241	-0.693824	0.232	0.44	5.17428e-237
EIF3E	6.41197e-241	-0.558713	0.651	0.786	1.09061e-236
RHOQ	8.47491e-241	0.48649	0.105	0.019	1.4415e-236
GPAT3	3.08163e-240	0.392564	0.078	0.009	5.24154e-236
ADRBK2	5.05208e-240	0.497531	0.109	0.021	8.59309e-236
HEXB	1.08481e-239	0.670871	0.218	0.084	1.84515e-235
CLEC4D	1.82294e-239	0.341726	0.051	0.001	3.10063e-235
UBB	4.80178e-239	-0.671855	0.436	0.629	8.16735e-235
RORA	1.46864e-238	-0.777761	0.006	0.139	2.49802e-234
PAK1	4.39265e-238	0.580872	0.156	0.046	7.47145e-234
ATP6AP2	1.35687e-237	0.737931	0.355	0.189	2.3079e-233
PNISR	1.77598e-237	-0.63924	0.386	0.591	3.02077e-233
GZMA	2.26661e-237	-1.32536	0.013	0.15	3.85527e-233
CHST15	6.20124e-237	0.360811	0.066	0.005	1.05477e-232
GIMAP7	6.99493e-237	-0.852671	0.125	0.308	1.18977e-232
SNRPD2	1.19825e-236	-0.581013	0.478	0.669	2.0381e-232
LRRFIP1	2.40472e-235	0.712957	0.511	0.338	4.09019e-231
PEBP1	2.51845e-235	-0.713884	0.164	0.357	4.28363e-231
MTPN	2.66079e-235	0.715287	0.35	0.185	4.52574e-231
CYP27A1	4.79563e-234	0.332294	0.051	0.001	8.15689e-230
TCIRG1	1.9196e-233	0.562645	0.156	0.046	3.26504e-229
PLA2G7	3.87389e-233	0.287438	0.049	0.001	6.5891e-229
MAP3K8	5.1189e-233	0.575503	0.2	0.07	8.70673e-229
MAL	1.17227e-232	-0.699765	0.006	0.137	1.99391e-228
PDXK	4.82051e-232	0.615962	0.15	0.043	8.19921e-228
SHTN1	5.25516e-232	0.337246	0.067	0.006	8.93851e-228
NUCB2	8.89837e-232	-0.715004	0.078	0.252	1.51352e-227
CALM1	1.34931e-231	-0.686043	0.402	0.597	2.29505e-227
TM9SF2	2.76805e-231	0.687021	0.224	0.09	4.70817e-227
LINC00877	3.4389e-231	0.326356	0.058	0.003	5.84922e-227
CORO1C	2.94343e-230	0.613188	0.153	0.046	5.00648e-226
COX5B	7.96678e-230	0.616136	0.622	0.474	1.35507e-225
UBE2D1	1.17826e-229	0.633308	0.201	0.073	2.00409e-225
RPL37A	1.75216e-229	-0.260134	0.992	0.994	2.98025e-225
MZT2A	4.36667e-229	-0.662322	0.143	0.335	7.42726e-225
LACTB	1.08316e-228	0.525783	0.129	0.032	1.84234e-224
ATP5L	1.24148e-228	0.432954	0.863	0.788	2.11163e-224
C20orf27	2.06321e-228	0.67014	0.262	0.117	3.50931e-224
MEFV	3.43193e-228	0.325543	0.056	0.003	5.83736e-224
FAM105A	7.13119e-228	0.555974	0.17	0.054	1.21294e-223
SAT2	1.13961e-227	0.664381	0.273	0.123	1.93836e-223
UBXN11	1.69612e-227	0.605194	0.164	0.051	2.88494e-223
DOCK5	1.56707e-226	0.498435	0.108	0.023	2.66543e-222
PRDX2	3.40681e-226	-0.965081	0.106	0.284	5.79464e-222
ALDH3B1	6.68739e-225	0.483114	0.097	0.018	1.13746e-220
TNFRSF1A	9.88647e-225	0.628651	0.176	0.06	1.68159e-220
APAF1	1.39974e-224	0.491278	0.109	0.023	2.38083e-220
TGFB1	9.24584e-224	0.657312	0.281	0.129	1.57263e-219
ALOX5	1.50908e-223	0.479072	0.119	0.028	2.5668e-219
SULT1A1	3.31775e-223	0.570697	0.13	0.034	5.64316e-219
APP	6.46439e-223	0.656385	0.164	0.053	1.09953e-218
RHOB	2.36413e-222	0.467107	0.109	0.023	4.02116e-218
TFEC	2.85511e-222	0.462542	0.091	0.015	4.85625e-218
PCSK7	2.86687e-222	-0.736821	0.129	0.31	4.87625e-218
NACC2	6.89655e-222	0.393983	0.077	0.01	1.17303e-217
RARRES3	1.11858e-221	-0.756925	0.141	0.324	1.9026e-217
SH3YL1	1.32275e-221	-0.671687	0.019	0.154	2.24987e-217
KLF6	1.33259e-221	0.639391	0.405	0.229	2.2666e-217
IL1RN	1.73593e-221	0.337389	0.057	0.003	2.95265e-217
MBD2	2.05729e-221	0.610809	0.162	0.052	3.49925e-217
ATP6V0E1	2.16357e-221	0.638989	0.589	0.436	3.68001e-217
UBE2R2	5.34108e-221	0.675274	0.192	0.071	9.08464e-217
SLC38A1	8.39743e-221	-0.702284	0.034	0.179	1.42832e-216
RP11-362F19.1	1.0941e-220	0.270687	0.048	0.001	1.86096e-216
ADGRE5	1.30257e-220	0.632566	0.242	0.101	2.21555e-216
PRKCB	3.05542e-220	0.643834	0.327	0.164	5.19697e-216
LINC01506	2.52011e-219	0.318605	0.051	0.002	4.28646e-215
LDLRAP1	7.21174e-219	-0.663798	0.021	0.158	1.22664e-214
HOPX	7.37349e-219	-0.952815	0.012	0.141	1.25416e-214
ACAP2	2.34839e-218	0.683043	0.221	0.09	3.99437e-214
HIF1A	1.2911e-217	0.695158	0.204	0.079	2.19603e-213
SNX18	3.34018e-217	0.482002	0.109	0.024	5.68132e-213
MYC	1.14365e-216	-0.738526	0.037	0.183	1.94523e-212
GNAQ	4.79661e-216	0.674756	0.204	0.081	8.15856e-212
C6orf48	6.83709e-216	-0.652782	0.314	0.506	1.16292e-211
EIF4A2	8.02614e-216	-0.611202	0.358	0.557	1.36517e-211
CSTB	4.35934e-215	0.719915	0.452	0.293	7.4148e-211
CREG1	1.41899e-214	0.641786	0.168	0.058	2.41356e-210
SKAP1	1.72335e-214	-0.647031	0.004	0.124	2.93125e-210
RTN4	1.79541e-214	0.69555	0.388	0.228	3.0538e-210
PLEK	5.12529e-214	0.547662	0.24	0.099	8.7176e-210
GNB2L1	8.89568e-214	-0.323292	0.933	0.964	1.51307e-209
CHN2	5.35922e-212	0.410631	0.087	0.015	9.1155e-208
SYK	1.11506e-211	0.573489	0.172	0.059	1.89661e-207
CAST	1.27478e-210	0.673557	0.333	0.177	2.16827e-206
SEPT1	2.1508e-210	-0.679019	0.081	0.244	3.65829e-206
LAMP2	2.42081e-210	0.630848	0.16	0.053	4.11756e-206
MYO9B	3.65224e-209	0.578593	0.165	0.055	6.21209e-205
CACNA2D3	4.26494e-209	0.306779	0.065	0.007	7.25424e-205
PRCP	9.19135e-209	0.546327	0.15	0.047	1.56336e-204
METTL7A	1.73702e-208	0.557131	0.146	0.045	2.95449e-204
HMGN1	2.10498e-208	-0.568903	0.405	0.599	3.58037e-204
FAM120A	2.87752e-208	0.682827	0.219	0.093	4.89437e-204
KIAA0513	4.21161e-208	0.347405	0.066	0.007	7.16352e-204
ARPC5	6.46902e-208	0.630578	0.556	0.401	1.10032e-203
MOB1A	2.89864e-207	0.664327	0.328	0.175	4.9303e-203
IRF2BP2	7.31436e-207	0.690898	0.294	0.15	1.2441e-202
CFL1	1.14766e-206	0.396428	0.844	0.771	1.95205e-202
C3AR1	1.16505e-206	0.30004	0.056	0.004	1.98164e-202
NR4A2	1.34174e-206	0.541974	0.142	0.042	2.28217e-202
CTNNA1	3.09932e-206	0.506877	0.108	0.025	5.27164e-202
CD63	3.85986e-206	0.614231	0.378	0.213	6.56524e-202
SH3BP2	4.7238e-206	0.477343	0.133	0.037	8.03471e-202
SNHG8	4.87874e-206	-0.6524	0.22	0.408	8.29825e-202
HIGD2A	7.40272e-206	0.634695	0.534	0.381	1.25913e-201
BIN1	8.43378e-206	-0.667186	0.047	0.192	1.4345e-201
ATP2B1	1.87763e-205	0.681943	0.261	0.122	3.19366e-201
ZNF106	2.97924e-205	0.63427	0.218	0.091	5.06739e-201
NRG1	3.17982e-205	0.274333	0.044	0.001	5.40855e-201
ARAP1	5.33396e-205	0.495027	0.112	0.027	9.07254e-201
HIST1H4C	7.01845e-205	-1.37156	0.095	0.255	1.19377e-200
HPSE	1.60259e-204	0.346641	0.061	0.006	2.72585e-200
FBP1	1.62587e-204	0.346457	0.083	0.014	2.76544e-200
RNASET2	4.00667e-203	0.632565	0.552	0.406	6.81495e-199
ATP6V1A	2.5152e-201	0.562144	0.136	0.041	4.2781e-197
MAP3K1	3.81187e-201	0.575161	0.169	0.059	6.48361e-197
TPM3	1.48502e-200	0.612931	0.536	0.378	2.52587e-196
SOD1	2.13464e-200	-0.599689	0.241	0.427	3.6308e-196
IFI27L2	2.34871e-200	0.669139	0.303	0.154	3.99491e-196
SORT1	3.00632e-200	0.285797	0.056	0.004	5.11345e-196
C7orf73	1.54813e-199	0.670037	0.388	0.232	2.63321e-195
LMO2	5.29292e-199	0.59607	0.15	0.05	9.00273e-195
NLRP3	6.42758e-199	0.361644	0.067	0.008	1.09327e-194
GAA	2.46628e-198	0.432866	0.097	0.02	4.19489e-194
NCOA4	7.78997e-198	0.685788	0.248	0.117	1.325e-193
ARHGAP26	8.13232e-198	0.451624	0.105	0.024	1.38323e-193
ZFP36	2.29218e-197	0.562562	0.312	0.157	3.89877e-193
STMN3	1.01681e-196	-0.601986	0.026	0.155	1.72948e-192
NKG7	1.12039e-196	-2.40039	0.077	0.22	1.90567e-192
CEBPA	1.39021e-196	0.409179	0.09	0.017	2.36461e-192
SELPLG	5.30806e-196	0.618986	0.244	0.11	9.02847e-192
TNNT1	2.0426e-195	0.323756	0.051	0.003	3.47425e-191
MGAT1	2.31756e-195	0.628651	0.234	0.104	3.94193e-191
PPM1F	1.19111e-194	0.453762	0.106	0.025	2.02596e-190
NFKBIZ	1.79275e-194	0.598913	0.186	0.071	3.04929e-190
ANAPC16	2.06618e-194	-0.563725	0.402	0.59	3.51436e-190
JDP2	2.27035e-194	0.371361	0.067	0.008	3.86164e-190
TMEM91	3.6154e-194	0.510964	0.108	0.026	6.14943e-190
TXK	3.92886e-194	-0.617505	0.005	0.115	6.6826e-190
UQCRQ	4.38339e-194	0.584333	0.558	0.397	7.45571e-190
SNX27	6.61738e-194	0.519845	0.135	0.04	1.12555e-189
GAPT	6.85869e-193	0.523622	0.171	0.061	1.1666e-188
ATP5D	1.12598e-192	0.586767	0.595	0.455	1.91517e-188
ADAMTSL4	1.44721e-192	0.28086	0.051	0.003	2.46156e-188
DAPK1	5.87048e-192	0.407132	0.08	0.014	9.9851e-188
PRKCH	6.83752e-192	-0.632544	0.014	0.131	1.16299e-187
TET2	4.61263e-191	0.453658	0.097	0.021	7.84563e-187
CSF2RB	1.86815e-190	0.452418	0.094	0.02	3.17753e-186
MCTP1	2.09239e-190	0.318298	0.063	0.007	3.55895e-186
FOSB	1.06241e-189	0.623409	0.176	0.066	1.80706e-185
PGAM1	1.17714e-189	0.664423	0.345	0.198	2.0022e-185
BACH1	1.21031e-189	0.461605	0.107	0.027	2.05861e-185
NLRP12	7.38379e-189	0.274604	0.046	0.002	1.25591e-184
SGMS2	8.43104e-189	0.296611	0.049	0.003	1.43403e-184
PRKACA	1.82383e-188	0.443073	0.104	0.025	3.10215e-184
GNG5	2.83388e-188	0.629325	0.416	0.26	4.82014e-184
MYH9	4.25155e-188	0.669787	0.278	0.141	7.23146e-184
MBOAT7	6.72332e-188	0.549215	0.14	0.045	1.14357e-183
BNIP3L	9.27511e-188	0.638086	0.25	0.119	1.5776e-183
MAPKAPK3	2.3774e-187	0.56706	0.179	0.069	4.04372e-183
HCLS1	3.34146e-187	0.654875	0.364	0.214	5.68349e-183
CLTC	3.84834e-187	0.622902	0.172	0.066	6.54565e-183
CAMK4	5.05482e-187	-0.572184	0.003	0.109	8.59775e-183
RP3-525N10.2	5.46844e-187	0.274592	0.043	0.001	9.30127e-183
CEACAM4	1.14896e-186	0.32531	0.063	0.008	1.95426e-182
DDX24	1.58554e-186	-0.605603	0.131	0.298	2.69684e-182
AGO4	8.06072e-186	0.423561	0.089	0.018	1.37105e-181
MS4A1	8.32461e-186	-1.18255	0.027	0.149	1.41593e-181
CD79B	9.87234e-186	-1.16589	0.05	0.182	1.67919e-181
CD55	1.18059e-185	0.656124	0.269	0.134	2.00807e-181
TLR5	2.55399e-185	0.255836	0.045	0.002	4.34408e-181
LPGAT1	5.09886e-185	0.496799	0.131	0.04	8.67265e-181
ACSL1	8.9017e-185	0.440371	0.08	0.014	1.51409e-180
RIN3	9.71114e-185	0.572224	0.177	0.068	1.65177e-180
MXD1	9.76619e-185	0.510501	0.108	0.028	1.66113e-180
RCAN3	2.34071e-184	-0.636877	0.039	0.169	3.98132e-180
ADRBK1	3.62658e-184	0.598407	0.204	0.086	6.16845e-180
QSOX1	6.12064e-184	0.516913	0.112	0.03	1.04106e-179
C20orf24	8.64411e-184	0.655218	0.268	0.135	1.47028e-179
HSPB1	1.23685e-183	-0.619923	0.09	0.242	2.10375e-179
ABHD5	1.35862e-183	0.545215	0.109	0.029	2.31087e-179
TM6SF1	7.63164e-183	0.277337	0.047	0.003	1.29807e-178
PIM2	5.92818e-182	-0.649404	0.029	0.152	1.00832e-177
APOBEC3A	2.66582e-181	0.271657	0.045	0.002	4.5343e-177
TRAT1	5.65198e-181	-0.591197	0.005	0.108	9.61345e-177
ZAP70	8.56971e-181	-0.59244	0.01	0.118	1.45762e-176
ZFHX3	1.51595e-180	0.388507	0.081	0.015	2.57847e-176
LTBR	3.08561e-180	0.368666	0.073	0.012	5.24831e-176
NGFRAP1	3.36987e-180	-0.497387	0.02	0.137	5.73182e-176
DYNLL1	3.51762e-180	0.597787	0.43	0.272	5.98312e-176
ODF2L	2.21676e-179	-0.562131	0.024	0.143	3.77049e-175
ASGR2	2.25883e-179	0.255485	0.044	0.002	3.84204e-175
GDI2	3.74817e-179	0.640515	0.408	0.259	6.37527e-175
HSP90AB1	4.10337e-179	-0.651535	0.323	0.483	6.97941e-175
PARVG	3.18861e-178	0.54808	0.221	0.098	5.42351e-174
NMT2	6.70379e-178	-0.540449	0.004	0.106	1.14025e-173
ACTG1	8.16447e-178	0.404314	0.802	0.7	1.38869e-173
ZSWIM6	8.55819e-178	0.38922	0.084	0.017	1.45566e-173
RNF13	8.74101e-178	0.564822	0.192	0.079	1.48676e-173
VAMP2	4.03863e-176	-0.539713	0.403	0.582	6.86931e-172
COX4I1	1.40999e-175	0.361943	0.891	0.848	2.39825e-171
MGST2	3.01804e-175	0.554248	0.169	0.066	5.13338e-171
ANO6	2.14991e-174	0.406497	0.086	0.018	3.65678e-170
STAC3	2.39007e-174	0.321363	0.069	0.011	4.06527e-170
TMEM205	1.26269e-172	0.614729	0.194	0.084	2.1477e-168
PLPPR2	1.76126e-172	0.305222	0.056	0.006	2.99572e-168
ARHGAP15	3.08495e-172	-0.582993	0.061	0.196	5.24719e-168
NINJ1	3.12691e-172	0.565706	0.188	0.077	5.31857e-168
RP2	3.47304e-172	0.400138	0.083	0.017	5.90729e-168
SMPDL3A	3.93779e-172	0.250728	0.042	0.002	6.69778e-168
WDFY3	5.2026e-172	0.285156	0.049	0.004	8.8491e-168
TNNI2	1.02439e-171	0.291052	0.058	0.007	1.74238e-167
CDKN1A	1.11889e-171	0.280042	0.055	0.006	1.90311e-167
S100B	3.66157e-171	-1.14856	0.031	0.148	6.22796e-167
CDH23	1.57919e-170	0.252479	0.051	0.005	2.68605e-166
LINC00657	1.73859e-170	0.633166	0.205	0.092	2.95716e-166
C15orf39	5.3389e-170	0.401704	0.084	0.018	9.08094e-166
ZDHHC20	6.42819e-170	0.495902	0.12	0.036	1.09337e-165
ADAM15	9.75561e-170	0.461181	0.104	0.028	1.65933e-165
CUX1	1.71571e-169	0.579948	0.158	0.06	2.91825e-165
CD6	1.82275e-169	-0.53442	0.007	0.107	3.10032e-165
ZFP36L1	3.00782e-169	0.679204	0.336	0.195	5.116e-165
CPD	3.2216e-169	0.470022	0.098	0.025	5.47962e-165
LPCAT2	2.15712e-168	0.337878	0.071	0.012	3.66904e-164
PTBP3	2.4608e-168	0.58116	0.188	0.079	4.18558e-164
CDC42EP3	5.93933e-168	0.56569	0.182	0.074	1.01022e-163
ATP1B3	6.57477e-168	0.637092	0.241	0.121	1.1183e-163
ITPRIPL2	1.53216e-167	0.288901	0.05	0.005	2.60604e-163
CD300LB	2.24027e-167	0.265018	0.045	0.003	3.81047e-163
TC2N	2.24461e-167	-0.53906	0.005	0.103	3.81786e-163
TESPA1	8.62864e-167	-0.490222	0.009	0.109	1.46765e-162
DBI	1.23444e-166	0.548774	0.45	0.297	2.09966e-162
RPL36AL	3.54556e-166	-0.426036	0.721	0.834	6.03064e-162
DUSP2	5.36441e-166	-0.949479	0.038	0.156	9.12432e-162
YWHAE	6.73526e-166	0.573456	0.323	0.182	1.1456e-161
TMBIM6	7.00083e-166	0.624792	0.453	0.311	1.19077e-161
MATK	8.1796e-166	-0.594629	0.008	0.107	1.39127e-161
FLT3LG	9.25008e-166	-0.554601	0.013	0.116	1.57335e-161
SLCO3A1	1.31743e-164	0.445686	0.116	0.034	2.24081e-160
MIR22HG	3.14266e-164	0.338498	0.067	0.011	5.34535e-160
F13A1	2.53077e-163	0.274374	0.056	0.007	4.30459e-159
TTC19	3.04624e-163	-0.558422	0.085	0.225	5.18135e-159
RPL17	5.32861e-163	-0.501655	0.443	0.61	9.06343e-159
YBX3	5.34463e-163	0.591165	0.237	0.117	9.09069e-159
OXNAD1	5.47819e-163	-0.523543	0.013	0.114	9.31785e-159
BID	8.19328e-163	0.573368	0.198	0.089	1.3936e-158
TNFAIP8L2	1.33418e-162	0.375932	0.094	0.023	2.2693e-158
ATF7IP2	2.40216e-162	-0.535275	0.056	0.185	4.08583e-158
RASGRP1	3.55261e-162	-0.521817	0.004	0.098	6.04264e-158
TMEM219	6.56583e-162	0.617028	0.344	0.206	1.11678e-157
PRKCD	1.13768e-161	0.391889	0.1	0.027	1.93509e-157
RARA	1.86737e-161	0.432712	0.114	0.034	3.17621e-157
FPR2	2.1811e-161	0.276898	0.041	0.002	3.70984e-157
SNX30	5.063e-161	0.319791	0.062	0.009	8.61166e-157
CDC25B	2.60468e-160	-0.507147	0.013	0.115	4.43031e-156
FAR1	6.34672e-160	0.530436	0.129	0.044	1.07951e-155
CD8A	6.58741e-160	-0.601574	0.006	0.1	1.12045e-155
COMT	1.59704e-159	0.594575	0.236	0.119	2.7164e-155
HERPUD1	4.18334e-159	0.486731	0.346	0.2	7.11545e-155
FKBP11	9.70293e-159	-0.53384	0.023	0.13	1.65037e-154
ATP11A	1.68731e-158	0.406235	0.091	0.023	2.86995e-154
TRABD2A	1.437e-157	-0.535362	0.011	0.109	2.44419e-153
ACSL4	1.46571e-157	0.433471	0.089	0.022	2.49302e-153
RNPEP	1.83621e-157	0.476335	0.135	0.048	3.12322e-153
KLRD1	1.508e-156	-1.04645	0.008	0.101	2.56496e-152
CDC42	1.54981e-156	0.483362	0.66	0.547	2.63608e-152
BIN2	1.55307e-156	-0.623539	0.145	0.294	2.64161e-152
GCC2	1.76506e-156	-0.566743	0.067	0.196	3.0022e-152
ATM	2.27352e-156	-0.589113	0.136	0.286	3.86702e-152
GSTO1	3.98334e-156	0.61776	0.248	0.131	6.77526e-152
TIAM1	4.22682e-156	0.345174	0.075	0.015	7.1894e-152
CRIP1	5.21798e-156	0.675565	0.292	0.161	8.87526e-152
PBXIP1	9.42241e-156	-0.536413	0.035	0.149	1.60266e-151
SRSF8	1.23551e-155	-0.531379	0.078	0.212	2.10148e-151
RPS6KA4	1.65685e-155	0.420553	0.114	0.035	2.81813e-151
PRDX5	1.70116e-155	0.602087	0.407	0.27	2.8935e-151
CX3CR1	2.64061e-155	0.29349	0.076	0.016	4.49141e-151
AQP3	3.32005e-155	-0.495594	0.005	0.097	5.64708e-151
FUS	4.19172e-155	-0.539091	0.274	0.442	7.12969e-151
CYFIP1	6.05495e-155	0.334031	0.066	0.012	1.02989e-150
KDM1B	1.10659e-154	0.347347	0.072	0.014	1.8822e-150
H3F3B	2.00386e-154	0.250718	0.935	0.901	3.40837e-150
CMC1	1.09326e-153	-1.49052	0.058	0.177	1.85953e-149
AC092580.4	1.28458e-153	-0.596441	0.004	0.094	2.18494e-149
EIF4EBP2	1.3145e-153	0.592626	0.205	0.096	2.23583e-149
STK17B	1.35885e-153	0.564638	0.424	0.275	2.31128e-149
TPD52	5.52956e-153	-0.47421	0.01	0.104	9.40523e-149
CCND3	1.28909e-152	-0.552694	0.221	0.381	2.19261e-148
BEX2	1.50478e-152	-0.454551	0.008	0.101	2.55948e-148
GMFG	3.09482e-152	0.472563	0.699	0.596	5.26397e-148
LINC00936	3.83584e-152	0.496508	0.148	0.056	6.52438e-148
CLMN	8.47309e-152	0.291154	0.052	0.006	1.44119e-147
PTPRJ	2.26323e-151	0.33003	0.07	0.013	3.84953e-147
DOK3	2.28025e-151	0.442455	0.093	0.025	3.87848e-147
SULF2	1.51077e-150	0.48662	0.183	0.078	2.56968e-146
CTSA	1.71114e-150	0.581146	0.188	0.085	2.91048e-146
DENND5A	1.88378e-150	0.381571	0.085	0.021	3.20411e-146
MYL12A	2.00616e-150	-0.478277	0.591	0.733	3.41228e-146
NBEAL2	2.16087e-150	0.395117	0.083	0.02	3.67542e-146
PRF1	4.26103e-150	-0.858035	0.004	0.092	7.24759e-146
SUPT4H1	4.54335e-150	0.563681	0.283	0.158	7.72778e-146
ATP6V1F	5.69442e-150	0.57008	0.413	0.278	9.68564e-146
NUCKS1	2.14894e-149	-0.600352	0.177	0.326	3.65514e-145
SELM	2.70663e-149	-0.520695	0.018	0.116	4.60371e-145
NAPRT	2.88214e-149	0.583935	0.211	0.102	4.90224e-145
DDX6	3.40161e-149	-0.569112	0.145	0.293	5.78579e-145
SYNE2	5.62714e-149	-0.528102	0.004	0.091	9.5712e-145
VAMP3	9.2716e-149	0.459309	0.124	0.042	1.57701e-144
LEPROTL1	1.35837e-148	-0.598977	0.171	0.319	2.31046e-144
PIM1	2.76807e-148	-0.483677	0.035	0.146	4.70821e-144
IER5	6.08622e-148	0.47525	0.128	0.045	1.03521e-143
PQLC3	6.76547e-148	0.474479	0.18	0.078	1.15074e-143
ST13	2.67086e-147	-0.523841	0.283	0.444	4.54286e-143
METRNL	3.45817e-147	0.313034	0.076	0.017	5.882e-143
HK2	3.84454e-147	0.315492	0.057	0.008	6.53918e-143
GNB2	1.57244e-146	0.585588	0.319	0.191	2.67456e-142
GNB4	1.78e-146	0.41768	0.095	0.027	3.02759e-142
PTPN4	1.9855e-146	-0.512661	0.022	0.122	3.37713e-142
NDUFA11	2.20445e-146	0.543294	0.502	0.369	3.74954e-142
VASP	5.66826e-146	0.555554	0.285	0.159	9.64114e-142
MILR1	5.97016e-146	0.278331	0.066	0.012	1.01546e-141
MOB3A	1.35688e-145	0.482942	0.148	0.057	2.30792e-141
JOSD2	1.8093e-145	0.493441	0.162	0.067	3.07744e-141
ST3GAL6	2.02037e-145	0.313981	0.064	0.012	3.43645e-141
NAAA	3.58641e-145	0.48748	0.18	0.079	6.10012e-141
FHIT	1.02006e-144	-0.495685	0.016	0.111	1.73502e-140
TRGC2	1.38948e-144	-0.726394	0.005	0.091	2.36337e-140
ARPC2	3.38315e-144	0.408084	0.716	0.638	5.7544e-140
LAT2	5.99564e-144	0.498729	0.186	0.084	1.0198e-139
NCF4	6.10851e-144	0.510518	0.137	0.052	1.039e-139
SFT2D1	2.18863e-143	0.547495	0.274	0.153	3.72265e-139
CHMP4B	3.55414e-143	0.572462	0.279	0.158	6.04524e-139
OPTN	1.83662e-142	-0.436027	0.006	0.091	3.1239e-138
ENY2	6.83296e-142	0.564583	0.351	0.222	1.16222e-137
POLR2J3	8.90584e-142	-0.553854	0.192	0.341	1.51479e-137
SFXN1	1.2751e-141	-0.420043	0.014	0.106	2.16882e-137
ANXA2R	1.63875e-141	-0.500295	0.026	0.126	2.78735e-137
AGPAT2	7.08614e-141	0.467644	0.135	0.051	1.20528e-136
VMA21	1.05247e-140	0.55178	0.212	0.106	1.79015e-136
CTSC	1.16494e-140	0.50653	0.235	0.12	1.98145e-136
FUOM	1.2172e-140	0.450679	0.126	0.045	2.07034e-136
EEF2	3.41286e-140	-0.368194	0.737	0.833	5.80493e-136
PTPN18	3.79188e-140	0.491968	0.193	0.089	6.44961e-136
VAMP5	4.18012e-140	0.618485	0.27	0.151	7.10997e-136
PLP2	5.65822e-140	0.590308	0.39	0.262	9.62406e-136
PCBP2	2.37163e-139	0.511162	0.567	0.445	4.0339e-135
ARID3A	1.26532e-138	0.422982	0.118	0.041	2.15219e-134
DUSP3	1.98597e-138	0.326886	0.069	0.015	3.37793e-134
ASCL2	2.91052e-138	0.293008	0.075	0.017	4.95051e-134
TESC	3.17594e-138	0.505927	0.125	0.046	5.40195e-134
CD300A	1.37334e-137	0.293479	0.094	0.027	2.33591e-133
IGHD	1.64781e-137	-0.948302	0.009	0.094	2.80276e-133
RP11-1143G9.4	1.82373e-137	0.399903	0.097	0.029	3.10199e-133
HSD17B11	2.79745e-137	0.586782	0.386	0.258	4.75818e-133
DSE	3.95129e-137	0.291985	0.063	0.012	6.72075e-133
DOK2	4.85416e-137	0.422026	0.256	0.131	8.25644e-133
PELI1	6.11821e-137	0.39296	0.092	0.026	1.04065e-132
FAM107B	1.12319e-136	-0.548375	0.1	0.23	1.91043e-132
LYAR	1.32769e-136	-0.727452	0.083	0.204	2.25827e-132
LAPTM4A	4.07868e-136	0.566255	0.308	0.185	6.93743e-132
TRMT1	4.74491e-136	0.570213	0.195	0.094	8.07063e-132
STMN1	6.15855e-136	-0.798047	0.08	0.201	1.04751e-131
SH2D1A	1.2287e-135	-0.490113	0.003	0.081	2.0899e-131
CKLF	1.52026e-135	0.575303	0.377	0.249	2.5858e-131
PLD3	6.32125e-135	0.504275	0.176	0.08	1.07518e-130
ATG16L2	6.77728e-135	0.452385	0.13	0.049	1.15275e-130
NDUFB7	1.06259e-134	0.514954	0.448	0.318	1.80736e-130
NDUFA2	3.00027e-134	0.578517	0.383	0.259	5.10316e-130
COX7B	8.46707e-134	0.525852	0.515	0.394	1.44016e-129
NDUFB5	9.50123e-134	0.568564	0.322	0.201	1.61606e-129
SEC62	1.40327e-133	-0.494019	0.299	0.46	2.38682e-129
ARID5B	1.87088e-133	-0.510692	0.013	0.099	3.18218e-129
BIRC3	2.38781e-133	-0.623498	0.033	0.131	4.06143e-129
CCL4	2.44062e-133	-1.11371	0.017	0.105	4.15126e-129
SPTSSA	3.44992e-133	0.532155	0.159	0.07	5.86797e-129
SERPINB6	3.61434e-133	0.512094	0.232	0.121	6.14762e-129
NOP10	3.6586e-133	0.544098	0.407	0.274	6.22291e-129
KLRG1	7.32043e-133	-0.609953	0.007	0.087	1.24513e-128
MYD88	7.4473e-133	0.370868	0.109	0.036	1.26671e-128
CAPZA2	1.49371e-132	0.573743	0.306	0.187	2.54064e-128
ROGDI	3.35929e-132	0.488093	0.128	0.049	5.71382e-128
STX10	6.87697e-132	0.56092	0.224	0.118	1.1697e-127
BCL2A1	8.6153e-132	0.482856	0.131	0.05	1.46538e-127
DAPP1	1.07384e-131	0.415215	0.134	0.051	1.8265e-127
IKZF3	2.23203e-131	-0.467343	0.007	0.087	3.79647e-127
SEC14L1	2.77665e-131	0.461632	0.125	0.047	4.72281e-127
TUBA1A	8.24314e-131	0.576324	0.274	0.159	1.40208e-126
MAP3K3	1.24428e-130	0.367338	0.09	0.026	2.1164e-126
NAP1L4	2.29185e-130	-0.426563	0.055	0.166	3.8982e-126
SEPT7	3.319e-130	-0.495677	0.242	0.394	5.6453e-126
OAS1	4.48208e-130	0.265405	0.062	0.012	7.62357e-126
LASP1	4.60855e-130	0.497889	0.174	0.079	7.83868e-126
TECR	4.71614e-130	-0.47496	0.098	0.225	8.02168e-126
GRB2	5.55601e-130	0.539923	0.277	0.16	9.45021e-126
NCKAP1L	1.23792e-129	0.499021	0.204	0.101	2.10558e-125
MAPK1	1.78958e-129	0.496908	0.195	0.095	3.0439e-125
TBC1D9	1.98123e-129	0.291401	0.06	0.012	3.36987e-125
LTB4R	2.93463e-129	0.386775	0.093	0.028	4.99151e-125
CACNA2D4	8.35767e-129	0.286494	0.069	0.016	1.42156e-124
PSMB3	1.98323e-128	0.567015	0.355	0.234	3.37327e-124
PPP1R9B	5.43715e-128	0.382196	0.094	0.029	9.24805e-124
DENND2D	6.1546e-128	-0.473472	0.026	0.12	1.04684e-123
RCBTB2	7.59385e-128	0.363028	0.094	0.028	1.29164e-123
RNASE2	1.74032e-127	0.369784	0.109	0.037	2.96012e-123
IL6R	2.9754e-127	0.438368	0.137	0.055	5.06086e-123
WSB1	3.59667e-127	0.544533	0.293	0.175	6.11758e-123
TMEM127	4.71354e-127	0.369137	0.089	0.026	8.01726e-123
CCNG1	5.53689e-127	-0.447788	0.086	0.206	9.41769e-123
PTPN6	6.74628e-127	0.517466	0.339	0.213	1.14748e-122
GRAP2	7.6208e-127	-0.423689	0.004	0.079	1.29622e-122
GNB1	7.95357e-127	0.527158	0.201	0.102	1.35282e-122
POMP	1.05514e-126	0.505397	0.427	0.298	1.79469e-122
MGAT4A	1.21181e-126	-0.517605	0.076	0.192	2.06117e-122
SUN2	1.94817e-126	-0.523568	0.097	0.22	3.31364e-122
CD96	4.04273e-126	-0.420583	0.005	0.079	6.87628e-122
RIC3	8.78421e-126	-0.401791	0.002	0.074	1.49411e-121
PTPN12	1.54103e-125	0.386754	0.105	0.036	2.62114e-121
STAT2	1.69218e-125	0.427772	0.118	0.043	2.87822e-121
HN1	1.71891e-125	0.550589	0.247	0.139	2.92369e-121
HHEX	1.75784e-125	0.471283	0.176	0.082	2.9899e-121
IMPDH1	1.85008e-125	0.431932	0.127	0.049	3.14681e-121
PLXNC1	5.91651e-125	0.358788	0.072	0.018	1.00634e-120
FAM91A1	1.3583e-124	0.417459	0.112	0.04	2.31033e-120
AGFG1	2.06549e-124	0.425436	0.096	0.031	3.5132e-120
ABLIM1	2.45195e-124	-0.39829	0.007	0.083	4.17053e-120
NADK	7.3437e-124	0.48459	0.138	0.057	1.24909e-119
PRDX3	1.03346e-123	0.543252	0.223	0.121	1.75782e-119
TXNIP	1.35287e-123	-0.452241	0.637	0.751	2.30109e-119
TNFRSF25	1.85731e-123	-0.405361	0.012	0.093	3.15909e-119
FMNL1	2.01363e-123	0.495203	0.312	0.189	3.42498e-119
SMAP2	3.86164e-123	0.525121	0.296	0.179	6.56826e-119
RGCC	3.90091e-123	-0.43056	0.027	0.118	6.63506e-119
SCAND1	4.27315e-123	0.552419	0.389	0.268	7.2682e-119
SCGB3A1	6.27909e-123	-0.474685	0.017	0.1	1.06801e-118
PREX1	9.8526e-123	0.398288	0.122	0.046	1.67583e-118
MAP3K2	1.78918e-122	0.453717	0.148	0.064	3.04322e-118
SLC25A5	1.99324e-122	0.463509	0.467	0.332	3.3903e-118
HSPE1	3.16956e-122	-0.506631	0.175	0.309	5.3911e-118
SCARB2	3.20599e-122	0.343389	0.077	0.021	5.45307e-118
MPHOSPH8	3.39735e-122	-0.476432	0.142	0.275	5.77855e-118
VPREB3	6.68409e-122	-0.630117	0.005	0.077	1.1369e-117
SSR3	6.73642e-122	0.53606	0.258	0.15	1.1458e-117
BASP1	2.47394e-121	0.431437	0.103	0.036	4.20792e-117
MANBA	4.24553e-121	0.391068	0.095	0.031	7.22122e-117
SCML4	5.04194e-121	-0.388902	0.002	0.073	8.57584e-117
NDUFS7	5.19444e-121	0.540696	0.348	0.231	8.83522e-117
CTNNB1	8.35756e-121	0.541974	0.252	0.142	1.42154e-116
SAMSN1	9.86198e-121	0.500714	0.163	0.074	1.67742e-116
LINC01550	1.17873e-120	-0.404773	0.004	0.075	2.0049e-116
ATP6V0E2	1.65652e-120	-0.426111	0.017	0.1	2.81758e-116
GSN	2.0113e-120	0.345192	0.109	0.039	3.42102e-116
KIF13A	2.08218e-120	0.34897	0.066	0.016	3.54157e-116
SUSD3	2.55679e-120	-0.419876	0.014	0.094	4.34885e-116
PRKAR1A	4.68281e-120	0.500409	0.259	0.147	7.96499e-116
PTPN7	9.17167e-120	-0.414099	0.023	0.11	1.56001e-115
IRF5	1.24128e-119	0.320822	0.075	0.02	2.11129e-115
WDR83OS	3.61638e-119	0.526264	0.396	0.276	6.1511e-115
PARP1	6.99151e-119	-0.437912	0.078	0.19	1.18919e-114
TNRC6B	2.51793e-118	-0.525263	0.234	0.375	4.28274e-114
NDUFS6	3.55281e-118	0.510647	0.353	0.234	6.04298e-114
USP3	5.95934e-118	0.469842	0.163	0.075	1.01362e-113
GABPB1-AS1	6.89964e-118	-0.512503	0.071	0.18	1.17356e-113
ATG3	1.48736e-117	0.522947	0.229	0.128	2.52985e-113
YWHAB	1.7966e-117	0.460295	0.52	0.399	3.05584e-113
SLFN5	1.98196e-117	-0.491422	0.024	0.109	3.37111e-113
NAE1	6.88368e-117	-0.38068	0.036	0.13	1.17085e-112
MLLT3	7.89645e-117	-0.307033	0.009	0.083	1.34311e-112
AKIRIN2	9.64673e-117	0.458154	0.153	0.069	1.64081e-112
TBCC	1.57714e-116	-0.446337	0.055	0.157	2.68256e-112
JUN	1.7163e-116	-0.660028	0.096	0.211	2.91926e-112
TOM1	2.96728e-116	0.361571	0.084	0.025	5.04704e-112
NAA38	5.81859e-116	0.490856	0.377	0.253	9.89684e-112
SERPINB8	5.86446e-116	0.323402	0.07	0.018	9.97486e-112
PSEN1	9.34235e-116	0.36704	0.102	0.035	1.58904e-111
PEA15	1.44414e-115	0.298188	0.073	0.02	2.45634e-111
PHC2	1.44806e-115	0.393221	0.08	0.024	2.463e-111
PLCB2	1.47057e-115	0.354357	0.104	0.037	2.50129e-111
RPA2	1.74427e-115	-0.416943	0.056	0.158	2.96683e-111
TRPS1	1.84626e-115	0.33034	0.076	0.021	3.14031e-111
RALB	2.10631e-115	0.362604	0.103	0.037	3.58262e-111
MED10	2.38474e-115	-0.431951	0.1	0.217	4.0562e-111
PELI2	4.78851e-115	0.26858	0.051	0.009	8.14477e-111
POU2F2	5.24911e-115	0.447032	0.24	0.131	8.92821e-111
RNF181	5.78257e-115	0.530036	0.257	0.152	9.83558e-111
PDCD4	9.69534e-115	-0.480095	0.128	0.252	1.64908e-110
TLN1	1.12895e-114	0.497634	0.24	0.137	1.92023e-110
TK2	1.6938e-114	0.31513	0.065	0.016	2.88099e-110
PHF1	2.17866e-114	-0.403009	0.023	0.107	3.70569e-110
UBE2E2	3.04638e-114	0.32703	0.098	0.034	5.18159e-110
WDR26	3.7477e-114	0.401025	0.115	0.044	6.37446e-110
PSTPIP1	1.05489e-113	0.454691	0.159	0.073	1.79426e-109
HNRNPA0	1.54937e-113	-0.446812	0.26	0.399	2.63532e-109
ANKRD13D	1.5727e-113	0.452977	0.138	0.059	2.675e-109
DHRS4L2	2.24556e-113	0.465645	0.154	0.071	3.81948e-109
GYG1	2.48942e-113	0.441043	0.13	0.054	4.23426e-109
CANX	4.56637e-113	0.526767	0.298	0.189	7.76693e-109
JAK2	6.92743e-113	0.309674	0.065	0.016	1.17829e-108
SH3BGRL	9.36057e-113	0.52274	0.4	0.287	1.59214e-108
PET100	1.08682e-112	0.522331	0.419	0.301	1.84857e-108
STAT4	1.23571e-112	-0.405116	0.004	0.072	2.10182e-108
RASSF3	1.4398e-112	0.486502	0.213	0.113	2.44896e-108
CENPK	4.62478e-112	-0.270158	0.009	0.081	7.86629e-108
CPM	4.89141e-112	0.256352	0.056	0.012	8.3198e-108
DNAJC9	8.28798e-112	-0.342382	0.027	0.112	1.4097e-107
GZMK	9.74668e-112	-0.722702	0.005	0.072	1.65781e-107
RGL4	1.3219e-111	-0.380876	0.011	0.083	2.24842e-107
HMGB1	2.13072e-111	-0.517256	0.648	0.739	3.62415e-107
RP11-291B21.2	2.42684e-111	-0.448227	0.003	0.069	4.12782e-107
RBPJ	4.2548e-111	0.509717	0.214	0.118	7.23699e-107
TSC22D3	1.15734e-110	-0.467057	0.47	0.604	1.96851e-106
ARRB1	1.48396e-110	0.310962	0.074	0.021	2.52407e-106
BRK1	1.50932e-110	0.462132	0.506	0.398	2.56721e-106
SETD7	2.42291e-110	0.250786	0.051	0.01	4.12113e-106
ISCU	2.97219e-110	-0.432731	0.195	0.329	5.05539e-106
CAPZA1	4.10178e-110	0.497891	0.389	0.272	6.97672e-106
TNRC6C	5.05912e-110	-0.38926	0.022	0.103	8.60506e-106
PRR13	7.31098e-110	0.474967	0.507	0.393	1.24353e-105
SEC61B	1.04568e-109	0.521681	0.453	0.337	1.7786e-105
DENND6B	1.24638e-109	0.274291	0.063	0.016	2.11996e-105
UQCRC1	2.33208e-109	0.513737	0.225	0.128	3.96663e-105
TFDP2	4.31296e-109	-0.329585	0.02	0.099	7.33591e-105
LIPE-AS1	4.78635e-109	0.38537	0.09	0.03	8.1411e-105
IGF2R	8.19043e-109	0.335384	0.082	0.025	1.39311e-104
SLC2A6	1.41221e-108	0.288435	0.072	0.02	2.40204e-104
UPP1	2.03012e-108	0.422425	0.163	0.077	3.45304e-104
TCEA1	2.24582e-108	-0.432497	0.168	0.297	3.81992e-104
LFNG	2.33082e-108	0.282939	0.067	0.018	3.9645e-104
VAPA	2.52717e-108	0.523295	0.377	0.266	4.29846e-104
NCR3	4.45546e-108	-0.446389	0.005	0.07	7.57829e-104
CD320	7.21919e-108	-0.338077	0.018	0.095	1.22791e-103
RAP2B	7.46764e-108	0.476857	0.195	0.103	1.27017e-103
PER1	1.16727e-107	0.378399	0.083	0.027	1.98541e-103
NSG1	2.55818e-107	-0.372534	0.003	0.066	4.3512e-103
SEC61G	2.65019e-107	0.474158	0.508	0.402	4.50771e-103
SNX3	4.50243e-107	0.464391	0.515	0.406	7.65818e-103
NUDT3	6.54346e-107	0.489618	0.184	0.096	1.11298e-102
FRMD4B	7.78077e-107	0.306792	0.061	0.015	1.32343e-102
TGOLN2	9.21071e-107	0.509181	0.269	0.165	1.56665e-102
IRF8	9.3461e-107	0.653209	0.17	0.083	1.58968e-102
GNLY	1.52234e-106	-2.7848	0.087	0.184	2.58935e-102
TMC8	1.65463e-106	-0.43448	0.063	0.162	2.81435e-102
RP11-138A9.2	2.81451e-106	-0.477405	0.021	0.099	4.7872e-102
APBA2	3.59338e-106	-0.351944	0.002	0.064	6.11199e-102
GATA3	1.43688e-105	-0.366817	0.002	0.064	2.444e-101
ITK	2.52305e-105	-0.366222	0.005	0.07	4.29145e-101
EIF3M	2.67874e-105	0.487744	0.458	0.349	4.55627e-101
TOMM7	3.12464e-105	-0.30793	0.811	0.87	5.3147e-101
RCN2	6.22601e-105	-0.393135	0.068	0.168	1.05898e-100
PRKAG2	8.00689e-105	0.430732	0.141	0.063	1.36189e-100
SYNGR2	3.13631e-104	0.475436	0.222	0.126	5.33456e-100
ANP32E	3.19932e-104	-0.395898	0.073	0.177	5.44172e-100
LITAF	3.36992e-104	-0.508864	0.177	0.301	5.7319e-100
INSR	3.92758e-104	0.445485	0.099	0.037	6.68042e-100
RAB27A	4.5226e-104	0.474646	0.159	0.077	7.69249e-100
RASGEF1B	5.285e-104	0.322047	0.07	0.02	8.98926e-100
VPS35	5.51434e-104	0.498147	0.23	0.134	9.37933e-100
TBL1X	9.82299e-104	0.336517	0.077	0.024	1.67079e-99
ARGLU1	2.95065e-103	-0.434518	0.28	0.419	5.01876e-99
GZMH	7.99131e-103	-0.841365	0.008	0.072	1.35924e-98
ATP5J2	9.11936e-103	0.460187	0.489	0.38	1.55111e-98
TAF7	1.18692e-102	-0.399148	0.106	0.218	2.01883e-98
PA2G4	1.46029e-102	-0.44051	0.18	0.302	2.4838e-98
WAS	1.54437e-102	0.451728	0.262	0.158	2.62681e-98
ADCY7	1.62864e-102	0.377428	0.112	0.045	2.77016e-98
DPEP2	1.70838e-102	0.396292	0.123	0.052	2.90579e-98
C1orf56	7.89527e-102	-0.595853	0.238	0.369	1.34291e-97
BLVRA	8.90636e-102	0.444525	0.125	0.055	1.51488e-97
PRRG4	1.52733e-101	0.254079	0.045	0.008	2.59783e-97
TRAF5	2.37702e-101	-0.370661	0.012	0.079	4.04308e-97
ZNF516	6.45318e-101	0.270588	0.052	0.012	1.09762e-96
THEM4	9.55417e-101	-0.336863	0.015	0.085	1.62507e-96
DNAJB1	1.11302e-100	-0.397787	0.06	0.155	1.89314e-96
SPTLC2	1.91862e-100	0.427769	0.115	0.048	3.26338e-96
GM2A	1.92302e-100	0.265927	0.054	0.012	3.27086e-96
ENO1	4.60031e-100	0.400935	0.466	0.342	7.82467e-96
RP11-108M9.4	5.06164e-100	0.366525	0.12	0.051	8.60935e-96
MARCH2	5.80262e-100	0.321913	0.095	0.035	9.86967e-96
SIT1	5.85749e-100	-0.37607	0.018	0.09	9.963e-96
SUPT3H	1.8624e-99	-0.351223	0.01	0.076	3.16776e-95
ALDH1A1	1.98851e-99	0.473112	0.084	0.029	3.38225e-95
REEP5	3.49407e-99	0.46902	0.22	0.126	5.94306e-95
IL18	3.81147e-99	0.326513	0.073	0.023	6.48293e-95
KLRF1	4.07943e-99	-0.756733	0.009	0.073	6.93871e-95
G6PD	5.57716e-99	0.442972	0.138	0.064	9.48619e-95
TNFAIP8	7.35191e-99	-0.437441	0.11	0.218	1.25049e-94
TSEN54	8.10275e-99	-0.35734	0.02	0.092	1.3782e-94
MRPL23	9.29553e-99	0.519049	0.279	0.18	1.58108e-94
FBLN5	1.00515e-98	-0.3405	0.003	0.062	1.70966e-94
AGTPBP1	1.43679e-98	0.359985	0.095	0.035	2.44383e-94
AMPD2	1.91322e-98	0.355718	0.089	0.032	3.2542e-94
HMOX2	2.43373e-98	-0.391945	0.038	0.12	4.13954e-94
PLXND1	2.50396e-98	0.362995	0.084	0.029	4.25898e-94
HCST	3.32944e-98	0.286423	0.681	0.549	5.66305e-94
TIMM8B	3.81491e-98	0.502134	0.259	0.162	6.48878e-94
RP11-660L16.2	3.9793e-98	-0.3444	0.017	0.087	6.76839e-94
SGK3	4.80222e-98	0.327683	0.08	0.026	8.1681e-94
BUB3	5.00945e-98	-0.3852	0.109	0.219	8.52058e-94
DNAJC19	8.29158e-98	-0.37447	0.086	0.189	1.41031e-93
SAMD3	9.73617e-98	-0.389831	0.003	0.061	1.65603e-93
UQCRH	1.26211e-97	0.390623	0.63	0.523	2.14673e-93
H2AFJ	1.28825e-97	0.509	0.179	0.096	2.19119e-93
DCK	1.92217e-97	-0.395586	0.111	0.221	3.26942e-93
CHST12	1.98293e-97	-0.407353	0.037	0.119	3.37277e-93
OAZ2	2.05421e-97	0.457848	0.189	0.102	3.494e-93
CDC42SE2	4.36665e-97	-0.417397	0.178	0.3	7.42723e-93
BOLA3	5.2013e-97	-0.331861	0.032	0.112	8.84689e-93
RNH1	6.46754e-97	0.468853	0.286	0.183	1.10006e-92
ABI3	7.94786e-97	0.272218	0.112	0.045	1.35185e-92
MTMR3	8.12073e-97	0.29288	0.058	0.015	1.38125e-92
RAB10	1.07655e-96	0.472911	0.183	0.099	1.8311e-92
PHPT1	1.25313e-96	0.494791	0.263	0.166	2.13145e-92
PLEKHB2	1.36563e-96	0.413495	0.143	0.068	2.32279e-92
BANK1	1.47709e-96	-0.532941	0.021	0.091	2.51238e-92
GTF3A	5.00698e-96	-0.416336	0.279	0.403	8.51637e-92
RP11-620J15.3	5.37505e-96	-0.397469	0.026	0.102	9.14242e-92
NPL	5.43435e-96	0.337519	0.064	0.018	9.24329e-92
ADAM10	7.12273e-96	0.433827	0.157	0.078	1.2115e-91
MIS18BP1	8.9752e-96	0.452464	0.2	0.112	1.52659e-91
LY9	1.04176e-95	-0.341028	0.007	0.068	1.77193e-91
ARSD	3.26219e-95	0.254752	0.054	0.013	5.54866e-91
SRGAP2B	3.30373e-95	0.274065	0.066	0.019	5.61932e-91
ANKRD12	4.6944e-95	-0.438578	0.186	0.305	7.98471e-91
PNN	4.81623e-95	-0.415924	0.163	0.28	8.19192e-91
FYB	4.83438e-95	0.348104	0.512	0.376	8.2228e-91
RHOF	8.08628e-95	-0.454599	0.075	0.169	1.3754e-90
MZT2B	8.87324e-95	-0.372669	0.394	0.521	1.50925e-90
HNRNPDL	9.15296e-95	-0.364664	0.436	0.566	1.55683e-90
RNF126	2.0966e-94	-0.379366	0.071	0.165	3.56611e-90
G0S2	2.56316e-94	0.440049	0.058	0.016	4.35969e-90
PLEKHA1	3.02864e-94	-0.430286	0.029	0.105	5.15142e-90
RP11-295G20.2	3.2207e-94	0.277958	0.052	0.012	5.47809e-90
FKBP15	6.25499e-94	0.299114	0.073	0.023	1.06391e-89
SSR1	7.6421e-94	0.476688	0.271	0.174	1.29985e-89
LY6E	8.58042e-94	-0.321726	0.217	0.349	1.45944e-89
C12orf65	8.59139e-94	-0.298878	0.012	0.077	1.46131e-89
ARHGAP27	9.31728e-94	0.307862	0.087	0.031	1.58478e-89
PDP1	1.0502e-93	0.25869	0.061	0.017	1.78629e-89
UBE2D2	1.37144e-93	-0.379123	0.269	0.402	2.33268e-89
SKP1	1.9617e-93	-0.350261	0.431	0.564	3.33666e-89
BCL2	3.85715e-93	-0.333723	0.015	0.08	6.56062e-89
ORMDL3	5.25859e-93	-0.320715	0.01	0.072	8.94434e-89
FAM134B	1.00754e-92	-0.323945	0.008	0.068	1.71372e-88
CCPG1	1.01102e-92	0.394274	0.117	0.051	1.71965e-88
TMEM14C	1.11947e-92	0.382627	0.305	0.196	1.90411e-88
SOAT1	2.30299e-92	0.375021	0.095	0.037	3.91716e-88
CSGALNACT2	3.99129e-92	0.361898	0.102	0.041	6.78879e-88
P2RX5	4.00133e-92	-0.369689	0.012	0.074	6.80586e-88
SLC25A3	7.05579e-92	0.430495	0.493	0.384	1.20012e-87
ACER3	1.12324e-91	0.28243	0.07	0.022	1.91052e-87
DNAJC4	1.59735e-91	0.44693	0.184	0.101	2.71694e-87
BNIP3	2.05723e-91	-0.285719	0.017	0.084	3.49914e-87
TRIOBP	2.49233e-91	0.346217	0.081	0.029	4.23921e-87
CFAP36	2.82386e-91	-0.275392	0.01	0.072	4.8031e-87
NFKBIA	2.87656e-91	0.47675	0.346	0.239	4.89274e-87
TMEM156	3.45413e-91	-0.353657	0.018	0.085	5.87513e-87
TYMS	3.79915e-91	-0.314766	0.01	0.072	6.46197e-87
UBR4	4.0934e-91	0.422734	0.106	0.045	6.96246e-87
TMBIM4	4.66714e-91	0.477644	0.279	0.181	7.93835e-87
ZNHIT1	6.44413e-91	0.476489	0.312	0.214	1.09608e-86
KIAA0125	7.23472e-91	-0.375011	0.015	0.081	1.23055e-86
S1PR4	8.64857e-91	-0.386667	0.122	0.231	1.47103e-86
BTN3A2	9.48355e-91	-0.404373	0.076	0.17	1.61306e-86
SPOPL	1.04595e-90	0.256184	0.055	0.014	1.77905e-86
RNF141	2.50287e-90	0.358038	0.105	0.043	4.25714e-86
C1QBP	2.72005e-90	-0.411566	0.181	0.294	4.62653e-86
TNRC18	4.12817e-90	0.368039	0.085	0.031	7.02161e-86
NOP58	4.35986e-90	-0.323321	0.055	0.142	7.41568e-86
ATP6AP1	8.07075e-90	0.426183	0.143	0.07	1.37275e-85
FAM102A	2.16496e-89	-0.30738	0.005	0.06	3.68237e-85
DICER1	5.98575e-89	0.407723	0.129	0.061	1.01812e-84
SERPINF1	7.1598e-89	0.33983	0.044	0.009	1.21781e-84
SLC36A4	8.28686e-89	0.334737	0.087	0.033	1.40951e-84
CD40LG	9.285e-89	-0.304782	0.004	0.058	1.57929e-84
RNF135	1.0133e-88	0.32006	0.082	0.03	1.72353e-84
BST2	1.05809e-88	0.433404	0.295	0.194	1.7997e-84
AC013461.1	1.89669e-88	0.365296	0.085	0.032	3.22608e-84
ARL4C	2.15053e-88	-0.52057	0.105	0.201	3.65784e-84
XRN2	2.20593e-88	0.485918	0.245	0.155	3.75206e-84
TMIGD2	3.21935e-88	-0.355159	0.018	0.083	5.47579e-84
CHMP7	4.39536e-88	-0.351394	0.028	0.099	7.47607e-84
IL10RB	4.8542e-88	0.404168	0.137	0.066	8.2565e-84
TRIB2	4.94927e-88	-0.26766	0.007	0.064	8.41821e-84
TET3	5.66214e-88	0.259566	0.05	0.012	9.63073e-84
TMEM120A	6.09902e-88	0.282764	0.07	0.023	1.03738e-83
PYHIN1	8.84451e-88	-0.35948	0.002	0.053	1.50436e-83
TAGLN2	9.59936e-88	0.557564	0.4	0.306	1.63276e-83
ZNF22	1.2123e-87	-0.323758	0.06	0.147	2.062e-83
DENND3	2.36405e-87	0.263388	0.062	0.018	4.02101e-83
ZNF75A	2.43894e-87	-0.340503	0.026	0.095	4.14839e-83
IL16	3.16629e-87	-0.446908	0.094	0.188	5.38554e-83
TNFRSF13C	3.28441e-87	-0.389843	0.006	0.061	5.58646e-83
SSR2	3.30621e-87	-0.363883	0.377	0.509	5.62353e-83
ARF3	4.09548e-87	0.408417	0.139	0.069	6.96601e-83
SPIDR	5.70797e-87	0.326832	0.072	0.024	9.70868e-83
CCND2	6.36611e-87	-0.280238	0.027	0.098	1.08281e-82
POLR2C	1.42241e-86	-0.331243	0.052	0.134	2.41937e-82
SLC25A45	1.52803e-86	-0.385325	0.036	0.11	2.59903e-82
SPCS3	1.56172e-86	0.458053	0.229	0.14	2.65633e-82
RP5-1171I10.5	1.7051e-86	0.408759	0.402	0.294	2.9002e-82
MBNL1	4.39929e-86	0.456755	0.378	0.274	7.48275e-82
BCAS4	4.40981e-86	-0.301	0.009	0.067	7.50064e-82
FAM159A	4.4457e-86	-0.289972	0.002	0.053	7.56169e-82
COL4A3BP	4.68741e-86	0.327797	0.086	0.033	7.97282e-82
DDX3X	5.41589e-86	0.48189	0.337	0.239	9.2119e-82
FGFBP2	5.42011e-86	-0.676727	0.005	0.058	9.21907e-82
FCER1A	5.53091e-86	0.410685	0.059	0.017	9.40753e-82
SSFA2	9.2461e-86	0.31892	0.075	0.026	1.57267e-81
MAP3K11	9.77733e-86	0.392148	0.119	0.055	1.66303e-81
SF3B5	1.09063e-85	0.442767	0.399	0.299	1.85504e-81
SMAGP	1.24946e-85	-0.376903	0.03	0.101	2.12521e-81
GRAMD1A	1.33101e-85	-0.35581	0.047	0.126	2.26391e-81
NPTN	1.50785e-85	0.391661	0.125	0.058	2.56469e-81
TRDC	2.69593e-85	-0.669308	0.005	0.057	4.58552e-81
RAE1	2.89135e-85	0.387205	0.099	0.042	4.91789e-81
PIK3R1	3.08488e-85	-0.391261	0.046	0.125	5.24707e-81
OSBPL11	3.28217e-85	0.27871	0.072	0.024	5.58264e-81
RABGAP1L	3.53226e-85	0.39119	0.13	0.062	6.00801e-81
MFSD14B	3.8262e-85	0.418967	0.113	0.052	6.50798e-81
PCNP	5.08022e-85	-0.373462	0.164	0.276	8.64094e-81
ZFYVE16	1.48216e-84	0.272498	0.064	0.02	2.521e-80
IFITM1	2.09125e-84	-0.294727	0.003	0.054	3.557e-80
ARPC5L	3.28427e-84	-0.386699	0.072	0.16	5.58622e-80
CHRM3-AS2	3.64879e-84	-0.290266	0.004	0.056	6.20623e-80
EPHX2	5.64395e-84	-0.2731	0.002	0.051	9.59979e-80
SRP9	5.92908e-84	-0.374819	0.263	0.382	1.00848e-79
PRMT1	6.10071e-84	-0.321975	0.072	0.161	1.03767e-79
NDRG1	8.97902e-84	0.27855	0.073	0.025	1.52724e-79
IRF7	9.96617e-84	0.598563	0.119	0.055	1.69515e-79
NDUFA5	1.22033e-83	-0.36145	0.121	0.222	2.07566e-79
MEF2A	1.37342e-83	0.334142	0.103	0.044	2.33605e-79
C14orf1	1.87529e-83	-0.27853	0.027	0.095	3.18967e-79
KIF2A	2.36013e-83	-0.304905	0.024	0.09	4.01434e-79
AC013264.2	3.41187e-83	-0.302642	0.002	0.052	5.80324e-79
SRSF7	3.55883e-83	-0.386425	0.232	0.349	6.05321e-79
THOC3	5.49796e-83	-0.273272	0.031	0.101	9.35147e-79
PPDPF	5.75328e-83	-0.353765	0.438	0.562	9.78575e-79
SQRDL	7.27858e-83	0.377448	0.13	0.063	1.23801e-78
OAF	1.20644e-82	0.283899	0.059	0.018	2.05203e-78
GALK1	2.23743e-82	0.308814	0.086	0.034	3.80564e-78
RENBP	3.32153e-82	0.273432	0.065	0.021	5.6496e-78
TMEM63A	3.61702e-82	-0.3548	0.029	0.098	6.15219e-78
COX5A	3.90292e-82	0.396772	0.357	0.252	6.63848e-78
OFD1	5.63311e-82	-0.312046	0.056	0.138	9.58136e-78
LINC00926	6.0682e-82	-0.434212	0.011	0.067	1.03214e-77
LRBA	6.5169e-82	-0.258403	0.019	0.081	1.10846e-77
CTDNEP1	1.02012e-81	0.438788	0.152	0.081	1.73512e-77
PPTC7	1.33957e-81	0.303864	0.086	0.034	2.27847e-77
COPE	1.4028e-81	0.428083	0.39	0.293	2.38603e-77
SSH2	1.69602e-81	0.409039	0.139	0.07	2.88476e-77
GPR183	1.70395e-81	-0.416975	0.078	0.164	2.89825e-77
EREG	1.74444e-81	0.376194	0.07	0.024	2.96711e-77
FAM96A	1.79703e-81	0.45215	0.224	0.14	3.05657e-77
LRRN3	2.79428e-81	-0.303161	0.003	0.052	4.75279e-77
AC006129.2	4.16735e-81	-0.297518	0.005	0.055	7.08825e-77
ASF1A	5.98074e-81	-0.297128	0.034	0.104	1.01726e-76
SFT2D2	6.58862e-81	0.374833	0.126	0.061	1.12066e-76
ROMO1	6.63775e-81	0.472831	0.331	0.238	1.12901e-76
RRBP1	6.84405e-81	0.359931	0.11	0.05	1.16411e-76
KIAA1033	7.29896e-81	0.379372	0.131	0.064	1.24148e-76
SNHG7	1.10176e-80	-0.376075	0.118	0.217	1.87398e-76
ADAM17	1.96377e-80	0.405157	0.139	0.07	3.34018e-76
TIMM13	2.04681e-80	0.429643	0.309	0.212	3.48142e-76
COX11	2.23812e-80	-0.293792	0.041	0.115	3.80681e-76
SLC2A3	2.38457e-80	0.395245	0.1	0.043	4.05592e-76
IMMP1L	2.47693e-80	-0.260378	0.02	0.082	4.21302e-76
PPP1R2	4.20802e-80	-0.398794	0.183	0.291	7.15741e-76
DNMT1	4.21486e-80	-0.28363	0.055	0.136	7.16906e-76
STRBP	8.89349e-80	-0.273327	0.016	0.075	1.51269e-75
GPATCH4	1.2079e-79	-0.267105	0.028	0.095	2.05452e-75
IL10RA	1.33013e-79	0.334522	0.197	0.111	2.26242e-75
EIF4E2	1.34493e-79	0.410999	0.163	0.09	2.28759e-75
ILF3-AS1	1.92671e-79	-0.37473	0.068	0.151	3.27713e-75
KIAA0101	2.56446e-79	-0.575172	0.032	0.099	4.36189e-75
IFT57	2.78663e-79	-0.318582	0.026	0.091	4.73978e-75
TXN	2.90363e-79	0.434023	0.345	0.243	4.93879e-75
TRIM8	2.94814e-79	0.334136	0.115	0.053	5.01449e-75
HOOK3	3.2292e-79	0.37755	0.121	0.058	5.49254e-75
MSRB2	3.49284e-79	0.417609	0.114	0.054	5.94098e-75
CTBP2	5.23226e-79	0.361924	0.089	0.037	8.89955e-75
UNC119	5.49572e-79	0.299119	0.127	0.061	9.34768e-75
NQO2	8.94232e-79	0.413398	0.136	0.07	1.521e-74
NDUFA13	1.3979e-78	0.44532	0.36	0.267	2.37769e-74
ATP5F1	1.73564e-78	0.453131	0.34	0.246	2.95215e-74
RBX1	2.04098e-78	0.421765	0.408	0.309	3.47151e-74
ABHD14A	3.25868e-78	-0.288516	0.024	0.088	5.54269e-74
RBL2	3.71302e-78	-0.375014	0.085	0.173	6.31547e-74
CWF19L2	7.21277e-78	-0.354338	0.065	0.146	1.22682e-73
N4BP2L2	7.25756e-78	-0.352976	0.346	0.469	1.23444e-73
EIF5B	9.63878e-78	-0.35075	0.168	0.276	1.63946e-73
SATB1	1.19383e-77	-0.355235	0.075	0.161	2.03059e-73
CAP1	1.39988e-77	0.420913	0.416	0.321	2.38106e-73
LPAR6	1.5236e-77	0.285599	0.099	0.042	2.59149e-73
GPATCH8	3.05395e-77	-0.342909	0.073	0.156	5.19447e-73
TMEM258	1.21606e-76	0.36926	0.541	0.45	2.06839e-72
RAN	1.40263e-76	-0.423603	0.265	0.368	2.38573e-72
PITPNA-AS1	1.45736e-76	-0.260141	0.016	0.073	2.47882e-72
RBBP7	1.49035e-76	-0.28401	0.069	0.154	2.53493e-72
DUSP23	1.83471e-76	0.414365	0.168	0.095	3.12066e-72
SYTL1	2.06019e-76	-0.374943	0.083	0.169	3.50417e-72
PRNP	2.60878e-76	0.410912	0.139	0.072	4.43727e-72
CAT	5.19098e-76	0.414837	0.212	0.131	8.82934e-72
TSEN34	7.2187e-76	0.403117	0.131	0.067	1.22783e-71
HIPK2	9.62693e-76	0.356258	0.102	0.045	1.63744e-71
TMC6	9.82813e-76	-0.349242	0.09	0.178	1.67167e-71
GPR171	1.12086e-75	-0.277006	0.002	0.047	1.90647e-71
LIPA	2.36223e-75	0.348004	0.129	0.064	4.01792e-71
LEPROT	3.65556e-75	0.427959	0.17	0.098	6.21775e-71
INPPL1	3.76852e-75	0.257688	0.056	0.017	6.40988e-71
SLC15A4	4.69679e-75	0.292253	0.077	0.029	7.98877e-71
CD47	5.07901e-75	-0.38634	0.204	0.31	8.63889e-71
WHSC1L1	8.16103e-75	-0.334305	0.113	0.208	1.38811e-70
EML4	9.32094e-75	-0.376189	0.067	0.147	1.5854e-70
FAM46A	9.96574e-75	0.285945	0.093	0.04	1.69507e-70
SLC38A2	1.90495e-74	0.469839	0.215	0.136	3.24014e-70
PADI4	2.40924e-74	0.345761	0.072	0.027	4.09788e-70
C16orf72	2.60855e-74	0.377016	0.125	0.062	4.43689e-70
SIRPG	2.74945e-74	-0.250982	0.002	0.046	4.67654e-70
MED13L	4.51375e-74	0.376378	0.113	0.054	7.67744e-70
AK5	4.71937e-74	-0.255701	0.002	0.046	8.02717e-70
JMJD1C	5.20597e-74	0.435274	0.197	0.118	8.85483e-70
RP11-138A9.1	5.48602e-74	-0.331612	0.017	0.072	9.33117e-70
MOB1B	6.39849e-74	0.258625	0.057	0.018	1.08832e-69
LINC00869	6.96563e-74	-0.331508	0.027	0.09	1.18478e-69
CYB5R4	9.7104e-74	0.352827	0.136	0.071	1.65164e-69
XRRA1	1.56542e-73	-0.330562	0.052	0.125	2.66263e-69
UBL5	1.929e-73	0.364252	0.601	0.53	3.28104e-69
SPINK2	2.77998e-73	-0.40127	0.01	0.06	4.72847e-69
CFAP97	2.87808e-73	-0.273065	0.032	0.096	4.89532e-69
BBX	5.29683e-73	-0.350311	0.078	0.16	9.00938e-69
RALGPS2	6.12688e-73	-0.308768	0.01	0.061	1.04212e-68
VCL	6.19625e-73	0.344562	0.112	0.053	1.05392e-68
RP11-664D1.1	8.98085e-73	-0.25047	0.002	0.045	1.52755e-68
CHCHD5	9.2233e-73	0.425872	0.217	0.137	1.56879e-68
STX12	1.0371e-72	0.285981	0.088	0.037	1.764e-68
RAB8B	1.1074e-72	0.317781	0.092	0.039	1.88358e-68
IVNS1ABP	1.4149e-72	0.426716	0.133	0.07	2.4066e-68
ADPGK	1.7141e-72	0.41429	0.177	0.104	2.91552e-68
KLF11	3.13053e-72	0.269836	0.064	0.022	5.32471e-68
LYRM7	3.63639e-72	-0.26374	0.031	0.095	6.18514e-68
MRPL1	5.21825e-72	-0.271518	0.05	0.123	8.87573e-68
CCT3	5.25648e-72	-0.306733	0.096	0.183	8.94074e-68
TLE4	6.13876e-72	0.411751	0.237	0.152	1.04414e-67
KRT10	6.75665e-72	-0.312111	0.244	0.36	1.14924e-67
CDK6	7.38601e-72	-0.27026	0.026	0.086	1.25629e-67
NDUFB2	1.2381e-71	0.386378	0.48	0.393	2.10588e-67
WDR54	1.25824e-71	-0.270591	0.027	0.088	2.14014e-67
XIST	1.43612e-71	0.391414	0.511	0.424	2.44269e-67
ARL6IP4	1.62028e-71	0.354438	0.581	0.503	2.75593e-67
CALCOCO2	2.18613e-71	0.377151	0.151	0.083	3.71838e-67
ADD3	2.35352e-71	-0.358247	0.161	0.262	4.0031e-67
PRKACB	2.53782e-71	-0.294122	0.038	0.105	4.31658e-67
ABHD2	3.04844e-71	0.342364	0.083	0.034	5.1851e-67
HEBP2	4.32502e-71	0.426097	0.167	0.098	7.35642e-67
RCOR1	5.51367e-71	0.296299	0.069	0.025	9.37819e-67
BTK	1.10246e-70	0.34716	0.114	0.056	1.87517e-66
AGPAT3	1.39025e-70	0.268292	0.066	0.024	2.36468e-66
PPM1K	1.68436e-70	-0.320986	0.061	0.136	2.86492e-66
PDE7A	1.83748e-70	-0.299827	0.043	0.112	3.12537e-66
ZMIZ1	1.93247e-70	0.266632	0.061	0.021	3.28693e-66
BLK	3.1808e-70	-0.306451	0.006	0.052	5.41023e-66
TMEM123	3.29279e-70	-0.342681	0.267	0.38	5.6007e-66
AKTIP	3.72416e-70	-0.285733	0.014	0.067	6.33442e-66
NIPAL3	3.84687e-70	-0.259766	0.014	0.066	6.54314e-66
SPON2	5.13097e-70	-0.599728	0.012	0.062	8.72727e-66
ZFAS1	5.4136e-70	0.307297	0.682	0.603	9.20799e-66
NOL7	7.54956e-70	-0.314408	0.099	0.185	1.2841e-65
EIF3K	7.9222e-70	0.307164	0.649	0.591	1.34749e-65
MRPS31	7.97287e-70	-0.262331	0.037	0.103	1.35611e-65
CCSER2	9.5982e-70	-0.335063	0.033	0.095	1.63256e-65
EPB41L4A-AS1	1.27407e-69	-0.318883	0.107	0.196	2.16707e-65
BEST1	1.78346e-69	0.270145	0.064	0.023	3.03349e-65
SHKBP1	1.94708e-69	0.397676	0.194	0.119	3.3118e-65
NDFIP1	2.54671e-69	-0.381892	0.19	0.29	4.33169e-65
RPN1	3.3754e-69	0.436726	0.169	0.1	5.74122e-65
PDLIM1	5.62504e-69	-0.294402	0.026	0.085	9.56762e-65
TAF1D	7.35703e-69	-0.322463	0.119	0.21	1.25136e-64
SLC12A6	8.07204e-69	0.409683	0.114	0.057	1.37297e-64
NMRK1	1.0648e-68	-0.286077	0.03	0.091	1.81112e-64
BACH2	1.13937e-68	-0.252031	0.003	0.045	1.93795e-64
CLUAP1	1.50201e-68	-0.250013	0.009	0.057	2.55477e-64
DDX18	1.83269e-68	-0.329943	0.171	0.272	3.11723e-64
MOSPD2	1.83431e-68	0.265502	0.055	0.018	3.11998e-64
TTC7A	1.99091e-68	0.278653	0.065	0.024	3.38635e-64
GNB5	2.92678e-68	-0.268279	0.011	0.06	4.97817e-64
PTEN	7.89227e-68	0.403255	0.244	0.162	1.3424e-63
FAM49B	9.32276e-68	0.378224	0.385	0.292	1.58571e-63
SBF2	2.09637e-67	0.262251	0.081	0.034	3.56572e-63
TCL1A	3.57587e-67	-0.570938	0.012	0.061	6.0822e-63
RP4-594I10.3	3.94018e-67	-0.260108	0.008	0.054	6.70185e-63
LSM6	5.52146e-67	0.459877	0.295	0.214	9.39145e-63
PRR4	8.92288e-67	-0.271853	0.027	0.085	1.51769e-62
PTTG1	9.22508e-67	-0.253871	0.018	0.071	1.56909e-62
IL2RB	1.12079e-66	-0.330785	0.004	0.045	1.90635e-62
CAPN2	1.70413e-66	0.339666	0.181	0.107	2.89855e-62
ANP32A	2.46771e-66	0.430248	0.284	0.201	4.19733e-62
CD24	3.19923e-66	-0.343879	0.005	0.048	5.44157e-62
ZCCHC11	4.97588e-66	-0.285155	0.039	0.103	8.46347e-62
ATP2A2	5.06754e-66	0.334222	0.083	0.036	8.61937e-62
SP1	5.39623e-66	0.320651	0.081	0.035	9.17845e-62
TSPYL2	6.57856e-66	-0.304361	0.02	0.073	1.11895e-61
RASA3	1.50878e-65	-0.25846	0.02	0.074	2.56629e-61
SORL1	1.5267e-65	0.397816	0.219	0.141	2.59676e-61
LYL1	1.70933e-65	0.395172	0.182	0.112	2.90739e-61
ST3GAL1	4.83386e-65	-0.274178	0.04	0.104	8.22192e-61
BNIP2	5.58904e-65	0.420328	0.217	0.142	9.5064e-61
SON	7.62115e-65	-0.297133	0.382	0.496	1.29628e-60
HDDC2	8.34517e-65	-0.299708	0.096	0.179	1.41943e-60
CBX4	8.36087e-65	0.295069	0.074	0.03	1.4221e-60
ZRANB2	1.03111e-64	-0.286408	0.12	0.21	1.75381e-60
CTBS	1.0786e-64	0.322812	0.102	0.049	1.83459e-60
RBM3	1.24797e-64	0.3271	0.558	0.478	2.12267e-60
ERGIC2	1.26986e-64	-0.276026	0.052	0.12	2.15991e-60
TAOK1	1.34255e-64	0.327345	0.1	0.048	2.28354e-60
POLR3GL	1.58245e-64	-0.299951	0.117	0.205	2.6916e-60
NEDD8	2.39927e-64	0.364057	0.485	0.404	4.08091e-60
YWHAQ	2.92783e-64	-0.333758	0.143	0.234	4.97994e-60
KDM7A	2.96169e-64	0.27056	0.074	0.03	5.03753e-60
PRPF38B	4.21952e-64	-0.33154	0.208	0.311	7.17699e-60
ST8SIA4	4.316e-64	0.25533	0.07	0.028	7.34108e-60
TTC3	4.45695e-64	-0.313145	0.154	0.248	7.58083e-60
ZNF131	4.60788e-64	-0.259696	0.048	0.115	7.83755e-60
SF1	4.65739e-64	-0.308142	0.291	0.401	7.92176e-60
IK	5.71286e-64	-0.312514	0.125	0.213	9.717e-60
RASAL3	1.17348e-63	-0.3209	0.045	0.108	1.99597e-59
COX6C	1.26706e-63	-0.261681	0.513	0.626	2.15514e-59
CD151	1.43114e-63	0.316725	0.09	0.042	2.43423e-59
TRMT13	1.65018e-63	-0.255498	0.027	0.082	2.80678e-59
RP11-386I14.4	1.78664e-63	0.440041	0.136	0.076	3.0389e-59
TARSL2	2.54121e-63	-0.253149	0.023	0.077	4.32234e-59
KIF22	4.88041e-63	0.408379	0.145	0.083	8.30109e-59
ZBTB20	6.22261e-63	-0.283828	0.027	0.082	1.0584e-58
DDIT4	6.56936e-63	-0.419952	0.104	0.182	1.11738e-58
CD22	6.94889e-63	-0.300221	0.007	0.049	1.18194e-58
PAK2	8.26177e-63	0.39923	0.23	0.153	1.40524e-58
RBM38	1.27645e-62	-0.260785	0.034	0.094	2.17112e-58
IMPDH2	1.55605e-62	-0.272942	0.084	0.162	2.64669e-58
BIRC2	2.64236e-62	0.370581	0.162	0.095	4.49439e-58
BLOC1S4	2.90763e-62	-0.294663	0.062	0.131	4.94559e-58
TUBB	6.94367e-62	-0.603697	0.175	0.258	1.18105e-57
FAM101B	8.44204e-62	0.379	0.109	0.055	1.43591e-57
SUMO2	8.84888e-62	0.303422	0.627	0.555	1.50511e-57
AC090498.1	1.0883e-61	-0.291387	0.4	0.511	1.8511e-57
HM13	2.24798e-61	0.379284	0.167	0.101	3.82359e-57
RAB7A	2.85492e-61	0.403397	0.269	0.191	4.85594e-57
CHMP2A	2.8763e-61	0.432368	0.246	0.171	4.89231e-57
PPP2CB	2.92698e-61	0.265504	0.061	0.023	4.9785e-57
AGO1	3.3112e-61	0.26683	0.071	0.029	5.63202e-57
PABPN1	4.12967e-61	0.419803	0.232	0.158	7.02416e-57
OGFR	4.61824e-61	0.354172	0.147	0.084	7.85517e-57
SUSD6	5.05049e-61	0.256959	0.075	0.032	8.59038e-57
FCER2	5.43748e-61	-0.334006	0.006	0.046	9.24861e-57
APOBEC3G	5.53843e-61	-0.343863	0.038	0.097	9.42032e-57
SYNRG	8.76397e-61	-0.292729	0.049	0.113	1.49066e-56
PDE3B	8.99966e-61	-0.300088	0.031	0.087	1.53075e-56
COX6A1	9.28485e-61	0.334268	0.5	0.416	1.57926e-56
PDCD6IP	1.35898e-60	0.37597	0.145	0.084	2.31149e-56
ERCC1	1.87221e-60	0.381573	0.17	0.105	3.18444e-56
CCNG2	3.31537e-60	0.28433	0.105	0.052	5.63912e-56
LMO4	3.40295e-60	0.356055	0.131	0.073	5.78808e-56
TRIP12	5.03612e-60	0.360097	0.118	0.063	8.56594e-56
CCDC66	5.19076e-60	-0.268534	0.058	0.125	8.82897e-56
AZI2	5.3276e-60	0.370617	0.103	0.052	9.06171e-56
FAM110A	5.86854e-60	0.256576	0.078	0.034	9.98179e-56
ARHGEF1	5.96575e-60	-0.353132	0.121	0.202	1.01472e-55
CKS1B	6.47903e-60	-0.282914	0.047	0.109	1.10202e-55
FBL	6.6034e-60	-0.308508	0.24	0.339	1.12317e-55
EPN1	7.68148e-60	0.340092	0.12	0.064	1.30654e-55
CCT2	1.16421e-59	-0.273394	0.088	0.164	1.98021e-55
SLC25A24	1.59706e-59	0.280946	0.078	0.034	2.71645e-55
ATF4	1.65925e-59	0.42062	0.268	0.192	2.82221e-55
ORAI3	1.7782e-59	0.268206	0.084	0.038	3.02454e-55
CYFIP2	2.01007e-59	-0.302963	0.042	0.101	3.41892e-55
RAB34	2.61991e-59	0.279068	0.084	0.038	4.45621e-55
FAM215B	3.47155e-59	-0.304656	0.057	0.122	5.90476e-55
SNAP23	3.65253e-59	0.365271	0.192	0.122	6.21259e-55
CPEB4	4.73385e-59	0.291228	0.076	0.033	8.05181e-55
KLF7	5.28953e-59	0.264377	0.07	0.029	8.99696e-55
STK4	5.48636e-59	-0.321819	0.256	0.356	9.33175e-55
TOPORS-AS1	5.66791e-59	-0.268096	0.073	0.145	9.64056e-55
HIPK1	6.6014e-59	0.375983	0.121	0.066	1.12283e-54
THUMPD3-AS1	7.0785e-59	-0.301207	0.08	0.152	1.20398e-54
OSTF1	8.73444e-59	0.336332	0.292	0.206	1.48564e-54
MIF	1.11877e-58	-0.294895	0.175	0.267	1.90292e-54
TMEM30A	1.17355e-58	0.323816	0.124	0.067	1.9961e-54
TXNDC17	1.33335e-58	0.386256	0.176	0.111	2.26789e-54
HAX1	1.33366e-58	-0.265765	0.102	0.182	2.26842e-54
PNPLA6	1.48354e-58	0.26843	0.077	0.034	2.52335e-54
SH2D2A	1.50564e-58	-0.260291	0.005	0.043	2.56094e-54
RP11-160E2.6	1.94298e-58	0.335883	0.11	0.057	3.30482e-54
MIB2	2.30787e-58	-0.302082	0.037	0.094	3.92545e-54
ADIPOR1	3.11363e-58	0.382552	0.142	0.083	5.29598e-54
ATPIF1	3.18627e-58	-0.359821	0.274	0.37	5.41953e-54
PRMT2	3.62103e-58	-0.372698	0.192	0.28	6.159e-54
FNDC3B	4.74012e-58	0.268962	0.059	0.023	8.06246e-54
HDAC1	5.16687e-58	-0.263683	0.097	0.175	8.78832e-54
ETS2	5.37228e-58	0.297262	0.079	0.036	9.13772e-54
CMTM7	5.92304e-58	0.339848	0.202	0.131	1.00745e-53
PLD4	6.83423e-58	0.399015	0.073	0.031	1.16243e-53
DYNLT1	8.525e-58	0.39455	0.216	0.144	1.45002e-53
STAT6	1.08705e-57	0.31442	0.124	0.067	1.84896e-53
PPP3CC	1.21506e-57	-0.281961	0.03	0.083	2.06669e-53
PLPP5	1.63487e-57	-0.334087	0.032	0.087	2.78075e-53
BICD2	1.71584e-57	0.258943	0.066	0.027	2.91846e-53
FRAT2	1.85158e-57	0.306561	0.088	0.042	3.14935e-53
STK24	1.91656e-57	0.340067	0.117	0.064	3.25987e-53
ERV3-1	2.05381e-57	-0.263852	0.034	0.089	3.49332e-53
HLA-F	2.62487e-57	-0.356016	0.188	0.274	4.46464e-53
ARF5	5.06411e-57	0.358581	0.182	0.115	8.61355e-53
HNRNPD	1.0088e-56	0.403779	0.276	0.2	1.71587e-52
C9orf78	1.06039e-56	-0.301853	0.167	0.256	1.80361e-52
CNOT7	1.12128e-56	-0.271191	0.145	0.232	1.90719e-52
CHD3	1.13318e-56	-0.269274	0.051	0.113	1.92743e-52
NME4	1.24853e-56	-0.295583	0.053	0.116	2.12362e-52
ASAP1	1.89465e-56	0.339541	0.104	0.054	3.2226e-52
FAM200B	1.91343e-56	0.371723	0.164	0.1	3.25455e-52
ARID4B	2.22942e-56	-0.314312	0.147	0.232	3.79202e-52
P2RY8	2.38751e-56	-0.263989	0.038	0.094	4.06092e-52
SBDS	2.58709e-56	-0.25304	0.066	0.133	4.40038e-52
NSMCE3	2.84914e-56	-0.277013	0.047	0.107	4.8461e-52
SH3GLB1	4.16624e-56	0.356805	0.174	0.109	7.08636e-52
PDAP1	4.69343e-56	-0.268001	0.097	0.173	7.98305e-52
NCSTN	5.53637e-56	0.315307	0.089	0.043	9.4168e-52
CCDC88B	8.03087e-56	0.279901	0.093	0.045	1.36597e-51
DNAJC5	8.84609e-56	0.274212	0.075	0.033	1.50463e-51
ESF1	8.91167e-56	-0.255369	0.08	0.152	1.51579e-51
REXO2	8.91354e-56	-0.279765	0.059	0.122	1.5161e-51
ZDHHC7	1.04347e-55	0.284994	0.089	0.043	1.77483e-51
CCDC159	1.06913e-55	0.257088	0.078	0.035	1.81848e-51
STX7	1.10834e-55	0.279684	0.184	0.115	1.88518e-51
EIF3D	1.88474e-55	-0.295947	0.297	0.396	3.20575e-51
RGS19	2.35528e-55	0.309973	0.226	0.15	4.0061e-51
METTL22	2.72615e-55	0.256975	0.057	0.022	4.63691e-51
TUBA4A	3.30336e-55	-0.258934	0.057	0.122	5.61869e-51
FCGR3A	3.57158e-55	0.684448	0.093	0.046	6.07491e-51
CYBRD1	4.04421e-55	0.269776	0.058	0.023	6.87879e-51
C11orf58	4.06067e-55	-0.282667	0.29	0.39	6.9068e-51
PIP4K2A	4.24821e-55	-0.33386	0.12	0.198	7.22578e-51
GRK6	4.48216e-55	-0.296919	0.139	0.223	7.6237e-51
TMEM154	7.99787e-55	0.302191	0.136	0.077	1.36036e-50
SSB	1.02772e-54	-0.282522	0.157	0.244	1.74806e-50
KIAA1551	1.48214e-54	-0.301484	0.075	0.143	2.52098e-50
RPA3	2.13083e-54	-0.26413	0.079	0.148	3.62434e-50
UBXN2B	2.38502e-54	0.259656	0.065	0.027	4.05669e-50
LENG8	2.68359e-54	0.388213	0.179	0.114	4.56451e-50
GPBP1	3.97042e-54	-0.27822	0.16	0.247	6.75329e-50
RAB1A	4.39669e-54	0.35889	0.15	0.091	7.47833e-50
MX2	5.13239e-54	0.254062	0.085	0.04	8.72968e-50
EP300	6.77415e-54	0.304697	0.109	0.058	1.15221e-49
YWHAG	7.8464e-54	0.356768	0.109	0.059	1.33459e-49
RILP	1.21785e-53	0.307277	0.069	0.031	2.07145e-49
TMEM33	5.71352e-53	0.336247	0.107	0.057	9.71812e-49
MEAF6	5.71583e-53	-0.278179	0.162	0.247	9.72205e-49
USMG5	7.97574e-53	0.332262	0.525	0.458	1.35659e-48
MRPL52	1.29627e-52	0.389189	0.29	0.216	2.20482e-48
SH3KBP1	1.86038e-52	0.351878	0.245	0.171	3.16433e-48
CCDC50	2.11049e-52	0.391257	0.102	0.054	3.58973e-48
ZNF276	3.32755e-52	-0.258409	0.033	0.085	5.65982e-48
ETV6	3.95023e-52	0.287191	0.087	0.043	6.71894e-48
ZNF524	5.03689e-52	0.297988	0.114	0.062	8.56724e-48
C19orf66	6.1062e-52	-0.266061	0.058	0.119	1.0386e-47
COX17	6.56428e-52	0.366385	0.264	0.191	1.11652e-47
ARHGAP25	9.52132e-52	-0.278445	0.037	0.089	1.61948e-47
TNKS2	1.00258e-51	0.292294	0.094	0.048	1.70528e-47
CLTB	1.08946e-51	0.348856	0.193	0.127	1.85307e-47
BAX	1.71347e-51	0.365326	0.331	0.256	2.91444e-47
DEF8	1.75469e-51	0.280124	0.084	0.041	2.98455e-47
PTK2B	1.91425e-51	0.325018	0.123	0.07	3.25595e-47
NDUFB11	2.51905e-51	0.349588	0.432	0.358	4.28464e-47
ICAM2	2.8271e-51	-0.264083	0.079	0.145	4.80862e-47
DOCK8	2.95951e-51	0.336097	0.202	0.134	5.03383e-47
MPST	6.49327e-51	0.343332	0.138	0.083	1.10444e-46
RASGRP2	8.04611e-51	-0.289222	0.173	0.258	1.36856e-46
RAC2	1.2491e-50	-0.299842	0.288	0.381	2.1246e-46
CACYBP	1.66706e-50	-0.265429	0.121	0.196	2.83551e-46
MMP24-AS1	1.7022e-50	0.337575	0.174	0.111	2.89526e-46
ITGB7	1.8801e-50	-0.267308	0.035	0.086	3.19786e-46
CELF1	2.16501e-50	0.400413	0.221	0.155	3.68246e-46
MFNG	3.14361e-50	-0.25281	0.097	0.167	5.34696e-46
NIPSNAP3A	5.78793e-50	0.320229	0.107	0.06	9.84469e-46
KMT2E	6.32423e-50	-0.293908	0.214	0.302	1.07569e-45
NIN	9.50924e-50	0.300751	0.124	0.071	1.61743e-45
ZCCHC7	1.24803e-49	-0.252852	0.047	0.103	2.12278e-45
ANAPC11	1.57984e-49	0.362492	0.322	0.249	2.68715e-45
EDEM3	1.86402e-49	0.298071	0.082	0.04	3.17051e-45
IGLL1	1.93742e-49	-0.652192	0.02	0.063	3.29536e-45
USP15	6.60034e-49	0.403882	0.219	0.154	1.12265e-44
PPM1M	1.05949e-48	0.253255	0.091	0.046	1.80208e-44
AHCYL1	1.20188e-48	0.321293	0.101	0.055	2.04428e-44
PITPNC1	1.57245e-48	-0.274652	0.032	0.08	2.67457e-44
SYNE1	4.98941e-48	-0.255795	0.025	0.071	8.48649e-44
TPM4	5.22454e-48	0.289965	0.144	0.088	8.88643e-44
SRA1	5.59339e-48	0.328343	0.128	0.076	9.51379e-44
SEL1L	8.34325e-48	0.25276	0.079	0.038	1.4191e-43
RUNX3	8.50592e-48	-0.292536	0.037	0.087	1.44677e-43
MVP	9.24068e-48	0.26014	0.103	0.055	1.57175e-43
IDH3G	1.07797e-47	0.351721	0.179	0.118	1.83352e-43
COQ2	1.09411e-47	0.266273	0.068	0.031	1.86097e-43
PRDM1	1.20578e-47	-0.25681	0.013	0.051	2.05092e-43
IGHM	1.74829e-47	-1.87996	0.123	0.191	2.97367e-43
RBMX	2.35005e-47	-0.260319	0.232	0.321	3.9972e-43
DDT	3.02864e-47	0.347416	0.343	0.271	5.15142e-43
DDX17	3.34444e-47	0.378553	0.335	0.266	5.68856e-43
CTNNBIP1	4.33387e-47	0.294185	0.095	0.051	7.37148e-43
VPS13C	4.65046e-47	0.299545	0.126	0.074	7.90997e-43
C1orf43	5.61886e-47	0.336528	0.2	0.138	9.55711e-43
OPN3	5.66532e-47	0.259034	0.094	0.05	9.63614e-43
TACC1	5.77369e-47	0.33993	0.148	0.092	9.82048e-43
OS9	5.83686e-47	0.326037	0.16	0.102	9.92792e-43
CNIH4	6.25153e-47	0.308457	0.107	0.06	1.06332e-42
SETX	1.10247e-46	0.297882	0.112	0.064	1.87518e-42
CD46	1.19118e-46	0.357023	0.154	0.098	2.02608e-42
ICA1L	1.37369e-46	-0.255318	0.021	0.063	2.33651e-42
UBA1	1.87263e-46	0.321607	0.115	0.067	3.18516e-42
UBC	2.38208e-46	0.264752	0.621	0.564	4.05167e-42
SNX2	3.03495e-46	0.315571	0.201	0.136	5.16215e-42
STARD7	4.3047e-46	0.348624	0.153	0.098	7.32186e-42
TMEM50A	4.65206e-46	0.357621	0.278	0.21	7.91269e-42
IRAK1	7.53465e-46	0.289198	0.075	0.037	1.28157e-41
MRPL33	7.81599e-46	0.351986	0.327	0.255	1.32942e-41
SAP30	1.03321e-45	0.273514	0.056	0.024	1.75738e-41
GTF2I	1.40772e-45	0.391394	0.184	0.127	2.39439e-41
YPEL5	1.8807e-45	0.331659	0.221	0.155	3.19888e-41
DRAM2	1.90617e-45	0.310769	0.238	0.169	3.24221e-41
AURKAIP1	4.106e-45	0.351518	0.33	0.262	6.9839e-41
ARHGEF6	6.18081e-45	0.289151	0.095	0.051	1.05129e-40
SHFM1	7.04626e-45	0.333225	0.347	0.275	1.1985e-40
NDUFA3	8.4836e-45	0.310452	0.507	0.444	1.44298e-40
FEZ2	8.82181e-45	0.287715	0.098	0.054	1.5005e-40
LUC7L3	1.29655e-44	-0.252985	0.249	0.34	2.2053e-40
FAM50A	1.4498e-44	0.292426	0.136	0.083	2.46596e-40
IQSEC1	2.92557e-44	0.274094	0.095	0.052	4.9761e-40
PIAS1	5.41436e-44	0.330525	0.154	0.099	9.20928e-40
CEBPG	5.43202e-44	0.262124	0.086	0.045	9.23932e-40
EMC10	7.64168e-44	0.365264	0.225	0.162	1.29977e-39
PSMA7	9.29855e-44	0.275893	0.488	0.418	1.58159e-39
EIF4G2	1.19135e-43	0.35399	0.399	0.334	2.02637e-39
TTC14	1.27588e-43	-0.260824	0.13	0.201	2.17014e-39
DNAJC8	1.52983e-43	-0.257843	0.15	0.224	2.60208e-39
RAP1A	2.41779e-43	0.334126	0.339	0.269	4.11241e-39
TMED5	2.53703e-43	0.265071	0.099	0.055	4.31524e-39
CDV3	3.08808e-43	0.347742	0.189	0.131	5.25251e-39
ARL8B	4.4892e-43	0.284725	0.089	0.048	7.63567e-39
COPA	4.60848e-43	0.317288	0.117	0.07	7.83856e-39
MAPK14	7.83866e-43	0.333813	0.102	0.058	1.33328e-38
ATP5B	8.56069e-43	0.318881	0.334	0.263	1.45609e-38
CCDC69	8.94768e-43	0.334201	0.196	0.136	1.52191e-38
BCKDK	2.27372e-42	0.296546	0.1	0.057	3.86738e-38
PPP1CB	2.2997e-42	0.355659	0.299	0.233	3.91156e-38
CSK	7.14308e-42	0.318085	0.228	0.164	1.21497e-37
CCNL1	8.76762e-42	0.354127	0.33	0.263	1.49128e-37
LAMTOR5	1.24745e-41	0.348951	0.315	0.249	2.12179e-37
ACAA1	1.70577e-41	0.286706	0.148	0.094	2.90134e-37
SNF8	1.87409e-41	0.34457	0.23	0.169	3.18764e-37
CHCHD10	3.92143e-41	0.334979	0.274	0.208	6.66997e-37
DUT	4.42766e-41	-0.35431	0.232	0.301	7.53101e-37
STAT1	5.55689e-41	0.347537	0.14	0.09	9.45171e-37
CAMKK2	6.00736e-41	0.251077	0.059	0.027	1.02179e-36
TAX1BP1	7.84082e-41	0.325766	0.244	0.18	1.33364e-36
TYK2	1.4839e-40	0.251398	0.07	0.035	2.52396e-36
MINOS1	1.50566e-40	0.32547	0.359	0.293	2.56098e-36
TGFBR2	1.67546e-40	0.26281	0.137	0.086	2.84979e-36
FLII	2.95322e-40	0.266499	0.099	0.057	5.02313e-36
CH17-189H20.1	3.71491e-40	-0.259745	0.092	0.152	6.3187e-36
HELZ	4.73454e-40	0.305105	0.116	0.07	8.05298e-36
CMTM3	7.13934e-40	0.269749	0.148	0.095	1.21433e-35
PTTG1IP	1.17421e-39	0.273617	0.105	0.061	1.99722e-35
RANBP1	2.05104e-39	-0.293057	0.218	0.288	3.48861e-35
KMT2C	2.05706e-39	0.300506	0.128	0.08	3.49885e-35
CREBBP	2.32719e-39	0.260685	0.098	0.056	3.95831e-35
SLIRP	3.4115e-39	0.31121	0.296	0.229	5.80262e-35
CD58	3.58041e-39	0.257122	0.086	0.048	6.08992e-35
SASH3	3.94676e-39	0.2638	0.136	0.086	6.71305e-35
PKN2	4.23701e-39	0.288888	0.09	0.051	7.20672e-35
C5orf56	4.65738e-39	-0.27207	0.042	0.088	7.92173e-35
NPLOC4	6.86282e-39	0.252102	0.065	0.032	1.1673e-34
SERINC1	1.29256e-38	0.287465	0.128	0.08	2.19851e-34
SLC25A39	1.43738e-38	-0.255669	0.09	0.147	2.44483e-34
RAB21	1.82159e-38	0.256411	0.094	0.054	3.09834e-34
IDS	1.8749e-38	0.280902	0.169	0.113	3.18901e-34
IGLC3	2.11219e-38	-2.033	0.147	0.211	3.59262e-34
AMFR	2.82016e-38	0.288349	0.107	0.064	4.79681e-34
FLOT1	3.10602e-38	0.29635	0.154	0.103	5.28303e-34
B4GALT1	7.10652e-38	0.338182	0.204	0.145	1.20875e-33
WDFY2	8.89047e-38	0.298807	0.108	0.065	1.51218e-33
ARID1A	9.13494e-38	0.342836	0.161	0.11	1.55376e-33
TRIM38	3.17445e-37	0.261405	0.169	0.113	5.39943e-33
CCDC107	3.93011e-37	-0.257361	0.096	0.153	6.68473e-33
YIF1B	4.22638e-37	0.268305	0.106	0.064	7.18865e-33
LIMD2	4.95259e-37	-0.250754	0.524	0.602	8.42385e-33
CTDSP2	5.29202e-37	0.263881	0.136	0.088	9.0012e-33
TM9SF3	5.46756e-37	0.309214	0.124	0.079	9.29978e-33
COLGALT1	6.27807e-37	0.250395	0.074	0.04	1.06784e-32
BMP2K	7.15477e-37	0.2609	0.064	0.032	1.21695e-32
MRPL54	8.72902e-37	0.33437	0.259	0.2	1.48472e-32
TAF10	1.34494e-36	0.293922	0.11	0.068	2.2876e-32
SRSF9	2.02348e-36	0.277946	0.384	0.317	3.44173e-32
MTRNR2L1	2.08106e-36	0.320046	0.12	0.076	3.53968e-32
MAP2K3	2.44275e-36	0.313309	0.135	0.089	4.15487e-32
CSNK2B	2.7338e-36	0.325525	0.264	0.205	4.64993e-32
KDM3B	4.19443e-36	0.25205	0.074	0.04	7.13431e-32
KIDINS220	5.13449e-36	0.259215	0.087	0.05	8.73326e-32
PSME2	7.96056e-36	0.355614	0.338	0.281	1.35401e-31
ADI1	8.10423e-36	0.326725	0.194	0.14	1.37845e-31
RPS6KA1	9.18516e-36	0.291087	0.135	0.088	1.5623e-31
NCL	9.51483e-36	-0.294126	0.364	0.43	1.61838e-31
EIF3A	1.12695e-35	0.306457	0.268	0.206	1.91682e-31
COMMD9	1.29887e-35	0.277065	0.122	0.078	2.20925e-31
BAZ2B	1.4975e-35	0.268693	0.099	0.059	2.54709e-31
TWF2	3.54762e-35	0.277039	0.171	0.118	6.03415e-31
ATP5EP2	5.62087e-35	0.252736	0.102	0.061	9.56053e-31
UQCR10	6.07601e-35	0.290796	0.469	0.414	1.03347e-30
DBNL	6.62317e-35	0.301938	0.235	0.178	1.12653e-30
CHPT1	1.02328e-34	0.2974	0.189	0.136	1.7405e-30
KLF13	1.75568e-34	0.299537	0.156	0.107	2.98624e-30
PTP4A1	1.09581e-33	0.306714	0.165	0.116	1.86386e-29
HADHB	1.33553e-33	0.303383	0.15	0.103	2.2716e-29
CH17-373J23.1	2.42132e-33	0.283117	0.103	0.063	4.11842e-29
MYEOV2	2.71777e-33	0.298513	0.393	0.334	4.62265e-29
ATP5C1	3.07528e-33	0.296392	0.307	0.249	5.23075e-29
MSL1	3.21478e-33	0.27591	0.082	0.047	5.46803e-29
PTRHD1	4.3502e-33	0.319687	0.213	0.161	7.39925e-29
FAAP20	4.72607e-33	0.313075	0.251	0.196	8.03858e-29
CAMTA1	7.18887e-33	0.334435	0.189	0.139	1.22275e-28
RAB1B	8.9387e-33	0.264319	0.092	0.055	1.52038e-28
HEBP1	1.14532e-32	0.270893	0.108	0.068	1.94807e-28
MAP4K4	1.70387e-32	0.300466	0.123	0.08	2.8981e-28
PLIN3	1.86324e-32	0.290359	0.095	0.058	3.16918e-28
IGLC2	2.14e-32	-2.62237	0.295	0.357	3.63992e-28
AKR1A1	2.24987e-32	0.31026	0.187	0.137	3.8268e-28
SMS	2.8742e-32	0.304018	0.189	0.139	4.88872e-28
VPS29	3.01183e-32	0.299409	0.254	0.198	5.12282e-28
MPP1	3.20384e-32	0.309843	0.091	0.056	5.44941e-28
IFT20	3.55967e-32	0.282363	0.154	0.106	6.05464e-28
LAP3	4.16397e-32	0.28804	0.097	0.06	7.0825e-28
NRIP1	5.37512e-32	0.261934	0.072	0.04	9.14254e-28
SP3	7.57755e-32	0.28565	0.104	0.065	1.28887e-27
AP1B1	8.19932e-32	0.257828	0.077	0.044	1.39462e-27
CELF2	1.02863e-31	0.297237	0.349	0.288	1.7496e-27
GNAS	1.74189e-31	0.292059	0.293	0.237	2.96277e-27
A1BG	2.08594e-31	0.26359	0.142	0.096	3.54797e-27
PPP1R15A	2.09861e-31	0.294121	0.168	0.12	3.56952e-27
ANAPC15	2.13417e-31	0.323304	0.166	0.119	3.63001e-27
SELL	2.26218e-31	0.302723	0.434	0.379	3.84774e-27
ISG15	4.46576e-31	0.433165	0.182	0.133	7.5958e-27
ICAM3	7.10818e-31	0.338377	0.364	0.311	1.20903e-26
PPP4C	7.42442e-31	0.302256	0.252	0.198	1.26282e-26
NFE2	7.50393e-31	0.336168	0.071	0.041	1.27634e-26
DDX21	1.46018e-30	0.292493	0.233	0.18	2.48363e-26
ACTN4	1.83405e-30	0.309499	0.147	0.103	3.11954e-26
IRF1	2.36019e-30	-0.286928	0.181	0.241	4.01445e-26
YWHAH	2.93838e-30	0.272688	0.2	0.149	4.9979e-26
GABARAPL2	3.8471e-30	0.290988	0.313	0.258	6.54353e-26
GOLPH3	3.98762e-30	0.280425	0.118	0.078	6.78254e-26
DCP2	4.82251e-30	0.27377	0.118	0.078	8.20261e-26
AP3S1	6.80912e-30	0.282763	0.228	0.176	1.15816e-25
AP2A1	8.08529e-30	0.257042	0.098	0.062	1.37523e-25
FERMT3	1.04449e-29	0.292231	0.169	0.122	1.77657e-25
FKBP2	1.11403e-29	0.278777	0.218	0.166	1.89486e-25
RIOK3	1.97342e-29	0.256845	0.104	0.066	3.35659e-25
TMEM160	2.8628e-29	0.309942	0.27	0.218	4.86933e-25
SPNS1	4.71583e-29	0.254173	0.113	0.074	8.02115e-25
NUFIP2	5.53278e-29	0.264453	0.102	0.065	9.41071e-25
C6orf62	7.52954e-29	0.29137	0.283	0.229	1.2807e-24
VPS28	9.88e-29	0.294258	0.3	0.248	1.68049e-24
ZSCAN16-AS1	1.5758e-28	0.298942	0.151	0.108	2.68027e-24
DNAJC15	2.09147e-28	0.281602	0.187	0.14	3.55737e-24
CNIH1	3.57347e-28	0.298929	0.216	0.167	6.07812e-24
NDUFB10	5.46534e-28	0.275201	0.332	0.28	9.296e-24
NDUFV3	1.03842e-27	0.271021	0.146	0.103	1.76625e-23
GNA15	1.51643e-27	0.261405	0.065	0.038	2.57929e-23
C7orf50	1.54872e-27	0.257744	0.193	0.144	2.63421e-23
ERP29	1.78963e-27	0.258802	0.484	0.443	3.04398e-23
CS	1.98893e-27	0.264307	0.085	0.053	3.38298e-23
FLOT2	5.53759e-27	0.293788	0.113	0.076	9.41888e-23
GALNT1	6.4147e-27	0.276228	0.097	0.063	1.09108e-22
NDUFC2	7.00905e-27	0.266869	0.29	0.239	1.19217e-22
SUMO3	7.30051e-27	0.29248	0.243	0.194	1.24174e-22
ALKBH7	7.68966e-27	0.281927	0.278	0.228	1.30793e-22
MIR4435-2HG	9.10394e-27	0.285378	0.085	0.054	1.54849e-22
IQGAP2	1.03295e-26	0.270453	0.153	0.111	1.75694e-22
EMB	1.45882e-26	0.327447	0.189	0.144	2.4813e-22
COA3	2.83671e-26	0.28496	0.14	0.1	4.82497e-22
PARL	3.57174e-26	0.284977	0.159	0.116	6.07518e-22
TMED10	4.66518e-26	0.286902	0.221	0.173	7.93501e-22
ARHGAP4	5.5858e-26	0.258685	0.181	0.135	9.50088e-22
PPP3R1	6.18366e-26	0.261439	0.093	0.06	1.05178e-21
POLR1D	6.59057e-26	0.285866	0.299	0.25	1.12099e-21
LIMS1	8.22602e-26	0.295556	0.172	0.129	1.39916e-21
BOD1L1	9.60121e-26	0.261804	0.126	0.087	1.63307e-21
PSMA4	1.05062e-25	0.278788	0.311	0.261	1.787e-21
HNRNPH2	1.35602e-25	0.264613	0.133	0.094	2.30646e-21
EID1	1.41189e-24	0.251766	0.35	0.298	2.40148e-20
IGHG1	6.44005e-24	-1.0106	0.028	0.056	1.09539e-19
FKBP8	1.17629e-23	0.271769	0.331	0.285	2.00075e-19
HSP90AA1	2.55424e-23	-0.271743	0.44	0.486	4.3445e-19
LYPLA1	3.74467e-23	0.27288	0.2	0.157	6.3693e-19
FIBP	7.48453e-23	0.271946	0.187	0.146	1.27304e-18
MT-ND4L	8.01878e-23	0.252445	0.451	0.409	1.36391e-18
EIF6	8.12809e-23	0.265163	0.183	0.142	1.38251e-18
ZNF207	1.10983e-22	0.287647	0.228	0.185	1.88772e-18
UQCRFS1	1.4156e-22	0.273497	0.269	0.225	2.40779e-18
PSMG2	2.54621e-22	0.257834	0.195	0.153	4.33085e-18
KIF5B	6.76089e-22	0.2749	0.206	0.164	1.14996e-17
GNAI3	1.41413e-21	0.279928	0.161	0.122	2.4053e-17
SHOC2	1.41516e-21	0.269641	0.144	0.107	2.40704e-17
DYNC1I2	3.47259e-21	0.274952	0.183	0.144	5.90653e-17
SPINT2	3.86281e-21	0.276697	0.194	0.155	6.57026e-17
HMGA1	4.15533e-21	-0.287242	0.128	0.169	7.06781e-17
TMEM147	7.53876e-21	0.255287	0.221	0.179	1.28227e-16
OSTC	3.62141e-20	0.266152	0.286	0.244	6.15966e-16
BTF3L4	3.83573e-20	0.263147	0.165	0.128	6.52419e-16
ALOX5AP	8.77789e-20	0.428325	0.206	0.168	1.49303e-15
HLA-DQA1	1.3548e-19	0.312338	0.182	0.139	2.30438e-15
SF3B1	5.08378e-19	0.263154	0.223	0.184	8.64699e-15
MAT2A	1.07528e-18	0.257385	0.125	0.094	1.82895e-14
PSMB4	1.528e-18	0.258874	0.178	0.142	2.59897e-14
MRPL41	1.64094e-18	0.253447	0.24	0.201	2.79108e-14
LSM8	1.60775e-16	0.252869	0.241	0.205	2.73462e-12
LAMP1	9.13411e-16	0.270032	0.184	0.151	1.55362e-11
CLIC3	2.00438e-15	-0.252882	0.035	0.058	3.40925e-11
CA2	1.10147e-13	-0.258222	0.024	0.043	1.87348e-09
CA1	1.10921e-12	-0.891015	0.065	0.089	1.88666e-08
HBA2	1.07283e-11	-1.9747	0.362	0.325	1.82477e-07
HBD	7.46859e-11	-1.18499	0.056	0.078	1.27033e-06
HBB	1.46438e-10	-2.33132	0.629	0.587	2.49076e-06
MT1X	1.68694e-10	0.254722	0.165	0.14	2.86931e-06
IFI6	6.59036e-10	0.398345	0.125	0.104	1.12095e-05
MPO	2.95579e-08	-0.989226	0.049	0.066	0.000502751
IGKC	6.18759e-08	-2.38382	0.617	0.639	0.00105245
AHSP	3.92722e-07	-0.831831	0.059	0.075	0.0066798
TCF4	6.77993e-06	0.356838	0.09	0.077	0.11532
PPP1R14B	6.06644e-05	0.276246	0.077	0.067	1
ID2	6.29695e-05	-0.302731	0.278	0.288	1
JCHAIN	0.00185913	-0.53592	0.104	0.119	1
HBA1	0.00223714	-1.93515	0.262	0.243	1
HBM	0.00308369	-0.987553	0.038	0.046	1
IGHG3	0.0170473	-1.0451	0.043	0.049	1
IGHA1	0.301158	-1.58953	0.278	0.276	1
TUBA1B	0.800079	-0.408995	0.335	0.32	1

## Sheet: Wilcox.nk
	p_val	avg_log2FC	pct.1	pct.2	p_val_adj
CD160	0	1.54656	0.265	0.01	0
FCRL6	0	0.846748	0.133	0.009	0
FCGR3A	0	1.77453	0.429	0.04	0
SH2D1B	0	1.06469	0.176	0.001	0
CD247	0	2.10907	0.584	0.114	0
XCL2	0	1.76685	0.345	0.015	0
C1orf21	0	1.29127	0.239	0.025	0
ID2	0	1.85881	0.687	0.266	0
GNLY	0	5.04193	0.964	0.121	0
IL18RAP	0	0.770278	0.122	0.007	0
RPL32	0	-0.719503	0.999	0.998	0
CMC1	0	3.01131	0.796	0.116	0
SPON2	0	2.91573	0.569	0.024	0
FGFBP2	0	2.82194	0.558	0.02	0
HOPX	0	2.53308	0.633	0.083	0
PLAC8	0	1.60637	0.746	0.349	0
RPL34	0	-0.739093	0.999	0.999	0
GZMA	0	2.75175	0.777	0.083	0
SAMD3	0	1.24404	0.255	0.036	0
RPL39	0	-0.876998	0.999	0.998	0
CLIC3	0	2.80666	0.579	0.026	0
IFITM2	0	1.88819	0.854	0.448	0
RPS13	0	-0.835626	0.962	0.993	0
CTSW	0	2.36236	0.762	0.19	0
PRSS23	0	1.15205	0.191	0.005	0
NCAM1	0	0.492178	0.066	0.001	0
PRF1	0	2.97831	0.691	0.04	0
KLRB1	0	2.8313	0.904	0.13	0
KLRF1	0	3.21967	0.765	0.023	0
KLRD1	0	3.15663	0.796	0.043	0
KLRC1	0	1.27631	0.172	0.009	0
TRDC	0	2.37104	0.51	0.021	0
GZMH	0	2.31592	0.486	0.035	0
GZMB	0	3.62729	0.782	0.039	0
PTGDR	0	1.24347	0.233	0.012	0
B2M	0	0.929876	1	0.999	0
CCL5	0	2.04726	0.574	0.143	0
CCL4	0	2.81503	0.63	0.057	0
TBX21	0	1.13146	0.187	0.011	0
CD7	0	2.46692	0.873	0.277	0
CST7	0	3.00612	0.855	0.096	0
GZMM	0	1.76152	0.582	0.165	0
MATK	0	1.88017	0.462	0.064	0
S1PR5	0	1.36776	0.242	0.012	0
RPL18A	0	-0.733002	0.994	0.998	0
NKG7	0	4.14289	0.974	0.146	0
LAIR2	0	1.14388	0.169	0.016	0
NCR1	0	0.576947	0.079	0.002	0
IL2RB	0	1.78224	0.355	0.019	0
TTC38	0	1.40379	0.253	0.022	0
S100B	0	2.54179	0.505	0.1	0
RHOC	6.39562e-303	1.38506	0.323	0.065	1.08783e-298
RPS8	9.77969e-301	-0.832145	0.989	0.994	1.66343e-296
RP11-81H14.2	1.30155e-297	0.883305	0.14	0.011	2.2138e-293
NMUR1	4.21297e-294	0.469919	0.063	0.001	7.16584e-290
XCL1	2.14158e-280	0.670569	0.084	0.003	3.64261e-276
ADGRG1	1.79672e-279	0.928885	0.147	0.013	3.05604e-275
PYHIN1	2.38168e-272	1.12809	0.218	0.032	4.05101e-268
RPL13	5.10599e-265	-0.615523	1	0.999	8.68478e-261
HLA-C	1.66763e-264	0.96965	0.957	0.863	2.83647e-260
CHST12	3.60874e-257	1.43117	0.344	0.086	6.1381e-253
HLA-A	8.83958e-256	0.922507	0.964	0.896	1.50352e-251
PFN1	4.18145e-253	0.986412	0.961	0.877	7.11223e-249
RNF165	8.66715e-253	0.408655	0.057	0.001	1.4742e-248
SH2D2A	4.19825e-250	0.999979	0.188	0.026	7.14081e-246
RPS12	1.35291e-249	-0.676964	0.997	0.998	2.30116e-245
RPL36	9.39353e-249	-0.671192	0.986	0.995	1.59775e-244
RPL11	2.73379e-248	-0.627756	0.991	0.997	4.6499e-244
HLA-B	1.24353e-243	0.756618	0.984	0.959	2.11513e-239
MALAT1	1.08338e-237	0.645729	1	1	1.84272e-233
TPST2	1.08994e-237	1.2929	0.328	0.082	1.85388e-233
CHST2	2.28404e-236	1.19551	0.222	0.039	3.88493e-232
RPS18	1.63547e-234	-0.602234	1	0.999	2.78177e-230
APMAP	2.02331e-232	1.35496	0.319	0.08	3.44145e-228
FCER1G	5.6426e-232	1.13111	0.655	0.269	9.5975e-228
HCST	1.79348e-230	1.17038	0.834	0.57	3.05053e-226
SYTL3	8.00433e-228	1.13025	0.229	0.042	1.36146e-223
CCL4L2	1.50977e-226	0.991093	0.138	0.015	2.56797e-222
PLEKHF1	1.3567e-224	0.846657	0.152	0.019	2.30761e-220
RPS2	5.10475e-222	-0.579998	0.997	0.997	8.68268e-218
RPL8	2.10344e-218	-0.62584	0.959	0.993	3.57774e-214
RPL28	3.10949e-216	-0.508464	0.99	0.997	5.28892e-212
RPL21	2.31968e-211	-0.592198	1	0.999	3.94554e-207
C5orf56	1.01694e-208	1.23927	0.279	0.066	1.72971e-204
RPS9	1.57429e-203	-0.605176	0.962	0.989	2.67771e-199
TYROBP	2.51454e-203	0.507923	0.886	0.384	4.27697e-199
H3F3B	2.44291e-201	0.823871	0.96	0.907	4.15515e-197
RPL13A	7.51471e-201	-0.502126	1	0.999	1.27818e-196
YPEL1	1.82439e-194	0.857584	0.156	0.023	3.10311e-190
RPL38	2.19941e-194	-0.642472	0.946	0.988	3.74097e-190
RPS23	5.86296e-193	-0.583221	0.99	0.994	9.97231e-189
PDGFD	1.43551e-192	0.522161	0.072	0.004	2.44165e-188
UBB	3.36964e-189	1.10978	0.778	0.571	5.73143e-185
EEF1A1	3.90758e-185	-0.475977	0.999	0.999	6.6464e-181
CCL3	1.66237e-184	0.920601	0.112	0.012	2.82753e-180
FASLG	2.43216e-184	0.46063	0.061	0.003	4.13687e-180
RPS15	1.85456e-182	-0.472893	0.996	0.998	3.15442e-178
ITGB2	3.67668e-182	1.2482	0.606	0.325	6.25366e-178
RPS14	2.05116e-181	-0.475876	0.999	0.998	3.48881e-177
LTB	4.84921e-181	-1.76827	0.186	0.586	8.24802e-177
ABHD17A	5.84094e-179	1.25321	0.297	0.085	9.93485e-175
RPL9	7.44697e-179	-0.583554	0.972	0.991	1.26666e-174
MYBL1	8.51053e-179	0.711154	0.112	0.012	1.44756e-174
RPS3A	3.20376e-178	-0.523092	0.997	0.997	5.44928e-174
RPS16	1.09222e-176	-0.554273	0.976	0.99	1.85775e-172
RPS28	2.12903e-176	-0.450806	0.998	0.998	3.62126e-172
EFHD2	4.63452e-176	1.249	0.418	0.159	7.88285e-172
CEP78	5.31261e-176	1.01697	0.196	0.039	9.03622e-172
C12orf75	1.11802e-175	1.15726	0.357	0.117	1.90163e-171
NCR3	4.35887e-175	1.03525	0.214	0.046	7.41401e-171
IER2	4.20148e-168	1.26784	0.583	0.321	7.1463e-164
RPS25	2.05513e-166	-0.602957	0.983	0.992	3.49557e-162
B3GNT7	2.50759e-166	0.627041	0.082	0.007	4.26516e-162
RPS20	1.09478e-164	-0.613313	0.96	0.982	1.86211e-160
RPL22	2.35606e-164	-0.662967	0.878	0.963	4.00742e-160
RPL35A	3.03909e-164	-0.518907	0.994	0.995	5.1692e-160
RPL12	1.30134e-163	-0.50907	0.987	0.994	2.21345e-159
HLA-DRA	2.95217e-163	-2.80666	0.135	0.496	5.02134e-159
VIM	6.40778e-162	-1.48922	0.282	0.663	1.0899e-157
TGFBR3	1.28204e-161	0.604011	0.096	0.01	2.18063e-157
RPLP2	1.2724e-159	-0.453756	0.999	0.998	2.16422e-155
TRGV9	1.91562e-159	0.337428	0.045	0.002	3.25829e-155
JAK1	3.45222e-157	1.3086	0.498	0.25	5.87187e-153
MYL12A	4.57106e-157	0.952851	0.834	0.691	7.77492e-153
RPS4X	3.29334e-154	-0.523602	0.994	0.996	5.60164e-150
BIN2	3.86947e-154	1.19418	0.497	0.245	6.58158e-150
CALM1	1.51779e-153	1.03043	0.733	0.539	2.5816e-149
MMP23B	3.21325e-153	0.508199	0.07	0.005	5.46541e-149
DTHD1	4.66502e-153	0.426446	0.057	0.003	7.93473e-149
RPL23	5.29512e-150	-0.632668	0.845	0.957	9.00647e-146
RAMP1	1.37317e-148	0.544764	0.079	0.007	2.33562e-144
RUNX3	2.96596e-147	1.03224	0.243	0.066	5.04481e-143
RPL7	1.3546e-144	-0.479358	0.992	0.996	2.30404e-140
RPS6	1.86059e-144	-0.52339	0.996	0.995	3.16469e-140
TMSB4X	1.49485e-143	0.402707	1	0.997	2.54259e-139
AKR1C3	2.3942e-143	0.919969	0.151	0.029	4.0723e-139
CD63	5.19939e-143	1.22793	0.483	0.244	8.84363e-139
HLA-E	8.0152e-143	0.773723	0.89	0.763	1.3633e-138
PLEK	1.96415e-139	1.18814	0.338	0.125	3.34083e-135
IGFBP7	2.77737e-139	1.09967	0.227	0.062	4.72403e-135
RPS19	2.57402e-138	-0.44011	1	0.998	4.37815e-134
CD3D	1.64882e-136	-1.64228	0.074	0.415	2.80448e-132
ARPC5L	8.87524e-134	1.16056	0.333	0.128	1.50959e-129
CD99	1.10792e-130	1.126	0.533	0.306	1.88445e-126
RARRES3	2.90401e-130	1.11304	0.501	0.267	4.93943e-126
RPL26	7.05853e-130	-0.37804	0.997	0.996	1.20059e-125
MYO1F	2.44967e-129	1.14564	0.416	0.189	4.16664e-125
GPR65	2.224e-128	1.07175	0.292	0.102	3.7828e-124
AIF1	2.29969e-128	-2.05063	0.07	0.391	3.91154e-124
COTL1	1.31585e-127	-1.54374	0.142	0.477	2.23813e-123
RPLP1	1.81234e-126	-0.424879	0.999	0.999	3.0826e-122
LITAF	2.31041e-124	1.14368	0.484	0.259	3.92977e-120
AREG	2.33947e-123	0.905983	0.156	0.034	3.9792e-119
RPS5	1.74383e-122	-0.592363	0.928	0.961	2.96608e-118
TRGC1	2.6715e-122	0.632394	0.118	0.02	4.54396e-118
TXK	3.19062e-122	0.961764	0.25	0.079	5.42693e-118
TRAC	1.83422e-121	-1.63803	0.105	0.418	3.11982e-117
APOBEC3G	2.73934e-121	0.982561	0.24	0.074	4.65935e-117
ARL4C	5.47747e-121	1.09164	0.38	0.167	9.31662e-117
RPL19	1.94676e-120	-0.409069	0.991	0.995	3.31124e-116
CD52	3.24601e-120	-0.935887	0.507	0.786	5.52114e-116
RPS29	5.77289e-120	-0.431298	0.999	0.999	9.81911e-116
ZBTB16	9.50773e-120	0.777633	0.145	0.03	1.61717e-115
CYBA	1.68819e-117	0.662841	0.911	0.779	2.87145e-113
DDIT4	5.69815e-117	1.1484	0.355	0.153	9.69198e-113
MT-CO1	2.95134e-116	0.313683	1	0.997	5.01994e-112
ZAP70	6.94183e-116	0.962571	0.252	0.083	1.18074e-111
RPL36A	1.34351e-114	-0.65731	0.695	0.89	2.28517e-110
CX3CR1	2.04448e-113	0.748439	0.131	0.026	3.47746e-109
DOK2	3.0245e-113	1.01259	0.355	0.153	5.14438e-109
GNG2	4.34247e-113	1.04819	0.271	0.097	7.38611e-109
RPS15A	1.0776e-112	-0.408598	0.998	0.997	1.83289e-108
STAT4	1.23014e-111	0.826894	0.183	0.049	2.09235e-107
HLA-DRB5	1.59382e-109	-1.72654	0.061	0.349	2.71093e-105
PRKCH	2.84809e-109	0.975593	0.264	0.094	4.84432e-105
LPCAT1	1.03653e-108	0.79667	0.161	0.039	1.76303e-104
TPT1	1.09288e-108	-0.447148	0.978	0.99	1.85888e-104
CXXC5	4.11717e-108	1.02621	0.288	0.111	7.0029e-104
SH2D1A	6.43579e-108	0.827955	0.194	0.055	1.09466e-103
RPL35	7.11426e-107	-0.401056	0.981	0.992	1.21007e-102
HSH2D	1.02238e-106	0.910036	0.19	0.054	1.73896e-102
RPL18	1.26306e-106	-0.439446	0.958	0.987	2.14834e-102
ARPC2	2.00451e-106	0.820576	0.778	0.652	3.40947e-102
PRR5L	2.08876e-106	0.409164	0.058	0.005	3.55277e-102
EIF3E	2.85224e-106	-0.820935	0.485	0.765	4.85138e-102
RPL4	2.8901e-106	-0.586074	0.83	0.935	4.91576e-102
EOMES	4.41836e-106	0.530067	0.087	0.013	7.51518e-102
CD226	6.58778e-106	0.639028	0.113	0.021	1.12051e-101
TNFRSF18	1.41162e-104	0.535498	0.078	0.01	2.40102e-100
PIP4K2A	3.82467e-102	1.06944	0.36	0.169	6.50539e-98
SYTL2	9.59566e-101	0.600012	0.095	0.016	1.63213e-96
CD74	1.13518e-100	-2.23874	0.384	0.616	1.93083e-96
PTGDS	1.17765e-99	0.999365	0.081	0.012	2.00307e-95
GPX1	5.61152e-99	-1.42691	0.171	0.459	9.54463e-95
RPS27	1.03995e-97	-0.410774	1	1	1.76885e-93
S100A6	1.46781e-96	-1.36582	0.614	0.814	2.4966e-92
RPL10A	1.78639e-96	-0.449832	0.959	0.976	3.03846e-92
RPLP0	3.39138e-96	-0.59616	0.815	0.928	5.76839e-92
PLEKHG3	1.15227e-95	0.443897	0.065	0.008	1.9599e-91
RPL29	1.19211e-95	-0.406625	0.965	0.982	2.02766e-91
RPL37	1.22176e-95	-0.369623	0.988	0.991	2.07809e-91
RPS17	1.94242e-95	-0.389674	0.984	0.99	3.30386e-91
MCTP2	1.86486e-94	0.690294	0.116	0.024	3.17194e-90
NPM1	5.00707e-94	-0.764103	0.534	0.775	8.51653e-90
RP11-222K16.2	4.39622e-93	0.460856	0.076	0.011	7.47753e-89
RORA	6.10243e-93	0.898574	0.259	0.098	1.03796e-88
HLA-DRB1	1.41625e-92	-1.48347	0.08	0.342	2.4089e-88
LST1	2.89569e-92	-1.84944	0.095	0.355	4.92528e-88
RAP1B	3.00066e-92	1.03224	0.365	0.184	5.10383e-88
ZFAS1	6.0843e-92	-0.823687	0.322	0.638	1.03488e-87
RPS27A	1.07686e-91	-0.368231	0.999	0.998	1.83163e-87
RPS21	1.77292e-91	-0.415857	0.962	0.981	3.01557e-87
HLA-DPB1	1.20016e-90	-1.85607	0.155	0.418	2.04135e-86
RPL27A	4.18021e-90	-0.332949	0.994	0.995	7.11012e-86
RGS3	3.17517e-88	0.47543	0.079	0.012	5.40064e-84
STK17A	5.96726e-88	0.926546	0.391	0.204	1.01497e-83
MIB2	8.74983e-88	0.872545	0.211	0.073	1.48826e-83
FCN1	1.71689e-87	-2.26121	0.066	0.305	2.92025e-83
LDHB	3.49856e-86	-0.930255	0.263	0.543	5.95069e-82
CST3	1.18305e-85	-2.21987	0.138	0.378	2.01225e-81
NAP1L1	1.81576e-85	-0.776328	0.376	0.667	3.08843e-81
SRGN	5.97451e-85	0.445978	0.773	0.529	1.01621e-80
PFDN5	3.51512e-84	-0.527461	0.817	0.946	5.97887e-80
GFOD1	7.8747e-84	0.577046	0.091	0.017	1.33941e-79
C9orf142	9.22172e-84	0.960407	0.418	0.242	1.56852e-79
CD300A	3.60653e-83	0.786848	0.143	0.039	6.13435e-79
RPS11	4.34514e-83	-0.413551	0.937	0.975	7.39064e-79
KLRG1	6.35377e-83	0.81337	0.189	0.061	1.08071e-78
CD244	3.42525e-82	0.554702	0.099	0.02	5.82601e-78
DUSP2	5.37724e-82	0.845602	0.284	0.119	9.14614e-78
RPL10	5.89655e-82	-0.261721	1	0.999	1.00294e-77
CLEC2B	8.38155e-82	0.942371	0.333	0.164	1.42562e-77
RPL30	6.51587e-81	-0.407376	0.991	0.989	1.10828e-76
CFL1	2.34111e-80	0.624285	0.846	0.787	3.982e-76
CSTA	6.52038e-79	-1.61226	0.03	0.25	1.10905e-74
MBP	7.32658e-79	0.950108	0.267	0.117	1.24618e-74
LY6E	1.95979e-78	0.916649	0.476	0.308	3.33341e-74
MNDA	1.42475e-77	-1.61229	0.03	0.245	2.42335e-73
GK5	1.78754e-77	0.635593	0.111	0.026	3.04042e-73
NCF1	2.63428e-77	-1.07433	0.049	0.28	4.48065e-73
IRF1	4.75524e-77	0.909274	0.394	0.218	8.08819e-73
RNASET2	4.80843e-77	-0.832969	0.179	0.456	8.17866e-73
PTPN4	5.21616e-77	0.862004	0.229	0.091	8.87217e-73
RPL37A	5.13209e-76	-0.31807	0.99	0.994	8.72918e-72
ABI3	1.4669e-75	0.778928	0.171	0.056	2.49506e-71
MVD	3.64901e-75	0.724389	0.136	0.038	6.2066e-71
HLA-DPA1	3.40378e-74	-1.47508	0.104	0.333	5.78949e-70
FCGRT	3.54986e-74	-1.02842	0.032	0.248	6.03796e-70
HLA-DQB1	2.77638e-73	-1.26078	0.051	0.27	4.72235e-69
VCAN	2.95614e-73	-1.77021	0.034	0.242	5.0281e-69
TMIGD2	4.59415e-73	0.812873	0.178	0.061	7.81419e-69
TXNIP	2.63459e-72	0.645728	0.804	0.718	4.48118e-68
CD3G	4.40679e-72	-1.03213	0.034	0.245	7.49551e-68
IL7R	5.15534e-72	-1.09631	0.086	0.316	8.76872e-68
RGS10	6.50303e-71	-0.797922	0.078	0.314	1.1061e-66
AKNA	1.23613e-70	0.866499	0.293	0.142	2.10254e-66
UBA52	1.0942e-69	-0.339865	0.962	0.983	1.86113e-65
RPL5	1.24225e-69	-0.41931	0.945	0.958	2.11294e-65
SUN2	2.78465e-69	0.908345	0.338	0.182	4.73641e-65
MEF2C	4.37521e-69	-1.07815	0.031	0.233	7.44179e-65
CTSS	7.8471e-69	-1.58745	0.195	0.419	1.33471e-64
LYZ	3.55486e-68	-3.39218	0.348	0.555	6.04646e-64
GNB2L1	1.17877e-67	-0.392537	0.904	0.958	2.00497e-63
CFD	1.4072e-67	-1.27532	0.033	0.23	2.39351e-63
RNF213	3.74921e-67	0.906075	0.368	0.212	6.37703e-63
LYAR	6.20221e-67	0.917993	0.322	0.167	1.05493e-62
RP5-1171I10.5	1.44231e-65	0.911478	0.465	0.314	2.45322e-61
GRN	2.08728e-65	-1.11923	0.058	0.263	3.55025e-61
RASSF1	9.7291e-65	0.836115	0.216	0.091	1.65482e-60
SERPINA1	1.33005e-64	-1.30345	0.011	0.191	2.26228e-60
SEPT7	1.33387e-64	0.853957	0.487	0.35	2.26878e-60
FAM49B	1.67333e-63	0.882855	0.452	0.309	2.84617e-59
CAPN12	2.11835e-63	0.435195	0.074	0.015	3.60311e-59
CFLAR	5.68427e-63	0.866406	0.311	0.165	9.66838e-59
S100A9	1.27188e-62	-3.31683	0.278	0.483	2.16335e-58
CCND3	1.56615e-62	0.809808	0.479	0.334	2.66386e-58
CD27	3.10956e-62	-0.917109	0.04	0.23	5.28905e-58
AES	6.61119e-62	0.767662	0.547	0.408	1.1245e-57
CYBB	7.86175e-62	-1.17618	0.023	0.204	1.3372e-57
PLP2	1.96743e-61	-0.753596	0.087	0.304	3.3464e-57
OSBPL5	3.11451e-61	0.365378	0.05	0.007	5.29748e-57
WIPF1	7.23776e-61	0.860767	0.346	0.199	1.23107e-56
S100A12	7.41862e-61	-1.91578	0.036	0.218	1.26183e-56
C4orf48	8.38883e-61	-0.861167	0.06	0.259	1.42686e-56
PPP1R18	1.33501e-60	0.889124	0.315	0.173	2.27072e-56
PILRB	1.5728e-60	0.663398	0.136	0.044	2.67518e-56
PITPNC1	2.17391e-60	0.700492	0.17	0.063	3.69761e-56
CD47	4.57235e-60	0.901977	0.416	0.277	7.77712e-56
RAC2	1.51347e-59	0.842758	0.478	0.352	2.57427e-55
EIF3G	2.92315e-59	0.884219	0.516	0.409	4.97199e-55
EVL	7.61635e-59	0.736105	0.543	0.399	1.29546e-54
FYN	8.02883e-59	0.802604	0.278	0.14	1.36562e-54
TKT	9.85169e-59	-0.915214	0.113	0.326	1.67567e-54
FGR	1.46012e-58	0.779137	0.287	0.144	2.48351e-54
IL2RG	5.30559e-58	0.804386	0.393	0.245	9.02428e-54
GCHFR	5.55316e-58	0.868766	0.216	0.096	9.44537e-54
SYNE2	6.43837e-57	0.702318	0.169	0.064	1.0951e-52
UTS2	2.08873e-56	0.557906	0.123	0.038	3.55273e-52
EEF1B2	2.53547e-56	-0.501209	0.734	0.855	4.31258e-52
FOS	3.28152e-56	-1.09301	0.139	0.34	5.58154e-52
SYNE1	3.37435e-56	0.647046	0.152	0.055	5.73944e-52
FHL3	6.90116e-56	0.554586	0.101	0.028	1.17382e-51
STOM	7.66585e-56	0.732662	0.168	0.065	1.30388e-51
MAP3K8	7.71011e-56	0.816045	0.217	0.097	1.31141e-51
MS4A6A	1.35935e-55	-1.19041	0.026	0.193	2.31212e-51
FAU	1.70672e-55	-0.291623	0.972	0.987	2.90295e-51
CFP	2.00951e-55	-0.988179	0.016	0.177	3.41798e-51
AP1S2	4.9e-55	-0.988636	0.126	0.328	8.33442e-51
CHCHD10	1.02956e-54	-0.70237	0.05	0.233	1.75118e-50
RNF166	1.25969e-54	0.867546	0.26	0.134	2.1426e-50
HLA-DMA	1.683e-54	-0.901358	0.058	0.239	2.86262e-50
RBM39	2.52407e-54	0.716446	0.545	0.436	4.2932e-50
LTA4H	4.80827e-54	-0.803461	0.063	0.248	8.17838e-50
ARID5A	5.1546e-54	0.771418	0.195	0.084	8.76747e-50
FGL2	1.2438e-53	-1.08096	0.028	0.191	2.11557e-49
SPI1	2.5454e-53	-0.879205	0.019	0.178	4.32946e-49
PLA2G16	3.60803e-53	0.574397	0.121	0.039	6.13689e-49
C1orf162	6.24008e-53	0.711149	0.461	0.315	1.06138e-48
TSPO	1.03267e-52	-0.909473	0.247	0.467	1.75646e-48
NPC2	1.40963e-52	-0.894583	0.152	0.358	2.39764e-48
SIGLEC7	2.36396e-52	0.430441	0.072	0.016	4.02085e-48
TYMP	2.51631e-52	-1.04492	0.072	0.251	4.27999e-48
IL18R1	3.33117e-52	0.365068	0.052	0.009	5.66599e-48
ARF6	7.11515e-52	0.69412	0.548	0.442	1.21022e-47
ITGAL	1.15938e-51	0.697734	0.163	0.064	1.972e-47
PPP2R5C	1.38469e-51	0.813769	0.374	0.239	2.35522e-47
RPL27	1.52527e-51	-0.298623	0.96	0.982	2.59433e-47
TSEN54	2.90359e-51	0.700496	0.17	0.069	4.93872e-47
ZNF600	4.05428e-51	0.32695	0.047	0.008	6.89592e-47
LLGL2	4.46905e-51	0.373584	0.057	0.011	7.6014e-47
RPL31	5.55128e-51	-0.334627	0.99	0.989	9.44217e-47
CH17-189H20.1	6.00959e-51	0.796664	0.254	0.131	1.02217e-46
DENND2D	1.80818e-50	0.736749	0.201	0.091	3.07553e-46
RNASE6	3.71615e-50	-0.868145	0.022	0.175	6.32081e-46
HDDC2	6.16781e-50	0.858651	0.274	0.152	1.04908e-45
CLIC1	7.8364e-50	0.660999	0.548	0.431	1.33289e-45
EIF1	8.40724e-50	0.334543	0.96	0.958	1.42999e-45
SPINT2	1.04109e-49	-0.602751	0.02	0.172	1.77078e-45
MT-ND1	1.59398e-49	-0.449315	0.885	0.943	2.71121e-45
S100A8	2.3057e-49	-3.24697	0.311	0.49	3.92177e-45
ALOX5AP	2.30924e-49	0.74498	0.306	0.172	3.92779e-45
EVI2B	2.44014e-49	-0.678331	0.177	0.389	4.15044e-45
ETS1	2.49096e-49	0.734015	0.271	0.145	4.23687e-45
SCLT1	2.53061e-49	0.608188	0.11	0.035	4.30432e-45
PTPN12	7.68291e-49	0.655447	0.135	0.049	1.30679e-44
GNGT2	2.59484e-48	0.370421	0.062	0.013	4.41356e-44
ADRB2	5.67492e-48	0.462192	0.079	0.02	9.65247e-44
SERF2	7.42002e-48	0.33852	0.94	0.908	1.26207e-43
CDC42SE1	9.21982e-48	0.903222	0.463	0.336	1.5682e-43
PLEKHA1	1.17874e-47	0.681911	0.184	0.081	2.00491e-43
HLA-DQA1	1.45654e-47	-0.980567	0.015	0.157	2.47742e-43
CSF3R	1.81072e-47	-0.881784	0.019	0.163	3.07985e-43
FTH1	1.93704e-47	-1.05107	0.913	0.952	3.29472e-43
EEF2	2.23944e-47	-0.441271	0.637	0.818	3.80907e-43
LGALS2	3.22081e-47	-1.13409	0.021	0.165	5.47828e-43
NOSIP	3.67303e-47	-0.741365	0.195	0.401	6.24746e-43
PTGER2	3.68699e-47	0.71459	0.177	0.077	6.2712e-43
DDX5	4.35365e-47	0.446361	0.828	0.814	7.40513e-43
CD36	5.55805e-47	-0.848636	0.015	0.156	9.45368e-43
CD14	8.49054e-47	-1.07014	0.02	0.161	1.44416e-42
TNFSF13B	1.01361e-46	-0.788084	0.021	0.164	1.72405e-42
STARD3NL	1.44735e-46	0.766423	0.181	0.081	2.4618e-42
A2M-AS1	2.26058e-46	0.433117	0.075	0.019	3.84502e-42
SLAMF7	2.45003e-46	0.367913	0.06	0.013	4.16726e-42
ANXA5	2.77836e-46	-0.690517	0.03	0.18	4.72571e-42
PKM	3.35934e-46	-0.663279	0.118	0.306	5.71391e-42
XBP1	6.231e-46	0.765663	0.328	0.203	1.05983e-41
GIMAP7	7.52894e-46	0.710808	0.387	0.256	1.2806e-41
MPEG1	8.73708e-46	-0.856986	0.018	0.158	1.48609e-41
MARCH1	3.58849e-45	-0.76522	0.01	0.143	6.10367e-41
RRAS2	3.75942e-45	0.468356	0.092	0.027	6.39439e-41
PRMT2	4.68817e-45	0.782355	0.375	0.252	7.97411e-41
CLEC7A	8.73944e-45	-0.889437	0.021	0.159	1.48649e-40
HAVCR2	1.85555e-44	0.387925	0.065	0.015	3.1561e-40
RPL24	6.79527e-44	-0.30435	0.906	0.96	1.15581e-39
DBI	8.45609e-44	0.756422	0.441	0.33	1.4383e-39
SLC25A6	1.24181e-43	-0.448669	0.599	0.787	2.1122e-39
YBX3	1.91174e-43	-0.664569	0.018	0.153	3.25167e-39
GCA	2.13726e-43	-0.697218	0.015	0.147	3.63526e-39
MYL6	2.21927e-43	0.409794	0.791	0.737	3.77475e-39
AOAH	3.69181e-43	0.593564	0.139	0.054	6.2794e-39
TFDP2	2.75102e-42	0.712877	0.167	0.075	4.67921e-38
HLA-DMB	4.05396e-42	-0.706318	0.023	0.156	6.89539e-38
UBE2F	6.29591e-42	0.763267	0.18	0.085	1.07087e-37
NEIL1	7.82936e-42	0.431882	0.069	0.018	1.3317e-37
LINC00869	1.16185e-41	0.623992	0.16	0.07	1.9762e-37
SLA2	1.44746e-41	0.499799	0.084	0.025	2.46198e-37
OSTF1	1.60321e-41	0.773894	0.336	0.222	2.72689e-37
NFATC2	2.48563e-41	0.518383	0.096	0.031	4.22781e-37
BRI3	2.48778e-41	-0.686577	0.046	0.192	4.23147e-37
SNHG25	3.8802e-41	-0.538565	0.176	0.376	6.59984e-37
NDUFB2	5.59918e-41	0.691421	0.497	0.411	9.52364e-37
ADAM8	9.13733e-41	0.551513	0.115	0.042	1.55417e-36
PABPC1	1.21732e-40	-0.370455	0.679	0.848	2.07053e-36
LEF1	1.48872e-40	-0.671477	0.026	0.156	2.53216e-36
NCALD	1.55223e-40	0.279454	0.044	0.008	2.64019e-36
DRAP1	1.68836e-40	0.726525	0.427	0.328	2.87174e-36
CDKN2D	4.64084e-40	0.736775	0.254	0.145	7.89361e-36
KCTD12	8.43213e-40	-0.750452	0.011	0.13	1.43422e-35
MAPK1	8.46372e-40	0.763739	0.218	0.116	1.43959e-35
RP11-539L10.2	2.33582e-39	0.305624	0.048	0.01	3.973e-35
RCAN3	3.99022e-39	-0.589757	0.018	0.142	6.78697e-35
GNPTAB	5.1617e-39	0.688112	0.147	0.064	8.77953e-35
TBC1D10C	9.88186e-39	0.731748	0.365	0.253	1.68081e-34
PPP1CA	1.04765e-38	0.65344	0.472	0.381	1.78195e-34
RSL1D1	1.37854e-38	-0.47884	0.16	0.351	2.34476e-34
CD79A	1.48599e-38	-1.14286	0.019	0.139	2.52753e-34
CCR7	1.67528e-38	-0.682656	0.026	0.151	2.84949e-34
FUT11	2.19216e-38	0.486376	0.09	0.029	3.72864e-34
CBLB	3.2124e-38	0.526953	0.117	0.044	5.46397e-34
CD44	3.9335e-38	-0.512581	0.22	0.424	6.69049e-34
RNF130	4.09137e-38	-0.622538	0.062	0.208	6.95901e-34
LYL1	4.49717e-38	-0.49901	0.016	0.135	7.64924e-34
SLC9A3R1	6.50468e-38	0.720954	0.23	0.128	1.10638e-33
DHRS3	6.81449e-38	0.434851	0.073	0.021	1.15908e-33
METRNL	1.01636e-37	0.504728	0.089	0.029	1.72873e-33
ZNF276	1.07683e-37	0.603507	0.152	0.068	1.83158e-33
LY86	1.25424e-37	-0.620932	0.006	0.117	2.13334e-33
JAML	1.31434e-37	-0.651845	0.054	0.192	2.23556e-33
CIRBP	2.13019e-37	0.4844	0.701	0.659	3.62324e-33
NACA	2.97272e-37	-0.319856	0.835	0.918	5.05631e-33
PPT1	4.19649e-37	-0.539896	0.043	0.176	7.13781e-33
S100A11	8.96203e-37	-0.972015	0.238	0.395	1.52435e-32
LGALS1	1.47332e-36	-1.11875	0.26	0.415	2.50597e-32
RHOF	1.5115e-36	0.664088	0.245	0.14	2.57091e-32
TMEM14C	2.14627e-36	-0.523326	0.08	0.231	3.6506e-32
CD68	2.18807e-36	-0.657141	0.011	0.122	3.72169e-32
RPL7A	2.31402e-36	-0.291521	0.913	0.955	3.93592e-32
CTSB	2.53387e-36	-0.562546	0.04	0.169	4.30985e-32
ANP32B	2.57118e-36	-0.512808	0.229	0.422	4.37332e-32
SKAP1	2.89965e-36	0.607908	0.182	0.09	4.93201e-32
C1orf56	3.01026e-36	0.828637	0.442	0.331	5.12016e-32
CD38	3.46688e-36	0.530851	0.101	0.037	5.89681e-32
RPL14	4.01145e-36	-0.264518	0.97	0.973	6.82308e-32
STK17B	4.0522e-36	-0.508834	0.145	0.321	6.89238e-32
BLVRB	4.38548e-36	-0.753087	0.055	0.189	7.45927e-32
TMEM123	8.38656e-36	-0.469197	0.175	0.36	1.42647e-31
PSAP	1.05174e-35	-1.0354	0.253	0.409	1.7889e-31
EIF2S3	1.07176e-35	-0.450402	0.213	0.412	1.82295e-31
SYTL1	2.23695e-35	0.704697	0.245	0.143	3.80483e-31
PXN	2.24587e-35	0.522205	0.13	0.054	3.82e-31
CPVL	3.02284e-35	-0.605024	0.013	0.122	5.14154e-31
C6orf48	3.51915e-35	-0.469495	0.261	0.467	5.98573e-31
ATM	5.53992e-35	0.679227	0.352	0.243	9.42285e-31
CD8B	5.87104e-35	-0.793673	0.023	0.137	9.98605e-31
CLEC12A	1.01725e-34	-0.680321	0.021	0.134	1.73024e-30
SLFN12L	1.08902e-34	0.326797	0.055	0.014	1.85232e-30
MYC	1.19998e-34	-0.577517	0.032	0.152	2.04104e-30
IFNGR2	1.32645e-34	-0.493271	0.011	0.117	2.25616e-30
ZBP1	1.58478e-34	0.441821	0.09	0.031	2.69555e-30
PTPN7	1.73267e-34	0.681507	0.17	0.084	2.94709e-30
DAB2	2.21796e-34	0.390769	0.056	0.014	3.77253e-30
ERICH6-AS1	3.15179e-34	0.311477	0.048	0.011	5.36087e-30
HSPB1	3.34636e-34	-0.441089	0.069	0.211	5.69182e-30
LY96	3.39045e-34	-0.571999	0.011	0.115	5.76681e-30
DIP2A	4.66312e-34	0.558372	0.135	0.059	7.9315e-30
CCL3L3	5.85833e-34	0.437596	0.084	0.028	9.96443e-30
ERP29	7.23115e-34	-0.429594	0.257	0.463	1.22995e-29
CMTM7	9.49228e-34	-0.478876	0.034	0.154	1.61454e-29
PSME1	1.05773e-33	0.591817	0.545	0.491	1.7991e-29
SERTAD1	1.12852e-33	0.339002	0.061	0.017	1.91951e-29
SIGIRR	1.18528e-33	0.682392	0.283	0.181	2.01604e-29
ABCB1	1.45797e-33	0.298483	0.045	0.01	2.47987e-29
GUK1	2.26923e-33	0.616814	0.486	0.41	3.85974e-29
IFITM1	2.68482e-33	0.482719	0.101	0.038	4.56662e-29
CTSH	2.83747e-33	-0.515163	0.007	0.106	4.82625e-29
TRGC2	3.88016e-33	0.352918	0.149	0.065	6.59977e-29
CD4	4.84316e-33	-0.546478	0.011	0.113	8.23773e-29
TGFBI	7.88502e-33	-0.611005	0.011	0.111	1.34116e-28
F2R	9.2536e-33	0.370072	0.06	0.016	1.57394e-28
RETN	1.95577e-32	-0.99054	0.008	0.105	3.32658e-28
DHRS7	3.30767e-32	0.681918	0.238	0.142	5.62602e-28
PRDX1	4.04596e-32	-0.430175	0.085	0.228	6.88178e-28
MT-ND5	4.52323e-32	0.345832	0.855	0.831	7.69357e-28
NUP214	4.60335e-32	-0.601757	0.032	0.144	7.82985e-28
COX7C	6.86852e-32	-0.325438	0.682	0.843	1.16827e-27
ESD	7.27688e-32	-0.409912	0.086	0.228	1.23772e-27
BTF3	9.2057e-32	-0.323252	0.718	0.848	1.5658e-27
FAM43A	1.08007e-31	0.410172	0.074	0.024	1.83709e-27
SNHG8	1.3355e-31	-0.41562	0.19	0.369	2.27155e-27
SAT1	1.45278e-31	-0.831493	0.257	0.416	2.47103e-27
RAB31	1.58949e-31	-0.595984	0.012	0.11	2.70356e-27
SBK1	1.59221e-31	0.269041	0.042	0.009	2.70819e-27
CTSZ	2.02678e-31	-0.555495	0.037	0.151	3.44735e-27
YPEL3	2.95611e-31	0.651378	0.3	0.199	5.02804e-27
TOX	3.00717e-31	0.299452	0.048	0.012	5.11489e-27
ADGRE5	3.51371e-31	0.64475	0.227	0.132	5.97647e-27
RHOBTB3	4.77757e-31	0.501074	0.077	0.026	8.12617e-27
EIF3L	5.16609e-31	-0.397941	0.31	0.513	8.787e-27
C1orf228	5.37543e-31	-0.477576	0.021	0.124	9.14307e-27
APLP2	8.07709e-31	-0.59246	0.105	0.245	1.37383e-26
PPA1	8.68278e-31	-0.357801	0.089	0.231	1.47685e-26
PTPN22	8.84973e-31	0.511799	0.118	0.05	1.50525e-26
ABCA2	2.02963e-30	0.256309	0.043	0.01	3.4522e-26
RPS10	2.26429e-30	-0.344171	0.657	0.817	3.85133e-26
ASCL2	2.64184e-30	0.459232	0.082	0.029	4.49351e-26
CCNI	2.66502e-30	-0.390268	0.46	0.664	4.53293e-26
TALDO1	2.84639e-30	-0.482144	0.123	0.274	4.84143e-26
ARHGDIB	3.0921e-30	0.428293	0.746	0.721	5.25936e-26
PSMB9	3.11121e-30	0.640974	0.392	0.303	5.29185e-26
CAPG	3.84744e-30	-0.53653	0.043	0.156	6.54412e-26
CEP126	4.30893e-30	0.295051	0.042	0.01	7.32905e-26
MAL	5.22209e-30	-0.520799	0.013	0.109	8.88225e-26
PTPRC	5.79021e-30	0.50802	0.558	0.49	9.84856e-26
RAB29	6.3518e-30	0.581644	0.151	0.074	1.08038e-25
MT-ND2	7.34864e-30	-0.298708	0.967	0.983	1.24993e-25
UBC	1.0234e-29	0.460512	0.626	0.576	1.74071e-25
MS4A1	1.2994e-29	-0.999419	0.024	0.123	2.21015e-25
AUTS2	2.35753e-29	0.286001	0.045	0.011	4.00992e-25
NDUFB7	3.03287e-29	0.614436	0.423	0.347	5.15861e-25
ALKBH7	3.18751e-29	-0.360471	0.104	0.247	5.42163e-25
KLF4	3.41317e-29	-0.537435	0.01	0.101	5.80546e-25
FTL	3.8292e-29	-1.15771	0.961	0.973	6.51309e-25
SEC62	4.06432e-29	-0.399296	0.242	0.428	6.913e-25
RPSA	4.59427e-29	-0.283941	0.887	0.922	7.81439e-25
RNF125	5.74102e-29	0.54741	0.142	0.068	9.7649e-25
MYL12B	5.96014e-29	0.558604	0.493	0.432	1.01376e-24
SYPL1	6.96706e-29	-0.409218	0.053	0.17	1.18503e-24
LINC00861	7.67848e-29	0.601565	0.209	0.12	1.30603e-24
CCT8	9.74922e-29	-0.396392	0.211	0.385	1.65824e-24
SH3BP5	1.27576e-28	0.560234	0.168	0.088	2.16994e-24
OPTN	1.75909e-28	0.560971	0.138	0.066	2.99204e-24
H2AFY	1.93007e-28	-0.473833	0.164	0.318	3.28286e-24
SIPA1	1.94145e-28	0.629262	0.202	0.116	3.30221e-24
SERINC5	2.50395e-28	-0.453971	0.021	0.116	4.25897e-24
AKAP13	2.88963e-28	0.653193	0.276	0.183	4.91496e-24
MGST1	2.96588e-28	-0.470518	0.006	0.092	5.04466e-24
AAK1	4.42992e-28	0.586002	0.365	0.269	7.53485e-24
CDC42	4.88137e-28	0.484112	0.61	0.574	8.30273e-24
MCL1	5.55315e-28	-0.504916	0.15	0.298	9.44536e-24
EIF3H	6.84066e-28	-0.371712	0.331	0.532	1.16353e-23
BCL11A	7.26738e-28	-0.424023	0.007	0.092	1.23611e-23
EIF3M	8.73888e-28	-0.386502	0.211	0.384	1.4864e-23
CDK2AP2	9.32528e-28	0.665047	0.199	0.116	1.58614e-23
LILRA5	1.00925e-27	-0.583437	0.011	0.098	1.71664e-23
GLTSCR2	1.35395e-27	-0.36421	0.601	0.766	2.30293e-23
SERP1	1.45865e-27	-0.384478	0.341	0.534	2.48102e-23
RAP1GAP2	1.57715e-27	0.360038	0.064	0.021	2.68257e-23
SLC7A7	1.59409e-27	-0.51354	0.006	0.088	2.7114e-23
ACTN1	1.75957e-27	-0.415422	0.015	0.105	2.99285e-23
LIMD2	1.85224e-27	0.451531	0.626	0.58	3.15048e-23
GPX4	1.89144e-27	-0.402555	0.323	0.52	3.21714e-23
NAMPT	1.97423e-27	-0.538897	0.023	0.117	3.35797e-23
FKBP1A	1.99813e-27	-0.454322	0.229	0.396	3.39863e-23
ABHD15	2.22103e-27	0.347601	0.06	0.018	3.77776e-23
SH3BGRL3	2.40078e-27	0.295825	0.816	0.771	4.08349e-23
MARCKS	2.82274e-27	-0.522327	0.011	0.096	4.80119e-23
NCF2	3.57491e-27	-0.495313	0.012	0.099	6.08057e-23
GDI2	3.86774e-27	-0.379854	0.15	0.304	6.57864e-23
RAB32	3.98608e-27	-0.463467	0.013	0.1	6.77993e-23
SPN	4.13979e-27	0.693191	0.248	0.162	7.04136e-23
POLR2L	5.13955e-27	0.491918	0.543	0.49	8.74186e-23
POU2F2	5.19087e-27	-0.469842	0.053	0.164	8.82915e-23
CTSC	6.49755e-27	0.654274	0.231	0.145	1.10517e-22
PGD	6.81782e-27	-0.433206	0.026	0.121	1.15964e-22
SOD2	6.82169e-27	-0.470233	0.064	0.178	1.1603e-22
SPON1	9.74679e-27	0.305816	0.057	0.017	1.65783e-22
HHEX	1.61453e-26	-0.394138	0.019	0.11	2.74615e-22
FBXO6	1.66305e-26	0.388941	0.072	0.025	2.82868e-22
PAM	2.15568e-26	0.285908	0.047	0.013	3.66659e-22
SLFN13	2.61535e-26	0.34304	0.058	0.018	4.44844e-22
DNPH1	2.65827e-26	-0.324841	0.027	0.123	4.52144e-22
BIRC3	3.89244e-26	-0.541289	0.021	0.111	6.62065e-22
MS4A7	4.03748e-26	-0.576027	0.008	0.088	6.86736e-22
TSPAN32	4.21511e-26	0.611351	0.175	0.098	7.16949e-22
KLHDC4	5.41103e-26	0.486372	0.094	0.039	9.20362e-22
PDIA3	6.82374e-26	0.652432	0.333	0.25	1.16065e-21
PCSK7	7.78831e-26	0.666516	0.344	0.26	1.32471e-21
TOB1	8.68889e-26	-0.371025	0.041	0.144	1.47789e-21
RBP7	9.87738e-26	-0.619342	0.006	0.084	1.68004e-21
EIF4EBP1	1.32282e-25	-0.352304	0.037	0.136	2.24999e-21
TLE1	1.37907e-25	0.408257	0.075	0.028	2.34566e-21
RPS24	1.42985e-25	-0.265646	0.987	0.99	2.43202e-21
YWHAE	1.59333e-25	-0.389799	0.097	0.224	2.7101e-21
TRABD2A	1.78131e-25	-0.436742	0.009	0.088	3.02983e-21
GPR183	1.922e-25	-0.471258	0.046	0.147	3.26914e-21
CD302	1.9494e-25	-0.436043	0.011	0.091	3.31573e-21
TMEM154	2.62637e-25	-0.436667	0.013	0.096	4.46719e-21
CD164	3.34317e-25	0.597865	0.372	0.293	5.6864e-21
TMA7	3.57386e-25	0.323129	0.83	0.837	6.07878e-21
MMP25-AS1	3.95895e-25	0.34055	0.065	0.022	6.73378e-21
GBP5	3.97553e-25	0.350031	0.068	0.024	6.76198e-21
SCPEP1	4.67012e-25	-0.426529	0.035	0.13	7.94341e-21
ATG2A	4.85019e-25	0.451413	0.103	0.045	8.2497e-21
MAF	5.36224e-25	0.413674	0.081	0.031	9.12064e-21
MYADM	5.42853e-25	-0.429131	0.036	0.132	9.23338e-21
LAPTM5	5.45452e-25	-0.393083	0.426	0.615	9.27759e-21
SIRT2	5.5793e-25	0.535852	0.128	0.063	9.48983e-21
CAMK4	5.77196e-25	-0.433918	0.009	0.086	9.81753e-21
LMO2	6.58867e-25	-0.33105	0.004	0.078	1.12067e-20
SYNGR2	8.42769e-25	-0.356443	0.051	0.155	1.43347e-20
HSP90AB1	1.00282e-24	-0.409747	0.283	0.45	1.70569e-20
GPATCH8	1.02687e-24	0.620613	0.212	0.131	1.74661e-20
PYCARD	1.04072e-24	-0.523487	0.162	0.296	1.77016e-20
GAPT	1.17977e-24	-0.420793	0.013	0.093	2.00668e-20
C9orf16	1.31461e-24	0.582298	0.435	0.379	2.23601e-20
CD79B	1.66545e-24	-0.851886	0.055	0.154	2.83276e-20
LGALS3	1.76081e-24	-0.446607	0.023	0.109	2.99496e-20
TOMM20	2.13141e-24	-0.297029	0.15	0.297	3.62532e-20
FAM107B	2.19989e-24	0.577604	0.28	0.193	3.74179e-20
CNN2	2.22668e-24	-0.366048	0.089	0.208	3.78735e-20
RGCC	2.81335e-24	-0.392912	0.017	0.099	4.78522e-20
SNX2	3.14632e-24	-0.369147	0.054	0.157	5.35157e-20
CREG1	3.24307e-24	-0.325493	0.011	0.09	5.51614e-20
STK10	3.82564e-24	0.60885	0.174	0.1	6.50704e-20
C20orf27	4.45644e-24	-0.354662	0.055	0.158	7.57996e-20
BHLHE40	4.85095e-24	0.35599	0.069	0.025	8.25099e-20
CNOT6L	6.35567e-24	0.555482	0.155	0.084	1.08104e-19
PRR5	6.40963e-24	0.45745	0.094	0.041	1.09021e-19
STMN3	8.49823e-24	-0.400154	0.035	0.127	1.44546e-19
LINC01272	8.70882e-24	-0.562993	0.011	0.087	1.48128e-19
CCDC109B	9.10087e-24	-0.331997	0.128	0.261	1.54797e-19
TMEM2	1.12551e-23	0.393992	0.08	0.032	1.91439e-19
TOMM7	1.21153e-23	-0.290575	0.723	0.862	2.06068e-19
SCGB3A1	1.24941e-23	-0.422993	0.009	0.082	2.12513e-19
C19orf38	1.39561e-23	-0.422169	0.01	0.085	2.3738e-19
NDUFB5	1.55371e-23	-0.307084	0.109	0.237	2.64271e-19
GTF3C1	2.15875e-23	0.370749	0.067	0.024	3.67182e-19
IL6R	2.23043e-23	-0.379262	0.007	0.079	3.79374e-19
PLBD1	2.38855e-23	-0.489934	0.008	0.08	4.06268e-19
COX4I1	2.43751e-23	-0.279613	0.73	0.865	4.14595e-19
ALDH2	2.59021e-23	-0.396204	0.009	0.083	4.40569e-19
BTK	2.79461e-23	-0.301356	0.004	0.074	4.75334e-19
SRPK2	2.80157e-23	0.579547	0.199	0.122	4.76518e-19
SLC11A1	2.94986e-23	-0.433131	0.007	0.079	5.01742e-19
CD82	2.99919e-23	-0.303281	0.004	0.074	5.10132e-19
ARHGAP24	3.01603e-23	-0.463814	0.004	0.074	5.12997e-19
SUSD3	5.06453e-23	-0.361422	0.006	0.077	8.61426e-19
ENTPD1	5.23331e-23	-0.431766	0.004	0.072	8.90133e-19
HMGA1	5.40626e-23	-0.404004	0.061	0.163	9.1955e-19
CLEC4A	5.4345e-23	-0.422617	0.009	0.082	9.24353e-19
APP	6.35264e-23	-0.399307	0.011	0.084	1.08052e-18
ARHGEF3	7.30324e-23	0.433757	0.088	0.037	1.24221e-18
ATP5G2	7.65941e-23	-0.329958	0.615	0.763	1.30279e-18
RP4-728D4.2	8.35561e-23	0.383395	0.076	0.03	1.42121e-18
BANK1	1.27338e-22	-0.494109	0.007	0.077	2.1659e-18
IRAK3	1.35925e-22	-0.389878	0.005	0.073	2.31196e-18
DTNBP1	1.5239e-22	0.514419	0.119	0.059	2.592e-18
ASGR1	1.63859e-22	-0.434879	0.006	0.075	2.78708e-18
SNHG7	2.18484e-22	-0.334438	0.085	0.197	3.7162e-18
CD93	2.58036e-22	-0.459858	0.006	0.075	4.38894e-18
C10orf54	2.77106e-22	-0.417134	0.155	0.288	4.7133e-18
IL6ST	3.41616e-22	-0.370371	0.013	0.087	5.81054e-18
PRDX3	3.79891e-22	-0.293574	0.053	0.151	6.46156e-18
GLCCI1	5.13952e-22	0.382425	0.07	0.027	8.74181e-18
ZFP36	6.47905e-22	0.639207	0.272	0.192	1.10202e-17
SMKR1	6.72316e-22	0.263445	0.04	0.011	1.14354e-17
ITM2C	7.45326e-22	-0.43075	0.02	0.097	1.26773e-17
STXBP2	7.77168e-22	-0.542942	0.126	0.242	1.32189e-17
LCK	8.04355e-22	0.498611	0.349	0.261	1.36813e-17
GNAQ	8.44452e-22	-0.313865	0.032	0.116	1.43633e-17
NGFRAP1	1.09756e-21	-0.32241	0.029	0.111	1.86684e-17
PPIB	1.16207e-21	0.535226	0.409	0.348	1.97657e-17
UTRN	1.29342e-21	0.541909	0.148	0.081	2.19997e-17
ASAH1	1.31409e-21	-0.416115	0.1	0.212	2.23513e-17
HLA-F	1.70328e-21	0.575334	0.325	0.249	2.89711e-17
TIMP2	1.92698e-21	-0.39148	0.009	0.076	3.27759e-17
TRG-AS1	2.12315e-21	0.385135	0.085	0.037	3.61126e-17
P4HB	2.2353e-21	0.589627	0.323	0.252	3.80203e-17
MT-ND3	3.29558e-21	-0.276647	0.994	0.992	5.60545e-17
AGPAT4	3.30511e-21	0.265471	0.045	0.014	5.62166e-17
HINT1	4.026e-21	-0.321739	0.545	0.702	6.84782e-17
CHPT1	4.59198e-21	-0.298339	0.058	0.154	7.81051e-17
SRP14	4.64438e-21	0.360451	0.682	0.672	7.89963e-17
BSG	5.15086e-21	0.5765	0.304	0.232	8.7611e-17
HSPD1	5.52605e-21	-0.320735	0.071	0.172	9.39927e-17
CNIH1	5.7371e-21	-0.270595	0.079	0.184	9.75823e-17
RILPL2	5.85836e-21	-0.293124	0.048	0.139	9.96448e-17
HCK	6.46175e-21	-0.38026	0.009	0.075	1.09908e-16
PABPC4	7.69807e-21	-0.251917	0.063	0.162	1.30937e-16
TGFB1	7.79672e-21	0.560069	0.24	0.164	1.32614e-16
SIT1	8.22809e-21	-0.346773	0.009	0.074	1.39952e-16
ARNTL	8.89001e-21	0.310942	0.054	0.019	1.5121e-16
GNG7	1.09777e-20	-0.32325	0.006	0.07	1.8672e-16
ANXA2	1.2402e-20	-0.506276	0.144	0.259	2.10945e-16
RP11-596C23.2	1.24328e-20	0.407332	0.079	0.033	2.11469e-16
NBEAL1	1.25787e-20	-0.25856	0.121	0.243	2.13952e-16
IGSF6	1.43682e-20	-0.360894	0.005	0.067	2.4439e-16
CDA	1.48071e-20	-0.436244	0.009	0.073	2.51854e-16
UQCRB	1.60569e-20	-0.263573	0.72	0.849	2.73112e-16
MIDN	1.62636e-20	0.526264	0.164	0.095	2.76628e-16
FAM26F	1.83873e-20	-0.381855	0.095	0.202	3.1275e-16
SDCBP	2.1023e-20	-0.35662	0.127	0.246	3.57581e-16
CORO1C	2.12397e-20	-0.300426	0.01	0.076	3.61266e-16
BST1	2.56125e-20	-0.337478	0.001	0.06	4.35642e-16
SLC40A1	2.83518e-20	-0.289551	0.008	0.072	4.82235e-16
TRAPPC1	3.16674e-20	0.555527	0.405	0.353	5.38631e-16
UXT	3.59474e-20	-0.25527	0.29	0.464	6.11429e-16
BTN3A2	3.72965e-20	0.574103	0.216	0.143	6.34377e-16
NCF4	3.9456e-20	-0.288623	0.011	0.076	6.71106e-16
NDFIP1	3.96513e-20	-0.266397	0.142	0.271	6.74429e-16
PLAUR	4.30705e-20	-0.412929	0.013	0.08	7.32586e-16
PILRA	4.33901e-20	-0.385398	0.008	0.071	7.38023e-16
BZRAP1-AS1	4.80216e-20	0.330477	0.067	0.026	8.168e-16
FKBP11	4.88885e-20	0.538608	0.167	0.1	8.31544e-16
USP28	5.00192e-20	0.272704	0.05	0.017	8.50776e-16
FPR1	5.30357e-20	-0.429822	0.009	0.072	9.02084e-16
PGK1	5.53153e-20	-0.284725	0.158	0.29	9.40859e-16
RASSF2	5.60688e-20	-0.352598	0.01	0.074	9.53675e-16
IL12RB1	5.99577e-20	0.336238	0.072	0.03	1.01982e-15
CARD11	7.3199e-20	0.310561	0.062	0.024	1.24504e-15
VAMP2	7.39195e-20	0.405597	0.565	0.536	1.2573e-15
MIEN1	7.54341e-20	0.5634	0.233	0.161	1.28306e-15
DAPP1	7.884e-20	-0.339096	0.011	0.075	1.34099e-15
LILRB2	8.17953e-20	-0.395523	0.01	0.074	1.39126e-15
SELK	9.35188e-20	0.564481	0.294	0.224	1.59066e-15
CRTAP	9.41285e-20	-0.348046	0.047	0.132	1.60103e-15
SOX4	1.04673e-19	-0.348896	0.043	0.126	1.78039e-15
JUND	1.10814e-19	-0.35583	0.104	0.211	1.88484e-15
LRRC25	1.16754e-19	-0.360851	0.008	0.07	1.98587e-15
DPYSL2	1.21953e-19	-0.362413	0.026	0.099	2.0743e-15
POLE4	1.24411e-19	-0.290892	0.113	0.227	2.1161e-15
VPS35	1.28529e-19	-0.275684	0.067	0.162	2.18615e-15
TSPAN13	1.38092e-19	-0.297479	0.005	0.065	2.3488e-15
BATF	1.38612e-19	0.426823	0.098	0.047	2.35766e-15
INPP5D	1.51109e-19	0.604081	0.193	0.125	2.57022e-15
RGS2	1.70043e-19	-0.47557	0.084	0.181	2.89226e-15
CCDC88A	1.79384e-19	-0.256261	0.013	0.078	3.05115e-15
AQP3	2.17212e-19	-0.324167	0.012	0.077	3.69456e-15
IRF2BP2	2.26348e-19	-0.284624	0.087	0.191	3.84995e-15
RGS18	2.57957e-19	-0.357766	0.007	0.068	4.38758e-15
FGD2	3.44725e-19	-0.336925	0.005	0.063	5.86342e-15
SARAF	3.67816e-19	-0.342544	0.54	0.688	6.25618e-15
GZMK	4.06449e-19	0.318467	0.108	0.052	6.91329e-15
VMP1	4.97797e-19	-0.338962	0.075	0.17	8.46704e-15
LRRC75A	5.01533e-19	-0.342148	0.027	0.1	8.53058e-15
MFSD1	5.52848e-19	-0.296532	0.031	0.106	9.40338e-15
FCGR2A	6.04484e-19	-0.330161	0.006	0.065	1.02817e-14
PARP8	6.08643e-19	0.446972	0.121	0.064	1.03524e-14
LRRK2	8.54727e-19	-0.401394	0.01	0.071	1.4538e-14
CPPED1	9.40747e-19	-0.306259	0.008	0.067	1.60012e-14
MAST3	9.56184e-19	0.434668	0.101	0.05	1.62637e-14
MARCKSL1	1.01608e-18	-0.289285	0.062	0.153	1.72825e-14
PHACTR1	1.03443e-18	-0.309946	0.013	0.077	1.75947e-14
ARAP2	1.29334e-18	0.361473	0.077	0.033	2.19984e-14
PPIA	1.4843e-18	0.318849	0.7	0.674	2.52465e-14
TRAT1	1.65273e-18	-0.376169	0.019	0.085	2.81113e-14
TNFAIP2	1.74982e-18	-0.359384	0.01	0.07	2.97627e-14
RP6-159A1.4	1.9068e-18	-0.323617	0.009	0.069	3.24328e-14
IGHM	1.95678e-18	-1.70045	0.084	0.178	3.32828e-14
CD86	1.98832e-18	-0.29322	0.003	0.057	3.38194e-14
TCF4	2.02974e-18	-0.358898	0.018	0.083	3.45238e-14
MAP3K1	2.159e-18	-0.314192	0.022	0.09	3.67224e-14
SULF2	2.19241e-18	-0.303509	0.033	0.108	3.72908e-14
TXN	2.73362e-18	-0.349805	0.157	0.274	4.64962e-14
CSF2RA	2.87522e-18	-0.322713	0.005	0.061	4.89045e-14
STX8	3.39444e-18	0.532149	0.143	0.084	5.7736e-14
IRS2	3.46752e-18	-0.387496	0.031	0.103	5.89791e-14
PRAM1	3.77575e-18	-0.361638	0.018	0.083	6.42217e-14
TMEM243	3.99242e-18	-0.265039	0.091	0.192	6.79071e-14
NME4	4.09966e-18	-0.267155	0.03	0.103	6.97312e-14
LRP1	4.36751e-18	-0.332386	0.007	0.064	7.42869e-14
CAT	4.50969e-18	-0.256695	0.066	0.156	7.67054e-14
FMNL1	5.75674e-18	0.551682	0.286	0.217	9.79163e-14
SLC25A37	5.85052e-18	-0.406061	0.043	0.121	9.95114e-14
ATP5O	7.0367e-18	-0.265894	0.318	0.485	1.19687e-13
CTBP2	7.21775e-18	0.461611	0.096	0.048	1.22767e-13
IGHD	8.9068e-18	-0.726106	0.015	0.075	1.51496e-13
NFKBIZ	9.01675e-18	-0.303256	0.032	0.104	1.53366e-13
ARHGAP9	9.02794e-18	0.510886	0.189	0.123	1.53556e-13
APOL6	9.76657e-18	0.42485	0.107	0.055	1.6612e-13
UCP2	9.94017e-18	0.493331	0.431	0.38	1.69072e-13
CLEC4E	1.03048e-17	-0.358035	0.003	0.055	1.75274e-13
RASSF5	1.0676e-17	0.521596	0.21	0.142	1.81588e-13
RHOH	1.08741e-17	-0.347079	0.077	0.168	1.84958e-13
HMGN3	1.15058e-17	0.55027	0.375	0.323	1.95702e-13
FAM45A	1.21059e-17	-0.30606	0.053	0.135	2.0591e-13
RAB37	1.21917e-17	0.390279	0.096	0.048	2.07369e-13
LAIR1	1.29882e-17	0.487163	0.131	0.075	2.20916e-13
BNIP3L	1.47081e-17	-0.254632	0.067	0.156	2.5017e-13
CSF1R	1.47865e-17	-0.300174	0.003	0.055	2.51503e-13
YWHAZ	1.62748e-17	0.490021	0.453	0.42	2.76818e-13
KLF10	1.80941e-17	-0.343019	0.051	0.13	3.07762e-13
LILRB3	2.244e-17	-0.348834	0.011	0.069	3.81683e-13
IFITM3	2.28475e-17	0.388524	0.231	0.157	3.88614e-13
VPREB3	2.3419e-17	-0.490817	0.007	0.062	3.98334e-13
CASP8	2.86416e-17	0.513031	0.147	0.088	4.87166e-13
RP11-291B21.2	3.24039e-17	-0.35479	0.004	0.055	5.51158e-13
A1BG	3.43163e-17	-0.306284	0.038	0.111	5.83685e-13
ANXA6	3.8644e-17	0.500761	0.239	0.17	6.57296e-13
HNMT	3.86905e-17	-0.338624	0.008	0.062	6.58086e-13
DNAJB6	4.06978e-17	0.587722	0.279	0.219	6.92229e-13
ZEB2	4.47968e-17	0.54096	0.26	0.189	7.61949e-13
ODF3B	6.11278e-17	-0.302007	0.009	0.064	1.03972e-12
GRINA	6.86796e-17	-0.288068	0.023	0.087	1.16817e-12
FHIT	8.10186e-17	-0.312646	0.026	0.09	1.37805e-12
RAB27A	1.19126e-16	0.475162	0.155	0.095	2.02622e-12
SOCS3	1.26395e-16	-0.300592	0.012	0.068	2.14985e-12
IFI30	1.27173e-16	-0.299587	0.007	0.06	2.16308e-12
CD84	1.33108e-16	-0.298119	0.025	0.089	2.26404e-12
CERS4	1.46254e-16	0.293395	0.061	0.025	2.48764e-12
DDX6	1.4642e-16	0.588803	0.312	0.253	2.49046e-12
HENMT1	1.55075e-16	0.463962	0.101	0.054	2.63768e-12
SASH3	1.57089e-16	0.531298	0.155	0.096	2.67192e-12
TRMT1	1.58045e-16	-0.257091	0.048	0.123	2.68818e-12
EVI2A	1.60652e-16	-0.302062	0.077	0.164	2.73254e-12
ST3GAL4	1.65203e-16	0.299369	0.049	0.018	2.80994e-12
FCRL3	1.94378e-16	0.265537	0.051	0.019	3.30618e-12
ATP6V1B2	1.96199e-16	-0.301374	0.038	0.109	3.33714e-12
MAP1LC3B	1.97268e-16	0.548255	0.223	0.16	3.35533e-12
SLC15A4	1.99012e-16	0.378957	0.082	0.039	3.385e-12
RNF126	1.99327e-16	0.583296	0.2	0.139	3.39034e-12
SAR1A	2.25656e-16	0.568144	0.206	0.143	3.83817e-12
BASP1	2.67842e-16	-0.273324	0.005	0.055	4.55573e-12
CATSPER1	2.76319e-16	0.302166	0.065	0.028	4.69992e-12
TIMP1	3.6261e-16	-0.313191	0.124	0.227	6.16763e-12
CCDC12	3.90885e-16	0.572987	0.291	0.233	6.64856e-12
MT1X	6.62912e-16	-0.279164	0.067	0.15	1.12755e-11
LILRA2	6.80991e-16	-0.269637	0.005	0.054	1.1583e-11
CORO1B	8.62554e-16	-0.251681	0.052	0.127	1.46712e-11
CD1D	8.74802e-16	-0.255285	0.004	0.051	1.48795e-11
JMJD1C	9.71564e-16	-0.254233	0.062	0.142	1.65253e-11
CD53	9.75438e-16	0.502495	0.357	0.302	1.65912e-11
CYB5B	9.97997e-16	0.495004	0.144	0.088	1.69749e-11
KIAA0125	1.02342e-15	-0.314382	0.013	0.067	1.74074e-11
FAM101B	1.04916e-15	-0.29549	0.016	0.071	1.78451e-11
TES	1.08791e-15	0.491964	0.177	0.117	1.85042e-11
RP11-47L3.1	1.12387e-15	0.272892	0.044	0.016	1.91159e-11
SAMHD1	1.54706e-15	-0.341153	0.126	0.223	2.63139e-11
SPIB	1.63906e-15	-0.300837	0.004	0.05	2.78787e-11
TCF25	1.80272e-15	0.589402	0.336	0.289	3.06625e-11
CREM	2.10496e-15	0.42723	0.087	0.044	3.58032e-11
DMXL2	2.10912e-15	-0.315306	0.005	0.052	3.5874e-11
RIC3	2.28557e-15	-0.274334	0.009	0.058	3.88753e-11
CD6	2.44565e-15	-0.298638	0.025	0.085	4.1598e-11
PECAM1	2.50267e-15	-0.318659	0.038	0.104	4.2568e-11
KYNU	2.51177e-15	-0.251216	0.003	0.048	4.27228e-11
NRGN	2.72462e-15	-0.283907	0.003	0.048	4.63431e-11
LINC01550	2.97893e-15	-0.283971	0.009	0.059	5.06687e-11
PAG1	3.0255e-15	-0.25914	0.038	0.105	5.14608e-11
CISD3	3.36198e-15	0.535417	0.167	0.11	5.71839e-11
RNASE2	3.56738e-15	-0.371946	0.009	0.058	6.06776e-11
RTN3	3.95559e-15	-0.265745	0.059	0.134	6.72806e-11
CHCHD2	4.7155e-15	0.3313	0.584	0.568	8.02059e-11
RPL36AL	5.09003e-15	0.258465	0.803	0.806	8.65763e-11
CECR1	5.28888e-15	-0.313324	0.037	0.102	8.99586e-11
IRF8	5.75847e-15	-0.460965	0.042	0.108	9.79459e-11
CHMP7	6.03322e-15	-0.253875	0.025	0.084	1.02619e-10
ALDOA	6.51277e-15	-0.286265	0.377	0.538	1.10776e-10
PLD4	8.26193e-15	-0.275202	0.001	0.044	1.40527e-10
RBM47	8.40177e-15	-0.267289	0.005	0.05	1.42906e-10
LINC00926	8.50762e-15	-0.353841	0.008	0.055	1.44706e-10
MLLT6	1.03893e-14	0.425479	0.122	0.071	1.76712e-10
TNFRSF13C	1.0727e-14	-0.314202	0.004	0.049	1.82455e-10
CD40LG	1.08577e-14	-0.252153	0.003	0.046	1.84678e-10
DGKZ	1.12846e-14	0.48949	0.182	0.123	1.91939e-10
ST6GALNAC6	1.16455e-14	0.357945	0.074	0.036	1.98078e-10
CEBPD	1.16673e-14	0.349404	0.258	0.184	1.98449e-10
LINC01138	1.21675e-14	0.276632	0.05	0.02	2.06958e-10
APOBEC3C	1.34013e-14	0.556196	0.215	0.155	2.27943e-10
KIAA0101	1.39617e-14	-0.42062	0.027	0.085	2.37475e-10
PLPP5	1.49831e-14	-0.315541	0.021	0.075	2.54848e-10
TCF7	1.73183e-14	-0.298558	0.111	0.201	2.94566e-10
PTPN2	1.7336e-14	0.553753	0.242	0.183	2.94868e-10
CCDC88C	1.93419e-14	0.447588	0.127	0.076	3.28987e-10
SELT	1.97594e-14	0.582412	0.278	0.227	3.36088e-10
CD37	2.0114e-14	-0.378571	0.452	0.598	3.42119e-10
TLR2	2.10459e-14	-0.260818	0.001	0.043	3.5797e-10
GADD45B	2.12164e-14	0.466933	0.165	0.109	3.6087e-10
GIMAP6	2.67734e-14	0.35873	0.091	0.048	4.55389e-10
CD3E	2.68977e-14	-0.347729	0.242	0.349	4.57502e-10
RFTN1	3.05305e-14	0.364352	0.079	0.04	5.19294e-10
SLFN5	3.11746e-14	0.415729	0.139	0.086	5.30249e-10
GLTP	3.37985e-14	0.467173	0.158	0.103	5.74879e-10
GALNT11	3.38604e-14	0.379327	0.079	0.04	5.75932e-10
QPCT	3.55059e-14	-0.254861	0.001	0.042	6.0392e-10
SORL1	4.11425e-14	0.498809	0.218	0.158	6.99793e-10
KLF2	4.57092e-14	0.344541	0.506	0.457	7.77468e-10
PRDM1	4.60969e-14	0.320992	0.079	0.04	7.84062e-10
FOSB	4.82622e-14	-0.254689	0.035	0.097	8.20892e-10
C5AR1	5.02832e-14	-0.280273	0.004	0.046	8.55266e-10
JCHAIN	5.06943e-14	-1.2704	0.052	0.118	8.62259e-10
MAFB	5.11196e-14	-0.264576	0.001	0.041	8.69493e-10
CCDC107	5.45672e-14	0.458988	0.194	0.136	9.28133e-10
RPA2	5.5102e-14	0.514198	0.185	0.13	9.37229e-10
ALOX5	5.76738e-14	-0.262975	0.008	0.053	9.80974e-10
IL17RA	5.84302e-14	-0.277391	0.038	0.099	9.9384e-10
CD300E	5.88226e-14	-0.290444	0.01	0.057	1.00051e-09
OGFRL1	5.9293e-14	-0.306822	0.034	0.094	1.00851e-09
UBXN11	6.03525e-14	-0.260575	0.026	0.082	1.02654e-09
NPRL2	6.30371e-14	0.40563	0.084	0.044	1.0722e-09
TAP1	7.12672e-14	0.490372	0.165	0.111	1.21218e-09
CKAP4	8.39082e-14	-0.303255	0.011	0.057	1.4272e-09
SELM	1.06203e-13	-0.255672	0.034	0.094	1.80641e-09
RAB3D	1.31863e-13	-0.257282	0.011	0.058	2.24285e-09
PRPF38B	1.48573e-13	0.544361	0.328	0.283	2.52708e-09
IDI1	1.60772e-13	0.488755	0.138	0.087	2.73456e-09
AC092580.4	1.77543e-13	0.363446	0.118	0.069	3.01983e-09
PTAFR	1.79101e-13	-0.253961	0.006	0.048	3.04633e-09
RASA3	2.08482e-13	0.37868	0.104	0.059	3.54608e-09
IL10RA	2.41227e-13	0.413051	0.188	0.13	4.10304e-09
NCK1	2.43178e-13	0.47083	0.148	0.096	4.13621e-09
ZFAND5	2.43808e-13	-0.260326	0.098	0.18	4.14693e-09
BLK	2.48898e-13	-0.260394	0.003	0.042	4.23351e-09
SYAP1	2.55332e-13	0.540816	0.157	0.106	4.34294e-09
RP11-25K19.1	2.77519e-13	0.261861	0.043	0.017	4.72033e-09
LSP1	2.88694e-13	0.372188	0.447	0.403	4.91039e-09
GALC	3.27502e-13	0.309459	0.06	0.028	5.57048e-09
ARSG	3.28603e-13	0.276218	0.058	0.026	5.58921e-09
CD2BP2	3.5147e-13	0.467343	0.128	0.08	5.97815e-09
CLDND1	4.03906e-13	0.446824	0.137	0.087	6.87004e-09
P2RX5	4.69355e-13	-0.253213	0.014	0.061	7.98327e-09
BTN3A1	5.50738e-13	0.32147	0.077	0.039	9.36751e-09
CD69	5.86985e-13	0.441474	0.201	0.142	9.98402e-09
CALCOCO1	6.27369e-13	0.374175	0.087	0.047	1.06709e-08
MZB1	7.16366e-13	-0.484975	0.02	0.069	1.21847e-08
BCL2A1	7.4073e-13	-0.287201	0.023	0.073	1.25991e-08
FAM129C	7.74443e-13	-0.256104	0.005	0.045	1.31725e-08
VPS26B	7.8166e-13	0.435892	0.111	0.066	1.32953e-08
ISG20	8.17778e-13	0.428392	0.361	0.308	1.39096e-08
ITGB1	8.20922e-13	0.474238	0.251	0.193	1.39631e-08
CYP1B1	8.98782e-13	-0.288637	0.004	0.043	1.52874e-08
CD22	9.68649e-13	-0.255928	0.003	0.04	1.64757e-08
TREM1	1.03656e-12	-0.259344	0.006	0.047	1.76308e-08
CCDC28B	1.07932e-12	0.45184	0.09	0.05	1.83582e-08
TCL1A	1.88837e-12	-0.552249	0.009	0.05	3.21193e-08
IDS	2.14637e-12	0.451907	0.178	0.125	3.65077e-08
ANXA1	2.36628e-12	0.324776	0.41	0.351	4.0248e-08
RALGDS	3.42167e-12	0.288468	0.06	0.029	5.81991e-08
B4GALT1	3.6032e-12	0.479449	0.214	0.157	6.12869e-08
GABARAPL1	3.70873e-12	0.253959	0.059	0.028	6.30817e-08
NFATC3	4.07264e-12	0.477726	0.177	0.126	6.92715e-08
S100A10	4.82077e-12	-0.411134	0.389	0.496	8.19965e-08
GIMAP4	7.557e-12	0.424935	0.279	0.224	1.28537e-07
RALY	1.26502e-11	0.544462	0.25	0.204	2.15168e-07
C11orf21	1.83617e-11	0.39028	0.116	0.072	3.12314e-07
MSN	2.10443e-11	0.46141	0.296	0.249	3.57943e-07
TMED2	2.1639e-11	0.476834	0.326	0.292	3.68058e-07
INPP4A	2.17751e-11	0.342511	0.087	0.049	3.70373e-07
MRPL10	2.85441e-11	0.455805	0.105	0.065	4.85507e-07
TC2N	2.94957e-11	0.387067	0.121	0.076	5.01692e-07
TMEM120B	3.17512e-11	0.374202	0.089	0.051	5.40056e-07
HMOX2	3.72879e-11	0.440435	0.143	0.098	6.3423e-07
RASAL3	3.76768e-11	0.420891	0.135	0.09	6.40845e-07
RPS19BP1	4.12372e-11	0.514903	0.239	0.194	7.01404e-07
EIF4A1	5.1986e-11	0.502841	0.243	0.196	8.84231e-07
POLR3GL	5.30984e-11	0.49649	0.227	0.18	9.03152e-07
IQGAP2	5.48891e-11	0.488198	0.166	0.119	9.33608e-07
IGLL1	5.78622e-11	-0.55954	0.014	0.054	9.84178e-07
POLR2G	9.93356e-11	0.48935	0.196	0.15	1.6896e-06
ATP8A1	1.15867e-10	0.279445	0.066	0.034	1.97079e-06
SEPW1	1.38034e-10	0.489934	0.24	0.197	2.34782e-06
SDF4	1.77484e-10	0.493592	0.174	0.129	3.01882e-06
SELPLG	2.13214e-10	0.44012	0.19	0.142	3.62655e-06
VPS37B	2.52039e-10	0.395089	0.095	0.058	4.28693e-06
DSTN	2.93632e-10	0.541213	0.25	0.21	4.99438e-06
ARPC4	3.06271e-10	0.438985	0.352	0.32	5.20937e-06
FBXW5	3.92996e-10	0.450824	0.177	0.132	6.68448e-06
CTSD	4.08505e-10	0.267051	0.309	0.252	6.94826e-06
BCL9L	4.08697e-10	0.270994	0.068	0.037	6.95152e-06
GSAP	4.13921e-10	0.295455	0.072	0.039	7.04038e-06
DNAJC1	4.65212e-10	0.459265	0.122	0.081	7.9128e-06
HVCN1	5.15515e-10	-0.260368	0.031	0.076	8.76839e-06
LPP	5.68807e-10	0.34636	0.095	0.058	9.67483e-06
PIK3R1	6.34529e-10	0.421437	0.147	0.103	1.07927e-05
CTDSP1	6.86617e-10	0.517244	0.18	0.136	1.16787e-05
GATA3	7.10561e-10	0.304355	0.082	0.047	1.20859e-05
MYO1G	7.74593e-10	0.442768	0.193	0.147	1.31751e-05
ARHGAP25	7.86958e-10	0.347021	0.114	0.074	1.33854e-05
STMN1	8.81113e-10	-0.302479	0.107	0.174	1.49869e-05
FAM46A	8.85825e-10	0.36532	0.087	0.052	1.5067e-05
UBE2L6	9.6808e-10	0.447921	0.184	0.141	1.64661e-05
ERN1	1.02418e-09	0.317656	0.068	0.037	1.74203e-05
PTPRA	1.51249e-09	0.424333	0.139	0.098	2.5726e-05
MAF1	1.63198e-09	0.489688	0.248	0.21	2.77584e-05
SCP2	1.9585e-09	0.492616	0.257	0.221	3.33122e-05
MEAF6	2.01401e-09	0.48122	0.26	0.224	3.42562e-05
GLIPR2	2.22029e-09	0.413703	0.196	0.15	3.77649e-05
PSMB8	2.33024e-09	0.443349	0.313	0.281	3.96351e-05
TERF1	2.56199e-09	0.418849	0.127	0.087	4.35769e-05
ITGB7	2.81107e-09	0.398065	0.109	0.072	4.78135e-05
CCDC69	3.20437e-09	0.463308	0.193	0.149	5.45032e-05
TSC22D4	3.95384e-09	0.513215	0.225	0.186	6.72509e-05
CTB-31O20.2	3.98662e-09	0.267833	0.053	0.027	6.78084e-05
FIS1	4.14195e-09	0.464796	0.296	0.27	7.04504e-05
HELZ	4.6538e-09	0.373953	0.118	0.079	7.91565e-05
NCOA7	4.95006e-09	0.392824	0.1	0.064	8.41956e-05
SLC44A2	5.12426e-09	0.372726	0.109	0.072	8.71585e-05
WDR45	5.14603e-09	0.4233	0.117	0.079	8.75288e-05
CSNK1D	5.2197e-09	0.390356	0.117	0.079	8.87818e-05
ADCY7	5.51407e-09	0.330322	0.096	0.06	9.37889e-05
PSTPIP1	5.56508e-09	0.330368	0.135	0.093	9.46564e-05
TBCB	5.71283e-09	0.475526	0.223	0.184	9.71695e-05
ACTN4	6.97973e-09	0.41396	0.153	0.112	0.000118718
CARD16	7.266e-09	0.37264	0.268	0.224	0.000123587
TAPBP	8.79777e-09	0.433317	0.304	0.273	0.000149641
NEDD8	9.73753e-09	0.339106	0.43	0.424	0.000165626
PRKACB	9.8073e-09	0.423776	0.124	0.086	0.000166812
PAIP2	1.19883e-08	0.427415	0.333	0.312	0.000203909
C1orf174	1.24247e-08	0.433721	0.103	0.068	0.000211331
CASP4	1.2631e-08	0.426769	0.226	0.186	0.00021484
CARHSP1	1.42467e-08	0.480362	0.181	0.142	0.000242322
TMEM181	1.5398e-08	0.339306	0.072	0.042	0.000261904
MOB2	1.59518e-08	0.364105	0.105	0.07	0.000271324
ENSA	1.63168e-08	0.476812	0.271	0.242	0.000277532
HIPK2	2.11974e-08	0.326183	0.091	0.058	0.000360546
RSRP1	2.2103e-08	0.438689	0.313	0.286	0.00037595
MNAT1	2.32128e-08	0.323965	0.072	0.043	0.000394827
NAALADL1	2.59472e-08	0.253412	0.055	0.03	0.000441336
LAT2	2.66778e-08	0.386507	0.148	0.108	0.000453763
ARHGAP30	2.87364e-08	0.437932	0.262	0.228	0.000488777
RMDN3	3.03109e-08	0.301184	0.062	0.036	0.000515558
CORO1A	3.1619e-08	0.274434	0.657	0.676	0.000537808
PSMB8-AS1	3.3392e-08	0.43118	0.241	0.203	0.000567964
RNPEPL1	3.3531e-08	0.400205	0.171	0.131	0.000570329
OAZ1	3.45534e-08	-0.304442	0.761	0.821	0.000587718
RP3-477O4.14	3.71755e-08	0.280848	0.065	0.038	0.000632319
VPS4B	3.93324e-08	0.419159	0.138	0.101	0.000669005
ATPIF1	4.05932e-08	0.378453	0.362	0.345	0.000690449
ICAM2	4.18246e-08	0.450541	0.165	0.127	0.000711394
CYFIP2	4.5813e-08	0.348879	0.121	0.084	0.000779233
IL32	4.7774e-08	0.313766	0.445	0.397	0.000812587
SPSB3	5.40799e-08	0.48984	0.175	0.138	0.000919845
TMEM71	5.50902e-08	0.30083	0.081	0.05	0.000937029
PPP1R12A	5.65404e-08	0.463756	0.174	0.136	0.000961695
TRAF3IP3	6.09006e-08	0.376646	0.369	0.345	0.00103586
AMZ2	6.40649e-08	0.361249	0.108	0.074	0.00108968
SIRT7	8.03146e-08	0.408855	0.127	0.091	0.00136607
WDR83OS	1.03353e-07	0.399393	0.324	0.306	0.00175793
MT2A	1.28747e-07	0.392409	0.294	0.26	0.00218986
DGUOK	1.3425e-07	0.453639	0.245	0.216	0.00228347
MAP7D1	1.41725e-07	0.404674	0.127	0.092	0.00241061
RAD9A	1.51772e-07	0.326087	0.084	0.054	0.00258149
RNPS1	1.62491e-07	0.445494	0.27	0.245	0.0027638
DHRS1	1.73653e-07	0.27325	0.059	0.034	0.00295366
MED10	1.74592e-07	0.427004	0.22	0.186	0.00296964
NT5C	1.8358e-07	0.463699	0.176	0.141	0.00312252
CD96	2.13008e-07	0.297378	0.09	0.059	0.00362305
SF3B2	2.15006e-07	0.466069	0.265	0.242	0.00365704
MANF	2.1634e-07	0.384852	0.147	0.111	0.00367972
CDC42SE2	2.20958e-07	0.371505	0.295	0.268	0.00375828
CD81	2.27138e-07	0.380162	0.111	0.078	0.00386338
ADD1	2.32588e-07	0.391979	0.127	0.093	0.00395608
PRDX2	2.88169e-07	-0.328461	0.167	0.243	0.00490147
LAT	2.95251e-07	0.343982	0.238	0.199	0.00502192
EHD1	3.01763e-07	0.348369	0.1	0.068	0.00513269
CAPZB	3.36957e-07	0.427038	0.348	0.336	0.0057313
CTNNBIP1	3.59517e-07	0.341069	0.091	0.061	0.00611502
UAP1	3.6679e-07	0.342845	0.064	0.039	0.00623872
FAM228B	4.12021e-07	0.26288	0.055	0.032	0.00700806
ILKAP	4.12389e-07	0.389556	0.1	0.069	0.00701433
LBH	4.27233e-07	0.374503	0.179	0.142	0.00726681
ISG15	4.45617e-07	0.356927	0.18	0.144	0.0075795
VPS16	4.50701e-07	0.265719	0.056	0.032	0.00766598
KMT2E	4.53724e-07	0.434076	0.301	0.279	0.00771739
VAV3	4.63816e-07	0.25885	0.055	0.032	0.00788905
CCDC167	5.09217e-07	0.378522	0.109	0.077	0.00866127
COX6A1	5.79446e-07	0.330891	0.43	0.438	0.0098558
CCDC85B	5.89e-07	0.397999	0.314	0.297	0.0100183
C19orf66	6.04012e-07	0.370857	0.136	0.102	0.0102736
STK38	6.3267e-07	0.375219	0.11	0.078	0.0107611
FAM219B	6.46463e-07	0.28783	0.069	0.043	0.0109957
GSN	6.58224e-07	0.303627	0.084	0.055	0.0111957
ZCCHC17	6.84471e-07	0.415709	0.104	0.073	0.0116422
GBP4	6.89955e-07	0.251748	0.064	0.039	0.0117354
CPQ	7.84482e-07	0.260508	0.065	0.04	0.0133433
CAST	8.60022e-07	0.373178	0.248	0.215	0.0146281
LRP10	8.87506e-07	0.358356	0.135	0.102	0.0150956
TADA3	9.16891e-07	0.398513	0.138	0.105	0.0155954
SERPINB9	9.50036e-07	0.341657	0.113	0.081	0.0161592
CYCS	1.01889e-06	0.446553	0.264	0.243	0.0173304
TINF2	1.04651e-06	0.371258	0.113	0.082	0.0178001
RAB4B	1.05778e-06	0.338482	0.094	0.065	0.0179918
PNKP	1.08019e-06	0.379139	0.128	0.096	0.0183729
ACAP1	1.15727e-06	0.368763	0.306	0.282	0.019684
SEC61B	1.29225e-06	0.320879	0.373	0.366	0.0219799
SSBP4	1.38827e-06	0.383629	0.179	0.145	0.0236131
INPP5K	1.71631e-06	0.266076	0.064	0.04	0.0291927
MPO	1.86788e-06	-0.879884	0.032	0.063	0.0317708
ZFAND6	1.86882e-06	0.414792	0.195	0.165	0.0317867
NFKBIB	1.92533e-06	0.251462	0.057	0.035	0.0327479
SPAG7	2.00264e-06	0.430556	0.177	0.147	0.0340629
ARF1	2.01839e-06	0.429839	0.277	0.259	0.0343308
IFI16	2.05034e-06	0.421336	0.25	0.22	0.0348743
UPP1	2.0879e-06	0.325582	0.13	0.097	0.035513
YWHAQ	2.14673e-06	0.428915	0.236	0.21	0.0365138
ITGA4	2.15007e-06	0.386835	0.113	0.083	0.0365705
MFSD10	2.15229e-06	0.362166	0.13	0.099	0.0366082
YAF2	2.45977e-06	0.393164	0.117	0.086	0.0418382
UBE2I	2.71404e-06	0.381829	0.306	0.293	0.0461631
TMX4	2.89041e-06	0.340294	0.13	0.098	0.049163
STK4	3.09234e-06	0.394663	0.341	0.33	0.0525975
ACAA2	3.12889e-06	0.345352	0.087	0.06	0.0532192
PIN1	3.35362e-06	0.452651	0.207	0.181	0.0570417
TAOK3	3.37322e-06	0.453492	0.21	0.182	0.057375
G6PD	3.50136e-06	0.320318	0.112	0.082	0.0595546
ZC3H18	3.62122e-06	0.298132	0.079	0.053	0.0615933
TLE4	3.76808e-06	0.389721	0.204	0.172	0.0640913
TPI1	3.78124e-06	0.284687	0.405	0.393	0.0643151
SACM1L	3.85297e-06	0.253296	0.065	0.041	0.0655351
TRBC2	3.89033e-06	-0.322142	0.29	0.353	0.0661707
SYNGR1	4.0537e-06	0.400204	0.118	0.089	0.0689494
MAPRE2	4.3016e-06	0.343027	0.093	0.065	0.0731659
IFI35	4.31028e-06	0.27575	0.093	0.065	0.0733136
LPIN1	4.82942e-06	0.290689	0.082	0.055	0.0821435
LMAN2	5.06686e-06	0.424812	0.223	0.198	0.0861823
ZFAND2A	5.47653e-06	0.261653	0.073	0.048	0.0931503
IGHG1	5.56835e-06	-0.880259	0.023	0.05	0.094712
SRRM1	5.89017e-06	0.332409	0.378	0.381	0.100186
ARHGDIA	6.03937e-06	0.424333	0.238	0.215	0.102724
HBD	6.07184e-06	-1.06358	0.041	0.074	0.103276
SKP1	6.52699e-06	0.250021	0.505	0.532	0.111018
SLA	6.59714e-06	0.307448	0.099	0.07	0.112211
CD320	6.95494e-06	0.351811	0.102	0.074	0.118297
RASGRP1	7.12785e-06	0.282633	0.102	0.073	0.121238
EBP	7.54158e-06	0.412689	0.113	0.085	0.128275
RNF115	7.90844e-06	0.395491	0.116	0.088	0.134515
ATP2B4	7.97912e-06	0.314529	0.073	0.049	0.135717
DAPK3	8.47273e-06	0.261991	0.062	0.04	0.144113
ARIH2	8.96028e-06	0.386527	0.115	0.087	0.152405
CYTH4	8.97163e-06	0.352873	0.13	0.1	0.152599
UNC119	9.32727e-06	0.320647	0.104	0.076	0.158648
JUNB	9.65095e-06	0.263003	0.566	0.567	0.164153
FLNA	9.6652e-06	0.358338	0.228	0.198	0.164395
CDK11A	1.0357e-05	0.31115	0.101	0.074	0.176162
GYPC	1.06473e-05	0.301937	0.323	0.303	0.181099
RBM8A	1.07525e-05	0.386679	0.256	0.236	0.18289
PPP2R5A	1.17512e-05	0.337759	0.104	0.077	0.199877
DDA1	1.23002e-05	0.327815	0.095	0.069	0.209215
ACP1	1.37924e-05	0.409175	0.216	0.193	0.234595
AHSP	1.43035e-05	-0.735726	0.042	0.073	0.243288
NDUFA6	1.45347e-05	0.397087	0.206	0.181	0.247221
APBA2	1.58111e-05	0.258318	0.071	0.048	0.268932
GAPDH	1.75636e-05	-0.377725	0.711	0.737	0.29874
PSD4	2.27382e-05	0.254326	0.065	0.043	0.386754
ARHGEF1	2.28807e-05	0.373393	0.206	0.18	0.389178
CYTH1	2.28878e-05	0.35609	0.179	0.15	0.389299
PREX1	2.49592e-05	0.293255	0.089	0.064	0.424532
HIST1H4C	2.63666e-05	-0.571863	0.159	0.217	0.44847
TRAPPC2	3.03782e-05	0.281893	0.084	0.06	0.516703
RHBDF2	3.2119e-05	0.250739	0.062	0.041	0.546312
CDIP1	3.28107e-05	0.255787	0.066	0.044	0.558077
CRELD2	3.36856e-05	0.35113	0.099	0.073	0.572958
TSTD1	3.45097e-05	0.340241	0.301	0.287	0.586975
C19orf43	3.46536e-05	0.288574	0.445	0.472	0.589423
JTB	3.77414e-05	0.305527	0.379	0.392	0.641943
SLCO3A1	4.06686e-05	0.264691	0.077	0.054	0.691733
RBM38	4.07794e-05	0.308463	0.104	0.078	0.693616
IKZF3	4.35972e-05	0.279101	0.091	0.066	0.741545
ANKRD11	4.65813e-05	0.400032	0.232	0.21	0.792301
GBP2	4.81658e-05	0.284199	0.104	0.078	0.819253
ZNF655	4.88038e-05	0.327296	0.133	0.106	0.830103
TUBA1B	4.91517e-05	-0.311498	0.261	0.327	0.83602
BIN1	4.9533e-05	0.296639	0.182	0.154	0.842508
BST2	5.23035e-05	0.416769	0.237	0.218	0.88963
IGF2R	5.29892e-05	0.255635	0.059	0.039	0.901293
CHST11	6.31229e-05	0.303645	0.084	0.061	1
BRK1	6.49918e-05	0.316962	0.404	0.426	1
LASP1	6.65075e-05	0.310947	0.128	0.102	1
UCHL5	7.36423e-05	0.330996	0.078	0.056	1
APOL2	8.78508e-05	0.265177	0.069	0.047	1
LCP1	9.06921e-05	0.300014	0.323	0.307	1
S100A4	9.68522e-05	-0.519992	0.764	0.752	1
C19orf25	9.78739e-05	0.361691	0.128	0.104	1
CHMP4A	9.78846e-05	0.387547	0.238	0.222	1
RNF167	9.95526e-05	0.37569	0.16	0.136	1
HERPUD2	0.000104737	0.290101	0.099	0.074	1
CA1	0.000107706	-0.733541	0.055	0.084	1
SLC20A1	0.000108719	0.28793	0.091	0.067	1
IFNAR2	0.000114255	0.358394	0.105	0.081	1
FAM65B	0.000115369	0.267948	0.326	0.311	1
PTPN18	0.000118204	0.337839	0.139	0.114	1
KAT6B	0.000120165	0.280148	0.072	0.05	1
TPM3	0.000125289	0.292114	0.406	0.418	1
RALBP1	0.000156718	0.410271	0.163	0.141	1
SETD3	0.000164486	0.30297	0.067	0.047	1
MIF4GD	0.000180684	0.343015	0.111	0.088	1
FAM32A	0.000181917	0.373592	0.138	0.115	1
PRDX5	0.000212789	0.33287	0.308	0.305	1
UBE2Q2	0.000218601	0.282303	0.085	0.064	1
PPIE	0.000221743	0.308546	0.106	0.083	1
STK26	0.00022212	0.262105	0.065	0.045	1
RANGRF	0.000222439	0.324063	0.101	0.078	1
FAM195B	0.000225576	0.359284	0.156	0.133	1
RPS6KA1	0.000241936	0.330004	0.123	0.099	1
PRKX	0.000246771	0.312156	0.11	0.087	1
C20orf24	0.000252027	0.349749	0.189	0.168	1
MRPS6	0.000254732	0.408842	0.2	0.184	1
DERL1	0.000259241	0.312907	0.091	0.07	1
COPZ1	0.000267175	0.361106	0.135	0.113	1
JADE1	0.000289444	0.336173	0.103	0.081	1
MECP2	0.000306726	0.291119	0.122	0.098	1
RABIF	0.00031231	0.292438	0.075	0.055	1
IDH2	0.000312468	0.349652	0.175	0.155	1
NFAT5	0.000319302	0.257883	0.065	0.046	1
RNF7	0.000319737	0.378094	0.216	0.201	1
COMMD7	0.000319856	0.387414	0.176	0.156	1
ARID4B	0.000339853	0.369554	0.227	0.21	1
TMED9	0.00034147	0.405034	0.21	0.196	1
ZBTB44	0.000363784	0.320947	0.116	0.094	1
SYNRG	0.000367221	0.325522	0.118	0.096	1
N4BP2L2	0.000372232	0.298783	0.415	0.439	1
UPF3A	0.000374927	0.415764	0.166	0.146	1
IRF9	0.000379028	0.286635	0.085	0.064	1
CBR4	0.000385022	0.277998	0.08	0.06	1
MPST	0.000388254	0.301534	0.118	0.095	1
SHISA5	0.000426104	0.341676	0.143	0.121	1
DIAPH1	0.000434337	0.327465	0.113	0.092	1
PARK7	0.000450348	0.315593	0.345	0.358	1
POMP	0.000461849	0.269128	0.329	0.33	1
RBCK1	0.000468906	0.359744	0.162	0.141	1
STUB1	0.000475406	0.337987	0.245	0.234	1
UFC1	0.000496286	0.384326	0.267	0.263	1
POLR2K	0.000499091	0.387565	0.185	0.169	1
TLN1	0.000514454	0.341769	0.182	0.162	1
SDF2	0.000568673	0.305438	0.102	0.081	1
ABTB1	0.000580293	0.264769	0.116	0.094	1
TBCC	0.000591805	0.320428	0.152	0.13	1
SRP9	0.000593943	0.289644	0.343	0.352	1
SH3GLB1	0.000658783	0.348566	0.145	0.124	1
H2AFV	0.000664449	0.305183	0.274	0.265	1
CAP1	0.000674927	0.279513	0.343	0.345	1
CCM2	0.000676722	0.342389	0.13	0.109	1
LCP2	0.000694423	0.317367	0.12	0.099	1
MGEA5	0.00081115	0.337922	0.231	0.217	1
PRRC2C	0.00082907	0.324194	0.287	0.284	1
CLK1	0.0008618	0.326149	0.189	0.169	1
BAZ2B	0.000873416	0.286622	0.088	0.068	1
MRPL14	0.00100788	0.325504	0.162	0.143	1
SSNA1	0.00105599	0.361708	0.223	0.213	1
GTF3A	0.00111537	0.287724	0.36	0.373	1
KRT10	0.00114781	0.305963	0.325	0.331	1
BAX	0.00116161	0.352079	0.277	0.275	1
ARID2	0.00117201	0.261609	0.074	0.056	1
ODF2L	0.00120571	0.317028	0.133	0.113	1
LINC00152	0.00120709	0.33376	0.143	0.123	1
LNPEP	0.0012345	0.308101	0.133	0.112	1
AC093323.3	0.00133632	0.26737	0.061	0.044	1
UQCR10	0.00136785	0.268243	0.404	0.429	1
BRD2	0.00140206	0.346183	0.162	0.143	1
CIB1	0.00144257	0.377192	0.268	0.267	1
ECH1	0.00148629	0.377354	0.185	0.171	1
ARL6IP1	0.00152325	0.340778	0.194	0.177	1
TMC8	0.00155127	0.293492	0.155	0.136	1
ARGLU1	0.00161659	0.286364	0.369	0.384	1
BRD7	0.00166139	0.339898	0.119	0.101	1
CBX6	0.0016806	0.311859	0.151	0.132	1
RAB8A	0.00184799	0.351008	0.132	0.114	1
ICAM3	0.00193615	0.262876	0.322	0.324	1
FYTTD1	0.0019625	0.281047	0.102	0.083	1
SAMD9	0.00198441	0.281863	0.099	0.08	1
AKAP17A	0.00200606	0.299882	0.127	0.108	1
FAM3C	0.00207099	0.253395	0.083	0.065	1
DEDD2	0.00210565	0.302923	0.125	0.106	1
ATG12	0.00226736	0.324714	0.163	0.146	1
ZNF800	0.00238464	0.285326	0.083	0.066	1
TP53TG1	0.00259237	0.299881	0.096	0.078	1
TMEM59	0.00263317	0.312251	0.345	0.363	1
THEMIS2	0.00272475	0.31935	0.131	0.113	1
PSME2	0.00282575	0.318341	0.291	0.295	1
NDUFS8	0.00282626	0.329101	0.23	0.225	1
TMC6	0.00285776	0.326403	0.17	0.155	1
PPP3CA	0.00287145	0.283828	0.143	0.124	1
CDIPT	0.0029231	0.302349	0.09	0.073	1
NARF	0.00294573	0.324504	0.122	0.105	1
STX5	0.00296838	0.283725	0.089	0.072	1
TMEM50A	0.00323198	0.323556	0.234	0.227	1
MOAP1	0.00348812	0.261198	0.082	0.066	1
CCSER2	0.00352066	0.270065	0.096	0.078	1
CCZ1	0.00360571	0.32584	0.126	0.109	1
TERF2IP	0.00364661	0.304418	0.202	0.189	1
TMEM9B	0.00371218	0.340162	0.155	0.14	1
KIAA2026	0.00377332	0.254533	0.087	0.07	1
RICTOR	0.00387327	0.299398	0.133	0.115	1
HBM	0.00450932	-0.853768	0.028	0.044	1
MACF1	0.00459156	0.29726	0.118	0.101	1
MAP2K7	0.00486317	0.251428	0.086	0.07	1
VPS26A	0.00492832	0.289459	0.085	0.069	1
ISCA1	0.00493095	0.34665	0.109	0.094	1
COPE	0.00510959	0.292416	0.307	0.318	1
CALR	0.00519241	0.300978	0.299	0.298	1
TTC14	0.00542598	0.322943	0.194	0.183	1
IL16	0.00556217	0.287378	0.178	0.164	1
MYEOV2	0.00560174	0.263602	0.333	0.349	1
TSSC4	0.0059699	0.310585	0.107	0.091	1
DCTN3	0.00602519	0.34959	0.165	0.153	1
GPAA1	0.00608785	0.318692	0.13	0.115	1
GOLGA7	0.00656418	0.278663	0.139	0.123	1
SDF2L1	0.00667452	0.340431	0.152	0.138	1
ZNF32	0.00681138	0.250311	0.094	0.079	1
UBN1	0.00704037	0.276801	0.081	0.066	1
APOPT1	0.00717311	0.287856	0.096	0.081	1
SPCS2	0.00727374	0.315509	0.289	0.298	1
RCN2	0.0072917	0.31448	0.155	0.142	1
HNRNPA0	0.00737645	0.278814	0.344	0.365	1
ATF6B	0.00765091	0.319838	0.187	0.177	1
SRSF9	0.00772755	0.286784	0.32	0.334	1
BZW1	0.00793165	0.37756	0.188	0.18	1
REL	0.00929029	0.296732	0.159	0.145	1
DEF6	0.00967431	0.269815	0.118	0.103	1
PPP2R5E	0.00969229	0.300814	0.113	0.098	1
FAM173A	0.00973027	0.290233	0.135	0.121	1
RSBN1L	0.00984311	0.342066	0.151	0.139	1
MED4	0.010013	0.337283	0.189	0.181	1
RAB6A	0.0102449	0.273041	0.1	0.085	1
DDHD1	0.0106911	0.254844	0.077	0.063	1
TMUB1	0.0108944	0.285586	0.107	0.093	1
RAB11B	0.011192	0.327432	0.129	0.116	1
PRKAG1	0.0114301	0.283167	0.087	0.073	1
MAT2B	0.0119721	0.302792	0.162	0.151	1
SUMO1	0.0120347	0.276824	0.31	0.329	1
PPP1R7	0.0120668	0.311032	0.128	0.114	1
DAXX	0.0122304	0.274581	0.083	0.069	1
UBE2L3	0.0123216	0.326229	0.236	0.238	1
BRWD1	0.0125662	0.254197	0.092	0.078	1
RIN3	0.0127251	0.267571	0.109	0.094	1
ANAPC11	0.0136577	0.280108	0.264	0.268	1
ACSS1	0.0138049	0.271851	0.08	0.067	1
TCEAL8	0.0139192	0.335289	0.149	0.137	1
UNC13D	0.0143615	0.274567	0.087	0.073	1
GMCL1	0.0148166	0.285386	0.106	0.093	1
IVNS1ABP	0.0151472	0.257585	0.099	0.085	1
CELF2	0.0155445	0.30239	0.296	0.304	1
MAP2K2	0.0158585	0.355425	0.118	0.106	1
SAP30BP	0.015945	0.297567	0.099	0.086	1
ADAR	0.0163236	0.335756	0.181	0.173	1
NUCB1	0.0165396	0.304447	0.144	0.133	1
PSMD8	0.0165867	0.317701	0.182	0.176	1
FAM96B	0.0171538	0.296517	0.206	0.202	1
IGLC2	0.0174137	-2.12343	0.291	0.344	1
VASP	0.0174902	0.266398	0.199	0.19	1
SERPINB6	0.0176364	0.280537	0.16	0.149	1
MYLIP	0.0177268	0.276247	0.104	0.091	1
CPNE1	0.0178866	0.290355	0.153	0.142	1
POLR2B	0.0179761	0.290543	0.121	0.108	1
CHD9	0.018354	0.332457	0.145	0.134	1
SRP19	0.0201385	0.318101	0.143	0.133	1
S1PR4	0.0220528	0.290475	0.209	0.203	1
TMEM109	0.0230206	0.302824	0.1	0.088	1
PSMB1	0.0239169	0.286375	0.289	0.303	1
SYF2	0.0239717	0.272704	0.333	0.355	1
B3GAT3	0.0248383	0.299415	0.11	0.098	1
LSM2	0.0254942	0.327143	0.18	0.176	1
WASF2	0.0263676	0.285233	0.24	0.243	1
RABAC1	0.0264992	0.274477	0.26	0.265	1
PSMD4	0.0284613	0.303217	0.195	0.192	1
NCBP2-AS2	0.0284937	0.289092	0.15	0.14	1
ZNF428	0.0296631	0.318819	0.173	0.168	1
RRBP1	0.0360172	0.262252	0.076	0.065	1
KLHDC3	0.0374661	0.29081	0.113	0.103	1
TNFRSF14	0.0375081	0.251619	0.148	0.138	1
HINT2	0.0380945	0.295447	0.145	0.137	1
FLOT1	0.0381251	0.304941	0.125	0.115	1
RPS6KB2	0.0389164	0.288028	0.13	0.121	1
DNTTIP2	0.0403994	0.292446	0.118	0.108	1
ZBTB8OS	0.0417436	0.259043	0.121	0.111	1
RBL2	0.0417897	0.252204	0.16	0.151	1
AP2M1	0.0419092	0.303382	0.24	0.251	1
TNIP1	0.0439784	0.275724	0.118	0.108	1
NCOR1	0.0452019	0.329833	0.202	0.203	1
SAP18	0.0460362	0.286592	0.328	0.359	1
IGLC3	0.046042	-1.48133	0.166	0.196	1
CCNDBP1	0.0478739	0.285396	0.196	0.193	1
TMEM160	0.0483469	0.312776	0.225	0.231	1
EPC1	0.0490478	0.297614	0.218	0.22	1
MEA1	0.0492226	0.313221	0.111	0.102	1
SMIM12	0.0504666	0.264737	0.092	0.082	1
CYB561D2	0.0506154	0.261385	0.077	0.067	1
AUP1	0.0506766	0.309898	0.182	0.18	1
C16orf54	0.0508384	0.299308	0.186	0.178	1
ANXA11	0.0514809	0.287784	0.228	0.232	1
MAD2L2	0.0520461	0.31338	0.096	0.087	1
SNRPC	0.0537836	0.339342	0.168	0.166	1
ERLEC1	0.0547816	0.27495	0.096	0.086	1
LMO4	0.0548264	0.260881	0.097	0.087	1
MESDC2	0.0572197	0.300942	0.129	0.122	1
ADH5	0.0573105	0.266251	0.104	0.094	1
ZBTB7A	0.0583124	0.28588	0.128	0.119	1
IGHG3	0.0593073	-0.91522	0.037	0.048	1
TMEM134	0.0645774	0.265238	0.13	0.122	1
MPHOSPH8	0.0661631	0.282783	0.235	0.242	1
CNPY2	0.0679974	0.307342	0.198	0.2	1
PSENEN	0.0702806	0.270693	0.13	0.123	1
PSMA4	0.0799187	0.270437	0.261	0.274	1
TMEM179B	0.0817314	0.265669	0.134	0.128	1
IRF3	0.0821065	0.262061	0.131	0.124	1
SEC11C	0.08223	0.257818	0.138	0.132	1
EAPP	0.0868002	0.329716	0.17	0.169	1
IGKC	0.0882616	-2.01817	0.6	0.635	1
MYDGF	0.0887167	0.276438	0.177	0.176	1
TRABD	0.0904394	0.292187	0.155	0.151	1
HBB	0.0911405	-2.03157	0.557	0.599	1
BUD31	0.0915144	0.310344	0.17	0.168	1
DYNLRB1	0.091551	0.310442	0.196	0.199	1
ASNA1	0.0931662	0.291102	0.111	0.104	1
UBE2E3	0.0948234	0.317549	0.138	0.134	1
PUF60	0.0957241	0.298023	0.14	0.135	1
DCAF11	0.103284	0.265471	0.094	0.086	1
PPP4C	0.109012	0.301742	0.206	0.212	1
POLR2F	0.112905	0.281496	0.189	0.192	1
BANF1	0.11485	0.28707	0.212	0.22	1
YIPF4	0.117408	0.291167	0.147	0.144	1
HBA1	0.121632	-1.82523	0.214	0.25	1
HECTD1	0.123417	0.28435	0.108	0.102	1
PDAP1	0.123998	0.301568	0.155	0.154	1
THRAP3	0.125242	0.315063	0.187	0.191	1
NKTR	0.127237	0.302661	0.22	0.229	1
GADD45A	0.128263	0.264356	0.055	0.048	1
PITHD1	0.130851	0.262159	0.119	0.114	1
NDUFA12	0.137522	0.286882	0.211	0.221	1
NFKBIA	0.143101	0.460311	0.252	0.266	1
PPM1G	0.151301	0.288365	0.15	0.15	1
DNAJC8	0.155332	0.309876	0.198	0.206	1
IK	0.157026	0.271559	0.187	0.191	1
CDC37	0.160032	0.29912	0.204	0.211	1
CYC1	0.166059	0.288216	0.182	0.186	1
MPG	0.176823	0.286887	0.138	0.137	1
SUMF2	0.179749	0.264288	0.177	0.179	1
SRSF11	0.18555	0.290908	0.271	0.291	1
RAB5C	0.188085	0.281902	0.176	0.179	1
DCXR	0.196376	0.30981	0.199	0.209	1
EMC6	0.200538	0.285301	0.118	0.116	1
ITGB1BP1	0.201742	0.292833	0.14	0.14	1
KANSL1	0.211971	0.253184	0.104	0.1	1
FDPS	0.222146	0.264089	0.122	0.12	1
PRPF38A	0.22312	0.253232	0.113	0.11	1
OTUB1	0.233228	0.269326	0.131	0.131	1
NME3	0.236691	0.253673	0.151	0.152	1
PIN4	0.240395	0.272812	0.145	0.146	1
UGP2	0.248257	0.25504	0.185	0.191	1
SMIM7	0.265487	0.254411	0.157	0.159	1
TRAPPC6A	0.271572	0.257742	0.163	0.167	1
RSRC2	0.276547	0.266996	0.167	0.171	1
PSMA1	0.284917	0.260296	0.242	0.261	1
PSMB6	0.29381	0.279751	0.194	0.205	1
TTC19	0.296011	0.270966	0.182	0.19	1
IGHA1	0.309631	-1.30905	0.239	0.278	1
LSM1	0.315996	0.282988	0.125	0.126	1
EIF3J	0.329599	0.277811	0.182	0.19	1
ZDHHC12	0.342411	0.266963	0.119	0.12	1
SLTM	0.351244	0.295773	0.176	0.184	1
KDELR2	0.364847	0.283326	0.172	0.181	1
RTFDC1	0.418248	0.264745	0.148	0.154	1
SNHG9	0.440493	0.274505	0.182	0.192	1
FIBP	0.442243	0.262756	0.151	0.157	1
RNF187	0.464827	0.261055	0.132	0.136	1
ARL5A	0.465094	0.250331	0.2	0.214	1
CTBP1	0.475766	0.251473	0.117	0.119	1
IER3IP1	0.478698	0.266624	0.145	0.15	1
TMEM230	0.496613	0.257511	0.235	0.259	1
RSF1	0.511805	0.278257	0.132	0.137	1
GABPB1	0.519235	0.273651	0.152	0.159	1
NUTF2	0.528535	0.253657	0.145	0.153	1
ZNHIT1	0.533821	0.269281	0.22	0.24	1
APH1A	0.606645	0.274365	0.16	0.172	1
TXNL4A	0.66683	0.25376	0.152	0.162	1
COX20	0.678075	0.264964	0.133	0.14	1
BAG1	0.763029	0.262346	0.136	0.146	1
RWDD1	0.781906	0.294385	0.243	0.275	1
HBA2	0.797014	-1.8235	0.306	0.336	1

## Sheet: Wilcox.prog
	p_val	avg_log2FC	pct.1	pct.2	p_val_adj
ATAD3A	0	0.310334	0.229	0.017	0
SMIM1	0	0.717054	0.251	0.013	0
CAMTA1	0	0.340074	0.445	0.121	0
ENO1	0	1.05099	0.739	0.336	0
TARDBP	0	0.288609	0.316	0.068	0
SRM	0	0.570033	0.49	0.149	0
MAD2L2	0	0.312897	0.308	0.065	0
RCC2	0	0.42355	0.321	0.045	0
USP48	0	0.282411	0.326	0.071	0
KDM1A	0	0.272217	0.227	0.026	0
HNRNPR	0	0.484067	0.559	0.188	0
SRSF10	0	0.557405	0.54	0.148	0
RHCE	0	0.327119	0.088	0.001	0
STMN1	0	2.49211	0.778	0.108	0
ZNF593	0	0.336238	0.332	0.067	0
CD52	0	-2.42064	0.429	0.809	0
HMGN2	0	1.63558	0.903	0.56	0
RCC1	0	0.260932	0.213	0.02	0
SNRNP40	0	0.336895	0.379	0.083	0
RBBP4	0	0.617425	0.555	0.148	0
AK2	0	0.442242	0.38	0.069	0
SFPQ	0	0.701971	0.668	0.248	0
PSMB2	0	0.399554	0.449	0.13	0
CLSPN	0	0.595539	0.279	0.004	0
MRPS15	0	0.385147	0.438	0.122	0
CDCA8	0	0.323605	0.15	0.002	0
YBX1	0	1.06562	0.907	0.728	0
SLC2A1	0	0.265149	0.142	0.015	0
EBNA1BP2	0	0.400152	0.33	0.049	0
CDC20	0	0.570529	0.218	0.004	0
UROD	0	0.97146	0.41	0.052	0
PRDX1	0	0.765632	0.571	0.185	0
NASP	0	0.815252	0.488	0.073	0
TAL1	0	0.335407	0.191	0.002	0
CDKN2C	0	0.287496	0.169	0.014	0
HSPB11	0	0.42131	0.4	0.089	0
MRPL37	0	0.528758	0.368	0.048	0
NFIA	0	0.527479	0.24	0.015	0
USP1	0	0.602243	0.438	0.073	0
ITGB3BP	0	0.262087	0.308	0.061	0
LEPROT	0	0.454654	0.396	0.087	0
SERBP1	0	0.856909	0.7	0.305	0
ZNF326	0	0.251663	0.265	0.043	0
MTF2	0	0.310703	0.373	0.091	0
GCLM	0	0.29247	0.208	0.031	0
TMEM56	0	0.493707	0.179	0.003	0
GPSM2	0	0.294504	0.169	0.01	0
TXNIP	0	-1.53984	0.566	0.738	0
CHD1L	0	0.277274	0.221	0.024	0
ANP32E	0	0.741301	0.495	0.115	0
SELENBP1	0	0.440526	0.153	0.002	0
ILF2	0	0.6521	0.505	0.104	0
RAB13	0	0.438091	0.264	0.014	0
RPS27	0	-1.04875	0.997	1	0
CKS1B	0	1.13051	0.489	0.053	0
FDPS	0	0.29363	0.379	0.093	0
LMNA	0	0.417825	0.21	0.025	0
HDGF	0	0.716652	0.416	0.054	0
SPTA1	0	0.346636	0.147	0.001	0
NUF2	0	0.325994	0.171	0.004	0
CREG1	0	0.383172	0.337	0.06	0
MPC2	0	1.11906	0.516	0.112	0
PRDX6	0	0.53871	0.592	0.203	0
CACYBP	0	0.49583	0.49	0.145	0
GLUL	0	0.495912	0.525	0.127	0
DHX9	0	0.378933	0.313	0.06	0
ASPM	0	0.445023	0.175	0.002	0
MIR181A1HG	0	0.339373	0.156	0.018	0
TIMM17A	0	0.292347	0.303	0.054	0
UBE2T	0	0.555211	0.284	0.009	0
TMEM183A	0	0.27033	0.36	0.086	0
SNRPE	0	0.996882	0.749	0.311	0
NUCKS1	0	1.00343	0.718	0.244	0
CD34	0	0.426554	0.157	0.001	0
DTL	0	0.254939	0.149	0.001	0
NENF	0	0.597329	0.548	0.139	0
CENPF	0	1.13671	0.355	0.006	0
PARP1	0	0.624445	0.515	0.125	0
RNF187	0	0.342845	0.41	0.108	0
ABCB10	0	0.372678	0.201	0.015	0
SCCPDH	0	0.633352	0.384	0.033	0
TRIM58	0	0.313003	0.156	0.003	0
MBOAT2	0	0.501808	0.251	0.007	0
YWHAQ	0	0.621476	0.576	0.174	0
RRM2	0	0.830004	0.281	0.004	0
ODC1	0	0.640613	0.465	0.114	0
PDIA6	0	0.705343	0.594	0.18	0
DDX1	0	0.259643	0.342	0.081	0
CENPA	0	0.405817	0.154	0.002	0
PPM1G	0	0.512988	0.473	0.117	0
WDR43	0	0.326385	0.317	0.065	0
LRPPRC	0	0.262155	0.26	0.049	0
EPCAM	0	0.461866	0.174	0.003	0
MSH6	0	0.294025	0.198	0.015	0
CCDC88A	0	0.345487	0.283	0.054	0
BCL11A	0	0.494686	0.377	0.058	0
CCT4	0	0.486433	0.516	0.154	0
B3GNT2	0	0.284693	0.216	0.027	0
CNRIP1	0	0.710777	0.232	0.004	0
SNRPG	0	0.755138	0.679	0.273	0
TPRKB	0	0.365736	0.421	0.108	0
BOLA3	0	0.426388	0.337	0.066	0
MTHFD2	0	0.426456	0.32	0.041	0
HTRA2	0	0.299091	0.264	0.036	0
TMSB10	0	-0.61697	0.967	0.998	0
MAT2A	0	0.576736	0.415	0.069	0
IMMT	0	0.295102	0.299	0.054	0
LINC00152	0	0.571105	0.431	0.093	0
RPIA	0	0.274643	0.409	0.113	0
FAM178B	0	1.1345	0.218	0.008	0
FHL2	0	0.281289	0.172	0.003	0
LIMS1	0	0.308021	0.405	0.113	0
MIR4435-2HG	0	0.354091	0.278	0.039	0
MCM6	0	0.550472	0.283	0.011	0
DARS	0	0.317457	0.402	0.104	0
RIF1	0	0.404083	0.333	0.052	0
PRPF40A	0	0.36367	0.461	0.133	0
ARL6IP6	0	0.295779	0.313	0.062	0
PSMD14	0	0.380324	0.329	0.056	0
SPC25	0	0.267886	0.147	0.001	0
CDCA7	0	0.791113	0.319	0.01	0
OLA1	0	0.438186	0.435	0.094	0
ATP5G3	0	0.841119	0.708	0.299	0
HNRNPA3	0	0.707843	0.728	0.299	0
UBE2E3	0	0.348202	0.428	0.104	0
SLC40A1	0	0.572762	0.329	0.042	0
SDPR	0	0.347067	0.143	0.002	0
HSPD1	0	1.18431	0.596	0.123	0
SGOL2	0	0.339469	0.198	0.012	0
STRADB	0	0.551108	0.308	0.034	0
NOP58	0	0.343426	0.39	0.092	0
CRYGD	0	0.268819	0.113	0.001	0
BARD1	0	0.295047	0.166	0.012	0
ATIC	0	0.257867	0.275	0.046	0
RQCD1	0	0.275376	0.312	0.071	0
SERPINE2	0	0.309924	0.219	0.014	0
ITM2C	0	0.547271	0.333	0.068	0
PSMD1	0	0.290066	0.28	0.046	0
NCL	0	1.06819	0.771	0.376	0
PTMA	0	0.804402	0.983	0.991	0
HES6	0	0.437428	0.194	0.008	0
STK25	0	0.282174	0.283	0.056	0
DTYMK	0	0.537074	0.358	0.05	0
FANCD2	0	0.296123	0.183	0.014	0
ANKRD28	0	0.84012	0.334	0.028	0
SGOL1	0	0.342577	0.195	0.004	0
TOP2B	0	0.380912	0.322	0.064	0
SMARCC1	0	0.483088	0.403	0.071	0
UQCRC1	0	0.413169	0.437	0.123	0
IMPDH2	0	0.804438	0.529	0.102	0
QARS	0	0.381276	0.456	0.123	0
NT5DC2	0	0.283429	0.155	0.005	0
GNL3	0	0.317289	0.331	0.069	0
THOC7	0	0.378961	0.485	0.146	0
CPOX	0	0.436206	0.23	0.018	0
CMSS1	0	0.445413	0.357	0.055	0
ATG3	0	0.382904	0.431	0.125	0
NAA50	0	0.282013	0.317	0.065	0
CCDC14	0	0.441696	0.346	0.056	0
MCM2	0	0.483538	0.258	0.006	0
MGLL	0	0.292026	0.177	0.007	0
RUVBL1	0	0.256953	0.26	0.036	0
GATA2	0	0.471472	0.17	0.001	0
RPN1	0	0.417419	0.368	0.092	0
MRPL3	0	0.389167	0.362	0.069	0
TOPBP1	0	0.281702	0.206	0.026	0
NMNAT3	0	0.251862	0.172	0.003	0
ATP1B3	0	0.431521	0.455	0.119	0
TFDP2	0	0.588391	0.391	0.047	0
CPA3	0	0.268129	0.084	0.001	0
IGSF10	0	0.343799	0.121	0.002	0
GMPS	0	0.318092	0.317	0.054	0
RSRC1	0	0.308028	0.327	0.071	0
LXN	0	0.355951	0.222	0.011	0
SMC4	0	1.01928	0.46	0.043	0
GOLIM4	0	0.54896	0.312	0.026	0
RPL22L1	0	0.830485	0.567	0.185	0
ACTL6A	0	0.298574	0.286	0.042	0
MRPL47	0	0.283095	0.373	0.094	0
PSMD2	0	0.266049	0.346	0.087	0
EIF4G1	0	0.285163	0.259	0.042	0
IGF2BP2	0	0.430317	0.256	0.011	0
RFC4	0	0.29751	0.22	0.016	0
RPL39L	0	0.328069	0.189	0.017	0
TFRC	0	0.823384	0.341	0.034	0
CTBP1	0	0.317214	0.375	0.092	0
SLBP	0	0.676119	0.44	0.082	0
TACC3	0	0.263012	0.237	0.045	0
WHSC1	0	0.421772	0.256	0.016	0
CYTL1	0	0.773683	0.309	0.003	0
CD38	0	0.407346	0.184	0.025	0
DHX15	0	0.312239	0.3	0.058	0
RFC1	0	0.303998	0.334	0.071	0
PAICS	0	0.662433	0.394	0.035	0
SRP72	0	0.396942	0.461	0.131	0
SPINK2	0	1.46554	0.262	0.025	0
IGFBP7	0	0.976276	0.408	0.035	0
MTHFD2L	0	0.251888	0.207	0.031	0
EREG	0	0.456261	0.175	0.021	0
SEPT11	0	0.273312	0.251	0.036	0
HNRNPD	0	0.68257	0.599	0.18	0
SNCA	0	1.04546	0.354	0.021	0
EIF4E	0	0.279019	0.377	0.098	0
H2AFZ	0	1.94149	0.843	0.383	0
SLC39A8	0	0.327259	0.246	0.023	0
CISD2	0	0.600374	0.433	0.081	0
CENPE	0	0.399659	0.164	0.002	0
PPA2	0	0.434899	0.403	0.087	0
HADH	0	0.479054	0.327	0.028	0
OSTC	0	0.571983	0.62	0.216	0
GAR1	0	0.389518	0.297	0.039	0
MAD2L1	0	0.66205	0.332	0.017	0
CCNA2	0	0.520217	0.246	0.005	0
MGST2	0	0.553816	0.391	0.061	0
GYPB	0	1.04413	0.128	0.003	0
GYPA	0	1.59177	0.179	0.006	0
MND1	0	0.392062	0.216	0.003	0
TMA16	0	0.353366	0.34	0.059	0
HMGB2	0	2.04845	0.853	0.421	0
ING2	0	0.278358	0.266	0.038	0
CENPU	0	0.767105	0.366	0.007	0
CCT5	0	0.493087	0.423	0.093	0
NPR3	0	0.290214	0.112	0.001	0
TARS	0	0.339542	0.271	0.033	0
NNT	0	0.256398	0.257	0.05	0
DEPDC1B	0	0.276045	0.151	0.002	0
CENPK	0	0.418118	0.319	0.036	0
CCNB1	0	0.501184	0.209	0.006	0
CENPH	0	0.570652	0.358	0.027	0
AK6	0	0.302325	0.319	0.06	0
TAF9	0	0.403637	0.384	0.105	0
IQGAP2	0	0.290674	0.373	0.096	0
CRHBP	0	0.335798	0.077	0.001	0
DHFR	0	0.685872	0.342	0.02	0
RFESD	0	0.448233	0.206	0.01	0
RHOBTB3	0	0.351194	0.223	0.008	0
NREP	0	0.733558	0.345	0.017	0
LMNB1	0	0.704077	0.337	0.027	0
VDAC1	0	0.605304	0.498	0.136	0
H2AFY	0	1.28237	0.787	0.262	0
ETF1	0	0.251051	0.262	0.053	0
HSPA9	0	0.414701	0.405	0.093	0
TCERG1	0	0.307799	0.307	0.054	0
ATOX1	0	0.365424	0.474	0.14	0
G3BP1	0	0.385185	0.403	0.091	0
LARP1	0	0.278197	0.316	0.067	0
PTTG1	0	1.19516	0.411	0.021	0
HMMR	0	0.496266	0.182	0.002	0
RPL26L1	0	0.295117	0.328	0.064	0
NOP16	0	0.313756	0.246	0.027	0
TSPAN17	0	0.296047	0.194	0.027	0
MXD3	0	0.29359	0.148	0.014	0
HNRNPAB	0	1.09229	0.549	0.074	0
CANX	0	0.466777	0.555	0.181	0
RNF130	0	0.416916	0.518	0.168	0
WRNIP1	0	0.251044	0.202	0.026	0
EEF1E1	0	0.355884	0.341	0.071	0
PAK1IP1	0	0.300744	0.237	0.03	0
TMEM14C	0	1.15325	0.612	0.184	0
TMEM14B	0	0.735211	0.626	0.252	0
MCUR1	0	0.312771	0.265	0.031	0
GMPR	0	0.370255	0.196	0.003	0
DEK	0	1.15171	0.722	0.237	0
SOX4	0	1.53872	0.553	0.077	0
GMNN	0	0.572913	0.304	0.01	0
HIST1H4C	0	3.04167	0.685	0.166	0
HLA-A	0	-1.16324	0.808	0.909	0
HLA-E	0	-1.50431	0.556	0.791	0
TUBB	0	2.1233	0.737	0.185	0
TCF19	0	0.258658	0.164	0.008	0
HLA-C	0	-1.47401	0.749	0.879	0
HLA-B	0	-1.37267	0.869	0.97	0
LTB	0	-2.29181	0.219	0.603	0
LSM2	0	0.519402	0.528	0.14	0
KIFC1	0	0.3155	0.167	0.002	0
UQCC2	0	0.605312	0.432	0.079	0
HMGA1	0	1.71976	0.635	0.109	0
SRPK1	0	0.390232	0.318	0.041	0
GLO1	0	0.313866	0.361	0.082	0
KLHDC3	0	0.281158	0.351	0.078	0
DNPH1	0	0.56606	0.423	0.087	0
SLC29A1	0	0.398156	0.224	0.006	0
HSP90AB1	0	1.18947	0.774	0.408	0
RHAG	0	0.584651	0.192	0.002	0
MCM3	0	0.686891	0.396	0.036	0
TMEM14A	0	0.265871	0.269	0.042	0
SYNCRIP	0	0.417838	0.414	0.099	0
PM20D2	0	0.286921	0.206	0.02	0
AMD1	0	0.710114	0.536	0.128	0
GTF3C6	0	0.408703	0.454	0.116	0
HDAC2	0	0.675202	0.489	0.093	0
CENPW	0	0.694833	0.36	0.011	0
HBS1L	0	0.256915	0.263	0.048	0
MYB	0	1.04929	0.436	0.01	0
MAP7	0	0.324084	0.207	0.005	0
PLAGL1	0	0.322441	0.202	0.02	0
PCMT1	0	0.388024	0.435	0.126	0
TCP1	0	0.591196	0.461	0.097	0
MRPL18	0	0.314321	0.405	0.104	0
NUDT1	0	0.718781	0.471	0.069	0
EIF3B	0	0.33721	0.305	0.055	0
FSCN1	0	0.270445	0.177	0.004	0
EIF2AK1	0	0.396711	0.371	0.075	0
RPA3	0	0.827754	0.496	0.093	0
BZW2	0	0.481529	0.382	0.059	0
CDCA7L	0	0.402285	0.292	0.036	0
HOXA10	0	0.326532	0.195	0.004	0
GGCT	0	0.685889	0.461	0.067	0
BLVRA	0	0.262408	0.271	0.052	0
POLD2	0	0.583286	0.41	0.06	0
PPIA	0	0.972918	0.912	0.651	0
H2AFV	0	1.17222	0.719	0.219	0
CCT6A	0	0.722257	0.504	0.125	0
GUSB	0	0.355201	0.323	0.058	0
BAZ1B	0	0.365058	0.331	0.064	0
HSPB1	0	0.597437	0.54	0.169	0
YWHAG	0	0.360529	0.306	0.047	0
CDK6	0	1.2497	0.49	0.028	0
AC002454.1	0	0.382886	0.17	0.001	0
SHFM1	0	0.591488	0.672	0.254	0
MCM7	0	0.947935	0.455	0.038	0
TFR2	0	0.538966	0.225	0.004	0
DNAJC2	0	0.267616	0.324	0.071	0
PRKAR2B	0	0.399564	0.222	0.008	0
SND1	0	0.254942	0.285	0.06	0
MEST	0	0.495042	0.275	0.014	0
CHCHD3	0	0.374796	0.323	0.044	0
TRIM24	0	0.272426	0.206	0.018	0
CASP2	0	0.334885	0.284	0.048	0
EZH2	0	0.581952	0.301	0.017	0
KCNH2	0	0.804421	0.222	0.006	0
RHEB	0	0.500007	0.492	0.126	0
PRPS2	0	0.320409	0.268	0.033	0
TMSB4X	0	-0.836003	0.98	0.999	0
RBBP7	0	0.58792	0.473	0.097	0
SMS	0	0.552861	0.48	0.118	0
PRDX4	0	0.494548	0.359	0.054	0
SLC38A5	0	0.333038	0.199	0.011	0
EBP	0	0.251682	0.307	0.064	0
GATA1	0	0.594561	0.246	0.004	0
SMC1A	0	0.644111	0.436	0.076	0
ALAS2	0	0.896659	0.176	0.003	0
NONO	0	0.532316	0.574	0.175	0
HMGN5	0	0.603448	0.299	0.013	0
WBP5	0	0.44819	0.251	0.007	0
NGFRAP1	0	0.775729	0.444	0.073	0
MORF4L2	0	0.415272	0.412	0.097	0
SLC25A5	0	1.01111	0.742	0.327	0
HPRT1	0	0.567414	0.427	0.076	0
SMIM10	0	0.325334	0.185	0.002	0
HTATSF1	0	0.276403	0.32	0.065	0
HMGB3	0	0.830297	0.378	0.014	0
HCFC1	0	0.315076	0.253	0.039	0
RPL10	0	-0.521597	0.991	1	0
LAGE3	0	0.467266	0.451	0.106	0
DKC1	0	0.567219	0.437	0.074	0
MPP1	0	0.597708	0.358	0.034	0
VBP1	0	0.316742	0.393	0.101	0
DMTN	0	0.271274	0.122	0.005	0
SLC25A37	0	1.36764	0.387	0.089	0
EIF4EBP1	0	0.525872	0.447	0.099	0
ANK1	0	0.436599	0.205	0.003	0
VDAC3	0	0.511597	0.47	0.118	0
PRKDC	0	0.699445	0.443	0.067	0
MCM4	0	0.556168	0.289	0.009	0
MRPL15	0	0.260457	0.277	0.042	0
GGH	0	0.572283	0.299	0.011	0
FABP5	0	1.23275	0.494	0.047	0
LRRCC1	0	0.37637	0.24	0.01	0
CA1	0	3.09484	0.331	0.057	0
CA2	0	1.58255	0.259	0.015	0
LAPTM4B	0	0.348724	0.167	0.005	0
RPL30	0	-0.676101	0.964	0.991	0
RAD21	0	0.415282	0.455	0.13	0
MRPL13	0	0.349706	0.324	0.053	0
ATAD2	0	0.458906	0.254	0.014	0
EEF1D	0	-0.731466	0.902	0.935	0
GPAA1	0	0.259032	0.359	0.09	0
CYC1	0	0.506744	0.503	0.153	0
BOP1	0	0.28566	0.243	0.029	0
CNTLN	0	0.277335	0.178	0.011	0
MLLT3	0	0.275985	0.258	0.044	0
NDUFB6	0	0.363768	0.433	0.119	0
BAG1	0	0.439676	0.466	0.112	0
DCAF12	0	0.25996	0.195	0.027	0
STOML2	0	0.670162	0.487	0.105	0
CLTA	0	0.458067	0.555	0.177	0
EXOSC3	0	0.255264	0.228	0.025	0
FXN	0	0.345087	0.281	0.042	0
ALDH1A1	0	0.277867	0.215	0.025	0
RFK	0	0.304052	0.262	0.037	0
GNAQ	0	0.367199	0.378	0.085	0
CKS2	0	1.20269	0.465	0.025	0
IARS	0	0.287198	0.261	0.038	0
HEMGN	0	1.12397	0.226	0.012	0
ANP32B	0	1.1721	0.822	0.371	0
SMC2	0	0.688105	0.373	0.024	0
NIPSNAP3A	0	0.383882	0.324	0.046	0
RAD23B	0	0.299145	0.369	0.091	0
CTNNAL1	0	0.375895	0.22	0.004	0
TXN	0	1.20854	0.752	0.219	0
ALAD	0	0.287243	0.196	0.02	0
POLE3	0	0.524834	0.447	0.097	0
PHF19	0	0.26042	0.175	0.022	0
STOM	0	0.392512	0.28	0.048	0
NDUFA8	0	0.257266	0.327	0.069	0
AK1	0	0.339092	0.17	0.015	0
DPM2	0	0.297878	0.312	0.061	0
WDR34	0	0.4267	0.262	0.013	0
GFI1B	0	0.410609	0.197	0.002	0
UBAC1	0	0.641249	0.299	0.038	0
EGFL7	0	0.841541	0.342	0.005	0
RABL6	0	0.316719	0.29	0.047	0
TUBB4B	0	1.04711	0.425	0.049	0
TALDO1	0	0.650974	0.664	0.226	0
RPLP2	0	-0.503055	0.99	0.999	0
CHID1	0	0.335293	0.303	0.052	0
MRPL23	0	0.413701	0.535	0.171	0
RRM1	0	0.602662	0.322	0.018	0
HBD	0	3.64905	0.331	0.046	0
IPO7	0	0.278386	0.254	0.042	0
WEE1	0	0.311208	0.197	0.008	0
NUCB2	0	0.868528	0.607	0.167	0
CCDC34	0	0.559717	0.325	0.014	0
RCN1	0	0.26174	0.212	0.024	0
CD59	0	0.652286	0.389	0.045	0
LMO2	0	0.543743	0.353	0.046	0
CAPRIN1	0	0.364193	0.332	0.054	0
CAT	0	0.977141	0.577	0.108	0
C11orf74	0	0.293804	0.227	0.016	0
CD82	0	0.3596	0.291	0.048	0
MDK	0	0.396574	0.119	0.005	0
PSMC3	0	0.372053	0.413	0.099	0
NDUFS3	0	0.321305	0.396	0.1	0
C1QTNF4	0	0.721858	0.159	0.003	0
MTCH2	0	0.513231	0.405	0.074	0
SSRP1	0	0.61705	0.452	0.085	0
SLC43A3	0	0.380693	0.249	0.016	0
TIMM10	0	0.658421	0.571	0.167	0
MRPL16	0	0.343827	0.35	0.065	0
MS4A3	0	0.404509	0.072	0.001	0
PRPF19	0	0.318465	0.307	0.053	0
DDB1	0	0.302164	0.304	0.058	0
FEN1	0	0.553869	0.297	0.011	0
FADS2	0	0.267485	0.168	0.003	0
FADS1	0	0.408601	0.231	0.011	0
ASRGL1	0	0.291553	0.159	0.016	0
GANAB	0	0.405835	0.33	0.056	0
PPP1R14B	0	0.574592	0.358	0.039	0
ARL2	0	0.376106	0.395	0.089	0
SAC3D1	0	0.363543	0.255	0.024	0
CDCA5	0	0.304443	0.178	0.002	0
FAU	0	-0.533304	0.964	0.989	0
MALAT1	0	-1.53511	0.997	1	0
MRPL11	0	0.384766	0.455	0.12	0
NDUFV1	0	0.326096	0.432	0.121	0
CPT1A	0	0.339893	0.246	0.033	0
COA4	0	0.282006	0.333	0.066	0
C11orf73	0	0.314094	0.414	0.111	0
DCUN1D5	0	0.295448	0.282	0.041	0
RDX	0	0.279166	0.266	0.04	0
TIMM8B	0	0.441753	0.5	0.154	0
REXO2	0	0.877346	0.386	0.077	0
CD3D	0	-2.06468	0.078	0.433	0
HMBS	0	1.00609	0.318	0.022	0
H2AFX	0	0.474221	0.261	0.017	0
EI24	0	0.365228	0.379	0.079	0
STT3A	0	0.252031	0.191	0.03	0
CHEK1	0	0.367917	0.2	0.004	0
AKR1C3	0	0.417751	0.24	0.013	0
NET1	0	0.282666	0.192	0.011	0
MCM10	0	0.256538	0.152	0.001	0
HACD1	0	0.45593	0.254	0.005	0
RP11-354E11.2	0	0.287793	0.089	0.001	0
ZNF22	0	0.474396	0.438	0.092	0
ZWINT	0	0.778033	0.353	0.01	0
TFAM	0	0.321563	0.321	0.056	0
CDK1	0	0.699811	0.261	0.004	0
DNAJC9	0	0.776081	0.433	0.056	0
MRPS16	0	0.276803	0.363	0.088	0
RPS24	0	0.62203	0.98	0.991	0
PPIF	0	0.361273	0.268	0.027	0
MINPP1	0	0.545933	0.251	0.013	0
KIF20B	0	0.443391	0.302	0.039	0
KIF11	0	0.302862	0.135	0.002	0
CEP55	0	0.284751	0.094	0.001	0
HELLS	0	0.687627	0.323	0.019	0
PDLIM1	0	0.483241	0.282	0.048	0
NPM3	0	0.504085	0.392	0.063	0
NOLC1	0	0.300394	0.278	0.044	0
GSTO1	0	0.31073	0.449	0.13	0
SMC3	0	0.515068	0.439	0.094	0
PDZD8	0	0.484673	0.271	0.024	0
EIF3A	0	0.722897	0.581	0.185	0
PRDX3	0	0.728947	0.526	0.107	0
OAT	0	0.398605	0.283	0.048	0
UROS	0	0.486323	0.408	0.089	0
MKI67	0	1.06564	0.335	0.005	0
GLRX3	0	0.309695	0.353	0.079	0
ECHS1	0	0.284091	0.384	0.099	0
FKBP4	0	0.443485	0.294	0.039	0
FOXM1	0	0.295801	0.155	0.003	0
RAD51AP1	0	0.499242	0.256	0.005	0
MRPL51	0	0.637635	0.556	0.16	0
NCAPD2	0	0.272916	0.169	0.013	0
GAPDH	0	1.21041	0.938	0.715	0
CHD4	0	0.356923	0.381	0.083	0
PTMS	0	0.501074	0.256	0.025	0
LPCAT3	0	0.365373	0.249	0.024	0
YBX3	0	1.08105	0.577	0.102	0
ETV6	0	0.335743	0.216	0.037	0
HEBP1	0	0.631442	0.361	0.049	0
MGST1	0	0.609186	0.315	0.064	0
CMAS	0	0.32926	0.313	0.051	0
TM7SF3	0	0.452392	0.342	0.038	0
ZCRB1	0	0.309772	0.402	0.107	0
TMEM106C	0	0.503494	0.299	0.03	0
TUBA1B	0	2.60683	0.833	0.271	0
TUBA1C	0	0.804254	0.38	0.031	0
TROAP	0	0.390769	0.169	0.003	0
RACGAP1	0	0.288004	0.145	0.006	0
PFDN5	0	-0.854954	0.915	0.942	0
CBX5	0	0.543382	0.392	0.056	0
HNRNPA1	0	0.872701	0.901	0.822	0
NFE2	0	0.490353	0.297	0.023	0
PA2G4	0	0.707684	0.615	0.236	0
MYL6B	0	0.578403	0.343	0.025	0
TIMELESS	0	0.3119	0.182	0.006	0
ATP5B	0	0.736453	0.65	0.242	0
PRIM1	0	0.270872	0.222	0.019	0
SHMT2	0	0.253693	0.261	0.045	0
CDK4	0	0.925193	0.477	0.06	0
RP11-620J15.3	0	1.71552	0.585	0.031	0
MSRB3	0	0.306088	0.142	0.002	0
CPSF6	0	0.322752	0.322	0.062	0
YEATS4	0	0.419062	0.378	0.064	0
CCT2	0	0.730921	0.51	0.107	0
BTG1	0	-1.76895	0.546	0.827	0
MRPL42	0	0.277928	0.366	0.087	0
SOCS2	0	0.483242	0.222	0.015	0
METAP2	0	0.756282	0.563	0.172	0
SNRPF	0	0.71811	0.686	0.274	0
TMPO	0	0.602115	0.456	0.092	0
SLC25A3	0	0.765903	0.757	0.375	0
CHPT1	0	0.415019	0.452	0.118	0
TXNRD1	0	0.250466	0.225	0.028	0
UNG	0	0.5778	0.291	0.014	0
TESC	0	0.34904	0.261	0.046	0
RPLP0	0	0.827905	0.953	0.92	0
DYNLL1	0	0.727715	0.682	0.273	0
MLEC	0	0.495286	0.399	0.073	0
BCL7A	0	0.312053	0.237	0.033	0
MPHOSPH9	0	0.253734	0.214	0.033	0
BRI3BP	0	0.356449	0.243	0.033	0
RAN	0	1.2217	0.737	0.301	0
PXMP2	0	0.538716	0.324	0.016	0
RPL21	0	-0.636738	0.998	0.999	0
FLT3	0	0.38596	0.142	0.011	0
HMGB1	0	1.62451	0.938	0.694	0
BRCA2	0	0.313616	0.184	0.006	0
RFC3	0	0.29157	0.202	0.011	0
TSC22D1	0	0.750674	0.328	0.016	0
EBPL	0	0.774237	0.504	0.092	0
RNASEH2B	0	0.689557	0.572	0.158	0
CKAP2	0	0.47516	0.301	0.029	0
MZT1	0	0.322589	0.321	0.063	0
UCHL3	0	0.260417	0.281	0.047	0
IPO5	0	0.353936	0.311	0.047	0
TEX30	0	0.40085	0.304	0.03	0
TFDP1	0	1.03996	0.517	0.077	0
CCNB1IP1	0	0.300972	0.275	0.042	0
APEX1	0	0.612984	0.564	0.158	0
RNASE2	0	1.24232	0.264	0.034	0
SUPT16H	0	0.435275	0.337	0.053	0
TRAC	0	-2.14574	0.09	0.436	0
PSMB5	0	0.432746	0.354	0.059	0
PABPN1	0	0.472471	0.516	0.142	0
CTSG	0	0.92815	0.132	0.005	0
FKBP3	0	0.342649	0.411	0.103	0
MIS18BP1	0	0.454482	0.416	0.105	0
LRR1	0	0.288052	0.213	0.017	0
TMX1	0	0.295986	0.371	0.092	0
CDKN3	0	0.562891	0.247	0.004	0
DLGAP5	0	0.383076	0.174	0.002	0
DAAM1	0	0.261609	0.241	0.045	0
MTHFD1	0	0.266399	0.228	0.022	0
SLIRP	0	0.671449	0.598	0.21	0
GLRX5	0	1.07198	0.493	0.092	0
VRK1	0	0.390686	0.302	0.042	0
HSP90AA1	0	1.30523	0.826	0.438	0
CDCA4	0	0.388439	0.275	0.022	0
KIAA0125	0	0.884332	0.316	0.038	0
ARHGAP11A	0	0.282109	0.157	0.004	0
CASC5	0	0.261268	0.126	0.002	0
OIP5	0	0.289966	0.174	0.002	0
NUSAP1	0	0.982369	0.318	0.007	0
WDR76	0	0.3393	0.208	0.013	0
EIF3J	0	0.412122	0.507	0.157	0
B2M	0	-1.6198	0.989	1	0
DUT	0	1.42553	0.729	0.238	0
CCNB2	0	0.589353	0.242	0.004	0
TPM1	0	0.53713	0.316	0.044	0
KIAA0101	0	2.34782	0.615	0.027	0
HACD3	0	0.374425	0.284	0.034	0
CLN6	0	0.331114	0.26	0.027	0
KIF23	0	0.252257	0.13	0.002	0
COX5A	0	0.784854	0.654	0.24	0
COMMD4	0	0.26829	0.265	0.042	0
ETFA	0	0.414046	0.385	0.08	0
DNAJA4	0	0.302145	0.159	0.008	0
TMED3	0	0.299688	0.303	0.064	0
FAH	0	0.380756	0.238	0.011	0
FANCI	0	0.36415	0.195	0.006	0
IDH2	0	1.12716	0.588	0.111	0
PRC1	0	0.484438	0.231	0.004	0
SNRPA1	0	0.260169	0.353	0.088	0
POLR3K	0	0.266937	0.257	0.038	0
SNRNP25	0	0.51235	0.38	0.057	0
HBQ1	0	0.366706	0.171	0.003	0
NME4	0	1.26932	0.504	0.058	0
NPW	0	0.473534	0.193	0.003	0
SNHG19	0	0.486861	0.294	0.03	0
PKMYT1	0	0.271332	0.147	0.002	0
THOC6	0	0.258232	0.305	0.064	0
IL32	0	-2.30842	0.084	0.431	0
RMI2	0	0.312418	0.169	0.006	0
GSPT1	0	0.394117	0.39	0.094	0
ARL6IP1	0	0.732685	0.487	0.146	0
NDUFAB1	0	0.486144	0.518	0.161	0
PLK1	0	0.340677	0.132	0.003	0
SPN	0	0.647654	0.527	0.129	0
KIF22	0	0.492194	0.349	0.073	0
MAZ	0	0.473105	0.412	0.093	0
DCTPP1	0	0.415329	0.35	0.052	0
VKORC1	0	0.250231	0.343	0.084	0
AHSP	0	3.05515	0.303	0.047	0
ORC6	0	0.455188	0.258	0.007	0
BRD7	0	0.265561	0.341	0.077	0
CHD9	0	0.296522	0.394	0.108	0
NUDT21	0	0.333541	0.362	0.078	0
E2F4	0	0.33537	0.315	0.069	0
NUTF2	0	0.417582	0.461	0.12	0
PSMD7	0	0.335204	0.447	0.133	0
CENPN	0	0.426708	0.238	0.007	0
GCSH	0	0.62029	0.358	0.028	0
HSBP1	0	0.426269	0.53	0.148	0
GSE1	0	0.270694	0.225	0.026	0
GINS2	0	0.611415	0.304	0.005	0
CDT1	0	0.710618	0.352	0.004	0
YWHAE	0	1.09024	0.693	0.169	0
RPA1	0	0.415694	0.338	0.058	0
C1QBP	0	0.724281	0.611	0.23	0
TXNDC17	0	0.303663	0.383	0.101	0
ACADVL	0	0.376981	0.418	0.108	0
EIF5A	0	1.00738	0.692	0.286	0
MPDU1	0	0.305255	0.24	0.034	0
TP53	0	0.482439	0.371	0.059	0
NAA38	0	0.927748	0.7	0.241	0
AURKB	0	0.484857	0.201	0.004	0
CENPV	0	0.258676	0.242	0.027	0
LRRC75A	0	0.636879	0.337	0.071	0
COPS3	0	0.521566	0.401	0.067	0
TMEM97	0	0.299155	0.208	0.009	0
POLDIP2	0	0.266339	0.306	0.053	0
ATAD5	0	0.363578	0.228	0.012	0
COPRS	0	0.282716	0.243	0.03	0
SUZ12	0	0.378691	0.325	0.053	0
TOP2A	0	1.27696	0.354	0.006	0
EIF1	0	-0.716338	0.938	0.96	0
TUBG1	0	0.405687	0.234	0.011	0
BRCA1	0	0.390007	0.214	0.007	0
SLC4A1	0	1.24826	0.14	0.004	0
SLC25A39	0	0.771003	0.426	0.103	0
ITGA2B	0	0.272309	0.093	0.001	0
MYL4	0	0.526381	0.183	0.004	0
KPNB1	0	0.500507	0.477	0.118	0
ATP5G1	0	0.659807	0.582	0.219	0
PHB	0	0.510083	0.479	0.135	0
FAM117A	0	0.276193	0.229	0.032	0
MRPL27	0	0.348444	0.325	0.057	0
LRRC59	0	0.494795	0.344	0.045	0
NME1	0	0.881834	0.483	0.079	0
MSI2	0	0.535157	0.329	0.057	0
SRSF1	0	0.342743	0.42	0.11	0
MPO	0	3.3139	0.288	0.039	0
SKA2	0	0.400434	0.309	0.049	0
CLTC	0	0.29301	0.304	0.071	0
DCAF7	0	0.315563	0.339	0.068	0
KPNA2	0	0.620074	0.269	0.02	0
SRSF2	0	0.85344	0.701	0.274	0
TK1	0	0.763673	0.312	0.006	0
AFMID	0	0.263767	0.172	0.015	0
BIRC5	0	0.935761	0.331	0.006	0
EIF4A3	0	0.29541	0.246	0.041	0
MRPL12	0	0.643666	0.43	0.074	0
ALYREF	0	0.589555	0.331	0.029	0
PYCR1	0	0.333107	0.196	0.004	0
STRA13	0	0.516111	0.429	0.092	0
NARF	0	0.42832	0.369	0.078	0
TYMS	0	1.54032	0.505	0.01	0
ENOSF1	0	0.29168	0.248	0.028	0
RALBP1	0	0.363322	0.437	0.111	0
IMPA2	0	0.366231	0.253	0.026	0
SNRPD1	0	1.05703	0.68	0.196	0
GALNT1	0	0.283611	0.271	0.051	0
TPGS2	0	0.606293	0.38	0.047	0
HAUS1	0	0.310805	0.309	0.055	0
TCF4	0	0.410309	0.296	0.058	0
TXNL1	0	0.320221	0.428	0.123	0
FECH	0	0.728831	0.282	0.02	0
LMAN1	0	0.287862	0.313	0.061	0
SNRPB	0	0.731696	0.63	0.236	0
NOP56	0	0.465397	0.474	0.129	0
AVP	0	0.681739	0.09	0.002	0
C20orf27	0	0.619661	0.467	0.121	0
RNF24	0	0.406227	0.292	0.034	0
PCNA	0	1.20339	0.491	0.043	0
CRLS1	0	0.29156	0.32	0.062	0
SNX5	0	0.253558	0.323	0.074	0
NXT1	0	0.263344	0.303	0.057	0
TPX2	0	0.604451	0.25	0.002	0
E2F1	0	0.383402	0.2	0.003	0
AHCY	0	0.519384	0.365	0.037	0
RPN2	0	0.569679	0.5	0.125	0
TOP1	0	0.502201	0.403	0.077	0
MYBL2	0	0.503704	0.249	0.008	0
PKIG	0	0.308381	0.246	0.027	0
ADA	0	0.421293	0.245	0.048	0
UBE2C	0	1.27096	0.312	0.008	0
CSE1L	0	0.256549	0.21	0.024	0
FAM210B	0	0.465045	0.275	0.04	0
AURKA	0	0.2568	0.139	0.003	0
BSG	0	0.731302	0.577	0.2	0
PRSS57	0	1.17243	0.352	0.007	0
PTBP1	0	0.422433	0.409	0.094	0
AZU1	0	1.714	0.184	0.016	0
ELANE	0	1.88104	0.134	0.014	0
DAZAP1	0	0.502459	0.425	0.09	0
TCF3	0	0.265444	0.21	0.029	0
TIMM13	0	0.696039	0.598	0.199	0
SLC39A3	0	0.71622	0.426	0.058	0
THOP1	0	0.251586	0.201	0.019	0
GNA15	0	0.378879	0.269	0.021	0
SMIM24	0	0.771446	0.224	0.004	0
CHAF1A	0	0.458762	0.29	0.02	0
PLIN3	0	0.278782	0.276	0.046	0
UHRF1	0	0.984708	0.352	0.005	0
KHSRP	0	0.41998	0.32	0.039	0
INSR	0	0.384401	0.239	0.033	0
ELAVL1	0	0.40264	0.412	0.096	0
DNMT1	0	0.492971	0.421	0.084	0
MRPL4	0	0.28002	0.336	0.075	0
ICAM4	0	0.256668	0.175	0.007	0
ILF3	0	0.503044	0.482	0.128	0
SMARCA4	0	0.406082	0.331	0.05	0
SPC24	0	0.535615	0.222	0.003	0
EPOR	0	0.439854	0.216	0.012	0
PRDX2	0	1.90776	0.534	0.209	0
RNASEH2A	0	0.431364	0.294	0.023	0
KLF1	0	0.989242	0.281	0.006	0
FARSA	0	0.271774	0.268	0.041	0
CALR	0	0.951484	0.68	0.258	0
LYL1	0	0.710898	0.507	0.091	0
ASF1B	0	0.400741	0.203	0.005	0
DDX39A	0	0.480018	0.395	0.08	0
LSM4	0	0.648715	0.606	0.218	0
SUGP2	0	0.267443	0.25	0.05	0
CCNE1	0	0.308734	0.175	0.004	0
UBA2	0	0.293899	0.4	0.106	0
SPINT2	0	0.510669	0.508	0.129	0
ACTN4	0	0.456222	0.394	0.085	0
BLVRB	0	1.47029	0.483	0.152	0
SNRPA	0	0.387942	0.365	0.065	0
PAFAH1B3	0	0.520922	0.38	0.054	0
TOMM40	0	0.448723	0.357	0.059	0
APOE	0	0.405747	0.14	0.002	0
APOC1	0	1.10281	0.234	0.007	0
SLC1A5	0	0.333351	0.22	0.023	0
LIG1	0	0.288968	0.221	0.021	0
RUVBL2	0	0.448644	0.337	0.041	0
BCL2L12	0	0.253715	0.226	0.029	0
NUP62	0	0.30048	0.275	0.046	0
CLEC11A	0	0.971038	0.299	0.033	0
C19orf48	0	0.722663	0.401	0.039	0
UBE2S	0	0.653744	0.299	0.021	0
ISOC2	0	0.560349	0.356	0.045	0
TRIM28	0	0.503388	0.369	0.055	0
COMT	0	0.366716	0.427	0.119	0
RANBP1	0	1.24221	0.699	0.226	0
VPREB1	0	1.05914	0.105	0.004	0
IGLL1	0	2.55933	0.39	0.017	0
SMARCB1	0	0.271645	0.394	0.109	0
SNRPD3	0	0.405909	0.464	0.135	0
HPS4	0	0.255848	0.273	0.054	0
YWHAH	0	0.765034	0.535	0.123	0
FBXO7	0	0.738677	0.455	0.095	0
HMGXB4	0	0.274062	0.282	0.048	0
MCM5	0	0.680595	0.378	0.037	0
MPST	0	0.754134	0.427	0.062	0
H1F0	0	0.626715	0.265	0.023	0
GCAT	0	0.257972	0.182	0.007	0
SYNGR1	0	1.02319	0.431	0.055	0
ADSL	0	0.318072	0.332	0.064	0
CENPM	0	0.583822	0.298	0.014	0
RRP7A	0	0.295006	0.363	0.092	0
TTLL12	0	0.260012	0.213	0.019	0
PARVB	0	0.423031	0.299	0.04	0
ATXN10	0	0.346154	0.38	0.079	0
GTSE1	0	0.40372	0.164	0.002	0
MIS18A	0	0.31656	0.242	0.018	0
RUNX1	0	0.347969	0.267	0.046	0
ETS2	0	0.318919	0.213	0.029	0
PSMG1	0	0.570089	0.367	0.038	0
HMGN1	0	0.878173	0.832	0.521	0
SUMO3	0	0.536456	0.56	0.17	0
C21orf58	0	0.448805	0.201	0.005	0
CARHSP1	0	0.368394	0.405	0.116	1.12453e-303
SIVA1	0	0.582502	0.583	0.211	1.1452e-303
CLNS1A	0	0.500085	0.566	0.196	1.44719e-303
CCT7	0	0.286115	0.421	0.121	1.58186e-303
TCEAL4	2.34697e-307	0.264656	0.289	0.067	3.99196e-303
HSP90B1	3.52681e-307	0.763823	0.692	0.29	5.99875e-303
HSPE1	4.36789e-307	0.713261	0.6	0.242	7.42934e-303
PAK1	9.10275e-307	0.280984	0.256	0.055	1.54829e-302
HIST1H1C	7.1664e-305	0.305699	0.192	0.032	1.21893e-300
RPLP1	4.72689e-304	0.434753	0.993	1	8.03997e-300
RPL11	7.12296e-304	-0.483089	0.983	0.998	1.21154e-299
AP2B1	1.43029e-303	0.262627	0.358	0.095	2.43278e-299
MMADHC	2.91272e-303	0.287008	0.425	0.124	4.95425e-299
EAF2	4.7414e-303	0.280324	0.213	0.04	8.06465e-299
DDAH2	6.66491e-303	0.396466	0.304	0.075	1.13363e-298
PHB2	2.13375e-302	0.417365	0.495	0.16	3.62929e-298
MDH1	3.74126e-302	0.270663	0.348	0.092	6.36351e-298
XPO1	4.60869e-302	0.270845	0.327	0.083	7.83893e-298
PSMA4	6.80486e-301	0.547672	0.63	0.237	1.15744e-296
IRF2BP2	9.50318e-300	0.442256	0.482	0.155	1.6164e-295
RBM17	1.29803e-299	0.343692	0.484	0.152	2.20781e-295
CCT3	2.41763e-299	0.305633	0.441	0.132	4.11215e-295
RNASEH2C	2.56323e-299	0.433296	0.52	0.173	4.3598e-295
PHPT1	3.47528e-299	0.378197	0.494	0.159	5.91111e-295
SREK1	5.71741e-299	0.266738	0.389	0.11	9.72474e-295
PSMB7	8.90865e-299	0.358013	0.507	0.164	1.51527e-294
DNAJA1	2.34591e-298	0.283473	0.4	0.115	3.99016e-294
FAM96A	3.61933e-298	0.277908	0.44	0.132	6.15611e-294
TOMM7	6.81793e-298	-0.810769	0.835	0.857	1.15966e-293
PTRHD1	2.96898e-296	0.296486	0.466	0.144	5.04994e-292
STRAP	4.95997e-296	0.319579	0.499	0.159	8.43642e-292
GTF2A2	2.8217e-293	0.381299	0.51	0.168	4.79943e-289
RPL34	1.12451e-292	-0.485582	0.99	1	1.91269e-288
MRPS18C	1.9401e-292	0.252469	0.424	0.125	3.29992e-288
SSBP2	1.44196e-291	0.295569	0.232	0.048	2.45263e-287
TBL1XR1	7.9138e-291	0.260771	0.331	0.087	1.34606e-286
BANF1	1.16497e-290	0.435345	0.542	0.186	1.98149e-286
SNRNP70	1.7101e-290	0.296999	0.42	0.125	2.90871e-286
LBR	2.57736e-289	0.375479	0.433	0.134	4.38383e-285
LSM5	1.61305e-287	0.625559	0.675	0.278	2.74364e-283
SARAF	1.31653e-286	-1.32994	0.618	0.687	2.23928e-282
DNAJB11	2.2605e-286	0.251452	0.331	0.088	3.84488e-282
H1FX	6.04404e-286	0.631294	0.62	0.24	1.02803e-281
DNAJC15	1.61583e-284	0.310473	0.414	0.125	2.74837e-280
SET	1.8692e-284	0.787624	0.777	0.409	3.17932e-280
PSMA5	6.59297e-284	0.276436	0.408	0.121	1.1214e-279
KHDRBS1	1.5272e-283	0.448219	0.584	0.211	2.59761e-279
CHCHD2	2.72809e-283	0.716937	0.833	0.542	4.6402e-279
POLR2E	1.24907e-282	0.264745	0.438	0.134	2.12454e-278
CBX3	1.35194e-282	0.560534	0.672	0.271	2.29951e-278
ANP32A	8.28372e-282	0.413227	0.543	0.189	1.40898e-277
RPL13	1.95026e-281	-0.456477	0.992	1	3.3172e-277
RPS29	2.52598e-281	-0.48892	0.991	1	4.29645e-277
NDUFC2	3.04726e-281	0.519165	0.586	0.217	5.18308e-277
UQCRH	3.13006e-281	0.700395	0.832	0.521	5.32392e-277
MRPS34	3.44006e-281	0.422019	0.474	0.157	5.85119e-277
SRSF3	5.29721e-281	0.727142	0.8	0.434	9.01003e-277
IGFBP2	2.22432e-280	0.253053	0.074	0.004	3.78334e-276
NHP2	8.67119e-280	0.503153	0.567	0.209	1.47488e-275
EWSR1	1.38151e-279	0.291217	0.451	0.142	2.34981e-275
H2AFJ	7.96467e-279	0.350955	0.339	0.094	1.35471e-274
AKR1A1	1.38837e-278	0.263327	0.409	0.123	2.36147e-274
MAP2K3	1.90509e-275	0.268987	0.305	0.079	3.24037e-271
ACP1	4.15733e-275	0.300127	0.495	0.163	7.07119e-271
RPL23A	6.21419e-275	-0.527899	0.971	0.993	1.05697e-270
TSPO2	2.04612e-274	0.305236	0.054	0.001	3.48025e-270
KLF2	3.8573e-273	-1.46302	0.175	0.489	6.56087e-269
GYPC	4.28406e-272	0.849842	0.604	0.273	7.28676e-268
HBM	4.57373e-271	3.2623	0.171	0.031	7.77946e-267
EIF4H	4.77033e-271	0.280529	0.423	0.131	8.11386e-267
SRI	7.17021e-270	0.374614	0.514	0.177	1.21958e-265
NDUFV2	7.91712e-270	0.398144	0.503	0.173	1.34662e-265
PDAP1	9.55794e-270	0.276538	0.415	0.127	1.62571e-265
UBE2J1	2.99851e-268	0.275675	0.338	0.095	5.10016e-264
ANAPC5	4.63348e-268	0.318395	0.468	0.153	7.88108e-264
JUNB	1.31466e-266	-1.6422	0.38	0.586	2.2361e-262
UQCRFS1	6.68e-265	0.429428	0.557	0.203	1.1362e-260
ERGIC3	1.98653e-264	0.375377	0.556	0.199	3.37888e-260
LDHA	3.48432e-263	0.603808	0.604	0.249	5.92648e-259
GADD45GIP1	9.08136e-263	0.463068	0.535	0.197	1.54465e-258
ENY2	1.06757e-262	0.431291	0.588	0.22	1.81583e-258
NDUFS8	2.52024e-262	0.39661	0.539	0.193	4.28668e-258
SRSF4	7.15668e-261	0.257617	0.418	0.131	1.21728e-256
SERPINB1	4.59056e-260	0.652429	0.584	0.244	7.80808e-256
PDIA4	6.61655e-259	0.357191	0.344	0.101	1.12541e-254
POLR2I	1.23386e-258	0.30898	0.496	0.169	2.09867e-254
RPS25	1.50298e-258	-0.540652	0.977	0.993	2.55642e-254
DNTT	9.23711e-258	1.12563	0.061	0.002	1.57114e-253
CD3E	2.86833e-257	-1.70216	0.063	0.373	4.87874e-253
SRSF6	3.56112e-257	0.359069	0.554	0.202	6.0571e-253
FAM111A	6.44487e-257	0.274849	0.254	0.061	1.09621e-252
PEBP1	4.04997e-256	0.613473	0.627	0.276	6.88859e-252
RAD23A	1.83841e-255	0.484142	0.528	0.195	3.12695e-251
SF3B6	1.4034e-253	0.452594	0.616	0.242	2.38704e-249
NRIP1	2.51949e-253	0.271505	0.182	0.035	4.2854e-249
ARL4A	4.35471e-253	0.305361	0.264	0.066	7.40692e-249
NUDC	1.14879e-252	0.312653	0.438	0.144	1.95397e-248
HAGH	2.73751e-252	0.321804	0.277	0.072	4.65623e-248
KDELR2	5.42283e-252	0.273416	0.456	0.152	9.22369e-248
PSMA2	1.79167e-251	0.305465	0.487	0.168	3.04746e-247
ESD	9.02623e-251	0.358237	0.529	0.19	1.53527e-246
ATP5A1	1.10683e-250	0.570068	0.667	0.294	1.88261e-246
RNPS1	1.12055e-250	0.406054	0.568	0.213	1.90594e-246
APLP2	1.89607e-250	0.356881	0.553	0.205	3.22503e-246
ATP5C1	1.27703e-249	0.465506	0.588	0.23	2.17211e-245
FAM45A	1.55656e-249	0.299679	0.356	0.108	2.64756e-245
CD48	1.11199e-248	-1.38413	0.195	0.477	1.89138e-244
TXN2	4.47431e-248	0.296904	0.458	0.154	7.61035e-244
VPS29	1.66402e-247	0.380745	0.507	0.182	2.83033e-243
TPI1	6.59262e-247	0.675227	0.716	0.36	1.12134e-242
ZEB2	1.41532e-246	0.26753	0.474	0.163	2.40732e-242
WDFY2	4.82867e-246	0.280928	0.241	0.058	8.21308e-242
LSM3	8.61312e-246	0.42228	0.574	0.22	1.46501e-241
MDH2	2.92716e-245	0.344753	0.507	0.181	4.97881e-241
ETFB	2.8379e-244	0.328284	0.452	0.154	4.82699e-240
H3F3A	4.57245e-244	0.580448	0.954	0.834	7.77729e-240
VPS35	1.3585e-243	0.267969	0.408	0.132	2.31067e-239
SYK	2.44209e-243	0.318043	0.265	0.069	4.15376e-239
POLR2F	3.24241e-243	0.309286	0.473	0.163	5.51502e-239
MRPL57	1.80763e-242	0.349921	0.553	0.204	3.07459e-238
ERH	3.09053e-241	0.593571	0.683	0.316	5.25668e-237
RBX1	3.72529e-241	0.556151	0.677	0.298	6.33635e-237
RALY	9.84313e-241	0.314749	0.495	0.177	1.67422e-236
TCEB1	9.2899e-240	0.275818	0.467	0.161	1.58012e-235
CYCS	2.61526e-239	0.428252	0.55	0.212	4.4483e-235
P4HB	3.03789e-239	0.459504	0.57	0.223	5.16716e-235
VDAC2	1.16279e-238	0.316532	0.521	0.189	1.97779e-234
DDX5	1.53364e-238	-0.772954	0.819	0.814	2.60857e-234
SDF2L1	1.88575e-238	0.312995	0.365	0.115	3.20747e-234
ATP5J	2.8596e-237	0.555574	0.673	0.301	4.86389e-233
ZSCAN16-AS1	3.00944e-237	0.273504	0.327	0.097	5.11875e-233
SLC44A1	1.61448e-236	0.472842	0.209	0.048	2.74607e-232
XRCC6	1.62402e-234	0.312978	0.468	0.164	2.7623e-230
LAT2	2.41361e-234	0.447626	0.303	0.089	4.10531e-230
HNRNPF	7.7803e-231	0.476918	0.612	0.253	1.32335e-226
DDX21	1.13333e-230	0.32429	0.464	0.165	1.92768e-226
RBMX	9.77873e-230	0.458743	0.637	0.263	1.66326e-225
C16orf13	4.11717e-229	0.266168	0.485	0.173	7.0029e-225
MIF	6.84367e-229	0.461698	0.538	0.214	1.16404e-224
PNN	1.15384e-228	0.428066	0.559	0.219	1.96256e-224
NDUFS6	3.11738e-228	0.449229	0.581	0.232	5.30235e-224
CSNK2B	1.08051e-227	0.28834	0.515	0.189	1.83784e-223
HHEX	1.79125e-227	0.2528	0.297	0.086	3.04674e-223
MYC	6.80862e-227	0.804577	0.357	0.125	1.15808e-222
AP2M1	8.04453e-227	0.40922	0.556	0.218	1.36829e-222
RPL35A	1.88019e-226	-0.441223	0.981	0.997	3.19802e-222
SLC38A2	3.78503e-226	0.2924	0.392	0.131	6.43796e-222
POMP	1.28042e-225	0.501523	0.668	0.295	2.17786e-221
GNAS	2.05774e-225	0.364981	0.564	0.219	3.50002e-221
SRSF9	3.07355e-225	0.506681	0.674	0.298	5.22781e-221
HNRNPH3	4.60552e-224	0.272276	0.492	0.178	7.83353e-220
MYDGF	2.05427e-223	0.257168	0.432	0.149	3.4941e-219
XRCC5	2.98477e-223	0.333279	0.505	0.188	5.07679e-219
PLD4	1.70259e-222	0.363497	0.157	0.03	2.89594e-218
ANAPC11	5.60955e-222	0.392366	0.585	0.234	9.54129e-218
FYB	1.30465e-221	-1.43818	0.167	0.436	2.21907e-217
MZT2A	1.98915e-221	0.419896	0.616	0.252	3.38334e-217
PTPRC	2.27946e-221	-1.32578	0.286	0.515	3.87713e-217
RAB32	3.4522e-221	0.51949	0.269	0.078	5.87185e-217
NDUFC1	3.80371e-221	0.283371	0.48	0.174	6.46974e-217
MARCKSL1	1.30932e-220	0.362841	0.374	0.126	2.22702e-216
MTDH	1.95938e-219	0.508894	0.699	0.319	3.3327e-215
NCOA4	3.8476e-218	0.257851	0.38	0.126	6.54439e-214
HSPA5	1.02108e-217	0.452428	0.423	0.153	1.73676e-213
RPS26	2.95524e-217	0.637492	0.855	0.601	5.02656e-213
ATF4	4.28536e-217	0.283847	0.493	0.182	7.28897e-213
NDUFA6	1.22534e-216	0.253232	0.442	0.156	2.08419e-212
C17orf89	3.89737e-216	0.304909	0.491	0.182	6.62903e-212
TUFM	5.47574e-212	0.470494	0.623	0.271	9.31368e-208
GNG5	1.70822e-207	0.41323	0.627	0.265	2.90551e-203
PPA1	2.0343e-207	0.335694	0.506	0.196	3.46014e-203
ROMO1	5.0304e-207	0.340638	0.571	0.229	8.55621e-203
SSB	6.99427e-207	0.294881	0.505	0.193	1.18966e-202
HN1	1.44285e-206	0.290865	0.401	0.142	2.45415e-202
RTN4	2.56466e-206	0.326337	0.585	0.236	4.36223e-202
SNHG7	8.59068e-206	0.328554	0.447	0.165	1.46119e-201
SMIM3	3.44834e-205	0.25061	0.125	0.021	5.86528e-201
PSMA1	5.70293e-205	0.289801	0.572	0.228	9.70011e-201
MT-ND6	8.34199e-205	0.277924	0.275	0.081	1.41889e-200
RPL13A	1.04357e-203	-0.378205	0.993	1	1.775e-199
DDT	3.87649e-202	0.373674	0.61	0.256	6.59353e-198
RPL31	4.13113e-202	-0.499665	0.968	0.991	7.02663e-198
CORO1A	4.41234e-202	-0.914663	0.512	0.692	7.50495e-198
EIF1AX	8.36977e-202	0.472463	0.679	0.313	1.42361e-197
RTF1	9.1828e-202	0.253759	0.537	0.209	1.5619e-197
GSN	1.10429e-200	0.35658	0.183	0.043	1.8783e-196
AREG	2.14646e-200	0.438841	0.145	0.028	3.65092e-196
HNRNPM	1.51673e-199	0.394006	0.625	0.27	2.57981e-195
HNRNPC	1.58225e-198	0.562939	0.761	0.414	2.69124e-194
RP11-160E2.6	1.13174e-197	0.405379	0.212	0.056	1.92498e-193
MYL12A	1.21067e-195	-0.956571	0.66	0.701	2.05923e-191
MZT2B	1.26455e-195	0.595904	0.797	0.458	2.15087e-191
RPL36AL	4.85094e-195	-0.740635	0.811	0.805	8.25096e-191
IL7R	1.36383e-194	-1.66632	0.073	0.33	2.31974e-190
PRTN3	5.0402e-193	1.6177	0.089	0.011	8.57287e-189
MGST3	2.65928e-192	0.571227	0.326	0.113	4.52318e-188
FBL	7.30182e-192	0.435082	0.625	0.282	1.24197e-187
RPL37A	1.7186e-191	0.354808	0.979	0.995	2.92317e-187
PGAM1	2.47237e-191	0.359294	0.511	0.207	4.20526e-187
EIF5B	1.71853e-190	0.306546	0.539	0.219	2.92304e-186
HBA1	7.38696e-190	4.94047	0.47	0.225	1.25645e-185
CD164	3.99149e-189	0.495271	0.597	0.265	6.78913e-185
TOMM22	6.23222e-189	0.322454	0.556	0.23	1.06004e-184
GSTP1	1.32865e-188	0.586363	0.781	0.426	2.2599e-184
ATPIF1	1.59088e-188	0.785975	0.615	0.318	2.70592e-184
MRPL52	1.98282e-187	0.279111	0.513	0.205	3.37258e-183
PDIA3	2.87552e-187	0.323493	0.544	0.224	4.89098e-183
UQCRQ	5.26284e-187	0.548159	0.743	0.406	8.95156e-183
HCST	7.58373e-187	-1.17955	0.417	0.6	1.28992e-182
CD63	8.8388e-187	0.362489	0.537	0.225	1.50339e-182
SRP9	3.6172e-186	0.461812	0.67	0.319	6.15249e-182
CCT8	8.06713e-186	0.518421	0.679	0.345	1.37214e-181
CALM3	6.73445e-185	0.427173	0.581	0.256	1.14546e-180
CD7	1.79044e-183	-1.68245	0.085	0.327	3.04535e-179
KTN1	1.98624e-183	0.309813	0.568	0.238	3.37839e-179
HNRNPH1	3.80864e-183	0.577832	0.808	0.444	6.47811e-179
C14orf166	1.046e-179	0.382373	0.628	0.284	1.77914e-175
GDI2	1.20861e-179	0.328386	0.607	0.264	2.05572e-175
RPS15A	4.5285e-179	-0.404217	0.983	0.998	7.70253e-175
LSM7	1.03168e-177	0.445958	0.682	0.328	1.75478e-173
HMGN3	1.03229e-177	0.384866	0.638	0.293	1.75582e-173
VAMP8	1.77599e-177	0.525722	0.753	0.404	3.02078e-173
RPS28	9.12567e-177	-0.322864	0.986	0.999	1.55218e-172
HNRNPA2B1	9.70308e-177	0.622468	0.815	0.517	1.6504e-172
PGK1	5.84179e-176	0.364073	0.579	0.253	9.9363e-172
AP2S1	1.77103e-175	0.355032	0.645	0.292	3.01235e-171
FCER1A	4.7453e-175	0.302412	0.11	0.019	8.07128e-171
RPS27A	2.85915e-174	-0.391656	0.988	0.999	4.86312e-170
NDUFA2	4.50196e-174	0.302964	0.598	0.258	7.65738e-170
SRRM2	5.76432e-174	0.288453	0.549	0.231	9.80454e-170
TRBC2	1.36247e-173	-1.64539	0.148	0.371	2.31743e-169
ITM2B	1.71822e-173	-1.01761	0.663	0.664	2.92252e-169
MRPL20	1.74765e-172	0.256888	0.524	0.217	2.97258e-168
EID1	3.56016e-172	0.321883	0.627	0.278	6.05547e-168
LCK	2.06403e-171	-1.30465	0.055	0.287	3.51071e-167
CD3G	5.32232e-171	-1.30089	0.027	0.256	9.05273e-167
CD37	2.61937e-170	-1.18014	0.497	0.601	4.45529e-166
RPL32	5.13401e-169	-0.34731	0.991	0.999	8.73243e-165
ATP5F1	8.38062e-168	0.272546	0.559	0.24	1.42546e-163
CMTM8	7.52933e-167	0.325686	0.07	0.008	1.28066e-162
SRSF11	7.17756e-166	0.267628	0.594	0.259	1.22083e-161
PSMB3	5.25594e-165	0.268387	0.548	0.235	8.93984e-161
RAC1	5.48335e-165	0.398741	0.704	0.348	9.32662e-161
HINT1	1.11847e-164	0.543477	0.842	0.679	1.9024e-160
GIMAP7	5.89876e-164	-1.23879	0.056	0.283	1.00332e-159
SERPINB10	9.62936e-164	0.273563	0.055	0.004	1.63786e-159
TRA2B	9.5126e-163	0.416084	0.712	0.349	1.618e-158
GPX1	9.12182e-162	0.27921	0.795	0.409	1.55153e-157
TPM4	3.68508e-161	0.299941	0.258	0.086	6.26796e-157
GPSM3	2.01655e-160	-1.11885	0.392	0.528	3.42995e-156
EIF2S2	2.05295e-160	0.275699	0.574	0.252	3.49186e-156
SEC61B	4.38716e-159	0.41814	0.68	0.334	7.46211e-155
NOP10	1.51521e-154	0.371732	0.582	0.279	2.57721e-150
NDUFB9	5.19863e-154	0.414334	0.638	0.314	8.84236e-150
CD27	1.78417e-153	-1.15314	0.031	0.241	3.03469e-149
NPM1	8.82296e-153	0.603947	0.84	0.757	1.5007e-148
IFITM2	4.96388e-151	-1.37129	0.333	0.48	8.44307e-147
UBE2I	1.18611e-150	0.310871	0.579	0.264	2.01746e-146
CD36	2.21163e-150	0.379723	0.331	0.13	3.76176e-146
UBA52	2.57378e-150	-0.337426	0.976	0.983	4.37775e-146
HNRNPU	1.02614e-149	0.379611	0.652	0.314	1.74536e-145
MT-CO2	3.83512e-148	0.629147	0.991	0.996	6.52316e-144
SRSF7	6.02242e-147	0.305256	0.612	0.289	1.02435e-142
RPS14	1.0702e-146	-0.323052	0.988	0.999	1.82031e-142
NDUFB11	7.42093e-146	0.386999	0.687	0.345	1.26223e-141
FAM101B	3.58094e-145	0.368935	0.188	0.056	6.09082e-141
KIAA0930	4.2519e-144	0.312716	0.187	0.056	7.23205e-140
COX8A	1.04058e-143	0.506306	0.75	0.414	1.76993e-139
TSC22D3	1.80621e-142	-0.984102	0.452	0.582	3.07218e-138
SUMO2	4.82424e-141	0.45968	0.8	0.549	8.20554e-137
ISG20	1.14899e-140	-1.18293	0.125	0.33	1.95432e-136
ATP5J2	3.25934e-140	0.40904	0.705	0.377	5.54381e-136
TRAF3IP3	2.82015e-139	-1.21833	0.174	0.364	4.79679e-135
PYURF	2.25005e-138	0.271267	0.577	0.269	3.82712e-134
SH3BGRL3	4.76166e-138	-0.78606	0.775	0.773	8.0991e-134
LIMD2	8.79557e-138	-0.938169	0.524	0.588	1.49604e-133
HBA2	7.36316e-137	5.05614	0.57	0.31	1.2524e-132
TAGLN2	1.24047e-136	0.269212	0.625	0.299	2.10991e-132
EVL	1.68596e-135	-1.27875	0.262	0.421	2.86765e-131
C1orf228	1.02919e-134	0.256239	0.276	0.103	1.75054e-130
GIMAP4	1.21336e-134	-1.04133	0.047	0.245	2.06381e-130
PSMA7	2.82819e-133	0.437373	0.715	0.407	4.81047e-129
COX7B	8.18973e-133	0.395242	0.716	0.394	1.39299e-128
RPL41	8.49788e-133	-0.261921	0.993	1	1.4454e-128
CH17-373J23.1	2.27056e-132	0.342246	0.192	0.061	3.862e-128
RPL7A	2.98012e-132	0.404954	0.944	0.954	5.06889e-128
RPS23	1.17035e-129	0.281564	0.982	0.995	1.99065e-125
PARK7	8.16015e-129	0.323497	0.641	0.328	1.38796e-124
PTGES3	1.97784e-125	0.34079	0.663	0.351	3.3641e-121
MT-ND5	2.56663e-124	0.712366	0.921	0.823	4.36558e-120
RPS17	1.11037e-120	0.26758	0.978	0.991	1.88863e-116
GLTSCR2	2.43289e-118	-0.62556	0.754	0.759	4.1381e-114
RPL38	1.29336e-117	-0.32901	0.97	0.987	2.19988e-113
GZMM	6.47719e-117	-1.09926	0.03	0.201	1.1017e-112
TRBC1	2.02435e-116	-1.54701	0.057	0.232	3.44322e-112
LDHB	2.57369e-116	0.401472	0.759	0.507	4.37758e-112
PIK3IP1	4.469e-115	-1.02438	0.045	0.218	7.60132e-111
GTF3A	5.02962e-114	0.326431	0.628	0.346	8.55489e-110
UQCRB	1.76227e-112	-0.500063	0.868	0.84	2.99745e-108
CD2	2.93659e-112	-1.06136	0.057	0.229	4.99485e-108
UBB	5.93341e-111	0.564606	0.793	0.559	1.00921e-106
GNG11	1.71115e-110	0.304626	0.051	0.006	2.9105e-106
MINOS1	4.50395e-110	0.250568	0.57	0.283	7.66077e-106
EEF1B2	8.92075e-109	0.430692	0.886	0.846	1.51733e-104
SNHG25	2.17213e-105	0.311101	0.648	0.337	3.69458e-101
RETN	2.6377e-105	1.3232	0.213	0.089	4.48646e-101
SOD1	8.59054e-104	0.300352	0.641	0.353	1.46117e-99
SEC61G	4.34323e-103	0.355413	0.727	0.397	7.3874e-99
NDUFA4	7.38874e-102	0.377371	0.755	0.492	1.25675e-97
RPS19	9.71791e-102	-0.281419	0.987	0.999	1.65292e-97
HNRNPA0	1.13436e-100	0.265382	0.636	0.336	1.92944e-96
RPS16	2.48627e-100	-0.303872	0.972	0.992	4.22889e-96
EVI2B	4.57521e-100	-0.999277	0.243	0.393	7.78198e-96
NRGN	3.38539e-97	0.292538	0.126	0.038	5.7582e-93
COX6A1	4.46555e-97	0.380972	0.711	0.409	7.59545e-93
RPL18	1.17315e-94	-0.307667	0.968	0.987	1.99541e-90
NDUFS5	1.67179e-94	0.331504	0.711	0.434	2.84355e-90
CAPG	3.19257e-91	0.293652	0.294	0.136	5.43025e-87
CCR7	1.20625e-90	-0.833178	0.02	0.158	2.05172e-86
NDUFB1	2.28758e-90	0.292675	0.767	0.441	3.89095e-86
RBM3	8.69212e-90	0.321124	0.741	0.474	1.47844e-85
HLA-F	7.08473e-89	-0.914061	0.115	0.267	1.20504e-84
PCBP1	1.0568e-87	0.287827	0.722	0.427	1.79751e-83
HNRNPK	1.234e-86	0.313468	0.774	0.48	2.0989e-82
BCL11B	2.09559e-84	-0.763223	0.016	0.144	3.56439e-80
PNRC1	3.54419e-84	-0.909013	0.465	0.506	6.02831e-80
ACTG1	5.70698e-84	0.582143	0.848	0.713	9.70701e-80
NCF1	9.00061e-84	-0.982091	0.134	0.283	1.53091e-79
SUB1	1.00175e-83	0.362256	0.802	0.538	1.70388e-79
BTF3	9.2895e-82	0.340811	0.874	0.839	1.58005e-77
POLR2L	2.17683e-81	0.282474	0.752	0.466	3.70256e-77
MT-CO3	5.88087e-81	0.555562	0.995	0.997	1.00028e-76
SPOCK2	7.49973e-80	-0.752386	0.024	0.149	1.27563e-75
COMMD6	8.45803e-80	-0.47562	0.807	0.76	1.43863e-75
CD247	1.60592e-79	-0.838769	0.023	0.148	2.73151e-75
EIF3L	3.17301e-79	0.310319	0.732	0.48	5.39697e-75
LAPTM5	6.03307e-79	-0.644081	0.61	0.606	1.02616e-74
ATP5G2	2.74895e-78	0.298213	0.886	0.743	4.67568e-74
C14orf2	1.50264e-77	0.301493	0.877	0.636	2.55584e-73
CLEC2D	1.5342e-77	-0.949833	0.12	0.257	2.60951e-73
ATP5I	3.10873e-77	0.358708	0.829	0.577	5.28764e-73
S100A10	8.88919e-77	-0.624611	0.344	0.506	1.51196e-72
FOS	1.36203e-76	0.343234	0.537	0.309	2.31668e-72
TPT1	1.5902e-75	-0.262544	0.977	0.99	2.70477e-71
RPL27	2.68649e-74	-0.281903	0.962	0.983	4.56944e-70
LAT	1.03081e-73	-0.901739	0.084	0.213	1.75331e-69
FOSB	1.57327e-72	0.270602	0.194	0.083	2.67598e-68
RARRES3	2.70921e-72	-1.01165	0.169	0.289	4.60809e-68
CD8B	1.22541e-71	-0.956887	0.027	0.143	2.0843e-67
USMG5	8.12601e-71	0.260195	0.724	0.449	1.38215e-66
RPS13	9.78074e-71	-0.252587	0.978	0.993	1.66361e-66
LINC00861	1.06046e-69	-0.716827	0.023	0.134	1.80374e-65
SRSF5	2.29843e-69	-0.610632	0.72	0.652	3.90939e-65
CXCR4	3.73676e-69	-0.851545	0.344	0.446	6.35586e-65
VAMP2	1.77894e-68	-0.810218	0.551	0.536	3.0258e-64
HBB	1.34275e-67	5.39216	0.76	0.58	2.28388e-63
ETS1	5.07444e-67	-0.752527	0.046	0.161	8.63111e-63
KLRB1	1.94471e-66	-2.00642	0.059	0.177	3.30776e-62
TCF7	3.03141e-66	-0.90027	0.089	0.208	5.15612e-62
FAM65B	4.54427e-66	-0.901077	0.212	0.322	7.72935e-62
LITAF	8.00037e-66	-0.927781	0.164	0.28	1.36078e-61
CTSS	2.93241e-64	-1.63732	0.348	0.415	4.98774e-60
CCL5	3.76656e-64	-2.06107	0.059	0.173	6.40654e-60
FCMR	4.76096e-64	-0.712413	0.04	0.152	8.09791e-60
PLAC8	2.47109e-63	0.384265	0.553	0.348	4.20308e-59
GIMAP1	2.73675e-63	-0.628015	0.031	0.139	4.65494e-59
GZMA	1.3304e-62	-1.16811	0.023	0.125	2.26288e-58
C1orf56	5.6686e-62	-1.16556	0.248	0.345	9.64172e-58
EMP3	1.39238e-61	-0.702391	0.519	0.545	2.36829e-57
IFITM3	7.96739e-61	-0.282922	0.299	0.146	1.35517e-56
S100A11	9.75843e-58	-1.11863	0.301	0.396	1.65981e-53
DOK2	3.19798e-55	-0.703437	0.066	0.173	5.43944e-51
RORA	3.24894e-55	-0.643339	0.022	0.114	5.52612e-51
CD9	1.28137e-54	0.398987	0.067	0.02	2.17948e-50
MT-ND1	1.41089e-54	0.392264	0.966	0.938	2.39978e-50
HLA-DRA	4.37075e-54	-0.315822	0.754	0.451	7.43422e-50
SERPINA1	1.82434e-52	-1.03794	0.088	0.192	3.10301e-48
SLFN5	2.31977e-52	-0.528716	0.012	0.096	3.94569e-48
SRP14	1.16694e-51	0.255399	0.82	0.658	1.98484e-47
ARL4C	4.2464e-51	-0.734114	0.084	0.187	7.22271e-47
IGKC	9.26434e-51	-2.02699	0.717	0.625	1.57577e-46
PKM	1.18504e-50	0.299052	0.447	0.282	2.01563e-46
TRAT1	2.13867e-48	-0.498918	0.011	0.089	3.63766e-44
C1orf162	3.65325e-48	-0.794221	0.239	0.33	6.21382e-44
NAP1L1	4.05429e-48	0.305024	0.818	0.637	6.89594e-44
NOSIP	5.94284e-48	-1.16162	0.375	0.393	1.01082e-43
TRABD2A	1.82906e-47	-0.485345	0.014	0.091	3.11106e-43
CD8A	7.80256e-47	-0.517021	0.009	0.083	1.32714e-42
PIP4K2A	3.79737e-46	-0.256487	0.314	0.164	6.45895e-42
MAL	1.39787e-45	-0.572784	0.03	0.112	2.37763e-41
MT-ND4	1.49212e-44	0.369387	0.99	0.993	2.53794e-40
EVI2A	6.26998e-44	-0.652121	0.077	0.169	1.06646e-39
PRF1	9.30388e-44	-0.737707	0.007	0.076	1.5825e-39
SELM	1.17531e-43	-0.48372	0.022	0.098	1.99909e-39
LSP1	2.5428e-43	-0.640834	0.341	0.412	4.32505e-39
FLT3LG	2.57266e-43	-0.49105	0.021	0.097	4.37585e-39
IL10RA	9.54649e-43	-0.590589	0.055	0.141	1.62376e-38
BIRC3	2.89231e-42	-0.629703	0.035	0.114	4.91953e-38
TXK	5.90317e-42	-0.504643	0.02	0.094	1.00407e-37
KLRD1	9.15566e-42	-0.90544	0.014	0.084	1.55729e-37
AIF1	1.333e-41	-0.342066	0.579	0.355	2.2673e-37
CLEC7A	6.62358e-41	-0.846098	0.075	0.16	1.12661e-36
LGALS2	8.76064e-41	-1.02598	0.08	0.166	1.4901e-36
TBC1D10C	3.26496e-40	-0.761599	0.184	0.265	5.55337e-36
RPS4X	9.24171e-40	0.253733	0.982	0.997	1.57192e-35
CD6	1.34272e-39	-0.446246	0.019	0.088	2.28384e-35
COX4I1	2.19345e-39	-0.268969	0.9	0.854	3.73084e-35
CAMK4	2.35985e-39	-0.456824	0.019	0.089	4.01386e-35
CYTIP	2.6594e-39	-0.597634	0.073	0.156	4.52337e-35
CYBA	2.82402e-39	-0.271085	0.78	0.785	4.80338e-35
ID2	2.86239e-38	-0.960924	0.22	0.293	4.86864e-34
ANAPC16	3.26289e-38	-0.625238	0.609	0.536	5.54984e-34
ARHGDIB	5.98825e-38	-0.358161	0.76	0.719	1.01854e-33
MARCH1	6.37676e-38	-0.612543	0.062	0.144	1.08462e-33
RCAN3	4.75251e-36	-0.612598	0.067	0.143	8.08354e-32
SRGN	1.75047e-35	0.594542	0.738	0.519	2.97737e-31
MGAT4A	9.07673e-35	-0.638909	0.092	0.17	1.54386e-30
LINC01550	1.18769e-34	-0.340476	0.007	0.062	2.02015e-30
RBP7	5.48996e-34	-0.57983	0.023	0.087	9.33788e-30
ATM	7.36425e-34	-0.840992	0.19	0.254	1.25259e-29
GPR65	1.89839e-33	-0.512723	0.047	0.118	3.22898e-29
CD14	2.5192e-33	-0.808272	0.084	0.162	4.2849e-29
RNF213	3.24912e-33	-0.717928	0.153	0.226	5.52642e-29
NSG1	6.32922e-33	-0.315215	0.004	0.055	1.07654e-28
CDC42SE1	9.21318e-33	-0.934535	0.307	0.345	1.56707e-28
SH2D1A	1.25947e-32	-0.404929	0.011	0.066	2.14223e-28
ZFAS1	3.03025e-32	0.30499	0.774	0.608	5.15416e-28
LTA4H	3.19941e-32	-0.324716	0.389	0.224	5.44188e-28
STK4	4.18293e-32	-0.778454	0.295	0.335	7.11474e-28
AAK1	4.22936e-32	-0.72912	0.215	0.279	7.19372e-28
ANKRD44	4.39036e-32	-0.63673	0.131	0.206	7.46756e-28
AC092580.4	4.66518e-32	-0.489815	0.018	0.077	7.935e-28
RP11-138A9.2	7.22195e-32	-0.469311	0.024	0.085	1.22838e-27
LYZ	7.91167e-32	0.745476	0.725	0.527	1.3457e-27
NPC2	1.22973e-31	-0.329716	0.557	0.327	2.09165e-27
RP11-291B21.2	1.96755e-31	-0.376817	0.007	0.057	3.3466e-27
STK17B	1.56641e-30	-0.723257	0.267	0.317	2.6643e-26
BIN2	2.18148e-30	-0.808671	0.207	0.262	3.71048e-26
STK17A	2.6454e-30	-0.845681	0.156	0.218	4.49957e-26
CRIP1	3.7426e-29	-0.627172	0.128	0.201	6.36579e-25
TC2N	4.91931e-29	-0.418441	0.026	0.084	8.36725e-25
GZMK	6.33841e-29	-0.618599	0.01	0.059	1.0781e-24
SKAP1	1.69611e-28	-0.47833	0.04	0.1	2.88492e-24
AES	1.86781e-28	-0.804235	0.435	0.413	3.17695e-24
CMC1	3.06087e-28	-1.15879	0.245	0.137	5.20623e-24
LSM10	4.87937e-28	-0.256271	0.235	0.133	8.29933e-24
ITK	5.08697e-28	-0.312546	0.01	0.058	8.65242e-24
RPS10	5.96691e-28	-0.292709	0.836	0.806	1.01491e-23
S100B	6.48929e-28	-0.988365	0.061	0.124	1.10376e-23
ARHGAP24	9.05199e-28	-0.415446	0.022	0.075	1.53965e-23
GRAP2	1.04662e-27	-0.312373	0.015	0.065	1.78019e-23
GPR183	1.13319e-27	-0.545736	0.081	0.149	1.92744e-23
DDX24	1.59268e-27	-0.265157	0.41	0.24	2.70899e-23
SLC7A7	2.33398e-27	-0.43201	0.032	0.09	3.96987e-23
FYN	2.89798e-27	-0.587746	0.087	0.153	4.92917e-23
GZMB	3.43829e-27	-1.18604	0.025	0.079	5.84819e-23
NCR3	4.17886e-27	-0.37753	0.011	0.058	7.10783e-23
SAMD3	7.62485e-27	-0.333	0.007	0.051	1.29691e-22
STXBP2	8.83986e-27	-0.327311	0.367	0.223	1.50357e-22
GBP2	1.90285e-26	-0.410315	0.03	0.084	3.23655e-22
IL16	2.98915e-26	-0.577676	0.106	0.17	5.08424e-22
FGFBP2	6.20396e-26	-0.596232	0.006	0.049	1.05523e-21
SCGB3A1	9.87627e-26	-0.400632	0.03	0.084	1.67985e-21
ASAH1	1.01267e-25	-0.383723	0.33	0.194	1.72245e-21
CCL4	1.02624e-25	-0.997439	0.034	0.088	1.74554e-21
UPP1	1.7371e-25	-0.411166	0.046	0.104	2.95463e-21
REL	2.70366e-25	-0.255468	0.234	0.136	4.59865e-21
LEPROTL1	3.98649e-25	-0.87635	0.254	0.285	6.78061e-21
ZAP70	4.25362e-25	-0.457671	0.041	0.096	7.23499e-21
STAT4	4.31346e-25	-0.334555	0.014	0.059	7.33676e-21
GZMH	6.22995e-25	-0.726689	0.015	0.06	1.05965e-20
SEPT1	6.54276e-25	-0.642291	0.15	0.209	1.11286e-20
LINC01272	6.86899e-25	-0.510414	0.035	0.089	1.16835e-20
AC013264.2	1.24043e-24	-0.25488	0.004	0.043	2.10984e-20
LRRN3	1.46395e-24	-0.257376	0.004	0.043	2.49004e-20
ITGB2	1.96714e-24	-0.616562	0.297	0.342	3.34591e-20
FAM107B	2.09946e-24	-0.52785	0.138	0.203	3.57097e-20
JAML	2.94277e-24	-0.642612	0.131	0.191	5.00535e-20
CYP1B1	3.01522e-24	-0.329805	0.006	0.045	5.12858e-20
FCGR3A	3.02508e-24	-0.61883	0.016	0.062	5.14535e-20
CALM1	3.404e-24	-0.531729	0.609	0.541	5.78987e-20
SIT1	4.88001e-24	-0.348192	0.026	0.076	8.30041e-20
RAP1B	5.18832e-24	-0.276241	0.302	0.18	8.82481e-20
RASGRP1	7.18097e-24	-0.388085	0.029	0.079	1.22141e-19
CLEC4E	8.34537e-24	-0.33845	0.013	0.057	1.41946e-19
FBLN5	1.48256e-23	-0.283449	0.01	0.051	2.52169e-19
VNN2	2.44669e-23	-0.390226	0.021	0.067	4.16158e-19
CIRBP	2.51238e-23	-0.341739	0.742	0.653	4.2733e-19
RP11-138A9.1	2.71721e-23	-0.321547	0.018	0.063	4.62171e-19
IKZF3	4.77967e-23	-0.360484	0.024	0.072	8.12975e-19
DNAJB1	5.32001e-23	-0.266173	0.21	0.123	9.0488e-19
GATA3	6.3703e-23	-0.290836	0.011	0.052	1.08352e-18
KLRF1	7.25772e-23	-0.672366	0.017	0.061	1.23447e-18
CD74	7.73008e-23	-0.358803	0.81	0.584	1.31481e-18
LILRA5	1.24963e-22	-0.488924	0.045	0.099	2.12549e-18
SYNE2	2.20148e-22	-0.394546	0.026	0.073	3.74449e-18
MS4A1	2.3215e-22	-0.968396	0.068	0.123	3.94865e-18
SYTL3	3.09442e-22	-0.323356	0.013	0.054	5.26329e-18
CD300E	3.87585e-22	-0.327015	0.016	0.058	6.59243e-18
ITM2A	1.42255e-21	-0.288803	0.223	0.133	2.41961e-17
C5AR1	1.53958e-21	-0.299245	0.009	0.047	2.61867e-17
UBC	1.68788e-21	-0.448579	0.681	0.568	2.87092e-17
CHURC1	2.27182e-21	-0.278779	0.34	0.208	3.86413e-17
LY96	2.69578e-21	-0.454449	0.061	0.116	4.58525e-17
PLEKHA1	3.38024e-21	-0.424819	0.041	0.09	5.74945e-17
PYHIN1	3.84445e-21	-0.28767	0.008	0.044	6.53902e-17
SP100	6.12654e-21	-0.280036	0.283	0.173	1.04206e-16
SCML4	1.06067e-20	-0.307383	0.018	0.059	1.80409e-16
C9orf142	1.87405e-20	-0.309883	0.385	0.237	3.18757e-16
IL2RG	2.82642e-20	-0.714588	0.218	0.255	4.80745e-16
FGL2	3.72883e-20	-0.731357	0.133	0.189	6.34236e-16
PLA2G16	9.50802e-20	-0.257691	0.01	0.046	1.61722e-15
LEF1	1.88134e-19	-0.670975	0.106	0.155	3.19997e-15
FPR1	2.23077e-19	-0.388749	0.03	0.073	3.79432e-15
VMP1	2.27114e-19	-0.33299	0.254	0.157	3.86299e-15
PSMB9	2.94516e-19	-0.593015	0.282	0.31	5.00942e-15
FTL	3.00728e-19	-0.824767	0.983	0.971	5.11508e-15
HLA-DPB1	4.09967e-19	-0.490049	0.584	0.388	6.97312e-15
GMFG	7.06278e-19	-0.369438	0.696	0.614	1.20131e-14
C10orf54	7.59752e-19	-0.545345	0.242	0.286	1.29226e-14
FAM26F	8.48045e-19	-0.283361	0.297	0.187	1.44244e-14
CD96	2.46179e-18	-0.311519	0.025	0.064	4.18727e-14
CYTH4	2.49788e-18	-0.403205	0.058	0.106	4.24864e-14
BCL2A1	2.62349e-18	-0.343063	0.032	0.074	4.4623e-14
S100A12	3.53074e-18	-1.2651	0.164	0.214	6.00544e-14
SH3BP5	3.66929e-18	-0.381142	0.05	0.096	6.2411e-14
PRKCH	3.90345e-18	-0.489202	0.06	0.106	6.63938e-14
PSMA3-AS1	5.50012e-18	-0.273504	0.404	0.255	9.35516e-14
EIF4A2	6.61318e-18	-0.518214	0.585	0.499	1.12484e-13
PDLIM2	6.78905e-18	-0.516664	0.109	0.157	1.15475e-13
CLIC3	8.12002e-18	-0.552571	0.019	0.055	1.38113e-13
SDCBP	8.75904e-18	-0.382872	0.365	0.227	1.48983e-13
TIMP1	1.18972e-17	-0.310167	0.328	0.211	2.0236e-13
S100A4	1.53471e-17	-0.498415	0.82	0.746	2.61039e-13
ACAP1	1.56673e-17	-0.743227	0.268	0.284	2.66485e-13
TYROBP	1.68965e-17	-1.57976	0.443	0.403	2.87393e-13
ATP6V1G1	1.97151e-17	-0.436561	0.647	0.534	3.35334e-13
ATP2B1	2.48787e-17	-0.27576	0.237	0.149	4.23161e-13
MGEA5	2.72006e-17	-0.256878	0.324	0.207	4.62656e-13
IFI30	3.11547e-17	-0.290282	0.023	0.061	5.2991e-13
PILRA	4.88326e-17	-0.32872	0.032	0.072	8.30594e-13
MT2A	5.44622e-17	-0.297419	0.389	0.248	9.26348e-13
RIC3	5.50581e-17	-0.295541	0.023	0.06	9.36484e-13
LPAR6	6.06443e-17	-0.298544	0.023	0.06	1.0315e-12
ARID4B	1.08189e-16	-0.301828	0.315	0.2	1.84018e-12
ARPC1B	1.27145e-16	-0.427468	0.655	0.561	2.16261e-12
ARHGAP15	1.54631e-16	-0.277073	0.244	0.154	2.63012e-12
S100A6	1.68741e-16	-0.331361	0.778	0.807	2.87011e-12
STAT3	1.86477e-16	-0.307613	0.275	0.174	3.17178e-12
LDLRAP1	3.23402e-16	-0.521459	0.084	0.128	5.50074e-12
CD69	3.55655e-16	-0.55265	0.104	0.149	6.04934e-12
COTL1	3.91417e-16	-0.500952	0.453	0.463	6.65761e-12
NEAT1	5.30986e-16	-1.00283	0.633	0.515	9.03154e-12
HLA-DRB1	6.23681e-16	-0.336584	0.475	0.315	1.06082e-11
TMEM154	7.05182e-16	-0.371238	0.053	0.096	1.19944e-11
RNASET2	9.30076e-16	-0.588795	0.493	0.438	1.58197e-11
CST7	1.42052e-15	-1.05405	0.091	0.135	2.41615e-11
LY9	1.57358e-15	-0.269073	0.022	0.056	2.67649e-11
AKTIP	2.01713e-15	-0.271294	0.023	0.057	3.43094e-11
HLA-DPA1	2.09042e-15	-0.411413	0.463	0.308	3.5556e-11
PITPNC1	2.19356e-15	-0.349375	0.034	0.071	3.73103e-11
CARD16	2.56634e-15	-0.734394	0.2	0.229	4.36509e-11
OST4	7.09547e-15	-0.250864	0.795	0.685	1.20687e-10
FCN1	8.0526e-15	-1.01064	0.27	0.297	1.36967e-10
PRDM1	9.93341e-15	-0.256699	0.015	0.044	1.68957e-10
POU2F2	1.25334e-14	-0.540511	0.121	0.163	2.1318e-10
ANXA2R	1.96955e-14	-0.416917	0.065	0.105	3.35001e-10
IGHM	2.66333e-14	-0.983866	0.25	0.166	4.53006e-10
TRGC2	3.72033e-14	-0.498956	0.037	0.073	6.3279e-10
CASP4	4.03563e-14	-0.268753	0.275	0.179	6.8642e-10
BIN1	5.19818e-14	-0.489819	0.12	0.159	8.84158e-10
LBH	5.62332e-14	-0.602838	0.11	0.147	9.56471e-10
KLRG1	7.93428e-14	-0.48031	0.036	0.07	1.34954e-09
APBA2	1.14057e-13	-0.270354	0.021	0.052	1.93999e-09
RPL17	1.37636e-13	-0.391735	0.672	0.557	2.34105e-09
IRF1	2.06274e-13	-0.685319	0.201	0.228	3.50851e-09
ALOX5	2.34146e-13	-0.258371	0.023	0.054	3.98259e-09
CRBN	2.51597e-13	-0.321813	0.239	0.155	4.27942e-09
EDF1	2.62826e-13	-0.371203	0.695	0.557	4.47041e-09
IER2	4.12382e-13	-0.652438	0.341	0.332	7.01421e-09
CD24	4.83221e-13	0.374009	0.061	0.035	8.21911e-09
LILRB2	7.83091e-13	-0.317049	0.04	0.074	1.33196e-08
POLR2J3	9.8069e-13	-0.303317	0.446	0.289	1.66806e-08
RGS2	1.16726e-12	-0.492067	0.141	0.18	1.98539e-08
LINC00926	1.30285e-12	-0.374943	0.026	0.056	2.21602e-08
DRAM2	1.33615e-12	-0.334882	0.271	0.178	2.27265e-08
MBP	1.37602e-12	-0.267649	0.18	0.118	2.34048e-08
MAD1L1	2.31257e-12	-0.252155	0.163	0.105	3.93344e-08
AQP3	2.6095e-12	-0.357716	0.044	0.077	4.43849e-08
LILRB3	3.13378e-12	-0.30179	0.037	0.07	5.33025e-08
CD4	3.41355e-12	-0.40449	0.074	0.112	5.80611e-08
TNFRSF13C	4.14171e-12	-0.302533	0.022	0.049	7.04464e-08
CD53	4.47258e-12	-0.536145	0.298	0.305	7.60742e-08
NUP214	5.07904e-12	-0.267776	0.198	0.133	8.63893e-08
CDA	5.11973e-12	-0.273869	0.04	0.074	8.70815e-08
CD44	5.81706e-12	-0.626574	0.462	0.41	9.89424e-08
RP11-796E2.4	6.78602e-12	-0.262714	0.028	0.058	1.15423e-07
RHOH	7.70341e-12	-0.58829	0.135	0.167	1.31027e-07
ARID5B	8.15347e-12	-0.33232	0.047	0.08	1.38682e-07
DEDD2	8.6904e-12	-0.275395	0.157	0.102	1.47815e-07
ALOX5AP	8.83523e-12	-0.4386	0.14	0.182	1.50278e-07
IL4R	9.38704e-12	-0.323513	0.035	0.066	1.59664e-07
IRF3	1.0065e-11	-0.25523	0.18	0.119	1.71196e-07
FXYD5	1.4963e-11	-0.330429	0.623	0.555	2.54506e-07
ENTPD1	2.07211e-11	-0.284599	0.04	0.072	3.52446e-07
LGALS1	2.07245e-11	0.74584	0.467	0.401	3.52504e-07
DDX6	2.32009e-11	-0.353706	0.369	0.244	3.94624e-07
CYTH1	2.94951e-11	-0.498623	0.121	0.155	5.01682e-07
LRRK2	3.47753e-11	-0.309184	0.04	0.071	5.91492e-07
NCF2	3.49802e-11	-0.353513	0.063	0.098	5.94979e-07
SEPW1	3.72003e-11	-0.343745	0.286	0.19	6.3274e-07
CD68	4.38365e-11	-0.451624	0.085	0.121	7.45614e-07
ARHGEF1	4.5446e-11	-0.585955	0.158	0.184	7.72992e-07
MPEG1	5.72983e-11	-0.486422	0.118	0.155	9.74587e-07
KMT2E	6.83326e-11	-0.335694	0.405	0.267	1.16227e-06
N4BP2L2	7.52444e-11	-0.586482	0.514	0.43	1.27983e-06
RP11-347P5.1	1.08069e-10	-0.508766	0.206	0.231	1.83814e-06
CDC42	1.25013e-10	-0.364841	0.707	0.562	2.12635e-06
AKNA	1.60248e-10	-0.487776	0.121	0.152	2.72566e-06
TRDC	2.06876e-10	-0.521107	0.022	0.046	3.51875e-06
CASP1	2.52442e-10	-0.438284	0.123	0.156	4.29379e-06
GADD45B	2.52511e-10	-0.377506	0.081	0.114	4.29496e-06
PCSK7	2.6946e-10	-0.702146	0.264	0.264	4.58325e-06
CD79A	2.698e-10	-0.661068	0.101	0.137	4.58903e-06
TNFAIP3	3.06685e-10	-0.367204	0.065	0.097	5.21641e-06
TGFB1	3.16396e-10	-0.270702	0.233	0.16	5.38158e-06
ZFP36L2	3.52053e-10	-0.271984	0.756	0.675	5.98806e-06
NDFIP1	3.78069e-10	-0.318287	0.38	0.253	6.43057e-06
SH3YL1	4.50571e-10	-0.490732	0.093	0.123	7.66377e-06
MS4A7	5.14008e-10	-0.452659	0.057	0.087	8.74277e-06
GNLY	5.84162e-10	-2.66149	0.136	0.162	9.93601e-06
GCC2	8.07905e-10	-0.336639	0.231	0.157	1.37417e-05
CIB1	8.30875e-10	-0.330947	0.382	0.255	1.41323e-05
LST1	1.01725e-09	-0.696543	0.481	0.328	1.73025e-05
ARHGAP30	1.10443e-09	-0.484084	0.211	0.231	1.87852e-05
ANXA11	1.83513e-09	-0.336246	0.327	0.222	3.12138e-05
IGHG3	2.99926e-09	-0.701757	0.072	0.045	5.10145e-05
CYBB	5.69698e-09	-0.586182	0.168	0.198	9.68999e-05
SEPT9	5.90962e-09	-0.494781	0.244	0.255	0.000100517
IER3	6.11894e-09	-0.255914	0.027	0.051	0.000104077
ICAM3	6.78371e-09	-0.52185	0.336	0.323	0.000115384
TNFRSF1B	8.38681e-09	-0.489395	0.102	0.13	0.000142651
HMHA1	9.04906e-09	-0.504177	0.201	0.218	0.000153916
MCL1	1.35742e-08	-0.280743	0.396	0.28	0.000230883
FCER1G	1.37508e-08	-0.752824	0.28	0.287	0.000233888
TSTD1	1.57526e-08	-0.389139	0.414	0.274	0.000267936
S1PR4	1.77315e-08	-0.353488	0.283	0.195	0.000301595
BLOC1S4	1.846e-08	-0.288317	0.159	0.109	0.000313986
SYF2	1.87212e-08	-0.299674	0.509	0.337	0.000318428
DUSP2	1.97622e-08	-0.823608	0.104	0.129	0.000336136
NAMPT	2.46022e-08	-0.371405	0.156	0.108	0.000418459
MPHOSPH8	2.6551e-08	-0.428133	0.342	0.231	0.000451606
RAP1A	3.36192e-08	-0.35248	0.408	0.274	0.000571829
RASSF5	5.67332e-08	-0.491513	0.124	0.148	0.000964975
SAT2	6.1681e-08	-0.420562	0.138	0.163	0.00104913
TGFBR2	7.26499e-08	-0.330645	0.075	0.101	0.0012357
ATP6V0E1	7.66043e-08	-0.440898	0.577	0.463	0.00130296
TMC6	9.13851e-08	-0.327856	0.214	0.15	0.00155437
DDIT4	1.01601e-07	-0.443108	0.14	0.165	0.00172813
YPEL3	1.18177e-07	-0.540742	0.192	0.205	0.00201007
CTSW	1.19406e-07	-0.663754	0.303	0.207	0.00203097
SULF2	1.3056e-07	-0.348199	0.081	0.107	0.00222069
DGKA	1.30925e-07	-0.293578	0.041	0.064	0.0022269
HVCN1	1.64754e-07	-0.348476	0.052	0.076	0.00280231
CCDC109B	2.17771e-07	-0.373005	0.355	0.244	0.00370407
HMOX2	2.62254e-07	-0.279452	0.138	0.096	0.00446068
DOCK8	3.2752e-07	-0.257318	0.203	0.146	0.00557079
NINJ1	3.65386e-07	-0.373203	0.083	0.108	0.00621485
PARP8	4.33114e-07	-0.252587	0.046	0.069	0.00736684
PNISR	4.40022e-07	-0.334928	0.649	0.528	0.00748434
ADD3	6.01529e-07	-0.562181	0.235	0.236	0.0102314
SELL	6.95368e-07	-0.382298	0.41	0.391	0.0118275
B4GALT1	8.0231e-07	-0.373336	0.214	0.154	0.0136465
RAB29	8.22499e-07	-0.307399	0.057	0.079	0.0139899
TNFRSF14	1.06561e-06	-0.421906	0.119	0.14	0.0181249
DUSP1	1.12588e-06	-0.282738	0.468	0.331	0.0191501
TBCC	1.21762e-06	-0.340674	0.178	0.127	0.0207106
SNRPN	1.4709e-06	-0.412773	0.263	0.185	0.0250185
OXNAD1	1.52782e-06	-0.423367	0.07	0.091	0.0259867
LY6E	1.54241e-06	-0.60103	0.346	0.313	0.0262349
HLA-DQA1	1.62806e-06	-0.326734	0.196	0.145	0.0276917
ABI3	1.6364e-06	-0.250214	0.043	0.063	0.0278336
SEMA4D	1.96957e-06	-0.305744	0.156	0.112	0.0335004
FGD3	2.13468e-06	-0.322025	0.074	0.096	0.0363088
RSRP1	2.57435e-06	-0.363873	0.395	0.276	0.0437871
RGS10	2.58792e-06	-0.366064	0.427	0.29	0.0440179
DENND2D	2.59669e-06	-0.422403	0.077	0.098	0.0441672
IGHA1	3.1273e-06	-1.36181	0.375	0.266	0.0531923
IRF9	3.4593e-06	-0.283514	0.047	0.067	0.0588392
CWF19L2	4.06257e-06	-0.288028	0.167	0.121	0.0691003
SAT1	4.93649e-06	-0.919158	0.494	0.4	0.0839647
GRK6	5.14991e-06	-0.41217	0.273	0.194	0.0875948
TOB1	5.56164e-06	-0.451328	0.123	0.141	0.0945979
GNG2	5.77179e-06	-0.296776	0.141	0.102	0.0981724
PRMT2	6.71934e-06	-0.640043	0.273	0.256	0.114289
SSR2	8.57334e-06	-0.410479	0.588	0.464	0.145824
SPON2	8.76866e-06	-0.514614	0.034	0.051	0.149146
MS4A6A	9.29911e-06	-0.367349	0.163	0.188	0.158169
RP11-51J9.5	9.30255e-06	-0.361559	0.08	0.1	0.158227
MT-ATP6	1.09878e-05	0.297918	0.982	0.986	0.186891
CFP	1.28414e-05	-0.457617	0.152	0.171	0.218419
PPP1R2	1.31839e-05	-0.577399	0.279	0.262	0.224245
FGR	1.33585e-05	-0.361615	0.132	0.153	0.227215
AHNAK	1.35538e-05	-0.428317	0.201	0.214	0.230537
RBL2	1.65247e-05	-0.49653	0.139	0.152	0.281068
PSMB8-AS1	1.74682e-05	-0.479007	0.2	0.206	0.297117
VASP	1.77925e-05	-0.331721	0.251	0.184	0.302633
DHRS7	2.25273e-05	-0.314642	0.192	0.142	0.383166
TMC8	2.42843e-05	-0.302235	0.18	0.133	0.413052
BTN3A2	2.48566e-05	-0.486105	0.134	0.148	0.422787
NMT2	2.53487e-05	-0.371014	0.065	0.082	0.431156
PBXIP1	2.58877e-05	-0.377347	0.104	0.122	0.440323
BRI3	2.72677e-05	-0.379838	0.241	0.179	0.463797
TSPYL2	3.13629e-05	-0.272279	0.044	0.061	0.533451
JCHAIN	3.1546e-05	-0.573261	0.146	0.112	0.536566
EML4	3.52338e-05	-0.466574	0.114	0.128	0.599291
IGHG4	4.2241e-05	-0.678258	0.052	0.036	0.718477
RICTOR	4.39854e-05	-0.272497	0.151	0.112	0.748147
C19orf66	4.57537e-05	-0.284354	0.136	0.1	0.778225
TGFBI	5.80097e-05	-0.302149	0.089	0.109	0.986687
CYLD	5.90145e-05	-0.35936	0.113	0.13	1
CCSER2	6.62923e-05	-0.315199	0.064	0.081	1
MYO1F	7.31251e-05	-0.463842	0.192	0.2	1
GIMAP2	7.58296e-05	-0.380489	0.095	0.111	1
SUN2	7.909e-05	-0.485514	0.184	0.189	1
SUSD3	8.5561e-05	-0.277492	0.059	0.075	1
CHCHD10	8.61278e-05	-0.390105	0.299	0.217	1
PSAP	8.91326e-05	-0.682227	0.564	0.385	1
RASSF3	0.000131623	-0.412712	0.125	0.14	1
SERINC5	0.000133438	-0.323852	0.145	0.108	1
CLEC2B	0.000157313	-0.526997	0.168	0.173	1
FAM49B	0.000181944	-0.366095	0.428	0.304	1
RHOF	0.000220409	-0.465047	0.137	0.146	1
CAPZB	0.000263148	-0.365782	0.466	0.323	1
PTPN6	0.000311273	-0.254948	0.313	0.238	1
DPEP2	0.000362043	-0.272263	0.056	0.071	1
GLG1	0.000528194	-0.346914	0.192	0.146	1
OSTF1	0.00055761	-0.383884	0.297	0.22	1
CFLAR	0.000611561	-0.372977	0.22	0.167	1
PHF1	0.000611581	-0.332765	0.074	0.088	1
LPXN	0.000612146	-0.297169	0.086	0.1	1
RUNX3	0.000950628	-0.322095	0.063	0.076	1
TMEM63A	0.00136879	-0.317437	0.069	0.082	1
TNFAIP8	0.00138551	-0.480849	0.193	0.191	1
VPREB3	0.00203185	0.405336	0.071	0.058	1
EIF2S3	0.00203956	-0.312042	0.555	0.387	1
ABTB1	0.00204908	-0.322329	0.085	0.096	1
C16orf54	0.00205102	-0.287949	0.222	0.174	1
SIGIRR	0.0021488	-0.49611	0.188	0.185	1
SMAGP	0.00250372	-0.341066	0.073	0.084	1
CH17-189H20.1	0.00254578	-0.3584	0.173	0.133	1
MARCKS	0.00287057	-0.261437	0.08	0.094	1
TNFRSF25	0.00324269	-0.321279	0.063	0.074	1
SERPINB9	0.00342262	-0.321239	0.072	0.083	1
VCAN	0.00421512	-0.575402	0.23	0.232	1
SMDT1	0.00519467	-0.299738	0.549	0.385	1
CD55	0.00530176	-0.333334	0.208	0.164	1
APRT	0.00530468	-0.296418	0.645	0.502	1
BTG2	0.00616137	-0.315776	0.106	0.115	1
CLEC4A	0.00715916	-0.254512	0.069	0.08	1
SUPT3H	0.00733602	-0.252273	0.051	0.061	1
TYMP	0.00868772	-0.654412	0.257	0.241	1
IFNGR1	0.00936851	-0.257411	0.123	0.099	1
IL27RA	0.0104275	-0.339979	0.1	0.107	1
RNF166	0.0105336	-0.359304	0.173	0.137	1
SP110	0.0108174	-0.362153	0.105	0.112	1
HERPUD1	0.0110791	-0.413265	0.295	0.231	1
ARL6IP5	0.0112039	-0.423576	0.397	0.289	1
WIPF1	0.0117341	-0.483682	0.217	0.205	1
FTH1	0.0118148	-0.385648	0.935	0.952	1
FMNL1	0.0123808	-0.45696	0.234	0.219	1
IGHD	0.0141423	-0.54876	0.089	0.071	1
TAGAP	0.015447	-0.26862	0.074	0.083	1
IGLC3	0.0167119	-1.30475	0.201	0.194	1
ISCU	0.0171455	-0.456944	0.398	0.285	1
CELF2	0.0176758	-0.256691	0.382	0.296	1
CREBRF	0.0177267	-0.343531	0.107	0.113	1
AP1S2	0.0178905	-0.456948	0.403	0.31	1
JUN	0.0191135	-0.278632	0.183	0.182	1
IGHG1	0.024591	-0.964269	0.042	0.05	1
TNRC6B	0.0254257	-0.451296	0.452	0.328	1
UCP2	0.026371	-0.31241	0.506	0.37	1
RNF149	0.0277914	-0.45825	0.131	0.132	1
CSTB	0.0280263	-0.410302	0.443	0.322	1
RASA3	0.0297349	-0.266018	0.054	0.061	1
SLC25A45	0.0332075	-0.357237	0.087	0.092	1
ZRSR2	0.0357411	-0.339568	0.132	0.107	1
KIAA1551	0.0373038	-0.378655	0.152	0.123	1
TRADD	0.0382761	-0.377006	0.146	0.118	1
TMEM123	0.0385066	-0.361855	0.465	0.34	1
SYTL1	0.0396461	-0.442584	0.15	0.147	1
CEBPB	0.0412192	-0.613685	0.264	0.235	1
GSTK1	0.0424907	-0.418141	0.472	0.334	1
C19orf53	0.0467882	-0.297784	0.551	0.389	1
SEC62	0.0486498	-0.296013	0.568	0.404	1
PPP2R5C	0.0508238	-0.621887	0.278	0.241	1
PPP1R18	0.051445	-0.294184	0.216	0.176	1
ATP6V0E2	0.0557285	-0.292683	0.074	0.079	1
SORL1	0.0570877	-0.37036	0.164	0.16	1
GLIPR1	0.0661392	-0.382415	0.213	0.203	1
IGLC2	0.0768841	-2.48837	0.406	0.335	1
ADGRE5	0.083852	-0.365735	0.138	0.136	1
IFI6	0.115311	-0.34583	0.127	0.107	1
CMPK1	0.127486	-0.501935	0.499	0.376	1
RHOC	0.128005	-0.262026	0.089	0.076	1
SELPLG	0.139313	-0.278078	0.167	0.142	1
ARRB2	0.151552	-0.460654	0.237	0.213	1
RASAL3	0.153823	-0.288644	0.091	0.092	1
CNN2	0.23606	-0.490368	0.227	0.2	1
PTPN4	0.240666	-0.305135	0.111	0.095	1
BANK1	0.264528	-0.388725	0.073	0.074	1
AKAP13	0.266251	-0.401601	0.203	0.186	1
MYO1G	0.275203	-0.309937	0.156	0.149	1
FCGR2A	0.288117	-0.291548	0.061	0.063	1
LAMTOR4	0.290601	-0.311757	0.628	0.453	1
ARHGAP9	0.293266	-0.326192	0.144	0.124	1
CCDC107	0.29866	-0.354393	0.16	0.136	1
HIGD2A	0.301461	-0.340113	0.563	0.405	1
WAS	0.301567	-0.322946	0.215	0.181	1
ISG15	0.307071	-0.437792	0.17	0.143	1
PLAUR	0.31655	-0.259592	0.075	0.077	1
HCLS1	0.333929	-0.387699	0.305	0.246	1
CDKN1B	0.343585	-0.28761	0.108	0.095	1
RAC2	0.393532	-0.400389	0.461	0.347	1
NAAA	0.418073	-0.291779	0.107	0.104	1
TMEM243	0.423828	-0.333112	0.204	0.186	1
ARPC5	0.431488	-0.255191	0.562	0.427	1
SMAP2	0.451457	-0.505268	0.252	0.204	1
LINC00869	0.45375	-0.287792	0.075	0.074	1
HLA-DMB	0.503558	-0.309161	0.168	0.148	1
VAMP5	0.503926	-0.349067	0.208	0.178	1
HLA-DQB1	0.527069	-0.542657	0.307	0.255	1
NFKBIA	0.541383	-0.556643	0.316	0.261	1
S100A9	0.552195	-0.475713	0.564	0.464	1
U2AF1L4	0.556791	-0.310657	0.101	0.096	1
CHMP7	0.562313	-0.30415	0.09	0.08	1
ANKRD12	0.584043	-0.495323	0.343	0.268	1
ARF6	0.597439	-0.34919	0.598	0.431	1
CLEC12A	0.612967	-0.32608	0.135	0.128	1
EIF3G	0.645295	-0.41217	0.545	0.4	1
PIM2	0.647503	-0.423682	0.135	0.119	1
THEMIS2	0.657705	-0.289692	0.125	0.113	1
NKG7	0.674859	-1.82851	0.215	0.181	1
CORO1B	0.677942	-0.382104	0.139	0.122	1
UBXN1	0.703603	-0.39247	0.497	0.366	1
STMN3	0.723113	-0.376826	0.133	0.121	1
TAP1	0.732302	-0.301264	0.125	0.112	1
ZFP36L1	0.732423	-0.450197	0.269	0.227	1
SLC38A1	0.758902	-0.377305	0.16	0.14	1
ZFP36	0.762375	-0.283189	0.214	0.194	1
CDC42SE2	0.828439	-0.48898	0.33	0.263	1
JAK1	0.844325	-0.515479	0.314	0.256	1
SLC11A1	0.904908	-0.286449	0.08	0.075	1
PDE3B	0.942743	-0.278535	0.077	0.073	1
FOXP1	0.971493	-0.527995	0.464	0.35	1
UBL3	0.980026	-0.260788	0.1	0.093	1
APOBEC3G	0.992797	-0.310863	0.088	0.081	1

## Sheet: Ttest.B
	p_val	avg_log2FC	pct.1	pct.2	p_val_adj
RBP7	0	-0.679204	0.006	0.091	0
CD52	0	1.17061	0.951	0.749	0
LCK	0	-1.11709	0.056	0.294	0
CSF3R	0	-0.971726	0.018	0.176	0
CD2	0	-1.16473	0.018	0.24	0
S100A10	0	-1.24779	0.253	0.524	0
S100A11	0	-1.92478	0.118	0.425	0
S100A9	0	-3.78686	0.282	0.501	0
S100A12	0	-2.10195	0.04	0.233	0
S100A8	0	-3.69589	0.312	0.505	0
S100A6	0	-2.16157	0.528	0.843	0
S100A4	0	-2.47051	0.412	0.8	0
MNDA	0	-1.57319	0.058	0.26	0
FCER1G	0	-1.91281	0.042	0.321	0
CD247	0	-0.798798	0.022	0.152	0
ID2	0	-1.52242	0.035	0.321	0
AAK1	0	-1.22845	0.034	0.307	0
CD8B	0	-0.970469	0.016	0.148	0
IGKC	0	4.90287	0.846	0.604	0
MAL	0	-0.595153	0.01	0.117	0
CSTA	0	-1.79813	0.027	0.269	0
TXK	0	-0.52442	0.007	0.098	0
BANK1	0	2.0082	0.483	0.017	0
LEF1	0	-0.806522	0.016	0.169	0
IL7R	0	-1.80641	0.025	0.345	0
FYB	0	-1.84908	0.029	0.464	0
GZMA	0	-1.18232	0.011	0.13	0
VCAN	0	-2.0259	0.033	0.26	0
MEF2C	0	1.5078	0.563	0.176	0
TGFBI	0	-0.699174	0.006	0.121	0
TMEM173	0	-0.550124	0.009	0.125	0
CD14	0	-1.225	0.014	0.175	0
CD74	0	2.73878	0.993	0.551	0
RNF130	0	-0.911114	0.041	0.224	0
SCGB3A1	0	-0.482276	0.005	0.089	0
LTB	0	1.26717	0.873	0.525	0
LST1	0	-2.11798	0.106	0.376	0
AIF1	0	-2.328	0.058	0.421	0
HLA-DRA	0	2.3974	0.953	0.414	0
HLA-DRB5	0	1.44263	0.776	0.274	0
HLA-DRB1	0	1.4583	0.755	0.27	0
HLA-DQA1	0	1.9598	0.621	0.084	0
HLA-DQB1	0	2.07207	0.763	0.189	0
HLA-DMA	0	1.32249	0.55	0.186	0
HLA-DPA1	0	2.08401	0.858	0.248	0
HLA-DPB1	0	2.32289	0.923	0.334	0
CPVL	0	-0.718886	0.006	0.132	0
FGL2	0	-1.2447	0.025	0.206	0
CD36	0	-0.903766	0.019	0.167	0
TRBC1	0	-1.57566	0.026	0.242	0
GIMAP7	0	-1.33728	0.021	0.295	0
GIMAP4	0	-1.1521	0.018	0.255	0
GIMAP1	0	-0.704806	0.01	0.145	0
TIMP1	0	-1.0555	0.045	0.246	0
CFP	0	-1.08234	0.014	0.191	0
DOK2	0	-0.805289	0.031	0.181	0
LEPROTL1	0	-1.00489	0.075	0.311	0
CEBPD	0	-1.12138	0.021	0.21	0
LINC00861	0	-0.713958	0.013	0.139	0
ANXA1	0	-1.66779	0.046	0.397	0
GNAQ	0	-0.548495	0.006	0.127	0
FCN1	0	-2.54583	0.064	0.326	0
IFITM3	0	-1.02721	0.019	0.18	0
CTSD	0	-1.1823	0.064	0.281	0
MS4A6A	0	-1.35485	0.023	0.208	0
MS4A1	0	3.18098	0.769	0.027	0
CTSW	0	-1.28873	0.026	0.242	0
JAML	0	-0.993149	0.018	0.209	0
CD3E	0	-1.73644	0.034	0.387	0
CD3D	0	-2.04358	0.051	0.448	0
CD3G	0	-1.294	0.02	0.265	0
VIM	0	-1.37408	0.412	0.678	0
SRGN	0	-2.27192	0.175	0.591	0
PRF1	0	-0.75307	0.005	0.079	0
C10orf54	0	-1.03759	0.085	0.309	0
PSAP	0	-1.53095	0.221	0.427	0
RGS10	0	-0.94409	0.094	0.332	0
TNFRSF1A	0	-0.479656	0.006	0.101	0
GAPDH	0	-1.23949	0.562	0.76	0
CD4	0	-0.650357	0.006	0.122	0
KLRB1	0	-2.0889	0.029	0.185	0
CLEC12A	0	-0.847995	0.009	0.146	0
CLEC7A	0	-0.959926	0.023	0.17	0
MGST1	0	-0.548191	0.003	0.1	0
LDHB	0	-1.1847	0.28	0.565	0
LYZ	0	-4.05597	0.349	0.573	0
SELPLG	0	-0.694088	0.024	0.161	0
ITM2B	0	-1.06787	0.404	0.7	0
KCTD12	0	-0.808853	0.013	0.14	0
TNFSF13B	0	-0.914201	0.014	0.178	0
TRAC	0	-1.94192	0.091	0.447	0
PRKCH	0	-0.594689	0.009	0.115	0
ACTN1	0	-0.505921	0.01	0.113	0
FOS	0	-1.39609	0.131	0.359	0
SERPINA1	0	-1.34566	0.022	0.205	0
BCL11B	0	-0.794631	0.008	0.15	0
IGHD	0	2.68957	0.475	0.017	0
IGHM	0	4.07945	0.553	0.121	0
LINC00926	0	1.70333	0.366	0.01	0
IL32	0	-2.3149	0.051	0.447	0
LAT	0	-0.997308	0.028	0.225	0
SPN	0	-0.766241	0.02	0.186	0
MT2A	0	-1.21028	0.054	0.29	0
MT1X	0	-0.722089	0.022	0.163	0
ASGR1	0	-0.492146	0.003	0.082	0
CCL5	0	-2.14576	0.046	0.179	0
CD79B	0	2.81713	0.785	0.061	0
CD7	0	-1.75176	0.027	0.343	0
CST3	0	-2.70057	0.106	0.404	0
CST7	0	-1.41494	0.011	0.147	0
SAMHD1	0	-1.10463	0.03	0.245	0
LINC01272	0	-0.648807	0.007	0.095	0
GZMM	0	-1.10929	0.017	0.208	0
CFD	0	-1.51037	0.03	0.247	0
RETN	0	-1.04303	0.013	0.113	0
HCST	0	-2.09469	0.135	0.645	0
TYROBP	0	-3.0999	0.108	0.448	0
CD79A	0	3.21302	0.816	0.038	0
CD37	0	1.73358	0.888	0.55	0
NOSIP	0	-1.21724	0.153	0.424	0
NKG7	0	-2.34326	0.047	0.203	0
FPR1	0	-0.510656	0.002	0.078	0
LILRA5	0	-0.678672	0.009	0.105	0
IGLC2	0	5.05036	0.606	0.305	0
VPREB3	0	1.76685	0.395	0.012	0
LGALS2	0	-1.28613	0.014	0.178	0
LGALS1	0	-1.80341	0.227	0.433	0
TSPO	0	-1.4368	0.204	0.492	0
S100B	0	-1.12799	0.015	0.133	0
ITGB2	0	-0.991972	0.134	0.366	0
RORA	0	-0.631439	0.017	0.118	0
PTGER2	0	-0.476501	0.007	0.092	0
TRAT1	0	-0.503414	0.007	0.092	0
KLRD1	0	-0.926232	0.009	0.087	0
KLF4	0	-0.59488	0.012	0.108	0
RPL8	2.20509e-306	0.475695	0.997	0.991	3.75064e-302
CSF2RA	3.90173e-304	-0.380022	0.002	0.066	6.63646e-300
SLFN5	1.31734e-299	-0.513223	0.009	0.099	2.24066e-295
RAB32	7.48562e-297	-0.534175	0.01	0.108	1.27323e-292
PLAUR	2.73933e-296	-0.516335	0.006	0.086	4.65932e-292
GNLY	5.04998e-296	-2.67625	0.067	0.172	8.58951e-292
NEAT1	1.77342e-295	-1.36963	0.324	0.554	3.01641e-291
CD302	6.88472e-295	-0.493086	0.008	0.099	1.17102e-290
CD93	3.56384e-294	-0.502012	0.006	0.081	6.06174e-290
FCGRT	4.80447e-294	-0.917258	0.082	0.259	8.17192e-290
TRGC2	1.86363e-293	-0.637157	0.005	0.078	3.16985e-289
RPS5	4.00171e-292	0.454581	0.989	0.955	6.80651e-288
TNFRSF13C	4.8912e-289	1.50138	0.323	0.008	8.31945e-285
CD8A	2.2579e-287	-0.519569	0.007	0.085	3.84046e-283
BIRC3	2.70945e-284	1.50191	0.39	0.067	4.6085e-280
LRP1	6.99279e-284	-0.400289	0.004	0.069	1.1894e-279
ZYX	1.37032e-282	-0.64907	0.029	0.154	2.33078e-278
SH2D1A	2.37701e-282	-0.423558	0.004	0.069	4.04306e-278
ARRB2	4.53804e-281	-0.786443	0.066	0.236	7.71876e-277
GZMB	4.16995e-279	-1.24084	0.012	0.082	7.09266e-275
GSTP1	6.8557e-277	-1.10091	0.263	0.487	1.16609e-272
ARHGAP24	2.84073e-276	1.41026	0.341	0.033	4.8318e-272
EFHD2	1.26587e-275	-0.764628	0.048	0.188	2.15312e-271
ACTB	4.00105e-274	-0.819554	0.97	0.986	6.80538e-270
TMIGD2	9.08545e-273	-0.3901	0.005	0.075	1.54534e-268
ZAP70	9.32304e-272	-0.509388	0.012	0.102	1.58576e-267
OXNAD1	2.60803e-270	-0.477386	0.012	0.099	4.436e-266
CXCR4	1.49708e-268	1.17292	0.673	0.404	2.54639e-264
FAM105A	8.35537e-267	-0.445115	0.009	0.094	1.42116e-262
IGFBP7	1.69582e-266	-0.376502	0.004	0.079	2.88443e-262
NGFRAP1	1.16865e-265	-0.474172	0.015	0.12	1.98776e-261
TCL1A	6.04983e-265	1.98531	0.306	0.012	1.02902e-260
CSF1R	1.31568e-264	-0.336908	0.002	0.059	2.23784e-260
CMC1	6.92759e-264	-1.40766	0.051	0.161	1.17831e-259
BRI3	1.84067e-260	-0.787396	0.055	0.203	3.1308e-256
CDA	2.56281e-260	-0.494944	0.008	0.079	4.35909e-256
TMSB4X	2.38164e-258	-0.670886	0.995	0.998	4.05093e-254
MARCH1	3.74193e-257	1.22335	0.404	0.099	6.36465e-253
TKT	1.20102e-256	-1.0094	0.149	0.34	2.04282e-252
MGAT4A	4.3502e-256	-0.67641	0.045	0.179	7.39926e-252
LYAR	3.62612e-255	-0.816243	0.048	0.191	6.16766e-251
AGTRAP	3.61989e-254	-0.686386	0.037	0.174	6.15706e-250
GLUL	3.63975e-254	-0.684289	0.042	0.182	6.19085e-250
CD68	6.00397e-253	-0.656851	0.026	0.13	1.02122e-248
FYN	9.47124e-253	-0.664714	0.034	0.162	1.61096e-248
SERINC5	1.12682e-251	-0.521464	0.016	0.125	1.9166e-247
HVCN1	5.11009e-251	1.38518	0.323	0.039	8.69175e-247
RARRES3	5.93495e-251	-0.832153	0.11	0.301	1.00948e-246
PLBD1	8.97025e-251	-0.530331	0.01	0.086	1.52575e-246
FOSL2	3.53874e-250	-0.514739	0.01	0.088	6.01904e-246
PRAM1	4.2004e-248	-0.468698	0.008	0.09	7.14446e-244
RPS11	9.14449e-248	0.542389	0.989	0.971	1.55539e-243
CLEC4E	1.83924e-247	-0.392308	0.003	0.06	3.12836e-243
ABRACL	2.09057e-246	-0.762348	0.128	0.343	3.55586e-242
P2RX5	8.5516e-246	1.32055	0.301	0.025	1.45454e-241
LCP2	1.10732e-245	-0.473316	0.016	0.112	1.88344e-241
LILRB2	1.17659e-244	-0.455032	0.007	0.08	2.00125e-240
CAMK4	1.24218e-244	-0.457537	0.013	0.092	2.11283e-240
TYMP	3.02424e-242	-1.06558	0.112	0.261	5.14393e-238
STXBP2	3.58688e-242	-0.944453	0.097	0.256	6.10093e-238
BLK	3.80275e-242	1.26909	0.277	0.007	6.46809e-238
RPL18A	7.07941e-242	0.451419	0.998	0.998	1.20414e-237
UPP1	1.71824e-241	-0.518044	0.017	0.11	2.92255e-237
BLVRB	1.83963e-240	-0.88716	0.063	0.2	3.12903e-236
SARAF	6.05136e-240	-0.881213	0.486	0.708	1.02928e-235
RP11-291B21.2	1.55576e-239	-0.390695	0.003	0.059	2.64619e-235
PILRA	5.53013e-239	-0.429503	0.006	0.077	9.40619e-235
GBP2	1.40369e-238	-0.439594	0.01	0.089	2.38753e-234
RGS18	2.58812e-238	-0.413749	0.005	0.073	4.40213e-234
RALGPS2	1.24604e-237	1.27095	0.283	0.016	2.11939e-233
IGLC3	2.01085e-236	4.16388	0.424	0.163	3.42026e-232
NUCB2	3.88222e-236	-0.710031	0.068	0.228	6.60327e-232
MYO1F	1.17731e-233	-0.783098	0.072	0.217	2.00249e-229
DGKZ	9.3824e-233	-0.552356	0.028	0.14	1.59585e-228
FCER2	3.9082e-232	1.41807	0.265	0.004	6.64746e-228
IGSF6	7.97026e-232	-0.389499	0.005	0.073	1.35566e-227
TRBC2	2.79003e-231	-1.07054	0.19	0.372	4.74557e-227
AC092580.4	7.36708e-231	-0.492788	0.009	0.08	1.25307e-226
PLPP5	1.85617e-228	1.39896	0.304	0.041	3.15715e-224
GLRX	4.19071e-228	-0.787518	0.132	0.316	7.12799e-224
PLXDC2	3.33608e-226	-0.27753	0.002	0.051	5.67434e-222
TPT1	4.59603e-226	-0.540154	0.98	0.991	7.81738e-222
HNMT	1.95256e-224	-0.384086	0.005	0.067	3.32111e-220
PTPRE	3.25527e-224	-0.62008	0.03	0.144	5.53688e-220
CMTM3	2.86392e-222	-0.48301	0.019	0.121	4.87124e-218
LPAR6	7.86199e-221	-0.349179	0.006	0.064	1.33725e-216
CD22	3.89183e-219	1.27496	0.256	0.008	6.61961e-215
LILRB3	1.50542e-218	-0.421917	0.006	0.075	2.56058e-214
TNFAIP2	2.81213e-218	-0.421149	0.01	0.075	4.78314e-214
FCGR3A	7.35995e-218	-0.648934	0.007	0.065	1.25185e-213
LGALS3	1.2534e-216	-0.545216	0.029	0.115	2.1319e-212
HLA-DMB	7.7976e-216	1.09494	0.386	0.117	1.32629e-211
GZMK	2.31848e-214	-0.624152	0.006	0.061	3.9435e-210
SORL1	2.59209e-214	-0.634002	0.041	0.177	4.40888e-210
GZMH	3.19271e-214	-0.751219	0.008	0.063	5.43047e-210
IQGAP2	4.37007e-214	-0.493927	0.024	0.135	7.43305e-210
RNASE2	1.39949e-211	-0.432821	0.004	0.062	2.38039e-207
POU2F2	5.45521e-210	1.07885	0.393	0.126	9.27877e-206
NDFIP1	1.3074e-209	-0.702422	0.109	0.286	2.22376e-205
CREG1	4.25639e-209	-0.380975	0.013	0.096	7.23969e-205
FGFBP2	1.33727e-208	-0.60721	0.005	0.05	2.27456e-204
MCL1	3.42864e-208	-0.856831	0.138	0.312	5.83177e-204
NDUFS5	4.04312e-208	-0.742722	0.265	0.487	6.87694e-204
GNG7	8.17725e-207	1.08524	0.283	0.037	1.39087e-202
SPIB	3.16966e-204	1.16616	0.256	0.019	5.39127e-200
BTG1	5.78051e-204	0.730551	0.902	0.787	9.83206e-200
KLRG1	6.9344e-204	-0.520622	0.011	0.075	1.17947e-199
CD33	2.19111e-203	-0.302745	0.003	0.061	3.72686e-199
PDE3B	1.02487e-202	-0.392918	0.01	0.082	1.7432e-198
JCHAIN	9.78877e-202	2.97991	0.353	0.082	1.66497e-197
TSC22D3	2.80076e-201	0.826418	0.742	0.546	4.76381e-197
LRRC25	1.92265e-200	-0.405542	0.009	0.075	3.27023e-196
FKBP5	4.88493e-200	-0.511648	0.033	0.152	8.30878e-196
GIMAP6	6.3854e-200	-0.303334	0.004	0.057	1.08609e-195
CTSC	1.68379e-199	-0.583485	0.046	0.163	2.86396e-195
NUP214	1.89277e-199	-0.662655	0.038	0.153	3.21942e-195
TOB1	4.30666e-199	-0.562463	0.037	0.153	7.3252e-195
ISG20	5.12836e-198	0.885096	0.538	0.279	8.72283e-194
GLIPR2	2.22736e-197	-0.610318	0.044	0.167	3.78851e-193
SLCO3A1	2.62379e-196	-0.335334	0.007	0.061	4.46281e-192
CD6	3.41205e-195	-0.429167	0.013	0.091	5.80355e-191
TNFRSF25	1.0955e-194	-0.37632	0.011	0.082	1.86333e-190
MPEG1	3.37605e-194	-0.740327	0.047	0.166	5.74232e-190
MGST2	4.49759e-194	-0.374075	0.012	0.103	7.64994e-190
PRKCA	9.82766e-194	-0.311729	0.005	0.061	1.67159e-189
SEL1L3	2.35078e-193	1.09681	0.268	0.031	3.99845e-189
CD24	6.18534e-193	1.13799	0.236	0.009	1.05206e-188
ITK	7.90912e-192	-0.321635	0.005	0.06	1.34526e-187
ADAM28	3.61057e-191	1.18528	0.242	0.021	6.14122e-187
RGL4	6.22106e-190	-0.352251	0.009	0.073	1.05814e-185
IPCEF1	8.76288e-189	-0.295739	0.004	0.052	1.49048e-184
GRN	1.08594e-188	-0.956634	0.133	0.27	1.84708e-184
CD40LG	2.11674e-188	-0.274746	0.003	0.05	3.60036e-184
CXXC5	2.82369e-188	1.01209	0.325	0.09	4.80281e-184
DMXL2	5.43645e-188	-0.349487	0.005	0.056	9.24685e-184
CHRM3-AS2	6.82274e-187	-0.262386	0.002	0.049	1.16048e-182
BST1	1.25122e-186	-0.335664	0.005	0.065	2.1282e-182
CD96	5.90941e-185	-0.345664	0.008	0.068	1.00513e-180
LILRA2	1.88922e-184	-0.30332	0.004	0.058	3.21337e-180
IL6R	3.95488e-184	-0.386888	0.015	0.084	6.72686e-180
VAMP8	9.52297e-184	-0.779753	0.266	0.46	1.61976e-179
STX11	2.88616e-183	-0.41982	0.016	0.083	4.90906e-179
AOAH	3.5949e-183	-0.355348	0.007	0.066	6.11456e-179
CD300E	3.63944e-183	-0.361701	0.006	0.061	6.19032e-179
LINC01550	1.02396e-182	-0.334076	0.007	0.064	1.74165e-178
RPS27	3.41441e-182	0.364282	0.999	1	5.80757e-178
FAM101B	5.55261e-182	-0.380733	0.01	0.077	9.44443e-178
HLA-DOB	6.03959e-181	1.02458	0.217	0.006	1.02727e-176
TCF7	1.57325e-180	-0.682447	0.076	0.214	2.67594e-176
NSG1	2.06418e-179	-0.311003	0.005	0.057	3.51097e-175
RNF149	2.46373e-179	-0.552857	0.041	0.144	4.19055e-175
IRF8	4.35372e-179	0.938355	0.314	0.075	7.40524e-175
TRABD2A	1.89937e-177	-0.432777	0.017	0.093	3.23064e-173
ACTG1	5.20282e-176	-0.66712	0.553	0.75	8.84948e-172
RGCC	1.63177e-175	-0.438445	0.025	0.105	2.77547e-171
RXRA	2.45886e-175	-0.325907	0.007	0.063	4.18228e-171
FAM129C	2.7475e-175	1.07037	0.224	0.018	4.67322e-171
CYP1B1	4.04294e-174	-0.365547	0.003	0.047	6.87664e-170
APOBR	5.24264e-174	-0.300238	0.004	0.051	8.9172e-170
PXN	9.90062e-174	-0.335598	0.008	0.065	1.684e-169
FCRLA	3.58447e-173	1.01944	0.207	0.005	6.09682e-169
GIMAP2	1.33579e-172	-0.469887	0.026	0.121	2.27204e-168
LDLRAP1	1.49187e-172	-0.514432	0.036	0.136	2.53752e-168
CD40	2.94297e-172	1.03394	0.216	0.013	5.00569e-168
FLT3LG	4.41272e-172	-0.440598	0.02	0.1	7.50559e-168
AP2S1	1.0936e-171	-0.740163	0.173	0.346	1.86011e-167
GMFG	1.59312e-171	-0.68341	0.434	0.648	2.70974e-167
SLC11A1	3.25105e-171	-0.443145	0.014	0.084	5.52971e-167
TPD52	5.06227e-171	0.979835	0.27	0.054	8.61042e-167
STAT4	6.01443e-171	-0.338313	0.007	0.061	1.02299e-166
C14orf2	9.85091e-171	-0.766572	0.507	0.68	1.67554e-166
IRS2	1.24536e-170	-0.527347	0.024	0.11	2.11824e-166
CD300LF	2.70831e-170	-0.279834	0.003	0.051	4.60656e-166
PGD	5.26682e-170	-0.502936	0.031	0.128	8.95833e-166
TCEB2	6.31592e-170	-0.750101	0.434	0.624	1.07428e-165
PFN1	9.76026e-170	-0.666967	0.792	0.893	1.66012e-165
SWAP70	1.90007e-169	1.01859	0.224	0.025	3.23182e-165
GATA3	4.51271e-168	-0.303098	0.005	0.055	7.67567e-164
CLIC3	5.63668e-168	-0.575673	0.012	0.057	9.58743e-164
STX7	2.07246e-167	1.05103	0.319	0.107	3.52504e-163
NCF2	3.33413e-166	-0.492056	0.024	0.104	5.67102e-162
GPX1	8.8833e-165	-1.08543	0.329	0.462	1.51096e-160
SYTL3	1.78672e-164	-0.34254	0.007	0.057	3.03904e-160
RPS8	2.74106e-164	0.328942	0.997	0.993	4.66227e-160
PDLIM1	5.02636e-164	0.927024	0.245	0.046	8.54934e-160
RPL23A	7.57319e-164	0.307843	0.996	0.991	1.28812e-159
RP5-887A10.1	7.82934e-164	1.40367	0.197	0.004	1.33169e-159
RP11-231C14.7	1.41132e-163	1.16021	0.209	0.016	2.40051e-159
RPSA	1.69117e-163	0.373194	0.971	0.913	2.87652e-159
IFT57	3.25484e-161	0.988879	0.248	0.05	5.53616e-157
C5AR1	5.22749e-161	-0.310498	0.004	0.049	8.89143e-157
IL17RA	2.42068e-160	-0.453096	0.023	0.106	4.11734e-156
RPL13A	1.20941e-159	0.322591	0.999	0.999	2.05709e-155
TRDC	6.14427e-159	-0.579039	0.006	0.049	1.04508e-154
TMSB10	3.38642e-158	-0.487659	0.993	0.995	5.75997e-154
TC2N	5.83741e-158	-0.40739	0.015	0.087	9.92885e-154
JUN	1.34609e-157	1.06893	0.379	0.155	2.28957e-153
TLR2	3.59817e-157	-0.271399	0.004	0.046	6.12013e-153
CD19	2.73464e-156	0.943689	0.192	0.008	4.65135e-152
POLR2L	5.23745e-156	-0.685343	0.324	0.516	8.90838e-152
RP11-693J15.5	6.9443e-156	0.997731	0.185	0.002	1.18116e-151
RTN3	8.29554e-156	-0.500309	0.042	0.143	1.41099e-151
BCL11A	2.24861e-155	1.01196	0.252	0.065	3.82466e-151
HERPUD1	3.05463e-155	1.12018	0.421	0.211	5.19562e-151
EVI2A	3.0764e-155	-0.58394	0.064	0.173	5.23265e-151
APBA2	3.30843e-154	-0.284783	0.006	0.055	5.6273e-150
NINJ1	7.76815e-154	-0.469017	0.032	0.115	1.32128e-149
MAFB	3.56846e-153	-0.27608	0.003	0.045	6.06959e-149
DPYD	7.68145e-153	-0.337229	0.009	0.07	1.30654e-148
ZNF467	1.48794e-152	-0.257696	0.005	0.048	2.53083e-148
ALDH2	4.41091e-152	-0.407735	0.017	0.088	7.50252e-148
MATK	5.06272e-152	-0.451306	0.016	0.091	8.61119e-148
STOM	1.18157e-151	-0.322093	0.01	0.078	2.00973e-147
SATB1	1.37344e-151	-0.497184	0.038	0.153	2.33608e-147
AP1S2	2.11954e-150	-0.915931	0.193	0.336	3.60512e-146
MYADM	4.57393e-150	-0.526353	0.039	0.14	7.77979e-146
SLC7A7	1.00361e-149	-0.469495	0.025	0.093	1.70704e-145
UQCR11	2.52644e-149	-0.64091	0.463	0.653	4.29722e-145
FHIT	2.73275e-148	-0.418714	0.021	0.097	4.64814e-144
RAC1	3.88297e-148	-0.70722	0.232	0.402	6.60454e-144
CD44	6.02681e-148	-0.735707	0.256	0.437	1.0251e-143
GNS	8.46967e-148	-0.349294	0.012	0.069	1.44061e-143
TIMP2	2.59679e-147	-0.399406	0.018	0.081	4.41688e-143
H2AFZ	2.6372e-147	-0.813223	0.284	0.446	4.48561e-143
SLC40A1	3.80068e-147	-0.302654	0.008	0.077	6.46457e-143
RPS24	1.97321e-146	-0.453979	0.985	0.991	3.35623e-142
SERPINB1	9.99963e-146	-0.684344	0.141	0.295	1.70084e-141
MLLT3	4.81136e-145	-0.280026	0.01	0.072	8.18363e-141
NDUFB1	1.86589e-144	-0.665511	0.311	0.494	3.1737e-140
RCBTB2	6.66398e-144	-0.273099	0.008	0.05	1.13348e-139
IER3	1.45828e-143	-0.313119	0.006	0.054	2.48038e-139
SPON2	1.56276e-143	-0.550388	0.01	0.055	2.6581e-139
NRGN	2.9726e-143	-0.293974	0.004	0.052	5.05609e-139
TSPAN13	3.94196e-143	0.986129	0.211	0.041	6.70488e-139
LRRN3	8.97742e-143	-0.254841	0.003	0.044	1.52697e-138
SLC31A2	5.58564e-142	-0.262152	0.006	0.051	9.50062e-138
FTL	2.39069e-140	-1.15939	0.98	0.971	4.06633e-136
CLEC11A	2.79865e-140	-0.30793	0.007	0.065	4.76022e-136
DNAJB1	4.3394e-140	-0.474194	0.041	0.144	7.38088e-136
ITM2A	5.58239e-140	-0.525776	0.049	0.155	9.49509e-136
NAMPT	2.5454e-139	-0.543184	0.038	0.123	4.32946e-135
CD72	2.67052e-139	0.983411	0.179	0.013	4.54228e-135
PYCARD	1.02795e-138	-0.757724	0.169	0.307	1.74844e-134
ARHGAP26	1.54656e-138	-0.262366	0.005	0.05	2.63054e-134
CYB561A3	1.99612e-138	0.909739	0.248	0.071	3.39519e-134
MEGF9	3.90619e-138	-0.401532	0.015	0.078	6.64404e-134
HMGB2	4.39655e-138	-0.882997	0.322	0.481	7.47809e-134
RASSF4	4.47928e-138	-0.256595	0.003	0.047	7.61881e-134
COX8A	9.01291e-138	-0.679555	0.301	0.466	1.53301e-133
RAB3D	1.00529e-137	-0.323199	0.011	0.062	1.7099e-133
RBMS1	2.43185e-137	-0.504761	0.049	0.167	4.13634e-133
MYL6	3.96741e-137	-0.670728	0.62	0.756	6.74817e-133
BLVRA	1.88987e-136	-0.298666	0.014	0.081	3.21448e-132
TNFRSF13B	3.09602e-136	0.768211	0.168	0.003	5.26603e-132
FAM45A	5.22534e-136	-0.483904	0.046	0.143	8.88778e-132
KLRF1	5.7295e-136	-0.635974	0.015	0.063	9.74531e-132
TSPAN14	6.9748e-136	-0.399245	0.025	0.107	1.18634e-131
ATP5E	1.36654e-135	-0.57643	0.838	0.916	2.32434e-131
KLF10	1.36745e-135	-0.53816	0.046	0.138	2.3259e-131
APOL6	5.35497e-135	-0.312738	0.011	0.064	9.10827e-131
PECAM1	4.31924e-134	-0.455368	0.032	0.11	7.34659e-130
SEC62	7.35507e-134	0.734583	0.578	0.397	1.25102e-129
SNCA	1.63693e-133	-0.263453	0.005	0.059	2.78426e-129
CTSB	9.21212e-133	-0.542861	0.062	0.178	1.56689e-128
FCMR	1.47781e-132	0.837897	0.315	0.117	2.51362e-128
SERF2	4.88944e-132	-0.559233	0.847	0.918	8.31645e-128
LMO2	6.92166e-132	-0.298058	0.012	0.084	1.17731e-127
AC013264.2	8.7309e-132	-0.254417	0.005	0.044	1.48504e-127
H2AFY	1.40946e-131	-0.662981	0.181	0.329	2.39735e-127
DPYSL2	2.28296e-131	-0.436728	0.026	0.105	3.88308e-127
FCGR2A	6.70705e-131	-0.345016	0.012	0.07	1.1408e-126
SDCBP	8.32428e-131	-0.62351	0.114	0.258	1.41588e-126
STMN1	9.28435e-131	-0.785769	0.079	0.183	1.57917e-126
C4orf48	4.65977e-130	-0.685503	0.139	0.266	7.9258e-126
SAMD3	4.99892e-130	-0.314061	0.009	0.052	8.50267e-126
LAPTM5	5.89357e-130	0.681191	0.728	0.589	1.00244e-125
VAMP5	4.45363e-129	-0.570902	0.083	0.194	7.57518e-125
IRAK3	5.36612e-129	-0.371836	0.014	0.078	9.12723e-125
SPATA13	1.176e-128	-0.288843	0.009	0.059	2.00025e-124
CCDC88A	1.9995e-128	-0.309635	0.013	0.084	3.40095e-124
ARL4C	1.14837e-127	-0.581795	0.077	0.191	1.95327e-123
RAB27A	2.67355e-127	-0.43828	0.029	0.107	4.54744e-123
POU2AF1	3.12673e-127	0.735021	0.162	0.006	5.31826e-123
KIAA0125	1.60855e-126	0.91767	0.206	0.044	2.73598e-122
ADGRE5	5.68695e-126	-0.516367	0.054	0.148	9.67293e-122
TBXAS1	6.40171e-126	-0.296914	0.013	0.067	1.08887e-121
SH3BGRL3	7.5953e-126	-0.746651	0.677	0.787	1.29189e-121
FLNA	1.70019e-124	-0.589851	0.092	0.214	2.89185e-120
CRTAP	1.23024e-123	-0.481312	0.044	0.14	2.09251e-119
SNX2	2.13226e-123	0.809809	0.305	0.131	3.62677e-119
PIK3IP1	2.63304e-123	-0.601406	0.093	0.217	4.47853e-119
TYMS	3.16601e-123	-0.280888	0.008	0.063	5.38506e-119
TALDO1	3.31084e-123	-0.617508	0.148	0.284	5.6314e-119
PRMT2	3.91267e-123	-0.576312	0.126	0.276	6.65505e-119
GPR155	1.31472e-122	-0.314841	0.013	0.072	2.23621e-118
RASGRP3	1.34204e-122	0.772072	0.159	0.006	2.28267e-118
ORAI2	1.47783e-122	0.813954	0.27	0.096	2.51364e-118
CASP1	2.62219e-122	-0.53511	0.06	0.166	4.46008e-118
DNMT1	8.09056e-122	-0.3825	0.034	0.127	1.37612e-117
FCRL2	1.26853e-121	0.76167	0.149	0.003	2.15764e-117
H2AFJ	5.73077e-119	-0.427817	0.042	0.128	9.74747e-115
VMP1	7.15826e-118	-0.542374	0.07	0.179	1.21755e-113
AC079767.4	1.0287e-117	0.836318	0.141	0.002	1.74971e-113
DUSP2	1.6277e-117	-0.706124	0.052	0.137	2.76856e-113
RTN4	5.63977e-117	-0.552692	0.14	0.286	9.59269e-113
IGHG1	7.31454e-117	2.93036	0.205	0.027	1.24413e-112
SULT1A1	4.72484e-116	-0.288811	0.013	0.064	8.03648e-112
PPT1	6.43233e-116	-0.497828	0.067	0.185	1.09407e-111
TREM1	6.68814e-116	-0.283287	0.007	0.05	1.13759e-111
CKLF	2.05007e-115	-0.565027	0.153	0.299	3.48696e-111
PNOC	3.25653e-115	0.709285	0.149	0.006	5.53903e-111
REL	5.6889e-115	0.844433	0.289	0.126	9.67625e-111
C12orf75	7.40271e-115	-0.584849	0.055	0.138	1.25913e-110
BLNK	8.11342e-115	0.741224	0.162	0.015	1.38001e-110
ATP5L	8.47768e-115	-0.504766	0.699	0.822	1.44197e-110
CLEC4A	1.29287e-114	-0.39416	0.019	0.087	2.19904e-110
MAPKAPK3	3.87498e-114	-0.349969	0.026	0.107	6.59095e-110
TMEM156	5.74607e-114	0.771456	0.208	0.049	9.77349e-110
SOX4	9.42619e-114	-0.574535	0.042	0.133	1.6033e-109
IFITM2	1.0209e-113	-0.746269	0.333	0.485	1.73644e-109
IL6ST	1.18536e-113	-0.378109	0.025	0.092	2.01618e-109
LINC00152	2.17902e-113	-0.447801	0.052	0.134	3.7063e-109
LIMS1	6.14248e-113	-0.446801	0.054	0.152	1.04477e-108
ATP1B3	1.54597e-112	-0.443614	0.059	0.164	2.62955e-108
RCAN3	2.50618e-112	-0.479523	0.055	0.148	4.26276e-108
FKBP1A	4.45323e-112	-0.61996	0.256	0.407	7.57451e-108
LCP1	6.81892e-112	-0.633492	0.18	0.326	1.15983e-107
HLA-DQA2	7.37847e-112	0.736641	0.162	0.023	1.255e-107
TNFRSF1B	9.88698e-112	-0.504975	0.048	0.138	1.68168e-107
TLR10	1.61142e-111	0.72696	0.138	0.005	2.74086e-107
TESPA1	1.11289e-110	-0.33739	0.021	0.092	1.89292e-106
CEBPB	3.84197e-110	-0.622528	0.127	0.253	6.53481e-106
AL928768.3	3.95723e-110	1.41665	0.145	0.004	6.73085e-106
HHEX	5.13208e-110	0.772843	0.241	0.087	8.72915e-106
TMEM91	5.41326e-109	-0.263833	0.007	0.052	9.20742e-105
MZB1	5.91711e-109	1.50034	0.202	0.048	1.00644e-104
DSTN	9.52059e-108	-0.495372	0.103	0.227	1.61936e-103
AQP3	1.68248e-107	-0.347232	0.028	0.08	2.86174e-103
TXN	2.19811e-107	-0.592088	0.162	0.284	3.73876e-103
UQCRB	1.32713e-106	-0.454501	0.747	0.856	2.25731e-102
FCRL1	3.0412e-106	0.715101	0.129	0.003	5.17278e-102
OGFRL1	3.30481e-106	-0.412761	0.026	0.1	5.62115e-102
STRBP	4.23205e-106	0.761753	0.178	0.044	7.19829e-102
GRAP2	1.55907e-105	-0.303149	0.013	0.067	2.65183e-101
CARD16	2.42591e-105	-0.589004	0.122	0.241	4.12623e-101
CLECL1	6.806e-105	0.709514	0.171	0.027	1.15763e-100
TCF4	8.93421e-105	0.688723	0.211	0.062	1.51962e-100
SNX3	2.01133e-104	0.582926	0.584	0.413	3.42107e-100
TNFAIP3	2.19999e-104	-0.397642	0.034	0.102	3.74196e-100
ZFP36L2	3.08692e-104	-0.567639	0.558	0.7	5.25054e-100
UQCRQ	5.99025e-104	-0.549664	0.298	0.457	1.01888e-99
NMT2	8.54931e-104	-0.356429	0.023	0.089	1.45415e-99
ALDOA	8.93347e-104	-0.563692	0.394	0.55	1.51949e-99
MAP7D1	1.71955e-103	-0.34615	0.03	0.102	2.92478e-99
PAK1	1.81678e-103	-0.28354	0.016	0.082	3.09017e-99
IRF2BP2	5.45293e-103	-0.494137	0.084	0.2	9.27488e-99
DRAM2	7.28541e-103	0.708734	0.329	0.167	1.23917e-98
RPS23	8.30231e-103	0.291299	0.995	0.994	1.41214e-98
TMEM123	1.55092e-102	-0.520912	0.208	0.371	2.63797e-98
ABI3	3.85822e-102	-0.30401	0.014	0.068	6.56244e-98
MSRB1	6.23783e-102	-0.383953	0.027	0.096	1.06099e-97
SYPL1	1.3312e-101	0.714963	0.299	0.145	2.26423e-97
ATP6V1B2	1.50709e-101	-0.409031	0.034	0.115	2.56341e-97
SUPT3H	1.97932e-101	-0.286403	0.014	0.066	3.36663e-97
NCF1	2.10297e-101	0.54772	0.443	0.245	3.57694e-97
PAX5	2.49571e-101	0.703433	0.127	0.005	4.24496e-97
CD63	4.18795e-101	-0.595888	0.146	0.27	7.12328e-97
HACD4	1.28694e-100	-0.441809	0.055	0.149	2.18896e-96
SMIM14	2.7925e-100	0.779463	0.234	0.084	4.74977e-96
BID	1.69171e-99	-0.373874	0.046	0.127	2.87743e-95
CAPNS1	3.32643e-99	-0.495102	0.084	0.191	5.65793e-95
CFL1	7.55545e-99	-0.495461	0.695	0.803	1.28511e-94
H2AFV	1.32712e-98	-0.533525	0.155	0.281	2.2573e-94
SLC9A3R1	1.50945e-98	-0.428398	0.053	0.144	2.56743e-94
METTL9	1.90651e-98	-0.528681	0.136	0.272	3.24279e-94
HIPK1	5.2939e-98	-0.322579	0.023	0.088	9.0044e-94
PLEKHF2	7.07503e-98	0.734609	0.207	0.07	1.20339e-93
KIAA0101	8.99236e-98	-0.515044	0.03	0.089	1.52951e-93
BIN2	1.02182e-97	-0.536767	0.143	0.272	1.73801e-93
MYL12A	2.61423e-97	-0.539693	0.574	0.714	4.44654e-93
PKIG	5.53467e-97	0.722615	0.148	0.033	9.41393e-93
PTAFR	6.0902e-97	-0.258271	0.008	0.051	1.03588e-92
TCOF1	1.11819e-96	0.724011	0.219	0.083	1.90193e-92
LEPROT	1.51543e-96	-0.361299	0.04	0.127	2.57759e-92
GAPT	2.26508e-96	0.736027	0.212	0.072	3.85268e-92
SOD2	4.4137e-96	-0.521873	0.08	0.186	7.50727e-92
C19orf38	5.05117e-96	-0.38972	0.032	0.088	8.59154e-92
IL4R	8.01045e-96	0.866574	0.177	0.047	1.3625e-91
FCGR2B	1.20404e-95	0.624133	0.13	0.009	2.04796e-91
ZNF385A	1.26514e-95	-0.263935	0.01	0.059	2.15188e-91
C1orf228	2.56888e-95	-0.391639	0.041	0.13	4.36941e-91
CD83	3.75482e-95	0.789016	0.154	0.03	6.38657e-91
ARPC5	7.89541e-95	-0.532914	0.3	0.46	1.34293e-90
CPPED1	1.7842e-94	-0.29933	0.016	0.071	3.03475e-90
CARD19	4.22188e-94	-0.353234	0.032	0.103	7.181e-90
MS4A7	5.64643e-94	-0.461438	0.028	0.092	9.60401e-90
DYNLT1	9.88851e-94	-0.446325	0.073	0.175	1.68194e-89
PRDX3	2.26698e-93	-0.398612	0.062	0.158	3.85591e-89
RNF166	4.50391e-93	-0.436679	0.06	0.151	7.6607e-89
CALM1	1.85165e-92	-0.552211	0.416	0.566	3.14947e-88
THEMIS2	3.60602e-92	-0.406325	0.049	0.123	6.13348e-88
FBLN5	5.65083e-92	-0.252624	0.01	0.052	9.6115e-88
SMCO4	9.89148e-92	-0.269508	0.015	0.066	1.68244e-87
CALM3	1.0702e-91	-0.491502	0.169	0.302	1.8203e-87
ITGAM	1.1115e-91	-0.392534	0.025	0.08	1.89055e-87
ADA	3.28205e-91	-0.261388	0.019	0.073	5.58244e-87
FCRL5	6.77245e-91	0.62914	0.117	0.003	1.15193e-86
JOSD2	1.12648e-90	-0.338746	0.033	0.099	1.91603e-86
PGAM1	1.3818e-90	-0.504388	0.131	0.25	2.35031e-86
QRSL1	2.40123e-90	0.648651	0.159	0.04	4.08425e-86
TUBA1B	1.13526e-89	-0.855181	0.235	0.336	1.93096e-85
TPI1	1.69078e-89	-0.553169	0.277	0.409	2.87585e-85
EEF2	3.88026e-89	0.395389	0.879	0.799	6.59994e-85
C20orf27	4.4278e-89	-0.407761	0.064	0.166	7.53124e-85
ETHE1	1.04422e-88	-0.347038	0.041	0.116	1.77612e-84
FES	2.3836e-88	-0.291762	0.018	0.074	4.05427e-84
VPS26B	5.84464e-88	-0.27276	0.02	0.075	9.94115e-84
ADAM19	1.66488e-87	0.664827	0.147	0.025	2.83179e-83
PITPNC1	1.77089e-87	-0.318852	0.022	0.074	3.0121e-83
GCHFR	7.93899e-87	-0.371012	0.037	0.111	1.35034e-82
COBLL1	1.45359e-86	0.579467	0.118	0.008	2.47242e-82
EZR	4.84608e-86	0.643162	0.289	0.145	8.24269e-82
AFF3	5.21391e-86	0.666199	0.126	0.02	8.86834e-82
TMA7	6.09103e-86	-0.412026	0.755	0.848	1.03602e-81
CITED4	9.25425e-86	-0.280306	0.016	0.07	1.57406e-81
TMEM154	1.3943e-85	0.637331	0.213	0.075	2.37156e-81
RPS26	9.30425e-85	-0.482221	0.509	0.641	1.58256e-80
COMT	1.04538e-84	-0.386323	0.065	0.16	1.77808e-80
GNAI2	2.54814e-84	-0.53188	0.144	0.263	4.33412e-80
QKI	3.37007e-84	-0.362007	0.034	0.11	5.73215e-80
ENO1	8.40284e-84	-0.539734	0.257	0.39	1.42924e-79
RHOG	9.31725e-84	-0.477304	0.124	0.244	1.58477e-79
SNX22	1.27145e-83	0.606028	0.114	0.012	2.16262e-79
SEMA4D	1.56323e-83	-0.380457	0.045	0.126	2.65889e-79
EBF1	2.48686e-83	0.571522	0.108	0.006	4.2299e-79
BCL7A	4.87422e-83	0.67589	0.141	0.04	8.29056e-79
IGHA1	7.92124e-83	3.88434	0.392	0.26	1.34732e-78
PHACTR1	9.33644e-83	0.73738	0.177	0.06	1.58804e-78
SLC16A3	2.35324e-82	-0.322913	0.025	0.075	4.00263e-78
FAM26F	3.95028e-82	0.6248	0.322	0.18	6.71903e-78
GUK1	4.35754e-82	-0.488159	0.286	0.431	7.41174e-78
COX6C	5.8795e-82	-0.452858	0.472	0.614	1.00004e-77
CCL4	6.02109e-82	-0.82247	0.037	0.09	1.02413e-77
CSTB	7.36566e-82	-0.50756	0.219	0.349	1.25283e-77
ASAH1	7.42301e-82	-0.550413	0.118	0.22	1.26258e-77
UBL5	3.09712e-81	-0.47027	0.423	0.566	5.26788e-77
WARS	8.29624e-81	-0.2778	0.019	0.068	1.41111e-76
FBXL5	1.05948e-80	-0.432832	0.063	0.147	1.80207e-76
FAM3C	2.83483e-80	0.610803	0.169	0.052	4.82177e-76
ZFAND5	3.26167e-80	-0.478915	0.091	0.188	5.54778e-76
GSTO1	4.89168e-80	-0.39179	0.074	0.172	8.32026e-76
CLTA	8.52128e-80	-0.438932	0.116	0.226	1.44938e-75
TSPAN32	1.11346e-79	-0.343791	0.036	0.111	1.89389e-75
ATP5I	4.90643e-79	-0.472401	0.483	0.617	8.34535e-75
SMARCB1	6.38373e-79	0.603313	0.245	0.12	1.08581e-74
CDC42EP3	1.07893e-78	-0.388096	0.043	0.109	1.83515e-74
CPNE5	4.73778e-78	0.477868	0.102	0.003	8.05849e-74
SLC2A4RG	5.94378e-78	-0.281308	0.025	0.085	1.01098e-73
RNF125	1.08525e-77	-0.301668	0.022	0.079	1.8459e-73
SHFM1	1.65839e-77	-0.445766	0.182	0.309	2.82075e-73
APLP2	4.44707e-77	-0.557729	0.135	0.252	7.56402e-73
DUSP6	5.39351e-77	-0.29938	0.017	0.069	9.17383e-73
PPP1R14A	1.18878e-76	0.633533	0.121	0.023	2.022e-72
USMG5	1.85051e-76	-0.463969	0.355	0.491	3.14753e-72
TIMM8B	1.9467e-76	-0.39822	0.095	0.199	3.31114e-72
PSTPIP1	2.36198e-76	-0.365755	0.038	0.103	4.0175e-72
APMAP	2.70944e-76	-0.353071	0.035	0.099	4.60848e-72
CHP1	4.94625e-76	-0.431397	0.072	0.153	8.41308e-72
ATP6AP2	8.60224e-76	-0.456065	0.131	0.245	1.46315e-71
SEC61G	2.13064e-75	-0.46459	0.301	0.446	3.624e-71
RAB31	8.28041e-75	-0.444935	0.048	0.114	1.40842e-70
CD180	1.2749e-74	0.527537	0.109	0.013	2.16849e-70
NCOA4	1.98306e-74	-0.404521	0.071	0.161	3.37298e-70
PICALM	2.42708e-74	-0.29401	0.024	0.086	4.12822e-70
TGFB1	2.49628e-74	-0.428538	0.084	0.179	4.24593e-70
NQO2	3.47199e-74	-0.290651	0.029	0.095	5.9055e-70
SAT1	4.38864e-74	-0.835424	0.33	0.42	7.46464e-70
SP140	5.22306e-74	0.534277	0.139	0.027	8.8839e-70
PRELID1	1.4366e-73	-0.542079	0.297	0.412	2.44351e-69
FAU	1.82851e-73	0.293074	0.988	0.986	3.11012e-69
TLE1	2.52324e-73	0.528158	0.116	0.018	4.29178e-69
SPOCK2	1.74286e-72	-0.423049	0.068	0.147	2.96442e-68
SYNGR2	3.10443e-72	0.574599	0.259	0.135	5.28033e-68
IKZF3	3.33268e-72	0.562945	0.172	0.052	5.66856e-68
MYEOV2	4.492e-72	-0.449653	0.234	0.365	7.64045e-68
CCND2	4.89363e-72	-0.266659	0.026	0.088	8.32357e-68
SEPW1	1.39502e-71	-0.414015	0.11	0.211	2.3728e-67
RAP2B	1.52965e-71	-0.365761	0.055	0.136	2.60179e-67
LAMTOR4	2.50737e-71	-0.502044	0.353	0.486	4.26479e-67
ANXA2	3.37676e-71	-0.58194	0.175	0.265	5.74354e-67
MYH9	4.84951e-71	-0.435348	0.093	0.187	8.24853e-67
PIM1	5.11874e-71	-0.35642	0.055	0.127	8.70647e-67
EMP3	2.87283e-70	-0.489157	0.427	0.558	4.8864e-66
PMAIP1	4.0963e-70	0.650744	0.166	0.061	6.96739e-66
CD82	5.25538e-70	0.559301	0.157	0.059	8.93887e-66
PAG1	5.82629e-70	-0.340755	0.044	0.11	9.90993e-66
DUSP23	7.38303e-70	-0.319102	0.044	0.123	1.25578e-65
EAF2	7.71493e-70	0.560809	0.142	0.044	1.31223e-65
PA2G4	8.46879e-70	-0.419452	0.168	0.286	1.44046e-65
FTH1	1.15608e-69	-0.921744	0.968	0.948	1.96638e-65
STAG3	2.14225e-69	0.675379	0.099	0.011	3.64376e-65
RNF213	2.43475e-69	-0.457536	0.131	0.231	4.14127e-65
CDCA7L	4.54225e-69	0.572855	0.139	0.049	7.72592e-65
PPM1K	4.72163e-69	0.573195	0.221	0.103	8.03101e-65
PGK1	6.35845e-69	-0.447364	0.178	0.298	1.08151e-64
TPST2	6.49462e-69	-0.340273	0.039	0.101	1.10467e-64
SOCS3	1.67824e-68	-0.288655	0.022	0.072	2.85452e-64
TXNIP	4.76077e-68	0.469957	0.788	0.713	8.09759e-64
ATP1A1	6.43173e-68	-0.374634	0.083	0.177	1.09397e-63
CANX	1.33436e-67	-0.404201	0.125	0.229	2.26962e-63
MINOS1	1.44208e-67	-0.427285	0.203	0.324	2.45283e-63
FAM200B	1.48941e-67	-0.347985	0.047	0.126	2.53334e-63
HDGF	2.45689e-67	-0.267662	0.031	0.096	4.17892e-63
TMEM14C	3.31554e-67	-0.446435	0.138	0.236	5.63939e-63
TTC39C	3.64808e-67	-0.326219	0.044	0.116	6.20501e-63
SP100	6.93313e-67	0.569463	0.289	0.169	1.17926e-62
PIK3R1	2.63635e-66	-0.344123	0.044	0.113	4.48417e-62
CLTC	1.70326e-65	-0.304611	0.036	0.101	2.89707e-61
CYBB	2.20348e-65	-0.683511	0.129	0.204	3.74789e-61
KIAA0226L	3.72048e-65	0.47163	0.095	0.012	6.32816e-61
PKM	3.99137e-65	-0.472315	0.204	0.311	6.78893e-61
CHCHD10	6.18259e-65	0.515556	0.337	0.209	1.0516e-60
KLF2	8.62473e-65	0.459299	0.579	0.443	1.46698e-60
COX7B	9.03905e-65	-0.426245	0.312	0.44	1.53745e-60
MYL12B	9.82079e-65	-0.432606	0.32	0.451	1.67042e-60
TMEM167A	1.32159e-64	-0.416494	0.101	0.189	2.24789e-60
NDUFB2	2.78831e-64	-0.424135	0.298	0.431	4.74264e-60
FCRL3	2.99866e-64	0.531199	0.096	0.01	5.10043e-60
LIMD2	3.81741e-64	0.446641	0.673	0.57	6.49303e-60
LCN8	6.17572e-64	0.455555	0.08	0.001	1.05043e-59
TRAF5	1.36534e-63	0.540268	0.149	0.05	2.3223e-59
COTL1	1.36771e-63	-0.755206	0.396	0.471	2.32634e-59
CECR1	1.4575e-63	-0.358624	0.05	0.105	2.47907e-59
MSN	1.83525e-63	-0.449745	0.156	0.265	3.12157e-59
RP11-51J9.5	3.28982e-63	-0.341251	0.044	0.106	5.59565e-59
IGLL1	3.29782e-63	-0.612052	0.019	0.057	5.60927e-59
ZCCHC7	7.20194e-63	0.55744	0.177	0.077	1.22498e-58
ANAPC16	9.04447e-63	0.450819	0.64	0.529	1.53837e-58
DGCR6L	1.03448e-62	-0.337657	0.076	0.164	1.75955e-58
OSBPL10-AS1	2.03805e-62	0.413015	0.075	0	3.46652e-58
GGA2	3.67565e-62	0.528864	0.147	0.055	6.25192e-58
SSPN	4.64771e-62	0.412088	0.08	0.002	7.90529e-58
CTSS	6.72064e-62	-1.13686	0.401	0.409	1.14311e-57
PARP1	7.73216e-62	0.532286	0.261	0.148	1.31516e-57
OSTC	9.19394e-62	-0.398808	0.159	0.268	1.5638e-57
FXYD5	9.39851e-62	-0.417479	0.455	0.576	1.59859e-57
SNHG7	4.54735e-61	0.561495	0.287	0.179	7.73458e-57
MBD4	4.68266e-61	0.533856	0.228	0.122	7.96474e-57
YWHAE	5.27521e-61	-0.407231	0.136	0.229	8.97261e-57
SERPINB6	5.57674e-61	-0.36188	0.074	0.159	9.48547e-57
CD99	1.2321e-60	-0.468181	0.217	0.33	2.09569e-56
ANP32B	1.23988e-60	-0.445568	0.317	0.427	2.10891e-56
AIM2	2.25358e-60	0.393995	0.081	0.004	3.83311e-56
DENND2D	3.11344e-60	-0.328348	0.042	0.104	5.29566e-56
CISD3	5.38258e-60	-0.317566	0.048	0.122	9.15523e-56
RIC3	5.60285e-60	0.494601	0.143	0.044	9.52988e-56
PDE4B	8.59463e-60	0.522079	0.147	0.049	1.46186e-55
CLEC2B	8.72771e-60	-0.377809	0.087	0.184	1.4845e-55
TNFSF10	1.24164e-59	-0.323656	0.04	0.098	2.11191e-55
STAP1	1.24363e-59	0.449395	0.085	0.008	2.11529e-55
CORO1B	1.43426e-59	-0.346142	0.063	0.132	2.43954e-55
PLSCR1	1.51552e-59	-0.279714	0.03	0.094	2.57775e-55
SEC11A	1.60456e-59	-0.430818	0.188	0.294	2.72919e-55
HSBP1	2.05802e-59	-0.376645	0.102	0.196	3.50048e-55
CCDC50	3.12933e-59	0.441915	0.154	0.054	5.32267e-55
ATP6V0E2	4.38476e-59	-0.272245	0.03	0.086	7.45804e-55
SUN2	7.17846e-59	-0.412969	0.111	0.2	1.22098e-54
IL10RA	8.67181e-59	-0.385056	0.072	0.141	1.47499e-54
GSTK1	8.98396e-59	-0.403692	0.238	0.362	1.52808e-54
IFI30	1.16227e-58	-0.265773	0.02	0.063	1.9769e-54
C9orf142	1.48707e-58	-0.397057	0.153	0.264	2.52935e-54
NDUFS6	2.31857e-58	-0.396819	0.172	0.277	3.94365e-54
RAP1B	3.02215e-58	-0.37961	0.106	0.204	5.14038e-54
RAP1A	3.52536e-58	-0.390619	0.183	0.301	5.99628e-54
ZNHIT1	6.23336e-58	-0.381958	0.148	0.251	1.06023e-53
SH3BP5	7.4894e-58	0.479222	0.188	0.078	1.27387e-53
CHD3	1.0858e-57	-0.283155	0.035	0.106	1.84683e-53
RP11-620J15.3	1.1429e-57	-0.302356	0.035	0.089	1.94396e-53
ARID5B	1.84976e-57	0.518436	0.17	0.064	3.14626e-53
ISCU	2.01118e-57	0.479991	0.396	0.281	3.42082e-53
SH2B2	4.17988e-57	0.412267	0.088	0.011	7.10956e-53
SIGIRR	5.27647e-57	-0.390921	0.109	0.196	8.97475e-53
PNISR	5.54254e-57	0.424896	0.631	0.526	9.4273e-53
ADK	8.9623e-57	0.520973	0.136	0.056	1.5244e-52
KIF22	3.83959e-56	-0.293406	0.042	0.107	6.53076e-52
BTK	4.16538e-56	0.464482	0.147	0.06	7.08489e-52
PRKCB	4.25656e-56	0.505083	0.307	0.191	7.23999e-52
SAMSN1	4.55462e-56	-0.324153	0.044	0.104	7.74696e-52
PSME2	4.69084e-56	-0.402538	0.198	0.309	7.97866e-52
CTSA	5.30482e-56	-0.334229	0.055	0.119	9.02297e-52
C16orf74	5.53182e-56	0.454486	0.119	0.031	9.40908e-52
ANXA5	6.03916e-56	-0.419014	0.108	0.182	1.0272e-51
KIAA0930	9.27633e-56	-0.257397	0.025	0.074	1.57781e-51
COX6B1	1.1452e-55	-0.386052	0.542	0.648	1.94788e-51
ATP5H	1.74283e-55	-0.366664	0.2	0.318	2.96438e-51
UQCR10	2.40573e-55	-0.382309	0.321	0.443	4.09191e-51
NPC2	2.66237e-55	-0.630831	0.275	0.359	4.52842e-51
RRAS2	3.38733e-55	0.433803	0.103	0.02	5.76152e-51
NDUFA11	3.78475e-55	-0.380809	0.295	0.417	6.43748e-51
TMEM258	4.34262e-55	-0.362493	0.353	0.49	7.38637e-51
DRAP1	4.37894e-55	-0.377189	0.23	0.347	7.44814e-51
CNR2	4.63479e-55	0.415374	0.074	0.005	7.88332e-51
ITGAL	5.94018e-55	-0.274414	0.028	0.075	1.01037e-50
DERL3	6.18387e-55	0.50967	0.095	0.022	1.05181e-50
C20orf24	6.75529e-55	-0.371177	0.097	0.179	1.14901e-50
C7orf73	8.06955e-55	-0.383301	0.174	0.285	1.37255e-50
HEXB	1.02353e-54	-0.318689	0.06	0.125	1.74093e-50
NDUFA4	1.43225e-54	-0.388819	0.419	0.53	2.43612e-50
SP110	2.05802e-54	0.527801	0.2	0.099	3.50049e-50
EIF4EBP1	2.30984e-54	-0.321472	0.064	0.141	3.92881e-50
MPST	2.43881e-54	-0.276695	0.048	0.103	4.14817e-50
IFI6	2.54025e-54	-0.388406	0.057	0.117	4.32071e-50
TSEN54	3.09945e-54	-0.25658	0.028	0.081	5.27186e-50
HSPA8	3.53518e-54	-0.388203	0.364	0.483	6.013e-50
RHBDF2	6.7952e-54	0.434643	0.118	0.031	1.1558e-49
PTPN6	8.27993e-54	0.461353	0.349	0.23	1.40833e-49
DDIT4	9.4282e-54	-0.402422	0.094	0.172	1.60364e-49
PCDH9	1.19448e-53	0.534163	0.076	0.009	2.03169e-49
PGLS	2.1771e-53	-0.400193	0.174	0.28	3.70303e-49
TIMM13	3.33117e-53	-0.362468	0.15	0.248	5.66598e-49
LAMP2	3.91217e-53	-0.277356	0.037	0.086	6.65421e-49
ATP5G2	6.65849e-53	-0.384061	0.691	0.765	1.13254e-48
RBL2	1.00482e-52	-0.347234	0.081	0.161	1.70911e-48
PTPRC	1.09822e-52	-0.402658	0.386	0.508	1.86796e-48
H1FX	1.29547e-52	-0.36264	0.173	0.29	2.20347e-48
CAP1	1.33428e-52	-0.390207	0.242	0.359	2.26948e-48
PPA1	2.02664e-52	-0.350101	0.141	0.236	3.44711e-48
FGD2	2.19237e-52	0.502438	0.139	0.05	3.72901e-48
AHNAK	6.58147e-52	-0.47866	0.146	0.222	1.11944e-47
B2M	7.30389e-52	-0.317685	1	0.999	1.24232e-47
TSPAN3	2.10875e-51	0.469386	0.153	0.068	3.58677e-47
PRDM2	2.52519e-51	0.47322	0.18	0.086	4.2951e-47
HLA-DOA	3.3604e-51	0.429631	0.086	0.018	5.71571e-47
UBE2J1	7.11199e-51	0.488776	0.195	0.107	1.20968e-46
HSP90AA1	7.31827e-51	-0.434702	0.384	0.487	1.24476e-46
ACP5	1.2764e-50	0.402766	0.115	0.033	2.17102e-46
GLTSCR2	1.2942e-50	0.274339	0.83	0.749	2.2013e-46
M6PR	2.19307e-50	-0.340822	0.12	0.215	3.73019e-46
ATOX1	3.86722e-50	-0.345577	0.099	0.181	6.57776e-46
ODF3B	5.42576e-50	-0.260378	0.027	0.067	9.22867e-46
[truncated: 369 more rows]

## Sheet: Ttest.T
	p_val	avg_log2FC	pct.1	pct.2	p_val_adj
[truncated: 1,577 more rows]

[truncated: 49 more sheets: Ttest.mono, Ttest.nk, Ttest.prog, MAST.B, MAST.T, MAST.mono, MAST.nk, MAST.prog, LR.B, LR.T, LR.mono, LR.nk, LR.prog, ROC.B, ROC.T, ROC.mono, ROC.nk, ROC.prog, FC.B, FC.T …]
