# Supplementary material for: Detection of cell markers from single cell RNA-seq with sc2marker
Source: BMC Bioinformatics. 2022 Jul 12;23:276. doi: 10.1186/s12859-022-04817-5 (PMC9281170; doi:10.1186/s12859-022-04817-5)
Supplement: Supplementary file 5 — Additional file 5: Results of markers detection for HCA-PBMC dataset with sc2marker and other competing methods. [file 12859_2022_4817_MOESM5_ESM.xlsx]

## Sheet: Wilcox.B
Marker detection results in Human Cell Atlas (Human)-PBMC data set for all evaluated methods
	p_val	avg_log2FC	pct.1	pct.2	p_val_adj
KCNAB2	0	-0.308087	0.115	0.312	0
RPL22	0	0.27689	0.999	0.999	0
TNFRSF25	0	-0.220753	0.021	0.15	0
RERE	0	0.415949	0.45	0.218	0
ENO1	0	-0.494799	0.569	0.765	0
RBP7	0	-0.504236	0.017	0.213	0
PGD	0	-0.395322	0.069	0.257	0
AGTRAP	0	-0.61939	0.084	0.385	0
TNFRSF1B	0	-1.06051	0.199	0.545	0
PRDM2	0	0.693848	0.692	0.393	0
EFHD2	0	-1.23829	0.282	0.649	0
CAPZB	0	-0.311671	0.518	0.684	0
MINOS1	0	-0.292763	0.4	0.573	0
CDA	0	-0.457752	0.016	0.228	0
ID3	0	0.322036	0.204	0.047	0
RPL11	0	0.418589	1	1	0
CNR2	0	0.324893	0.221	0.009	0
RUNX3	0	-0.470854	0.275	0.418	0
TMEM50A	0	-0.458305	0.329	0.576	0
LDLRAP1	0	-0.233003	0.063	0.194	0
SH3BGRL3	0	-1.03249	0.943	0.981	0
UBXN11	0	-0.221017	0.064	0.202	0
CD52	0	0.733511	0.992	0.949	0
FGR	0	-0.644338	0.183	0.427	0
IFI6	0	-0.588463	0.132	0.362	0
THEMIS2	0	-0.438273	0.16	0.366	0
PTAFR	0	-0.348464	0.027	0.187	0
LAPTM5	0	0.432607	0.943	0.886	0
PTP4A2	0	-0.465378	0.73	0.849	0
LCK	0	-0.672195	0.118	0.433	0
MARCKSL1	0	0.280021	0.378	0.235	0
MAP7D1	0	-0.32585	0.103	0.317	0
EVA1B	0	-0.167282	0.011	0.115	0
CSF3R	0	-1.0466	0.052	0.337	0
FHL3	0	-0.181221	0.008	0.127	0
NDUFS5	0	-0.478004	0.469	0.729	0
CAP1	0	-0.517521	0.554	0.747	0
PPT1	0	-0.47761	0.126	0.36	0
SMAP2	0	0.54897	0.872	0.75	0
CITED4	0	-0.249141	0.025	0.176	0
SLC2A1	0	0.164943	0.162	0.051	0
ATP6V0B	0	-0.444125	0.428	0.562	0
RPS8	0	0.582069	1	1	0
PLK3	0	-0.344085	0.047	0.223	0
BEND5	0	0.21085	0.147	0.013	0
TUT4	0	0.369208	0.621	0.419	0
SSBP3	0	-0.301862	0.096	0.276	0
JUN	0	0.872739	0.757	0.435	0
LEPROT	0	-0.387038	0.12	0.335	0
PDE4B	0	0.345989	0.532	0.299	0
LINC01781	0	0.783458	0.255	0.003	0
GNG5	0	-0.356586	0.568	0.693	0
GBP1	0	-0.381998	0.065	0.257	0
GBP2	0	-0.594115	0.081	0.396	0
GBP5	0	-0.371784	0.076	0.259	0
TGFBR3	0	-0.269468	0.013	0.139	0
RPL5	0	0.344681	0.999	0.999	0
DPYD	0	-0.551958	0.082	0.362	0
SORT1	0	-0.207889	0.008	0.135	0
AMPD2	0	-0.210956	0.054	0.185	0
DRAM2	0	0.315038	0.433	0.246	0
CHI3L2	0	0.141056	0.135	0.051	0
C1orf162	0	-0.531575	0.384	0.554	0
RAP1A	0	-0.34598	0.386	0.579	0
RHOC	0	-0.350243	0.086	0.226	0
HIPK1	0	-0.324484	0.123	0.326	0
ATP1A1	0	-0.357853	0.18	0.403	0
CD2	0	-1.22048	0.089	0.521	0
TENT5C	0	0.285976	0.256	0.091	0
TXNIP	0	0.905506	0.993	0.984	0
NBPF19	0	-0.404371	0.123	0.354	0
FCGR1A	0	-0.228717	0.006	0.136	0
MTMR11	0	-0.168866	0.006	0.111	0
MCL1	0	-0.882137	0.415	0.673	0
TNFAIP8L2	0	-0.190422	0.025	0.152	0
SNX27	0	-0.237622	0.107	0.25	0
S100A10	0	-1.30989	0.583	0.91	0
S100A11	0	-2.043	0.407	0.811	0
S100A9	0	-3.74196	0.706	0.781	0
S100A12	0	-1.6026	0.092	0.335	0
S100A8	0	-3.46	0.508	0.647	0
S100A6	0	-1.97369	0.855	0.98	0
S100A4	0	-2.3484	0.808	0.958	0
SLC27A3	0	-0.181699	0.023	0.143	0
RPS27	0	0.641445	1	1	0
TPM3	0	-0.368797	0.87	0.919	0
IL6R	0	-0.358581	0.033	0.251	0
SEMA4A	0	-0.20968	0.042	0.168	0
FCRL5	0	0.930805	0.406	0.004	0
FCRL3	0	0.610299	0.36	0.066	0
FCRL2	0	0.623857	0.353	0.003	0
FCRL1	0	0.937415	0.523	0.004	0
CD1C	0	0.188387	0.144	0.04	0
MNDA	0	-1.75849	0.243	0.438	0
PYHIN1	0	-0.472018	0.103	0.264	0
AIM2	0	0.605539	0.299	0.037	0
DUSP23	0	-0.19828	0.064	0.199	0
LY9	0	0.241735	0.278	0.141	0
CD244	0	-0.174775	0.008	0.12	0
TSTD1	0	0.438336	0.645	0.408	0
ARHGAP30	0	-0.299875	0.448	0.607	0
FCER1G	0	-1.93273	0.138	0.545	0
FCGR2A	0	-0.550352	0.046	0.276	0
FCGR3A	0	-1.20302	0.05	0.261	0
FCGR2B	0	0.393034	0.303	0.047	0
FCRLA	0	0.651861	0.396	0.002	0
CD247	0	-1.04952	0.074	0.435	0
CREG1	0	-0.366439	0.03	0.231	0
RCSD1	0	0.452508	0.689	0.505	0
SELL	0	0.318565	0.765	0.612	0
KIAA0040	0	0.531054	0.484	0.191	0
RALGPS2	0	2.36218	0.934	0.089	0
SOAT1	0	-0.204745	0.061	0.191	0
QSOX1	0	-0.19473	0.028	0.15	0
GLUL	0	-0.645162	0.109	0.346	0
NPL	0	-0.195303	0.011	0.134	0
NCF2	0	-0.980585	0.098	0.373	0
ARPC5	0	-0.664874	0.682	0.851	0
C1orf21	0	-0.287037	0.011	0.136	0
FAM129A	0	-0.314897	0.072	0.252	0
IVNS1ABP	0	-0.342437	0.125	0.293	0
RGS18	0	-0.619281	0.019	0.216	0
RGS2	0	-0.721167	0.224	0.379	0
PTPRC	0	-0.735949	0.962	0.994	0
ATP2B4	0	-0.358329	0.051	0.255	0
PIK3C2B	0	0.14951	0.123	0.026	0
MDM4	0	0.392513	0.672	0.519	0
RASSF5	0	-0.28375	0.238	0.41	0
FCMR	0	0.756267	0.654	0.256	0
CR2	0	0.14501	0.098	0.005	0
CD46	0	-0.339749	0.319	0.507	0
TRAF5	0	0.52912	0.448	0.133	0
AIDA	0	0.402769	0.459	0.238	0
CAPN2	0	-0.379863	0.225	0.442	0
CNIH4	0	-0.226579	0.091	0.235	0
ACBD3	0	0.396209	0.479	0.255	0
PARP1	0	0.687493	0.704	0.363	0
GUK1	0	-0.3994	0.524	0.715	0
IRF2BP2	0	-0.497115	0.286	0.496	0
KMO	0	0.19072	0.156	0.038	0
NLRP3	0	-0.751275	0.043	0.235	0
RPS7	0	0.395337	1	1	0
LINC01871	0	-0.352303	0.041	0.186	0
ID2	0	-1.55608	0.165	0.668	0
ODC1	0	0.411033	0.497	0.206	0
SMC6	0	0.461196	0.383	0.131	0
ITSN2	0	0.368607	0.613	0.465	0
RAB10	0	-0.337478	0.194	0.363	0
FOSL2	0	-0.485213	0.032	0.296	0
CLIP4	0	-0.190028	0.034	0.161	0
LBH	0	0.351402	0.59	0.366	0
RASGRP3	0	0.447372	0.287	0.01	0
GPATCH11	0	0.21044	0.263	0.142	0
QPCT	0	-0.195633	0.008	0.119	0
CDC42EP3	0	-0.481919	0.114	0.344	0
CYP1B1	0	-0.423082	0.014	0.16	0
SLC8A1	0	-0.37775	0.011	0.209	0
CALM2	0	-0.42416	0.834	0.888	0
SPTBN1	0	0.249872	0.409	0.254	0
RTN4	0	-0.553701	0.322	0.589	0
RPS27A	0	0.337479	1	1	0
CCDC88A	0	-0.638519	0.129	0.356	0
BCL11A	0	1.15727	0.712	0.114	0
REL	0	0.531005	0.807	0.561	0
PLEK	0	-1.11551	0.445	0.586	0
AAK1	0	-1.06261	0.101	0.643	0
MXD1	0	-0.557909	0.087	0.295	0
PCBP1	0	-0.31907	0.724	0.823	0
TRABD2A	0	-0.308491	0.06	0.203	0
TMSB10	0	-0.248081	1	1	0
VAMP8	0	-0.523816	0.529	0.735	0
VAMP5	0	-0.396398	0.15	0.371	0
CD8A	0	-0.506454	0.03	0.189	0
CD8B	0	-0.509617	0.027	0.169	0
CYTOR	0	-0.332413	0.077	0.263	0
EIF2AK3	0	0.160246	0.145	0.044	0
IGKC	0	5.5896	0.792	0.296	0
MAL	0	-0.449784	0.032	0.227	0
DUSP2	0	-1.05531	0.194	0.478	0
ZAP70	0	-0.414308	0.038	0.262	0
INPP4A	0	-0.30142	0.048	0.245	0
MGAT4A	0	-0.542647	0.12	0.403	0
AFF3	0	1.22024	0.672	0.046	0
RPL31	0	0.299116	0.996	0.994	0
RNF149	0	-0.534501	0.136	0.412	0
LIMS1	0	-0.602554	0.187	0.41	0
MIR4435-2HG	0	-0.237818	0.044	0.176	0
SLC20A1	0	-0.26732	0.079	0.235	0
IL1RN	0	-0.417949	0.017	0.128	0
PTPN4	0	-0.380641	0.153	0.317	0
PLEKHB2	0	-0.245819	0.134	0.287	0
MGAT5	0	0.248105	0.238	0.086	0
CXCR4	0	1.41167	0.917	0.667	0
HNMT	0	-0.369408	0.013	0.206	0
ZEB2	0	-0.896845	0.443	0.56	0
CD302	0	-0.609025	0.03	0.292	0
RBMS1	0	-0.48605	0.191	0.475	0
COBLL1	0	0.971325	0.537	0.01	0
TLK1	0	0.288886	0.519	0.349	0
METTL8	0	0.24062	0.216	0.076	0
ITGA6	0	-0.277245	0.015	0.164	0
GPR155	0	-0.271131	0.073	0.226	0
TTN	0	0.52199	0.311	0.095	0
CCDC141	0	0.197425	0.153	0.042	0
DNAJC10	0	0.501525	0.513	0.248	0
AC096667.1	0	-0.246156	0.01	0.157	0
SLC40A1	0	-0.218378	0.011	0.119	0
ANKAR	0	0.16392	0.179	0.074	0
STAT1	0	-0.368258	0.248	0.413	0
STAT4	0	-0.316212	0.022	0.198	0
CFLAR	0	-0.50826	0.446	0.649	0
EEF1B2	0	0.616158	0.998	0.981	0
LINC01857	0	0.572845	0.256	0.004	0
PIKFYVE	0	0.219186	0.289	0.166	0
RPL37A	0	0.411211	1	1	0
ARPC2	0	-0.372023	0.927	0.949	0
GPBAR1	0	-0.255124	0.009	0.151	0
SLC11A1	0	-0.803255	0.045	0.313	0
COL4A4	0	0.196908	0.117	0.003	0
PID1	0	-0.261026	0.009	0.142	0
SP110	0	0.607121	0.766	0.533	0
SP140	0	0.76718	0.589	0.182	0
SP140L	0	0.366864	0.485	0.281	0
SP100	0	0.701367	0.858	0.646	0
ITM2C	0	0.431747	0.24	0.072	0
PTMA	0	0.376739	1	1	0
DGKD	0	0.314349	0.446	0.276	0
ARL4C	0	-1.33886	0.397	0.715	0
LRRFIP1	0	-0.455942	0.71	0.821	0
UBE2F	0	-0.236783	0.119	0.263	0
COPS9	0	-0.317866	0.397	0.588	0
ITPR1	0	0.326633	0.315	0.12	0
BHLHE40	0	-0.328748	0.038	0.219	0
CAMK1	0	-0.25597	0.011	0.157	0
RPL32	0	0.375021	1	1	0
SH3BP5	0	0.448419	0.589	0.337	0
OXNAD1	0	-0.455582	0.048	0.27	0
SATB1	0	-0.384412	0.186	0.376	0
RPL15	0	0.469995	0.999	1	0
CMC1	0	-0.53958	0.121	0.257	0
AZI2	0	-0.227071	0.083	0.222	0
OSBPL10	0	0.612923	0.386	0.019	0
CRTAP	0	-0.340704	0.13	0.302	0
MYD88	0	-0.357551	0.12	0.312	0
CX3CR1	0	-0.627232	0.019	0.271	0
RPSA	0	0.628445	0.999	0.992	0
RPL14	0	0.194875	0.999	1	0
CCR1	0	-0.289788	0.012	0.161	0
NBEAL2	0	-0.24654	0.061	0.218	0
RHOA	0	-0.36701	0.749	0.822	0
GNAI2	0	-0.616001	0.727	0.833	0
MAPKAPK3	0	-0.348133	0.058	0.266	0
RPL29	0	0.45279	0.999	1	0
TWF2	0	-0.267917	0.202	0.374	0
STAB1	0	-0.161965	0.009	0.109	0
TKT	0	-1.10909	0.464	0.637	0
ARHGEF3	0	-0.232319	0.112	0.255	0
APPL1	0	0.442848	0.565	0.337	0
PXK	0	0.238532	0.315	0.175	0
ARL6IP5	0	-0.373685	0.692	0.831	0
FRMD4B	0	-0.217965	0.006	0.137	0
FOXP1	0	0.530215	0.786	0.616	0
EIF4E3	0	-0.295413	0.03	0.222	0
RPL24	0	0.213698	0.999	1	0
NFKBIZ	0	-1.15076	0.297	0.501	0
BBX	0	0.317786	0.556	0.395	0
LINC01215	0	0.309893	0.26	0.066	0
IFT57	0	0.765885	0.528	0.137	0
TRAT1	0	-0.358696	0.024	0.204	0
CD96	0	-0.373216	0.093	0.289	0
CD200	0	0.284598	0.172	0.003	0
BTLA	0	0.344306	0.241	0.021	0
ATG3	0	-0.332702	0.226	0.386	0
ZDHHC23	0	0.158556	0.114	0.01	0
CCDC191	0	0.312193	0.201	0.038	0
ZBTB20	0	0.398224	0.498	0.321	0
EAF2	0	0.812188	0.532	0.121	0
CSTA	0	-1.10305	0.061	0.368	0
PARP15	0	0.412463	0.365	0.12	0
PARP14	0	0.594485	0.68	0.434	0
MBD4	0	0.660911	0.664	0.347	0
PLXND1	0	-0.215279	0.009	0.146	0
NUDT16	0	-0.235677	0.056	0.202	0
ATP1B3	0	-0.342104	0.162	0.357	0
PLSCR1	0	-0.393144	0.106	0.291	0
P2RY13	0	-0.351702	0.01	0.184	0
RAP2B	0	-0.443852	0.158	0.408	0
SEC62	0	0.62857	0.853	0.666	0
GPR160	0	0.170319	0.193	0.09	0
RPL22L1	0	0.501221	0.667	0.458	0
TNIK	0	-0.275797	0.034	0.191	0
FNDC3B	0	-0.289587	0.033	0.209	0
TNFSF10	0	-0.683104	0.134	0.389	0
EIF4A2	0	0.298713	0.855	0.763	0
ST6GAL1	0	0.385303	0.449	0.218	0
CCDC50	0	0.67181	0.51	0.148	0
RPL35A	0	0.278767	0.999	1	0
SPON2	0	-0.69939	0.027	0.168	0
C4orf48	0	-0.318611	0.224	0.398	0
LYAR	0	-0.555236	0.145	0.367	0
WDR1	0	-0.311606	0.236	0.413	0
FBXL5	0	-0.472403	0.207	0.421	0
FAM200B	0	-0.268599	0.168	0.33	0
BST1	0	-0.394562	0.012	0.208	0
FGFBP2	0	-1.27017	0.039	0.215	0
TAPT1	0	0.347217	0.283	0.109	0
LAP3	0	-0.371488	0.146	0.311	0
SEL1L3	0	0.794601	0.521	0.084	0
RBPJ	0	-0.326795	0.223	0.4	0
KLF3	0	-0.350558	0.339	0.545	0
TLR10	0	0.535387	0.325	0.012	0
TMEM156	0	0.696923	0.463	0.077	0
RPL9	0	0.392748	0.999	1	0
SMIM14	0	0.593283	0.483	0.222	0
RHOH	0	0.376958	0.474	0.253	0
RBM47	0	-0.238086	0.047	0.179	0
ATP10D	0	0.158025	0.186	0.087	0
TXK	0	-0.467015	0.019	0.244	0
IGFBP7	0	-0.321019	0.009	0.17	0
STAP1	0	0.434242	0.292	0.013	0
JCHAIN	0	2.76495	0.444	0.067	0
NAAA	0	-0.363308	0.144	0.328	0
HNRNPDL	0	0.298723	0.906	0.853	0
PLAC8	0	0.286577	0.803	0.641	0
WDFY3	0	-0.174884	0.005	0.115	0
ARHGAP24	0	0.787117	0.522	0.088	0
PPM1K	0	0.590074	0.557	0.238	0
GPRIN3	0	-0.284031	0.034	0.2	0
CCSER1	0	0.201268	0.136	0.011	0
DAPP1	0	0.326676	0.436	0.22	0
H2AFZ	0	-0.320984	0.483	0.653	0
PPP3CA	0	0.349968	0.5	0.322	0
BANK1	0	2.40554	0.925	0.029	0
LEF1	0	-0.55233	0.045	0.272	0
RPL34	0	0.337395	1	1	0
TIFA	0	0.208248	0.22	0.088	0
CAMK2D	0	0.359049	0.374	0.191	0
ANXA5	0	-0.779488	0.372	0.553	0
MGST2	0	-0.23559	0.015	0.165	0
TBC1D9	0	0.243237	0.254	0.122	0
AC096733.2	0	0.182752	0.139	0.018	0
INPP4B	0	-0.280903	0.023	0.168	0
RPS3A	0	0.275759	0.999	1	0
TMEM154	0	0.368906	0.536	0.311	0
TLR2	0	-0.472318	0.019	0.231	0
FAM198B	0	-0.319924	0.011	0.178	0
FNIP2	0	-0.199094	0.007	0.132	0
MARCH1	0	0.895639	0.771	0.292	0
SAP30	0	-0.219421	0.043	0.175	0
ACSL1	0	-0.454106	0.042	0.188	0
OTULINL	0	-0.360175	0.013	0.241	0
BASP1	0	0.504808	0.487	0.168	0
IL7R	0	-2.07598	0.25	0.552	0
FYB1	0	-1.90404	0.274	0.934	0
PTGER4	0	-0.298241	0.099	0.247	0
RPL37	0	0.386387	1	1	0
PARP8	0	-0.337422	0.194	0.377	0
SNX18	0	-0.389471	0.079	0.251	0
GZMA	0	-1.58857	0.077	0.325	0
IL6ST	0	-0.389028	0.075	0.285	0
GAPT	0	0.485374	0.463	0.173	0
SGTB	0	-0.241178	0.06	0.215	0
CD180	0	0.285329	0.212	0.036	0
PIK3R1	0	-0.6642	0.349	0.551	0
NAIP	0	-0.443634	0.118	0.3	0
HEXB	0	-0.284734	0.067	0.237	0
IQGAP2	0	-0.840356	0.124	0.545	0
SERINC5	0	-0.36043	0.05	0.268	0
RPS23	0	0.696295	1	1	0
TMEM167A	0	-0.34986	0.212	0.391	0
VCAN	0	-2.37279	0.18	0.428	0
MEF2C	0	1.51767	0.88	0.272	0
MCTP1	0	-0.273359	0.016	0.174	0
GLRX	0	-0.678771	0.281	0.606	0
CAST	0	-0.452469	0.727	0.811	0
CAMK4	0	-0.407415	0.048	0.246	0
DMXL1	0	0.304539	0.372	0.189	0
SNX2	0	0.770407	0.756	0.382	0
CSNK1G3	0	0.466656	0.496	0.228	0
MARCH3	0	0.180221	0.135	0.016	0
HINT1	0	0.245588	0.961	0.896	0
IRF1	0	-0.66122	0.519	0.66	0
UQCRQ	0	-0.266517	0.411	0.57	0
TCF7	0	-0.77065	0.18	0.435	0
H2AFY	0	-0.64627	0.356	0.582	0
TGFBI	0	-0.605118	0.028	0.287	0
EGR1	0	-0.627685	0.064	0.208	0
MZB1	0	1.05102	0.345	0.024	0
TMEM173	0	-0.399245	0.021	0.282	0
CXXC5	0	0.752353	0.608	0.184	0
HBEGF	0	-0.247818	0.009	0.111	0
CD14	0	-1.44899	0.067	0.348	0
TAF7	0	0.340926	0.657	0.477	0
DIAPH1	0	-0.46198	0.281	0.523	0
NDFIP1	0	-0.495025	0.22	0.512	0
ARHGAP26	0	-0.527538	0.053	0.335	0
CSF1R	0	-0.451809	0.016	0.222	0
CD74	0	2.13902	0.999	0.761	0
HAVCR2	0	-0.20743	0.007	0.133	0
ITK	0	-0.332741	0.022	0.214	0
ADAM19	0	0.416084	0.33	0.064	0
EBF1	0	0.605901	0.364	0.002	0
LCP2	0	-0.618623	0.072	0.446	0
NPM1	0	0.225729	0.983	0.933	0
STK10	0	-0.379734	0.294	0.5	0
HRH2	0	-0.357174	0.011	0.214	0
HK3	0	-0.192073	0.012	0.134	0
PRELID1	0	-0.59513	0.547	0.716	0
CANX	0	-0.348941	0.367	0.554	0
RNF130	0	-0.816141	0.122	0.415	0
MGAT1	0	-0.399921	0.149	0.365	0
RACK1	0	0.439767	0.999	0.999	0
IRF4	0	0.143588	0.139	0.048	0
SERPINB1	0	-0.713768	0.413	0.639	0
SERPINB6	0	-0.262358	0.236	0.395	0
NQO2	0	-0.23329	0.059	0.207	0
F13A1	0	-0.467716	0.015	0.16	0
LY86	0	0.37359	0.549	0.269	0
TMEM170B	0	-0.308206	0.021	0.188	0
PHACTR1	0	0.21111	0.28	0.142	0
ATXN1	0	-0.216538	0.067	0.208	0
TPMT	0	-0.189549	0.04	0.164	0
RNF144B	0	-0.342538	0.063	0.196	0
RIPOR2	0	0.353477	0.902	0.819	0
TRIM38	0	0.467799	0.676	0.462	0
HIST1H4C	0	0.339962	0.606	0.445	0
BTN2A2	0	0.185287	0.197	0.081	0
HLA-A	0	-0.486916	0.998	0.999	0
PPP1R18	0	-0.309576	0.282	0.451	0
IER3	0	-1.05566	0.067	0.295	0
HLA-C	0	-0.522535	0.997	0.999	0
HLA-B	0	-0.319197	1	0.999	0
LTB	0	1.1919	0.963	0.632	0
LST1	0	-1.69289	0.307	0.54	0
AIF1	0	-2.1783	0.271	0.615	0
DDAH2	0	0.239963	0.303	0.161	0
HSPA1A	0	-0.278978	0.044	0.207	0
C6orf48	0	0.33808	0.753	0.597	0
HLA-DRA	0	1.85233	0.981	0.599	0
HLA-DRB5	0	0.869517	0.873	0.356	0
HLA-DRB1	0	1.38154	0.977	0.54	0
HLA-DQA1	0	1.62447	0.926	0.196	0
HLA-DQB1	0	1.55191	0.962	0.393	0
HLA-DOB	0	0.80619	0.508	0.011	0
HLA-DMB	0	1.08552	0.831	0.292	0
HLA-DMA	0	0.896242	0.826	0.323	0
HLA-DOA	0	0.378072	0.28	0.037	0
HLA-DPA1	0	1.28608	0.98	0.551	0
HLA-DPB1	0	1.64769	0.977	0.577	0
RPS18	0	0.55131	1	1	0
RPS10	0	0.378101	0.997	0.996	0
RPL10A	0	0.569874	0.999	0.997	0
FKBP5	0	-0.50284	0.109	0.404	0
STK38	0	-0.287591	0.21	0.379	0
CDKN1A	0	-0.438903	0.056	0.215	0
CPNE5	0	0.542002	0.314	0.016	0
FGD2	0	0.270881	0.371	0.184	0
PIM1	0	-0.394105	0.067	0.285	0
TREM1	0	-0.277154	0.01	0.152	0
ZNF318	0	0.332799	0.304	0.123	0
HSP90AB1	0	0.472404	0.953	0.878	0
ELOVL5	0	0.269418	0.414	0.263	0
KHDRBS2	0	0.193104	0.129	0.004	0
COL19A1	0	0.447826	0.265	0.001	0
OGFRL1	0	-0.45496	0.183	0.347	0
EEF1A1	0	0.242527	1	1	0
NT5E	0	0.261945	0.181	0.023	0
RNGTT	0	0.268566	0.257	0.134	0
UBE2J1	0	0.433468	0.507	0.318	0
BACH2	0	0.53292	0.363	0.083	0
PNISR	0	0.546288	0.963	0.895	0
PRDM1	0	-0.378604	0.091	0.272	0
QRSL1	0	0.501085	0.389	0.089	0
CD24	0	0.747948	0.403	0.003	0
SNX3	0	0.386323	0.751	0.582	0
FYN	0	-0.784751	0.2	0.602	0
CALHM6	0	0.226699	0.312	0.156	0
THEMIS	0	-0.212808	0.014	0.135	0
PTPRK	0	0.145122	0.098	0.004	0
SAMD3	0	-0.585208	0.04	0.278	0
EPB41L2	0	0.230462	0.216	0.082	0
STX7	0	0.976774	0.722	0.289	0
RPS12	0	0.24298	1	1	0
SGK1	0	-0.57511	0.058	0.214	0
IFNGR1	0	-0.424443	0.199	0.378	0
TNFAIP3	0	-1.34354	0.19	0.51	0
ABRACL	0	-0.481577	0.258	0.548	0
PHACTR2	0	-0.450458	0.082	0.323	0
STX11	0	-0.41117	0.029	0.237	0
RAB32	0	-0.549517	0.02	0.275	0
PLEKHG1	0	0.318923	0.206	0.004	0
IPCEF1	0	-0.37969	0.021	0.25	0
ARID1B	0	0.38025	0.656	0.485	0
DYNLT1	0	-0.449163	0.212	0.475	0
SYTL3	0	-0.39563	0.026	0.226	0
EZR	0	1.06529	0.847	0.488	0
SOD2	0	-1.24931	0.234	0.447	0
IGF2R	0	-0.343415	0.1	0.286	0
QKI	0	-0.460206	0.321	0.492	0
CCR6	0	0.213956	0.178	0.039	0
ADAP1	0	-0.201758	0.033	0.167	0
TTYH3	0	-0.221746	0.022	0.161	0
ACTB	0	-1.02697	0.994	0.998	0
RAC1	0	-0.666658	0.511	0.704	0
NDUFA4	0	-0.263061	0.767	0.858	0
TSPAN13	0	0.55319	0.353	0.011	0
AHR	0	-0.330316	0.042	0.197	0
HDAC9	0	0.22244	0.256	0.117	0
CDCA7L	0	0.655048	0.436	0.048	0
MPP6	0	0.16134	0.139	0.057	0
CREB5	0	-0.337928	0.014	0.184	0
CPVL	0	-1.04362	0.036	0.338	0
NT5C3A	0	0.203409	0.414	0.265	0
RP9	0	0.22469	0.249	0.122	0
AOAH	0	-0.675402	0.027	0.363	0
TRGC2	0	-0.375034	0.024	0.142	0
TRG-AS1	0	-0.242783	0.034	0.166	0
CDK13	0	0.403629	0.573	0.412	0
STK17A	0	0.453774	0.702	0.466	0
BLVRA	0	-0.40155	0.05	0.271	0
MYO1G	0	-0.367643	0.37	0.52	0
UPP1	0	-0.54517	0.045	0.372	0
SEC61G	0	-0.224098	0.437	0.606	0
ZNF107	0	0.294818	0.26	0.09	0
ZNF92	0	0.369866	0.344	0.13	0
LAT2	0	0.250995	0.402	0.233	0
NCF1	0	0.364392	0.774	0.412	0
FGL2	0	-1.52263	0.126	0.45	0
PTPN12	0	-0.371471	0.17	0.337	0
PHTF2	0	0.210959	0.278	0.149	0
CD36	0	-0.862945	0.032	0.306	0
TMEM243	0	0.345883	0.521	0.32	0
ABCB4	0	0.246432	0.16	0.003	0
CDK14	0	0.356363	0.243	0.02	0
SEM1	0	-0.260207	0.363	0.52	0
BRI3	0	-1.11282	0.384	0.628	0
ARPC1B	0	-0.602327	0.71	0.835	0
LAMTOR4	0	-0.308161	0.658	0.772	0
STAG3	0	0.285763	0.147	0.016	0
PILRA	0	-0.646268	0.032	0.297	0
GNB2	0	-0.337319	0.349	0.512	0
CUX1	0	-0.306197	0.193	0.344	0
ORAI2	0	0.685125	0.596	0.223	0
SYPL1	0	0.53068	0.532	0.231	0
NAMPT	0	-1.45268	0.22	0.446	0
CAPZA2	0	-0.349068	0.315	0.468	0
FAM3C	0	0.479391	0.384	0.121	0
TSPAN33	0	0.283186	0.259	0.05	0
MTPN	0	0.530445	0.887	0.706	0
TBXAS1	0	-0.390409	0.044	0.251	0
NDUFB2	0	-0.329949	0.531	0.687	0
TRBC1	0	-1.25083	0.094	0.412	0
GSTK1	0	-0.416079	0.482	0.708	0
ZYX	0	-0.652177	0.081	0.42	0
CNTNAP2	0	0.344798	0.171	0.002	0
ZNF467	0	-0.263838	0.013	0.172	0
GIMAP8	0	-0.255632	0.012	0.17	0
GIMAP7	0	-1.33913	0.134	0.67	0
GIMAP4	0	-1.23094	0.116	0.721	0
GIMAP6	0	-0.259593	0.017	0.185	0
GIMAP2	0	-0.4517	0.092	0.373	0
GIMAP1	0	-0.752019	0.066	0.499	0
TMEM176B	0	-0.550409	0.021	0.209	0
TMEM176A	0	-0.287001	0.011	0.145	0
SMARCD3	0	-0.173825	0.009	0.119	0
DNAJB6	0	-0.311566	0.344	0.506	0
ESYT2	0	-0.230719	0.077	0.224	0
CSF2RA	0	-0.293438	0.006	0.174	0
CD99	0	-0.629823	0.435	0.662	0
TLR8	0	-0.252309	0.008	0.152	0
TMSB4X	0	-0.723108	0.999	1	0
OFD1	0	0.288606	0.493	0.301	0
AP1S2	0	-0.999293	0.377	0.531	0
SH3KBP1	0	-0.384187	0.399	0.605	0
ATP6AP2	0	-0.464369	0.325	0.559	0
SLC9A7	0	0.20266	0.157	0.024	0
TIMP1	0	-1.08489	0.084	0.512	0
CFP	0	-0.827287	0.036	0.349	0
WAS	0	-0.314857	0.401	0.553	0
AL445472.1	0	0.212855	0.162	0.022	0
MSN	0	-0.56207	0.679	0.824	0
NHSL2	0	-0.222447	0.021	0.158	0
RPS4X	0	0.431911	1	1	0
COX7B	0	-0.305594	0.555	0.708	0
PGK1	0	-0.380657	0.476	0.64	0
CYSLTR1	0	0.225302	0.319	0.172	0
P2RY10	0	0.524063	0.425	0.097	0
ITM2A	0	-0.417744	0.104	0.297	0
BTK	0	0.422741	0.465	0.187	0
TSC22D3	0	1.3016	0.944	0.753	0
RPL39	0	0.452051	1	1	0
LAMP2	0	-0.354967	0.141	0.338	0
SH2D1A	0	-0.280615	0.022	0.176	0
FLNA	0	-0.831672	0.417	0.709	0
RPL10	0	0.345438	1	1	0
ATP6AP1	0	-0.232592	0.113	0.261	0
G6PD	0	-0.23032	0.095	0.239	0
MPP1	0	-0.33387	0.027	0.194	0
AGPAT5	0	0.279634	0.259	0.089	0
BLK	0	1.00825	0.584	0.013	0
CTSB	0	-0.745266	0.124	0.406	0
ASAH1	0	-0.754835	0.352	0.513	0
ATP6V1B2	0	-0.338067	0.08	0.263	0
DOK2	0	-0.718735	0.074	0.459	0
ADAM28	0	1.11811	0.624	0.05	0
DOCK5	0	-0.287128	0.009	0.182	0
BNIP3L	0	-0.361988	0.245	0.415	0
DPYSL2	0	-0.387223	0.128	0.312	0
PNOC	0	0.488947	0.319	0.011	0
SARAF	0	-0.458827	0.808	0.891	0
LEPROTL1	0	-0.898652	0.168	0.581	0
PLPP5	0	1.11709	0.579	0.09	0
NSD3	0	0.443141	0.753	0.562	0
PLEKHA2	0	0.568827	0.524	0.248	0
AC108863.1	0	0.304831	0.269	0.081	0
GOLGA7	0	-0.267309	0.132	0.312	0
CEBPD	0	-1.54078	0.103	0.449	0
TCEA1	0	0.424685	0.756	0.599	0
RPS20	0	0.529918	0.999	1	0
SDCBP	0	-0.702396	0.296	0.552	0
CHD7	0	0.551521	0.452	0.118	0
PDE7A	0	0.245083	0.395	0.245	0
MYBL1	0	-0.579187	0.048	0.246	0
SGK3	0	-0.251663	0.085	0.239	0
RPL7	0	0.233224	0.998	1	0
TPD52	0	0.762045	0.551	0.089	0
PAG1	0	-0.327157	0.154	0.338	0
E2F5	0	0.306005	0.212	0.015	0
TP53INP1	0	0.548451	0.391	0.126	0
PLEKHF2	0	0.44412	0.457	0.191	0
CPQ	0	-0.30306	0.06	0.254	0
RPL30	0	0.342669	1	1	0
KLF10	0	-0.58699	0.126	0.334	0
PKHD1L1	0	0.145196	0.097	0.002	0
MTSS1	0	0.448313	0.48	0.202	0
LINC00861	0	-0.624416	0.04	0.341	0
MYC	0	0.275246	0.292	0.148	0
TMEM71	0	-0.236695	0.052	0.207	0
SLA	0	-0.296219	0.148	0.321	0
NAPRT	0	-0.250265	0.079	0.235	0
EEF1D	0	0.300196	0.994	0.989	0
GRINA	0	-0.318345	0.136	0.277	0
RPL8	0	0.716145	1	1	0
ZDHHC21	0	0.333115	0.277	0.087	0
CNTLN	0	-0.169415	0.013	0.117	0
PLIN2	0	-0.271682	0.09	0.252	0
RPS6	0	0.385194	1	1	0
MLLT3	0	-0.217321	0.041	0.165	0
HACD4	0	-0.347314	0.125	0.325	0
C9orf72	0	-0.294314	0.14	0.282	0
AQP3	0	-0.216878	0.04	0.166	0
CD72	0	0.595583	0.346	0.021	0
TLN1	0	-0.600896	0.64	0.772	0
GLIPR2	0	-0.588314	0.103	0.416	0
CLTA	0	-0.341827	0.334	0.509	0
PAX5	0	1.05318	0.597	0.004	0
AL161781.2	0	0.19326	0.12	0.001	0
EBLN3P	0	0.578671	0.61	0.302	0
ZCCHC7	0	0.682079	0.567	0.22	0
ZFAND5	0	-0.51383	0.263	0.438	0
ALDH1A1	0	-0.215521	0.009	0.112	0
ANXA1	0	-1.75449	0.232	0.798	0
GNAQ	0	-0.530005	0.027	0.318	0
TLE4	0	-0.282712	0.311	0.476	0
TLE1	0	0.37047	0.271	0.047	0
AGTPBP1	0	-0.394611	0.121	0.342	0
DAPK1	0	-0.192041	0.007	0.128	0
SEMA4D	0	-0.401533	0.157	0.393	0
SYK	0	0.272635	0.458	0.274	0
NFIL3	0	-0.218431	0.043	0.167	0
CARD19	0	-0.341694	0.081	0.273	0
NINJ1	0	-0.778148	0.065	0.353	0
FBP1	0	-0.297053	0.031	0.193	0
SEC61B	0	-0.225809	0.531	0.694	0
KLF4	0	-0.356178	0.02	0.198	0
TXN	0	-0.461863	0.278	0.524	0
SLC31A2	0	-0.294298	0.012	0.175	0
FKBP15	0	-0.259047	0.103	0.251	0
TLR4	0	-0.323344	0.017	0.188	0
MEGF9	0	-0.545184	0.077	0.301	0
STOM	0	-0.356693	0.03	0.229	0
STRBP	0	0.950557	0.609	0.087	0
RPL35	0	0.530732	0.999	1	0
HSPA5	0	-0.223539	0.347	0.514	0
RPL12	0	0.542685	0.999	1	0
IER5L	0	-0.185049	0.009	0.116	0
NUP214	0	-0.490395	0.182	0.383	0
RPL7A	0	0.461129	1	1	0
SURF4	0	-0.202337	0.089	0.227	0
RXRA	0	-0.49007	0.028	0.274	0
FCN1	0	-2.39459	0.206	0.484	0
NACC2	0	-0.230464	0.01	0.156	0
QSOX2	0	0.144584	0.123	0.029	0
SNHG7	0	0.603965	0.641	0.345	0
PAXX	0	-0.350835	0.272	0.448	0
CLIC3	0	-0.561206	0.029	0.166	0
IFITM2	0	-0.940767	0.661	0.851	0
IFITM1	0	-0.302903	0.056	0.229	0
IFITM3	0	-1.2022	0.082	0.38	0
SIGIRR	0	-0.364078	0.195	0.412	0
RNH1	0	-0.370942	0.319	0.492	0
TALDO1	0	-0.737813	0.389	0.584	0
RPLP2	0	0.483973	1	1	0
CD151	0	-0.206407	0.031	0.149	0
POLR2L	0	-0.391185	0.439	0.645	0
CTSD	0	-1.0731	0.128	0.542	0
ASCL2	0	-0.252251	0.021	0.159	0
TSPAN32	0	-0.236311	0.046	0.201	0
CD81	0	0.451799	0.757	0.491	0
RHOG	0	-0.527179	0.274	0.523	0
TPP1	0	-0.340235	0.236	0.386	0
RIC3	0	0.325561	0.306	0.095	0
RPL27A	0	0.439358	1	1	0
WEE1	0	0.179109	0.13	0.027	0
SWAP70	0	1.20285	0.746	0.14	0
MICAL2	0	-0.19596	0.007	0.132	0
FAR1	0	-0.25435	0.107	0.254	0
RRAS2	0	0.301453	0.264	0.063	0
PDE3B	0	-0.359816	0.054	0.251	0
RPS13	0	0.243548	0.999	1	0
NUCB2	0	-0.60565	0.093	0.4	0
LDHA	0	-0.343074	0.426	0.613	0
LMO2	0	-0.380635	0.103	0.267	0
CD44	0	-0.753165	0.547	0.756	0
CD82	0	0.512691	0.402	0.135	0
DGKZ	0	-0.56066	0.136	0.467	0
FAM111B	0	0.172498	0.092	0.005	0
MPEG1	0	-0.788942	0.197	0.364	0
MS4A6A	0	-1.2058	0.056	0.351	0
MS4A7	0	-0.760594	0.117	0.277	0
MS4A1	0	3.19938	0.965	0.032	0
CD6	0	-0.319849	0.033	0.214	0
CYB561A3	0	0.643905	0.526	0.158	0
FADS3	0	0.223378	0.168	0.023	0
BEST1	0	-0.236614	0.04	0.175	0
AHNAK	0	-0.675409	0.584	0.743	0
SLC3A2	0	-0.23758	0.161	0.316	0
RARRES3	0	-0.813601	0.251	0.592	0
PLA2G16	0	-0.216616	0.034	0.165	0
RTN3	0	-0.555733	0.119	0.388	0
COX8A	0	-0.457927	0.586	0.778	0
FERMT3	0	-0.465289	0.25	0.465	0
VEGFB	0	0.312409	0.352	0.149	0
RASGRP2	0	0.323615	0.57	0.401	0
SF1	0	0.452673	0.865	0.75	0
FAU	0	0.48237	1	1	0
SYVN1	0	0.164174	0.187	0.08	0
NEAT1	0	-1.96374	0.834	0.93	0
FAM89B	0	-0.245237	0.19	0.348	0
EHBP1L1	0	-0.312543	0.167	0.331	0
CFL1	0	-0.523412	0.952	0.981	0
CTSW	0	-1.03474	0.04	0.314	0
ANKRD13D	0	-0.31509	0.229	0.404	0
CORO1B	0	-0.288985	0.134	0.306	0
GSTP1	0	-0.859421	0.548	0.71	0
ALDH3B1	0	-0.219065	0.009	0.145	0
TCIRG1	0	-0.293607	0.15	0.313	0
ARAP1	0	-0.238158	0.089	0.232	0
FCHSD2	0	0.605505	0.503	0.172	0
KCNE3	0	-0.309916	0.011	0.184	0
ARRB1	0	-0.242594	0.009	0.164	0
RPS3	0	0.194	0.999	1	0
UVRAG	0	0.540585	0.559	0.253	0
ACER3	0	-0.1975	0.045	0.166	0
PAK1	0	-0.401389	0.069	0.273	0
RAB30	0	0.510889	0.347	0.032	0
SYTL2	0	-0.238884	0.011	0.132	0
PICALM	0	-0.389598	0.139	0.338	0
CTSC	0	-0.795447	0.165	0.529	0
SMCO4	0	-0.291407	0.019	0.192	0
TAF1D	0	0.509664	0.742	0.554	0
BIRC3	0	1.02323	0.731	0.308	0
TMEM123	0	-0.325945	0.516	0.671	0
CASP1	0	-0.60779	0.171	0.447	0
CARD16	0	-0.706974	0.304	0.58	0
POU2AF1	0	0.710697	0.432	0.006	0
IL18	0	-0.229334	0.017	0.137	0
IL10RA	0	-0.586835	0.264	0.544	0
JAML	0	-0.945525	0.048	0.444	0
CD3E	0	-1.40708	0.099	0.567	0
CD3D	0	-1.43538	0.143	0.546	0
CD3G	0	-1.35116	0.076	0.503	0
ATP5MG	0	-0.223065	0.93	0.97	0
CXCR5	0	0.308077	0.209	0.013	0
BCL9L	0	-0.272432	0.11	0.271	0
RPS25	0	0.366652	0.999	1	0
SORL1	0	-0.623931	0.178	0.525	0
NRGN	0	-0.97577	0.047	0.234	0
PFKFB3	0	-0.320399	0.032	0.158	0
PRKCQ	0	-0.191789	0.012	0.129	0
GATA3	0	-0.232311	0.03	0.154	0
USP6NL	0	0.364378	0.285	0.053	0
UPF2	0	0.323961	0.577	0.413	0
DHTKD1	0	0.142429	0.161	0.071	0
CAMK1D	0	0.330011	0.365	0.17	0
VIM	0	-1.21831	0.904	0.972	0
PLXDC2	0	-0.582024	0.016	0.274	0
MSRB2	0	-0.226466	0.042	0.182	0
MPP7	0	-0.191194	0.027	0.147	0
SVIL	0	-0.258508	0.024	0.187	0
ITGB1	0	-0.251128	0.394	0.611	0
CSGALNACT2	0	-0.32586	0.164	0.348	0
RASSF4	0	-0.419306	0.019	0.248	0
NCOA4	0	-0.660524	0.208	0.448	0
WDFY4	0	0.411522	0.333	0.067	0
UBE2D1	0	-0.315438	0.144	0.291	0
ARID5B	0	0.743748	0.617	0.269	0
JMJD1C	0	0.354475	0.639	0.485	0
SRGN	0	-2.35862	0.458	0.859	0
PRF1	0	-1.28557	0.032	0.257	0
VSIR	0	-1.03139	0.133	0.555	0
PSAP	0	-1.60994	0.478	0.649	0
SPOCK2	0	-0.413626	0.226	0.375	0
ANAPC16	0	0.389094	0.829	0.68	0
DDIT4	0	-0.543224	0.302	0.506	0
VCL	0	-0.434725	0.154	0.324	0
ADK	0	0.603461	0.482	0.185	0
TSPAN14	0	-0.481902	0.107	0.398	0
KIF20B	0	0.210185	0.226	0.11	0
HHEX	0	0.426666	0.419	0.152	0
MYOF	0	-0.178876	0.007	0.11	0
NOC3L	0	0.232653	0.268	0.131	0
PDLIM1	0	0.765	0.553	0.056	0
BLNK	0	0.62848	0.421	0.016	0
FRAT2	0	-0.204345	0.069	0.199	0
PGAM1	0	-0.38235	0.281	0.484	0
BLOC1S2	0	0.367532	0.495	0.299	0
TRIM8	0	-0.304711	0.216	0.367	0
ATP5MD	0	-0.268873	0.565	0.71	0
GSTO1	0	-0.499519	0.271	0.507	0
TCF7L2	0	-0.348772	0.013	0.161	0
SHTN1	0	-0.368482	0.011	0.198	0
FAM45A	0	-0.315965	0.075	0.264	0
PRDX3	0	-0.242795	0.134	0.286	0
RGS10	0	-0.856185	0.197	0.583	0
CTBP2	0	-0.371178	0.02	0.234	0
PTPRE	0	-0.96688	0.094	0.456	0
TNFRSF1A	0	-0.368074	0.013	0.244	0
LTBR	0	-0.218049	0.009	0.147	0
GAPDH	0	-0.971164	0.845	0.95	0
CD4	0	-0.658456	0.025	0.371	0
TPI1	0	-0.451722	0.443	0.653	0
CD163	0	-0.337465	0.008	0.175	0
C3AR1	0	-0.240792	0.007	0.137	0
CLEC4A	0	-0.336897	0.056	0.229	0
CLEC4E	0	-0.455286	0.016	0.198	0
M6PR	0	-0.329121	0.327	0.508	0
KLRG1	0	-0.296931	0.027	0.146	0
KLRB1	0	-1.23995	0.132	0.309	0
CLEC2D	0	0.396988	0.682	0.488	0
CLECL1	0	0.361954	0.217	0.029	0
CD69	0	0.453406	0.599	0.421	0
KLRF1	0	-0.638324	0.026	0.16	0
CLEC2B	0	-0.373865	0.363	0.563	0
CLEC12A	0	-0.92967	0.037	0.337	0
CLEC7A	0	-0.951287	0.051	0.357	0
GABARAPL1	0	-0.372598	0.031	0.245	0
KLRD1	0	-1.13904	0.05	0.247	0
ATF7IP	0	0.517306	0.616	0.435	0
PLBD1	0	-0.742131	0.029	0.279	0
H2AFJ	0	-0.383505	0.145	0.359	0
MGST1	0	-0.356321	0.011	0.19	0
LDHB	0	-0.724358	0.563	0.679	0
LRMP	0	0.327955	0.37	0.21	0
BHLHE41	0	0.180383	0.103	0.001	0
SSPN	0	0.335642	0.151	0.001	0
SINHCAF	0	0.259723	0.399	0.252	0
DENND5B	0	0.275839	0.176	0.005	0
LINC02422	0	0.195591	0.133	0.006	0
BICD1	0	0.153812	0.15	0.05	0
FGD4	0	-0.256046	0.028	0.174	0
NELL2	0	-0.204316	0.012	0.116	0
SLC38A1	0	0.24681	0.525	0.352	0
TMBIM6	0	-0.331621	0.66	0.794	0
BIN2	0	-0.669252	0.36	0.675	0
NR4A1	0	-0.43663	0.076	0.222	0
NFE2	0	-0.199415	0.006	0.116	0
ZNF385A	0	-0.351591	0.045	0.23	0
ITGA5	0	-0.21674	0.011	0.153	0
CD63	0	-0.859632	0.303	0.615	0
RPL41	0	0.475144	1	1	0
MYL6	0	-0.629822	0.955	0.977	0
LRP1	0	-0.613353	0.023	0.283	0
SHMT2	0	0.273195	0.305	0.132	0
MARCH9	0	0.303726	0.359	0.166	0
GNS	0	-0.394544	0.043	0.259	0
IRAK3	0	-0.628101	0.045	0.289	0
RAP1B	0	-0.745438	0.612	0.823	0
LYZ	0	-3.67439	0.679	0.778	0
AC020656.1	0	-1.12673	0.074	0.31	0
TMEM19	0	0.184866	0.205	0.085	0
GLIPR1	0	-0.456668	0.398	0.521	0
NAP1L1	0	0.228122	0.946	0.904	0
PAWR	0	0.428667	0.288	0.013	0
DUSP6	0	-0.579057	0.039	0.224	0
ATP2B1	0	0.356629	0.666	0.463	0
BTG1	0	1.06641	0.981	0.972	0
AC025164.1	0	0.528697	0.465	0.183	0
LINC02397	0	0.810376	0.452	0.003	0
CHPT1	0	0.390353	0.415	0.185	0
C12orf42	0	0.167583	0.122	0.012	0
PWP1	0	0.245928	0.343	0.193	0
PRDM4	0	0.196725	0.187	0.069	0
ISCU	0	0.345967	0.677	0.519	0
SELPLG	0	-0.673369	0.049	0.448	0
TCTN1	0	0.142462	0.107	0.019	0
HVCN1	0	0.874353	0.617	0.177	0
SH2B3	0	-0.26247	0.065	0.218	0
ALDH2	0	-0.592049	0.059	0.288	0
RPLP0	0	0.507926	0.999	0.991	0
PXN	0	-0.363625	0.033	0.265	0
CAMKK2	0	-0.246771	0.049	0.194	0
BCL7A	0	0.772655	0.428	0.037	0
HIP1R	0	0.300011	0.229	0.036	0
RILPL2	0	-0.374871	0.246	0.398	0
GLT1D1	0	-0.164534	0.005	0.108	0
SPATA13	0	-0.354183	0.043	0.266	0
RPL21	0	0.414659	1	1	0
FRY	0	-0.178087	0.02	0.132	0
RGCC	0	-0.260529	0.032	0.168	0
LCP1	0	-0.88567	0.769	0.887	0
RUBCNL	0	0.335201	0.237	0.017	0
ITM2B	0	-0.950324	0.831	0.984	0
RB1	0	0.314332	0.424	0.249	0
LPAR6	0	-0.3609	0.024	0.235	0
RCBTB2	0	-0.316196	0.027	0.223	0
RNASEH2B	0	0.360281	0.525	0.339	0
PCDH9	0	0.617152	0.264	0.006	0
KCTD12	0	-0.706852	0.034	0.296	0
MYCBP2	0	0.439175	0.819	0.677	0
GPR18	0	0.203326	0.171	0.044	0
ARGLU1	0	0.316129	0.876	0.809	0
TNFSF13B	0	-0.816238	0.056	0.351	0
IRS2	0	-0.332729	0.093	0.238	0
LAMP1	0	-0.263159	0.229	0.385	0
GAS6-AS1	0	0.197378	0.166	0.043	0
RNASE2	0	-0.26585	0.006	0.133	0
ARHGEF40	0	-0.199733	0.007	0.125	0
TRDC	0	-0.609871	0.032	0.149	0
TRAC	0	-1.17524	0.112	0.475	0
SLC7A7	0	-0.454278	0.084	0.273	0
PSME2	0	-0.407322	0.511	0.676	0
LTB4R	0	-0.205679	0.025	0.157	0
GZMH	0	-1.10459	0.051	0.215	0
GZMB	0	-1.49727	0.068	0.238	0
COCH	0	0.238794	0.109	0.005	0
NFKBIA	0	-1.84107	0.659	0.711	0
PNN	0	0.447769	0.854	0.736	0
MIS18BP1	0	0.311603	0.637	0.466	0
RPS29	0	0.416921	1	1	0
SAV1	0	0.310674	0.261	0.066	0
PYGL	0	-0.337284	0.012	0.193	0
GNG2	0	-0.392493	0.164	0.36	0
PTGER2	0	-0.425824	0.029	0.27	0
GCH1	0	-0.245516	0.07	0.206	0
LGALS3	0	-1.02056	0.104	0.43	0
DHRS7	0	-0.374135	0.247	0.446	0
PRKCH	0	-0.476461	0.047	0.3	0
SYNE2	0	-0.930193	0.299	0.487	0
FUT8	0	0.184953	0.203	0.088	0
ACTN1	0	-0.431759	0.018	0.266	0
FOS	0	-2.11061	0.413	0.577	0
JDP2	0	-0.261204	0.039	0.173	0
TMED8	0	0.229518	0.234	0.089	0
CALM1	0	-0.634846	0.93	0.961	0
TC2N	0	-0.344577	0.054	0.24	0
NDUFB1	0	-0.322615	0.477	0.638	0
SLC24A4	0	-0.295068	0.009	0.173	0
RIN3	0	-0.308442	0.163	0.345	0
SERPINA1	0	-1.31975	0.06	0.379	0
TCL1A	0	1.94274	0.542	0.013	0
AL139020.1	0	0.309481	0.141	0.001	0
BCL11B	0	-0.63323	0.052	0.355	0
WARS	0	-0.411235	0.109	0.278	0
PPP2R5C	0	-0.469098	0.506	0.639	0
TNFAIP2	0	-1.47536	0.098	0.389	0
ATP5MPL	0	-0.409585	0.652	0.806	0
PLD4	0	0.140098	0.175	0.069	0
IGHA2	0	1.32257	0.142	0.011	0
IGHG4	0	0.572694	0.083	0.004	0
IGHG2	0	1.14095	0.178	0.011	0
IGHA1	0	3.23368	0.316	0.097	0
IGHG1	0	1.88937	0.254	0.022	0
IGHG3	0	1.28991	0.256	0.014	0
IGHD	0	2.68557	0.698	0.012	0
IGHM	0	4.23024	0.814	0.086	0
FAM30A	0	0.886277	0.412	0.012	0
CYFIP1	0	-0.216218	0.033	0.165	0
APBA2	0	-0.166436	0.005	0.106	0
PLCB2	0	-0.28998	0.089	0.267	0
CCDC32	0	0.360683	0.348	0.125	0
CHP1	0	-0.271414	0.108	0.267	0
PDIA3	0	-0.359243	0.502	0.659	0
SERF2	0	-0.445094	0.982	0.993	0
B2M	0	-0.587346	1	1	0
GABPB1-AS1	0	0.77367	0.662	0.375	0
DMXL2	0	-0.694079	0.033	0.293	0
GNB5	0	0.296198	0.286	0.094	0
FAM214A	0	0.299131	0.343	0.166	0
RAB27A	0	-0.433784	0.115	0.358	0
CCPG1	0	-0.300061	0.159	0.325	0
TEX9	0	0.210173	0.107	0.004	0
LINC00926	0	1.62424	0.803	0.017	0
AQP9	0	-0.322127	0.011	0.133	0
ADAM10	0	-0.298702	0.257	0.419	0
ANXA2	0	-0.72288	0.382	0.589	0
RORA	0	-0.719153	0.088	0.382	0
SNX22	0	0.555677	0.346	0.007	0
RPL4	0	0.265593	0.996	0.991	0
RPLP1	0	0.345482	1	1	0
PKM	0	-0.511452	0.381	0.568	0
NPTN	0	-0.23798	0.119	0.263	0
C15orf39	0	-0.278368	0.035	0.201	0
NEIL1	0	0.225205	0.159	0.049	0
PSTPIP1	0	-0.307149	0.111	0.305	0
TSPAN3	0	0.397917	0.406	0.169	0
TBC1D2B	0	-0.198272	0.043	0.176	0
RPS17	0	0.252913	0.893	0.811	0
SEC11A	0	-0.392455	0.446	0.621	0
ISG20	0	0.87409	0.834	0.482	0
ABHD2	0	-0.263896	0.058	0.222	0
ANPEP	0	-0.331445	0.012	0.175	0
SEMA4B	0	0.272829	0.223	0.047	0
FES	0	-0.257494	0.03	0.186	0
SLCO3A1	0	-0.534604	0.022	0.332	0
MSRB1	0	-0.311662	0.041	0.217	0
RPS2	0	0.490335	1	1	0
ELOB	0	-0.49275	0.719	0.865	0
IL32	0	-1.76688	0.359	0.637	0
MEFV	0	-0.264562	0.008	0.163	0
ROGDI	0	-0.241622	0.036	0.183	0
CIITA	0	0.546138	0.495	0.159	0
LITAF	0	-0.484755	0.385	0.581	0
TNFRSF17	0	0.338747	0.087	0.004	0
SNX29	0	0.596235	0.519	0.204	0
CPPED1	0	-0.631071	0.06	0.319	0
RPS15A	0	0.290439	1	1	0
METTL9	0	-0.42369	0.309	0.499	0
IGSF6	0	-0.94586	0.039	0.34	0
GGA2	0	0.528948	0.455	0.147	0
PRKCB	0	0.664649	0.796	0.554	0
ARHGAP17	0	0.214796	0.269	0.135	0
IL4R	0	0.91007	0.455	0.178	0
APOBR	0	-0.352104	0.014	0.225	0
SULT1A1	0	-0.474105	0.032	0.264	0
RABEP2	0	0.227643	0.215	0.067	0
CD19	0	0.542543	0.348	0.003	0
LAT	0	-0.55278	0.041	0.343	0
SPN	0	-0.807653	0.052	0.47	0
MVP	0	-0.221116	0.128	0.276	0
ITGAL	0	-0.69235	0.151	0.493	0
PYCARD	0	-0.722975	0.332	0.552	0
ITGAM	0	-0.430967	0.07	0.283	0
ITGAX	0	-0.460945	0.063	0.29	0
ADCY7	0	-0.27018	0.096	0.267	0
CHD9	0	0.331967	0.552	0.36	0
RBL2	0	-0.314604	0.269	0.439	0
LPCAT2	0	-0.262926	0.009	0.163	0
MT2A	0	-0.997261	0.16	0.548	0
MT1X	0	-0.304375	0.053	0.248	0
HERPUD1	0	0.428121	0.579	0.432	0
ADGRG1	0	-0.420262	0.014	0.149	0
TK2	0	-0.176752	0.026	0.14	0
CKLF	0	-0.47205	0.193	0.462	0
CMTM3	0	-0.396882	0.044	0.295	0
ZNF821	0	0.141294	0.139	0.046	0
MAF	0	-0.308529	0.03	0.179	0
PLCG2	0	0.541423	0.596	0.364	0
HSBP1	0	-0.343804	0.221	0.373	0
COTL1	0	-0.989436	0.656	0.697	0
CRISPLD2	0	-0.189536	0.004	0.108	0
ZDHHC7	0	-0.236704	0.066	0.214	0
KIAA0513	0	-0.171604	0.01	0.119	0
C16orf74	0	0.352477	0.288	0.08	0
IRF8	0	0.798086	0.652	0.187	0
RNF166	0	-0.447852	0.15	0.417	0
RPL13	0	0.476876	1	1	0
RFLNB	0	-0.452649	0.028	0.287	0
SLC43A2	0	-0.388321	0.103	0.252	0
MIR22HG	0	-0.22272	0.026	0.159	0
P2RX5	0	1.05983	0.608	0.033	0
ATP2A3	0	0.259228	0.337	0.167	0
ARRB2	0	-0.792707	0.195	0.567	0
CXCL16	0	-0.232401	0.027	0.154	0
PFN1	0	-0.698799	0.941	0.982	0
RABEP1	0	0.350756	0.433	0.239	0
NUP88	0	0.292697	0.297	0.117	0
ASGR2	0	-0.203028	0.006	0.117	0
ASGR1	0	-0.444673	0.014	0.231	0
CD68	0	-0.890281	0.085	0.356	0
CHD3	0	-0.427397	0.2	0.433	0
RPL26	0	0.30758	1	1	0
GAS7	0	-0.401583	0.042	0.243	0
TNFRSF13B	0	0.680973	0.31	0.003	0
SPECC1	0	-0.274719	0.04	0.198	0
RPL23A	0	0.549882	0.999	1	0
CPD	0	-0.267657	0.031	0.193	0
ADAP2	0	-0.218559	0.046	0.17	0
EVI2A	0	-0.579198	0.164	0.461	0
SLFN5	0	-0.825968	0.112	0.5	0
SLFN12L	0	-0.273459	0.027	0.178	0
CCL5	0	-2.31926	0.344	0.463	0
CCL4	0	-2.02621	0.221	0.375	0
CCL3L1	0	-1.12496	0.072	0.201	0
RPL23	0	0.286582	0.999	0.999	0
LASP1	0	-0.254202	0.144	0.302	0
RPL19	0	0.422549	1	1	0
IKZF3	0	0.740912	0.711	0.297	0
RARA	0	-0.226729	0.081	0.217	0
RPL27	0	0.371588	0.999	0.999	0
GRN	0	-1.09621	0.263	0.444	0
FMNL1	0	-0.399419	0.466	0.643	0
ABI3	0	-0.317564	0.054	0.224	0
LUC7L3	0	0.350398	0.857	0.753	0
TOB1	0	-0.517156	0.099	0.358	0
SUPT4H1	0	-0.286011	0.268	0.423	0
VMP1	0	-0.806359	0.202	0.469	0
MAP3K3	0	-0.270962	0.132	0.288	0
LIMD2	0	0.290641	0.902	0.851	0
CD79B	0	2.18236	0.933	0.125	0
ERN1	0	-0.265412	0.046	0.208	0
PECAM1	0	-0.649038	0.117	0.359	0
PRKCA	0	-0.251556	0.013	0.17	0
PITPNC1	0	-0.289499	0.068	0.253	0
RPL38	0	0.275607	0.998	1	0
CD300A	0	-0.426054	0.029	0.269	0
CD300C	0	-0.154059	0.005	0.104	0
CD300E	0	-0.65456	0.029	0.267	0
CD300LF	0	-0.261547	0.011	0.165	0
SLC9A3R1	0	-0.484252	0.17	0.425	0
ATP5PD	0	-0.32436	0.447	0.631	0
NT5C	0	0.35259	0.478	0.266	0
SEPT9	0	-0.363188	0.428	0.629	0
SYNGR2	0	0.31549	0.528	0.326	0
SOCS3	0	-0.590767	0.073	0.305	0
TIMP2	0	-0.538969	0.057	0.294	0
GAA	0	-0.232171	0.041	0.185	0
RNF213	0	-0.688137	0.621	0.816	0
ACTG1	0	-0.608517	0.933	0.981	0
P4HB	0	-0.277968	0.278	0.46	0
SLC16A3	0	-0.321445	0.044	0.228	0
CD7	0	-1.06317	0.045	0.449	0
SECTM1	0	-0.316311	0.011	0.186	0
METRNL	0	-0.584466	0.062	0.34	0
SMCHD1	0	0.506517	0.848	0.709	0
EMILIN2	0	-0.474476	0.025	0.258	0
LPIN2	0	-0.311412	0.108	0.297	0
MYL12A	0	-0.549339	0.942	0.979	0
MYL12B	0	-0.442724	0.803	0.919	0
EPB41L3	0	-0.300995	0.009	0.177	0
RAB31	0	-0.412216	0.127	0.282	0
RNF125	0	-0.41815	0.111	0.351	0
KLHL14	0	0.201418	0.118	0.001	0
SETBP1	0	0.342237	0.264	0.047	0
PSTPIP2	0	-0.351456	0.014	0.212	0
TCF4	0	1.06925	0.667	0.104	0
PMAIP1	0	0.352777	0.406	0.212	0
BCL2	0	0.207781	0.423	0.257	0
CD226	0	-0.349575	0.029	0.208	0
MBP	0	-0.476651	0.394	0.585	0
FKBP1A	0	-0.55304	0.4	0.585	0
SIRPB1	0	-0.291243	0.008	0.177	0
SIRPA	0	-0.331405	0.014	0.191	0
RNF24	0	-0.184341	0.024	0.139	0
PLCB1	0	-0.246156	0.009	0.156	0
MACROD2	0	0.350864	0.186	0.001	0
DSTN	0	-0.557088	0.211	0.49	0
RRBP1	0	-0.251185	0.152	0.328	0
XRN2	0	-0.321509	0.427	0.592	0
CD93	0	-0.602672	0.021	0.255	0
CST3	0	-2.62027	0.285	0.557	0
CST7	0	-1.37041	0.084	0.32	0
APMAP	0	-0.324898	0.072	0.237	0
HM13	0	-0.273415	0.17	0.349	0
HCK	0	-0.504955	0.103	0.294	0
RAB5IF	0	-0.403218	0.181	0.403	0
SAMHD1	0	-1.35742	0.191	0.766	0
MAFB	0	-0.805735	0.035	0.248	0
PKIG	0	0.563615	0.371	0.016	0
YWHAB	0	-0.275686	0.837	0.907	0
CTSA	0	-0.458403	0.103	0.318	0
CD40	0	0.766817	0.516	0.061	0
NCOA3	0	0.607556	0.62	0.323	0
PREX1	0	-0.301166	0.251	0.414	0
ZFAS1	0	0.319705	0.914	0.867	0
B4GALT5	0	-0.199465	0.037	0.158	0
CEBPB	0	-1.37297	0.295	0.62	0
SMIM25	0	-0.400096	0.017	0.182	0
PTPN1	0	0.425824	0.559	0.379	0
BCAS4	0	0.422131	0.352	0.081	0
KCNG1	0	0.16116	0.088	0.001	0
RBM38	0	0.257911	0.402	0.261	0
PMEPA1	0	0.214078	0.147	0.016	0
GNAS	0	0.223397	0.962	0.918	0
ATP5F1E	0	-0.375122	0.993	0.997	0
RPS21	0	0.515875	0.999	0.999	0
MHENCR	0	0.251917	0.381	0.232	0
GZMM	0	-0.975493	0.051	0.404	0
BSG	0	-0.259102	0.233	0.394	0
CFD	0	-1.33855	0.095	0.394	0
MIDN	0	-0.516681	0.198	0.427	0
CIRBP	0	0.382778	0.915	0.809	0
RPS15	0	0.388953	1	1	0
UQCR11	0	-0.40486	0.7	0.856	0
TCF3	0	0.396299	0.365	0.112	0
ABHD17A	0	-0.598213	0.371	0.564	0
LSM7	0	0.3949	0.742	0.58	0
GADD45B	0	-0.505891	0.162	0.365	0
GNG7	0	0.812236	0.524	0.038	0
GNA15	0	-0.168038	0.005	0.111	0
MATK	0	-0.367988	0.031	0.19	0
EEF2	0	0.384254	0.982	0.954	0
TMIGD2	0	-0.168636	0.004	0.103	0
RPL36	0	0.373042	0.999	1	0
STXBP2	0	-0.695751	0.162	0.403	0
RETN	0	-0.299449	0.005	0.119	0
FCER2	0	0.948119	0.476	0.009	0
RPS28	0	0.314846	1	1	0
PRAM1	0	-0.410445	0.018	0.234	0
MYO1F	0	-1.12152	0.175	0.61	0
UBL5	0	-0.306333	0.702	0.826	0
DNMT1	0	-0.322331	0.194	0.383	0
ICAM1	0	-0.346047	0.02	0.158	0
S1PR5	0	-0.281229	0.008	0.127	0
C19orf38	0	-0.39776	0.061	0.252	0
RAB3D	0	-0.2235	0.019	0.157	0
ACP5	0	0.217546	0.195	0.072	0
ZNF439	0	0.178547	0.168	0.054	0
JUNB	0	-0.567005	0.833	0.897	0
LYL1	0	0.189132	0.333	0.193	0
IER2	0	-1.13964	0.523	0.732	0
AC020916.1	0	-0.284311	0.033	0.163	0
PRKACA	0	-0.316445	0.09	0.274	0
ADGRE5	0	-0.633466	0.174	0.495	0
DNAJB1	0	-0.35527	0.166	0.351	0
ADGRE2	0	-0.312997	0.013	0.181	0
HSH2D	0	0.200993	0.314	0.179	0
KLF2	0	0.752908	0.98	0.886	0
BST2	0	-0.325024	0.421	0.565	0
FAM129C	0	0.934874	0.543	0.014	0
RPL18A	0	0.788172	1	1	0
IFI30	0	-0.692174	0.066	0.244	0
JUND	0	0.699218	0.964	0.935	0
LRRC25	0	-0.500399	0.033	0.254	0
UBA52	0	0.164384	0.999	1	0
SLC25A42	0	0.24229	0.231	0.075	0
CEBPA	0	-0.251918	0.01	0.162	0
FXYD5	0	-0.320255	0.701	0.831	0
CD22	0	1.40595	0.709	0.013	0
COX6B1	0	-0.282457	0.781	0.881	0
HCST	0	-1.76243	0.327	0.893	0
TYROBP	0	-2.4317	0.28	0.63	0
CAPNS1	0	-0.428111	0.362	0.566	0
SIPA1L3	0	0.206985	0.182	0.046	0
PPP1R14A	0	0.462861	0.224	0.016	0
KCNK6	0	-0.249272	0.039	0.177	0
RASGRP4	0	-0.196205	0.008	0.134	0
GMFG	0	-0.561126	0.778	0.932	0
ZFP36	0	-0.976489	0.501	0.652	0
RPS16	0	0.322432	0.999	1	0
PLD3	0	-0.304372	0.107	0.276	0
BLVRB	0	-0.68881	0.101	0.359	0
TGFB1	0	-0.541064	0.376	0.609	0
TMEM91	0	-0.203544	0.019	0.142	0
LINC01480	0	0.205687	0.125	0.005	0
RPS19	0	0.461847	1	1	0
CD79A	0	2.9105	0.985	0.029	0
POU2F2	0	0.54611	0.8	0.491	0
CNFN	0	0.216407	0.149	0.017	0
ETHE1	0	-0.246946	0.083	0.246	0
PLAUR	0	-0.836443	0.033	0.279	0
FOSB	0	-0.469443	0.08	0.226	0
CALM3	0	-0.492495	0.355	0.586	0
PTGIR	0	-0.217625	0.012	0.124	0
AP2S1	0	-0.513708	0.355	0.573	0
C5AR1	0	-0.784486	0.027	0.274	0
NOP53	0	0.49513	0.967	0.884	0
SELENOW	0	-0.37918	0.304	0.525	0
EMP3	0	-0.462506	0.828	0.921	0
RPL18	0	0.490638	1	1	0
NUCB1	0	-0.242452	0.183	0.339	0
CD37	0	1.84099	0.978	0.879	0
RPL13A	0	0.686619	1	1	0
RPS11	0	0.852173	1	1	0
FCGRT	0	-0.904742	0.172	0.453	0
NOSIP	0	-0.677147	0.245	0.482	0
RRAS	0	-0.241781	0.062	0.192	0
AP2A1	0	-0.216425	0.094	0.232	0
SPIB	0	0.826379	0.477	0.019	0
JOSD2	0	-0.208836	0.078	0.218	0
SIGLEC7	0	-0.181627	0.004	0.117	0
CD33	0	-0.327111	0.014	0.2	0
NKG7	0	-2.63337	0.275	0.439	0
FPR1	0	-0.701412	0.028	0.274	0
MYADM	0	-0.48933	0.119	0.339	0
OSCAR	0	-0.352088	0.012	0.207	0
MBOAT7	0	-0.274152	0.049	0.208	0
RPS9	0	0.336103	1	1	0
LILRB3	0	-0.609726	0.024	0.284	0
LILRA6	0	-0.176802	0.007	0.117	0
LILRB2	0	-0.788853	0.037	0.316	0
LILRA5	0	-0.48158	0.018	0.235	0
LILRA2	0	-0.37045	0.018	0.22	0
LILRA1	0	-0.25742	0.01	0.162	0
LILRB4	0	-0.201715	0.015	0.134	0
AC245128.3	0	-0.227073	0.008	0.128	0
RPL28	0	0.238151	1	1	0
ZNF274	0	0.178497	0.253	0.135	0
RPS5	0	0.803172	0.999	0.991	0
CHMP2A	0	-0.323977	0.294	0.478	0
IL17RA	0	-0.538427	0.065	0.334	0
ADA2	0	-0.576156	0.146	0.384	0
BID	0	-0.627326	0.11	0.393	0
MICAL3	0	0.431488	0.304	0.031	0
COMT	0	-0.371001	0.148	0.356	0
PPM1F	0	-0.216227	0.042	0.178	0
AC245060.5	0	0.299073	0.227	0.073	0
IGLC2	0	4.59909	0.559	0.149	0
IGLC3	0	3.54116	0.405	0.064	0
VPREB3	0	1.53281	0.686	0.005	0
CHCHD10	0	0.358158	0.632	0.454	0
SMARCB1	0	0.477089	0.444	0.194	0
DERL3	0	0.301876	0.136	0.01	0
GUCD1	0	0.353602	0.332	0.116	0
TPST2	0	-0.359479	0.097	0.282	0
XBP1	0	-0.425915	0.182	0.482	0
TOM1	0	-0.192524	0.043	0.166	0
HMOX1	0	-0.34288	0.04	0.194	0
APOL6	0	-0.510122	0.081	0.369	0
MYH9	0	-0.389374	0.573	0.731	0
IL2RB	0	-0.500994	0.022	0.19	0
LGALS2	0	-0.863074	0.047	0.264	0
SH3BP1	0	-0.279471	0.112	0.293	0
LGALS1	0	-1.49014	0.398	0.673	0
SUN2	0	-0.382165	0.321	0.51	0
APOBEC3A	0	-0.769144	0.038	0.228	0
RPL3	0	0.401494	1	1	0
SHISA8	0	0.159988	0.092	0.001	0
TNFRSF13C	0	1.7155	0.828	0.023	0
NAGA	0	-0.237753	0.026	0.175	0
SMDT1	0	0.287365	0.775	0.665	0
NFAM1	0	-0.254634	0.007	0.162	0
TSPO	0	-1.29416	0.453	0.766	0
KIAA0930	0	-0.272407	0.066	0.227	0
TBC1D22A	0	0.25858	0.389	0.234	0
TRABD	0	-0.259253	0.207	0.378	0
PLXNB2	0	-0.343382	0.016	0.212	0
TYMP	0	-1.33608	0.28	0.495	0
SAMSN1	0	-0.596677	0.148	0.337	0
TIAM1	0	-0.284932	0.014	0.19	0
ETS2	0	-0.503648	0.035	0.241	0
HMGN1	0	0.460223	0.874	0.69	0
BACE2	0	0.234919	0.15	0.002	0
CSTB	0	-0.517009	0.45	0.666	0
AGPAT3	0	-0.207497	0.069	0.204	0
ICOSLG	0	0.144808	0.149	0.057	0
AP001059.3	0	0.200549	0.136	0.007	0
PTTG1IP	0	-0.356799	0.107	0.308	0
ITGB2	0	-1.37307	0.348	0.754	0
ADARB1	0	0.188873	0.179	0.065	0
DIP2A	0	-0.370437	0.149	0.326	0
PRMT2	0	-0.633626	0.376	0.63	0
MT-CO2	0	0.366465	1	1	0
MT-ATP6	0	0.315663	1	1	0
MT-CO3	0	0.363353	1	1	0
MT-ND3	0	0.379114	1	1	0
MT-ND4	0	0.296282	1	1	0
MT-CYB	0	0.268491	1	1	0
DSP	0	0.18081	0.094	0.001	0
HLA-DQA2	0	0.384832	0.258	0.07	0
IMPA2	1.97331e-307	-0.179872	0.03	0.143	4.09047e-303
AGO4	2.76945e-307	-0.215624	0.08	0.212	5.74079e-303
TNRC18	5.50846e-307	-0.20073	0.075	0.207	1.14185e-302
CCNY	8.54114e-307	-0.281626	0.216	0.366	1.77049e-302
NGLY1	9.90122e-307	0.21894	0.361	0.226	2.05242e-302
SH2D2A	1.24937e-306	-0.192225	0.015	0.12	2.58981e-302
TLR5	2.74087e-306	-0.155834	0.003	0.099	5.68155e-302
HPSE	3.22836e-306	-0.161403	0.009	0.109	6.69207e-302
CD300LB	5.06778e-306	-0.154229	0.003	0.099	1.0505e-301
BCL6	5.86526e-306	-0.343879	0.081	0.21	1.21581e-301
SBF2	3.1003e-305	-0.203765	0.063	0.19	6.42662e-301
C20orf27	3.15721e-305	-0.234321	0.106	0.242	6.54459e-301
H1F0	7.51427e-305	-0.212432	0.009	0.109	1.55763e-300
CBX6	1.5048e-304	-0.252452	0.148	0.294	3.1193e-300
LGALS8	4.4499e-304	-0.221258	0.121	0.264	9.2242e-300
IMPDH1	5.19418e-304	-0.210606	0.087	0.221	1.0767e-299
VAMP3	5.36336e-304	-0.213867	0.09	0.225	1.11177e-299
TMEM134	9.66485e-304	0.211666	0.362	0.227	2.00343e-299
RASA3	3.19132e-303	-0.253493	0.149	0.294	6.61528e-299
PTGDR	3.31601e-303	-0.200585	0.006	0.102	6.87375e-299
ERP29	4.67365e-303	0.260951	0.859	0.792	9.68802e-299
PTGS2	6.20621e-303	-0.505656	0.019	0.123	1.28649e-298
SQOR	6.73302e-303	-0.219511	0.107	0.244	1.39569e-298
LRMDA	2.47732e-302	-0.147698	0.005	0.101	5.13524e-298
LRRC8C	3.963e-302	-0.17405	0.038	0.153	8.21491e-298
HLA-F	5.0706e-302	-0.306671	0.647	0.767	1.05109e-297
EIF4EBP2	1.03341e-301	-0.233149	0.169	0.319	2.14216e-297
CD28	1.9206e-301	-0.177624	0.015	0.117	3.98122e-297
ODF3B	2.45411e-301	-0.231502	0.068	0.194	5.08713e-297
SPCS3	9.96016e-301	-0.220449	0.356	0.518	2.06464e-296
LINC00937	1.59366e-300	-0.172692	0.01	0.11	3.3035e-296
APLP2	8.65852e-300	-0.818989	0.446	0.53	1.79482e-295
CCND3	1.58765e-299	-0.310546	0.432	0.581	3.29104e-295
G0S2	2.16424e-299	-2.12785	0.211	0.334	4.48625e-295
GAB3	2.77246e-299	-0.210821	0.07	0.197	5.74704e-295
LSP1	4.23383e-299	-0.345783	0.651	0.746	8.7763e-295
LY96	5.39998e-299	-0.274732	0.122	0.259	1.11936e-294
CCR2	5.48361e-299	-0.170874	0.011	0.11	1.1367e-294
CISD3	8.6991e-299	-0.206179	0.086	0.218	1.80324e-294
TMA7	9.22986e-299	-0.251648	0.914	0.955	1.91326e-294
FLT3LG	1.31102e-298	-0.194039	0.04	0.156	2.71762e-294
RASSF3	1.63339e-298	-0.238966	0.174	0.323	3.38585e-294
E2F3	5.37928e-298	-0.188988	0.048	0.167	1.11507e-293
HDGF	3.02204e-297	-0.259601	0.207	0.357	6.26438e-293
CD58	1.39741e-296	-0.192512	0.064	0.19	2.89669e-292
PDE4A	1.92133e-296	-0.159296	0.012	0.112	3.98272e-292
PLEC	3.49713e-296	-0.276168	0.181	0.326	7.2492e-292
TRIO	3.9978e-295	0.150392	0.189	0.092	8.28704e-291
VEGFA	4.11317e-295	-0.196659	0.011	0.11	8.52619e-291
ACTN4	4.86205e-295	-0.313611	0.287	0.43	1.00785e-290
PIP4K2A	4.86465e-295	-0.347488	0.345	0.491	1.00839e-290
PSMA4	1.20781e-294	-0.282986	0.369	0.52	2.50366e-290
HK1	1.9199e-294	-0.227164	0.125	0.265	3.97977e-290
UQCRB	9.12166e-294	-0.226869	0.96	0.984	1.89083e-289
TSPAN4	1.65804e-293	-0.156966	0.013	0.113	3.43696e-289
TACC3	3.8208e-293	-0.200281	0.077	0.205	7.92014e-289
MARCO	1.44455e-292	-0.180962	0.005	0.099	2.99441e-288
PIK3R5	6.11818e-292	-0.189844	0.069	0.194	1.26824e-287
FOXO3	9.41537e-292	-0.225046	0.093	0.225	1.95171e-287
FGD3	1.16842e-291	-0.241955	0.193	0.341	2.42201e-287
CITED2	2.53016e-291	-0.230745	0.101	0.234	5.24477e-287
LACTB	4.88812e-291	-0.255034	0.122	0.258	1.01326e-286
FAM49B	5.44693e-291	-0.300307	0.484	0.616	1.12909e-286
ATP6V1A	9.37821e-291	-0.226278	0.097	0.229	1.94401e-286
ADAM15	9.70964e-291	-0.163484	0.024	0.13	2.01271e-286
EIF3A	2.22839e-290	-0.292842	0.55	0.686	4.61923e-286
RGL4	5.25473e-290	-0.164854	0.022	0.126	1.08925e-285
H1FX	5.37397e-290	-0.31308	0.542	0.721	1.11397e-285
PER1	6.79378e-290	-0.220652	0.089	0.219	1.40828e-285
MAP3K11	8.06763e-290	-0.204967	0.093	0.224	1.67234e-285
NFIC	9.40392e-290	-0.218462	0.121	0.261	1.94934e-285
PSMA7	9.67688e-290	-0.273449	0.679	0.79	2.00592e-285
SCIMP	2.68343e-289	0.245873	0.342	0.21	5.56247e-285
RTN1	8.49919e-289	-0.145136	0.005	0.097	1.7618e-284
DCAF12	9.1306e-289	-0.142687	0.009	0.105	1.89268e-284
DENND5A	2.29922e-288	-0.197893	0.064	0.186	4.76604e-284
EIF4E2	2.87262e-288	-0.233659	0.172	0.316	5.95466e-284
NPC2	1.54277e-287	-0.571109	0.427	0.518	3.198e-283
TRGC1	1.71536e-287	-0.289955	0.019	0.12	3.55576e-283
GABARAP	2.41283e-287	-0.245902	0.157	0.298	5.00154e-283
IQCB1	4.40343e-287	0.165886	0.227	0.121	9.12786e-283
DST	1.19657e-286	-0.178405	0.008	0.102	2.48037e-282
RHOU	1.33846e-286	-0.156201	0.007	0.1	2.77449e-282
P2RX7	1.51511e-286	-0.160816	0.019	0.12	3.14067e-282
RNF11	2.32643e-286	-0.202314	0.06	0.181	4.82245e-282
TMEM33	2.74528e-286	-0.207119	0.095	0.226	5.6907e-282
LMBRD1	1.52865e-285	0.201106	0.356	0.226	3.16874e-281
BCL3	3.08617e-285	-0.246493	0.069	0.19	6.39732e-281
VPS26B	8.39037e-285	-0.172971	0.051	0.167	1.73924e-280
NDUFB7	1.43554e-284	-0.269058	0.447	0.59	2.97573e-280
CCSER2	1.51654e-284	-0.272672	0.194	0.338	3.14364e-280
ZMIZ1	2.44425e-284	-0.190556	0.059	0.178	5.06668e-280
P2RX4	6.32579e-284	-0.21112	0.056	0.173	1.31127e-279
PLXNC1	1.27527e-283	-0.246308	0.098	0.228	2.64351e-279
SH3BP2	1.48452e-283	-0.268488	0.158	0.296	3.07727e-279
NOD2	1.58427e-283	-0.145054	0.009	0.104	3.28404e-279
LSM10	8.29943e-283	0.235974	0.443	0.308	1.72039e-278
RIN2	1.04988e-282	-0.149684	0.005	0.096	2.17631e-278
SLC16A6	1.38172e-282	-0.158936	0.013	0.109	2.86416e-278
MFSD1	2.63717e-282	-0.251073	0.117	0.25	5.46658e-278
PRKD3	2.83149e-282	0.209395	0.312	0.19	5.8694e-278
MCOLN1	3.04512e-282	-0.165613	0.027	0.132	6.31222e-278
UQCR10	5.7874e-282	-0.253021	0.633	0.754	1.19967e-277
SPPL2B	9.2576e-282	0.154711	0.198	0.1	1.91901e-277
CPNE8	2.86996e-281	-0.150217	0.016	0.114	5.94913e-277
MAPK1	3.17416e-281	-0.265472	0.239	0.384	6.57972e-277
CLEC4D	4.71069e-281	-0.154324	0.004	0.093	9.7648e-277
ADAMTSL4	6.90598e-281	-0.140945	0.006	0.097	1.43154e-276
KLF13	1.13243e-280	-0.270084	0.464	0.608	2.34742e-276
FAM214B	6.63677e-280	-0.151589	0.019	0.119	1.37574e-275
ZBTB24	8.17938e-280	0.190724	0.299	0.178	1.6955e-275
DENND2D	9.7323e-280	-0.248463	0.121	0.254	2.01741e-275
WWP1	4.62399e-279	-0.212652	0.119	0.253	9.58508e-275
DNAJC3	4.75331e-279	-0.216387	0.171	0.319	9.85313e-275
CCNG2	6.95508e-279	0.194093	0.263	0.15	1.44172e-274
PADI4	7.84075e-279	-0.207891	0.022	0.123	1.62531e-274
TXNDC17	1.32194e-278	-0.221137	0.163	0.306	2.74025e-274
SEPT6	1.55702e-278	0.252951	0.717	0.58	3.22755e-274
NOP10	2.24306e-278	-0.295914	0.41	0.547	4.64964e-274
ATOX1	2.68878e-278	-0.243509	0.176	0.318	5.57356e-274
GYG1	4.36903e-278	-0.18113	0.068	0.189	9.05656e-274
SPI1	7.08076e-278	-0.708399	0.297	0.38	1.46777e-273
TESPA1	1.08662e-277	-0.208663	0.056	0.172	2.25246e-273
PRSS23	1.27695e-277	-0.214831	0.006	0.095	2.647e-273
DRAP1	3.33013e-277	-0.294813	0.501	0.638	6.90303e-273
ACSL4	2.31887e-276	-0.222908	0.102	0.23	4.80679e-272
SYNE1	3.35078e-276	-0.490536	0.245	0.373	6.94583e-272
GPAT3	4.28081e-276	-0.140606	0.004	0.092	8.8737e-272
ADD1	4.34121e-276	0.256977	0.509	0.375	8.99888e-272
ATP5MF	4.73026e-276	-0.2551	0.559	0.681	9.80535e-272
RHBDF2	6.13412e-276	0.190214	0.294	0.175	1.27154e-271
CHRM3-AS2	3.08975e-275	-0.16053	0.009	0.1	6.40474e-271
SLC15A3	3.55189e-275	-0.216986	0.066	0.184	7.3627e-271
SUSD1	3.5696e-275	-0.155336	0.019	0.118	7.39942e-271
CCND2	5.85569e-275	-0.269499	0.148	0.283	1.21383e-270
SAT1	7.61233e-275	-1.54853	0.761	0.76	1.57796e-270
MT-CO1	7.98452e-275	0.143383	1	1	1.65511e-270
HOTAIRM1	9.42375e-275	-0.216998	0.113	0.245	1.95345e-270
GNLY	1.11818e-274	-3.04765	0.288	0.391	2.31787e-270
ATP6V0D1	1.30702e-274	-0.284307	0.223	0.36	2.70932e-270
SCARB2	3.57584e-274	-0.202946	0.082	0.206	7.41236e-270
SKAP1	3.73022e-274	-0.315704	0.244	0.385	7.73237e-270
ZFHX3	4.4435e-274	-0.212487	0.06	0.177	9.21093e-270
RPS26	5.23877e-274	0.281006	0.984	0.99	1.08595e-269
PLAGL2	9.68431e-274	-0.190821	0.041	0.15	2.00746e-269
NLRP12	1.2273e-273	-0.143167	0.006	0.094	2.54408e-269
HELB	1.47679e-273	-0.20055	0.078	0.2	3.06123e-269
GPX4	3.8598e-273	-0.309602	0.665	0.765	8.00098e-269
VAV3	8.78623e-273	0.212714	0.316	0.194	1.8213e-268
ADA	1.02277e-272	-0.173547	0.033	0.138	2.12011e-268
CNTRL	2.9422e-272	0.27053	0.517	0.381	6.0989e-268
BOD1L1	8.21046e-272	0.299775	0.726	0.625	1.70195e-267
NDUFS6	1.23137e-271	-0.240199	0.388	0.535	2.5525e-267
NABP1	5.95371e-271	-0.304243	0.123	0.253	1.23414e-266
DUSP3	1.179e-270	-0.151106	0.02	0.117	2.44395e-266
RNF19A	1.63641e-270	0.218792	0.499	0.355	3.39211e-266
ANO6	4.15531e-270	-0.215405	0.086	0.209	8.61355e-266
KIF13A	4.46709e-270	-0.16894	0.03	0.133	9.25984e-266
SERINC3	5.2964e-270	-0.224427	0.189	0.331	1.09789e-265
ARPC4	6.46689e-270	-0.283303	0.48	0.608	1.34052e-265
BEX3	6.86527e-270	-0.225853	0.018	0.114	1.4231e-265
CERK	1.12219e-269	-0.183127	0.077	0.199	2.32619e-265
ANKRD13A	2.49781e-269	0.225421	0.375	0.248	5.17771e-265
DOPEY2	4.22991e-269	0.174819	0.203	0.106	8.76818e-265
RAB7A	8.39715e-269	-0.247825	0.294	0.438	1.74065e-264
TFEB	1.9861e-268	0.177385	0.263	0.151	4.11699e-264
TBC1D4	2.04941e-268	-0.169794	0.028	0.13	4.24823e-264
TESC	2.60428e-268	-0.201177	0.076	0.197	5.3984e-264
NCOA1	1.16204e-267	-0.23359	0.176	0.318	2.4088e-263
SHOC2	1.21532e-267	0.252473	0.516	0.383	2.51924e-263
MLKL	1.92361e-267	-0.179735	0.056	0.169	3.98746e-263
SSFA2	3.68571e-267	-0.184905	0.066	0.183	7.64011e-263
PLEKHG3	5.39704e-267	-0.14364	0.009	0.098	1.11875e-262
ATP6V0E1	5.57397e-267	-0.255885	0.712	0.811	1.15543e-262
SLC31A1	8.40976e-267	-0.145551	0.017	0.112	1.74326e-262
VPS29	9.8678e-267	-0.245741	0.298	0.443	2.0455e-262
SELENOS	1.08163e-266	-0.19543	0.19	0.338	2.2421e-262
ARHGDIA	1.21313e-266	-0.256029	0.418	0.559	2.5147e-262
AC093673.1	1.56422e-266	-0.14256	0.016	0.11	3.24248e-262
PHF19	2.46137e-266	-0.166973	0.045	0.153	5.10218e-262
LAMTOR5	3.53839e-266	0.254246	0.589	0.463	7.33473e-262
RNF19B	5.36385e-266	-0.292413	0.062	0.174	1.11187e-261
PSMA5	6.1814e-266	-0.231145	0.289	0.438	1.28134e-261
EREG	1.09125e-265	-0.639337	0.018	0.112	2.26205e-261
ZDHHC20	2.52946e-265	-0.221329	0.144	0.278	5.24332e-261
RUNX1	7.23954e-265	-0.200116	0.115	0.245	1.50068e-260
TET2	7.81718e-265	-0.275702	0.187	0.322	1.62042e-260
PPP3CC	8.0675e-265	0.158349	0.249	0.139	1.67231e-260
SERINC1	1.02725e-264	-0.233794	0.242	0.387	2.12939e-260
LINC01550	1.85251e-264	-0.148477	0.008	0.095	3.84008e-260
ZMAT1	2.98815e-264	0.193656	0.246	0.139	6.19414e-260
C11orf21	9.62531e-264	-0.167888	0.05	0.16	1.99523e-259
PGLS	1.41291e-263	-0.282696	0.397	0.533	2.92883e-259
RBM26	1.50986e-263	0.255717	0.526	0.393	3.12979e-259
HEBP1	2.90593e-263	-0.168931	0.06	0.173	6.02371e-259
MT-ND4L	3.26549e-263	0.260455	0.839	0.769	6.76903e-259
TNF	4.64024e-263	-0.486794	0.028	0.126	9.61876e-259
DCK	4.67492e-263	0.204081	0.376	0.248	9.69064e-259
TBX21	6.14753e-263	-0.211745	0.025	0.122	1.27432e-258
CXCL8	2.54942e-262	-1.47673	0.107	0.221	5.28469e-258
ATRX	3.02762e-262	0.269252	0.801	0.716	6.27596e-258
FCRL6	6.0374e-262	-0.188305	0.009	0.096	1.25149e-257
FLII	9.94035e-262	-0.218537	0.157	0.292	2.06054e-257
TRA2B	1.46016e-261	0.282203	0.727	0.635	3.02676e-257
CHMP7	6.76883e-261	0.182903	0.268	0.156	1.40311e-256
PQLC3	1.85435e-260	-0.187181	0.101	0.227	3.84388e-256
CDC42	2.18823e-260	-0.238037	0.872	0.93	4.53598e-256
HMGB1	3.0639e-260	0.196928	0.986	0.98	6.35116e-256
SESTD1	7.30345e-260	0.173309	0.236	0.131	1.51393e-255
GPR35	7.6525e-260	-0.140756	0.007	0.093	1.58629e-255
CD5	3.48222e-258	-0.155335	0.019	0.113	7.2183e-254
COX5B	5.28047e-258	-0.248499	0.734	0.824	1.09459e-253
STX10	5.78769e-258	-0.225184	0.194	0.332	1.19973e-253
SYNGR1	1.17019e-257	-0.168289	0.029	0.127	2.42569e-253
TAGAP	1.65294e-257	0.249682	0.463	0.33	3.42637e-253
LYPLAL1	3.55407e-257	0.199659	0.217	0.119	7.36724e-253
PSMA1	5.49002e-257	-0.234567	0.379	0.522	1.13803e-252
RPS6KA4	1.0131e-256	-0.159837	0.043	0.148	2.10005e-252
CTSL	2.13109e-256	-0.164371	0.005	0.087	4.41754e-252
DNAJC1	3.55297e-256	-0.21837	0.148	0.283	7.36495e-252
RNPEP	6.53578e-256	-0.187956	0.083	0.201	1.3548e-251
GLG1	7.31386e-256	-0.249716	0.307	0.449	1.51609e-251
F5	9.35434e-256	-0.145488	0.004	0.085	1.93906e-251
UBE2D3	6.43601e-255	-0.254805	0.694	0.793	1.33412e-250
TTC38	7.32626e-255	-0.183456	0.018	0.11	1.51866e-250
CMIP	1.50149e-254	-0.268177	0.203	0.338	3.11245e-250
NRG1	2.16673e-254	-0.150943	0.004	0.086	4.49142e-250
CD1D	3.63841e-254	-0.196732	0.058	0.166	7.54206e-250
TNRC6B	1.41336e-253	0.270329	0.738	0.637	2.92975e-249
ZSWIM6	2.31929e-253	-0.19975	0.075	0.19	4.80766e-249
ATG2A	2.54135e-253	-0.206214	0.09	0.21	5.26796e-249
VASP	5.19786e-253	-0.362644	0.421	0.533	1.07747e-248
BCL2A1	5.90392e-253	-0.794606	0.214	0.33	1.22382e-248
FAM126A	7.24165e-253	0.178378	0.227	0.127	1.50112e-248
ABHD5	1.07199e-252	-0.195752	0.065	0.177	2.22212e-248
LHPP	4.85038e-252	0.142257	0.164	0.08	1.00544e-247
SLC6A6	8.41932e-252	-0.189333	0.087	0.205	1.74524e-247
OASL	8.55123e-252	-0.161062	0.012	0.099	1.77259e-247
ARNTL	1.41341e-251	-0.158036	0.041	0.143	2.92985e-247
FUCA1	3.59013e-251	-0.161427	0.038	0.139	7.44199e-247
CLTB	8.1453e-251	-0.206888	0.193	0.331	1.68844e-246
NFE2L2	9.67006e-251	-0.262035	0.259	0.399	2.00451e-246
TM9SF3	9.91005e-251	-0.23148	0.265	0.408	2.05425e-246
DENND4A	1.36514e-250	0.208663	0.327	0.209	2.8298e-246
PTMS	1.78764e-250	-0.202809	0.029	0.125	3.70559e-246
ARF1	2.21174e-250	-0.279539	0.539	0.656	4.58471e-246
H2AFV	4.70551e-250	-0.243155	0.396	0.538	9.75405e-246
IFI44	7.51557e-250	-0.224773	0.077	0.191	1.5579e-245
ZNF609	1.49823e-249	-0.173273	0.081	0.198	3.10568e-245
RPS6KA1	1.69462e-249	-0.203923	0.146	0.276	3.51279e-245
HOPX	3.22815e-249	-0.543026	0.132	0.247	6.69163e-245
TIMM8B	3.98665e-249	-0.206696	0.202	0.341	8.26392e-245
KRT10	1.5748e-248	0.223234	0.606	0.473	3.2644e-244
IQGAP1	1.90391e-248	-0.370288	0.643	0.703	3.94661e-244
CPT1A	3.62432e-248	-0.167568	0.056	0.165	7.51285e-244
KMT2E	3.88496e-248	0.255213	0.759	0.671	8.05314e-244
TRERF1	4.83769e-248	-0.145329	0.028	0.124	1.0028e-243
AMFR	6.07098e-248	0.159618	0.251	0.145	1.25845e-243
FUCA2	7.00585e-248	-0.154296	0.041	0.142	1.45224e-243
SPNS1	2.95264e-247	-0.172729	0.06	0.169	6.12053e-243
PTPRJ	3.33064e-247	-0.199469	0.104	0.227	6.90409e-243
ILK	4.11202e-247	-0.208845	0.123	0.248	8.52381e-243
AP5B1	2.08588e-246	-0.149945	0.028	0.123	4.32381e-242
NSG1	2.12802e-246	-0.147296	0.009	0.092	4.41118e-242
GPR183	2.34104e-246	0.19426	0.447	0.308	4.85274e-242
SLAMF7	6.30668e-246	-0.19085	0.047	0.152	1.30731e-241
NARS	8.62623e-246	-0.237958	0.252	0.39	1.78813e-241
PDXK	9.88695e-246	-0.208113	0.125	0.25	2.04947e-241
MARCH2	1.9754e-245	-0.241821	0.089	0.206	4.0948e-241
NAGK	2.21029e-245	-0.295737	0.197	0.323	4.58171e-241
FBXW5	4.19535e-245	-0.218573	0.2	0.335	8.69655e-241
ATP6V1F	4.28006e-245	-0.268604	0.463	0.584	8.87214e-241
ISG15	5.93339e-244	-0.393597	0.293	0.425	1.22993e-239
CD40LG	6.24082e-243	-0.147398	0.009	0.091	1.29366e-238
SASH1	8.15435e-243	-0.146287	0.004	0.082	1.69032e-238
ATP6V1G1	3.94752e-242	0.236581	0.871	0.825	8.18282e-238
FFAR2	5.89109e-242	-0.209841	0.008	0.089	1.22116e-237
GPR171	6.47753e-241	-0.151429	0.014	0.099	1.34273e-236
PIM3	8.72702e-241	-0.380945	0.224	0.345	1.80902e-236
STEAP4	9.21376e-241	-0.229479	0.007	0.087	1.90992e-236
PRNP	9.24725e-241	-0.197739	0.126	0.25	1.91686e-236
CES1	3.85442e-240	-0.16998	0.009	0.091	7.98983e-236
DAB2	4.58387e-240	-0.217595	0.007	0.086	9.50191e-236
FAM110A	5.73928e-240	-0.181927	0.042	0.142	1.18969e-235
ARHGEF6	3.33548e-239	-0.200903	0.174	0.306	6.91412e-235
CSF2RB	5.14846e-239	-0.166399	0.042	0.141	1.06722e-234
FLOT1	7.67543e-239	-0.205052	0.151	0.278	1.59104e-234
FAM13A	1.07409e-238	-0.146538	0.014	0.099	2.22647e-234
SNRK	2.73559e-238	-0.221494	0.209	0.344	5.6706e-234
ITGAE	1.51155e-237	0.19022	0.32	0.205	3.1333e-233
LINC00623	1.96993e-237	-0.21463	0.139	0.263	4.08346e-233
TENT5A	1.98643e-237	-0.191592	0.073	0.184	4.11768e-233
NPEPL1	6.28087e-237	-0.144566	0.041	0.139	1.30196e-232
LRRN3	8.37941e-237	-0.178058	0.007	0.086	1.73697e-232
STIM2	1.26689e-236	0.227764	0.406	0.282	2.62614e-232
CLTC	2.13933e-236	-0.227433	0.203	0.334	4.43461e-232
DGCR6L	3.04474e-236	-0.1747	0.124	0.247	6.31144e-232
ACAA2	6.44966e-236	-0.182259	0.097	0.214	1.33695e-231
XIST	3.32036e-235	0.256021	0.378	0.245	6.88277e-231
DYNLL1	3.51866e-235	-0.292129	0.445	0.575	7.29382e-231
SELENOF	4.87514e-234	0.247977	0.625	0.513	1.01057e-229
ITPRIPL2	6.35921e-234	-0.142671	0.024	0.113	1.3182e-229
TRAK1	2.83388e-233	0.146708	0.209	0.115	5.87436e-229
MAP4K4	4.8051e-233	0.246746	0.532	0.408	9.96049e-229
GZMK	2.38331e-232	-0.61529	0.033	0.123	4.94036e-228
TMEM59	2.38604e-232	-0.228867	0.508	0.634	4.94601e-228
DHRS4L2	5.54001e-232	-0.174435	0.104	0.222	1.14839e-227
EHD4	8.88757e-232	-0.16546	0.06	0.164	1.8423e-227
RPS4Y1	1.90511e-231	-0.290245	0.577	0.731	3.94909e-227
RPL6	2.93225e-231	0.145669	0.999	1	6.07826e-227
FAM210B	2.97783e-231	-0.153709	0.054	0.157	6.17274e-227
DDX17	7.87814e-231	0.233497	0.893	0.853	1.63306e-226
SCLT1	1.04364e-230	-0.213817	0.122	0.241	2.16337e-226
GNPDA1	1.29117e-230	-0.142593	0.037	0.133	2.67646e-226
NDUFC2	1.5533e-230	-0.219957	0.38	0.518	3.21984e-226
CTNNBIP1	2.35145e-230	-0.148251	0.049	0.149	4.87432e-226
LY6E	2.64878e-230	-0.388577	0.559	0.651	5.49066e-226
PPIF	2.69663e-230	-0.197618	0.059	0.162	5.58984e-226
MAN2C1	2.77709e-230	-0.151741	0.057	0.159	5.75663e-226
UNC13D	1.01319e-229	-0.166097	0.084	0.196	2.10024e-225
MTHFD2	7.03116e-229	-0.157642	0.059	0.163	1.45749e-224
OS9	8.94315e-229	-0.240266	0.249	0.378	1.85383e-224
CCL3	9.64196e-229	-2.04722	0.208	0.315	1.99868e-224
MPC1	1.87228e-228	-0.1914	0.16	0.288	3.88105e-224
FAM96A	2.53452e-228	0.194305	0.365	0.247	5.25381e-224
ZRANB2	3.42649e-228	0.23462	0.721	0.613	7.10277e-224
BATF3	1.9552e-227	-0.147964	0.009	0.087	4.05293e-223
TNFSF8	2.24474e-227	-0.146727	0.029	0.118	4.65312e-223
OSM	8.90554e-227	-0.177816	0.013	0.093	1.84603e-222
DNAJA1	1.0823e-226	-0.274615	0.398	0.525	2.2435e-222
SNAP29	2.25384e-226	-0.18031	0.114	0.232	4.67198e-222
SLK	3.2547e-226	-0.211097	0.188	0.317	6.74666e-222
RPS6KA3	7.69035e-226	-0.225551	0.278	0.411	1.59413e-221
TRIM73	9.60169e-226	0.145134	0.22	0.124	1.99034e-221
VNN2	1.38678e-225	-0.244151	0.075	0.179	2.87465e-221
APAF1	1.78957e-225	-0.199958	0.103	0.216	3.70959e-221
SIPA1L1	2.18955e-225	0.190188	0.298	0.188	4.53872e-221
PPIA	3.09489e-225	0.18035	0.967	0.948	6.4154e-221
CHST15	7.04567e-225	-0.167694	0.049	0.146	1.4605e-220
ZFP36L2	1.66286e-224	-0.362402	0.854	0.907	3.44695e-220
GPR65	1.79986e-224	-0.263099	0.22	0.348	3.73092e-220
TACC1	2.25254e-224	-0.230076	0.259	0.392	4.66929e-220
RNPEPL1	6.99145e-224	-0.214485	0.275	0.408	1.44926e-219
ZBED5	7.97867e-224	0.177223	0.291	0.183	1.6539e-219
PABPC1	1.04259e-223	-0.250504	0.974	0.981	2.16117e-219
ARHGAP9	1.35837e-223	-0.213616	0.203	0.332	2.81577e-219
MOB1B	3.69589e-223	-0.148893	0.036	0.128	7.6612e-219
TOMM7	6.62518e-223	0.16859	0.982	0.982	1.37333e-218
YWHAE	7.32653e-223	-0.272314	0.337	0.461	1.51872e-218
CYTH4	2.66334e-222	-0.207701	0.195	0.324	5.52083e-218
PHPT1	3.69445e-222	-0.215198	0.219	0.35	7.65823e-218
CDC14A	9.39103e-222	-0.198521	0.105	0.218	1.94667e-217
RAP1GAP2	3.14694e-221	-0.150722	0.046	0.142	6.5233e-217
AKR1C3	3.47905e-221	-0.188568	0.007	0.081	7.21172e-217
SCP2	4.11496e-221	-0.236291	0.348	0.476	8.5299e-217
SLC12A7	4.19492e-221	-0.142879	0.032	0.122	8.69565e-217
OPTN	1.47776e-220	-0.285767	0.193	0.314	3.06325e-216
NADK	1.97337e-220	-0.203727	0.121	0.236	4.0906e-216
TMEM127	4.29614e-220	-0.166773	0.08	0.187	8.90547e-216
OAZ2	5.43255e-220	-0.236816	0.151	0.268	1.12611e-215
MFSD14B	6.39803e-220	-0.161993	0.083	0.191	1.32625e-215
GBP4	8.46929e-220	-0.22612	0.149	0.27	1.7556e-215
PRKCD	5.05618e-219	-0.196296	0.106	0.217	1.0481e-214
GLB1	5.84879e-219	-0.149841	0.055	0.154	1.2124e-214
MFN1	9.48611e-219	0.150456	0.212	0.12	1.96638e-214
GK5	3.10825e-218	-0.182867	0.062	0.162	6.4431e-214
TRIM14	3.8917e-218	-0.164295	0.089	0.199	8.0671e-214
TIPARP	5.64765e-218	-0.164946	0.051	0.147	1.1707e-213
PLEKHO2	9.60001e-218	-0.143165	0.04	0.133	1.98999e-213
ATF3	1.20939e-217	-0.140471	0.013	0.091	2.50694e-213
PRKAG2	1.51892e-217	-0.243745	0.251	0.378	3.14856e-213
SAT2	3.64125e-217	-0.23931	0.259	0.383	7.54795e-213
KIDINS220	5.74569e-217	-0.208543	0.198	0.325	1.19102e-212
BMP2K	1.14519e-216	0.157453	0.247	0.147	2.37387e-212
PPP1CB	1.98915e-216	-0.235284	0.414	0.54	4.12331e-212
F2R	7.55577e-216	-0.147072	0.01	0.085	1.56624e-211
ACAA1	3.01679e-215	-0.211303	0.214	0.338	6.2535e-211
PDLIM5	7.73358e-215	-0.171128	0.084	0.19	1.60309e-210
THBS1	1.16258e-214	-1.0103	0.051	0.142	2.4099e-210
NBR1	6.03771e-214	-0.178594	0.123	0.239	1.25156e-209
TSEN34	1.58761e-213	-0.164837	0.09	0.198	3.29095e-209
NAPA	1.01911e-212	-0.180825	0.138	0.256	2.11251e-208
ZNHIT1	1.29749e-212	-0.214207	0.327	0.458	2.68958e-208
SNX20	1.34477e-212	-0.154993	0.077	0.18	2.78758e-208
TMEM181	4.03691e-212	-0.163969	0.075	0.178	8.36811e-208
TSC22D4	8.38718e-212	-0.202266	0.244	0.373	1.73858e-207
HNRNPF	1.01326e-211	-0.219901	0.479	0.606	2.10038e-207
PHC2	1.04553e-211	-0.155573	0.076	0.179	2.16729e-207
ANAPC11	1.6348e-211	-0.207249	0.32	0.453	3.38879e-207
BDP1	2.43896e-211	0.257949	0.561	0.448	5.05571e-207
TSEN54	1.00934e-210	-0.163024	0.056	0.152	2.09227e-206
SQSTM1	1.28933e-210	-0.282536	0.402	0.519	2.67265e-206
APOL3	2.03293e-210	-0.180525	0.103	0.212	4.21407e-206
BZW1	6.65315e-210	-0.238307	0.46	0.583	1.37913e-205
CTNNA1	6.99287e-210	-0.197151	0.109	0.218	1.44955e-205
TOR2A	1.75651e-209	-0.144601	0.061	0.159	3.64107e-205
HSD17B11	1.79252e-209	-0.229277	0.286	0.411	3.71572e-205
RALGDS	6.00425e-209	-0.16178	0.076	0.178	1.24462e-204
RPN1	7.76134e-209	-0.165042	0.163	0.286	1.60885e-204
RIPK2	1.35283e-208	-0.286756	0.117	0.224	2.80429e-204
KDM6B	2.94091e-208	-0.243744	0.155	0.269	6.09622e-204
BAZ2B	3.17028e-208	-0.242214	0.198	0.319	6.57167e-204
ZBTB7A	7.2746e-208	-0.258056	0.375	0.499	1.50795e-203
USP3	8.92504e-208	-0.250023	0.359	0.481	1.85007e-203
NDUFA12	9.52516e-208	-0.225486	0.421	0.544	1.97447e-203
DAAM1	1.91596e-207	0.210312	0.226	0.135	3.97159e-203
EIF4G1	2.67094e-207	-0.191682	0.175	0.297	5.5366e-203
OGA	5.6727e-207	0.236972	0.589	0.478	1.17589e-202
TMOD3	6.86593e-207	-0.226582	0.319	0.448	1.42324e-202
STMP1	1.45613e-206	-0.229464	0.331	0.456	3.01841e-202
SMAP1	2.39667e-206	-0.198679	0.224	0.351	4.96807e-202
KIAA0232	4.76773e-206	-0.165693	0.105	0.215	9.88303e-202
HDLBP	5.24859e-206	-0.174758	0.184	0.309	1.08798e-201
SPTSSA	8.23571e-206	-0.172262	0.098	0.204	1.70718e-201
PPM1M	1.17068e-205	-0.152279	0.081	0.185	2.42669e-201
MAP2K3	1.17903e-205	-0.247466	0.206	0.322	2.44402e-201
UBE2D2	1.99951e-205	0.216664	0.723	0.631	4.14478e-201
SRGAP2B	5.16001e-205	-0.159296	0.064	0.161	1.06962e-200
IFI16	6.59226e-205	0.220661	0.745	0.641	1.36651e-200
MMP24OS	6.68074e-205	-0.193559	0.191	0.314	1.38485e-200
ARHGAP21	1.28192e-204	-0.157451	0.05	0.142	2.65729e-200
HIPK3	2.01261e-204	-0.209124	0.19	0.31	4.17194e-200
UQCRC1	2.53805e-204	-0.192339	0.179	0.298	5.26112e-200
GRB2	2.71436e-204	0.204714	0.751	0.633	5.62659e-200
WIPF1	4.43346e-204	-0.258495	0.461	0.575	9.19012e-200
ZNF581	4.82716e-204	0.170307	0.282	0.18	1.00062e-199
TTC39C	6.20355e-204	-0.221233	0.2	0.321	1.28593e-199
FAM120A	8.45579e-204	-0.239341	0.288	0.41	1.7528e-199
DYNC1H1	8.78024e-204	-0.226364	0.336	0.465	1.82006e-199
CBR1	1.26215e-203	-0.148568	0.074	0.174	2.61631e-199
THRAP3	1.40828e-203	0.242431	0.697	0.608	2.91923e-199
CTDSP1	1.91195e-203	-0.220352	0.269	0.392	3.96327e-199
PGP	8.00856e-203	-0.180241	0.193	0.316	1.66009e-198
CRBN	1.0716e-202	-0.216557	0.292	0.419	2.22132e-198
TMEM30A	2.26413e-202	-0.195836	0.172	0.29	4.69331e-198
ARL8B	3.09838e-202	-0.174272	0.116	0.226	6.42264e-198
NEDD8	6.88465e-202	-0.207073	0.586	0.698	1.42712e-197
KDM4B	8.48872e-202	0.169292	0.244	0.15	1.75963e-197
RHEB	9.01254e-202	-0.178127	0.168	0.287	1.86821e-197
TMEM258	9.50367e-202	-0.18193	0.563	0.685	1.97002e-197
PHF6	9.59996e-202	0.164055	0.281	0.179	1.98998e-197
VDAC3	1.10685e-201	-0.20391	0.207	0.33	2.2944e-197
WASHC4	1.02082e-200	0.178669	0.442	0.315	2.11606e-196
EIF1B	1.10017e-200	0.20169	0.558	0.441	2.28054e-196
NDRG1	2.02727e-200	-0.151342	0.07	0.168	4.20232e-196
DNAJC5	2.96707e-200	-0.145665	0.07	0.168	6.15044e-196
GCA	4.27824e-200	-0.378263	0.213	0.314	8.86836e-196
EIF2S3	6.38367e-200	0.249438	0.674	0.586	1.32327e-195
SLC2A4RG	1.07777e-199	-0.161698	0.093	0.197	2.2341e-195
SRSF3	3.36869e-199	-0.228139	0.678	0.776	6.98295e-195
ARF5	3.56049e-199	-0.19911	0.222	0.343	7.38053e-195
TECR	3.67215e-199	-0.191304	0.178	0.295	7.61201e-195
ADAM8	2.38681e-198	-0.18573	0.113	0.22	4.94761e-194
MGST3	2.46653e-198	-0.190182	0.301	0.431	5.11286e-194
CDC40	2.5082e-198	0.213981	0.53	0.413	5.19925e-194
PRMT1	2.61297e-198	0.188075	0.418	0.304	5.41643e-194
ATP5F1C	3.61585e-198	-0.215438	0.435	0.553	7.4953e-194
CKAP4	8.46278e-198	-0.206839	0.09	0.192	1.75425e-193
MED15	2.08547e-197	-0.164745	0.115	0.223	4.32296e-193
FAM50A	7.95018e-197	-0.182738	0.205	0.328	1.64799e-192
TET3	8.69931e-197	-0.145813	0.056	0.148	1.80328e-192
ANXA11	9.48272e-197	-0.203019	0.372	0.5	1.96567e-192
YBX3	1.56111e-196	0.409273	0.462	0.36	3.23602e-192
ITPK1	2.51843e-196	-0.143017	0.065	0.16	5.22045e-192
FURIN	5.10273e-196	-0.155475	0.074	0.171	1.05775e-191
PGRMC1	6.69902e-196	-0.230427	0.052	0.142	1.38864e-191
TRBC2	8.34371e-196	-0.721381	0.538	0.544	1.72957e-191
OSTC	1.3011e-195	-0.157107	0.294	0.426	2.69706e-191
MEF2A	1.68211e-195	0.205137	0.403	0.289	3.48684e-191
TAX1BP1	1.82037e-195	-0.220253	0.551	0.675	3.77344e-191
SRA1	1.82687e-195	-0.167747	0.129	0.24	3.78693e-191
HIST1H1C	2.38616e-195	0.20423	0.552	0.425	4.94626e-191
CBWD5	3.4348e-195	0.15586	0.249	0.154	7.11999e-191
EML4	1.10942e-194	0.19881	0.538	0.415	2.29972e-190
NR4A2	1.26458e-194	-0.252577	0.115	0.22	2.62134e-190
PSMB3	1.89878e-194	-0.221947	0.442	0.553	3.93599e-190
HIGD2A	2.12531e-194	-0.211902	0.574	0.688	4.40555e-190
RIT1	4.31182e-194	-0.17024	0.105	0.209	8.93796e-190
MAP3K1	7.1716e-194	0.187012	0.516	0.386	1.4866e-189
OSBPL8	1.46184e-193	-0.226162	0.498	0.617	3.03025e-189
GRAP2	1.90742e-193	-0.213801	0.066	0.16	3.95389e-189
ATP11A	2.31505e-193	-0.173792	0.118	0.226	4.79888e-189
FAM107B	1.15341e-192	0.229807	0.759	0.666	2.3909e-188
OAS3	1.52883e-192	-0.149019	0.036	0.119	3.16912e-188
CCL4L2	2.97144e-192	-1.18927	0.083	0.176	6.1595e-188
DRAM1	3.4779e-192	-0.163705	0.029	0.109	7.20935e-188
ATG7	6.79906e-192	-0.142884	0.06	0.152	1.40938e-187
RHOT1	8.95637e-192	-0.157802	0.098	0.201	1.85657e-187
LIPA	1.2149e-191	-0.198664	0.124	0.229	2.51836e-187
CEP85L	1.87839e-191	-0.182912	0.169	0.285	3.89372e-187
SLC2A3	6.05115e-191	-0.435705	0.313	0.421	1.25434e-186
MAPK14	1.45649e-190	-0.175826	0.133	0.242	3.01915e-186
SLC25A3	1.61797e-190	-0.208507	0.639	0.742	3.35388e-186
TIGIT	1.07138e-189	-0.173315	0.023	0.098	2.22087e-185
MRPL20	1.14447e-188	-0.198231	0.401	0.527	2.37237e-184
GCHFR	3.05174e-188	-0.165625	0.091	0.19	6.32595e-184
C9orf78	4.36133e-188	-0.223929	0.477	0.594	9.04061e-184
EPB41L4A-AS1	1.12507e-187	0.208055	0.485	0.373	2.33216e-183
TRIOBP	3.06409e-187	-0.170589	0.112	0.216	6.35155e-183
RASGRP1	4.27879e-187	-0.23326	0.203	0.318	8.86951e-183
PCNX1	6.04147e-187	-0.186781	0.173	0.286	1.25234e-182
COX5A	6.31067e-187	-0.195462	0.405	0.53	1.30814e-182
MNT	6.4577e-187	-0.144048	0.064	0.155	1.33862e-182
ARF3	1.22269e-185	-0.173673	0.151	0.262	2.53452e-181
VKORC1	1.46617e-185	-0.15565	0.124	0.23	3.03923e-181
NCK2	3.12716e-185	0.190728	0.395	0.283	6.48229e-181
TPGS1	3.18386e-185	-0.151955	0.128	0.235	6.59983e-181
SLC50A1	5.23658e-185	0.145181	0.227	0.139	1.08549e-180
AC026979.2	6.70835e-185	-0.145541	0.058	0.147	1.39057e-180
CHCHD5	1.33187e-184	-0.17306	0.175	0.29	2.76084e-180
FKBP8	1.517e-184	-0.210383	0.342	0.461	3.1446e-180
TM9SF4	1.72564e-184	-0.153709	0.098	0.199	3.57708e-180
WDR82	2.01e-184	-0.195886	0.269	0.388	4.16653e-180
KDM1B	2.2627e-184	-0.163406	0.082	0.177	4.69035e-180
TRAF3	8.65743e-184	0.142416	0.231	0.142	1.7946e-179
PTPN18	5.04815e-183	-0.229073	0.249	0.367	1.04643e-178
POR	6.7611e-183	-0.141475	0.083	0.179	1.40151e-178
TMEM219	1.1517e-182	-0.206821	0.343	0.46	2.38736e-178
LFNG	1.63247e-182	-0.185346	0.142	0.248	3.38394e-178
NDUFA6	2.32026e-182	-0.198272	0.291	0.411	4.80967e-178
ZNF106	2.57507e-182	-0.279799	0.371	0.478	5.33787e-178
TNFAIP8	3.91594e-182	0.202452	0.683	0.581	8.11735e-178
SNHG8	4.01353e-182	0.183917	0.715	0.597	8.31964e-178
MFNG	4.72624e-182	-0.165324	0.168	0.28	9.79702e-178
GRK2	7.25297e-182	-0.228889	0.425	0.534	1.50347e-177
RNF141	1.14147e-181	0.15185	0.26	0.165	2.36615e-177
GLO1	1.62084e-181	0.180009	0.322	0.221	3.35985e-177
COMMD7	2.0701e-181	-0.178056	0.198	0.312	4.2911e-177
OSTF1	2.16878e-181	-0.232535	0.4	0.509	4.49566e-177
DUSP22	2.23157e-181	0.175377	0.329	0.226	4.62583e-177
LUZP1	7.14621e-181	-0.145048	0.071	0.163	1.48134e-176
TMCO1	7.58474e-181	-0.185224	0.278	0.401	1.57224e-176
ATG16L2	1.12064e-180	-0.198746	0.157	0.263	2.32297e-176
AKNA	1.422e-180	-0.241495	0.373	0.487	2.94766e-176
CLIP1	1.65022e-180	-0.18913	0.237	0.358	3.42075e-176
SSR1	2.67522e-180	-0.191658	0.291	0.41	5.54547e-176
DNASE2	3.13114e-180	-0.151218	0.083	0.178	6.49053e-176
CHST11	8.63959e-180	-0.152888	0.101	0.201	1.7909e-175
ZBTB7B	9.90265e-180	-0.148112	0.087	0.182	2.05272e-175
ARFGEF1	3.02116e-179	-0.184459	0.222	0.339	6.26257e-175
PCF11	5.96059e-179	0.213583	0.487	0.38	1.23557e-174
BTN3A2	1.70198e-178	-0.274474	0.373	0.481	3.52803e-174
CSRNP1	3.02393e-178	-0.155276	0.079	0.171	6.26829e-174
PARK7	1.99953e-177	-0.222106	0.639	0.735	4.14482e-173
DEK	2.346e-177	-0.233342	0.65	0.756	4.86303e-173
NDUFA11	3.27222e-177	-0.190652	0.516	0.632	6.78298e-173
ANAPC15	3.35743e-177	-0.160788	0.147	0.254	6.95962e-173
DDX60L	3.4779e-177	-0.168288	0.127	0.231	7.20933e-173
HELZ	3.50335e-177	-0.213936	0.281	0.396	7.26209e-173
CD164	5.96734e-177	-0.226981	0.443	0.555	1.23697e-172
RASAL3	6.17493e-177	-0.190297	0.183	0.293	1.28e-172
RCN2	8.57471e-177	0.165051	0.339	0.235	1.77745e-172
GSN	9.89351e-177	-0.153115	0.066	0.156	2.05083e-172
PRKAR2A	1.51604e-176	-0.16836	0.158	0.268	3.1426e-172
NORAD	3.21733e-176	-0.226282	0.313	0.43	6.6692e-172
TGFBR1	3.41886e-176	-0.141032	0.064	0.152	7.08695e-172
GBP3	4.29159e-176	-0.141169	0.067	0.156	8.89604e-172
PCMT1	6.75436e-176	-0.190368	0.263	0.378	1.40011e-171
PA2G4	6.76281e-176	-0.206289	0.449	0.568	1.40186e-171
GRAMD1A	7.78742e-176	-0.153088	0.117	0.218	1.61425e-171
HMOX2	8.42119e-176	-0.172916	0.152	0.258	1.74563e-171
ANKRD44	1.56486e-175	0.242341	0.659	0.58	3.2438e-171
WNK1	2.67013e-175	-0.207342	0.393	0.511	5.53491e-171
C15orf48	4.46908e-175	-0.587958	0.031	0.104	9.26395e-171
LMAN2	4.61358e-175	-0.166904	0.32	0.44	9.5635e-171
CDV3	8.31474e-175	-0.196898	0.613	0.721	1.72356e-170
SPTLC2	1.33089e-174	-0.200396	0.169	0.275	2.7588e-170
HSPA4	1.98871e-174	0.19143	0.337	0.238	4.1224e-170
ICAM2	2.00664e-174	-0.203421	0.217	0.327	4.15956e-170
ZCCHC10	2.50455e-174	0.165011	0.269	0.176	5.19169e-170
MAP3K20	3.71368e-174	-0.146534	0.059	0.144	7.69809e-170
RPL17	1.30402e-173	0.174851	0.841	0.761	2.70309e-169
GLTP	1.34042e-173	-0.187642	0.205	0.317	2.77856e-169
GNPTAB	1.36243e-173	-0.289998	0.214	0.32	2.82418e-169
SELENOH	1.44243e-173	0.214315	0.706	0.626	2.99001e-169
MTMR6	1.45104e-173	-0.147868	0.099	0.197	3.00786e-169
NDUFA13	2.60044e-173	-0.192659	0.501	0.611	5.39046e-169
ZNF276	2.97322e-173	-0.177173	0.152	0.258	6.16319e-169
MKNK2	3.58573e-173	0.191975	0.402	0.297	7.43286e-169
LAMTOR2	5.85914e-173	-0.201926	0.279	0.389	1.21454e-168
PHF20L1	8.90216e-173	-0.199642	0.279	0.397	1.84533e-168
CYB5A	1.42989e-172	0.142532	0.237	0.149	2.96402e-168
NDUFS8	2.20112e-172	-0.177114	0.26	0.377	4.5627e-168
CERS2	3.15156e-172	-0.153391	0.129	0.231	6.53287e-168
NMRK1	3.17443e-172	-0.141509	0.066	0.153	6.58028e-168
MRPL41	4.74795e-172	-0.175495	0.283	0.402	9.84203e-168
TPM1	5.36277e-172	-0.181033	0.043	0.121	1.11165e-167
COPE	6.01253e-172	-0.188489	0.491	0.603	1.24634e-167
PHKB	6.62965e-172	0.17597	0.368	0.264	1.37426e-167
MTF1	6.68251e-172	-0.156281	0.075	0.164	1.38522e-167
UHRF2	9.42083e-172	0.147416	0.257	0.166	1.95284e-167
THEM4	1.36378e-171	-0.150397	0.069	0.156	2.82699e-167
PEPD	4.39846e-171	-0.158649	0.149	0.254	9.11757e-167
N4BP1	4.47668e-171	-0.170487	0.187	0.297	9.27971e-167
DCTN3	6.00407e-171	-0.180974	0.288	0.404	1.24458e-166
PIP4P1	8.24666e-171	0.140347	0.232	0.146	1.70945e-166
NDUFV3	9.95794e-171	-0.172944	0.187	0.296	2.06418e-166
CEPT1	1.84603e-170	0.150036	0.254	0.164	3.82664e-166
VPS37B	2.38449e-170	0.153919	0.259	0.168	4.94281e-166
RNF181	1.04712e-169	-0.1813	0.262	0.376	2.17057e-165
LRPAP1	1.1176e-169	-0.191204	0.321	0.435	2.31668e-165
TFEC	3.61881e-169	-0.151015	0.084	0.177	7.50142e-165
MALT1	3.95417e-169	0.185363	0.402	0.296	8.19659e-165
NDUFA1	6.57892e-169	-0.193225	0.658	0.752	1.36375e-164
EMC6	6.57974e-169	-0.150477	0.172	0.281	1.36391e-164
TNFSF12	1.4436e-168	-0.156729	0.15	0.254	2.99244e-164
ATP5MC3	5.5814e-168	-0.184696	0.554	0.662	1.15697e-163
EIF3G	6.55223e-168	-0.208911	0.688	0.78	1.35821e-163
ANKRD12	7.951e-168	0.21104	0.828	0.774	1.64816e-163
TPP2	1.14283e-167	-0.170938	0.18	0.289	2.36897e-163
UCP2	1.34704e-167	0.216982	0.722	0.641	2.79228e-163
GPCPD1	2.14865e-167	-0.231325	0.244	0.35	4.45394e-163
MRPL57	4.2795e-167	-0.183337	0.321	0.438	8.87097e-163
TAPBP	1.6534e-166	0.197549	0.721	0.645	3.42734e-162
ATP6V1D	6.03427e-165	-0.145382	0.122	0.221	1.25084e-160
CCDC85B	2.19099e-164	-0.212494	0.438	0.548	4.54171e-160
IDH3G	1.46241e-163	-0.172143	0.234	0.344	3.03144e-159
RCAN3	2.02574e-163	-0.30197	0.24	0.334	4.19915e-159
SETD3	2.12515e-163	-0.142855	0.103	0.198	4.40521e-159
RAB11FIP1	2.39068e-163	-0.276019	0.273	0.373	4.95565e-159
FNBP4	2.65653e-163	0.216069	0.581	0.484	5.50671e-159
TGOLN2	4.09139e-163	-0.208118	0.56	0.662	8.48104e-159
PTPN7	5.46486e-163	-0.182716	0.13	0.228	1.13281e-158
CELF2	5.99257e-163	-0.199686	0.647	0.754	1.2422e-158
ARRDC1	1.11777e-162	-0.145787	0.132	0.231	2.31703e-158
TRA2A	3.34865e-162	0.212035	0.533	0.433	6.94142e-158
HCLS1	3.96904e-162	-0.209266	0.613	0.702	8.22743e-158
WDR83OS	4.05582e-162	-0.198144	0.485	0.589	8.40731e-158
[truncated: 350 more rows]

## Sheet: Wilcox.cd8t
	p_val	avg_log2FC	pct.1	pct.2	p_val_adj
HES4	0	-0.198519	0.011	0.079	0
NADK	0	-0.294628	0.077	0.254	0
GNB1	0	-0.249102	0.417	0.556	0
RPL22	0	0.219941	1	0.999	0
VAMP3	0	-0.217905	0.095	0.235	0
CTNNBIP1	0	-0.131999	0.065	0.155	0
RBP7	0	-0.54542	0.014	0.23	0
PGD	0	-0.436721	0.06	0.275	0
AGTRAP	0	-0.490363	0.172	0.394	0
MTHFR	0	-0.147592	0.086	0.181	0
TNFRSF1B	0	-0.863274	0.297	0.556	0
EFHD2	0	-0.474111	0.44	0.651	0
PADI2	0	-0.121904	0.003	0.076	0
ARHGEF10L	0	-0.122164	0.003	0.084	0
CDA	0	-0.490795	0.015	0.246	0
RPL11	0	0.193689	1	1	0
FUCA1	0	-0.161675	0.045	0.147	0
RCAN3	0	0.305347	0.461	0.3	0
CLIC4	0	-0.182659	0.006	0.116	0
RUNX3	0	0.320823	0.578	0.373	0
LDLRAP1	0	0.242495	0.312	0.159	0
STMN1	0	0.111989	0.269	0.154	0
SH3BGRL3	0	-0.318351	0.976	0.979	0
UBXN11	0	-0.192133	0.087	0.21	0
ZNF683	0	0.28014	0.134	0.026	0
FGR	0	-0.729971	0.153	0.454	0
IFI6	0	-0.420845	0.257	0.358	0
STX12	0	-0.200526	0.121	0.25	0
THEMIS2	0	-0.569739	0.113	0.392	0
PTAFR	0	-0.405685	0.01	0.204	0
AL360012.1	0	-0.109022	0.012	0.082	0
EPB41	0	0.264567	0.644	0.494	0
LAPTM5	0	-0.606538	0.825	0.903	0
PTP4A2	0	-0.242222	0.792	0.848	0
LCK	0	0.569821	0.72	0.348	0
RNF19B	0	-0.321583	0.056	0.185	0
AGO4	0	-0.215049	0.086	0.222	0
EVA1B	0	-0.139099	0.034	0.12	0
STK40	0	-0.145634	0.068	0.165	0
CSF3R	0	-1.11341	0.048	0.363	0
MTF1	0	-0.181082	0.067	0.173	0
FHL3	0	-0.144901	0.036	0.132	0
MYCL	0	-0.131526	0.003	0.088	0
CAP1	0	-0.249775	0.665	0.742	0
PPT1	0	-0.425459	0.176	0.371	0
SMAP2	0	-0.289902	0.712	0.77	0
ATP6V0B	0	-0.617539	0.363	0.585	0
RPS8	0	0.285153	1	1	0
PLK3	0	-0.293627	0.091	0.23	0
SPATA6	0	-0.1106	0.019	0.09	0
TUT4	0	0.21853	0.553	0.414	0
JUN	0	-0.59679	0.342	0.485	0
LEPROT	0	-0.286844	0.191	0.34	0
PDE4B	0	-0.448614	0.2	0.341	0
WLS	0	-0.101108	0.001	0.064	0
ZRANB2	0	0.206853	0.717	0.605	0
AC103591.3	0	-0.409299	0.106	0.244	0
IFI44L	0	-0.42663	0.081	0.229	0
IFI44	0	-0.240787	0.081	0.2	0
PRKACB	0	0.269285	0.458	0.285	0
GNG5	0	-0.399174	0.568	0.703	0
CTBS	0	-0.211415	0.148	0.278	0
ODF2L	0	0.183219	0.402	0.284	0
LMO4	0	-0.242781	0.165	0.308	0
TGFBR3	0	0.173376	0.204	0.114	0
EVI5	0	-0.300441	0.012	0.193	0
RPL5	0	0.313649	1	0.999	0
DPYD	0	-0.414731	0.179	0.368	0
SLC25A24	0	-0.182534	0.118	0.238	0
SORT1	0	-0.222723	0.008	0.146	0
AMPD2	0	-0.22705	0.053	0.196	0
AHCYL1	0	-0.166643	0.159	0.27	0
DRAM2	0	-0.194534	0.157	0.281	0
DENND2D	0	0.192967	0.355	0.221	0
C1orf162	0	-0.771626	0.29	0.587	0
CAPZA1	0	-0.233799	0.513	0.629	0
CD2	0	0.793305	0.832	0.419	0
NOTCH2	0	-0.390855	0.087	0.305	0
LINC00623	0	0.212332	0.37	0.23	0
FCGR1B	0	-0.109909	0.002	0.072	0
SRGAP2C	0	-0.178713	0.077	0.194	0
SRGAP2B	0	-0.206289	0.044	0.173	0
AC245014.3	0	-0.444896	0.07	0.244	0
TXNIP	0	0.182759	0.999	0.982	0
NBPF10	0	-0.099411	0.015	0.082	0
NBPF14	0	-0.2884	0.065	0.241	0
FCGR1A	0	-0.246509	0.006	0.147	0
MTMR11	0	-0.183936	0.005	0.12	0
PLEKHO1	0	-0.640179	0.232	0.491	0
ADAMTSL4	0	-0.154695	0.005	0.105	0
MCL1	0	-0.737922	0.523	0.675	0
CTSS	0	-2.56749	0.604	0.802	0
TNFAIP8L2	0	-0.156116	0.052	0.157	0
SNX27	0	-0.250937	0.11	0.261	0
S100A10	0	-0.422783	0.888	0.881	0
S100A11	0	-1.49584	0.615	0.807	0
S100A9	0	-3.98251	0.656	0.797	0
S100A12	0	-1.69674	0.087	0.357	0
S100A8	0	-3.65362	0.481	0.664	0
S100A6	0	-1.07796	0.974	0.969	0
S100A4	0	-0.798918	0.924	0.949	0
SLC27A3	0	-0.132303	0.057	0.147	0
RPS27	0	0.426263	1	1	0
TPM3	0	-0.286741	0.882	0.921	0
ATP8B2	0	0.158085	0.223	0.115	0
IL6R	0	-0.271454	0.096	0.258	0
ZBTB7B	0	-0.228108	0.046	0.198	0
ADAM15	0	-0.174852	0.025	0.139	0
RIT1	0	-0.176654	0.11	0.217	0
ARHGEF2	0	-0.188808	0.142	0.263	0
LAMTOR2	0	-0.221711	0.268	0.4	0
SEMA4A	0	-0.281923	0.014	0.184	0
HDGF	0	-0.211883	0.243	0.363	0
ARHGEF11	0	-0.114124	0.014	0.09	0
CD1D	0	-0.299267	0.008	0.185	0
MNDA	0	-2.05939	0.132	0.476	0
PYHIN1	0	0.265103	0.367	0.228	0
IFI16	0	-0.268786	0.541	0.67	0
FCRL6	0	0.229262	0.191	0.07	0
PEA15	0	-0.224491	0.044	0.181	0
NCSTN	0	-0.156142	0.069	0.176	0
SLAMF6	0	0.143155	0.196	0.108	0
CD48	0	0.20734	0.976	0.949	0
LY9	0	0.176097	0.257	0.133	0
TSTD1	0	0.268405	0.597	0.396	0
FCER1G	0	-1.97979	0.164	0.575	0
FCGR2A	0	-0.625805	0.025	0.299	0
HSPA6	0	-0.101191	0.007	0.07	0
FCGR2B	0	-0.135108	0.006	0.08	0
SH2D1B	0	-0.127727	0.006	0.068	0
CREG1	0	-0.372958	0.042	0.246	0
MPZL1	0	-0.106868	0.012	0.084	0
F5	0	-0.151073	0.007	0.092	0
RALGPS2	0	-0.519006	0.081	0.176	0
QSOX1	0	-0.189326	0.039	0.158	0
IER5	0	-0.586806	0.143	0.397	0
GLUL	0	-0.667113	0.118	0.365	0
NPL	0	-0.192937	0.022	0.143	0
NCF2	0	-1.11673	0.056	0.404	0
ARPC5	0	-0.402632	0.79	0.845	0
IVNS1ABP	0	-0.272677	0.174	0.298	0
PTGS2	0	-0.547289	0.015	0.133	0
RGS18	0	-0.664526	0.018	0.233	0
RGS2	0	-1.06925	0.138	0.408	0
RNPEP	0	-0.230555	0.065	0.215	0
ARL8A	0	-0.168835	0.137	0.252	0
ADIPOR1	0	-0.203308	0.114	0.24	0
BTG2	0	-0.600749	0.497	0.67	0
PPP1R15B	0	-0.201509	0.124	0.238	0
NUCKS1	0	0.253822	0.76	0.634	0
SRGAP2	0	-0.190401	0.038	0.162	0
FCMR	0	0.156138	0.406	0.269	0
CD55	0	-0.337858	0.383	0.501	0
CR1	0	-0.227562	0.018	0.149	0
G0S2	0	-2.26291	0.194	0.348	0
TRAF3IP3	0	0.33886	0.833	0.669	0
SLC30A1	0	-0.11289	0.023	0.099	0
LPGAT1	0	-0.246611	0.208	0.361	0
ATF3	0	-0.16661	0.005	0.099	0
BATF3	0	-0.163713	0.008	0.094	0
MARC1	0	-0.123341	0.002	0.074	0
HLX	0	-0.0955615	0.002	0.061	0
TLR5	0	-0.158491	0.008	0.106	0
H3F3A	0	-0.68677	0.993	0.996	0
ARF1	0	-0.257852	0.553	0.664	0
RHOU	0	-0.134532	0.026	0.105	0
IRF2BP2	0	-0.41976	0.35	0.502	0
LYST	0	-0.593106	0.274	0.501	0
CEP170	0	-0.190402	0.1	0.221	0
NLRP3	0	-0.807571	0.037	0.252	0
ADI1	0	-0.288829	0.139	0.318	0
RPS7	0	0.238556	1	1	0
LINC01871	0	0.48938	0.382	0.135	0
ADAM17	0	-0.1965	0.128	0.251	0
KLF11	0	-0.179642	0.037	0.153	0
FAM49A	0	-0.429902	0.047	0.269	0
LAPTM4A	0	-0.327793	0.257	0.438	0
RHOB	0	-0.404485	0.07	0.223	0
TP53I3	0	-0.095277	0.003	0.066	0
RAB10	0	-0.332432	0.204	0.376	0
HADHB	0	-0.181931	0.196	0.313	0
FOSL2	0	-0.334708	0.121	0.302	0
LBH	0	0.437406	0.611	0.343	0
NLRC4	0	-0.109097	0.003	0.075	0
FEZ2	0	-0.162532	0.1	0.206	0
QPCT	0	-0.217873	0.004	0.13	0
CDC42EP3	0	-0.286266	0.225	0.343	0
CYP1B1	0	-0.4605	0.011	0.173	0
DHX57	0	-0.151742	0.062	0.157	0
SLC8A1	0	-0.411362	0.008	0.226	0
ZFP36L2	0	0.281998	0.964	0.891	0
RHOQ	0	-0.493966	0.094	0.353	0
TTC7A	0	-0.228353	0.057	0.2	0
CALM2	0	-0.530398	0.841	0.891	0
RTN4	0	-0.368666	0.438	0.59	0
RPS27A	0	0.388356	1	1	0
CCDC88A	0	-0.734886	0.114	0.378	0
BCL11A	0	-0.419892	0.012	0.194	0
REL	0	-0.578481	0.411	0.615	0
PELI1	0	-0.388694	0.071	0.242	0
AC012368.1	0	-0.139405	0.01	0.099	0
SERTAD2	0	-0.17511	0.105	0.218	0
RAB1A	0	-0.18054	0.159	0.279	0
ACTR2	0	-0.452206	0.728	0.834	0
PLEK	0	-0.838791	0.411	0.605	0
AAK1	0	0.392971	0.796	0.559	0
ANXA4	0	-0.206033	0.097	0.234	0
MXD1	0	-0.603992	0.082	0.314	0
PCBP1	0	-0.281042	0.754	0.826	0
NAGK	0	-0.461098	0.119	0.349	0
DYSF	0	-0.115462	0.013	0.081	0
TET3	0	-0.173967	0.046	0.158	0
MOB1A	0	-0.359812	0.469	0.623	0
MTHFD2	0	-0.179919	0.056	0.172	0
HK2	0	-0.148159	0.011	0.105	0
TRABD2A	0	0.343009	0.353	0.161	0
TMSB10	0	-0.174392	1	1	0
CAPG	0	-0.572017	0.051	0.332	0
VAMP8	0	-0.327098	0.642	0.732	0
CD8A	0	1.57731	0.805	0.058	0
CD8B	0	1.75297	0.824	0.032	0
MAL	0	0.175723	0.316	0.191	0
TMEM127	0	-0.191917	0.071	0.198	0
COX5B	0	-0.209903	0.766	0.826	0
ZAP70	0	0.259477	0.406	0.213	0
MGAT4A	0	0.374043	0.57	0.344	0
AFF3	0	-0.254453	0.011	0.116	0
RPL31	0	0.309245	0.999	0.994	0
TBC1D8	0	-0.0975135	0.002	0.065	0
RNF149	0	-0.32527	0.261	0.413	0
NCK2	0	0.168625	0.403	0.272	0
GCC2	0	0.36684	0.732	0.559	0
LIMS1	0	-0.619416	0.194	0.428	0
IL1B	0	-2.51602	0.243	0.359	0
IL1RN	0	-0.45905	0.012	0.139	0
MARCO	0	-0.198194	0.004	0.107	0
PTPN4	0	0.294033	0.471	0.272	0
RALB	0	-0.249147	0.062	0.224	0
GYPC	0	0.472651	0.726	0.48	0
BIN1	0	0.268226	0.542	0.351	0
MAP3K2	0	-0.310323	0.256	0.42	0
MZT2B	0	0.219579	0.812	0.707	0
PTPN18	0	-0.290949	0.226	0.382	0
PLEKHB2	0	-0.201052	0.169	0.294	0
CXCR4	0	0.135856	0.834	0.661	0
HNMT	0	-0.399707	0.011	0.223	0
SPOPL	0	-0.226449	0.046	0.191	0
KYNU	0	-0.363615	0.011	0.214	0
ARHGAP15	0	0.203319	0.499	0.371	0
ZEB2	0	-0.722623	0.361	0.585	0
ZEB2-AS1	0	-0.152882	0.007	0.098	0
BAZ2B	0	-0.263013	0.193	0.331	0
CD302	0	-0.655758	0.028	0.315	0
TANK	0	-0.204546	0.206	0.336	0
GCA	0	-0.666194	0.069	0.35	0
COBLL1	0	-0.157789	0.003	0.064	0
CYBRD1	0	-0.115594	0.005	0.08	0
MAP3K20	0	-0.230202	0.02	0.159	0
GPR155	0	0.235751	0.315	0.194	0
SESTD1	0	-0.231297	0.017	0.163	0
LINC01934	0	0.13159	0.125	0.048	0
SSFA2	0	-0.199874	0.065	0.193	0
DNAJC10	0	-0.19152	0.176	0.288	0
AC096667.1	0	-0.269506	0.007	0.17	0
SLC40A1	0	-0.19376	0.033	0.124	0
STAT4	0	0.229306	0.323	0.157	0
NABP1	0	-0.357729	0.108	0.267	0
HSPE1	0	0.239951	0.597	0.457	0
EEF1B2	0	0.419218	0.997	0.979	0
KLF7	0	-0.161319	0.098	0.198	0
RPL37A	0	0.18538	1	1	0
ARPC2	0	-0.203499	0.922	0.951	0
GPBAR1	0	-0.276681	0.008	0.163	0
SLC11A1	0	-0.864451	0.042	0.336	0
CYP27A1	0	-0.141231	0.004	0.083	0
AGFG1	0	-0.235736	0.169	0.297	0
PID1	0	-0.283381	0.008	0.153	0
NCL	0	0.199958	0.922	0.876	0
EIF4E2	0	-0.202362	0.196	0.324	0
ARL4C	0	0.220802	0.837	0.661	0
LRRFIP1	0	-0.430819	0.733	0.826	0
GPR35	0	-0.145704	0.011	0.1	0
PASK	0	0.304873	0.23	0.078	0
HDLBP	0	-0.186299	0.2	0.316	0
BHLHE40	0	-0.187966	0.114	0.22	0
ARL8B	0	-0.179199	0.119	0.235	0
MTMR14	0	-0.189015	0.133	0.256	0
CAMK1	0	-0.273993	0.012	0.169	0
ARPC4	0	-0.229702	0.503	0.614	0
ATG7	0	-0.170195	0.05	0.162	0
RPL32	0	0.354137	1	1	0
IQSEC1	0	-0.245777	0.179	0.33	0
SLC6A6	0	-0.22117	0.077	0.217	0
OXNAD1	0	0.480731	0.468	0.211	0
UBE2E2	0	-0.179556	0.025	0.145	0
UBE2E1	0	-0.160431	0.145	0.255	0
RPL15	0	0.145057	1	1	0
CMTM6	0	-0.537535	0.268	0.526	0
GLB1	0	-0.187274	0.04	0.165	0
CRTAP	0	-0.384595	0.117	0.32	0
MYD88	0	-0.341766	0.141	0.324	0
CSRNP1	0	-0.202873	0.057	0.183	0
RPSA	0	0.484277	1	0.991	0
RPL14	0	0.418939	1	1	0
CTNNB1	0	-0.230365	0.259	0.375	0
TRAK1	0	-0.132477	0.047	0.137	0
ABHD5	0	-0.223647	0.058	0.188	0
CCR1	0	-0.317364	0.009	0.174	0
CCR2	0	-0.186546	0.009	0.118	0
NBEAL2	0	-0.173724	0.105	0.223	0
TMA7	0	0.208486	0.975	0.947	0
UQCRC1	0	-0.217158	0.169	0.31	0
RHOA	0	-0.462993	0.726	0.832	0
GNAI2	0	-0.628377	0.73	0.841	0
MAPKAPK3	0	-0.291028	0.106	0.275	0
STAB1	0	-0.177221	0.008	0.118	0
PRKCD	0	-0.319164	0.043	0.238	0
TKT	0	-1.30395	0.442	0.656	0
CACNA2D3	0	-0.105575	0.003	0.068	0
PXK	0	-0.17743	0.088	0.205	0
FRMD4B	0	-0.188957	0.029	0.143	0
LINC00877	0	-0.115602	0.002	0.077	0
RYBP	0	-0.187761	0.13	0.241	0
CRYBG3	0	-0.165847	0.029	0.134	0
ST3GAL6	0	-0.100456	0.002	0.067	0
RPL24	0	0.225511	1	0.999	0
NFKBIZ	0	-1.20225	0.314	0.516	0
ALCAM	0	-0.13122	0.016	0.096	0
CBLB	0	0.180845	0.291	0.184	0
CD96	0	0.420475	0.504	0.228	0
ATG3	0	-0.355809	0.223	0.4	0
ATP6V1A	0	-0.293323	0.072	0.245	0
TIGIT	0	0.184964	0.168	0.078	0
ARHGAP31	0	-0.0915771	0.009	0.07	0
EAF2	0	-0.251071	0.039	0.177	0
CD86	0	-0.374108	0.009	0.226	0
CSTA	0	-1.17948	0.054	0.396	0
PARP14	0	-0.384001	0.328	0.479	0
OSBPL11	0	-0.229692	0.072	0.216	0
MGLL	0	-0.139015	0.006	0.074	0
RAB7A	0	-0.222834	0.315	0.446	0
PLXND1	0	-0.16252	0.044	0.151	0
NUDT16	0	-0.260615	0.051	0.216	0
ACPP	0	-0.141541	0.002	0.093	0
ZBTB38	0	0.278806	0.375	0.239	0
CHST2	0	-0.228252	0.031	0.146	0
PLSCR1	0	-0.439961	0.097	0.309	0
RNF13	0	-0.32322	0.201	0.377	0
SERP1	0	-0.376826	0.758	0.843	0
GPR171	0	0.131036	0.158	0.079	0
P2RY13	0	-0.384007	0.008	0.2	0
CCNL1	0	-0.315788	0.67	0.744	0
MFSD1	0	-0.339777	0.077	0.269	0
GOLIM4	0	-0.138909	0.029	0.121	0
SKIL	0	-0.290908	0.067	0.232	0
TNIK	0	0.140993	0.262	0.162	0
FNDC3B	0	-0.20952	0.089	0.214	0
TNFSF10	0	-0.708527	0.14	0.41	0
GNB4	0	-0.337022	0.013	0.216	0
IGF2BP2	0	-0.0943553	0.002	0.06	0
EIF4A2	0	0.246123	0.856	0.755	0
BCL6	0	-0.452156	0.039	0.228	0
CCDC50	0	-0.355278	0.053	0.203	0
ACAP2	0	-0.3434	0.39	0.545	0
NRROS	0	-0.123934	0.015	0.098	0
RPL35A	0	0.265801	1	1	0
C4orf48	0	-0.269833	0.266	0.405	0
SH3BP2	0	-0.363058	0.12	0.315	0
LYAR	0	0.478363	0.494	0.32	0
NSG1	0	0.170013	0.175	0.068	0
JAKMIP1	0	0.0900963	0.089	0.034	0
SH3TC1	0	-0.175888	0.015	0.132	0
FBXL5	0	-0.420361	0.25	0.431	0
BST1	0	-0.427614	0.01	0.225	0
FGFBP2	0	0.364364	0.33	0.175	0
LAP3	0	-0.397576	0.147	0.325	0
CCDC149	0	-0.105672	0.002	0.07	0
RBPJ	0	-0.29169	0.259	0.409	0
TLR1	0	-0.189963	0.02	0.144	0
TLR6	0	-0.11717	0.006	0.081	0
KLHL5	0	-0.182834	0.044	0.163	0
RPL9	0	0.285093	1	1	0
SMIM14	0	-0.277566	0.111	0.269	0
RHOH	0	0.261352	0.425	0.243	0
RBM47	0	-0.330117	0.007	0.198	0
TMEM33	0	-0.200113	0.108	0.235	0
ATP8A1	0	0.164992	0.238	0.132	0
TXK	0	0.153324	0.325	0.206	0
OCIAD2	0	0.262149	0.462	0.269	0
IGFBP7	0	-0.3329	0.014	0.182	0
RUFY3	0	-0.163861	0.086	0.192	0
MOB1B	0	-0.154956	0.04	0.136	0
CXCL8	0	-1.5869	0.091	0.234	0
EREG	0	-0.687055	0.017	0.12	0
NAAA	0	-0.298719	0.194	0.335	0
SCARB2	0	-0.221966	0.08	0.216	0
CCNG2	0	-0.178133	0.065	0.177	0
CNOT6L	0	0.225402	0.541	0.414	0
BMP2K	0	-0.242674	0.03	0.179	0
ANTXR2	0	-0.159362	0.06	0.165	0
RASGEF1B	0	-0.295443	0.026	0.148	0
COQ2	0	-0.113495	0.027	0.104	0
HPSE	0	-0.159212	0.017	0.116	0
GPAT3	0	-0.141958	0.009	0.098	0
WDFY3	0	-0.189903	0.004	0.124	0
ARHGAP24	0	-0.257757	0.003	0.147	0
HSD17B11	0	-0.226161	0.303	0.419	0
FAM13A	0	-0.144224	0.022	0.105	0
SNCA	0	-0.142824	0.004	0.069	0
PDLIM5	0	-0.192078	0.08	0.2	0
DAPP1	0	-0.41269	0.058	0.273	0
PPP3CA	0	-0.216513	0.228	0.358	0
BANK1	0	-0.553947	0.012	0.123	0
MANBA	0	-0.248523	0.082	0.236	0
TET2	0	-0.380105	0.143	0.342	0
PAPSS1	0	-0.130599	0.062	0.151	0
SGMS2	0	-0.127249	0.002	0.082	0
LEF1	0	0.487711	0.472	0.212	0
RPL34	0	0.298275	1	1	0
SNHG8	0	0.379167	0.725	0.585	0
ANXA5	0	-0.805183	0.351	0.572	0
SCLT1	0	-0.245777	0.111	0.254	0
SETD7	0	-0.137199	0.013	0.104	0
MGST2	0	-0.246617	0.019	0.177	0
MAML3	0	-0.133803	0.025	0.111	0
TBC1D9	0	-0.246518	0.006	0.157	0
IL15	0	-0.135869	0.02	0.109	0
ZNF827	0	0.0876044	0.092	0.036	0
RPS3A	0	0.383154	1	1	0
TMEM154	0	-0.447227	0.145	0.364	0
TLR2	0	-0.516261	0.013	0.25	0
FAM198B	0	-0.346991	0.009	0.192	0
MARCH1	0	-0.828948	0.031	0.389	0
ACSL1	0	-0.502004	0.034	0.202	0
DAP	0	-0.168285	0.108	0.216	0
TRIO	0	-0.159386	0.012	0.117	0
BASP1	0	-0.463802	0.014	0.23	0
IL7R	0	0.561426	0.827	0.47	0
RPL37	0	0.228961	1	1	0
ANXA2R	0	0.221706	0.306	0.163	0
SNX18	0	-0.434864	0.07	0.267	0
GZMK	0	0.660204	0.205	0.098	0
GZMA	0	0.464519	0.475	0.272	0
MAP3K1	0	-0.457727	0.186	0.437	0
GAPT	0	-0.413541	0.012	0.232	0
ZSWIM6	0	-0.251176	0.055	0.203	0
KIF2A	0	0.282337	0.641	0.426	0
NLN	0	-0.110036	0.015	0.086	0
CD180	0	-0.0922244	0.002	0.06	0
PIK3R1	0	0.452577	0.687	0.505	0
NAIP	0	-0.486088	0.11	0.317	0
HEXB	0	-0.268598	0.087	0.248	0
COL4A3BP	0	-0.272813	0.181	0.338	0
S100Z	0	-0.159874	0.004	0.106	0
ZFYVE16	0	-0.210102	0.13	0.259	0
RPS23	0	0.251814	1	1	0
TMEM167A	0	-0.353971	0.224	0.404	0
VCAN	0	-2.49153	0.172	0.45	0
MEF2C	0	-0.886782	0.025	0.379	0
MCTP1	0	-0.297882	0.014	0.188	0
GLRX	0	-0.459476	0.432	0.605	0
CAST	0	-0.398849	0.694	0.824	0
CAMK4	0	0.331164	0.41	0.195	0
REEP5	0	-0.231074	0.343	0.483	0
HSD17B4	0	-0.181552	0.092	0.211	0
SNX2	0	-0.486652	0.212	0.452	0
LMNB1	0	-0.143255	0.065	0.153	0
HINT1	0	0.220168	0.955	0.892	0
CDC42SE2	0	0.329916	0.752	0.575	0
IRF1	0	-0.485991	0.546	0.666	0
TCF7	0	0.570319	0.688	0.362	0
H2AFY	0	-0.684676	0.369	0.598	0
TGFBI	0	-0.649341	0.025	0.31	0
EGR1	0	-0.780578	0.039	0.225	0
CTNNA1	0	-0.323756	0.045	0.24	0
CXXC5	0	-0.375272	0.055	0.251	0
CYSTM1	0	-0.123925	0.044	0.128	0
HBEGF	0	-0.272776	0.006	0.12	0
CD14	0	-1.52403	0.069	0.371	0
ARHGAP26	0	-0.26067	0.206	0.331	0
CSF1R	0	-0.485548	0.015	0.24	0
CD74	0	-2.40764	0.609	0.813	0
RPS14	0	0.340468	1	1	0
TNIP1	0	-0.238771	0.201	0.323	0
GM2A	0	-0.227722	0.022	0.163	0
ATOX1	0	-0.288906	0.16	0.333	0
HAVCR2	0	-0.177161	0.031	0.139	0
ITK	0	0.32202	0.375	0.164	0
CYFIP2	0	0.234814	0.489	0.335	0
ADAM19	0	-0.127875	0.02	0.099	0
DOCK2	0	-0.287572	0.393	0.537	0
NPM1	0	0.439403	0.986	0.928	0
DUSP1	0	-1.65504	0.417	0.7	0
ERGIC1	0	-0.181421	0.14	0.256	0
CPEB4	0	-0.241662	0.125	0.266	0
SFXN1	0	0.28634	0.363	0.18	0
HRH2	0	-0.31155	0.05	0.225	0
HK3	0	-0.209128	0.011	0.144	0
PRELID1	0	-0.518818	0.598	0.721	0
DBN1	0	0.0876696	0.07	0.014	0
PDLIM7	0	-0.110348	0.019	0.089	0
DOK3	0	-0.264511	0.009	0.174	0
SQSTM1	0	-0.321391	0.395	0.53	0
RNF130	0	-0.851762	0.133	0.438	0
MGAT1	0	-0.331458	0.202	0.374	0
DUSP22	0	-0.174073	0.141	0.252	0
SERPINB1	0	-0.589661	0.486	0.645	0
NQO2	0	-0.191853	0.092	0.213	0
F13A1	0	-0.50847	0.012	0.173	0
LY86	0	-0.644651	0.029	0.343	0
TMEM170B	0	-0.337584	0.017	0.203	0
PHACTR1	0	-0.332474	0.016	0.18	0
CD83	0	-0.817358	0.052	0.278	0
JARID2	0	-0.269552	0.18	0.325	0
KIF13A	0	-0.224978	0.007	0.147	0
KDM1B	0	-0.251371	0.04	0.193	0
RNF144B	0	-0.44241	0.024	0.215	0
SOX4	0	-0.446638	0.052	0.211	0
TRIM38	0	-0.327023	0.347	0.505	0
BTN3A2	0	0.30427	0.615	0.445	0
GABBR1	0	-0.121884	0.036	0.118	0
HLA-F	0	0.240698	0.833	0.743	0
IER3	0	-1.09386	0.079	0.312	0
TNF	0	-0.523398	0.026	0.135	0
LST1	0	-1.8986	0.261	0.569	0
AIF1	0	-1.82574	0.485	0.604	0
DDAH2	0	-0.205442	0.065	0.194	0
CLIC1	0	-0.461728	0.67	0.839	0
HSPA1A	0	-0.243988	0.073	0.216	0
NEU1	0	-0.132489	0.041	0.132	0
HLA-DRA	0	-2.91815	0.364	0.681	0
HLA-DRB5	0	-1.32749	0.133	0.45	0
HLA-DRB1	0	-1.85875	0.334	0.622	0
HLA-DQA1	0	-1.03307	0.07	0.293	0
HLA-DQB1	0	-1.46425	0.163	0.493	0
HLA-DMB	0	-0.870519	0.058	0.39	0
HLA-DMA	0	-0.839348	0.112	0.414	0
HLA-DPA1	0	-1.53622	0.424	0.619	0
HLA-DPB1	0	-1.14903	0.544	0.624	0
RPS18	0	0.420994	1	1	0
NUDT3	0	-0.196176	0.175	0.299	0
RPS10	0	0.372154	1	0.996	0
RPL10A	0	0.386266	1	0.997	0
KCTD20	0	-0.179605	0.135	0.247	0
CDKN1A	0	-0.528932	0.025	0.234	0
FGD2	0	-0.375366	0.019	0.234	0
TREM1	0	-0.304465	0.007	0.165	0
TFEB	0	-0.186704	0.054	0.181	0
CNPY3	0	-0.46853	0.288	0.496	0
VEGFA	0	-0.222875	0.006	0.119	0
HSP90AB1	0	0.284642	0.941	0.874	0
NFKBIE	0	-0.183697	0.022	0.137	0
RUNX2	0	0.121461	0.152	0.077	0
PLA2G7	0	-0.129202	0.003	0.08	0
ELOVL5	0	-0.195204	0.17	0.296	0
DST	0	-0.191286	0.007	0.11	0
OGFRL1	0	-0.632273	0.105	0.376	0
EEF1A1	0	0.183013	1	1	0
MYO6	0	0.0994338	0.08	0.026	0
TENT5A	0	-0.225761	0.064	0.195	0
CYB5R4	0	-0.225557	0.151	0.293	0
NT5E	0	0.0807499	0.082	0.028	0
UBE2J1	0	-0.394821	0.174	0.364	0
PNISR	0	0.212797	0.944	0.893	0
SCML4	0	0.273571	0.308	0.132	0
SNX3	0	-0.369199	0.459	0.622	0
FOXO3	0	-0.193209	0.116	0.232	0
MARCKS	0	-1.53083	0.091	0.415	0
DSE	0	-0.234106	0.03	0.166	0
CALHM6	0	-0.301334	0.026	0.196	0
SMPDL3A	0	-0.0936558	0.003	0.061	0
THEMIS	0	0.423537	0.338	0.085	0
SAMD3	0	0.38573	0.455	0.221	0
STX7	0	-0.462852	0.133	0.362	0
VNN1	0	-0.107478	0.002	0.061	0
VNN2	0	-0.2622	0.074	0.188	0
RPS12	0	0.529953	1	1	0
SGK1	0	-0.656316	0.038	0.231	0
IFNGR1	0	-0.538458	0.145	0.403	0
HEBP2	0	-0.278466	0.329	0.472	0
FUCA2	0	-0.180943	0.031	0.153	0
PHACTR2	0	-0.221346	0.188	0.324	0
PLAGL1	0	-0.131988	0.025	0.112	0
STX11	0	-0.421657	0.039	0.253	0
RAB32	0	-0.590523	0.018	0.297	0
SASH1	0	-0.157655	0.004	0.089	0
SYNE1	0	0.353353	0.5	0.336	0
SOD2	0	-1.32074	0.243	0.463	0
QKI	0	-0.622028	0.254	0.519	0
SFT2D1	0	-0.194282	0.166	0.296	0
RNASET2	0	-0.635363	0.449	0.699	0
FAM20C	0	-0.0875926	0.003	0.061	0
ADAP1	0	-0.150665	0.069	0.171	0
LFNG	0	-0.241629	0.117	0.262	0
TTYH3	0	-0.250583	0.016	0.175	0
TNRC18	0	-0.188226	0.092	0.215	0
ACTB	0	-0.662619	0.999	0.998	0
RAC1	0	-0.673777	0.54	0.715	0
ARL4A	0	-0.22777	0.086	0.223	0
AHR	0	-0.35609	0.042	0.211	0
HDAC9	0	-0.219121	0.015	0.15	0
TOMM7	0	0.186506	0.995	0.98	0
SNX10	0	-0.499964	0.093	0.351	0
SKAP2	0	-0.603872	0.147	0.44	0
HOTAIRM1	0	-0.216432	0.122	0.255	0
JAZF1	0	-0.174405	0.095	0.211	0
CREB5	0	-0.374596	0.008	0.2	0
CPVL	0	-1.10942	0.035	0.365	0
SEPT7	0	0.248212	0.907	0.832	0
AOAH	0	-0.41281	0.169	0.365	0
TRGC2	0	0.734526	0.307	0.099	0
TRG-AS1	0	0.264283	0.258	0.136	0
STK17A	0	0.471631	0.717	0.443	0
BLVRA	0	-0.372309	0.084	0.283	0
TNS3	0	-0.13391	0.003	0.09	0
NIPSNAP2	0	-0.199204	0.161	0.288	0
GUSB	0	-0.153639	0.112	0.217	0
LAT2	0	-0.431096	0.03	0.288	0
NCF1	0	-1.0028	0.215	0.486	0
HSPB1	0	0.210105	0.367	0.232	0
YWHAG	0	-0.187383	0.093	0.219	0
FGL2	0	-1.56703	0.132	0.477	0
GSAP	0	-0.233789	0.096	0.238	0
PTPN12	0	-0.341878	0.178	0.349	0
CD36	0	-0.926377	0.028	0.33	0
HGF	0	-0.101387	0.002	0.064	0
STEAP4	0	-0.249544	0.006	0.094	0
PDK4	0	-0.131189	0.003	0.078	0
BRI3	0	-1.17399	0.417	0.643	0
ARPC1B	0	-0.501588	0.773	0.834	0
LAMTOR4	0	-0.356685	0.667	0.781	0
PILRA	0	-0.706799	0.022	0.322	0
GNB2	0	-0.352765	0.351	0.526	0
SLC12A9	0	-0.14499	0.077	0.176	0
CUX1	0	-0.348286	0.186	0.358	0
SH2B2	0	-0.104627	0.004	0.073	0
ORAI2	0	-0.262725	0.14	0.277	0
NAMPT	0	-1.58206	0.191	0.471	0
AC007032.1	0	-0.102056	0.004	0.069	0
PNPLA8	0	-0.190388	0.179	0.301	0
LRRN3	0	0.302139	0.201	0.057	0
TFEC	0	-0.341136	0.01	0.199	0
CAPZA2	0	-0.415207	0.294	0.485	0
CPED1	0	-0.0972081	0.002	0.064	0
IMPDH1	0	-0.203644	0.098	0.23	0
ATP6V1F	0	-0.291013	0.472	0.592	0
IRF5	0	-0.229839	0.011	0.16	0
STMP1	0	-0.225209	0.347	0.464	0
MTPN	0	-0.494471	0.601	0.744	0
HIPK2	0	-0.249014	0.133	0.271	0
TBXAS1	0	-0.46808	0.017	0.273	0
KDM7A	0	-0.177952	0.138	0.248	0
TRBC1	0	0.600877	0.602	0.344	0
TRBC2	0	0.94966	0.871	0.482	0
ZYX	0	-0.395444	0.248	0.418	0
ZNF467	0	-0.266427	0.024	0.184	0
ATP6V0E2	0	0.162064	0.23	0.122	0
GIMAP7	0	0.413688	0.824	0.587	0
TMEM176B	0	-0.597989	0.016	0.226	0
TMEM176A	0	-0.312452	0.009	0.156	0
SMARCD3	0	-0.152841	0.029	0.125	0
CSF2RA	0	-0.316583	0.006	0.189	0
SLC25A6	0	-0.24061	0.919	0.94	0
ARSD	0	-0.12631	0.018	0.099	0
TBL1X	0	-0.167799	0.117	0.224	0
TLR7	0	-0.109899	0.003	0.072	0
TLR8	0	-0.277467	0.005	0.165	0
TMSB4X	0	-0.208865	1	1	0
MOSPD2	0	-0.155212	0.047	0.144	0
AP1S2	0	-1.2831	0.27	0.564	0
SAT1	0	-2.15804	0.61	0.788	0
CXorf21	0	-0.146926	0.01	0.106	0
GK	0	-0.182425	0.022	0.132	0
CYBB	0	-1.59279	0.081	0.479	0
MID1IP1	0	-0.209229	0.073	0.192	0
ATP6AP2	0	-0.286788	0.436	0.558	0
DDX3X	0	-0.321243	0.566	0.675	0
RP2	0	-0.199863	0.031	0.162	0
TIMP1	0	-0.820808	0.252	0.517	0
CFP	0	-0.866961	0.044	0.374	0
UXT	0	0.224523	0.741	0.648	0
WAS	0	-0.297204	0.419	0.563	0
PCSK1N	0	0.187139	0.139	0.033	0
TFE3	0	-0.12355	0.032	0.116	0
PLP2	0	-0.300204	0.352	0.474	0
MSN	0	-0.258818	0.756	0.822	0
AL034397.3	0	-0.261661	0.009	0.155	0
IL2RG	0	0.345881	0.69	0.466	0
NHSL2	0	-0.154578	0.062	0.162	0
RPS4X	0	0.31125	1	1	0
PGK1	0	-0.289846	0.535	0.643	0
CYSLTR1	0	-0.317312	0.015	0.216	0
GPR174	0	0.196365	0.25	0.127	0
ITM2A	0	0.202448	0.415	0.255	0
SH3BGRL	0	-0.492924	0.582	0.728	0
DIAPH2	0	-0.244318	0.144	0.288	0
BTK	0	-0.397126	0.011	0.248	0
RPL36A	0	0.316825	0.984	0.964	0
ACSL4	0	-0.228648	0.104	0.241	0
IL13RA1	0	-0.380456	0.011	0.215	0
SLC25A5	0	-0.263844	0.587	0.678	0
SEPT6	0	0.256051	0.729	0.566	0
RPL39	0	0.192252	1	1	0
LAMP2	0	-0.32566	0.168	0.35	0
SH2D1A	0	0.233604	0.279	0.141	0
CD40LG	0	-0.143011	0.016	0.097	0
ZNF185	0	-0.104458	0.006	0.067	0
RENBP	0	-0.10277	0.022	0.093	0
RPL10	0	0.301862	1	1	0
DNASE1L1	0	-0.131316	0.032	0.121	0
ATP6AP1	0	-0.224118	0.128	0.271	0
G6PD	0	-0.184941	0.128	0.245	0
MPP1	0	-0.347789	0.034	0.207	0
BLK	0	-0.151534	0.008	0.071	0
CTSB	0	-0.826183	0.103	0.434	0
ASAH1	0	-0.994159	0.259	0.544	0
ATP6V1B2	0	-0.362894	0.08	0.279	0
DOK2	0	-0.243959	0.311	0.448	0
EGR3	0	-0.168784	0.003	0.076	0
TNFRSF10B	0	-0.143248	0.04	0.136	0
SLC25A37	0	-0.304805	0.144	0.284	0
ADAM28	0	-0.248759	0.005	0.116	0
DOCK5	0	-0.278338	0.024	0.194	0
BNIP3L	0	-0.391492	0.244	0.43	0
DPYSL2	0	-0.48972	0.086	0.335	0
SARAF	0	0.438069	0.951	0.872	0
LEPROTL1	0	0.475799	0.724	0.513	0
NRG1	0	-0.163088	0.004	0.093	0
ZNF703	0	-0.118896	0.005	0.075	0
RAB11FIP1	0	-0.609718	0.114	0.411	0
EIF4EBP1	0	-0.30066	0.068	0.251	0
TACC1	0	-0.216482	0.281	0.399	0
ADAM9	0	-0.135765	0.009	0.097	0
HOOK3	0	-0.316853	0.244	0.417	0
SPIDR	0	-0.144415	0.076	0.171	0
CEBPD	0	-1.62468	0.102	0.479	0
LYPLA1	0	-0.191566	0.224	0.343	0
LYN	0	-1.03762	0.101	0.501	0
RPS20	0	0.311764	1	0.999	0
SDCBP	0	-0.66797	0.348	0.564	0
MYBL1	0	0.253625	0.339	0.208	0
SGK3	0	-0.217625	0.115	0.246	0
RPL7	0	0.204863	1	0.999	0
UBE2W	0	-0.15733	0.098	0.205	0
LY96	0	-0.422828	0.052	0.283	0
ZC2HC1A	0	-0.0989555	0.012	0.076	0
RIPK2	0	-0.361955	0.086	0.238	0
PIP4P2	0	-0.155043	0.055	0.153	0
TRIQK	0	-0.160461	0.006	0.111	0
TP53INP1	0	-0.207377	0.046	0.168	0
UQCRB	0	0.198275	0.988	0.981	0
RPL30	0	0.325293	1	1	0
STK3	0	-0.0983998	0.015	0.08	0
PABPC1	0	-0.28221	0.97	0.982	0
KLF10	0	-0.641457	0.118	0.354	0
AZIN1	0	-0.239277	0.16	0.287	0
OXR1	0	-0.170303	0.141	0.254	0
ENY2	0	-0.228714	0.389	0.512	0
TRPS1	0	-0.176003	0.088	0.196	0
FBXO32	0	0.213619	0.211	0.083	0
FAM91A1	0	-0.225234	0.123	0.265	0
MTSS1	0	-0.282178	0.118	0.246	0
TRIB1	0	-0.179269	0.007	0.105	0
LINC00861	0	0.359815	0.527	0.276	0
ASAP1	0	-0.294751	0.152	0.313	0
DENND3	0	-0.338467	0.042	0.242	0
NAPRT	0	-0.259597	0.084	0.248	0
EEF1D	0	0.232093	0.995	0.989	0
PLEC	0	-0.291499	0.177	0.339	0
GRINA	0	-0.43907	0.079	0.299	0
JAK2	0	-0.304038	0.08	0.256	0
PSIP1	0	0.28453	0.662	0.491	0
CNTLN	0	-0.193333	0.007	0.127	0
RPS6	0	0.437141	1	1	0
MLLT3	0	0.157369	0.246	0.138	0
HACD4	0	-0.248844	0.19	0.33	0
C9orf72	0	-0.418848	0.085	0.304	0
UBE2R2	0	-0.312684	0.25	0.415	0
FAM214B	0	-0.150661	0.026	0.126	0
SIT1	0	0.136876	0.169	0.081	0
TLN1	0	-0.454061	0.67	0.777	0
GLIPR2	0	-0.403057	0.215	0.421	0
CLTA	0	-0.347444	0.345	0.522	0
PAX5	0	-0.150181	0.004	0.065	0
LINC01410	0	-0.0961993	0.011	0.074	0
ZFAND5	0	-0.614239	0.231	0.459	0
ALDH1A1	0	-0.239192	0.005	0.122	0
ANXA1	0	-0.29225	0.659	0.766	0
GNAQ	0	-0.385427	0.124	0.325	0
DAPK1	0	-0.209039	0.006	0.139	0
CTSL	0	-0.171273	0.008	0.094	0
S1PR3	0	-0.134125	0.003	0.073	0
SYK	0	-0.589816	0.023	0.339	0
NFIL3	0	-0.20482	0.057	0.175	0
BICD2	0	-0.196806	0.1	0.224	0
CARD19	0	-0.221462	0.163	0.274	0
NINJ1	0	-0.680045	0.156	0.36	0
FAM120A	0	-0.285449	0.273	0.423	0
MFSD14B	0	-0.169487	0.086	0.2	0
FBP1	0	-0.297568	0.043	0.205	0
NANS	0	-0.182402	0.071	0.193	0
TBC1D2	0	-0.0997756	0.013	0.079	0
NIPSNAP3A	0	-0.131402	0.058	0.148	0
ABCA1	0	-0.134357	0.006	0.083	0
SLC44A1	0	-0.175268	0.053	0.163	0
KLF4	0	-0.394893	0.013	0.215	0
TXN	0	-0.261887	0.396	0.523	0
SNX30	0	-0.149465	0.038	0.138	0
SLC31A2	0	-0.304371	0.019	0.187	0
FKBP15	0	-0.292471	0.095	0.265	0
SLC31A1	0	-0.147153	0.022	0.119	0
TLR4	0	-0.36268	0.008	0.204	0
MEGF9	0	-0.547295	0.094	0.317	0
GSN	0	-0.266345	0.018	0.172	0
DENND1A	0	-0.155534	0.032	0.136	0
RPL35	0	0.254942	1	0.999	0
RPL12	0	0.255658	1	1	0
FAM129B	0	-0.100804	0.009	0.075	0
TTC16	0	0.0989076	0.084	0.023	0
FAM102A	0	0.19999	0.274	0.15	0
IER5L	0	-0.136437	0.039	0.119	0
NUP214	0	-0.544042	0.176	0.401	0
RPL7A	0	0.262292	1	1	0
SLC2A6	0	-0.384568	0.032	0.214	0
RXRA	0	-0.50609	0.038	0.293	0
FCN1	0	-2.50377	0.205	0.508	0
NACC2	0	-0.191909	0.041	0.163	0
CARD9	0	-0.13972	0.006	0.1	0
AGPAT2	0	-0.185857	0.06	0.186	0
PAXX	0	0.255372	0.563	0.409	0
C9orf139	0	-0.111697	0.017	0.089	0
TOR4A	0	-0.102676	0.008	0.078	0
PGGHG	0	0.152021	0.235	0.141	0
IFITM3	0	-1.15067	0.151	0.392	0
RNH1	0	-0.377981	0.341	0.502	0
IRF7	0	-0.242616	0.102	0.218	0
TALDO1	0	-0.832115	0.374	0.603	0
RPLP2	0	0.331147	1	1	0
CD151	0	-0.167184	0.06	0.154	0
TSPAN4	0	-0.146886	0.026	0.119	0
TOLLIP	0	-0.142692	0.072	0.17	0
CTSD	0	-0.755761	0.33	0.54	0
TNNI2	0	-0.122694	0.004	0.082	0
LSP1	0	-0.323882	0.664	0.752	0
KCNQ1	0	-0.154235	0.051	0.155	0
NAP1L4	0	0.323813	0.58	0.399	0
CARS	0	0.188017	0.227	0.136	0
RHOG	0	-0.440209	0.34	0.532	0
TPP1	0	-0.433691	0.194	0.406	0
RIC3	0	0.141639	0.19	0.099	0
RPL27A	0	0.313422	1	1	0
DENND5A	0	-0.202812	0.069	0.196	0
SWAP70	0	-0.368146	0.038	0.22	0
SBF2	0	-0.224335	0.062	0.201	0
RNF141	0	-0.209521	0.061	0.194	0
MICAL2	0	-0.142658	0.044	0.136	0
FAR1	0	-0.244815	0.119	0.264	0
PDE3B	0	0.445581	0.436	0.196	0
NUCB2	0	0.617176	0.642	0.323	0
SVIP	0	0.223987	0.441	0.287	0
PRRG4	0	-0.122069	0.003	0.079	0
HIPK3	0	-0.241571	0.183	0.321	0
LMO2	0	-0.563548	0.018	0.296	0
CAT	0	-0.321539	0.139	0.324	0
CD44	0	-0.527519	0.686	0.748	0
COMMD9	0	-0.179118	0.12	0.24	0
CD82	0	-0.174197	0.076	0.173	0
SPI1	0	-1.16068	0.06	0.432	0
PTPRJ	0	-0.186103	0.118	0.235	0
SLC43A3	0	-0.1246	0.018	0.102	0
CTNND1	0	-0.139496	0.015	0.107	0
MPEG1	0	-1.12891	0.046	0.406	0
STX3	0	-0.134333	0.032	0.12	0
MS4A6A	0	-1.28124	0.053	0.376	0
MS4A4A	0	-0.152779	0.003	0.079	0
MS4A7	0	-0.961324	0.038	0.306	0
MS4A1	0	-0.848247	0.043	0.124	0
SLC15A3	0	-0.327829	0.011	0.204	0
CD6	0	0.236202	0.342	0.172	0
CD5	0	0.141325	0.186	0.09	0
CYB561A3	0	-0.204564	0.099	0.206	0
FADS1	0	-0.129584	0.024	0.103	0
BEST1	0	-0.278423	0.027	0.189	0
FTH1	0	-2.04712	0.995	0.999	0
ASRGL1	0	-0.130006	0.016	0.099	0
AHNAK	0	-0.369707	0.59	0.755	0
RARRES3	0	0.416171	0.77	0.525	0
RTN3	0	-0.497812	0.173	0.401	0
COX8A	0	-0.216159	0.704	0.772	0
FERMT3	0	-0.358523	0.318	0.471	0
RPS6KA4	0	-0.163822	0.048	0.156	0
NEAT1	0	-1.94117	0.867	0.932	0
MALAT1	0	0.256069	1	1	0
EHBP1L1	0	-0.364071	0.15	0.349	0
MAP3K11	0	-0.2122	0.095	0.234	0
AP5B1	0	-0.163905	0.027	0.131	0
CTSW	0	0.450548	0.586	0.235	0
CATSPER1	0	-0.139322	0.005	0.094	0
CD248	0	0.0919058	0.061	0.002	0
GRK2	0	-0.250638	0.421	0.544	0
TBC1D10C	0	0.269034	0.599	0.422	0
CORO1B	0	-0.191348	0.194	0.309	0
GSTP1	0	-0.893053	0.567	0.72	0
UNC93B1	0	-0.37693	0.04	0.264	0
ALDH3B1	0	-0.239076	0.007	0.157	0
TCIRG1	0	-0.348779	0.126	0.332	0
LAMTOR1	0	-0.381742	0.427	0.573	0
FOLR3	0	-0.118245	0.002	0.076	0
INPPL1	0	-0.154404	0.06	0.161	0
ARAP1	0	-0.283815	0.072	0.248	0
ATG16L2	0	-0.321207	0.095	0.283	0
FCHSD2	0	-0.203194	0.106	0.218	0
RELT	0	-0.31183	0.03	0.217	0
KCNE3	0	-0.335417	0.009	0.199	0
ARRB1	0	-0.201464	0.043	0.171	0
RPS3	0	0.519371	1	1	0
UVRAG	0	-0.20648	0.175	0.299	0
ACER3	0	-0.217357	0.042	0.177	0
PAK1	0	-0.416364	0.077	0.289	0
GAB2	0	-0.135611	0.006	0.096	0
PRCP	0	-0.234545	0.086	0.232	0
PICALM	0	-0.354325	0.165	0.35	0
SLC36A4	0	-0.190494	0.094	0.208	0
SMCO4	0	-0.319402	0.015	0.208	0
FUT4	0	-0.119877	0.014	0.09	0
BIRC3	0	-0.364271	0.232	0.365	0
CASP1	0	-0.500112	0.243	0.457	0
CARD16	0	-0.586801	0.385	0.589	0
ATM	0	0.437801	0.817	0.634	0
IL18	0	-0.263368	0.008	0.149	0
ZBTB16	0	-0.147207	0.014	0.098	0
SIDT2	0	-0.173024	0.039	0.149	0
JAML	0	-0.683662	0.232	0.443	0
CD3E	0	0.942329	0.957	0.446	0
CD3D	0	1.20049	0.973	0.426	0
CD3G	0	1.16536	0.941	0.378	0
KMT2A	0	0.229569	0.639	0.525	0
DDX6	0	0.225302	0.661	0.54	0
BCL9L	0	0.243742	0.391	0.232	0
RPS25	0	0.382765	1	1	0
OAF	0	-0.123002	0.009	0.09	0
CRTAM	0	0.25486	0.198	0.047	0
HSPA8	0	0.333488	0.871	0.738	0
NRGN	0	-1.05585	0.034	0.252	0
ETS1	0	0.478946	0.896	0.57	0
APLP2	0	-1.3599	0.256	0.573	0
KLF6	0	-0.5397	0.61	0.719	0
GDI2	0	-0.39371	0.405	0.581	0
PFKFB3	0	-0.328988	0.039	0.168	0
PRKCQ	0	0.145076	0.201	0.104	0
OPTN	0	0.264556	0.429	0.28	0
FAM107B	0	0.215587	0.797	0.651	0
VIM	0	-0.676656	0.973	0.965	0
ARL5B	0	-0.170659	0.057	0.148	0
PLXDC2	0	-0.623418	0.015	0.296	0
MSRB2	0	-0.193609	0.07	0.189	0
OTUD1	0	-0.290779	0.091	0.234	0
ARHGAP21	0	-0.155417	0.058	0.149	0
MAP3K8	0	-0.601872	0.165	0.369	0
CCNY	0	-0.292083	0.224	0.377	0
CSGALNACT2	0	-0.265513	0.21	0.355	0
RASSF4	0	-0.417008	0.035	0.264	0
ALOX5	0	-0.408613	0.019	0.255	0
NCOA4	0	-0.641067	0.247	0.462	0
WDFY4	0	-0.166827	0.005	0.106	0
IPMK	0	-0.124154	0.034	0.116	0
UBE2D1	0	-0.383454	0.122	0.308	0
SRGN	0	-1.39814	0.728	0.843	0
HK1	0	-0.18956	0.155	0.271	0
CDH23	0	-0.114603	0.017	0.089	0
VSIR	0	-0.706957	0.349	0.55	0
PSAP	0	-1.79601	0.428	0.673	0
SPOCK2	0	0.422344	0.611	0.316	0
MICU1	0	-0.224031	0.163	0.293	0
VCL	0	-0.310871	0.197	0.331	0
LRMDA	0	-0.164404	0.003	0.11	0
ZMIZ1	0	-0.231194	0.045	0.191	0
PPIF	0	-0.240791	0.043	0.173	0
CCSER2	0	0.261635	0.458	0.301	0
PTEN	0	-0.270842	0.34	0.477	0
LIPA	0	-0.222541	0.116	0.239	0
IFIT3	0	-0.239741	0.023	0.112	0
HHEX	0	-0.32049	0.014	0.205	0
MYOF	0	-0.197064	0.004	0.119	0
TBC1D12	0	-0.0884146	0.002	0.061	0
ENTPD1	0	-0.425626	0.014	0.237	0
BLNK	0	-0.110289	0.003	0.06	0
PIK3AP1	0	-0.408994	0.06	0.288	0
FRAT2	0	-0.168069	0.098	0.204	0
PGAM1	0	-0.244435	0.358	0.487	0
NFKB2	0	-0.308045	0.115	0.266	0
TRIM8	0	-0.343877	0.203	0.382	0
GSTO1	0	-0.40214	0.345	0.514	0
PDCD4	0	0.245874	0.683	0.553	0
TCF7L2	0	-0.314775	0.046	0.168	0
ABLIM1	0	0.266989	0.365	0.202	0
SHTN1	0	-0.401432	0.008	0.215	0
FAM45A	0	-0.258127	0.118	0.272	0
PRDX3	0	-0.234337	0.15	0.296	0
RGS10	0	0.180606	0.654	0.531	0
WDR11	0	-0.189946	0.134	0.252	0
PLEKHA1	0	0.184753	0.347	0.23	0
BUB3	0	0.233746	0.506	0.369	0
CHST15	0	-0.254433	0.007	0.163	0
CTBP2	0	-0.344971	0.044	0.247	0
PTPRE	0	-0.768561	0.217	0.464	0
VENTX	0	-0.11307	0.004	0.075	0
FUOM	0	-0.142014	0.065	0.158	0
CCND2	0	0.204663	0.393	0.249	0
TNFRSF1A	0	-0.217061	0.113	0.245	0
LTBR	0	-0.236568	0.008	0.159	0
CD27	0	0.461628	0.499	0.228	0
GAPDH	0	-0.689896	0.908	0.947	0
LAG3	0	0.161798	0.131	0.035	0
CD4	0	-0.703804	0.025	0.401	0
TPI1	0	-0.288549	0.542	0.652	0
C12orf57	0	0.513136	0.841	0.584	0
PTPN6	0	-0.408842	0.339	0.518	0
CD163	0	-0.364441	0.007	0.19	0
SLC2A3	0	-0.502029	0.303	0.432	0
C3AR1	0	-0.235298	0.02	0.145	0
CLEC4A	0	-0.439329	0.014	0.252	0
LINC00937	0	-0.188225	0.01	0.119	0
CLEC4D	0	-0.167891	0.004	0.1	0
CLEC4E	0	-0.48963	0.015	0.214	0
KLRG1	0	0.314633	0.255	0.113	0
CLEC2D	0	0.633941	0.797	0.45	0
CLEC12A	0	-0.993765	0.034	0.364	0
CLEC7A	0	-1.01543	0.05	0.383	0
KLRD1	0	0.442124	0.413	0.196	0
KLRK1	0	0.0825938	0.067	0.013	0
KLRC4	0	0.209192	0.157	0.027	0
LINC02446	0	0.595501	0.29	0.013	0
ETV6	0	-0.288695	0.066	0.246	0
HEBP1	0	-0.176765	0.062	0.183	0
PLBD1	0	-0.801951	0.023	0.302	0
MGST1	0	-0.38516	0.009	0.206	0
LDHB	0	0.544991	0.876	0.63	0
KIAA1551	0	0.416105	0.784	0.621	0
FGD4	0	-0.311252	0.011	0.19	0
CPNE8	0	-0.148869	0.023	0.121	0
KIF21A	0	0.152188	0.151	0.066	0
ABCD2	0	0.135773	0.12	0.033	0
LRRK2	0	-0.697102	0.021	0.302	0
NELL2	0	0.462401	0.316	0.068	0
ANO6	0	-0.212572	0.094	0.218	0
SLC38A1	0	0.342597	0.56	0.331	0
PCED1B	0	0.249499	0.257	0.109	0
TUBA1A	0	-0.424858	0.39	0.502	0
METTL7A	0	-0.352167	0.036	0.245	0
DAZAP2	0	-0.288487	0.675	0.763	0
GRASP	0	-0.177951	0.047	0.136	0
NR4A1	0	-0.585442	0.026	0.244	0
ITGB7	0	0.173906	0.328	0.217	0
SP1	0	-0.178808	0.117	0.232	0
ATP5MC2	0	-0.208988	0.913	0.945	0
HNRNPA1	0	0.196361	0.986	0.968	0
NFE2	0	-0.215314	0.006	0.125	0
ZNF385A	0	-0.428306	0.016	0.251	0
NCKAP1L	0	-0.310949	0.301	0.466	0
TESPA1	0	0.164026	0.252	0.145	0
BLOC1S1	0	-0.276422	0.5	0.623	0
CD63	0	-0.401481	0.477	0.609	0
RPS26	0	0.281611	0.989	0.99	0
RPL41	0	0.242008	1	1	0
MYL6	0	-0.31727	0.96	0.978	0
STAT2	0	-0.263823	0.144	0.294	0
STAT6	0	-0.225122	0.211	0.349	0
LRP1	0	-0.656452	0.022	0.306	0
STAC3	0	-0.161961	0.008	0.116	0
OS9	0	-0.283416	0.229	0.393	0
USP15	0	-0.442706	0.542	0.672	0
GNS	0	-0.385042	0.064	0.274	0
TMBIM4	0	-0.233606	0.508	0.62	0
IRAK3	0	-0.711528	0.023	0.314	0
CPM	0	-0.129434	0.004	0.083	0
LYZ	0	-3.89584	0.637	0.794	0
AC020656.1	0	-1.21074	0.064	0.332	0
GLIPR1	0	-0.62867	0.302	0.55	0
DUSP6	0	-0.644924	0.024	0.243	0
ATP2B1	0	-0.479094	0.329	0.509	0
ATP2B1-AS1	0	-1.12139	0.138	0.422	0
PLXNC1	0	-0.370351	0.045	0.249	0
FGD6	0	-0.125855	0.006	0.086	0
LTA4H	0	-0.553312	0.19	0.416	0
APAF1	0	-0.243549	0.084	0.229	0
UHRF1BP1L	0	-0.162418	0.075	0.182	0
CHPT1	0	-0.198222	0.096	0.226	0
DRAM1	0	-0.202768	0.015	0.118	0
WASHC4	0	-0.373866	0.149	0.359	0
C12orf75	0	0.331028	0.435	0.247	0
CKAP4	0	-0.322045	0.042	0.209	0
CORO1C	0	-0.306885	0.027	0.213	0
ATP2A2	0	-0.146102	0.093	0.193	0
ARPC3	0	-0.528011	0.926	0.959	0
HVCN1	0	-0.354431	0.049	0.245	0
SH2B3	0	-0.311878	0.048	0.234	0
ALDH2	0	-0.684046	0.029	0.313	0
RPL6	0	0.206115	1	1	0
OAS1	0	-0.334916	0.055	0.232	0
OAS3	0	-0.15008	0.042	0.125	0
TPCN1	0	-0.14785	0.034	0.13	0
MED13L	0	-0.2667	0.236	0.387	0
TESC	0	-0.24555	0.066	0.209	0
PEBP1	0	0.218687	0.637	0.489	0
RPLP0	0	0.308654	0.999	0.99	0
DYNLL1	0	-0.332728	0.442	0.587	0
P2RX7	0	-0.153287	0.03	0.127	0
P2RX4	0	-0.201622	0.07	0.18	0
CAMKK2	0	-0.264778	0.049	0.207	0
RILPL2	0	-0.532273	0.176	0.424	0
BRI3BP	0	-0.145452	0.057	0.152	0
GLT1D1	0	-0.176678	0.006	0.117	0
ULK1	0	-0.162411	0.053	0.155	0
MPHOSPH8	0	0.232094	0.728	0.607	0
LATS2	0	-0.122888	0.019	0.101	0
RPL21	0	0.348838	1	1	0
FRY	0	-0.177943	0.027	0.14	0
SPART	0	-0.157662	0.095	0.2	0
EPSTI1	0	-0.303803	0.13	0.278	0
LCP1	0	-0.456272	0.821	0.887	0
RB1	0	-0.212981	0.153	0.285	0
LPAR6	0	-0.189667	0.122	0.235	0
RCBTB2	0	-0.160923	0.115	0.223	0
ARL11	0	-0.150473	0.006	0.105	0
DLEU2	0	-0.153043	0.044	0.148	0
WDFY2	0	-0.20452	0.1	0.23	0
LINC00402	0	0.0950525	0.1	0.041	0
COMMD6	0	0.184873	0.937	0.904	0
KCTD12	0	-0.750762	0.036	0.318	0
GPR183	0	-0.483342	0.191	0.344	0
TM9SF2	0	-0.261881	0.208	0.365	0
TNFSF13B	0	-0.887723	0.047	0.378	0
IRS2	0	-0.377855	0.086	0.251	0
RAB20	0	-0.146765	0.009	0.101	0
CARS2	0	-0.194092	0.149	0.269	0
ATP11A	0	-0.299455	0.059	0.246	0
RNASE6	0	-0.518092	0.018	0.274	0
RNASE2	0	-0.287544	0.005	0.144	0
ARHGEF40	0	-0.216792	0.006	0.136	0
TRDC	0	-0.572139	0.042	0.157	0
TRAC	0	1.02357	0.898	0.359	0
SLC7A7	0	-0.597381	0.022	0.301	0
LTB4R	0	-0.169193	0.054	0.163	0
GZMH	0	1.05621	0.354	0.172	0
SPTSSA	0	-0.219255	0.079	0.217	0
NFKBIA	0	-2.1377	0.56	0.734	0
MIS18BP1	0	-0.465584	0.305	0.514	0
RPS29	0	0.455478	1	1	0
RPL36AL	0	0.22239	0.992	0.98	0
PYGL	0	-0.366362	0.009	0.209	0
SAMD4A	0	-0.10237	0.003	0.07	0
GCH1	0	-0.221882	0.093	0.213	0
LGALS3	0	-1.01247	0.135	0.452	0
PELI2	0	-0.181235	0.022	0.139	0
RTN1	0	-0.159115	0.003	0.105	0
PRKCH	0	0.310201	0.458	0.245	0
AL359220.1	0	0.117068	0.107	0.043	0
HIF1A	0	-0.644579	0.221	0.446	0
SYNE2	0	0.548948	0.698	0.429	0
ZFP36L1	0	-0.826046	0.5	0.664	0
SUSD6	0	-0.197574	0.087	0.215	0
SRSF5	0	0.184833	0.982	0.963	0
SIPA1L1	0	-0.165496	0.11	0.214	0
PSEN1	0	-0.205032	0.064	0.198	0
NUMB	0	-0.42251	0.141	0.36	0
AC005280.2	0	-0.118231	0.002	0.078	0
NPC2	0	-0.97211	0.256	0.558	0
FOS	0	-2.46168	0.346	0.603	0
JDP2	0	-0.334236	0.009	0.19	0
SPTLC2	0	-0.31725	0.111	0.295	0
CALM1	0	0.358151	0.989	0.953	0
TC2N	0	0.248069	0.367	0.198	0
SLC24A4	0	-0.319314	0.008	0.187	0
RIN3	0	-0.276571	0.2	0.354	0
ITPK1	0	-0.150071	0.066	0.168	0
DDX24	0	0.306912	0.858	0.723	0
SERPINA1	0	-1.39434	0.061	0.407	0
DICER1	0	-0.293001	0.241	0.393	0
CLMN	0	-0.179222	0.004	0.116	0
LINC01550	0	0.171236	0.178	0.071	0
BCL11B	0	0.445508	0.585	0.281	0
EVL	0	0.43104	0.862	0.598	0
WARS	0	-0.525587	0.069	0.299	0
PPP2R5C	0	0.505493	0.753	0.604	0
RCOR1	0	-0.225786	0.093	0.235	0
CDC42BPB	0	-0.120493	0.012	0.091	0
TNFAIP2	0	-1.55863	0.096	0.414	0
ATP5MPL	0	-0.257215	0.746	0.801	0
PLD4	0	-0.206322	0.005	0.091	0
IGHD	0	-0.631845	0.013	0.081	0
CYFIP1	0	-0.262588	0.015	0.18	0
SNRPN	0	0.232314	0.45	0.285	0
APBA2	0	0.227929	0.218	0.075	0
NOP10	0	-0.344184	0.405	0.56	0
GOLGA8B	0	0.203953	0.35	0.213	0
RASGRP1	0	0.382173	0.519	0.269	0
THBS1	0	-1.08514	0.043	0.151	0
BMF	0	-0.0939974	0.006	0.069	0
PLCB2	0	-0.224853	0.134	0.274	0
INAFM2	0	-0.129951	0.014	0.089	0
SPINT1	0	-0.0933424	0.005	0.067	0
CHP1	0	-0.303449	0.1	0.282	0
ZNF106	0	-0.441382	0.307	0.499	0
SNAP23	0	-0.285551	0.212	0.368	0
SERF2	0	-0.301767	0.991	0.993	0
PATL2	0	0.201131	0.17	0.084	0
C15orf48	0	-0.63693	0.025	0.111	0
SQOR	0	-0.214326	0.119	0.254	0
ATP8B4	0	-0.102546	0.009	0.076	0
DMXL2	0	-0.736955	0.035	0.315	0
MYO5A	0	-0.158703	0.109	0.213	0
CCPG1	0	-0.274366	0.182	0.335	0
LINC00926	0	-0.278908	0.015	0.097	0
AQP9	0	-0.352563	0.008	0.144	0
ADAM10	0	-0.240574	0.289	0.426	0
BNIP2	0	-0.266123	0.322	0.465	0
ANXA2	0	-0.778899	0.359	0.611	0
RORA	0	0.276133	0.551	0.321	0
LACTB	0	-0.354128	0.081	0.278	0
USP3	0	-0.300763	0.345	0.494	0
FAM96A	0	-0.182884	0.153	0.276	0
OAZ2	0	-0.316768	0.115	0.285	0
PLEKHO2	0	-0.159584	0.036	0.141	0
SPG21	0	-0.236599	0.128	0.276	0
RPL4	0	0.222247	0.996	0.991	0
SMAD3	0	-0.150949	0.091	0.191	0
ANP32A	0	-0.240328	0.476	0.595	0
TLE3	0	-0.229419	0.123	0.25	0
PKM	0	-0.52443	0.399	0.58	0
ADPGK	0	-0.218972	0.174	0.311	0
NPTN	0	-0.18341	0.155	0.269	0
C15orf39	0	-0.289185	0.041	0.214	0
CTSH	0	-0.823118	0.049	0.412	0
BCL2A1	0	-0.969384	0.149	0.352	0
TM6SF1	0	-0.108065	0.005	0.076	0
SEC11A	0	-0.359162	0.483	0.629	0
ISG20	0	0.26513	0.699	0.477	0
ABHD2	0	-0.208337	0.098	0.229	0
ANPEP	0	-0.363941	0.008	0.189	0
ARPIN	0	-0.0956363	0.002	0.063	0
ZNF710	0	-0.105321	0.016	0.087	0
IQGAP1	0	-0.506878	0.549	0.726	0
FURIN	0	-0.191701	0.06	0.182	0
FES	0	-0.307638	0.012	0.203	0
SLCO3A1	0	-0.318345	0.155	0.333	0
ARRDC4	0	-0.134019	0.009	0.092	0
MEF2A	0	-0.257437	0.172	0.322	0
LRRK1	0	-0.15734	0.004	0.105	0
CLCN7	0	-0.136991	0.06	0.154	0
TMEM204	0	0.117901	0.163	0.082	0
MSRB1	0	-0.32057	0.049	0.231	0
RPS2	0	0.247659	1	1	0
ELOB	0	-0.270526	0.814	0.86	0
IL32	0	1.05133	0.97	0.547	0
MEFV	0	-0.286883	0.006	0.176	0
ROGDI	0	-0.253129	0.04	0.195	0
CIITA	0	-0.363543	0.019	0.219	0
LITAF	0	0.331652	0.699	0.539	0
SNN	0	-0.291772	0.078	0.23	0
SNX29	0	-0.219161	0.122	0.251	0
CPPED1	0	-0.687185	0.051	0.342	0
RPS15A	0	0.408308	1	1	0
ITPRIPL2	0	-0.17217	0.014	0.123	0
METTL9	0	-0.295212	0.399	0.498	0
IGSF6	0	-1.00234	0.041	0.365	0
SBK1	0	0.122519	0.147	0.066	0
APOBR	0	-0.263794	0.075	0.232	0
SULT1A1	0	-0.424781	0.077	0.276	0
LAT	0	0.380016	0.538	0.276	0
SEPT1	0	0.213528	0.429	0.286	0
ORAI3	0	-0.162061	0.046	0.155	0
BCKDK	0	-0.165224	0.045	0.155	0
PYCARD	0	-0.789324	0.325	0.572	0
ITGAM	0	-0.366527	0.105	0.294	0
ITGAX	0	-0.545598	0.042	0.313	0
VPS35	0	-0.235393	0.296	0.426	0
PHKB	0	-0.188213	0.172	0.291	0
ADCY7	0	-0.180077	0.151	0.271	0
NOD2	0	-0.154801	0.01	0.112	0
RBL2	0	0.229634	0.533	0.404	0
AKTIP	0	0.137981	0.181	0.091	0
LPCAT2	0	-0.288207	0.006	0.177	0
MT1F	0	0.147544	0.186	0.093	0
ADGRG1	0	0.195849	0.219	0.122	0
TK2	0	-0.164963	0.039	0.148	0
TPPP3	0	-0.138083	0.003	0.083	0
ZDHHC1	0	-0.121463	0.003	0.08	0
ATP6V0D1	0	-0.400884	0.169	0.382	0
RIPOR1	0	-0.158589	0.025	0.131	0
DPEP2	0	-0.186908	0.084	0.206	0
ZFHX3	0	-0.314685	0.016	0.195	0
CMIP	0	-0.270155	0.204	0.349	0
HSBP1	0	-0.443975	0.175	0.395	0
COTL1	0	-1.28699	0.588	0.714	0
CRISPLD2	0	-0.203789	0.004	0.117	0
ZDHHC7	0	-0.240126	0.074	0.225	0
KIAA0513	0	-0.16534	0.021	0.126	0
IRF8	0	-0.532026	0.029	0.264	0
CYBA	0	-0.481425	0.928	0.959	0
CBFA2T3	0	-0.178652	0.004	0.117	0
RPL13	0	0.362014	1	1	0
DEF8	0	-0.146151	0.063	0.161	0
YWHAE	0	-0.377293	0.292	0.48	0
SLC43A2	0	-0.558332	0.023	0.28	0
RILP	0	-0.101977	0.01	0.078	0
MIR22HG	0	-0.222382	0.034	0.169	0
MNT	0	-0.139232	0.071	0.161	0
P2RX1	0	-0.158887	0.005	0.102	0
ARRB2	0	-0.418378	0.422	0.556	0
CXCL16	0	-0.272745	0.014	0.167	0
SCIMP	0	-0.463452	0.013	0.26	0
TXNDC17	0	-0.208053	0.177	0.315	0
XAF1	0	-0.288886	0.323	0.444	0
RNASEK	0	-0.208488	0.109	0.242	0
CLEC10A	0	-0.265868	0.006	0.068	0
ASGR2	0	-0.220897	0.005	0.127	0
ASGR1	0	-0.477082	0.014	0.25	0
GABARAP	0	-0.282719	0.147	0.311	0
ACAP1	0	0.391015	0.709	0.471	0
EIF4A1	0	-0.233779	0.372	0.491	0
CD68	0	-1.00865	0.048	0.386	0
SAT2	0	-0.239729	0.268	0.392	0
KDM6B	0	-0.31824	0.127	0.284	0
CHD3	0	0.234264	0.528	0.392	0
PER1	0	-0.190161	0.114	0.226	0
VAMP2	0	0.197046	0.703	0.592	0
RPL26	0	0.159665	1	1	0
GAS7	0	-0.412201	0.049	0.259	0
FLII	0	-0.189801	0.178	0.3	0
AC007952.4	0	-0.555545	0.078	0.299	0
SPECC1	0	-0.257114	0.058	0.208	0
MAP2K3	0	-0.34787	0.154	0.341	0
WSB1	0	-0.381497	0.35	0.516	0
LGALS9	0	-0.588099	0.067	0.366	0
UNC119	0	-0.208672	0.091	0.224	0
RAB34	0	-0.163038	0.024	0.135	0
RPL23A	0	0.417288	1	1	0
SSH2	0	-0.201896	0.247	0.365	0
CPD	0	-0.182943	0.087	0.197	0
ADAP2	0	-0.307816	0.007	0.188	0
RNF135	0	-0.175232	0.024	0.141	0
EVI2B	0	-0.727965	0.621	0.77	0
EVI2A	0	-0.306384	0.335	0.455	0
SLFN5	0	0.391282	0.67	0.429	0
SLFN12L	0	0.226484	0.283	0.143	0
CCL5	0	1.31044	0.645	0.417	0
CCL3	0	-2.13428	0.195	0.327	0
CCL3L1	0	-1.16086	0.085	0.209	0
SYNRG	0	0.24633	0.521	0.375	0
MLLT6	0	0.19717	0.465	0.332	0
PSMB3	0	-0.231328	0.439	0.563	0
RPL19	0	0.290612	1	1	0
IKZF3	0	0.367458	0.526	0.296	0
ORMDL3	0	0.15001	0.201	0.106	0
RARA	0	-0.257927	0.073	0.23	0
CCR7	0	0.396079	0.388	0.199	0
EIF1	0	-0.238816	0.999	1	0
JUP	0	-0.19685	0.007	0.128	0
NKIRAS2	0	-0.141394	0.061	0.156	0
RAB5C	0	-0.248195	0.299	0.443	0
ATP6V0A1	0	-0.220442	0.019	0.156	0
RPL27	0	0.258242	1	0.999	0
DUSP3	0	-0.170444	0.016	0.126	0
UBTF	0	0.20443	0.471	0.358	0
GRN	0	-1.38277	0.141	0.482	0
FMNL1	0	-0.305085	0.521	0.648	0
ARHGAP27	0	-0.203348	0.071	0.204	0
SKAP1	0	0.363341	0.587	0.333	0
PPP1R9B	0	-0.216357	0.1	0.242	0
TOB1	0	0.260335	0.458	0.313	0
TRIM25	0	-0.141007	0.072	0.165	0
SCPEP1	0	-0.499592	0.084	0.335	0
SUPT4H1	0	-0.249499	0.289	0.432	0
CLTC	0	-0.229357	0.207	0.344	0
VMP1	0	-0.777366	0.241	0.485	0
USP32	0	-0.143197	0.058	0.154	0
MAP3K3	0	-0.268557	0.145	0.299	0
CD79B	0	-0.549803	0.08	0.215	0
PECAM1	0	-0.563627	0.186	0.367	0
MILR1	0	-0.138375	0.003	0.094	0
SLC16A6	0	-0.13192	0.033	0.113	0
PRKAR1A	0	-0.285893	0.336	0.489	0
KCNJ2	0	-0.139349	0.003	0.061	0
RPL38	0	0.282476	1	1	0
CD300A	0	-0.203141	0.145	0.268	0
CD300LB	0	-0.163832	0.005	0.107	0
CD300C	0	-0.1704	0.003	0.113	0
CD300E	0	-0.700659	0.028	0.288	0
CD300LF	0	-0.284596	0.01	0.179	0
GRB2	0	-0.450782	0.508	0.668	0
TSEN54	0	0.154997	0.23	0.127	0
GALK1	0	-0.146769	0.049	0.149	0
H3F3B	0	-0.389212	0.988	0.996	0
RNF157	0	0.118853	0.146	0.071	0
SEC14L1	0	-0.340212	0.149	0.335	0
TNRC6C	0	0.256092	0.356	0.196	0
SYNGR2	0	-0.39031	0.16	0.377	0
SOCS3	0	-0.532352	0.116	0.316	0
TIMP2	0	-0.626102	0.03	0.32	0
GAA	0	-0.257557	0.037	0.198	0
SLC38A10	0	-0.171562	0.107	0.222	0
MAFG	0	-0.214836	0.025	0.158	0
SLC16A3	0	-0.353925	0.037	0.245	0
CD7	0	0.393023	0.705	0.361	0
SECTM1	0	-0.342577	0.01	0.201	0
METRNL	0	-0.391328	0.145	0.348	0
EMILIN2	0	-0.504397	0.027	0.278	0
MYL12A	0	0.173265	0.99	0.973	0
EPB41L3	0	-0.324673	0.009	0.191	0
RAB31	0	-0.63607	0.024	0.315	0
CHMP1B	0	-0.221214	0.211	0.331	0
IMPA2	0	-0.217945	0.016	0.156	0
RBBP8	0	-0.121311	0.014	0.091	0
RIOK3	0	-0.298873	0.303	0.453	0
PSTPIP2	0	-0.258642	0.077	0.217	0
RPL17	0	0.264325	0.856	0.751	0
MBD2	0	-0.321782	0.382	0.529	0
TCF4	0	-0.442831	0.019	0.177	0
PMAIP1	0	-0.268876	0.131	0.246	0
SERPINB8	0	-0.170971	0.038	0.149	0
DSEL	0	0.0950457	0.064	0.009	0
ZNF516	0	-0.15577	0.019	0.121	0
PQLC1	0	-0.165351	0.1	0.212	0
FAM110A	0	-0.175077	0.054	0.148	0
FKBP1A	0	-0.587587	0.412	0.599	0
SIRPB2	0	-0.125782	0.002	0.085	0
SIRPB1	0	-0.307495	0.012	0.191	0
SIRPG	0	0.140661	0.146	0.056	0
SIRPA	0	-0.364324	0.009	0.207	0
SIGLEC1	0	-0.107787	0.004	0.064	0
C20orf27	0	-0.232945	0.114	0.253	0
CDC25B	0	0.225699	0.332	0.184	0
RNF24	0	-0.153284	0.05	0.144	0
RASSF2	0	-0.421258	0.077	0.306	0
GPCPD1	0	-0.326028	0.198	0.367	0
PLCB1	0	-0.193777	0.047	0.162	0
RRBP1	0	-0.230497	0.2	0.334	0
RIN2	0	-0.164292	0.004	0.104	0
CD93	0	-0.643828	0.02	0.275	0
CST3	0	-2.71543	0.291	0.579	0
CST7	0	0.560881	0.492	0.264	0
HM13	0	-0.273926	0.2	0.359	0
ID1	0	-0.162986	0.005	0.082	0
HCK	0	-0.684284	0.025	0.325	0
PLAGL2	0	-0.21445	0.035	0.16	0
CHMP4B	0	-0.231646	0.309	0.435	0
ACSS2	0	-0.101351	0.019	0.088	0
RAB5IF	0	-0.235441	0.271	0.405	0
SAMHD1	0	-0.457247	0.66	0.727	0
SRC	0	-0.109274	0.004	0.072	0
MAFB	0	-0.863421	0.032	0.266	0
STK4	0	0.206012	0.868	0.784	0
DNTTIP1	0	-0.1537	0.067	0.171	0
CTSA	0	-0.383634	0.158	0.327	0
CD40	0	-0.179032	0.016	0.116	0
SULF2	0	-0.409062	0.096	0.318	0
CEBPB	0	-1.16339	0.428	0.623	0
SMIM25	0	-0.433398	0.014	0.197	0
BCAS4	0	0.124643	0.179	0.09	0
CTSZ	0	-1.01526	0.128	0.501	0
ATP5F1E	0	-0.223454	0.997	0.997	0
RPS21	0	0.382768	1	0.999	0
OGFR	0	-0.18912	0.224	0.341	0
STMN3	0	0.24657	0.351	0.191	0
TPD52L2	0	-0.15542	0.087	0.192	0
RGS19	0	-0.29615	0.259	0.42	0
GZMM	0	0.64798	0.742	0.305	0
CFD	0	-1.39771	0.105	0.418	0
ARID3A	0	-0.286964	0.038	0.212	0
GPX4	0	-0.317004	0.699	0.768	0
MIDN	0	-0.465294	0.237	0.439	0
RPS15	0	0.257552	1	1	0
ABHD17A	0	0.224657	0.659	0.527	0
MOB3A	0	-0.174018	0.166	0.284	0
OAZ1	0	-0.865729	0.964	0.982	0
GADD45B	0	-0.395623	0.255	0.365	0
AES	0	0.373341	0.954	0.769	0
GNA15	0	-0.177662	0.007	0.12	0
MATK	0	0.158215	0.292	0.154	0
PLIN3	0	-0.263004	0.069	0.235	0
RPL36	0	0.301788	1	1	0
ADGRE1	0	-0.135553	0.01	0.097	0
INSR	0	-0.163521	0.005	0.109	0
MCOLN1	0	-0.160134	0.037	0.139	0
STXBP2	0	-0.728127	0.17	0.422	0
RETN	0	-0.301839	0.016	0.127	0
MCEMP1	0	-0.136033	0.003	0.079	0
CD320	0	0.149518	0.198	0.108	0
RPS28	0	0.280236	1	1	0
PRAM1	0	-0.438227	0.02	0.252	0
MYO1F	0	-0.448229	0.412	0.603	0
ICAM1	0	-0.369582	0.02	0.17	0
TYK2	0	-0.144812	0.079	0.177	0
C19orf38	0	-0.503306	0.017	0.277	0
RAB3D	0	-0.247641	0.015	0.169	0
TMEM205	0	-0.233458	0.108	0.251	0
PLPPR2	0	-0.133137	0.009	0.097	0
JUNB	0	-0.566001	0.822	0.904	0
PRDX2	0	0.245983	0.567	0.398	0
LYL1	0	-0.365083	0.029	0.238	0
TRMT1	0	-0.194971	0.091	0.211	0
STX10	0	-0.225175	0.205	0.341	0
IER2	0	-1.14817	0.568	0.741	0
AC020916.1	0	-0.320745	0.025	0.175	0
PRKACA	0	-0.309159	0.107	0.286	0
DNAJB1	0	0.241347	0.449	0.314	0
ADGRE2	0	-0.341886	0.01	0.195	0
RASAL3	0	0.177791	0.375	0.266	0
TPM4	0	-0.435039	0.271	0.464	0
RAB8A	0	-0.245548	0.332	0.465	0
HSH2D	0	-0.213939	0.088	0.21	0
KLF2	0	0.37695	0.987	0.877	0
MYO9B	0	-0.209789	0.271	0.391	0
BST2	0	-0.257768	0.46	0.57	0
PGLS	0	-0.366012	0.382	0.548	0
FAM129C	0	-0.153761	0.007	0.069	0
COLGALT1	0	-0.197073	0.063	0.193	0
RPL18A	0	0.208999	1	1	0
IFI30	0	-0.821022	0.019	0.269	0
JUND	0	-0.42118	0.891	0.947	0
LRRC25	0	-0.568649	0.015	0.276	0
HOMER3	0	-0.213763	0.008	0.138	0
CEBPA	0	-0.250357	0.022	0.173	0
CEBPG	0	-0.136568	0.086	0.182	0
CD22	0	-0.236071	0.006	0.085	0
FFAR2	0	-0.2297	0.006	0.096	0
NFKBID	0	-0.488329	0.045	0.26	0
HCST	0	0.475539	0.961	0.823	0
TYROBP	0	-2.18845	0.312	0.654	0
CAPNS1	0	-0.335135	0.419	0.573	0
KCNK6	0	-0.249419	0.048	0.187	0
RASGRP4	0	-0.213057	0.007	0.145	0
ZFP36	0	-1.13086	0.438	0.676	0
RPS16	0	0.287189	1	1	0
PLD3	0	-0.261028	0.142	0.284	0
SERTAD3	0	-0.134437	0.061	0.155	0
BLVRB	0	-0.747207	0.093	0.383	0
SHKBP1	0	-0.234361	0.169	0.317	0
TMEM91	0	-0.165824	0.049	0.147	0
AC243960.1	0	0.210289	0.338	0.195	0
CEACAM4	0	-0.113904	0.002	0.077	0
RPS19	0	0.343569	1	1	0
POU2F2	0	-0.885698	0.283	0.561	0
PLAUR	0	-0.897147	0.029	0.301	0
BCL3	0	-0.299874	0.048	0.205	0
RELB	0	-0.163384	0.048	0.154	0
FOSB	0	-0.589552	0.048	0.244	0
VASP	0	-0.514129	0.359	0.554	0
SNRPD2	0	0.262138	0.852	0.741	0
PTGIR	0	-0.241417	0.008	0.135	0
STRN4	0	-0.133176	0.049	0.138	0
SLC1A5	0	-0.145793	0.026	0.123	0
AP2S1	0	-0.495676	0.398	0.583	0
C5AR1	0	-0.839775	0.026	0.295	0
C5AR2	0	-0.120155	0.005	0.079	0
NOP53	0	0.301618	0.961	0.877	0
EMP3	0	-0.269603	0.862	0.922	0
RPL18	0	0.231633	1	1	0
PPP1R15A	0	-1.03841	0.191	0.44	0
FTL	0	-1.85933	0.998	0.999	0
CD37	0	-0.578023	0.84	0.896	0
FLT3LG	0	0.15528	0.236	0.129	0
RPL13A	0	0.3192	1	1	0
FCGRT	0	-0.942907	0.188	0.475	0
NOSIP	0	0.439608	0.634	0.429	0
RRAS	0	-0.237125	0.077	0.2	0
AP2A1	0	-0.203643	0.111	0.24	0
ATF5	0	-0.135995	0.032	0.114	0
SPIB	0	-0.166067	0.005	0.068	0
SIGLEC9	0	-0.107146	0.005	0.078	0
SIGLEC7	0	-0.192598	0.006	0.126	0
CD33	0	-0.357422	0.011	0.217	0
NKG7	0	0.703964	0.604	0.391	0
SIGLEC10	0	-0.269602	0.009	0.149	0
SIGLEC14	0	-0.156722	0.003	0.103	0
FPR1	0	-0.759834	0.021	0.296	0
FPR2	0	-0.14515	0.004	0.086	0
NLRP12	0	-0.158594	0.003	0.102	0
MYADM	0	-0.455209	0.161	0.35	0
VSTM1	0	-0.131288	0.003	0.082	0
OSCAR	0	-0.377399	0.013	0.224	0
MBOAT7	0	-0.282674	0.055	0.221	0
TSEN34	0	-0.172349	0.094	0.206	0
LILRB3	0	-0.65388	0.022	0.307	0
LILRA6	0	-0.19107	0.007	0.127	0
LILRB2	0	-0.850123	0.031	0.341	0
LILRA5	0	-0.521731	0.015	0.254	0
LILRA2	0	-0.406978	0.012	0.238	0
LILRA1	0	-0.280452	0.008	0.175	0
LILRB1	0	-0.362028	0.095	0.27	0
LILRB4	0	-0.234862	0.006	0.146	0
FCAR	0	-0.146635	0.002	0.087	0
AC245128.3	0	-0.247706	0.006	0.139	0
RPL28	0	0.218577	1	1	0
ZNF524	0	-0.148772	0.115	0.219	0
EPN1	0	-0.210989	0.124	0.261	0
ZNF787	0	-0.147304	0.109	0.212	0
RPS5	0	0.460251	1	0.99	0
CHMP2A	0	-0.222684	0.353	0.483	0
RPS4Y1	0	0.559882	0.83	0.697	0
TTTY15	0	0.140913	0.201	0.113	0
IL17RA	0	-0.41991	0.152	0.341	0
ADA2	0	-0.590732	0.163	0.401	0
BID	0	-0.529215	0.191	0.402	0
COMT	0	-0.298856	0.203	0.364	0
SNAP29	0	-0.163926	0.128	0.239	0
LINC01637	0	-0.0911784	0.002	0.063	0
PPM1F	0	-0.234338	0.042	0.19	0
RGL4	0	0.145056	0.201	0.102	0
VPREB3	0	-0.253709	0.005	0.075	0
GRK3	0	-0.436703	0.025	0.27	0
MIAT	0	0.176232	0.156	0.055	0
GAS2L1	0	-0.124883	0.004	0.068	0
AP1B1	0	-0.182172	0.066	0.188	0
SELENOM	0	0.156115	0.254	0.145	0
PIK3IP1	0	0.39084	0.568	0.346	0
PISD	0	-0.142015	0.046	0.141	0
YWHAH	0	-0.286129	0.224	0.348	0
TOM1	0	-0.188281	0.054	0.174	0
HMOX1	0	-0.413782	0.015	0.212	0
NCF4	0	-0.385522	0.029	0.259	0
CSF2RB	0	-0.243399	0.007	0.156	0
TST	0	-0.130944	0.006	0.088	0
MPST	0	-0.15854	0.053	0.157	0
LGALS2	0	-0.926233	0.042	0.283	0
LGALS1	0	-0.833581	0.487	0.68	0
TRIOBP	0	-0.220011	0.09	0.229	0
H1F0	0	-0.223719	0.011	0.117	0
SUN2	0	0.275017	0.633	0.468	0
APOBEC3A	0	-0.826959	0.034	0.245	0
RPL3	0	0.446868	1	0.999	0
ATF4	0	-0.238811	0.365	0.489	0
GRAP2	0	0.192206	0.294	0.125	0
NAGA	0	-0.256689	0.026	0.188	0
NFAM1	0	-0.274547	0.007	0.175	0
CYB5R3	0	-0.16346	0.119	0.224	0
PACSIN2	0	-0.145451	0.072	0.166	0
TSPO	0	-1.0728	0.63	0.76	0
PARVB	0	-0.186687	0.026	0.137	0
PARVG	0	-0.222768	0.262	0.383	0
PRR5	0	0.2009	0.266	0.128	0
KIAA0930	0	-0.305653	0.057	0.242	0
UPK3A	0	-0.0972684	0.002	0.064	0
PIM3	0	-0.521982	0.159	0.367	0
PLXNB2	0	-0.370228	0.016	0.229	0
TYMP	0	-1.56347	0.2	0.528	0
ODF3B	0	-0.319087	0.028	0.212	0
SAMSN1	0	-0.470144	0.227	0.338	0
NRIP1	0	-0.270159	0.139	0.272	0
APP	0	-0.363495	0.049	0.238	0
BACH1	0	-0.55235	0.126	0.366	0
TIAM1	0	-0.254561	0.04	0.2	0
SOD1	0	0.236842	0.778	0.622	0
OLIG1	0	-0.136063	0.003	0.081	0
IFNAR1	0	-0.197945	0.198	0.32	0
IFNGR2	0	-0.641166	0.064	0.354	0
LINC00649	0	0.11188	0.132	0.059	0
ETS2	0	-0.50654	0.055	0.255	0
MX1	0	-0.361258	0.179	0.297	0
PDXK	0	-0.274926	0.099	0.265	0
CSTB	0	-0.381624	0.547	0.667	0
AGPAT3	0	-0.170068	0.098	0.21	0
LINC01678	0	-0.135805	0.018	0.101	0
ICOSLG	0	-0.109673	0.008	0.075	0
PFKL	0	-0.15974	0.127	0.236	0
PTTG1IP	0	-0.334587	0.129	0.322	0
ITGB2	0	-0.699829	0.6	0.742	0
COL6A2	0	0.109351	0.102	0.042	0
DIP2A	0	0.20464	0.413	0.292	0
S100B	0	0.484228	0.146	0.031	0
PRMT2	0	0.475333	0.792	0.574	0
MT-ND1	0	-0.256751	1	1	0
MT-CO1	0	-0.307804	1	1	0
HLA-DQA2	0	-0.239718	0.021	0.099	0
ITPRIP	0	-0.125341	0.042	0.122	1.01108e-303
MLKL	1.26471e-307	-0.147429	0.081	0.174	2.62161e-303
MAP3K5	8.21843e-307	-0.135561	0.077	0.169	1.7036e-302
RHOT1	1.70503e-306	-0.149402	0.108	0.208	3.53436e-302
FXYD7	4.88886e-306	0.0816548	0.082	0.032	1.01341e-301
SSR3	4.64871e-305	-0.212989	0.33	0.446	9.63631e-301
SOS2	7.71521e-305	-0.174984	0.169	0.28	1.59929e-300
CFLAR	1.20096e-304	-0.270287	0.548	0.647	2.48948e-300
PRKAG2	1.38668e-304	-0.227853	0.272	0.384	2.87445e-300
RHBDF2	2.90559e-304	-0.143779	0.102	0.201	6.023e-300
DBNL	4.7574e-304	-0.202077	0.324	0.442	9.86162e-300
TSPYL2	5.80982e-304	0.175427	0.236	0.145	1.20432e-299
SATB1	7.33265e-304	0.209827	0.454	0.342	1.51998e-299
ZNF831	8.90471e-304	0.105137	0.139	0.07	1.84586e-299
IFITM1	4.28152e-303	0.136409	0.303	0.197	8.87515e-299
ABR	7.44629e-303	-0.128826	0.076	0.167	1.54354e-298
EIF4G2	2.09507e-302	-0.221549	0.63	0.716	4.34286e-298
GZF1	4.50368e-302	-0.119118	0.034	0.109	9.33567e-298
PSMA4	4.89472e-302	-0.216371	0.412	0.524	1.01463e-297
NOTCH2NL	6.28779e-301	-0.108263	0.031	0.105	1.3034e-296
ILK	7.116e-301	-0.179407	0.148	0.254	1.47508e-296
ETF1	9.72205e-301	-0.165901	0.152	0.259	2.01528e-296
NCKAP5L	1.10552e-300	-0.105741	0.029	0.101	2.29163e-296
CEP78	1.2119e-300	0.193795	0.269	0.171	2.51214e-296
AKR1A1	1.39179e-300	-0.166669	0.189	0.301	2.88505e-296
BAIAP2-DT	1.79243e-300	-0.0931225	0.01	0.071	3.71552e-296
MGRN1	5.25359e-300	-0.142616	0.096	0.191	1.08902e-295
SAP30	6.06605e-300	-0.152071	0.085	0.178	1.25743e-295
TMEM165	6.57216e-300	-0.188581	0.257	0.373	1.36234e-295
CD164	2.09686e-299	-0.218837	0.452	0.563	4.34657e-295
CD52	2.58518e-299	0.235918	0.995	0.945	5.35883e-295
ZNF267	8.23291e-299	-0.167574	0.124	0.225	1.7066e-294
PPTC7	1.13511e-298	-0.152047	0.123	0.225	2.35297e-294
IDH1	1.25716e-298	-0.113915	0.04	0.118	2.60598e-294
FOXP1	5.30449e-298	0.196265	0.722	0.614	1.09957e-293
TTC3	5.93462e-298	0.222631	0.639	0.537	1.23019e-293
RAPGEF2	6.38386e-298	-0.133816	0.047	0.126	1.32331e-293
UBASH3A	7.03563e-298	0.0851914	0.101	0.045	1.45842e-293
CCDC88C	4.59571e-297	0.200624	0.473	0.362	9.52645e-293
MARCKSL1	6.55628e-297	-0.226291	0.16	0.263	1.35905e-292
HIP1	6.60974e-297	-0.110059	0.025	0.094	1.37013e-292
TM9SF4	2.85866e-296	-0.144969	0.107	0.206	5.92572e-292
TPT1	4.97705e-296	0.130698	1	1	1.03169e-291
DAB2	7.39329e-296	-0.199607	0.022	0.09	1.53255e-291
EPB41L2	8.70149e-296	-0.12073	0.032	0.105	1.80373e-291
GUCD1	1.06739e-295	-0.129511	0.062	0.147	2.21258e-291
USP6NL	1.23592e-295	-0.102392	0.018	0.083	2.56193e-291
LAIR1	1.30841e-295	-0.181216	0.147	0.251	2.7122e-291
PRDX5	1.55587e-295	-0.212478	0.432	0.541	3.22516e-291
PDCD6IP	2.51762e-295	-0.189917	0.266	0.382	5.21878e-291
CANX	3.67046e-295	-0.227069	0.447	0.555	7.6085e-291
C1orf21	6.39035e-295	0.154883	0.196	0.113	1.32466e-290
BTG1	8.08534e-295	0.10747	0.995	0.969	1.67601e-290
MX2	1.36919e-294	-0.243719	0.215	0.323	2.83819e-290
TMTC2	1.4703e-294	-0.087602	0.007	0.065	3.04778e-290
ARF3	2.89732e-294	-0.165195	0.162	0.269	6.00584e-290
CARD6	3.14584e-294	-0.0916034	0.012	0.073	6.52101e-290
USP11	7.1822e-294	0.122232	0.184	0.105	1.4888e-289
HLA-DOB	7.3079e-294	-0.114878	0.006	0.063	1.51485e-289
FBL	8.53593e-294	0.203746	0.551	0.445	1.76941e-289
FAM49B	8.83304e-294	-0.213069	0.519	0.62	1.831e-289
ITGA6	1.53531e-293	0.134711	0.227	0.137	3.18255e-289
SSR1	2.50379e-293	-0.197751	0.302	0.418	5.1901e-289
GSR	5.46434e-293	-0.137782	0.101	0.197	1.1327e-288
PHC2	2.77972e-292	-0.139411	0.092	0.185	5.76209e-288
SH3GLB1	6.64342e-292	-0.193109	0.349	0.47	1.37712e-287
SRA1	2.90635e-291	-0.156087	0.143	0.247	6.02456e-287
MAPK14	3.34965e-291	-0.163347	0.145	0.249	6.94349e-287
ZDHHC20	8.56169e-291	-0.177481	0.177	0.284	1.77475e-286
PLEKHF2	1.24136e-290	-0.184994	0.13	0.229	2.57323e-286
MT1E	1.38316e-290	0.104119	0.105	0.048	2.86716e-286
SEMA4D	3.66187e-290	0.18901	0.466	0.356	7.59068e-286
XIST	6.03839e-290	-0.346224	0.168	0.273	1.2517e-285
CLN8	1.01269e-289	-0.12869	0.057	0.139	2.09921e-285
STK38L	5.55022e-289	-0.124108	0.06	0.144	1.15051e-284
CD84	7.29453e-289	0.205044	0.339	0.237	1.51208e-284
AZI2	7.42131e-289	-0.163443	0.126	0.226	1.53836e-284
KSR1	2.04922e-288	-0.100454	0.024	0.091	4.24782e-284
GNG7	2.14577e-288	-0.136007	0.023	0.09	4.44797e-284
ACOT9	6.19045e-288	-0.126261	0.074	0.162	1.28322e-283
LUC7L3	1.39375e-287	0.192861	0.833	0.749	2.88911e-283
REEP4	1.83125e-287	-0.107556	0.036	0.11	3.796e-283
CXCL2	4.25005e-287	-0.478043	0.017	0.079	8.80994e-283
LPP	4.57813e-287	-0.186198	0.204	0.315	9.49002e-283
VMA21	6.02165e-287	-0.1664	0.194	0.303	1.24823e-282
JMJD1C	6.18238e-287	-0.22601	0.405	0.515	1.28155e-282
SMS	1.51946e-285	-0.171446	0.186	0.294	3.1497e-281
MAN2B1	1.52458e-285	-0.0989258	0.026	0.095	3.1603e-281
ENO1	1.66775e-285	-0.226138	0.705	0.757	3.45708e-281
FCHO2	3.49456e-285	-0.102282	0.026	0.094	7.24388e-281
MZT2A	3.5338e-284	0.16659	0.477	0.361	7.32521e-280
PLOD1	8.52677e-283	-0.0934246	0.019	0.082	1.76751e-278
IRGQ	1.35113e-282	-0.0980912	0.019	0.082	2.80077e-278
MARCH2	1.35903e-282	-0.215922	0.115	0.211	2.81714e-278
CHN2	2.00827e-282	-0.0987585	0.023	0.089	4.16295e-278
TSPAN33	2.25519e-282	-0.131709	0.016	0.078	4.67479e-278
C3orf58	2.44913e-282	-0.11659	0.042	0.118	5.0768e-278
ZC3H12A	2.53554e-282	-0.157725	0.057	0.136	5.25592e-278
GZMB	7.82653e-282	0.120951	0.318	0.206	1.62236e-277
KBTBD11	1.96634e-281	-0.0919138	0.013	0.072	4.07602e-277
RRP12	2.20471e-281	-0.10691	0.025	0.092	4.57015e-277
S1PR1	2.9557e-281	0.119604	0.189	0.109	6.12687e-277
TMED5	3.24411e-281	-0.168367	0.202	0.312	6.72471e-277
CDK19	4.38435e-281	-0.123818	0.065	0.149	9.08832e-277
ANKRD13A	1.53874e-280	-0.160213	0.17	0.276	3.18966e-276
EOMES	1.73767e-280	0.109283	0.115	0.055	3.60202e-276
SNRK	2.30661e-280	0.179151	0.421	0.316	4.78138e-276
NR4A2	2.36399e-280	-0.207579	0.128	0.227	4.90031e-276
ACAA1	3.00004e-280	-0.180271	0.235	0.345	6.21877e-276
RNF41	3.70128e-280	-0.128282	0.074	0.16	7.67238e-276
GLA	1.21446e-279	-0.102258	0.025	0.092	2.51745e-275
AC013264.1	2.78121e-279	0.0985464	0.11	0.052	5.76517e-275
QSER1	4.34082e-279	-0.117743	0.053	0.133	8.99808e-275
POLK	9.24522e-279	-0.161415	0.168	0.274	1.91644e-274
TICAM1	1.03533e-278	-0.0959272	0.02	0.084	2.14613e-274
ARF5	1.79584e-278	-0.176476	0.239	0.35	3.7226e-274
CD226	1.90045e-278	0.131791	0.275	0.178	3.93943e-274
BTF3	2.13893e-278	0.158216	0.986	0.978	4.43379e-274
NDFIP1	2.31947e-278	0.206288	0.568	0.472	4.80803e-274
RPL29	1.65558e-277	0.131153	1	1	3.43185e-273
SCRN1	2.30452e-277	-0.0954409	0.018	0.08	4.77704e-273
SH3YL1	2.49229e-277	0.166205	0.284	0.189	5.16626e-273
MKNK2	4.26379e-277	-0.172365	0.213	0.323	8.8384e-273
NAA16	6.11528e-277	0.159969	0.25	0.161	1.26764e-272
CIRBP	1.12216e-276	0.15923	0.89	0.804	2.32613e-272
ADAM8	1.60739e-276	-0.150533	0.127	0.227	3.33195e-272
EHD4	1.67119e-276	-0.138579	0.082	0.169	3.46421e-272
GLMP	3.15948e-276	-0.10658	0.039	0.111	6.54929e-272
NAE1	4.86981e-276	0.146171	0.299	0.202	1.00946e-271
PPDPF	5.92774e-276	0.171765	0.831	0.753	1.22876e-271
FKBP11	6.32735e-276	0.120493	0.326	0.22	1.3116e-271
SNX5	7.7827e-276	-0.155809	0.181	0.288	1.61328e-271
NUP58	9.30064e-276	-0.145341	0.101	0.193	1.92793e-271
LRRC59	9.46268e-276	-0.12528	0.081	0.168	1.96152e-271
TMEM167B	1.50922e-275	-0.150751	0.152	0.254	3.12845e-271
GMFG	1.90379e-275	-0.191217	0.903	0.922	3.94636e-271
KLHL18	5.07705e-275	-0.11089	0.044	0.119	1.05242e-270
RPN1	5.65683e-275	-0.161474	0.186	0.292	1.1726e-270
TSC22D3	1.70633e-274	0.125066	0.866	0.751	3.53706e-270
ITSN1	3.72687e-274	-0.0863298	0.009	0.065	7.72543e-270
RNF181	4.8553e-274	-0.176998	0.273	0.384	1.00646e-269
KLHL8	5.39814e-274	-0.124601	0.064	0.147	1.11898e-269
PPP2R2B	6.11681e-274	0.106998	0.122	0.061	1.26795e-269
CD58	7.89326e-274	-0.128333	0.1	0.194	1.63619e-269
TLE1	1.37193e-273	-0.106335	0.015	0.075	2.84388e-269
TMED8	1.56095e-273	-0.109818	0.04	0.113	3.23569e-269
HMGN1	5.02772e-273	0.163674	0.803	0.687	1.0422e-268
GTF3A	1.89107e-272	0.182653	0.757	0.662	3.92e-268
NT5C2	2.05019e-272	-0.128417	0.082	0.169	4.24983e-268
FIG4	4.75457e-272	-0.107405	0.042	0.115	9.85575e-268
THEM4	7.13083e-272	0.130283	0.22	0.135	1.47815e-267
NCEH1	9.15986e-272	-0.0912028	0.016	0.075	1.89875e-267
COX6B1	1.08683e-271	-0.182149	0.841	0.878	2.25289e-267
RPLP1	1.8106e-271	0.152804	1	1	3.7532e-267
SPNS1	3.29313e-271	-0.139651	0.086	0.173	6.82632e-267
DOCK8	8.46835e-271	-0.213982	0.507	0.604	1.7554e-266
CD38	1.37272e-270	-0.144993	0.033	0.102	2.8455e-266
C6orf48	1.64184e-270	0.216881	0.682	0.598	3.40337e-266
ELK3	1.78051e-270	-0.15004	0.127	0.224	3.69081e-266
GYG1	3.09415e-270	-0.132932	0.101	0.193	6.41387e-266
AGO1	4.4259e-270	-0.136661	0.091	0.18	9.17445e-266
PIK3CB	5.22547e-270	-0.122592	0.066	0.148	1.08319e-265
TTC14	8.11762e-270	0.191183	0.576	0.47	1.6827e-265
TCL1A	3.24546e-269	-0.406705	0.012	0.067	6.72751e-265
TMEM219	5.06158e-269	-0.197666	0.359	0.467	1.04922e-264
WDFY1	7.62177e-269	-0.135311	0.1	0.191	1.57992e-264
EAF1	7.79031e-269	-0.127998	0.059	0.138	1.61485e-264
AGTPBP1	2.04978e-268	-0.197588	0.233	0.34	4.24899e-264
DNAJB12	2.09599e-268	-0.136457	0.118	0.213	4.34479e-264
COPA	3.31007e-268	-0.175404	0.245	0.355	6.86145e-264
FLNA	3.64749e-268	-0.203986	0.608	0.698	7.56089e-264
RIC1	5.03483e-268	-0.11573	0.059	0.138	1.04367e-263
ERP44	1.07324e-267	-0.169059	0.251	0.361	2.22473e-263
AKIRIN2	2.71061e-267	-0.161316	0.149	0.249	5.61883e-263
CIDEB	3.13684e-267	-0.104198	0.037	0.107	6.50235e-263
H2AFJ	3.36014e-267	-0.21678	0.251	0.357	6.96524e-263
NEK6	5.4747e-267	-0.0845539	0.013	0.069	1.13485e-262
PITPNA	1.16842e-266	-0.130008	0.1	0.191	2.42201e-262
TTN	1.6905e-266	0.135797	0.177	0.102	3.50424e-262
GINM1	4.02919e-266	-0.137071	0.127	0.225	8.3521e-262
IKBIP	4.57073e-266	-0.133676	0.085	0.171	9.47466e-262
DNAJC13	1.94832e-265	-0.136026	0.103	0.194	4.03866e-261
CLIP1	2.78548e-265	-0.179384	0.253	0.365	5.77402e-261
SOAT1	4.41413e-265	-0.139362	0.103	0.194	9.15005e-261
ST8SIA4	6.63695e-265	-0.15541	0.133	0.229	1.37577e-260
CD69	7.42498e-265	0.113856	0.56	0.413	1.53912e-260
ACTN4	1.96298e-264	-0.164144	0.314	0.438	4.06907e-260
ITGA4	3.35261e-264	0.271046	0.639	0.548	6.94962e-260
PCM1	1.08998e-263	0.21592	0.621	0.527	2.25943e-259
C5orf15	1.18364e-263	-0.113447	0.066	0.146	2.45357e-259
RPS13	2.29311e-263	0.169041	1	1	4.75338e-259
NUP62	3.35657e-263	-0.140884	0.122	0.217	6.95784e-259
CD81	4.19874e-263	0.211274	0.602	0.497	8.70357e-259
TNFRSF13C	6.50543e-263	-0.275352	0.036	0.102	1.34851e-258
B4GALT5	1.21926e-262	-0.135038	0.077	0.161	2.52741e-258
DYNC1LI1	1.22362e-262	-0.163506	0.199	0.305	2.53644e-258
C1orf43	1.88702e-262	-0.152675	0.198	0.303	3.91159e-258
OFD1	7.16888e-262	0.15053	0.408	0.3	1.48604e-257
TMED7	1.36831e-261	-0.127258	0.103	0.193	2.83637e-257
KDM4B	2.49692e-261	-0.128678	0.086	0.171	5.17588e-257
MAP3K7CL	2.56478e-261	-0.243268	0.023	0.085	5.31653e-257
KLRB1	3.42123e-261	-0.761013	0.221	0.308	7.09186e-257
METTL22	5.13198e-261	-0.100375	0.025	0.088	1.06381e-256
UBE2D3	5.26307e-261	-0.198718	0.738	0.794	1.09098e-256
TOR2A	6.02277e-261	-0.120476	0.08	0.164	1.24846e-256
POLE4	9.02138e-261	-0.187072	0.289	0.397	1.87004e-256
CDKN1C	1.3239e-260	-0.487911	0.026	0.088	2.74432e-256
DHRS4L2	1.36257e-260	-0.141922	0.131	0.227	2.82448e-256
SYTL2	1.96739e-260	0.142853	0.186	0.11	4.0782e-256
DDX21	2.3268e-260	-0.2464	0.556	0.637	4.82323e-256
SLC19A1	2.95033e-260	-0.0821906	0.013	0.069	6.11573e-256
LRMP	3.39358e-260	-0.156059	0.142	0.239	7.03455e-256
TMEM238	4.10165e-260	0.132257	0.258	0.168	8.5023e-256
ANKRD36C	4.11748e-260	0.161966	0.326	0.227	8.53513e-256
SEMA4B	6.70386e-260	-0.0869455	0.014	0.071	1.38964e-255
RASA2	6.94086e-260	0.167286	0.404	0.3	1.43877e-255
DNAJC4	2.66892e-259	-0.154291	0.164	0.264	5.53241e-255
FNIP1	4.70033e-259	-0.160458	0.204	0.308	9.74332e-255
GMIP	5.78215e-259	-0.132279	0.106	0.196	1.19858e-254
TBC1D1	6.77439e-259	-0.148643	0.148	0.245	1.40426e-254
NXF1	8.46926e-259	-0.133012	0.107	0.197	1.75559e-254
ACOX1	8.66115e-259	-0.115855	0.059	0.136	1.79537e-254
C12orf65	1.04775e-258	0.133506	0.222	0.139	2.17189e-254
DOPEY2	1.28685e-258	-0.113758	0.052	0.126	2.66752e-254
YPEL5	2.12982e-258	-0.196584	0.314	0.422	4.41489e-254
ITGA5	2.43316e-258	-0.122143	0.072	0.154	5.0437e-254
ZNF22	3.27619e-258	0.153064	0.331	0.234	6.79122e-254
IRAK1	3.89363e-258	-0.132036	0.118	0.211	8.07111e-254
ERCC1	4.10495e-258	-0.142738	0.15	0.249	8.50915e-254
TMEM164	4.70689e-258	-0.0913357	0.022	0.083	9.75691e-254
SLFN11	5.54856e-258	-0.115113	0.059	0.137	1.15016e-253
MTMR3	8.48183e-258	-0.118812	0.066	0.146	1.7582e-253
COPRS	1.87912e-257	-0.100196	0.04	0.109	3.89523e-253
CSK	3.00209e-257	-0.19368	0.377	0.483	6.22303e-253
OPN3	3.1546e-257	-0.102174	0.034	0.101	6.53917e-253
SEPT11	3.16618e-257	0.128722	0.221	0.138	6.56318e-253
DYRK2	3.71312e-257	0.147047	0.3	0.206	7.69692e-253
PPP1CB	5.25825e-257	-0.188566	0.44	0.546	1.08998e-252
LONRF1	5.38391e-257	-0.0922537	0.021	0.082	1.11603e-252
GNLY	9.4548e-257	0.381862	0.471	0.366	1.95988e-252
C4orf33	2.24233e-256	-0.103849	0.039	0.108	4.64813e-252
PNPLA6	2.30078e-256	-0.114045	0.067	0.146	4.76928e-252
PLCG1	4.05141e-256	0.0810733	0.103	0.049	8.39817e-252
AGAP3	6.00994e-256	-0.0953108	0.028	0.092	1.2458e-251
GRAMD4	3.57157e-255	-0.0863366	0.02	0.079	7.40351e-251
ATP10D	3.94972e-255	-0.10103	0.037	0.106	8.18736e-251
TMEM30A	6.28179e-255	-0.158354	0.193	0.296	1.30215e-250
RUFY1	6.48298e-255	-0.266369	0.14	0.235	1.34386e-250
RAB24	8.69005e-255	-0.0985665	0.035	0.102	1.80136e-250
EP300	8.76874e-255	-0.179413	0.293	0.4	1.81767e-250
MTMR10	2.07168e-254	-0.0959905	0.031	0.096	4.29439e-250
TAOK1	2.51872e-254	-0.173099	0.236	0.342	5.22105e-250
NDUFV3	3.78429e-254	-0.16026	0.2	0.303	7.84445e-250
ABCD1	4.52893e-254	-0.0868547	0.02	0.08	9.38801e-250
RASA3	9.03774e-254	0.15219	0.367	0.266	1.87343e-249
RCSD1	2.39076e-253	-0.206982	0.435	0.536	4.95581e-249
SFI1	5.08161e-253	0.133611	0.237	0.153	1.05337e-248
PDE4A	1.53512e-252	-0.106623	0.044	0.114	3.18215e-248
NRM	3.65527e-252	-0.0879662	0.022	0.083	7.57702e-248
F2R	5.46475e-252	0.100967	0.131	0.069	1.13279e-247
PDLIM1	6.43238e-252	-0.188773	0.041	0.109	1.33337e-247
LRPAP1	1.18724e-251	-0.177327	0.336	0.442	2.46102e-247
DGAT1	1.32575e-251	-0.119427	0.086	0.17	2.74815e-247
DNAJC5	3.1432e-251	-0.121017	0.088	0.173	6.51554e-247
SLC15A4	6.21903e-251	-0.141751	0.097	0.184	1.28914e-246
COX6C	1.29258e-250	0.159726	0.908	0.853	2.67939e-246
PRKAR2B	2.86599e-250	-0.295674	0.012	0.066	5.9409e-246
ANAPC16	5.20148e-250	0.162648	0.769	0.678	1.07821e-245
ANKRD12	6.24034e-250	0.198909	0.839	0.767	1.29356e-245
ATP5F1B	1.4324e-249	-0.199728	0.474	0.567	2.96923e-245
OSBPL1A	2.55524e-249	-0.0878622	0.016	0.072	5.29675e-245
NFE2L2	2.66913e-249	-0.192026	0.296	0.404	5.53285e-245
UBAC1	3.27288e-249	-0.144411	0.154	0.251	6.78435e-245
PDP1	4.55027e-249	-0.121117	0.076	0.156	9.43225e-245
DGKA	8.1861e-249	0.152375	0.338	0.241	1.6969e-244
KRT10	9.93895e-249	0.166087	0.573	0.468	2.06024e-244
SYNE3	1.45554e-248	-0.128533	0.101	0.188	3.01719e-244
NMI	2.15483e-248	-0.170333	0.238	0.343	4.46675e-244
SLA2	2.39551e-248	0.0873216	0.137	0.073	4.96566e-244
REEP3	3.19137e-248	-0.126572	0.093	0.178	6.61538e-244
RNF213	1.99836e-247	0.18122	0.86	0.788	4.1424e-243
MYO1G	4.84808e-247	-0.205342	0.417	0.524	1.00496e-242
LIMA1	1.00402e-246	0.107796	0.139	0.075	2.08123e-242
HSP90AA1	1.81669e-246	0.207143	0.959	0.944	3.76581e-242
BCL2	2.2286e-246	0.155014	0.358	0.254	4.61966e-242
MICAL1	2.61258e-246	-0.114005	0.073	0.153	5.41562e-242
CACUL1	3.95911e-246	-0.141821	0.152	0.249	8.20684e-242
ARRDC1	1.33491e-245	-0.136419	0.144	0.238	2.76713e-241
YTHDF3	4.17596e-245	-0.128775	0.107	0.195	8.65636e-241
FNIP2	6.43176e-245	-0.117886	0.059	0.134	1.33324e-240
NBN	8.77145e-245	-0.168774	0.167	0.264	1.81823e-240
DMXL1	8.81705e-245	-0.138361	0.128	0.22	1.82769e-240
TUBA1B	2.92105e-244	-0.311433	0.453	0.542	6.05504e-240
HAGHL	7.44656e-244	0.0805417	0.098	0.046	1.5436e-239
CMPK2	1.01296e-243	-0.0902137	0.015	0.069	2.09977e-239
TAX1BP3	1.06324e-243	-0.114594	0.048	0.118	2.204e-239
SRD5A1	1.29238e-243	-0.0855013	0.021	0.08	2.67897e-239
URI1	1.551e-243	0.171824	0.515	0.412	3.21506e-239
CCSAP	1.6504e-243	-0.101949	0.04	0.107	3.42112e-239
DCP2	1.87343e-243	-0.17454	0.273	0.378	3.88343e-239
AL445524.1	2.07559e-243	-0.0884866	0.015	0.069	4.30249e-239
CERS6	4.16453e-243	-0.119752	0.077	0.156	8.63265e-239
KIF1B	1.86092e-242	-0.113373	0.063	0.138	3.85749e-238
RAB13	2.00048e-242	-0.0831091	0.01	0.061	4.14679e-238
DOK1	2.52527e-242	-0.0985246	0.042	0.11	5.23464e-238
LRRFIP2	3.41867e-242	-0.13819	0.131	0.224	7.08656e-238
C9orf78	6.63185e-242	0.180458	0.662	0.569	1.37472e-237
DIRC2	7.76081e-242	-0.0805692	0.015	0.069	1.60874e-237
PAK2	1.60485e-241	-0.191084	0.643	0.72	3.32668e-237
TXNRD1	3.2433e-241	-0.13586	0.127	0.217	6.72305e-237
RRM2B	4.48328e-241	-0.0949636	0.034	0.097	9.2934e-237
GIT2	1.27018e-240	-0.151084	0.201	0.302	2.63297e-236
YBX1	1.71833e-240	-0.192969	0.963	0.97	3.56193e-236
PNPLA2	2.66936e-240	-0.141548	0.155	0.25	5.53332e-236
SLC12A6	4.09325e-240	-0.138724	0.141	0.234	8.4849e-236
PIP4K2A	1.49846e-239	0.156511	0.566	0.462	3.10616e-235
ARHGAP17	2.28352e-239	-0.11831	0.08	0.159	4.73352e-235
BICDL1	2.38033e-239	0.0851191	0.106	0.053	4.93419e-235
AMFR	2.52571e-239	-0.121101	0.086	0.167	5.23554e-235
CMTM7	2.88414e-239	-0.139858	0.161	0.256	5.97854e-235
MSRA	3.79553e-239	-0.108897	0.067	0.143	7.86775e-235
MCMBP	5.91578e-239	-0.126735	0.12	0.209	1.22628e-234
GLTP	7.08008e-239	-0.159941	0.221	0.323	1.46763e-234
NUBP1	1.13905e-238	-0.111832	0.077	0.156	2.36113e-234
[truncated: 1,280 more rows]

## Sheet: Wilcox.DC
	p_val	avg_log2FC	pct.1	pct.2	p_val_adj
PARK7	0	0.756313	0.937	0.722	0
SLC25A33	0	0.232618	0.257	0.075	0
FBXO6	0	0.2579	0.305	0.102	0
EPHA2	0	0.145347	0.088	0	0
RCC2	0	0.532402	0.541	0.209	0
DDOST	0	0.396176	0.576	0.293	0
CD52	0	-1.09739	0.776	0.957	0
LCK	0	-0.78041	0.027	0.415	0
COL8A2	0	0.109051	0.091	0.013	0
TRIT1	0	0.258439	0.255	0.058	0
MYCL	0	0.484541	0.419	0.066	0
COL9A2	0	0.307027	0.249	0.025	0
CTPS1	0	0.198156	0.192	0.043	0
YBX1	0	0.578703	0.998	0.968	0
SLC2A1	0	0.280383	0.258	0.056	0
ATP6V0B	0	0.532822	0.905	0.542	0
RPS8	0	0.365835	1	1	0
TTC39A	0	0.137496	0.082	0.001	0
AC119428.2	0	0.498246	0.279	0.017	0
ATG4C	0	0.270034	0.279	0.074	0
RAVER2	0	0.110188	0.086	0.007	0
NEGR1	0	0.254511	0.18	0.004	0
GNG5	0	0.566973	0.947	0.676	0
MCOLN2	0	0.435576	0.33	0.036	0
COL24A1	0	0.14985	0.095	0.004	0
ATP5PB	0	0.439246	0.812	0.541	0
C1orf162	0	0.917193	0.866	0.533	0
CTTNBP2NL	0	0.388683	0.31	0.027	0
PPM1J	0	0.315039	0.197	0.002	0
NUDT17	0	0.124066	0.095	0.014	0
TXNIP	0	-1.3114	0.952	0.985	0
CHD1L	0	0.279033	0.305	0.094	0
PLEKHO1	0	0.655737	0.847	0.441	0
C1orf54	0	0.449724	0.181	0.037	0
AL391069.3	0	0.186438	0.152	0.016	0
S100A10	0	0.886635	0.869	0.882	0
RAB13	0	0.278689	0.254	0.049	0
LAMTOR2	0	0.520571	0.72	0.372	0
LMNA	0	0.88877	0.328	0.08	0
SEMA4A	0	0.392041	0.433	0.151	0
CD1D	0	0.488652	0.438	0.151	0
CD1C	0	1.63252	0.58	0.037	0
CD1B	0	0.122728	0.082	0.002	0
CD1E	0	0.436845	0.248	0.003	0
FCER1A	0	2.90393	0.824	0.009	0
DUSP23	0	0.396422	0.443	0.181	0
SLAMF8	0	0.198242	0.133	0.008	0
TAGLN2	0	0.88177	0.934	0.692	0
PEA15	0	0.561949	0.529	0.151	0
CD48	0	-0.591352	0.822	0.956	0
PFDN2	0	0.490147	0.722	0.379	0
FCER1G	0	0.757863	0.977	0.5	0
FCGR2B	0	0.663655	0.381	0.062	0
UCK2	0	0.251826	0.211	0.023	0
CD247	0	-1.09394	0.016	0.413	0
MPZL1	0	0.237317	0.246	0.068	0
SFT2D2	0	0.619566	0.592	0.281	0
ATP1B1	0	0.498605	0.361	0.027	0
RGS1	0	0.418369	0.247	0.052	0
PTPRC	0	-0.874071	0.955	0.992	0
MIR181A1HG	0	0.319591	0.302	0.069	0
NAV1	0	0.336447	0.258	0.024	0
RHEX	0	0.389987	0.203	0.008	0
PFKFB2	0	0.284874	0.182	0.022	0
TRAF3IP3	0	-0.777665	0.392	0.702	0
TMEM206	0	0.244713	0.248	0.057	0
BATF3	0	0.538897	0.385	0.073	0
MAP3K21	0	0.101494	0.085	0.012	0
SLC35F3	0	0.248694	0.154	0.006	0
TARBP1	0	0.246128	0.269	0.086	0
B3GALNT2	0	0.195488	0.176	0.035	0
OPN3	0	0.514329	0.422	0.083	0
ZNF124	0	0.331997	0.338	0.089	0
RPS7	0	0.315922	1	1	0
ASAP2	0	0.141777	0.116	0.011	0
PTRHD1	0	0.564456	0.639	0.262	0
PPM1G	0	0.471366	0.72	0.443	0
LBH	0	-0.68266	0.059	0.393	0
FEZ2	0	0.393633	0.427	0.184	0
GPATCH11	0	0.348477	0.373	0.147	0
SLC8A1	0	0.377138	0.445	0.186	0
ZFP36L2	0	-1.05412	0.695	0.907	0
CALM2	0	0.487045	0.988	0.881	0
RTN4	0	0.427075	0.848	0.559	0
CCDC88A	0	1.64215	0.977	0.322	0
BCL11A	0	1.42967	0.643	0.155	0
SPRED2	0	0.0853023	0.067	0.007	0
AAK1	0	-0.926525	0.173	0.606	0
TMSB10	0	0.626241	1	1	0
CAPG	0	0.8861	0.771	0.276	0
MAT2A	0	0.767927	0.649	0.25	0
VAMP8	0	0.883452	0.975	0.712	0
GNLY	0	-3.34956	0.062	0.39	0
AFF3	0	0.679152	0.562	0.089	0
IL1R2	0	0.402106	0.212	0.007	0
IL1R1	0	0.117959	0.087	0.011	0
IL18R1	0	0.301152	0.272	0.059	0
DBI	0	0.493637	0.901	0.685	0
PROC	0	0.200472	0.121	0.001	0
NCKAP5	0	0.124879	0.076	0	0
AC011893.1	0	0.210199	0.114	0	0
COBLL1	0	0.477811	0.213	0.051	0
GALNT3	0	0.274698	0.279	0.077	0
SCN9A	0	0.726318	0.348	0.004	0
ATP5MC3	0	0.664963	0.929	0.647	0
CALCRL	0	0.209764	0.154	0.014	0
SPATS2L	0	0.619407	0.465	0.062	0
RPL37A	0	0.349242	1	1	0
WNT10A	0	0.146703	0.082	0.008	0
STK11IP	0	0.196586	0.193	0.047	0
SLC4A3	0	0.289417	0.208	0.001	0
AP1S3	0	0.212977	0.172	0.022	0
ITM2C	0	1.71672	0.485	0.077	0
ARL4C	0	0.649886	0.923	0.683	0
SH3BP4	0	0.320459	0.238	0.004	0
FARP2	0	0.176472	0.175	0.042	0
SRGAP3	0	0.189772	0.155	0.019	0
MTMR14	0	0.361219	0.505	0.23	0
BRK1	0	0.514196	0.912	0.642	0
GHRL	0	0.228439	0.188	0.022	0
FBLN2	0	0.14715	0.108	0.004	0
UBE2E2	0	0.455396	0.461	0.118	0
RPL15	0	0.490812	1	1	0
ACAA1	0	0.519141	0.666	0.32	0
LIMD1	0	0.263936	0.283	0.086	0
NT5DC2	0	0.141157	0.12	0.016	0
CACNA2D3	0	0.591906	0.444	0.049	0
FLNB	0	0.311281	0.229	0.067	0
DNASE1L3	0	1.11581	0.33	0.006	0
CRYBG3	0	0.4725	0.431	0.11	0
ST3GAL6	0	0.2041	0.211	0.053	0
FILIP1L	0	0.102586	0.07	0.007	0
ALCAM	0	0.74953	0.566	0.073	0
DPPA4	0	0.12107	0.079	0.005	0
ARHGAP31	0	0.330246	0.31	0.055	0
CD86	0	0.49553	0.496	0.185	0
RAB7A	0	0.443638	0.713	0.419	0
EPHB1	0	0.405766	0.187	0.001	0
C3orf58	0	0.307516	0.326	0.101	0
PLSCR1	0	0.438469	0.548	0.269	0
P2RY14	0	0.700718	0.391	0.014	0
SSR3	0	0.56525	0.754	0.42	0
GOLIM4	0	0.31651	0.341	0.101	0
GPR160	0	0.323353	0.325	0.093	0
NDUFB5	0	0.428767	0.678	0.383	0
MCCC1	0	0.216313	0.236	0.069	0
IGF2BP2	0	0.27871	0.248	0.047	0
CCDC50	0	1.97895	0.648	0.169	0
NRROS	0	0.275694	0.282	0.081	0
SH3TC1	0	0.277487	0.319	0.109	0
CLNK	0	0.211065	0.069	0.005	0
LAP3	0	0.696856	0.717	0.288	0
SEL1L3	0	0.409342	0.32	0.116	0
RBPJ	0	0.570024	0.68	0.378	0
TLR10	0	0.190224	0.173	0.035	0
LIMCH1	0	0.0989098	0.07	0.002	0
IGFBP7	0	0.296659	0.387	0.151	0
JCHAIN	0	1.67894	0.276	0.096	0
RUFY3	0	0.596981	0.58	0.166	0
MOB1B	0	0.305372	0.346	0.115	0
AREG	0	1.22615	0.347	0.087	0
ANTXR2	0	0.373177	0.395	0.142	0
GPAT3	0	0.536429	0.43	0.076	0
SNCA	0	0.220809	0.246	0.054	0
CCSER1	0	0.377945	0.278	0.016	0
DAPP1	0	0.390254	0.519	0.232	0
HADH	0	0.259458	0.264	0.07	0
OSTC	0	0.664903	0.782	0.406	0
ANXA5	0	0.71383	0.832	0.531	0
SLC7A11	0	0.169023	0.098	0.001	0
MGST2	0	0.665702	0.619	0.141	0
MAML3	0	0.262301	0.294	0.093	0
TBC1D9	0	0.352984	0.38	0.128	0
HHIP-AS1	0	0.118415	0.075	0.001	0
GUCY1A1	0	0.201384	0.153	0.017	0
OTULINL	0	0.568571	0.587	0.214	0
BASP1	0	1.10766	0.558	0.187	0
SUB1	0	0.48511	0.979	0.879	0
IL7R	0	-2.36444	0.052	0.537	0
FYB1	0	-1.13891	0.614	0.884	0
DAB2	0	0.664411	0.432	0.072	0
GAPT	0	0.782276	0.517	0.19	0
CD180	0	0.196985	0.195	0.047	0
ZNF366	0	0.146938	0.102	0.004	0
ZBED3	0	0.155229	0.141	0.028	0
WDR41	0	0.315115	0.335	0.089	0
LHFPL2	0	0.167489	0.116	0.021	0
RPS23	0	0.439764	1	1	0
MEF2C	0	0.783088	0.829	0.312	0
STARD4-AS1	0	0.172984	0.13	0.009	0
NREP	0	0.599246	0.487	0.046	0
ALDH7A1	0	0.0965882	0.075	0.008	0
HINT1	0	0.478879	0.989	0.9	0
VDAC1	0	0.516534	0.701	0.4	0
TCF7	0	-0.999968	0.037	0.421	0
H2AFY	0	0.898652	0.952	0.553	0
TIFAB	0	0.186354	0.133	0.002	0
TGFBI	0	0.619164	0.688	0.256	0
MZB1	0	1.03159	0.257	0.046	0
CYSTM1	0	0.341884	0.357	0.109	0
HBEGF	0	0.44713	0.32	0.097	0
CD74	0	2.39217	1	0.776	0
KCNMB1	0	0.18825	0.181	0.041	0
PRELID1	0	0.479152	0.902	0.698	0
HNRNPAB	0	0.463895	0.685	0.379	0
LTC4S	0	0.273888	0.217	0.021	0
RNF130	0	0.791058	0.897	0.379	0
RACK1	0	0.348948	1	0.999	0
IRF4	0	1.09852	0.488	0.046	0
PXDC1	0	0.12795	0.072	0.005	0
LY86	0	0.664875	0.661	0.285	0
SSR1	0	0.609806	0.775	0.391	0
TMEM14C	0	0.73037	0.765	0.329	0
PHACTR1	0	0.966185	0.699	0.142	0
MCUR1	0	0.275769	0.336	0.122	0
SOX4	0	0.843891	0.429	0.181	0
RIPOR2	0	-0.981287	0.515	0.833	0
BTN3A2	0	-0.698164	0.126	0.48	0
BTN2A2	0	0.245316	0.273	0.087	0
HLA-F	0	-0.866109	0.383	0.765	0
HLA-A	0	-0.586269	0.996	0.999	0
HLA-E	0	-1.24154	0.911	0.993	0
HLA-C	0	-0.641455	0.999	0.999	0
LTB	0	-1.08977	0.304	0.668	0
DDAH2	0	0.403325	0.451	0.167	0
VARS	0	0.234199	0.265	0.084	0
NOTCH4	0	0.230949	0.142	0.02	0
HLA-DRA	0	2.71843	1	0.623	0
HLA-DRB5	0	2.27932	0.905	0.389	0
HLA-DRB1	0	2.61139	0.997	0.567	0
HLA-DQA1	0	2.97451	0.977	0.242	0
HLA-DQB1	0	2.53107	0.977	0.429	0
HLA-DMB	0	1.51433	0.96	0.324	0
HLA-DMA	0	1.809	0.977	0.352	0
HLA-DOA	0	0.626129	0.499	0.048	0
HLA-DPA1	0	2.85057	1	0.578	0
HLA-DPB1	0	2.94748	0.999	0.602	0
HMGA1	0	0.553491	0.614	0.261	0
PACSIN1	0	0.510667	0.214	0.008	0
FGD2	0	0.454089	0.515	0.193	0
KCNK17	0	0.127391	0.079	0.001	0
PTCRA	0	0.602183	0.215	0.016	0
CNPY3	0	0.671011	0.859	0.454	0
PTK7	0	0.125251	0.084	0.006	0
CRIP3	0	0.304779	0.222	0.008	0
VEGFA	0	0.442688	0.284	0.097	0
RUNX2	0	0.595232	0.411	0.082	0
AL096865.1	0	0.489839	0.232	0.017	0
TNFRSF21	0	0.401797	0.234	0.004	0
DST	0	0.7234	0.504	0.084	0
BEND6	0	0.215481	0.143	0.001	0
PNRC1	0	-0.602613	0.801	0.944	0
SNX3	0	0.756684	0.9	0.589	0
DSE	0	0.383997	0.405	0.139	0
PKIB	0	0.601643	0.315	0.004	0
EPB41L2	0	0.434994	0.374	0.087	0
STX7	0	0.595124	0.701	0.317	0
SLC18B1	0	0.243005	0.252	0.064	0
MAP7	0	0.133318	0.113	0.017	0
ADGRG6	0	0.0962907	0.068	0.001	0
AIG1	0	0.266405	0.276	0.078	0
PLAGL1	0	0.244071	0.283	0.094	0
RAB32	0	0.543865	0.581	0.246	0
MTHFD1L	0	0.124839	0.108	0.017	0
SFT2D1	0	0.436945	0.571	0.269	0
RPS6KA2	0	0.144785	0.116	0.014	0
RNASET2	0	0.83624	0.947	0.653	0
FAM20C	0	0.211526	0.205	0.048	0
GPR146	0	0.141351	0.113	0.013	0
NUDT1	0	0.484802	0.544	0.222	0
SNX8	0	0.188569	0.191	0.048	0
GNA12	0	0.274477	0.291	0.086	0
ACTB	0	0.981424	1	0.998	0
AIMP2	0	0.224387	0.251	0.076	0
RAC1	0	0.766902	0.964	0.681	0
TSPAN13	0	0.806145	0.25	0.036	0
HDAC9	0	0.538181	0.506	0.12	0
NFE2L3	0	0.215702	0.2	0.049	0
SKAP2	0	0.436118	0.724	0.386	0
CPVL	0	1.49568	0.757	0.303	0
SCRN1	0	0.404089	0.359	0.064	0
FKBP14	0	0.160147	0.146	0.03	0
STK17A	0	-0.821367	0.134	0.494	0
AEBP1	0	0.226976	0.138	0.017	0
PPIA	0	0.372349	0.996	0.948	0
HIP1	0	0.57149	0.466	0.075	0
FGL2	0	0.550764	0.751	0.415	0
PON2	0	0.555801	0.441	0.036	0
ARPC1B	0	0.579747	0.989	0.821	0
ATP5MF	0	0.587251	0.926	0.665	0
ZNF789	0	0.219781	0.203	0.044	0
CTTNBP2	0	0.097314	0.072	0.006	0
CPED1	0	0.404544	0.342	0.048	0
ARF5	0	0.501225	0.646	0.325	0
TSPAN33	0	0.369724	0.315	0.063	0
PLXNA4	0	0.24332	0.13	0.006	0
TRBC1	0	-1.32134	0.019	0.393	0
TRBC2	0	-1.58806	0.027	0.555	0
REPIN1	0	0.488821	0.454	0.146	0
LINC00996	0	0.879079	0.21	0.009	0
GIMAP7	0	-1.32823	0.109	0.636	0
GIMAP4	0	-0.996558	0.211	0.68	0
GIMAP1	0	-0.67668	0.09	0.47	0
CSF2RA	0	0.73383	0.617	0.149	0
IL3RA	0	1.21627	0.318	0.028	0
SLC25A6	0	0.51579	0.988	0.935	0
GPM6B	0	0.320435	0.199	0.047	0
AP1S2	0	0.621559	0.93	0.509	0
REPS2	0	0.175064	0.156	0.027	0
PHEX	0	0.316962	0.153	0.002	0
CXorf21	0	0.346091	0.329	0.086	0
FUNDC1	0	0.261115	0.276	0.078	0
SLC9A7	0	0.360971	0.295	0.029	0
CFP	0	0.644433	0.666	0.314	0
PLP2	0	0.756289	0.73	0.448	0
CLCN5	0	0.356162	0.299	0.045	0
VSIG4	0	0.202755	0.087	0.008	0
EFNB1	0	0.240815	0.198	0.019	0
CXCR3	0	0.307751	0.193	0.043	0
ARMCX1	0	0.118941	0.1	0.014	0
TSC22D3	0	-1.12232	0.422	0.777	0
IL13RA1	0	0.784182	0.61	0.173	0
SLC25A5	0	0.929848	0.971	0.657	0
CLIC2	0	0.602315	0.428	0.015	0
CLN8	0	0.587278	0.437	0.119	0
GFRA2	0	0.0941202	0.072	0.006	0
ADAM28	0	0.515865	0.454	0.091	0
DPYSL2	0	0.832163	0.817	0.284	0
FZD3	0	0.212906	0.15	0.021	0
LEPROTL1	0	-0.735459	0.268	0.552	0
AC090204.1	0	0.204382	0.205	0.052	0
RAB11FIP1	0	0.797671	0.786	0.355	0
IDO1	0	0.256797	0.063	0.001	0
ASPH	0	0.426929	0.33	0.1	0
FABP5	0	0.739141	0.577	0.126	0
LRRCC1	0	0.180608	0.161	0.036	0
DECR1	0	0.422887	0.607	0.324	0
TSPYL5	0	0.111856	0.09	0.01	0
MTDH	0	0.590531	0.938	0.72	0
KLF10	0	0.374181	0.638	0.309	0
AC023590.1	0	0.272281	0.165	0.015	0
ENPP2	0	0.105771	0.072	0.003	0
DEPTOR	0	0.222148	0.164	0.004	0
LINC00861	0	-0.638244	0.013	0.323	0
FAM49B	0	0.513865	0.885	0.598	0
ZFAT	0	0.629472	0.261	0.029	0
TOP1MT	0	0.366439	0.356	0.091	0
CYC1	0	0.377934	0.553	0.278	0
PPP1R16A	0	0.222727	0.183	0.027	0
JAK2	0	0.382931	0.495	0.222	0
TUSC1	0	0.0902352	0.069	0.007	0
MOB3B	0	0.16857	0.149	0.025	0
ENHO	0	1.28213	0.531	0.009	0
TPM2	0	1.06575	0.255	0.026	0
TMEM8B	0	0.510377	0.369	0.029	0
GNAQ	0	0.41273	0.592	0.286	0
SYK	0	0.587434	0.697	0.28	0
NANS	0	0.342033	0.419	0.168	0
ALG2	0	0.269553	0.274	0.081	0
SEC61B	0	1.16995	0.939	0.674	0
NR4A3	0	0.238184	0.137	0.018	0
NIPSNAP3A	0	0.396934	0.428	0.127	0
TXN	0	1.39103	0.872	0.495	0
UGCG	0	1.75972	0.428	0.127	0
BSPRY	0	0.0936416	0.064	0.005	0
ZNF618	0	0.164992	0.142	0.021	0
GSN	0	1.01392	0.777	0.134	0
PBX3	0	0.254905	0.283	0.094	0
SLC2A8	0	0.172708	0.137	0.018	0
ST6GALNAC4	0	0.407609	0.288	0.054	0
CCDC183	0	0.183068	0.117	0.006	0
LCNL1	0	0.182448	0.078	0.01	0
FUT7	0	0.412274	0.32	0.058	0
LRRC26	0	0.453634	0.194	0.001	0
NRARP	0	0.121014	0.084	0.003	0
RNH1	0	0.722584	0.81	0.469	0
IRF7	0	1.4549	0.442	0.195	0
SCT	0	0.792499	0.223	0.002	0
TNNI2	0	0.389878	0.289	0.065	0
LSP1	0	0.606897	0.957	0.733	0
PHLDA2	0	0.187671	0.151	0.029	0
TPP1	0	0.444815	0.733	0.365	0
RPS13	0	0.33744	1	1	0
HPS5	0	0.316683	0.333	0.104	0
LMO2	0	0.445841	0.571	0.245	0
CAT	0	0.70752	0.733	0.285	0
SPI1	0	0.469131	0.733	0.365	0
CTNND1	0	0.247426	0.278	0.088	0
MPEG1	0	0.527611	0.749	0.34	0
MS4A6A	0	0.908818	0.589	0.32	0
CCDC86	0	0.159347	0.144	0.026	0
TMEM109	0	0.521124	0.525	0.183	0
FADS1	0	0.28756	0.276	0.086	0
FTH1	0	0.397725	1	0.998	0
RARRES3	0	-0.995315	0.128	0.573	0
COX8A	0	0.40841	0.943	0.758	0
DNAJC4	0	0.380086	0.506	0.243	0
VEGFB	0	0.623627	0.387	0.161	0
PPP1R14B	0	1.89727	0.766	0.307	0
AP001453.2	0	0.130624	0.079	0.001	0
RPS6KA4	0	0.5165	0.463	0.132	0
CFL1	0	0.385916	0.999	0.978	0
GSTP1	0	1.12895	0.971	0.69	0
UNC93B1	0	0.628259	0.584	0.22	0
NDUFS8	0	0.411163	0.656	0.36	0
LAMTOR1	0	0.42461	0.844	0.543	0
P2RY6	0	0.396723	0.294	0.008	0
UVRAG	0	0.574388	0.651	0.271	0
PAK1	0	0.826152	0.674	0.246	0
NDUFC2	0	0.443675	0.78	0.5	0
PRCP	0	0.592255	0.589	0.2	0
ATM	0	-0.852059	0.328	0.67	0
LAYN	0	0.100711	0.071	0.003	0
IL18	0	0.723551	0.567	0.117	0
JAML	0	1.18149	0.926	0.398	0
CD3E	0	-1.44481	0.042	0.538	0
CD3D	0	-1.57003	0.032	0.523	0
CD3G	0	-1.39705	0.02	0.477	0
JHY	0	0.133999	0.116	0.018	0
GRAMD1B	0	0.39144	0.285	0.043	0
DCPS	0	0.297125	0.33	0.118	0
ST3GAL4	0	0.340947	0.288	0.04	0
ETS1	0	-1.39343	0.145	0.632	0
ST14	0	0.453894	0.369	0.042	0
NET1	0	0.306712	0.193	0.028	0
GDI2	0	0.758992	0.903	0.545	0
ATP5F1C	0	0.545142	0.854	0.536	0
DHTKD1	0	0.288464	0.281	0.074	0
FAM107B	0	-0.94469	0.255	0.683	0
VIM	0	1.09097	0.999	0.965	0
MRC1	0	0.491078	0.181	0.002	0
MAP3K8	0	0.600767	0.674	0.329	0
NRP1	0	0.335511	0.189	0.011	0
ARHGAP22	0	0.156384	0.127	0.02	0
WDFY4	0	0.710688	0.47	0.081	0
TMEM273	0	0.433933	0.323	0.045	0
CCDC6	0	0.403576	0.461	0.199	0
PPA1	0	0.827455	0.761	0.453	0
PALD1	0	0.142863	0.099	0.001	0
PCBD1	0	0.284706	0.327	0.106	0
SLC29A3	0	0.178775	0.169	0.035	0
SPOCK2	0	-0.734297	0.016	0.37	0
DDIT4	0	0.825913	0.795	0.482	0
ZNF503	0	0.306182	0.244	0.041	0
LRMDA	0	0.250725	0.275	0.089	0
RPS24	0	0.608247	1	1	0
FAM213A	0	0.475927	0.229	0.043	0
LINC00865	0	0.171313	0.1	0.003	0
HTR7	0	0.0990177	0.072	0.002	0
TCTN3	0	0.388626	0.327	0.077	0
BLNK	0	0.600407	0.354	0.044	0
AVPI1	0	0.137435	0.117	0.02	0
ADD3	0	-0.628182	0.321	0.615	0
DUSP5	0	0.498471	0.281	0.081	0
SHTN1	0	0.843663	0.641	0.172	0
PRDX3	0	0.400021	0.572	0.267	0
RGS10	0	0.461466	0.817	0.544	0
INPP5F	0	0.195531	0.187	0.046	0
DOCK1	0	0.110455	0.08	0.004	0
PTPRE	0	0.916703	0.89	0.415	0
UTF1	0	0.278589	0.225	0.031	0
FUOM	0	0.341491	0.378	0.138	0
TIGAR	0	0.282566	0.291	0.074	0
PTMS	0	0.768651	0.509	0.108	0
CD4	0	0.661332	0.681	0.334	0
CLEC4C	0	0.837523	0.263	0.002	0
CLEC4A	0	0.512157	0.531	0.207	0
CLEC2D	0	-0.968536	0.091	0.514	0
CLECL1	0	0.170582	0.176	0.042	0
CD69	0	-0.997246	0.047	0.445	0
CLEC9A	0	0.442745	0.066	0.001	0
ETV6	0	0.407861	0.503	0.211	0
EMP1	0	0.156948	0.09	0.007	0
PLEKHA5	0	0.208687	0.183	0.033	0
RASSF8	0	0.107616	0.075	0.002	0
STK38L	0	0.328683	0.368	0.125	0
KIAA1551	0	-0.794408	0.364	0.653	0
PKP2	0	0.0968248	0.071	0.006	0
ARF3	0	0.397386	0.537	0.246	0
TUBA1B	0	1.22269	0.918	0.52	0
SPATS2	0	0.234167	0.229	0.054	0
BIN2	0	-0.9017	0.233	0.657	0
GRASP	0	0.765335	0.497	0.114	0
ATG101	0	0.476178	0.443	0.134	0
MYL6B	0	0.266583	0.247	0.05	0
MYL6	0	0.362283	0.999	0.975	0
ATP5F1B	0	0.660376	0.884	0.545	0
NACA	0	0.321136	1	1	0
MSRB3	0	0.109457	0.077	0.008	0
GRIP1	0	0.317968	0.205	0.006	0
TMEM19	0	0.263407	0.28	0.091	0
GLIPR1	0	0.576335	0.893	0.502	0
ZDHHC17	0	0.449375	0.373	0.143	0
BTG1	0	-1.59498	0.735	0.979	0
SLC25A3	0	0.741938	0.962	0.728	0
GAS2L3	0	0.0956344	0.075	0.007	0
HSP90B1	0	0.812262	0.902	0.722	0
SLC41A2	0	0.283303	0.203	0.002	0
C12orf45	0	0.810755	0.612	0.151	0
CORO1C	0	0.396963	0.452	0.177	0
ARPC3	0	0.51234	0.999	0.952	0
CUX2	0	0.199518	0.116	0.001	0
PHETA1	0	0.179377	0.152	0.022	0
LINC02356	0	0.124114	0.1	0.011	0
SH2B3	0	0.407936	0.5	0.198	0
ALDH2	0	1.05471	0.837	0.255	0
RPL6	0	0.343531	1	1	0
SDS	0	0.116336	0.079	0.002	0
SDSL	0	0.165207	0.145	0.024	0
PEBP1	0	0.474356	0.801	0.505	0
RPLP0	0	0.394253	1	0.991	0
DYNLL1	0	0.631255	0.87	0.557	0
MLEC	0	0.570825	0.604	0.234	0
BCL7A	0	0.664328	0.486	0.061	0
CDK2AP1	0	0.246756	0.237	0.049	0
SCARB1	0	0.234485	0.2	0.03	0
BRI3BP	0	0.351856	0.382	0.131	0
FLT3	0	0.779066	0.553	0.016	0
POMP	0	0.429462	0.846	0.548	0
DNAJC15	0	0.481312	0.676	0.354	0
ITM2B	0	-0.701569	0.928	0.972	0
NEK3	0	0.178947	0.175	0.043	0
DACH1	0	0.161665	0.106	0.006	0
KCTD12	0	0.311534	0.589	0.266	0
GPR183	0	1.33498	0.73	0.311	0
TM9SF2	0	0.494461	0.618	0.334	0
TNFSF13B	0	0.486764	0.746	0.317	0
GAS6	0	0.77079	0.486	0.02	0
CCNB1IP1	0	0.301335	0.357	0.132	0
KLHL33	0	0.113446	0.068	0.001	0
APEX1	0	0.665695	0.787	0.407	0
RNASE6	0	1.18389	0.827	0.22	0
NDRG2	0	0.661311	0.459	0.022	0
TRAC	0	-1.28648	0.016	0.454	0
EGLN3	0	0.239424	0.141	0.009	0
MIS18BP1	0	0.453414	0.782	0.474	0
RTN1	0	0.451305	0.382	0.082	0
SYNE2	0	-1.45773	0.043	0.481	0
AC004817.3	0	0.191015	0.132	0.007	0
AC004846.1	0	0.195444	0.121	0.006	0
NPC2	0	0.903685	0.856	0.502	0
TMED10	0	0.528553	0.717	0.432	0
VASH1	0	0.171852	0.164	0.038	0
CEP128	0	0.270504	0.229	0.037	0
KCNK10	0	0.106668	0.066	0	0
LGMN	0	0.704948	0.449	0.018	0
ASB2	0	0.128736	0.095	0.008	0
BCL11B	0	-0.652391	0.02	0.336	0
CYP46A1	0	0.367467	0.143	0.003	0
EVL	0	-0.993325	0.257	0.648	0
PPP2R5C	0	-0.798332	0.324	0.635	0
PLD4	0	1.76692	0.767	0.062	0
NDN	0	0.10752	0.086	0.009	0
EIF2AK4	0	0.776955	0.662	0.198	0
SPINT1	0	0.247538	0.244	0.053	0
GANC	0	0.235012	0.261	0.079	0
MAP1A	0	0.719402	0.231	0.01	0
GATM	0	0.185561	0.143	0.012	0
MYO1E	0	0.467641	0.366	0.034	0
FAM81A	0	0.0884392	0.063	0.002	0
ANXA2	0	1.00665	0.831	0.566	0
RORA	0	-0.787039	0.028	0.365	0
PPIB	0	0.684297	0.935	0.764	0
MTFMT	0	0.252403	0.253	0.059	0
SEMA7A	0	0.211482	0.139	0.006	0
COX5A	0	0.656525	0.869	0.511	0
RPP25	0	0.155142	0.128	0.021	0
SCAMP5	0	0.306235	0.16	0.002	0
CIB2	0	0.390734	0.216	0.011	0
IDH3A	0	0.622418	0.464	0.113	0
CTSH	0	0.837932	0.733	0.346	0
HOMER2	0	0.333779	0.251	0.013	0
ISG20	0	-0.716692	0.178	0.519	0
FES	0	0.445643	0.495	0.165	0
LRRK1	0	0.373499	0.359	0.083	0
SNRNP25	0	0.510223	0.462	0.116	0
RPS2	0	0.502732	1	1	0
KCTD5	0	0.323465	0.283	0.068	0
IL32	0	-2.24071	0.06	0.626	0
CIITA	0	1.04327	0.758	0.175	0
IGSF6	0	0.774734	0.713	0.305	0
AC009093.2	0	0.238852	0.226	0.059	0
MYLPF	0	0.165648	0.137	0.018	0
CCDC189	0	0.191926	0.134	0.012	0
PYCARD	0	0.621239	0.925	0.524	0
ITGAX	0	0.513498	0.546	0.264	0
VPS35	0	0.510484	0.719	0.398	0
HERPUD1	0	1.3708	0.846	0.435	0
LRRC36	0	0.113672	0.076	0.004	0
SMPD3	0	0.944458	0.291	0.015	0
CDH1	0	0.151625	0.087	0.001	0
COTL1	0	0.751394	0.789	0.692	0
IRF8	0	1.93765	0.616	0.218	0
LINC02132	0	0.103247	0.07	0.007	0
SLC7A5	0	0.363668	0.255	0.044	0
AC134312.5	0	0.0960363	0.062	0.001	0
ZNF469	0	0.130911	0.097	0.006	0
CYBA	0	0.522492	0.999	0.953	0
CBFA2T3	0	0.614432	0.468	0.091	0
YWHAE	0	0.770913	0.855	0.441	0
SERPINF2	0	0.247451	0.176	0.005	0
SERPINF1	0	1.44451	0.468	0.016	0
SPNS3	0	0.438428	0.394	0.072	0
C1QBP	0	0.530637	0.786	0.451	0
CLEC10A	0	2.40672	0.632	0.045	0
RPL26	0	0.316535	1	1	0
PMP22	0	0.141964	0.1	0.004	0
RASD1	0	0.378483	0.111	0.004	0
ATPAF2	0	0.247875	0.276	0.079	0
SPECC1	0	0.575015	0.524	0.177	0
LGALS9	0	0.519612	0.675	0.311	0
TMEM97	0	0.215068	0.178	0.024	0
RAB34	0	0.402788	0.429	0.11	0
TRAF4	0	0.595195	0.323	0.036	0
ABHD15	0	0.408297	0.306	0.064	0
SLFN5	0	-0.822435	0.099	0.475	0
CCL5	0	-2.7442	0.082	0.461	0
RPL23	0	0.432908	1	0.999	0
IKZF3	0	-0.674995	0.021	0.34	0
DUSP3	0	0.276656	0.321	0.104	0
G6PC3	0	0.245358	0.259	0.071	0
GRN	0	0.926636	0.989	0.416	0
FZD2	0	0.22013	0.195	0.029	0
SKAP1	0	-0.729548	0.013	0.381	0
ATP5MC1	0	0.391405	0.677	0.389	0
PHB	0	0.700418	0.614	0.323	0
ACSF2	0	0.260652	0.225	0.03	0
NME1	0	0.337769	0.39	0.134	0
CUEDC1	0	0.307825	0.219	0.036	0
AC025048.4	0	0.108367	0.078	0.005	0
TEX2	0	0.19959	0.161	0.028	0
MILR1	0	0.330034	0.309	0.075	0
KPNA2	0	0.292833	0.308	0.081	0
GPRC5C	0	0.102965	0.078	0.006	0
MIF4GD	0	0.363239	0.415	0.164	0
SLC25A19	0	0.186778	0.187	0.048	0
SMIM5	0	0.330554	0.166	0.012	0
SYNGR2	0	0.600213	0.734	0.334	0
AFMID	0	0.17692	0.167	0.037	0
EIF4A3	0	0.427545	0.456	0.187	0
RNF213	0	-0.741312	0.547	0.805	0
BAIAP2-DT	0	0.234208	0.232	0.058	0
BAIAP2	0	0.357447	0.304	0.042	0
ACTG1	0	0.889064	0.999	0.976	0
CD7	0	-1.00606	0.046	0.423	0
SMCHD1	0	-0.882114	0.374	0.729	0
NDUFV2	0	0.54898	0.79	0.456	0
RAB31	0	0.411206	0.575	0.262	0
IMPA2	0	0.428976	0.437	0.127	0
TUBB6	0	0.256227	0.201	0.027	0
LDLRAD4	0	0.274107	0.296	0.094	0
DTNA	0	0.181754	0.137	0.005	0
ATP5F1A	0	0.601863	0.876	0.574	0
TCF4	0	2.09109	0.527	0.143	0
CNDP2	0	0.374811	0.513	0.245	0
FKBP1A	0	0.404554	0.862	0.563	0
C20orf27	0	0.465256	0.506	0.225	0
LAMP5	0	0.602598	0.231	0.004	0
RRBP1	0	0.809928	0.605	0.307	0
THBD	0	0.201706	0.147	0.028	0
CST3	0	2.54727	0.999	0.523	0
ASIP	0	0.218074	0.125	0.001	0
AHCY	0	0.300527	0.312	0.085	0
SOGA1	0	0.285887	0.254	0.039	0
SAMHD1	0	1.23221	0.987	0.71	0
MYBL2	0	0.536827	0.176	0.012	0
TOMM34	0	0.190702	0.177	0.034	0
SULF2	0	0.64015	0.702	0.274	0
SNAI1	0	0.178224	0.129	0.018	0
PMEPA1	0	0.282536	0.169	0.024	0
GNAS	0	0.559093	0.994	0.92	0
CTSZ	0	1.37646	0.984	0.43	0
ZBTB46	0	0.134144	0.105	0.007	0
GZMM	0	-0.989533	0.014	0.382	0
SCAMP4	0	0.333489	0.376	0.138	0
GNG7	0	0.46666	0.39	0.073	0
AES	0	-0.79168	0.631	0.802	0
GNA15	0	0.407858	0.389	0.095	0
CHAF1A	0	0.31321	0.298	0.072	0
MYDGF	0	0.496518	0.67	0.351	0
PTPRS	0	0.214332	0.124	0.003	0
TNFSF9	0	0.302674	0.221	0.023	0
TRIP10	0	0.194494	0.163	0.024	0
ZNF846	0	0.150794	0.137	0.026	0
TPM4	0	0.390779	0.744	0.427	0
KLF2	0	-2.3232	0.147	0.911	0
PLVAP	0	0.233997	0.117	0.001	0
PGLS	0	0.625887	0.862	0.514	0
FAM129C	0	0.582058	0.24	0.055	0
SCN1B	0	0.128355	0.111	0.016	0
IGFLR1	0	0.359287	0.339	0.074	0
HCST	0	-0.981579	0.6	0.85	0
SPINT2	0	0.970517	0.802	0.236	0
PPP1R14A	0	0.61268	0.317	0.028	0
C19orf33	0	0.15745	0.124	0.009	0
YIF1B	0	0.357061	0.394	0.127	0
KCNK6	0	0.791342	0.573	0.156	0
RYR1	0	0.211052	0.171	0.014	0
MAP4K1	0	0.337218	0.37	0.11	0
CYP2S1	0	0.443934	0.334	0.023	0
AXL	0	0.318131	0.165	0.002	0
CADM4	0	0.101247	0.068	0.002	0
APOC1	0	0.098016	0.067	0.001	0
ZNF296	0	0.166188	0.157	0.033	0
CD3EAP	0	0.14803	0.132	0.025	0
ERCC1	0	0.409984	0.5	0.227	0
GIPR	0	0.104788	0.076	0.005	0
SLC1A5	0	0.457112	0.429	0.101	0
AP2S1	0	0.851942	0.926	0.546	0
KPTN	0	0.142594	0.118	0.019	0
NOP53	0	-0.670362	0.822	0.892	0
RPS11	0	0.719555	1	1	0
FCGRT	0	0.957932	0.94	0.418	0
ATF5	0	0.314396	0.311	0.096	0
KCNC3	0	0.22226	0.197	0.033	0
SPIB	0	1.09853	0.459	0.049	0
CD33	0	0.536878	0.499	0.177	0
NKG7	0	-2.85081	0.121	0.431	0
FPR3	0	0.13627	0.097	0.011	0
LILRA4	0	1.24085	0.284	0.01	0
LILRB4	0	0.610411	0.491	0.116	0
NLRP7	0	0.121103	0.073	0.001	0
BID	0	0.60784	0.766	0.36	0
COMT	0	0.420123	0.654	0.332	0
DERL3	0	0.787247	0.238	0.016	0
SEZ6L	0	0.133082	0.1	0.006	0
ASPHD2	0	0.249363	0.228	0.037	0
PIK3IP1	0	-0.738984	0.021	0.389	0
FOXRED2	0	0.105572	0.082	0.008	0
CSF2RB	0	0.374507	0.352	0.128	0
TST	0	0.304839	0.308	0.07	0
LGALS2	0	1.15027	0.666	0.236	0
LGALS1	0	0.973921	0.896	0.644	0
EIF3L	0	0.64579	0.924	0.668	0
SUN2	0	-0.615275	0.18	0.501	0
PARVB	0	0.35471	0.367	0.114	0
PARVG	0	0.532429	0.715	0.356	0
UPK3A	0	0.523923	0.408	0.046	0
FAM118A	0	0.412427	0.436	0.185	0
APP	0	1.19407	0.471	0.202	0
RCAN1	0	0.207371	0.22	0.057	0
HMGN1	0	0.561878	0.914	0.701	0
CSTB	0	0.639592	0.793	0.645	0
AC097375.1	0	0.191847	0.106	0	0
FAM221B	0	0.0927352	0.06	0.001	0
DRD4	0	0.129469	0.065	0.002	0
KRT5	0	0.317285	0.082	0.001	0
LHFPL6	0	0.150657	0.107	0.002	0
SLC12A3	0	0.109441	0.066	0	0
SMIM6	0	0.109138	0.069	0.001	0
SHD	0	0.209166	0.104	0	0
CYYR1	0	0.0925469	0.06	0.001	0
P3H2	0	0.168275	0.11	0	0
LINC01374	0	0.101964	0.065	0.001	0
HLA-DQA2	0	1.14426	0.398	0.079	0
C12orf57	0	-0.65311	0.321	0.631	2.01229e-303
NDUFAB1	9.98493e-307	0.387514	0.7	0.414	2.06978e-302
FTCDNL1	1.0459e-306	0.118788	0.103	0.017	2.16804e-302
RASGRP1	3.61861e-306	-0.556601	0.02	0.315	7.50102e-302
PID1	1.30592e-305	0.39989	0.334	0.126	2.70705e-301
ATG3	1.43747e-305	0.412812	0.659	0.365	2.97974e-301
MYOF	2.29354e-305	0.25671	0.288	0.097	4.75429e-301
FNBP1L	4.10544e-305	0.113866	0.088	0.013	8.51017e-301
CALM1	2.68494e-303	-0.748705	0.953	0.959	5.5656e-299
PTK2	4.81696e-303	0.200796	0.186	0.048	9.98508e-299
AC004687.1	9.52946e-303	0.490033	0.767	0.49	1.97536e-298
GCLC	1.26632e-302	0.239395	0.274	0.09	2.62496e-298
FNIP2	1.79957e-302	0.307534	0.32	0.117	3.73032e-298
RPS9	3.4225e-302	0.312174	1	1	7.0945e-298
CCR5	3.84221e-302	0.113337	0.097	0.015	7.96451e-298
GRAMD4	1.42921e-301	0.205879	0.226	0.066	2.9626e-297
UBA52	2.10291e-300	0.247941	1	1	4.35911e-296
HIGD1A	6.92386e-300	0.410934	0.362	0.149	1.43525e-295
NME4	7.06609e-300	0.292673	0.33	0.124	1.46473e-295
PLB1	1.16733e-299	0.152396	0.146	0.032	2.41977e-295
FGFR1OP	1.85673e-299	0.20879	0.213	0.06	3.84881e-295
CYP2U1	3.89811e-299	0.143706	0.122	0.023	8.08038e-295
HCCS	4.8317e-299	0.235738	0.28	0.094	1.00156e-294
LAT	5.27147e-299	-0.539541	0.031	0.323	1.09272e-294
DOCK7	7.8781e-299	0.17466	0.174	0.043	1.63305e-294
MTMR1	1.07582e-298	0.220674	0.233	0.07	2.23006e-294
MGLL	1.16178e-298	0.204209	0.213	0.06	2.40825e-294
FCHSD2	4.59882e-298	0.564233	0.423	0.195	9.53288e-294
SYNE1	6.05187e-298	-0.760505	0.072	0.369	1.25449e-293
MAP3K20	7.62626e-298	0.312361	0.345	0.132	1.58085e-293
ACPP	7.8527e-298	0.224799	0.242	0.075	1.62779e-293
GZMA	9.41641e-298	-1.6243	0.023	0.311	1.95193e-293
SLC1A4	1.66215e-296	0.128995	0.114	0.021	3.44547e-292
OSBPL1A	3.62529e-293	0.205038	0.211	0.06	7.51487e-289
TBC1D12	1.18893e-292	0.181877	0.185	0.049	2.46454e-288
ARHGAP5	1.00236e-291	0.349832	0.425	0.187	2.0778e-287
MRM2	2.69641e-291	0.228601	0.271	0.091	5.58939e-287
LST1	9.18331e-291	0.286529	0.833	0.513	1.90361e-286
RAP1B	1.06867e-290	-0.743393	0.677	0.808	2.21525e-286
EEF1A1	1.65317e-290	0.30937	1	1	3.42686e-286
IVD	2.41843e-290	0.293805	0.338	0.13	5.01316e-286
SRGAP2	2.92909e-290	0.280438	0.353	0.138	6.07172e-286
LAPTM4A	8.07892e-290	0.379722	0.698	0.403	1.67468e-285
TTC24	8.77021e-290	0.0870778	0.064	0.007	1.81798e-285
CD200R1	1.20125e-289	0.153462	0.143	0.032	2.49008e-285
STX18	3.79436e-289	0.260436	0.309	0.112	7.86534e-285
GABARAPL2	4.23541e-289	0.423218	0.781	0.525	8.77958e-285
CLTA	5.61074e-289	0.389621	0.777	0.487	1.16305e-284
CASP9	7.02535e-289	0.162774	0.157	0.037	1.45628e-284
HMBS	1.5011e-288	0.170689	0.175	0.044	3.11163e-284
TATDN3	1.67583e-288	0.267753	0.291	0.103	3.47383e-284
AHI1	2.66997e-288	0.31122	0.281	0.098	5.53457e-284
AC245297.3	2.9251e-288	-0.509244	0.086	0.381	6.06345e-284
PSMA4	5.75966e-288	0.405714	0.782	0.5	1.19392e-283
ZNRF2	5.88197e-288	0.327744	0.35	0.14	1.21927e-283
THEMIS2	1.00735e-287	0.367529	0.648	0.342	2.08813e-283
IRF2BP2	1.23108e-287	0.501585	0.741	0.472	2.5519e-283
LTK	2.14201e-287	0.124138	0.091	0.014	4.44018e-283
NAGK	3.25647e-287	0.36916	0.594	0.306	6.75033e-283
FOXP1	6.44072e-287	-0.700559	0.381	0.636	1.3351e-282
CHEK2	7.62752e-287	0.140621	0.132	0.028	1.58111e-282
RUBCNL	1.08793e-286	0.178221	0.146	0.033	2.25517e-282
NOSIP	4.74306e-286	-0.752204	0.185	0.468	9.83189e-282
NDUFA4	7.72761e-286	0.382482	0.965	0.848	1.60186e-281
MAN2B1	1.44146e-284	0.213902	0.249	0.08	2.98801e-280
PHPT1	2.18106e-284	0.376194	0.611	0.333	4.52111e-280
KCTD3	3.07186e-284	0.134742	0.125	0.025	6.36765e-280
SNRPD1	1.45096e-283	0.377397	0.663	0.39	3.0077e-279
CKS2	1.49213e-283	0.24489	0.211	0.062	3.09303e-279
IL18BP	2.19398e-283	0.188383	0.191	0.052	4.54791e-279
FAAH	2.38891e-283	0.126887	0.115	0.022	4.95196e-279
DENND5B	4.19165e-283	0.116277	0.102	0.018	8.68888e-279
STT3A	1.32636e-282	0.225244	0.258	0.085	2.74941e-278
ARHGDIB	1.46216e-282	-0.473444	0.941	0.97	3.03091e-278
RILP	2.74848e-282	0.198934	0.217	0.064	5.69733e-278
INSR	5.63693e-282	0.230086	0.266	0.089	1.16848e-277
CTSB	9.6897e-282	0.367122	0.701	0.374	2.00858e-277
MAP2K6	2.94929e-281	0.278134	0.272	0.094	6.11359e-277
H3F3A	3.09172e-281	0.235261	1	0.995	6.40883e-277
LMO4	1.11948e-280	0.37294	0.544	0.28	2.32058e-276
TRPM4	1.33233e-280	0.124321	0.1	0.017	2.76178e-276
FSCN1	4.9059e-280	0.128253	0.098	0.017	1.01694e-275
SNRPF	5.58088e-280	0.396904	0.771	0.508	1.15686e-275
NDUFS6	2.28747e-279	0.392009	0.782	0.517	4.74169e-275
BAHCC1	3.98403e-279	0.112026	0.093	0.015	8.25849e-275
MT-CO1	6.83662e-279	0.360541	1	1	1.41716e-274
BTK	2.28063e-278	0.312852	0.455	0.205	4.72752e-274
RASA4	5.34526e-278	0.254495	0.299	0.109	1.10802e-273
APPL1	7.1051e-278	0.388707	0.625	0.35	1.47282e-273
BAG1	7.63838e-278	0.408422	0.591	0.331	1.58336e-273
CCDC47	2.9896e-277	0.323945	0.446	0.205	6.19714e-273
GNB4	3.90645e-277	0.29465	0.416	0.179	8.09769e-273
CD96	7.32242e-277	-0.504451	0.008	0.278	1.51786e-272
GGCX	7.42119e-277	0.265837	0.304	0.113	1.53834e-272
EFHC1	8.6558e-277	0.186681	0.19	0.052	1.79426e-272
MPZL2	1.11936e-276	0.118762	0.102	0.018	2.32032e-272
HSD17B12	1.47216e-275	0.302154	0.374	0.156	3.05164e-271
TBC1D7	3.79211e-275	0.186007	0.199	0.057	7.86066e-271
EXOSC5	4.86182e-275	0.243103	0.301	0.11	1.00781e-270
TP53I3	1.98751e-274	0.186189	0.191	0.053	4.11991e-270
ETS2	2.25576e-274	0.349634	0.471	0.218	4.67597e-270
EEF2K	3.05208e-274	0.168033	0.164	0.041	6.32665e-270
NECTIN1	5.59235e-274	0.144288	0.114	0.022	1.15924e-269
ACER3	1.51134e-273	0.29674	0.366	0.151	3.13286e-269
APAF1	1.75885e-273	0.339342	0.439	0.201	3.64592e-269
STK4	2.93895e-273	-0.566866	0.637	0.801	6.09215e-269
TMSB4X	1.99516e-272	0.417516	1	1	4.13577e-268
RAB38	1.44523e-271	0.0874566	0.069	0.009	2.99582e-267
FCMR	2.79914e-271	-0.514452	0.025	0.296	5.80233e-267
COL9A3	3.75909e-271	0.104971	0.09	0.015	7.79222e-267
ATP8B4	4.60359e-271	0.193644	0.209	0.062	9.54279e-267
WIPF1	6.19574e-271	-0.564349	0.302	0.571	1.28431e-266
SCD	8.58047e-271	0.0927664	0.076	0.011	1.77865e-266
FKBP2	5.56214e-270	0.472936	0.607	0.354	1.15297e-265
HADHA	1.5902e-269	0.412871	0.809	0.558	3.29634e-265
ISOC2	3.27685e-269	0.223326	0.254	0.086	6.79258e-265
CD27	5.14921e-269	-0.552071	0.011	0.276	1.06738e-264
ARHGAP18	3.84188e-268	0.252305	0.348	0.139	7.96383e-264
TP53I13	1.12764e-267	0.288817	0.335	0.134	2.33749e-263
GAPDH	1.99074e-267	0.536571	0.964	0.94	4.12661e-263
CCDC112	2.20756e-267	0.292832	0.343	0.137	4.57605e-263
CRTAP	3.82818e-267	0.34174	0.554	0.282	7.93544e-263
GBP2	8.73814e-267	-0.535672	0.091	0.376	1.81133e-262
CDCA7L	1.21078e-266	0.22813	0.24	0.078	2.50983e-262
MRPL15	1.69666e-266	0.246702	0.32	0.124	3.517e-262
PDLIM1	4.73384e-266	0.197462	0.274	0.094	9.81278e-262
CCL4	1.24274e-265	-1.97771	0.088	0.368	2.57607e-261
MDH2	1.81247e-265	0.374929	0.656	0.394	3.75708e-261
TUBA4A	3.40214e-265	-0.571624	0.063	0.34	7.05229e-261
TAX1BP3	3.67991e-265	0.242515	0.285	0.103	7.62809e-261
CTSD	7.02495e-265	-0.816332	0.258	0.513	1.4562e-260
LTV1	3.35479e-264	0.266378	0.334	0.133	6.95415e-260
EIF4EBP1	2.22872e-263	0.301989	0.464	0.217	4.61991e-259
SERF2	4.43266e-263	0.262607	1	0.992	9.18847e-259
FMN1	5.27055e-263	0.19158	0.208	0.062	1.09253e-258
CD2AP	3.30885e-262	0.598211	0.393	0.188	6.85892e-258
DHRS9	5.05731e-262	0.0992206	0.08	0.012	1.04833e-257
PPIF	1.23534e-260	0.298362	0.358	0.148	2.56074e-256
ITM2A	1.74295e-260	-0.525057	0.024	0.286	3.61296e-256
YPEL3	4.20365e-260	-0.5198	0.33	0.595	8.71375e-256
TFPT	7.87717e-260	0.221749	0.272	0.096	1.63286e-255
TYMP	1.2706e-259	0.300735	0.827	0.469	2.63382e-255
RPN2	4.50999e-259	0.380342	0.636	0.373	9.34876e-255
CD2	6.95012e-258	-0.906364	0.238	0.489	1.44069e-253
TBC1D10C	1.15445e-257	-0.536599	0.182	0.456	2.39306e-253
TPI1	1.65052e-257	0.459401	0.806	0.631	3.42137e-253
CTNNBIP1	8.08614e-257	0.263512	0.336	0.136	1.67618e-252
ADI1	8.35675e-257	0.378025	0.535	0.284	1.73227e-252
PACS2	8.78103e-257	0.217063	0.252	0.086	1.82022e-252
ERP29	3.77709e-256	0.514298	0.922	0.795	7.82953e-252
XPNPEP1	2.51576e-255	0.210761	0.26	0.091	5.21492e-251
KLRB1	5.23184e-255	-1.34735	0.04	0.3	1.08451e-250
NSD3	7.31598e-255	-0.548541	0.328	0.584	1.51653e-250
RPE	9.13837e-255	0.212255	0.249	0.085	1.89429e-250
RPL7A	1.58913e-254	0.290718	1	1	3.29411e-250
DAPK2	1.14227e-253	0.11513	0.087	0.015	2.36782e-249
IFT20	1.79939e-253	0.359605	0.497	0.257	3.72995e-249
ST7	2.25107e-253	0.112337	0.102	0.019	4.66625e-249
TUBA1C	2.88979e-253	0.23854	0.332	0.133	5.99025e-249
AL355075.4	3.33719e-253	0.195872	0.153	0.039	6.91765e-249
PTTG1IP	3.68827e-253	0.336951	0.545	0.285	7.64542e-249
CCDC88C	5.6077e-253	-0.491938	0.111	0.386	1.16242e-248
BZW2	6.96609e-252	0.287065	0.376	0.164	1.444e-247
N4BP2	1.03466e-251	0.389362	0.393	0.18	2.14474e-247
EIF6	2.07277e-251	0.347452	0.574	0.321	4.29664e-247
SORL1	2.50003e-251	-0.535681	0.221	0.501	5.1823e-247
FBP1	3.84374e-251	0.290668	0.395	0.174	7.96768e-247
AC020656.1	5.02156e-251	0.574236	0.538	0.284	1.04092e-246
SEM1	5.71405e-251	0.354557	0.767	0.501	1.18447e-246
EEF1E1	2.46543e-250	0.292281	0.37	0.162	5.11058e-246
UBE2L3	2.51003e-250	0.356313	0.77	0.515	5.20303e-246
GIMAP2	2.30349e-249	-0.443673	0.085	0.355	4.7749e-245
CCT6A	2.94901e-249	0.362635	0.676	0.412	6.11301e-245
FAM162A	3.22828e-249	0.337351	0.508	0.265	6.6919e-245
ZNF555	7.28478e-249	0.120635	0.11	0.022	1.51006e-244
UCHL3	7.63568e-249	0.271717	0.356	0.152	1.5828e-244
NME2	8.00445e-249	0.146709	0.147	0.037	1.65924e-244
USF2	1.62962e-248	0.423503	0.629	0.387	3.37805e-244
PGM2	2.29037e-248	0.247692	0.309	0.121	4.74772e-244
LINC01970	3.78901e-248	0.0838714	0.065	0.009	7.85423e-244
VPS29	5.00393e-248	0.350479	0.694	0.425	1.03726e-243
CD302	6.28766e-248	0.272286	0.551	0.263	1.30337e-243
CYB561A3	1.28813e-247	0.776688	0.372	0.185	2.67016e-243
NEK8	1.49923e-247	0.308452	0.156	0.042	3.10774e-243
ABHD6	2.7665e-247	0.133834	0.127	0.029	5.73469e-243
ARPIN	5.67331e-247	0.168826	0.179	0.051	1.17602e-242
NMB	2.34836e-246	0.13151	0.124	0.028	4.86791e-242
GGH	2.41573e-246	0.108387	0.085	0.014	5.00758e-242
HIST1H1B	4.83568e-246	0.22723	0.193	0.058	1.00239e-241
SAMD3	8.13199e-246	-0.59784	0.015	0.263	1.68568e-241
KIAA0930	1.48668e-245	0.289991	0.442	0.208	3.08174e-241
TTYH2	9.55831e-244	0.18874	0.203	0.063	1.98134e-239
EFCAB2	4.51189e-243	0.160392	0.166	0.045	9.3527e-239
AKR7A2	4.83608e-243	0.314369	0.458	0.229	1.00247e-238
TIMM13	7.63617e-243	0.355885	0.541	0.3	1.5829e-238
CHML	9.61306e-243	0.28918	0.303	0.12	1.99269e-238
SNRPE	4.14957e-242	0.350713	0.737	0.477	8.60165e-238
BST2	5.02037e-242	0.425787	0.792	0.547	1.04067e-237
GSTM4	7.87564e-242	0.152665	0.157	0.042	1.63254e-237
MRPS15	2.66255e-241	0.332758	0.53	0.288	5.51921e-237
IFI30	4.23663e-241	0.235338	0.471	0.224	8.78211e-237
LRFN4	8.86782e-240	0.114071	0.101	0.02	1.83821e-235
PLBD1	1.21282e-239	0.247268	0.522	0.252	2.51405e-235
AVEN	1.61135e-239	0.191103	0.204	0.064	3.34017e-235
RTF2	3.15533e-239	0.347384	0.657	0.399	6.54068e-235
TXNDC17	7.3338e-239	0.314519	0.54	0.288	1.52022e-234
FOSB	1.94182e-237	0.405177	0.435	0.208	4.0252e-233
PYHIN1	2.37664e-237	-0.607739	0.013	0.255	4.92654e-233
HAAO	2.71674e-237	0.10172	0.089	0.016	5.63153e-233
CKLF	3.79437e-237	0.401841	0.687	0.433	7.86535e-233
ZNF385A	4.96247e-237	0.307018	0.441	0.209	1.02867e-232
H3F3B	6.10948e-237	0.374583	1	0.995	1.26643e-232
PXMP2	7.2876e-237	0.151475	0.144	0.037	1.51065e-232
ATP13A2	1.11458e-236	0.282673	0.213	0.071	2.31041e-232
LYN	1.39933e-236	0.259278	0.772	0.43	2.90066e-232
TRIM8	1.94197e-236	0.3452	0.614	0.348	4.02551e-232
CNP	3.28696e-236	0.258888	0.291	0.115	6.81354e-232
POLB	1.36074e-235	0.263904	0.256	0.094	2.82067e-231
CANX	1.73082e-235	0.423831	0.773	0.532	3.58781e-231
LEF1	1.89867e-234	-0.571015	0.018	0.258	3.93575e-230
PSMB6	1.96187e-234	0.330882	0.688	0.43	4.06677e-230
KDM2B	2.4209e-234	0.235888	0.302	0.12	5.01829e-230
SRSF9	4.70218e-234	0.347844	0.853	0.627	9.74716e-230
ZBTB33	5.07464e-234	0.216314	0.247	0.088	1.05192e-229
RPL37	8.3383e-234	0.267277	1	1	1.72845e-229
NIPAL2	8.7048e-234	0.138229	0.136	0.034	1.80442e-229
PTPN4	1.04683e-233	-0.51387	0.057	0.309	2.16997e-229
ICOSLG	1.24558e-233	0.192199	0.198	0.062	2.58197e-229
QDPR	1.72932e-233	0.207187	0.245	0.087	3.58472e-229
MPST	1.29166e-232	0.258341	0.326	0.137	2.67748e-228
C9orf139	2.60677e-232	0.204951	0.222	0.075	5.40357e-228
TLR7	2.94382e-232	0.20649	0.189	0.058	6.10225e-228
PQLC2	6.56389e-232	0.119819	0.114	0.025	1.36063e-227
RPS3A	6.82729e-232	0.266768	1	1	1.41523e-227
NUPL2	7.50368e-232	0.26356	0.335	0.143	1.55544e-227
HHEX	2.17996e-231	0.275112	0.381	0.17	4.51883e-227
GATB	2.93824e-231	0.149278	0.152	0.04	6.09067e-227
OPTN	1.00094e-230	-0.504199	0.058	0.309	2.07484e-226
TOMM7	2.57153e-230	-0.467639	0.984	0.982	5.33051e-226
UNC119	2.87835e-230	0.283357	0.416	0.198	5.96653e-226
CD72	3.31903e-230	0.149489	0.164	0.046	6.88003e-226
CHMP1B	4.05758e-230	0.465418	0.534	0.307	8.41095e-226
ATP5MG	6.69936e-230	0.297656	0.997	0.966	1.38871e-225
HIST1H2AL	6.77538e-230	0.116434	0.103	0.021	1.40447e-225
COX7B	1.3323e-229	0.361448	0.878	0.691	2.76172e-225
CERS6	1.34384e-229	0.313793	0.326	0.14	2.78565e-225
HEXB	1.69194e-229	0.296486	0.444	0.218	3.50722e-225
MYO1G	6.32073e-229	-0.561446	0.265	0.512	1.31022e-224
FMNL3	9.4781e-229	0.235713	0.207	0.068	1.96472e-224
MICAL1	9.64152e-229	0.249605	0.324	0.136	1.99859e-224
TRIP6	1.29095e-228	0.123777	0.112	0.025	2.67601e-224
FLVCR1	1.59232e-228	0.168246	0.182	0.055	3.30073e-224
EIF3K	2.41258e-228	0.344699	0.976	0.91	5.00104e-224
APIP	3.78288e-228	0.245975	0.338	0.144	7.84154e-224
SNX9	4.2119e-228	0.288751	0.306	0.126	8.73084e-224
QKI	4.28529e-228	0.324236	0.768	0.47	8.88298e-224
FAM102B	7.18657e-228	0.215223	0.257	0.095	1.4897e-223
OAZ1	8.17538e-228	0.173561	1	0.979	1.69467e-223
PHLDB3	1.05194e-227	0.132995	0.132	0.032	2.18056e-223
MPHOSPH8	1.21869e-227	-0.561236	0.413	0.631	2.52623e-223
DPCD	1.66527e-227	0.116134	0.11	0.024	3.45194e-223
MFSD3	5.49921e-227	0.133412	0.133	0.033	1.13993e-222
ATP5PF	9.28605e-227	0.33884	0.85	0.63	1.9249e-222
RASA3	5.58141e-226	-0.407182	0.043	0.287	1.15697e-221
EEF1D	6.79981e-226	-0.405406	0.993	0.989	1.40953e-221
CACNB4	1.1389e-225	0.108693	0.09	0.017	2.36084e-221
AC005726.1	2.57741e-225	0.145617	0.144	0.038	5.34271e-221
MYD88	4.37978e-225	0.291016	0.546	0.29	9.07885e-221
RHOC	9.11601e-225	0.231872	0.444	0.209	1.88966e-220
DCTPP1	9.70078e-225	0.234376	0.308	0.126	2.01087e-220
PLCB3	1.50586e-224	0.133254	0.132	0.033	3.12149e-220
CSTA	2.24977e-224	0.464095	0.609	0.336	4.66355e-220
CLNS1A	2.75504e-224	0.351575	0.61	0.37	5.71091e-220
HAVCR2	3.12901e-224	0.238779	0.296	0.118	6.48612e-220
LINC01684	3.65918e-224	0.0956312	0.075	0.012	7.58512e-220
HMGN3	3.68299e-224	0.346645	0.702	0.449	7.63447e-220
ZAP70	1.33076e-223	-0.425429	0.016	0.248	2.75852e-219
PRPF19	2.98494e-223	0.234914	0.304	0.125	6.18748e-219
MAGEF1	3.10749e-223	0.20351	0.239	0.086	6.44152e-219
UBL7	6.56544e-223	0.229981	0.286	0.113	1.36095e-218
FAM135A	8.56346e-223	0.160272	0.174	0.052	1.77512e-218
TSPAN14	1.58751e-222	-0.445668	0.124	0.379	3.29076e-218
MBOAT2	2.0169e-222	0.102812	0.093	0.018	4.18083e-218
GRAMD2B	2.71244e-222	0.119294	0.105	0.022	5.62262e-218
GSTZ1	4.78241e-222	0.169842	0.188	0.059	9.91347e-218
CTSW	5.18208e-222	-0.965727	0.058	0.296	1.07419e-217
LINC02207	5.33645e-222	0.0908752	0.07	0.011	1.10619e-217
SOCS6	9.20839e-222	0.114649	0.107	0.023	1.90881e-217
PNPLA4	2.15437e-221	0.148013	0.153	0.042	4.46578e-217
DTWD1	7.66444e-221	0.226607	0.276	0.108	1.58876e-216
LRP8	7.75236e-221	0.130525	0.12	0.028	1.60699e-216
MARCH1	3.06927e-220	0.244358	0.63	0.326	6.3623e-216
GAB1	3.12164e-220	0.131596	0.126	0.031	6.47084e-216
RPL27A	1.25802e-219	0.273273	1	1	2.60776e-215
FCGR3A	2.09501e-219	-1.17469	0.018	0.248	4.34274e-215
HEATR6	2.36495e-219	0.168041	0.188	0.059	4.9023e-215
SCNM1	3.12235e-219	0.319695	0.454	0.237	6.47233e-215
CSNK1E	7.05739e-219	0.229114	0.274	0.107	1.46293e-214
COX7A2L	8.08078e-219	0.353628	0.781	0.548	1.67506e-214
STARD7	9.54385e-219	0.304197	0.485	0.257	1.97834e-214
ATP5MC2	1.98512e-218	0.323381	0.987	0.939	4.11495e-214
PRF1	2.87769e-218	-1.25747	0.016	0.243	5.96517e-214
DNAJB1	1.29684e-217	-0.469978	0.094	0.341	2.68822e-213
ARPC2	3.94416e-217	0.280819	0.997	0.946	8.17586e-213
GTF2A2	4.36778e-217	0.318658	0.611	0.368	9.05397e-213
ECHDC1	4.73742e-217	0.328226	0.531	0.298	9.82021e-213
DNAJC7	5.90709e-217	0.401878	0.728	0.49	1.22448e-212
AC007952.4	5.95004e-217	0.406332	0.497	0.259	1.23338e-212
SRSF5	8.87928e-217	-0.432603	0.96	0.966	1.84059e-212
HGSNAT	9.09846e-217	0.288192	0.362	0.167	1.88602e-212
MLLT6	1.96438e-216	-0.444807	0.11	0.359	4.07196e-212
AKIP1	5.2372e-216	0.168601	0.197	0.064	1.08562e-211
BLVRB	1.22644e-215	0.293845	0.615	0.331	2.54229e-211
NHP2	1.59646e-215	0.340572	0.572	0.336	3.3093e-211
RASSF2	1.6365e-215	0.277587	0.513	0.264	3.3923e-211
FOS	2.07216e-215	0.106162	0.788	0.558	4.29538e-211
MX1	2.34056e-215	0.543467	0.49	0.274	4.85175e-211
LYZ	2.95011e-215	0.795385	0.845	0.768	6.11529e-211
GLCE	6.8831e-215	0.163192	0.17	0.051	1.4268e-210
C11orf24	1.01011e-214	0.148658	0.155	0.044	2.09386e-210
C8orf59	1.36316e-214	0.35336	0.771	0.543	2.82569e-210
CHCHD2	1.95819e-214	0.353991	0.979	0.894	4.05912e-210
KIF5B	2.15325e-214	0.366833	0.725	0.488	4.46347e-210
ETV3	4.28684e-214	0.278836	0.286	0.117	8.88619e-210
ZNF487	4.49653e-214	0.172285	0.188	0.06	9.32086e-210
CASS4	1.7438e-213	0.120926	0.115	0.027	3.61473e-209
SRSF3	2.24402e-213	0.356352	0.919	0.764	4.65163e-209
ZDHHC4	2.73421e-213	0.253461	0.282	0.115	5.66775e-209
NENF	3.71445e-213	0.294915	0.458	0.238	7.69968e-209
PHB2	4.67061e-213	0.340012	0.646	0.406	9.68172e-209
PIK3R1	5.54771e-213	-0.741469	0.322	0.539	1.14998e-208
UPP1	8.4285e-213	-0.428225	0.102	0.349	1.74714e-208
TRIO	1.40803e-212	0.208158	0.255	0.097	2.9187e-208
BRCA2	2.46109e-212	0.166141	0.142	0.038	5.10159e-208
SERPINB8	4.95205e-212	0.230132	0.306	0.128	1.02651e-207
ARID5B	1.05074e-211	-0.568474	0.067	0.304	2.17807e-207
MRPL3	1.63765e-211	0.286796	0.43	0.217	3.39469e-207
SH3RF1	1.83451e-211	0.11299	0.103	0.022	3.80275e-207
ABLIM1	5.3046e-211	-0.394877	0.012	0.232	1.09959e-206
AC005162.3	5.43342e-211	0.0931118	0.085	0.016	1.12629e-206
FH	1.37328e-210	0.21742	0.284	0.115	2.84667e-206
GCSH	5.74681e-210	0.160853	0.177	0.055	1.19126e-205
RPL18A	6.4155e-210	0.238903	1	1	1.32987e-205
LDHA	1.30994e-209	0.388996	0.794	0.593	2.71537e-205
NDUFS7	1.60347e-209	0.321116	0.626	0.385	3.32384e-205
CCT8	1.93535e-209	0.337235	0.706	0.461	4.01179e-205
CALHM2	2.02236e-209	0.216035	0.266	0.104	4.19216e-205
C11orf74	2.79854e-209	0.134672	0.135	0.035	5.80109e-205
SMIM14	2.90731e-209	0.318183	0.459	0.239	6.02655e-205
ACYP2	2.99286e-209	0.22973	0.298	0.124	6.20391e-205
THOC6	3.736e-209	0.216178	0.281	0.114	7.74436e-205
A1BG	4.76125e-209	0.37523	0.409	0.21	9.8696e-205
PRKRA	4.78843e-209	0.237729	0.322	0.14	9.92595e-205
CAMK4	4.90966e-209	-0.444085	0.014	0.234	1.01772e-204
CCR2	4.92858e-209	0.218779	0.256	0.098	1.02165e-204
COMMD10	5.26009e-209	0.239752	0.339	0.151	1.09036e-204
PSMB3	5.63432e-209	0.321106	0.782	0.538	1.16794e-204
PSMA2	6.21385e-209	0.326849	0.648	0.406	1.28807e-204
RAP1GDS1	8.82252e-209	0.282292	0.379	0.181	1.82882e-204
TUFM	1.06112e-208	0.325876	0.687	0.447	2.19959e-204
ENDOV	3.23185e-208	0.176462	0.207	0.071	6.69931e-204
CCDC102B	4.42668e-208	0.141298	0.119	0.029	9.17607e-204
HOPX	7.87408e-208	-0.741061	0.021	0.242	1.63222e-203
ARHGAP32	1.39418e-207	0.125058	0.126	0.032	2.89e-203
C7orf50	2.32252e-207	0.315659	0.438	0.229	4.81435e-203
KLF4	2.56162e-207	0.335419	0.376	0.179	5.30998e-203
NBDY	4.10829e-207	0.312548	0.51	0.282	8.51608e-203
TXK	8.36983e-207	-0.451432	0.013	0.23	1.73498e-202
SLAMF7	1.02793e-206	0.317168	0.318	0.139	2.1308e-202
SLC11A1	1.31449e-206	-0.726321	0.066	0.295	2.7248e-202
CD36	1.34838e-206	0.197887	0.559	0.276	2.79507e-202
MLF2	1.61024e-206	0.310824	0.519	0.293	3.33787e-202
HYI	2.5431e-206	0.130982	0.129	0.033	5.27158e-202
SRP72	3.618e-206	0.338524	0.69	0.451	7.49975e-202
AIF1	4.95047e-206	0.198659	0.855	0.579	1.02618e-201
GALK1	6.33572e-206	0.221573	0.306	0.129	1.31333e-201
ARSB	7.02421e-206	0.15839	0.177	0.056	1.45605e-201
ROGDI	7.56483e-206	0.257764	0.362	0.166	1.56811e-201
XXYLT1	2.01137e-205	0.162877	0.176	0.055	4.16938e-201
PRKCH	2.21105e-205	-0.445336	0.054	0.284	4.58329e-201
SLC23A2	2.61094e-205	0.165386	0.186	0.06	5.41221e-201
GBP5	2.83409e-205	-0.423311	0.026	0.248	5.87479e-201
RPL8	2.94685e-205	0.293316	1	1	6.10852e-201
TRMT6	3.16267e-205	0.231208	0.29	0.12	6.55589e-201
MYBL1	1.37341e-204	-0.607612	0.017	0.234	2.84693e-200
OXNAD1	2.75668e-204	-0.45443	0.033	0.256	5.71432e-200
DSN1	3.52668e-204	0.148511	0.134	0.036	7.31046e-200
RPL36AL	4.39205e-204	-0.396156	0.987	0.982	9.10428e-200
TMEM106A	4.8124e-204	0.181244	0.211	0.074	9.97562e-200
DYNC1LI1	1.25831e-203	0.320196	0.508	0.283	2.60835e-199
GCNT1	4.94971e-203	0.157662	0.171	0.053	1.02603e-198
UBFD1	7.00231e-203	0.16748	0.195	0.065	1.45151e-198
RIOX2	1.51371e-202	0.193121	0.237	0.089	3.13776e-198
TOR3A	2.23674e-202	0.228018	0.32	0.14	4.63653e-198
MRPS28	3.2701e-202	0.189812	0.231	0.085	6.77859e-198
ADAM15	2.02106e-201	0.225815	0.284	0.117	4.18946e-197
PHLPP1	2.127e-201	0.105902	0.099	0.022	4.40905e-197
DYRK4	1.3063e-200	0.18435	0.224	0.082	2.70783e-196
MS4A4A	1.8081e-200	0.151977	0.194	0.064	3.748e-196
KLRD1	2.06735e-200	-1.13695	0.022	0.235	4.28541e-196
INAFM2	2.32197e-200	0.160201	0.212	0.074	4.8132e-196
MTCH2	2.50301e-200	0.249556	0.348	0.161	5.18848e-196
IRF1	6.20922e-200	-0.725221	0.442	0.652	1.28711e-195
EML4	1.12351e-199	-0.479808	0.19	0.431	2.32893e-195
BTBD3	1.90025e-199	0.104628	0.096	0.021	3.93903e-195
MFSD1	4.61312e-199	0.253093	0.457	0.234	9.56254e-195
PIP4P2	5.02438e-199	0.222537	0.31	0.134	1.0415e-194
ADGRG5	6.7268e-199	0.151941	0.135	0.037	1.3944e-194
RBX1	6.92434e-199	0.317075	0.821	0.591	1.43535e-194
SUPT4H1	1.70172e-198	0.306664	0.652	0.404	3.5275e-194
TC2N	3.23372e-198	-0.382952	0.017	0.229	6.70318e-194
DTX4	4.24379e-198	0.0861175	0.072	0.013	8.79695e-194
HYOU1	5.09481e-198	0.230553	0.231	0.088	1.0561e-193
WDR18	5.45656e-198	0.189521	0.24	0.091	1.13109e-193
CYTH1	6.55255e-198	-0.473926	0.328	0.554	1.35828e-193
CDK2AP2	7.51456e-198	0.368854	0.461	0.256	1.55769e-193
ZNF672	7.63948e-198	0.177094	0.212	0.076	1.58359e-193
CD164	1.91576e-197	0.498354	0.741	0.541	3.97119e-193
SIK1	2.65425e-197	0.107138	0.1	0.022	5.502e-193
M6PR	3.12211e-197	0.33601	0.722	0.488	6.47182e-193
GRSF1	3.60933e-197	0.302161	0.459	0.247	7.48177e-193
PDIA6	3.80672e-197	0.365118	0.665	0.435	7.89094e-193
VDR	5.7164e-197	0.147714	0.149	0.043	1.18495e-192
FAM43A	1.31483e-196	0.141511	0.138	0.038	2.72551e-192
ECHS1	2.4659e-196	0.29611	0.485	0.27	5.11156e-192
DDT	3.23616e-196	0.339152	0.768	0.547	6.70823e-192
RHOH	3.58545e-196	-0.405201	0.053	0.277	7.43227e-192
BHLHE40	4.4502e-196	0.342683	0.396	0.199	9.22481e-192
CDC42EP3	5.73545e-196	-0.491997	0.099	0.329	1.1889e-191
MYO18A	6.06078e-196	0.170308	0.186	0.062	1.25634e-191
HSDL2	8.4563e-196	0.226075	0.284	0.119	1.75291e-191
BMF	2.92264e-195	0.155196	0.176	0.056	6.05834e-191
ROBO3	4.35896e-195	0.102816	0.096	0.021	9.03569e-191
MRPL36	4.65507e-195	0.330258	0.401	0.208	9.6495e-191
ARMCX6	4.78953e-195	0.219565	0.293	0.124	9.92821e-191
SPTLC2	7.47468e-195	0.278688	0.486	0.261	1.54943e-190
FIBP	7.51753e-195	0.299997	0.495	0.279	1.55831e-190
ESD	8.6461e-195	0.29917	0.544	0.317	1.79225e-190
CPPED1	8.94292e-195	0.230986	0.558	0.291	1.85378e-190
COPE	1.60784e-194	0.319213	0.819	0.588	3.33289e-190
GYPC	3.13619e-194	-0.507625	0.288	0.524	6.50101e-190
TIMM10	3.3513e-193	0.254871	0.385	0.188	6.9469e-189
C5AR1	3.5666e-193	-0.688484	0.041	0.258	7.3932e-189
COMMD3	1.19398e-192	0.298664	0.464	0.254	2.47501e-188
MAP3K13	1.20588e-192	0.231909	0.296	0.128	2.49966e-188
ABHD12	1.49289e-192	0.181442	0.229	0.086	3.09462e-188
MCC	1.90202e-192	0.0851919	0.067	0.011	3.94269e-188
RSPH3	2.35805e-192	0.14998	0.165	0.051	4.888e-188
ENDOG	4.84037e-192	0.195042	0.251	0.099	1.00336e-187
RFX5	4.94514e-192	0.187145	0.238	0.091	1.02508e-187
ATP5F1E	1.67745e-191	0.259172	1	0.997	3.47719e-187
MYCBP	2.63264e-191	0.220011	0.284	0.12	5.45721e-187
AL669831.5	4.36631e-191	0.146567	0.161	0.05	9.05093e-187
PIM3	6.27389e-191	0.353816	0.559	0.329	1.30052e-186
DENND1B	1.17058e-190	0.223787	0.279	0.118	2.4265e-186
SEC61A2	1.20244e-190	0.123404	0.115	0.029	2.49253e-186
NCK2	1.28704e-190	-0.400796	0.074	0.298	2.66791e-186
SOD1	1.67467e-190	-0.474613	0.465	0.651	3.47142e-186
HIGD2A	2.87288e-190	0.344286	0.853	0.674	5.95519e-186
SYNGR1	4.99933e-190	0.203758	0.278	0.115	1.03631e-185
MAL	6.55721e-190	-0.463974	0.012	0.215	1.35925e-185
AL357060.1	7.25966e-190	0.219978	0.213	0.078	1.50485e-185
SRD5A3	9.91054e-190	0.181037	0.208	0.075	2.05436e-185
TWSG1	1.42634e-189	0.103914	0.099	0.023	2.95666e-185
DEGS1	1.64464e-189	0.292995	0.445	0.241	3.40917e-185
ACTR2	2.26305e-189	0.301557	0.966	0.814	4.69107e-185
TACC1	2.68164e-189	0.378153	0.6	0.376	5.55877e-185
C12orf75	5.86191e-189	1.2083	0.446	0.273	1.21512e-184
SGK494	9.82426e-189	0.142937	0.149	0.045	2.03647e-184
DPP3	1.0355e-188	0.155039	0.177	0.059	2.14648e-184
DAAM1	1.08611e-188	0.338421	0.307	0.139	2.25141e-184
TIMM8B	1.34044e-188	0.295069	0.549	0.325	2.77859e-184
PPT1	1.37349e-188	0.324413	0.569	0.335	2.8471e-184
DERA	1.48213e-188	0.202597	0.292	0.125	3.07231e-184
SLC2A9	2.17826e-188	0.109363	0.105	0.025	4.51531e-184
LMNB1	4.73352e-188	0.226858	0.308	0.135	9.81212e-184
ARHGAP17	5.97503e-188	0.240715	0.316	0.143	1.23856e-183
MTPN	9.36337e-188	0.248314	0.923	0.716	1.94093e-183
EIF3C	1.02254e-187	0.141826	0.15	0.045	2.11962e-183
HSPD1	1.46334e-187	0.334879	0.686	0.452	3.03336e-183
UBTD2	2.27955e-187	0.125451	0.126	0.034	4.72529e-183
TXN2	2.30226e-187	0.30281	0.532	0.312	4.77235e-183
NUBPL	2.32687e-187	0.131229	0.136	0.039	4.82337e-183
APOO	2.44859e-187	0.117584	0.119	0.031	5.07569e-183
DISC1	3.0256e-187	0.144287	0.157	0.048	6.27177e-183
DNTTIP1	4.60301e-187	0.228918	0.329	0.151	9.54157e-183
AGPAT1	7.32887e-187	0.210071	0.28	0.119	1.5192e-182
IFT52	8.68757e-187	0.166814	0.205	0.074	1.80085e-182
MARVELD1	1.0451e-186	0.135894	0.145	0.043	2.16639e-182
ARHGEF1	1.11505e-186	-0.43566	0.312	0.532	2.3114e-182
CD101	1.34239e-186	0.158028	0.169	0.055	2.78265e-182
CDA	2.57998e-186	-0.436382	0.014	0.214	5.34803e-182
CHD9	2.76529e-186	0.43207	0.584	0.372	5.73217e-182
TET2	4.21573e-186	0.278038	0.543	0.305	8.73879e-182
PPA2	4.45764e-186	0.223845	0.32	0.146	9.24024e-182
ATOX1	5.45072e-186	0.285445	0.529	0.301	1.12988e-181
KYNU	7.87656e-186	0.241729	0.373	0.178	1.63273e-181
SORBS3	9.50854e-186	0.170785	0.206	0.074	1.97103e-181
SERBP1	1.6196e-185	0.308695	0.935	0.792	3.35727e-181
HDAC3	3.31226e-185	0.227652	0.331	0.154	6.86598e-181
GNAI2	3.36403e-185	0.286323	0.969	0.82	6.9733e-181
PSMA1	3.88793e-185	0.305941	0.734	0.505	8.05929e-181
SEMA4D	4.36426e-185	-0.403236	0.147	0.378	9.04668e-181
CEP83	4.51755e-185	0.168102	0.195	0.069	9.36442e-181
FRMD4B	4.59515e-185	0.216848	0.285	0.122	9.52528e-181
SARS2	5.70154e-185	0.119508	0.122	0.032	1.18187e-180
TCAIM	7.35364e-185	0.173455	0.213	0.079	1.52434e-180
BRI3	1.06109e-184	0.119699	0.923	0.6	2.19954e-180
FKBP1B	1.37308e-184	0.107592	0.086	0.018	2.84626e-180
MAPKAPK2	2.11571e-184	0.663607	0.376	0.211	4.38565e-180
FADS2	2.18523e-184	0.128105	0.133	0.038	4.52976e-180
LACTB2	4.22848e-184	0.169666	0.206	0.075	8.76522e-180
NPC1	1.39267e-183	0.250937	0.203	0.075	2.88687e-179
CD81	1.60617e-183	-0.513124	0.3	0.518	3.32942e-179
STARD8	1.73381e-183	0.0830901	0.075	0.014	3.59402e-179
SEPT11	2.99997e-183	0.287367	0.318	0.147	6.21864e-179
ZMIZ2	3.64158e-183	0.199649	0.259	0.107	7.54863e-179
CENPW	4.88646e-183	0.130735	0.143	0.042	1.01291e-178
QPRT	5.21534e-183	0.109088	0.102	0.024	1.08109e-178
HINT2	5.51113e-183	0.269141	0.388	0.198	1.1424e-178
MNDA	6.97827e-183	0.12476	0.729	0.415	1.44653e-178
EIF3M	1.28294e-182	0.325634	0.813	0.604	2.6594e-178
RTRAF	1.52677e-182	0.308661	0.775	0.555	3.16485e-178
INF2	1.70767e-182	0.154764	0.183	0.062	3.53983e-178
BTF3	5.52207e-182	0.262575	0.996	0.979	1.14467e-177
FAH	6.35811e-182	0.11968	0.123	0.033	1.31797e-177
PCBP2	9.56969e-182	0.307415	0.936	0.802	1.9837e-177
YWHAG	1.1501e-181	0.251327	0.388	0.195	2.38404e-177
SEC13	1.3194e-181	0.24865	0.368	0.182	2.73498e-177
FUZ	1.73388e-181	0.129589	0.115	0.03	3.59415e-177
CALHM6	2.18214e-181	0.235559	0.349	0.165	4.52335e-177
ADCY3	2.89821e-181	0.104787	0.099	0.023	6.00771e-177
PRKCD	3.53777e-181	0.239568	0.404	0.203	7.33343e-177
NDUFS4	6.77058e-181	0.281061	0.482	0.271	1.40347e-176
SPCS1	1.10792e-180	0.805072	0.795	0.661	2.29661e-176
BCAT2	2.19624e-180	0.137275	0.152	0.047	4.55258e-176
ARPC5	4.59162e-180	0.272984	0.968	0.833	9.51797e-176
AKR1A1	7.16354e-180	0.277111	0.491	0.279	1.48493e-175
ELMSAN1	8.72124e-180	0.267264	0.376	0.189	1.80783e-175
SETD9	2.51858e-179	0.132503	0.142	0.042	5.22076e-175
CHAMP1	3.39098e-179	0.171652	0.19	0.067	7.02917e-175
SRGAP2B	7.31443e-179	0.232573	0.323	0.149	1.51621e-174
IQCE	8.17944e-179	0.170634	0.183	0.064	1.69552e-174
RILPL2	1.09117e-177	0.310762	0.621	0.38	2.26188e-173
RPS6KA3	1.84386e-177	0.30382	0.625	0.395	3.82214e-173
MCM5	2.37221e-177	0.208984	0.266	0.113	4.91735e-173
CDKN1A	4.39145e-177	0.304919	0.393	0.197	9.10303e-173
RPL5	1.12919e-176	0.247769	1	0.999	2.3407e-172
CD300C	1.21135e-176	0.19609	0.233	0.093	2.51102e-172
PAK1IP1	4.08904e-176	0.185781	0.252	0.103	8.47617e-172
DBNL	4.48542e-176	0.323495	0.639	0.418	9.29782e-172
NDUFA12	8.37077e-176	0.320515	0.743	0.528	1.73518e-171
CHPF	1.65463e-175	0.0937835	0.072	0.014	3.42988e-171
ID3	4.44198e-175	0.248875	0.169	0.058	9.20779e-171
NAA38	6.81407e-175	0.318517	0.653	0.433	1.41249e-170
CD44	1.26394e-174	-0.583093	0.587	0.742	2.62003e-170
MTHFD2L	1.8739e-174	0.191007	0.254	0.106	3.8844e-170
EHD1	3.41913e-174	-0.398869	0.085	0.301	7.08751e-170
AP005329.3	4.5863e-174	0.116532	0.12	0.033	9.50694e-170
SEH1L	7.00059e-174	0.17026	0.218	0.084	1.45115e-169
CTSC	7.09265e-174	0.488071	0.712	0.493	1.47024e-169
APOL6	8.43515e-174	-0.403291	0.128	0.349	1.74852e-169
DNM1L	9.66414e-174	0.269849	0.463	0.257	2.00328e-169
SEPT2	1.13083e-173	0.303771	0.705	0.474	2.3441e-169
VRK2	1.17205e-173	0.19529	0.257	0.107	2.42954e-169
OGFRL1	1.62247e-173	0.284825	0.569	0.328	3.36323e-169
SLC12A9	1.6377e-173	0.224563	0.331	0.157	3.39478e-169
SEPT7	2.45633e-173	-0.546145	0.789	0.845	5.09173e-169
RBL2	3.7967e-173	-0.420069	0.208	0.429	7.87019e-169
KLF16	3.92953e-173	0.185886	0.24	0.098	8.14552e-169
KCTD6	4.0214e-173	0.137178	0.155	0.049	8.33597e-169
P2RY8	1.52098e-172	-0.35628	0.077	0.288	3.15283e-168
PSIP1	1.59418e-172	-0.501213	0.32	0.522	3.30457e-168
RPS18	2.09443e-172	0.220385	1	1	4.34155e-168
POLD2	2.70097e-172	0.191417	0.272	0.117	5.59884e-168
RBP7	2.86035e-172	-0.484756	0.013	0.2	5.92922e-168
NDUFS3	3.35117e-172	0.268887	0.455	0.256	6.94664e-168
NAGA	4.04661e-172	0.217987	0.335	0.158	8.38822e-168
CD6	4.52898e-172	-0.33176	0.014	0.203	9.38812e-168
FGFBP2	4.55854e-172	-1.25429	0.016	0.204	9.44941e-168
SEC61G	5.51221e-172	0.428003	0.775	0.588	1.14263e-167
PTGER2	6.51988e-172	-0.369615	0.051	0.254	1.35151e-167
CDK5	6.93792e-172	0.152191	0.183	0.064	1.43816e-167
EMILIN2	6.98447e-172	0.253683	0.447	0.234	1.44781e-167
ARL6IP5	9.14781e-172	-0.45626	0.734	0.821	1.89625e-167
MYH9	9.4342e-172	-0.475489	0.571	0.721	1.95562e-167
ADCK2	1.07349e-171	0.150191	0.175	0.06	2.22523e-167
IMPACT	1.14066e-171	0.184707	0.239	0.097	2.36447e-167
ETHE1	1.15112e-171	0.296781	0.416	0.228	2.38616e-167
COPS3	1.69154e-171	0.242202	0.36	0.18	3.5064e-167
ADAM19	2.03949e-171	0.200972	0.216	0.084	4.22766e-167
GGCT	4.96596e-171	0.21654	0.314	0.146	1.02939e-166
CST7	9.59011e-171	-1.2698	0.106	0.305	1.98793e-166
CCDC106	1.154e-170	0.103533	0.102	0.025	2.39213e-166
SENCR	7.4429e-170	0.107213	0.114	0.03	1.54284e-165
CYTIP	1.04334e-169	-0.45737	0.376	0.575	2.16273e-165
TALDO1	2.16806e-169	0.202615	0.844	0.561	4.49418e-165
RPL35	3.2787e-169	0.218509	1	1	6.79641e-165
PRC1	4.57086e-169	0.0817968	0.074	0.015	9.47494e-165
SMIM26	5.24249e-169	0.29978	0.688	0.466	1.08672e-164
CDYL	7.1984e-169	0.321453	0.363	0.189	1.49216e-164
USP46	9.35155e-169	0.162117	0.2	0.074	1.93848e-164
STMN1	1.06451e-168	0.558739	0.323	0.169	2.20662e-164
TUBG1	1.08407e-168	0.102526	0.099	0.024	2.24716e-164
IKZF1	1.54535e-168	-0.437176	0.481	0.677	3.20335e-164
FGGY	2.49037e-168	0.0949444	0.089	0.021	5.16229e-164
OGFOD3	2.83536e-168	0.175473	0.233	0.094	5.87742e-164
ORAI3	2.98348e-168	0.21151	0.295	0.134	6.18445e-164
CEMIP2	4.47498e-168	-0.372566	0.05	0.25	9.27618e-164
EIPR1	8.66568e-168	0.176834	0.226	0.09	1.79631e-163
RAP2A	9.56636e-168	0.178974	0.243	0.1	1.98301e-163
PFN1	1.04005e-167	0.208991	0.998	0.978	2.15591e-163
KMT2A	1.16025e-167	-0.460931	0.341	0.548	2.40508e-163
PDE3B	1.39734e-167	-0.362852	0.042	0.238	2.89655e-163
WDR77	4.30798e-167	0.18358	0.252	0.106	8.93001e-163
PTTG1	1.29661e-166	0.129827	0.153	0.049	2.68774e-162
BICD1	2.57815e-166	0.150965	0.166	0.056	5.34426e-162
SRGN	2.61936e-166	0.134851	0.995	0.821	5.42968e-162
LINC01678	2.87832e-166	0.1868	0.216	0.085	5.96647e-162
ALKBH7	5.19806e-166	0.292655	0.656	0.437	1.07751e-161
ITK	6.91872e-166	-0.321645	0.017	0.202	1.43418e-161
LINC00623	2.40651e-165	-0.328203	0.057	0.257	4.98844e-161
CBX6	3.66306e-165	0.293904	0.478	0.277	7.59316e-161
KMO	3.72355e-165	0.140875	0.145	0.046	7.71855e-161
ITGB1	3.81558e-165	-0.852766	0.463	0.596	7.90931e-161
RPS4X	4.169e-165	0.293357	1	1	8.64193e-161
RELL1	9.88167e-165	0.144352	0.165	0.056	2.04837e-160
TRABD	1.07386e-164	0.285338	0.571	0.358	2.22601e-160
REL	1.18579e-164	0.346691	0.812	0.577	2.45803e-160
NOP16	2.09461e-164	0.149722	0.174	0.061	4.34192e-160
SLC39A6	2.70475e-164	0.208429	0.252	0.108	5.60669e-160
SLC15A4	3.58217e-164	0.596949	0.316	0.167	7.42548e-160
VCL	5.96504e-164	0.180879	0.521	0.305	1.23649e-159
OLFM1	7.42452e-164	0.108458	0.081	0.018	1.53903e-159
PRKAR1A	2.56488e-163	0.272712	0.697	0.459	5.31673e-159
SERTAD3	2.7665e-163	0.199728	0.297	0.137	5.73468e-159
DNAJC25	3.53025e-163	0.135148	0.146	0.047	7.31785e-159
OTUD6B	9.03147e-163	0.175325	0.226	0.091	1.87213e-158
SEPHS1	1.01005e-162	0.17692	0.216	0.086	2.09373e-158
NR4A2	1.44046e-162	0.426345	0.382	0.207	2.98592e-158
MCCC2	1.60151e-162	0.176657	0.237	0.098	3.31977e-158
ITPRIPL2	1.60482e-162	0.19216	0.245	0.103	3.32663e-158
CEP131	1.8351e-162	0.0927436	0.089	0.021	3.80397e-158
PBXIP1	2.2167e-162	-0.395718	0.115	0.324	4.595e-158
TNFAIP8L2	3.5648e-162	0.215432	0.296	0.137	7.38947e-158
SSR4	4.69657e-162	0.455698	0.94	0.831	9.73552e-158
CRIM1	6.70701e-162	0.109324	0.096	0.024	1.3903e-157
IL6R	6.87275e-162	0.254254	0.422	0.228	1.42465e-157
SLC12A2	7.18213e-162	0.156384	0.171	0.06	1.48878e-157
SNRK	1.04039e-161	-0.352078	0.126	0.337	2.15663e-157
VAMP2	1.14324e-161	-0.425996	0.432	0.613	2.36982e-157
EIF4ENIF1	2.23737e-161	0.175577	0.216	0.086	4.63785e-157
RUBCN	8.14488e-161	0.231572	0.252	0.11	1.68835e-156
RFT1	8.70252e-161	0.13442	0.154	0.051	1.80395e-156
RBM3	9.9401e-161	0.287947	0.926	0.784	2.06048e-156
SINHCAF	1.26499e-160	0.306949	0.452	0.26	2.6222e-156
SEMA3C	1.26516e-160	0.107221	0.106	0.028	2.62254e-156
GSPT2	1.9458e-160	0.150717	0.185	0.068	4.03344e-156
RGL1	3.28202e-160	0.0840782	0.076	0.016	6.8033e-156
KLHL22	4.22412e-160	0.118039	0.127	0.038	8.75619e-156
FLNA	5.05552e-160	-0.551981	0.546	0.687	1.04796e-155
CLIC1	5.13329e-160	0.285755	0.969	0.809	1.06408e-155
LSM4	7.16259e-160	0.280478	0.589	0.379	1.48473e-155
SLC46A3	7.20826e-160	0.170702	0.207	0.081	1.4942e-155
SETD7	7.3743e-160	0.170253	0.218	0.087	1.52862e-155
AIFM3	8.76136e-160	0.0849628	0.078	0.017	1.81614e-155
TRAT1	9.60143e-160	-0.35466	0.015	0.193	1.99028e-155
CPNE3	1.42289e-159	0.532274	0.546	0.354	2.9495e-155
SLC39A4	1.95612e-159	0.14528	0.176	0.063	4.05485e-155
MRPL12	2.05266e-159	0.202345	0.296	0.138	4.25496e-155
FGD3	2.13125e-159	-0.345394	0.124	0.333	4.41787e-155
RPL19	3.05432e-159	0.202772	1	1	6.3313e-155
RPLP1	4.69219e-159	0.202695	1	1	9.72643e-155
FAHD2A	4.91912e-159	0.159861	0.198	0.076	1.01968e-154
NME8	4.95826e-159	0.111749	0.102	0.027	1.0278e-154
NDUFS2	5.05963e-159	0.263699	0.509	0.306	1.04881e-154
BCAT1	8.82602e-159	0.12123	0.131	0.04	1.82955e-154
CCL3	1.00621e-158	-1.93233	0.107	0.311	2.08577e-154
DCLRE1C	1.07133e-158	0.201793	0.29	0.134	2.22076e-154
CCR7	1.47481e-158	-0.468344	0.045	0.233	3.05713e-154
BYSL	1.59478e-158	0.0905533	0.086	0.02	3.30583e-154
SEC11A	1.75887e-158	0.296477	0.812	0.602	3.64596e-154
TMX1	2.24145e-158	0.273928	0.437	0.248	4.64631e-154
ZNF710	2.71963e-158	0.155694	0.194	0.073	5.63753e-154
S100A6	3.26508e-158	0.28492	0.992	0.969	6.76817e-154
ABHD17A	3.67716e-158	-0.615134	0.38	0.552	7.62239e-154
DHRSX	3.70804e-158	0.174769	0.235	0.098	7.68639e-154
PHLPP2	4.42708e-158	0.107297	0.104	0.028	9.1769e-154
SLC8A1-AS1	6.24898e-158	0.086734	0.079	0.017	1.29535e-153
H2AFY2	8.92464e-158	0.086501	0.079	0.017	1.84999e-153
FAM118B	2.24067e-157	0.116083	0.122	0.036	4.64469e-153
LYAR	2.50677e-157	-0.539609	0.152	0.352	5.19629e-153
ALOX5AP	7.07739e-157	1.18806	0.45	0.308	1.46707e-152
CD59	7.58353e-157	0.160891	0.203	0.079	1.57199e-152
CMTM3	7.80369e-157	0.276174	0.466	0.269	1.61763e-152
BCL9L	1.13809e-156	-0.332623	0.067	0.261	2.35915e-152
MEF2A	1.38907e-156	0.274244	0.497	0.294	2.87941e-152
OLA1	1.73196e-156	0.253379	0.461	0.265	3.59018e-152
SNAI3	2.07771e-156	0.142787	0.164	0.057	4.30688e-152
ADA	2.60712e-156	0.236465	0.273	0.125	5.40431e-152
ZMIZ1	2.70305e-156	0.215442	0.334	0.164	5.60315e-152
TMEM70	2.95482e-156	0.220424	0.297	0.14	6.12504e-152
EPB41	3.74012e-156	-0.485435	0.336	0.522	7.75289e-152
SUMO3	4.26363e-156	0.284231	0.572	0.362	8.83809e-152
NCKAP5L	4.46699e-156	0.160799	0.215	0.086	9.25961e-152
NDUFB10	7.80826e-156	0.270955	0.789	0.58	1.61857e-151
NR4A1	7.95237e-156	0.285682	0.395	0.206	1.64845e-151
PPARGC1B	1.60665e-155	0.139859	0.159	0.055	3.33042e-151
NIT2	3.74606e-155	0.19625	0.269	0.121	7.76521e-151
SOD2	7.89375e-155	-0.992786	0.226	0.433	1.6363e-150
TNIK	9.79629e-155	-0.30115	0.01	0.182	2.03067e-150
ZNF888	1.71569e-154	0.0821985	0.07	0.014	3.55646e-150
BUD23	4.93585e-154	0.260582	0.422	0.238	1.02315e-149
PTGS1	7.13936e-154	0.105524	0.139	0.044	1.47992e-149
ZNF641	8.35857e-154	0.174464	0.232	0.098	1.73265e-149
ADPRHL2	9.64363e-154	0.151912	0.191	0.073	1.99903e-149
SIDT1	2.62431e-153	0.176496	0.17	0.062	5.43993e-149
ITGAM	2.73178e-153	-0.396223	0.076	0.269	5.66271e-149
MAD2L2	2.90308e-153	0.206615	0.299	0.143	6.01779e-149
PSMD8	3.30884e-153	0.268217	0.709	0.498	6.8589e-149
PGM1	3.32173e-153	0.157717	0.203	0.08	6.88561e-149
UTP6	4.10863e-153	0.220184	0.33	0.165	8.51678e-149
MRPL33	4.15307e-153	0.291076	0.639	0.429	8.6089e-149
MYADM	6.50388e-153	0.341839	0.525	0.316	1.34819e-148
PCSK7	6.895e-153	-0.432783	0.273	0.473	1.42926e-148
ABI2	1.44931e-152	0.206059	0.258	0.115	3.00428e-148
CIDEB	2.52875e-152	0.180922	0.223	0.093	5.24186e-148
TMEM39B	2.57697e-152	0.1492	0.182	0.068	5.34179e-148
USP13	3.01864e-152	0.101957	0.102	0.027	6.25733e-148
C16orf86	4.81161e-152	0.106282	0.111	0.032	9.97399e-148
SMIM3	1.30536e-151	0.169426	0.189	0.073	2.70589e-147
SARAF	1.44014e-151	-0.50411	0.88	0.884	2.98527e-147
C1orf56	1.80857e-151	-0.466304	0.297	0.505	3.74899e-147
GZF1	1.93451e-151	0.192585	0.225	0.094	4.01005e-147
REC8	2.21301e-151	0.155538	0.203	0.08	4.58735e-147
N4BP2L2	2.71788e-151	-0.389538	0.731	0.833	5.6339e-147
RGS12	3.26987e-151	0.133755	0.144	0.048	6.77812e-147
CPSF3	8.54074e-151	0.179475	0.248	0.109	1.77041e-146
KIF9	9.41445e-151	0.0875912	0.084	0.02	1.95152e-146
TMC8	1.32848e-150	-0.331452	0.118	0.318	2.7538e-146
PLCB2	2.04451e-150	0.263197	0.435	0.248	4.23807e-146
UTRN	2.76598e-150	-0.518214	0.489	0.654	5.73359e-146
NPM3	2.90962e-150	0.137669	0.166	0.059	6.03136e-146
MTSS1	3.2743e-150	-0.383704	0.047	0.23	6.78729e-146
AL135925.1	5.01108e-150	0.148812	0.163	0.058	1.03875e-145
THG1L	5.13451e-150	0.162543	0.22	0.091	1.06433e-145
IL2RB	5.91616e-150	-0.48643	0.011	0.179	1.22636e-145
OS9	6.02477e-150	0.270564	0.575	0.363	1.24887e-145
CD8A	6.70719e-150	-0.508314	0.012	0.18	1.39033e-145
CD300LB	1.08056e-149	0.16335	0.216	0.088	2.23989e-145
DENND2D	1.21397e-149	-0.334245	0.06	0.246	2.51645e-145
TYROBP	1.41996e-149	0.153628	0.956	0.592	2.94344e-145
NAA40	1.69071e-149	0.134259	0.157	0.055	3.50468e-145
F13A1	1.78517e-149	0.220982	0.301	0.144	3.70047e-145
ILF2	1.79069e-149	0.247073	0.495	0.295	3.71192e-145
NUP93	1.97191e-149	0.161991	0.22	0.091	4.08757e-145
CEBPD	3.55183e-149	0.20025	0.657	0.414	7.3626e-145
CMTM6	5.06885e-149	0.246029	0.721	0.48	1.05072e-144
COPRS	8.34459e-149	0.165481	0.226	0.095	1.72975e-144
EID1	1.55078e-148	0.277473	0.864	0.687	3.2146e-144
SH3KBP1	2.49344e-148	0.302868	0.777	0.583	5.16866e-144
EIF4A2	3.03353e-148	-0.413233	0.651	0.774	6.2882e-144
CNPPD1	6.45483e-148	0.217169	0.34	0.174	1.33802e-143
BLOC1S1	6.96048e-148	0.271885	0.809	0.599	1.44284e-143
SNX4	8.78009e-148	0.196907	0.286	0.135	1.82002e-143
ACOX3	1.35235e-147	0.108745	0.112	0.033	2.80329e-143
CHKA	1.92415e-147	0.12222	0.139	0.046	3.98856e-143
GMFG	1.96234e-147	-0.361226	0.882	0.92	4.06773e-143
FAM96B	2.40876e-147	0.257933	0.641	0.427	4.99312e-143
GOT1	3.74174e-147	0.111922	0.122	0.037	7.75625e-143
MSRA	6.37959e-147	0.189744	0.276	0.128	1.32243e-142
AP003774.3	6.45359e-147	0.110417	0.115	0.034	1.33776e-142
TIMP1	7.64419e-147	0.32431	0.664	0.471	1.58456e-142
GGA2	7.8458e-147	0.259862	0.33	0.17	1.62636e-142
ATP10D	9.81724e-147	0.161356	0.221	0.092	2.03502e-142
KTN1	1.18211e-146	0.320632	0.823	0.644	2.4504e-142
LINC01871	1.35973e-146	-0.377112	0.013	0.177	2.81859e-142
RIPOR1	1.37936e-146	0.188171	0.249	0.111	2.85927e-142
BCL2	1.41213e-146	-0.422054	0.087	0.275	2.9272e-142
FECH	1.89369e-146	0.122374	0.132	0.042	3.92543e-142
TSEN34	3.94751e-146	0.228922	0.353	0.185	8.18279e-142
RAB27A	6.14836e-146	-0.378693	0.144	0.342	1.27449e-141
KDELR2	6.64951e-146	0.284644	0.495	0.307	1.37838e-141
RBBP8	9.87003e-146	0.15468	0.195	0.077	2.04596e-141
GZMH	1.12565e-145	-1.08388	0.034	0.204	2.33337e-141
HNRNPDL	1.4292e-145	-0.394389	0.775	0.859	2.96258e-141
RARA-AS1	1.50369e-145	0.123855	0.141	0.047	3.11701e-141
TAGAP	1.90198e-145	-0.371535	0.147	0.346	3.94262e-141
HSD17B10	2.12223e-145	0.243658	0.446	0.261	4.39916e-141
TMED3	2.35721e-145	0.205035	0.307	0.151	4.88626e-141
TMPO	2.46842e-145	-0.43802	0.345	0.534	5.11678e-141
SRD5A1	3.16942e-145	0.146162	0.179	0.068	6.56989e-141
CALM3	3.91256e-145	-0.461956	0.388	0.57	8.11034e-141
LPXN	5.17119e-145	0.247517	0.399	0.223	1.07194e-140
RPS16	5.36861e-145	0.183728	1	1	1.11286e-140
TMEM218	5.95199e-145	0.165865	0.235	0.102	1.23379e-140
VDAC3	6.59e-145	0.241523	0.513	0.315	1.36604e-140
EVA1B	6.76605e-145	0.182861	0.237	0.103	1.40254e-140
ZDHHC16	8.16832e-145	0.130315	0.151	0.052	1.69321e-140
TMED9	2.33826e-144	0.302092	0.566	0.374	4.84697e-140
LGALS3	2.50632e-144	0.306995	0.629	0.397	5.19536e-140
RASSF4	3.50899e-144	0.25529	0.407	0.224	7.27379e-140
FAM129A	4.27423e-144	0.28108	0.41	0.233	8.86006e-140
BIRC3	5.65981e-144	-0.428539	0.149	0.348	1.17322e-139
DDX24	6.29076e-144	-0.409042	0.621	0.747	1.30401e-139
PDCD2L	7.15385e-144	0.0971915	0.096	0.026	1.48292e-139
HDX	9.8494e-144	0.107173	0.106	0.03	2.04168e-139
TSTD1	1.05846e-143	-0.409346	0.235	0.432	2.19409e-139
COMMD9	1.54382e-143	0.235227	0.393	0.217	3.20019e-139
RIOK1	1.77874e-143	0.172676	0.239	0.104	3.68715e-139
ITGAE	1.98382e-143	0.250004	0.382	0.211	4.11226e-139
CASP1	2.01043e-143	0.363546	0.6	0.42	4.16742e-139
ZNF775	2.17987e-143	0.0943611	0.093	0.024	4.51865e-139
YWHAH	2.43782e-143	0.221589	0.523	0.324	5.05336e-139
VAV3	2.7819e-143	0.226406	0.375	0.201	5.7666e-139
TCEAL4	4.44153e-143	0.218738	0.316	0.158	9.20684e-139
S100A11	5.05418e-143	0.146823	0.955	0.772	1.04768e-138
COX6A1	6.0669e-143	0.264101	0.911	0.775	1.25761e-138
EIF3F	6.09076e-143	0.274123	0.919	0.794	1.26255e-138
PIM1	6.63179e-143	-0.332876	0.081	0.27	1.3747e-138
PTPMT1	7.12568e-143	0.207279	0.329	0.168	1.47708e-138
NXT2	1.36001e-142	0.135688	0.168	0.062	2.81917e-138
ARMC6	1.54975e-142	0.135756	0.162	0.059	3.21247e-138
SLC25A43	1.94006e-142	0.108873	0.116	0.035	4.02155e-138
TMEM38B	2.77734e-142	0.145799	0.165	0.061	5.75716e-138
IFITM2	4.29293e-142	-0.547992	0.7	0.838	8.89882e-138
ZNF175	5.58231e-142	0.0823839	0.078	0.018	1.15716e-137
AC009948.1	6.10448e-142	0.107933	0.116	0.035	1.2654e-137
MTMR11	7.43709e-142	0.198598	0.227	0.099	1.54164e-137
AP1S1	7.51723e-142	0.165869	0.235	0.103	1.55825e-137
SIGIRR	8.90409e-142	-0.356526	0.199	0.398	1.84573e-137
PSMB4	9.94085e-142	0.262579	0.664	0.458	2.06064e-137
HHAT	1.00692e-141	0.087173	0.074	0.017	2.08724e-137
RPS15	1.03415e-141	0.198095	1	1	2.14368e-137
FYN	1.091e-141	-0.462447	0.401	0.572	2.26153e-137
CTNS	2.21481e-141	0.100562	0.1	0.028	4.59109e-137
PAICS	2.43735e-141	0.164962	0.223	0.095	5.05238e-137
VKORC1L1	2.87399e-141	0.139178	0.173	0.065	5.9575e-137
MFSD12	2.90459e-141	0.213185	0.312	0.157	6.02093e-137
AC064805.1	3.06944e-141	0.114375	0.122	0.038	6.36263e-137
NIPSNAP2	3.18522e-141	0.240683	0.452	0.263	6.60265e-137
C20orf96	3.5032e-141	0.0878407	0.084	0.021	7.26177e-137
ATXN10	4.20101e-141	0.234931	0.425	0.244	8.70827e-137
TKFC	4.85605e-141	0.136617	0.166	0.061	1.00661e-136
FASTKD1	5.3468e-141	0.128082	0.149	0.052	1.10834e-136
CMPK2	5.59318e-141	0.148548	0.159	0.058	1.15941e-136
TMEM14B	7.03883e-141	0.26254	0.651	0.444	1.45908e-136
CNOT6L	9.94651e-141	-0.408438	0.246	0.439	2.06181e-136
ERGIC3	1.07663e-140	0.251387	0.491	0.299	2.23175e-136
UQCRFS1	1.10416e-140	0.257694	0.666	0.458	2.28881e-136
HMGB3	1.21038e-140	0.104244	0.106	0.031	2.50899e-136
EIF4E3	2.0298e-140	-0.270785	0.038	0.209	4.20757e-136
NAP1L1	2.17624e-140	0.24182	0.979	0.906	4.51112e-136
GOT2	2.37424e-140	0.165908	0.224	0.096	4.92156e-136
EIF3I	2.60378e-140	0.259908	0.64	0.436	5.39737e-136
TIMM17A	4.33283e-140	0.200697	0.315	0.159	8.98153e-136
ZNF785	4.75379e-140	0.117222	0.124	0.039	9.85414e-136
COX5B	5.29554e-140	0.259105	0.94	0.813	1.09771e-135
NHLRC2	6.07961e-140	0.159801	0.214	0.09	1.26024e-135
RPL18	1.01025e-139	0.180243	1	1	2.09414e-135
RRAGC	1.48168e-139	0.214571	0.315	0.16	3.07138e-135
QARS	2.01142e-139	0.226509	0.387	0.214	4.16947e-135
RUVBL2	2.41854e-139	0.148107	0.2	0.082	5.01339e-135
HACD4	2.73316e-139	0.262989	0.495	0.304	5.66556e-135
CHID1	5.20333e-139	0.1727	0.249	0.113	1.0786e-134
CKAP2	6.65958e-139	0.201302	0.288	0.139	1.38046e-134
PAQR7	8.30457e-139	0.108635	0.115	0.035	1.72145e-134
PSMG1	1.43316e-138	0.151531	0.208	0.087	2.9708e-134
MRPL37	4.18523e-138	0.172294	0.248	0.112	8.67555e-134
UQCRQ	4.19916e-138	0.268991	0.757	0.552	8.70444e-134
YIF1A	5.50286e-138	0.200903	0.313	0.158	1.14069e-133
COX4I1	7.07712e-138	0.214203	0.997	0.984	1.46702e-133
KIF2A	7.11887e-138	-0.501335	0.281	0.464	1.47567e-133
TTC7A	1.15002e-137	0.212987	0.336	0.174	2.38389e-133
MPND	1.25432e-137	0.156688	0.215	0.092	2.60009e-133
TMEM268	1.29291e-137	0.145419	0.168	0.063	2.68007e-133
TXNDC16	1.30739e-137	0.139748	0.166	0.062	2.71008e-133
METRNL	2.03759e-137	0.286986	0.51	0.312	4.22372e-133
PIP5K1A	2.77209e-137	0.14279	0.178	0.069	5.74628e-133
AC093627.4	3.08039e-137	0.0877897	0.087	0.023	6.38535e-133
EAF2	4.61289e-137	0.176545	0.309	0.152	9.56206e-133
PRDX6	7.94117e-137	0.237307	0.682	0.476	1.64613e-132
MBOAT7	1.05325e-136	0.214584	0.36	0.191	2.18328e-132
PITPNC1	1.24983e-136	-0.285428	0.064	0.241	2.59076e-132
PAIP1	1.41114e-136	0.216987	0.308	0.157	2.92516e-132
WDR12	1.44811e-136	0.140995	0.178	0.069	3.00178e-132
BEND5	1.4565e-136	0.0929945	0.088	0.023	3.01918e-132
ARPC4	1.50046e-136	0.246071	0.799	0.592	3.11029e-132
RELT	1.52062e-136	0.204831	0.352	0.184	3.15209e-132
CSF1R	1.61974e-136	0.200723	0.378	0.2	3.35755e-132
HSCB	2.26349e-136	0.165722	0.236	0.105	4.69199e-132
PICK1	2.5097e-136	0.119389	0.138	0.047	5.20236e-132
SUCLA2	4.5891e-136	0.187706	0.27	0.128	9.51274e-132
SPATA20	4.71485e-136	0.113015	0.126	0.041	9.77341e-132
HS3ST3B1	6.01942e-136	0.112261	0.097	0.027	1.24776e-131
RPL7	6.75598e-136	0.1824	1	1	1.40045e-131
TCEAL1	7.17663e-136	0.126536	0.148	0.053	1.48764e-131
SLC35A2	8.23795e-136	0.113726	0.127	0.041	1.70765e-131
ADA2	2.22879e-135	0.168606	0.605	0.358	4.62005e-131
CXXC5	2.53268e-135	0.348861	0.381	0.217	5.24999e-131
UQCR10	3.4683e-135	0.254556	0.9	0.74	7.18944e-131
SLC30A5	3.91817e-135	0.178074	0.253	0.117	8.12197e-131
SCML4	4.2302e-135	-0.259086	0.01	0.163	8.76878e-131
MRPL23	5.60163e-135	0.237704	0.413	0.24	1.16116e-130
HLTF	6.58558e-135	0.171793	0.224	0.098	1.36512e-130
NIPA2	1.11829e-134	0.194596	0.291	0.144	2.31811e-130
WDR47	1.18609e-134	0.113415	0.128	0.042	2.45864e-130
FKBP3	1.26559e-134	0.252936	0.469	0.285	2.62344e-130
NDUFB4	1.28391e-134	0.263407	0.777	0.582	2.66141e-130
DAPK1	1.30954e-134	0.175896	0.251	0.115	2.71455e-130
APOBEC3A	1.31145e-134	-0.647461	0.046	0.216	2.71851e-130
CAPRIN1	1.7261e-134	0.254735	0.496	0.307	3.57802e-130
RECQL5	1.86623e-134	0.122451	0.118	0.037	3.86851e-130
LINC00528	2.24658e-134	0.180788	0.206	0.087	4.65695e-130
PARP8	2.65398e-134	-0.37287	0.176	0.365	5.50143e-130
ADAM9	2.90292e-134	0.146227	0.196	0.08	6.01747e-130
LINC01637	3.36267e-134	0.122975	0.144	0.051	6.97048e-130
ITGAL	3.59429e-134	-0.454504	0.286	0.468	7.45061e-130
USP40	3.68456e-134	0.118418	0.132	0.044	7.63772e-130
DIMT1	3.90177e-134	0.161687	0.225	0.099	8.08798e-130
BLOC1S6	5.46878e-134	0.248819	0.537	0.34	1.13362e-129
RRM2B	5.75943e-134	0.154284	0.203	0.085	1.19387e-129
SLFN12L	8.93006e-134	-0.278867	0.014	0.168	1.85111e-129
MBNL1	9.45793e-134	-0.386299	0.773	0.839	1.96053e-129
VDAC2	1.03132e-133	0.254112	0.659	0.457	2.13782e-129
NAPRT	1.13562e-133	0.217347	0.391	0.218	2.35404e-129
SETBP1	1.44183e-133	0.172784	0.165	0.063	2.98877e-129
VNN2	1.54785e-133	-0.317381	0.018	0.174	3.20853e-129
PLEK	1.99872e-133	0.144185	0.819	0.569	4.14314e-129
MARS	2.35994e-133	0.191873	0.298	0.149	4.89192e-129
TM2D2	2.87679e-133	0.145461	0.204	0.086	5.9633e-129
RCAN3	3.10189e-133	-0.458655	0.151	0.33	6.42991e-129
CDC42SE1	3.32581e-133	-0.396259	0.425	0.599	6.89406e-129
NXT1	7.28864e-133	0.261551	0.374	0.211	1.51086e-128
NUDT5	9.51596e-133	0.229198	0.378	0.211	1.97256e-128
PIK3R6	1.16938e-132	0.0875767	0.084	0.022	2.42401e-128
PSMC4	1.47948e-132	0.234828	0.443	0.264	3.06681e-128
GHITM	2.17067e-132	0.248523	0.697	0.493	4.49957e-128
CLP1	2.66955e-132	0.129149	0.157	0.059	5.53372e-128
MAP2K1	2.93179e-132	0.227964	0.389	0.22	6.07732e-128
PQLC1	3.30879e-132	0.210779	0.353	0.191	6.85879e-128
PTS	4.45029e-132	0.147394	0.208	0.088	9.225e-128
ACOT7	8.55311e-132	0.0984413	0.097	0.027	1.77297e-127
UBE2A	9.16233e-132	0.229833	0.426	0.249	1.89926e-127
NRM	1.1881e-131	0.140292	0.178	0.071	2.4628e-127
STX3	1.21757e-131	0.158644	0.231	0.103	2.52389e-127
AIFM1	1.31784e-131	0.16754	0.237	0.108	2.73175e-127
ASAP1	1.31924e-131	0.330318	0.453	0.284	2.73466e-127
EI24	1.42005e-131	0.182487	0.286	0.141	2.94362e-127
MRS2	1.79915e-131	0.152695	0.214	0.092	3.72945e-127
MGME1	1.85337e-131	0.162665	0.227	0.101	3.84185e-127
IFITM1	2.25833e-131	-0.291984	0.049	0.218	4.68129e-127
ITGA6	2.38779e-131	-0.272878	0.007	0.154	4.94965e-127
CREBRF	2.48607e-131	-0.38121	0.296	0.483	5.15336e-127
ELOVL1	2.59361e-131	0.199778	0.317	0.164	5.3763e-127
CYFIP1	4.28787e-131	0.190494	0.301	0.151	8.88832e-127
KIF16B	4.83851e-131	0.149203	0.176	0.069	1.00297e-126
ANKRD50	5.47244e-131	0.117986	0.136	0.047	1.13438e-126
CYB5R3	8.00574e-131	0.230259	0.368	0.204	1.65951e-126
SHISA5	1.01336e-130	-0.320202	0.193	0.385	2.1006e-126
FCHO1	1.02868e-130	0.1647	0.224	0.099	2.13235e-126
RASA2	1.42162e-130	-0.334786	0.135	0.321	2.94689e-126
RFXAP	1.54337e-130	0.136341	0.171	0.066	3.19924e-126
NUDT22	1.6256e-130	0.235971	0.37	0.207	3.36972e-126
PRMT9	1.9519e-130	0.192461	0.207	0.089	4.0461e-126
TBCA	2.07603e-130	0.269063	0.824	0.646	4.3034e-126
SH2D1A	2.23567e-130	-0.277882	0.015	0.166	4.63432e-126
SMC6	2.77786e-130	0.314929	0.29	0.149	5.75823e-126
CDC25B	3.00159e-130	-0.281606	0.046	0.211	6.222e-126
MAGED1	3.74982e-130	0.123876	0.128	0.043	7.77299e-126
SNRPG	4.64318e-130	0.24248	0.685	0.483	9.62486e-126
GRHPR	4.67946e-130	0.219611	0.374	0.209	9.70004e-126
NEAT1	5.13397e-130	-1.15025	0.851	0.923	1.06422e-125
C2CD2	7.84701e-130	0.0909297	0.092	0.026	1.62661e-125
NGLY1	8.33592e-130	0.303584	0.395	0.234	1.72795e-125
MTHFD2	8.76105e-130	0.20634	0.297	0.151	1.81608e-125
PSMD7	1.0749e-129	0.241671	0.608	0.407	2.22816e-125
ZDHHC14	1.10047e-129	0.123933	0.125	0.041	2.28117e-125
STAC3	1.30713e-129	0.154863	0.219	0.096	2.70955e-125
ZNF768	1.49417e-129	0.0889213	0.089	0.024	3.09727e-125
TPMT	2.64669e-129	0.20719	0.296	0.151	5.48633e-125
DNPH1	3.05874e-129	0.201527	0.334	0.177	6.34045e-125
PLEKHA1	3.57886e-129	-0.312588	0.079	0.252	7.41861e-125
LYPLA1	3.60743e-129	0.241504	0.51	0.32	7.47785e-125
MRPL45	3.74989e-129	0.166711	0.241	0.111	7.77314e-125
PHTF1	4.39057e-129	0.119816	0.141	0.05	9.1012e-125
IDH3G	5.86542e-129	0.23861	0.519	0.33	1.21584e-124
LINC00877	7.26841e-129	0.131893	0.164	0.063	1.50667e-124
MAML2	1.59913e-128	-0.302756	0.091	0.268	3.31483e-124
SYTL3	1.72352e-128	-0.339512	0.049	0.213	3.57269e-124
IFNGR1	2.19102e-128	0.225141	0.574	0.358	4.54176e-124
E2F5	2.20913e-128	0.104914	0.101	0.03	4.5793e-124
UQCRH	2.72318e-128	0.266203	0.909	0.816	5.64488e-124
RMI1	3.28169e-128	0.116423	0.135	0.047	6.80262e-124
MGAT4A	3.89148e-128	-0.379428	0.194	0.383	8.06664e-124
GM2A	5.08797e-128	0.170858	0.282	0.137	1.05468e-123
HEXA	5.11594e-128	0.226591	0.402	0.232	1.06048e-123
GLO1	5.86263e-128	0.227589	0.394	0.225	1.21526e-123
CPLANE1	8.31653e-128	0.141907	0.169	0.066	1.72393e-123
KIAA0100	1.00173e-127	0.211163	0.339	0.182	2.07649e-123
AGPAT5	1.09871e-127	0.160766	0.226	0.101	2.27753e-123
CCDC18	1.28295e-127	0.162506	0.2	0.085	2.65942e-123
INSIG1	1.43729e-127	0.277261	0.303	0.158	2.97935e-123
ACAP1	2.26103e-127	-0.412548	0.342	0.512	4.68688e-123
LIG3	2.50731e-127	0.153187	0.209	0.091	5.1974e-123
TSPAN3	2.57154e-127	0.219109	0.343	0.186	5.33055e-123
CAPZA2	3.86579e-127	0.210246	0.675	0.45	8.01339e-123
AL162377.3	4.06045e-127	0.101218	0.107	0.033	8.41691e-123
CD8B	4.20221e-127	-0.503557	0.013	0.16	8.71077e-123
LARP1B	4.59207e-127	0.163502	0.233	0.106	9.51891e-123
PSMB2	4.95799e-127	0.224888	0.53	0.338	1.02774e-122
C1orf43	6.84075e-127	0.230354	0.464	0.283	1.41802e-122
OXA1L	6.96311e-127	0.248697	0.486	0.305	1.44338e-122
S100A13	7.89563e-127	0.0832002	0.077	0.02	1.63669e-122
ANP32A	9.82062e-127	0.248074	0.768	0.572	2.03572e-122
NUDT8	1.27431e-126	0.0861237	0.083	0.022	2.64153e-122
TP53I11	1.29664e-126	0.134436	0.137	0.049	2.68781e-122
YARS2	1.6975e-126	0.132557	0.172	0.068	3.51874e-122
P4HA1	1.89928e-126	0.204741	0.314	0.164	3.93703e-122
CAPNS1	2.07059e-126	0.234607	0.759	0.544	4.29212e-122
BAZ2B	2.39746e-126	0.234494	0.499	0.305	4.9697e-122
NDUFB3	3.30652e-126	0.226909	0.617	0.413	6.85408e-122
SRP14	3.34752e-126	0.386929	0.989	0.957	6.93907e-122
ST3GAL2	3.37096e-126	0.218	0.258	0.126	6.98767e-122
SGK3	3.60166e-126	0.20986	0.394	0.222	7.46587e-122
KLHL6	4.25089e-126	0.165695	0.227	0.103	8.81167e-122
NDUFA10	4.66591e-126	0.248159	0.51	0.328	9.67196e-122
SPIN1	5.00871e-126	0.156009	0.221	0.099	1.03825e-121
RPL26L1	5.09303e-126	0.191296	0.325	0.171	1.05573e-121
BEX4	5.5593e-126	0.252658	0.408	0.242	1.15239e-121
AL031595.2	6.32951e-126	0.0824208	0.082	0.022	1.31204e-121
GNG2	6.43668e-126	-0.382284	0.167	0.347	1.33426e-121
PTMA	9.96462e-126	0.182841	1	1	2.06557e-121
PCCB	1.97574e-125	0.124014	0.154	0.058	4.09551e-121
RPL11	3.89036e-125	0.157462	1	1	8.06434e-121
RB1	9.43835e-125	0.219643	0.44	0.26	1.95648e-120
RPL10	1.02082e-124	0.186475	1	1	2.11607e-120
B2M	1.30592e-124	-0.271888	1	1	2.70705e-120
ECI2	1.33e-124	0.19153	0.31	0.161	2.75697e-120
PTGES2	1.47659e-124	0.182334	0.276	0.138	3.06082e-120
C20orf194	1.56509e-124	0.129651	0.159	0.061	3.24427e-120
TOMM40	2.68115e-124	0.184693	0.301	0.155	5.55775e-120
SAMM50	4.1929e-124	0.175618	0.281	0.14	8.69146e-120
GRK6	4.19728e-124	-0.298467	0.176	0.364	8.70054e-120
AC005726.5	4.24906e-124	0.0918877	0.094	0.027	8.80788e-120
TRIM22	4.73901e-124	0.301889	0.634	0.45	9.82349e-120
UROD	5.60513e-124	0.169142	0.266	0.129	1.16189e-119
SELENOS	6.51938e-124	0.737939	0.456	0.322	1.3514e-119
LPCAT2	7.09919e-124	0.196452	0.29	0.147	1.47159e-119
PDCD6	7.33755e-124	0.226829	0.63	0.43	1.521e-119
ENO1	8.74096e-124	0.292299	0.868	0.746	1.81191e-119
CEP170	9.26721e-124	0.209522	0.36	0.199	1.921e-119
MYPOP	1.1436e-123	0.107915	0.125	0.043	2.37058e-119
FMNL2	1.19543e-123	0.0847524	0.085	0.023	2.478e-119
GNB1	1.4797e-123	0.254123	0.727	0.529	3.06728e-119
PSMB1	1.57548e-123	0.237216	0.835	0.664	3.26581e-119
COA7	1.61032e-123	0.0908802	0.095	0.028	3.33803e-119
HDAC2	1.68344e-123	0.215449	0.371	0.209	3.4896e-119
CIRBP	1.97566e-123	-0.332381	0.704	0.82	4.09534e-119
DDX27	2.37644e-123	0.240631	0.526	0.339	4.92613e-119
PLIN3	2.64768e-123	0.201428	0.369	0.205	5.48838e-119
LYRM4	3.04547e-123	0.191056	0.29	0.148	6.31297e-119
FO393401.1	8.77092e-123	0.133359	0.17	0.068	1.81812e-118
ST3GAL1	9.4627e-123	-0.28211	0.1	0.274	1.96152e-118
MRPL13	1.00985e-122	0.188364	0.32	0.169	2.09332e-118
DHRS4	1.19153e-122	0.1476	0.206	0.09	2.46992e-118
DTD2	1.19399e-122	0.10949	0.124	0.042	2.47501e-118
RPL22	1.30398e-122	0.161945	1	0.999	2.70302e-118
STMN3	1.44533e-122	-0.284736	0.058	0.22	2.99603e-118
VMA21	1.45627e-122	0.232116	0.458	0.282	3.01871e-118
ATP1B3	1.55931e-122	0.245168	0.528	0.336	3.23229e-118
ABHD8	1.89769e-122	0.114034	0.136	0.049	3.93373e-118
ZCCHC24	2.74528e-122	0.0963101	0.1	0.03	5.69069e-118
ZYX	3.47357e-122	0.229607	0.599	0.386	7.20036e-118
MT2A	3.77714e-122	-0.304609	0.315	0.519	7.82964e-118
PTGDS	5.26186e-122	1.94859	0.11	0.036	1.09073e-117
FBXO41	5.89427e-122	0.104068	0.112	0.036	1.22182e-117
MTX2	6.29712e-122	0.136193	0.181	0.075	1.30533e-117
SELENOM	6.42572e-122	-0.228267	0.019	0.165	1.33199e-117
PSMA7	9.98472e-122	0.234412	0.921	0.778	2.06973e-117
UFC1	1.57758e-121	0.241773	0.724	0.531	3.27017e-117
NCR3	1.70537e-121	-0.309221	0.01	0.15	3.53505e-117
MATK	1.84826e-121	-0.348686	0.03	0.179	3.83125e-117
HEATR5B	1.90444e-121	0.169867	0.254	0.122	3.94771e-117
CCT2	2.3367e-121	0.240542	0.491	0.312	4.84374e-117
RPUSD1	4.97154e-121	0.13357	0.181	0.075	1.03055e-116
CHPT1	5.21652e-121	0.199589	0.362	0.201	1.08133e-116
ELMO1	7.53116e-121	0.21358	0.36	0.203	1.56113e-116
SND1	7.73162e-121	0.235517	0.385	0.225	1.60269e-116
MKKS	7.94523e-121	0.128313	0.163	0.065	1.64697e-116
VAC14	9.98062e-121	0.130762	0.141	0.052	2.06888e-116
SLC16A1	1.21429e-120	0.100172	0.111	0.036	2.5171e-116
CISD1	1.23068e-120	0.164453	0.257	0.124	2.55108e-116
TOMM22	2.3636e-120	0.237673	0.536	0.355	4.89951e-116
MED26	2.53088e-120	0.126519	0.137	0.05	5.24626e-116
RNF5	2.92097e-120	0.226833	0.327	0.179	6.05488e-116
ELF1	4.12995e-120	-0.37894	0.489	0.629	8.56097e-116
TRAPPC1	6.13341e-120	0.226197	0.775	0.583	1.2714e-115
DLAT	6.43106e-120	0.128117	0.164	0.065	1.33309e-115
PRPF4	8.37725e-120	0.163736	0.244	0.116	1.73652e-115
EIF4A1	8.89765e-120	0.244703	0.666	0.468	1.84439e-115
ATP6V0D1	1.03518e-119	0.2066	0.546	0.344	2.14582e-115
TXNL4A	1.05768e-119	0.235238	0.58	0.393	2.19246e-115
SLA	1.15851e-119	-0.320325	0.134	0.31	2.40147e-115
TRAK1	1.17031e-119	0.163799	0.25	0.12	2.42595e-115
QTRT2	1.44592e-119	0.152287	0.227	0.104	2.99724e-115
NTHL1	1.72609e-119	0.134056	0.184	0.077	3.57802e-115
GNL2	1.94335e-119	0.176254	0.296	0.152	4.02838e-115
BCOR	1.98722e-119	0.155201	0.208	0.093	4.1193e-115
ALG14	2.57494e-119	0.0906744	0.095	0.028	5.3376e-115
NFKBIL1	3.94401e-119	0.14438	0.205	0.091	8.17553e-115
ACADVL	4.14463e-119	0.225607	0.444	0.271	8.5914e-115
PRMT5	4.27992e-119	0.115587	0.137	0.05	8.87185e-115
SMIM13	4.73644e-119	0.119405	0.145	0.055	9.81816e-115
MT-CO3	8.7967e-119	0.225697	1	1	1.82347e-114
NFKBIE	8.97246e-119	0.173801	0.244	0.116	1.8599e-114
RPS14	9.00423e-119	0.151549	1	1	1.86649e-114
RAB37	1.19999e-118	-0.257437	0.029	0.176	2.48746e-114
HIC1	1.43138e-118	0.0998045	0.093	0.028	2.9671e-114
MRPL52	1.51886e-118	0.228554	0.566	0.376	3.14844e-114
NAB2	1.52696e-118	0.0806646	0.078	0.021	3.16525e-114
HSBP1	1.63511e-118	0.174244	0.571	0.355	3.38942e-114
LACTB	1.6776e-118	0.221155	0.415	0.243	3.4775e-114
GYS1	1.89296e-118	0.102261	0.116	0.039	3.92392e-114
DDX6	1.95172e-118	-0.401454	0.404	0.563	4.04572e-114
FAM228B	2.04395e-118	0.153212	0.214	0.097	4.2369e-114
PLK2	2.67689e-118	0.0882496	0.081	0.022	5.54892e-114
CLTC	3.99914e-118	0.223415	0.506	0.318	8.28983e-114
TNS3	4.14664e-118	0.13276	0.179	0.074	8.59557e-114
PCBD2	4.67432e-118	0.130187	0.171	0.07	9.68939e-114
FAM220A	4.72061e-118	0.093343	0.098	0.03	9.78536e-114
MRPL51	5.13912e-118	0.223568	0.551	0.363	1.06529e-113
VPS37B	5.20563e-118	-0.237325	0.031	0.179	1.07908e-113
ENY2	7.08407e-118	0.216856	0.702	0.487	1.46846e-113
ABCF2.1	8.20327e-118	0.135056	0.182	0.077	1.70046e-113
MCTP1	8.94393e-118	0.169752	0.306	0.158	1.85399e-113
NDUFB2	9.18621e-118	0.235415	0.837	0.67	1.90421e-113
MECR	9.48723e-118	0.0955949	0.104	0.033	1.96661e-113
TNRC6C	1.24348e-117	-0.289122	0.065	0.224	2.57761e-113
CARD9	1.48866e-117	0.139207	0.192	0.083	3.08584e-113
EXOSC4	1.52871e-117	0.126771	0.163	0.065	3.16887e-113
C17orf49	1.78378e-117	0.11592	0.137	0.05	3.6976e-113
HAUS4	2.70049e-117	0.127901	0.161	0.064	5.59785e-113
TMEM53	3.01642e-117	0.0821439	0.077	0.02	6.25275e-113
VPS36	3.6451e-117	0.260483	0.53	0.352	7.55592e-113
RPP40	4.36904e-117	0.0863215	0.09	0.026	9.05658e-113
RXYLT1	6.1637e-117	0.132536	0.173	0.071	1.27767e-112
LTBR	6.74202e-117	0.168353	0.266	0.132	1.39755e-112
NDRG1	7.06379e-117	0.196912	0.298	0.156	1.46425e-112
ATAD2B	7.0736e-117	0.23177	0.396	0.235	1.46629e-112
PDRG1	8.79327e-117	0.131622	0.176	0.073	1.82276e-112
THOC7	9.01621e-117	0.226438	0.584	0.394	1.86897e-112
PFDN5	1.07298e-116	-0.231233	0.999	0.996	2.22419e-112
MYL12A	1.35472e-116	0.193438	0.995	0.975	2.8082e-112
TCP11L1	1.38968e-116	0.0978995	0.106	0.034	2.88068e-112
SCARB2	2.73877e-116	0.350133	0.33	0.192	5.6772e-112
DAGLB	2.88286e-116	0.130575	0.169	0.069	5.97588e-112
PIK3CG	3.3569e-116	0.168494	0.252	0.123	6.95852e-112
MOB1A	5.00405e-116	0.229679	0.8	0.595	1.03729e-111
AC005224.3	5.67329e-116	0.114272	0.098	0.03	1.17602e-111
ZNF362	7.49804e-116	0.127096	0.163	0.066	1.55427e-111
CREB3L2	1.19464e-115	0.185733	0.271	0.137	2.47638e-111
MRPL4	1.24847e-115	0.186363	0.324	0.176	2.58795e-111
SELENOH	1.30127e-115	0.271635	0.791	0.629	2.6974e-111
SORD	1.3894e-115	0.10773	0.128	0.045	2.88008e-111
EIF2B3	1.53284e-115	0.139751	0.199	0.088	3.17742e-111
SMARCB1	1.61293e-115	0.226957	0.367	0.212	3.34345e-111
ZNF714	1.7874e-115	0.119249	0.145	0.055	3.7051e-111
ZNF736	1.82907e-115	0.12112	0.148	0.057	3.79148e-111
MRE11	1.93384e-115	0.191296	0.329	0.18	4.00865e-111
SELENOW	2.10907e-115	-0.349297	0.346	0.509	4.3719e-111
TMC6	2.36481e-115	-0.312224	0.201	0.38	4.90202e-111
PLXDC2	2.58026e-115	0.202135	0.431	0.248	5.34862e-111
LINC01410	3.56885e-115	0.122129	0.157	0.062	7.39787e-111
RAB5C	5.92602e-115	0.21628	0.614	0.416	1.2284e-110
PNPO	6.59258e-115	0.128443	0.165	0.067	1.36658e-110
RMDN3	7.23273e-115	0.141802	0.185	0.08	1.49927e-110
NIPA1	8.99639e-115	0.0891046	0.086	0.025	1.86486e-110
RWDD2B	9.57678e-115	0.0999561	0.113	0.038	1.98517e-110
DUS3L	1.60694e-114	0.122935	0.156	0.062	3.33102e-110
EIF4G3	1.72618e-114	0.203904	0.386	0.223	3.57819e-110
PLBD2	2.39049e-114	0.137827	0.192	0.084	4.95524e-110
CDH23	3.03664e-114	0.149863	0.179	0.076	6.29465e-110
LDLRAP1	4.49285e-114	-0.258292	0.039	0.186	9.31322e-110
GABARAP	4.56835e-114	0.218089	0.457	0.282	9.46972e-110
SUSD1	5.00935e-114	0.2337	0.223	0.107	1.03839e-109
TMEM258	5.12077e-114	0.262423	0.831	0.671	1.06148e-109
GNB2	5.68079e-114	0.222081	0.701	0.494	1.17757e-109
PRMT7	5.76291e-114	0.156337	0.176	0.075	1.19459e-109
ATP13A1	6.07617e-114	0.15122	0.213	0.098	1.25953e-109
BOP1	6.21797e-114	0.133236	0.185	0.079	1.28892e-109
ACADM	6.40993e-114	0.19563	0.337	0.186	1.32871e-109
FAM53C	6.90439e-114	0.190395	0.267	0.136	1.43121e-109
CAP1	9.68909e-114	0.217136	0.898	0.726	2.00845e-109
GADD45B	9.79817e-114	0.507685	0.503	0.344	2.03106e-109
DDX49	1.16389e-113	0.165733	0.258	0.129	2.41264e-109
MT-ND2	1.25361e-113	-0.382181	1	1	2.59862e-109
TLE4	1.32632e-113	-0.357144	0.296	0.466	2.74933e-109
ATP5MD	1.35796e-113	0.233236	0.855	0.694	2.81491e-109
AHR	1.88044e-113	0.176967	0.335	0.181	3.89797e-109
WDFY2	1.90348e-113	0.219159	0.359	0.206	3.94573e-109
LRR1	2.6821e-113	0.113314	0.139	0.052	5.55973e-109
DCUN1D1	3.05886e-113	0.1972	0.36	0.205	6.34071e-109
RALA	3.1506e-113	0.204737	0.366	0.211	6.53087e-109
UQCRC2	3.36292e-113	0.225761	0.578	0.395	6.97099e-109
MSR1	5.43146e-113	0.11227	0.1	0.032	1.12589e-108
MAN1A1	6.79778e-113	0.223404	0.305	0.165	1.40911e-108
GRAP2	7.18492e-113	-0.279173	0.018	0.155	1.48936e-108
MCTP2	7.36482e-113	-0.229984	0.006	0.136	1.52665e-108
MAP3K14	1.23507e-112	0.138432	0.186	0.081	2.56017e-108
CPT1A	1.3744e-112	0.182566	0.291	0.152	2.84898e-108
NUBP1	1.40395e-112	0.168909	0.275	0.141	2.91025e-108
TM6SF1	1.4922e-112	0.124131	0.157	0.063	3.09319e-108
CCS	1.78288e-112	0.210598	0.348	0.199	3.69573e-108
ARHGEF3	1.81846e-112	-0.270364	0.086	0.247	3.76948e-108
INO80C	2.34755e-112	0.13097	0.174	0.073	4.86624e-108
RAN	2.73402e-112	0.234584	0.824	0.657	5.66735e-108
SPATA13	3.176e-112	-0.269148	0.089	0.251	6.58353e-108
TEP1	3.20248e-112	0.14645	0.207	0.094	6.63842e-108
GLB1	4.09976e-112	0.172051	0.277	0.142	8.49839e-108
ACSL5	4.12687e-112	0.15682	0.229	0.109	8.55459e-108
PRR5	4.44801e-112	-0.228684	0.018	0.153	9.22028e-108
SUMF1	5.41345e-112	0.130894	0.183	0.079	1.12215e-107
SRSF2	5.98165e-112	0.2345	0.787	0.612	1.23994e-107
FZD1	5.99917e-112	0.098508	0.112	0.038	1.24357e-107
TRAP1	6.23309e-112	0.132526	0.181	0.078	1.29206e-107
CYP1B1	7.66344e-112	-0.394199	0.016	0.151	1.58855e-107
INPP4B	9.40128e-112	-0.268845	0.022	0.159	1.94879e-107
PPP1CB	1.48679e-111	0.264441	0.702	0.525	3.08197e-107
PTPN2	2.1777e-111	0.236143	0.622	0.432	4.51415e-107
MACF1	2.34652e-111	-0.435829	0.395	0.551	4.86409e-107
EIF3J	2.82414e-111	0.220372	0.573	0.384	5.85416e-107
MCM6	3.65088e-111	0.113215	0.128	0.047	7.5679e-107
PKM	3.93205e-111	0.219773	0.737	0.548	8.15076e-107
PDIA3	4.02125e-111	0.273679	0.8	0.642	8.33565e-107
MIR155HG	4.67494e-111	0.140666	0.116	0.04	9.69068e-107
SLX4IP	5.25492e-111	0.109538	0.134	0.05	1.08929e-106
IFT27	5.55173e-111	0.134402	0.192	0.085	1.15082e-106
ALYREF	5.9152e-111	0.200836	0.39	0.232	1.22616e-106
ZFYVE26	6.09469e-111	0.103577	0.112	0.038	1.26337e-106
PTGIR	6.16429e-111	0.209678	0.232	0.112	1.2778e-106
AKAP1	6.43379e-111	0.117551	0.152	0.06	1.33366e-106
EEF1AKMT4	1.30384e-110	0.083478	0.087	0.026	2.70272e-106
GRB2	1.54849e-110	0.209303	0.838	0.638	3.20987e-106
[truncated: 2,897 more rows]

## Sheet: Wilcox.mono
	p_val	avg_log2FC	pct.1	pct.2	p_val_adj
HES4	0	0.415491	0.172	0.023	0
ISG15	0	0.53584	0.497	0.378	0
TNFRSF18	0	-0.154114	0.006	0.077	0
TNFRSF4	0	-0.129684	0.012	0.075	0
UBE2J2	0	0.110574	0.3	0.204	0
ACAP3	0	0.15339	0.173	0.062	0
INTS11	0	0.105517	0.244	0.156	0
AURKAIP1	0	0.218718	0.618	0.444	0
MIB2	0	-0.143923	0.108	0.183	0
NADK	0	0.63525	0.531	0.093	0
GNB1	0	0.44526	0.726	0.45	0
RER1	0	0.184077	0.483	0.326	0
LRRC47	0	0.0904615	0.164	0.094	0
KCNAB2	0	0.243286	0.435	0.234	0
RPL22	0	-0.576571	1	0.999	0
TNFRSF25	0	-0.279255	0.023	0.189	0
ZBTB48	0	0.0868195	0.11	0.047	0
CAMTA1	0	0.200346	0.394	0.218	0
VAMP3	0	0.501876	0.464	0.104	0
ENO1	0	0.522755	0.901	0.682	0
H6PD	0	0.195085	0.213	0.072	0
PIK3CD	0	0.145265	0.303	0.184	0
CTNNBIP1	0	0.243374	0.272	0.084	0
LZIC	0	0.112866	0.269	0.17	0
NMNAT1	0	0.104022	0.107	0.033	0
RBP7	0	1.17219	0.609	0.017	0
UBE4B	0	0.132985	0.191	0.091	0
KIF1B	0	0.304239	0.276	0.062	0
PGD	0	0.935765	0.633	0.071	0
FBXO6	0	0.133916	0.178	0.076	0
MAD2L2	0	0.121961	0.212	0.117	0
AGTRAP	0	1.03146	0.771	0.181	0
MTHFR	0	0.331466	0.33	0.095	0
CLCN6	0	0.124476	0.113	0.026	0
KIAA2013	0	0.262035	0.333	0.13	0
PLOD1	0	0.214349	0.18	0.025	0
MFN2	0	0.160076	0.175	0.056	0
MIIP	0	0.238473	0.275	0.096	0
TNFRSF8	0	0.169952	0.118	0.004	0
TNFRSF1B	0	1.62601	0.947	0.328	0
VPS13D	0	0.111147	0.229	0.139	0
DHRS3	0	-0.149253	0.011	0.104	0
PRDM2	0	-0.23968	0.363	0.443	0
EFHD2	0	0.635267	0.948	0.474	0
DDI2	0	0.125179	0.175	0.085	0
PLEKHM2	0	0.243482	0.32	0.136	0
SPEN	0	0.247034	0.51	0.323	0
FBXO42	0	0.183084	0.22	0.084	0
SZRD1	0	0.164024	0.36	0.223	0
BX284668.5	0	0.177495	0.206	0.076	0
SDHB	0	0.272778	0.432	0.226	0
PADI2	0	0.296691	0.196	0.007	0
PADI4	0	0.439981	0.285	0.04	0
RCC2	0	0.262536	0.354	0.157	0
ARHGEF10L	0	0.299276	0.218	0.008	0
UBR4	0	0.346667	0.438	0.196	0
CAPZB	0	0.191653	0.765	0.629	0
MINOS1	0	0.171281	0.652	0.518	0
CDA	0	1.07453	0.651	0.018	0
PINK1	0	0.157848	0.167	0.053	0
HP1BP3	0	-0.255064	0.613	0.686	0
EIF4G3	0	0.16456	0.327	0.183	0
ECE1	0	0.236801	0.265	0.104	0
USP48	0	0.186248	0.386	0.239	0
CDC42	0	0.174019	0.964	0.908	0
C1QA	0	0.464439	0.07	0.008	0
EPHB2	0	0.0912763	0.063	0.001	0
TCEA3	0	-0.127232	0.011	0.084	0
RPL11	0	-0.626579	1	1	0
ELOA	0	0.165705	0.264	0.135	0
LYPLA2	0	0.113642	0.251	0.158	0
FUCA1	0	0.39507	0.319	0.048	0
NIPAL3	0	-0.178552	0.057	0.167	0
RCAN3	0	-0.669421	0.117	0.416	0
CLIC4	0	0.31158	0.24	0.037	0
RUNX3	0	-0.666864	0.235	0.48	0
TMEM50A	0	0.255065	0.696	0.494	0
LDLRAP1	0	-0.270427	0.079	0.228	0
SELENON	0	0.175312	0.17	0.042	0
MTFR1L	0	0.13022	0.174	0.072	0
PAQR7	0	0.108222	0.089	0.014	0
STMN1	0	-0.444683	0.053	0.224	0
ZNF593	0	0.163821	0.215	0.093	0
SH3BGRL3	0	0.674073	1	0.969	0
UBXN11	0	0.473972	0.433	0.085	0
CD52	0	-0.457535	0.906	0.973	0
DHDDS	0	0.0878535	0.132	0.066	0
RPS6KA1	0	0.282395	0.417	0.199	0
ARID1A	0	0.275536	0.543	0.352	0
SLC9A1	0	0.104245	0.106	0.031	0
WDTC1	0	0.0989375	0.195	0.116	0
SYTL1	0	-0.224085	0.216	0.343	0
WASF2	0	0.262701	0.753	0.623	0
FGR	0	1.28783	0.881	0.2	0
IFI6	0	0.8859	0.551	0.252	0
STX12	0	0.440906	0.45	0.134	0
THEMIS2	0	0.985942	0.757	0.171	0
RPA2	0	-0.221422	0.181	0.31	0
XKR8	0	0.0885567	0.104	0.043	0
PTAFR	0	0.881384	0.525	0.02	0
ATP5IF1	0	-0.30617	0.61	0.719	0
SNHG12	0	-0.133424	0.083	0.163	0
TAF12	0	0.141932	0.309	0.188	0
AL360012.1	0	0.248367	0.189	0.02	0
GMEB1	0	0.0885861	0.182	0.111	0
EPB41	0	-0.685707	0.296	0.614	0
SRSF4	0	0.151339	0.556	0.43	0
LAPTM5	0	0.895036	0.994	0.846	0
PUM1	0	0.197468	0.494	0.347	0
PTP4A2	0	0.657043	0.961	0.786	0
KHDRBS1	0	0.128494	0.616	0.51	0
TMEM39B	0	0.096487	0.121	0.049	0
KPNA6	0	0.120268	0.307	0.203	0
LCK	0	-0.972463	0.045	0.564	0
MARCKSL1	0	0.206202	0.32	0.215	0
RNF19B	0	0.734902	0.399	0.063	0
AK2	0	0.226361	0.311	0.136	0
PHC2	0	0.346894	0.345	0.094	0
SMIM12	0	0.138424	0.274	0.158	0
ZMYM6	0	0.217506	0.223	0.066	0
SFPQ	0	0.140857	0.744	0.654	0
ZMYM4	0	0.193339	0.28	0.138	0
KIAA0319L	0	0.343718	0.355	0.124	0
PSMB2	0	0.22952	0.474	0.285	0
AGO4	0	0.506241	0.449	0.093	0
AGO1	0	0.325161	0.327	0.096	0
AGO3	0	0.202972	0.338	0.187	0
TRAPPC3	0	0.156952	0.32	0.19	0
MAP7D1	0	0.228416	0.426	0.243	0
THRAP3	0	-0.240996	0.561	0.639	0
EVA1B	0	0.233835	0.227	0.054	0
STK40	0	0.264381	0.289	0.089	0
LSM10	0	0.237504	0.452	0.262	0
CSF3R	0	1.99319	0.863	0.074	0
ZC3H12A	0	0.360015	0.258	0.066	0
GNL2	0	0.154939	0.241	0.118	0
YRDC	0	0.132017	0.186	0.101	0
C1orf122	0	0.177693	0.315	0.194	0
MTF1	0	0.455753	0.362	0.067	0
FHL3	0	0.275844	0.259	0.056	0
UTP11	0	0.136162	0.198	0.093	0
RRAGC	0	0.173519	0.257	0.122	0
MYCBP	0	0.15274	0.206	0.089	0
MACF1	0	-0.360882	0.486	0.574	0
PABPC4	0	0.309187	0.499	0.286	0
TRIT1	0	0.102455	0.113	0.041	0
MYCL	0	0.27082	0.206	0.017	0
MFSD2A	0	0.245537	0.146	0.008	0
CAP1	0	0.575583	0.907	0.654	0
PPT1	0	0.951646	0.726	0.173	0
RLF	0	0.115145	0.224	0.131	0
ZMPSTE24	0	0.151738	0.197	0.082	0
SMAP2	0	0.481718	0.887	0.706	0
NFYC	0	0.21937	0.295	0.128	0
CITED4	0	0.227132	0.25	0.125	0
HIVEP3	0	0.120486	0.168	0.084	0
PPCS	0	0.218068	0.447	0.275	0
YBX1	0	0.29314	0.983	0.963	0
P3H1	0	0.0932407	0.115	0.048	0
SVBP	0	0.179161	0.275	0.134	0
ERMAP	0	0.113718	0.094	0.015	0
SLC2A1	0	-0.109759	0.011	0.082	0
ELOVL1	0	0.215356	0.285	0.117	0
MED8	0	0.158803	0.227	0.104	0
ATP6V0B	0	1.15001	0.914	0.392	0
RNF220	0	0.113749	0.271	0.174	0
RPS8	0	-0.842767	1	1	0
PLK3	0	0.673649	0.464	0.097	0
PTCH2	0	0.146772	0.111	0.012	0
UROD	0	0.11115	0.193	0.106	0
PRDX1	0	0.410784	0.692	0.447	0
AKR1A1	0	0.352272	0.465	0.205	0
GPBP1L1	0	0.176997	0.364	0.219	0
TMEM69	0	0.139887	0.16	0.058	0
LRRC41	0	0.127854	0.173	0.076	0
UQCRH	0	0.116984	0.88	0.791	0
NSUN4	0	0.113977	0.121	0.041	0
MKNK1	0	0.254853	0.28	0.089	0
EFCAB14	0	0.144553	0.422	0.297	0
CMPK1	0	-0.231459	0.41	0.506	0
SPATA6	0	0.260241	0.202	0.025	0
RNF11	0	0.156927	0.272	0.126	0
EPS15	0	0.193139	0.461	0.297	0
OSBPL9	0	0.146636	0.272	0.154	0
NRDC	0	0.17796	0.496	0.349	0
TXNDC12	0	0.205039	0.39	0.225	0
BTF3L4	0	0.285724	0.452	0.235	0
TUT4	0	-0.698703	0.194	0.541	0
GPX7	0	-0.101584	0.016	0.083	0
SHISAL2A	0	-0.174588	0.005	0.119	0
ZYG11B	0	0.270446	0.299	0.103	0
ECHDC2	0	-0.132518	0.043	0.128	0
SCP2	0	0.108879	0.549	0.428	0
CPT2	0	0.0865002	0.103	0.041	0
C1orf123	0	0.0947805	0.26	0.175	0
YIPF1	0	0.134087	0.149	0.051	0
TMEM59	0	0.13945	0.696	0.591	0
MRPL37	0	0.120961	0.18	0.087	0
JUN	0	0.622347	0.571	0.416	0
NFIA	0	0.107023	0.113	0.041	0
TM2D1	0	0.116722	0.309	0.207	0
PATJ	0	-0.174538	0.008	0.116	0
ATG4C	0	0.0892199	0.124	0.058	0
JAK1	0	-0.733359	0.673	0.839	0
LEPROT	0	0.575086	0.602	0.192	0
PDE4B	0	0.669854	0.462	0.256	0
WLS	0	0.260939	0.173	0.002	0
ZRANB2	0	-0.541335	0.459	0.693	0
FPGT	0	0.0821578	0.076	0.018	0
AK5	0	-0.169207	0.007	0.106	0
USP33	0	0.123794	0.389	0.275	0
DNAJB4	0	0.0814255	0.086	0.032	0
AC103591.3	0	0.792364	0.44	0.127	0
IFI44L	0	0.676482	0.379	0.131	0
IFI44	0	0.474785	0.359	0.104	0
PRKACB	0	-0.489101	0.124	0.395	0
GNG5	0	0.732911	0.898	0.588	0
CTBS	0	0.459638	0.479	0.161	0
C1orf52	0	0.115064	0.258	0.161	0
BCL10	0	0.195061	0.294	0.141	0
ZNHIT6	0	-0.230966	0.105	0.238	0
ODF2L	0	-0.556517	0.099	0.391	0
SH3GLB1	0	0.35759	0.627	0.375	0
LMO4	0	0.356264	0.471	0.205	0
PKN2	0	0.354215	0.546	0.321	0
KYAT3	0	0.103692	0.182	0.102	0
RBMXL1	0	0.123412	0.164	0.074	0
GBP1	0	0.358811	0.351	0.193	0
GBP2	0	0.433611	0.519	0.304	0
LRRC8D	0	0.237347	0.252	0.078	0
ZNF326	0	0.104993	0.325	0.228	0
TGFBR3	0	-0.344105	0.013	0.178	0
RPAP2	0	-0.234822	0.131	0.241	0
EVI5	0	0.61654	0.461	0.036	0
RPL5	0	-0.904412	0.999	1	0
TMED5	0	0.401471	0.495	0.208	0
CCDC18	0	0.0879987	0.133	0.068	0
DR1	0	0.132555	0.4	0.278	0
GCLM	0	-0.123794	0.063	0.132	0
ABCD3	0	0.102582	0.165	0.086	0
DPYD	0	0.931685	0.706	0.179	0
RTCA	0	0.130784	0.242	0.136	0
CDC14A	0	-0.198201	0.141	0.238	0
SLC30A7	0	0.193435	0.273	0.126	0
DPH5	0	-0.133213	0.097	0.177	0
S1PR1	0	-0.243945	0.013	0.169	0
AL390036.1	0	0.160653	0.113	0.004	0
SLC25A24	0	0.42298	0.428	0.128	0
FAM102B	0	0.204083	0.201	0.054	0
PRPF38B	0	-0.279226	0.557	0.646	0
STXBP3	0	0.221928	0.418	0.242	0
TAF13	0	0.202199	0.207	0.061	0
TMEM167B	0	0.33503	0.409	0.164	0
SORT1	0	0.517138	0.375	0.015	0
GNAI3	0	0.322484	0.518	0.286	0
AMPD2	0	0.501403	0.421	0.066	0
AHCYL1	0	0.367161	0.44	0.172	0
STRIP1	0	0.0823071	0.131	0.07	0
LAMTOR5	0	0.27643	0.614	0.413	0
CD53	0	0.139009	0.779	0.662	0
DRAM2	0	0.29953	0.424	0.191	0
CEPT1	0	0.187721	0.271	0.128	0
DENND2D	0	-0.362216	0.105	0.302	0
CHI3L2	0	-0.112184	0.016	0.076	0
ATP5PB	0	0.270629	0.677	0.49	0
C1orf162	0	1.06506	0.895	0.386	0
RAP1A	0	0.331346	0.707	0.499	0
CTTNBP2NL	0	0.0945245	0.079	0.013	0
CAPZA1	0	0.51452	0.809	0.524	0
RSBN1	0	-0.1958	0.224	0.328	0
HIPK1	0	0.209071	0.425	0.258	0
TRIM33	0	0.131265	0.378	0.261	0
NRAS	0	0.200296	0.248	0.097	0
CSDE1	0	0.253861	0.816	0.687	0
SLC22A15	0	0.172066	0.122	0.005	0
ATP1A1	0	0.222237	0.495	0.336	0
CD58	0	0.334848	0.356	0.102	0
CD2	0	-1.52268	0.064	0.666	0
CD101	0	0.209837	0.158	0.014	0
TENT5C	0	-0.22321	0.018	0.143	0
GDAP2	0	0.253239	0.25	0.067	0
NOTCH2	0	0.799057	0.632	0.114	0
SEC22B	0	0.190456	0.363	0.22	0
NBPF26	0	0.209375	0.185	0.036	0
LINC00623	0	-0.323407	0.122	0.309	0
FCGR1B	0	0.276502	0.19	0.004	0
SRGAP2C	0	0.38939	0.367	0.092	0
SRGAP2B	0	0.458712	0.374	0.057	0
AC245014.3	0	0.852199	0.49	0.097	0
CD160	0	-0.233744	0.008	0.093	0
POLR3GL	0	-0.266386	0.283	0.41	0
TXNIP	0	-0.778186	0.958	0.996	0
NBPF10	0	0.211785	0.176	0.026	0
NOTCH2NL	0	0.238043	0.212	0.041	0
FMO5	0	0.132319	0.107	0.016	0
NBPF14	0	0.549265	0.479	0.098	0
PDE4DIP	0	0.110283	0.181	0.1	0
NBPF9	0	0.221358	0.199	0.043	0
NBPF19	0	0.539807	0.559	0.236	0
FCGR1A	0	0.58763	0.39	0.009	0
HIST2H2BE	0	0.148131	0.153	0.049	0
HIST2H2AC	0	0.12289	0.463	0.352	0
SF3B4	0	0.152039	0.273	0.153	0
MTMR11	0	0.420214	0.304	0.014	0
VPS45	0	0.129904	0.169	0.074	0
PLEKHO1	0	0.858992	0.787	0.303	0
ANP32E	0	-0.292046	0.366	0.479	0
APH1A	0	0.174436	0.434	0.29	0
C1orf54	0	0.0976416	0.09	0.018	0
PRPF3	0	0.109401	0.219	0.134	0
ADAMTSL4	0	0.372386	0.272	0.01	0
MCL1	0	1.40265	0.919	0.535	0
CTSS	0	3.48525	1	0.671	0
ARNT	0	0.236478	0.244	0.071	0
SETDB1	0	0.144033	0.184	0.076	0
CERS2	0	0.216316	0.346	0.169	0
C1orf56	0	-0.39268	0.399	0.544	0
TNFAIP8L2	0	0.326125	0.308	0.068	0
SCNM1	0	0.230597	0.366	0.188	0
PIP5K1A	0	0.0852982	0.115	0.053	0
PSMD4	0	0.195198	0.533	0.38	0
ZNF687	0	0.117141	0.125	0.041	0
PI4KB	0	0.160298	0.222	0.102	0
RFX5	0	0.0931801	0.144	0.073	0
PSMB4	0	0.182135	0.565	0.418	0
POGZ	0	0.125388	0.265	0.164	0
SNX27	0	0.608403	0.529	0.111	0
THEM4	0	-0.265759	0.036	0.198	0
S100A10	0	1.14669	0.984	0.838	0
S100A11	0	2.28633	1	0.68	0
S100A9	0	4.98895	0.994	0.679	0
S100A12	0	2.79389	0.811	0.099	0
S100A8	0	4.79293	0.951	0.498	0
S100A6	0	2.10593	1	0.957	0
S100A4	0	1.6815	1	0.921	0
SNAPIN	0	0.146719	0.217	0.102	0
INTS3	0	0.119888	0.17	0.081	0
SLC27A3	0	0.322586	0.298	0.062	0
DENND4B	0	0.235602	0.316	0.139	0
CRTC2	0	0.166794	0.233	0.107	0
SLC39A1	0	0.204299	0.223	0.072	0
RAB13	0	0.156611	0.129	0.02	0
RPS27	0	-1.39449	1	1	0
TPM3	0	0.496649	0.985	0.885	0
C1orf43	0	0.329562	0.461	0.211	0
UBAP2L	0	0.143677	0.299	0.18	0
ATP8B2	0	-0.256148	0.02	0.18	0
IL6R	0	0.509416	0.475	0.127	0
ADAR	0	0.203999	0.64	0.518	0
PBXIP1	0	-0.491735	0.138	0.398	0
SHC1	0	0.163483	0.204	0.081	0
ZBTB7B	0	0.422503	0.39	0.08	0
ADAM15	0	0.374351	0.306	0.041	0
DPM3	0	0.117824	0.315	0.212	0
MTX1	0	0.239587	0.28	0.102	0
GBA	0	0.144433	0.148	0.043	0
YY1AP1	0	0.21936	0.279	0.113	0
RIT1	0	0.375664	0.392	0.117	0
ARHGEF2	0	0.438701	0.463	0.149	0
SSR2	0	-0.335787	0.712	0.799	0
LAMTOR2	0	0.469663	0.606	0.281	0
LMNA	0	0.221623	0.151	0.057	0
SEMA4A	0	0.605221	0.451	0.03	0
SLC25A44	0	0.100006	0.1	0.029	0
PMF1	0	0.171829	0.349	0.208	0
SMG5	0	0.107214	0.123	0.046	0
GLMP	0	0.265694	0.234	0.041	0
CCT3	0	-0.217183	0.378	0.473	0
MEF2D	0	0.237722	0.297	0.117	0
GPATCH4	0	-0.149746	0.1	0.174	0
HDGF	0	0.439774	0.553	0.254	0
PRCC	0	0.125288	0.202	0.103	0
SH2D2A	0	-0.253713	0.012	0.154	0
ARHGEF11	0	0.275607	0.215	0.019	0
ETV3	0	0.213627	0.223	0.077	0
FCRL3	0	-0.252781	0.008	0.127	0
FCRL1	0	-0.151117	0.005	0.067	0
CD1D	0	0.611443	0.452	0.029	0
MNDA	0	3.0197	0.983	0.178	0
PYHIN1	0	-0.786412	0.019	0.35	0
IFI16	0	0.209008	0.745	0.608	0
DUSP23	0	0.231428	0.315	0.132	0
FCRL6	0	-0.24649	0.008	0.124	0
PIGM	0	0.112193	0.117	0.041	0
PEA15	0	0.409171	0.356	0.074	0
DCAF8	0	0.112527	0.201	0.113	0
COPA	0	0.423417	0.54	0.249	0
NCSTN	0	0.349652	0.338	0.081	0
SLAMF6	0	-0.251408	0.015	0.169	0
CD84	0	0.106701	0.325	0.222	0
SLAMF1	0	-0.0980955	0.012	0.072	0
CD48	0	-0.219704	0.947	0.955	0
LY9	0	-0.322851	0.012	0.214	0
CD244	0	0.149273	0.192	0.075	0
F11R	0	0.178343	0.164	0.038	0
TSTD1	0	-0.789678	0.114	0.564	0
USF1	0	0.135026	0.161	0.063	0
ARHGAP30	0	0.135936	0.676	0.557	0
PFDN2	0	0.162543	0.485	0.344	0
NIT1	0	0.147537	0.186	0.076	0
DEDD	0	0.126397	0.152	0.058	0
NDUFS2	0	0.214577	0.431	0.258	0
FCER1G	0	2.04684	0.994	0.3	0
TOMM40L	0	0.118942	0.102	0.02	0
SDHC	0	0.150112	0.383	0.256	0
FCGR2A	0	1.24208	0.74	0.046	0
HSPA6	0	0.250734	0.176	0.01	0
ATF6	0	0.298502	0.399	0.177	0
SH2D1B	0	-0.112976	0.023	0.073	0
MGST3	0	0.197512	0.522	0.375	0
POGK	0	0.203914	0.271	0.118	0
POU2F1	0	0.108894	0.193	0.111	0
CD247	0	-1.34673	0.035	0.565	0
CREG1	0	0.802271	0.579	0.055	0
RCSD1	0	0.277179	0.654	0.463	0
MPZL1	0	0.202415	0.172	0.029	0
DCAF6	0	0.120831	0.177	0.084	0
SFT2D2	0	0.244627	0.423	0.229	0
XCL2	0	-0.274457	0.008	0.102	0
F5	0	0.340136	0.222	0.016	0
KIFAP3	0	-0.131874	0.083	0.155	0
PRRC2C	0	-0.379736	0.836	0.888	0
VAMP4	0	0.103466	0.211	0.131	0
RC3H1	0	0.23588	0.396	0.211	0
RABGAP1L	0	0.290309	0.454	0.273	0
COP1	0	0.274813	0.311	0.105	0
RALGPS2	0	-0.579414	0.099	0.188	0
FAM20B	0	0.0981315	0.132	0.059	0
TOR3A	0	0.219134	0.258	0.094	0
SOAT1	0	0.388537	0.371	0.097	0
TOR1AIP2	0	0.190956	0.332	0.178	0
TOR1AIP1	0	0.213743	0.335	0.167	0
QSOX1	0	0.449395	0.355	0.046	0
XPR1	0	0.116023	0.132	0.049	0
STX6	0	0.238086	0.264	0.087	0
MR1	0	0.213564	0.263	0.105	0
IER5	0	0.996884	0.709	0.204	0
GLUL	0	1.24238	0.73	0.15	0
NPL	0	0.48278	0.361	0.021	0
SMG7	0	0.186543	0.272	0.13	0
NCF2	0	1.93584	0.94	0.092	0
ARPC5	0	0.758172	0.972	0.777	0
C1orf21	0	-0.342972	0.021	0.171	0
EDEM3	0	0.343298	0.358	0.115	0
FAM129A	0	0.21975	0.356	0.185	0
RNF2	0	0.0944156	0.15	0.078	0
IVNS1ABP	0	0.516571	0.457	0.2	0
TPR	0	-0.320353	0.585	0.671	0
ODR4	0	0.121313	0.185	0.094	0
PTGS2	0	1.14009	0.324	0.023	0
RGS18	0	0.367235	0.532	0.055	0
RGS2	0	1.76387	0.762	0.193	0
GLRX2	0	0.107867	0.164	0.082	0
NEK7	0	0.172867	0.282	0.146	0
MIR181A1HG	0	0.157501	0.149	0.042	0
ZNF281	0	0.415426	0.413	0.167	0
KIF21B	0	-0.0879429	0.042	0.097	0
CSRP1	0	0.198279	0.248	0.098	0
IPO9	0	0.105015	0.185	0.104	0
TIMM17A	0	0.171252	0.256	0.121	0
RNPEP	0	0.510011	0.449	0.079	0
ARL8A	0	0.363571	0.422	0.152	0
PTPN7	0	-0.288226	0.112	0.266	0
RABIF	0	0.118469	0.173	0.083	0
ADIPOR1	0	0.364622	0.417	0.135	0
CYB5R1	0	0.104681	0.163	0.081	0
TMEM183A	0	0.21677	0.354	0.183	0
BTG2	0	0.850886	0.793	0.578	0
LAX1	0	-0.106064	0.006	0.073	0
PPP1R15B	0	0.46078	0.42	0.134	0
DSTYK	0	0.135892	0.202	0.102	0
NUAK2	0	0.17004	0.168	0.051	0
NUCKS1	0	-0.658901	0.47	0.733	0
RAB29	0	-0.205599	0.202	0.29	0
SRGAP2	0	0.407931	0.346	0.054	0
IKBKE	0	0.0901721	0.163	0.094	0
MAPKAPK2	0	0.120611	0.298	0.178	0
FCMR	0	-0.685793	0.021	0.407	0
YOD1	0	0.129226	0.128	0.038	0
CD55	0	0.806586	0.735	0.372	0
CR1	0	0.418764	0.316	0.047	0
CD46	0	0.44229	0.673	0.412	0
MIR29B2CHG	0	0.170293	0.186	0.072	0
G0S2	0	3.37154	0.612	0.198	0
TRAF3IP3	0	-0.739726	0.496	0.782	0
RCOR3	0	0.18093	0.293	0.153	0
TRAF5	0	-0.299542	0.036	0.213	0
SLC30A1	0	0.269331	0.22	0.029	0
LPGAT1	0	0.448698	0.555	0.243	0
PPP2R5A	0	0.182201	0.377	0.221	0
AC092803.2	0	0.119608	0.095	0.011	0
ATF3	0	0.381898	0.247	0.014	0
BATF3	0	0.328128	0.214	0.022	0
NSL1	0	0.135893	0.281	0.17	0
TATDN3	0	0.146352	0.183	0.074	0
RPS6KC1	0	0.174454	0.195	0.066	0
IARS2	0	0.127164	0.337	0.227	0
MARC1	0	0.314445	0.2	0.003	0
HLX	0	0.229253	0.154	0.007	0
BROX	0	0.267165	0.408	0.196	0
TLR5	0	0.378205	0.268	0.014	0
CAPN2	0	0.337961	0.602	0.347	0
TP53BP2	0	0.167052	0.231	0.104	0
DEGS1	0	0.107629	0.313	0.216	0
CNIH4	0	0.346589	0.391	0.15	0
WDR26	0	0.385662	0.471	0.197	0
LBR	0	0.147444	0.52	0.415	0
EPHX1	0	0.0918737	0.069	0.006	0
H3F3A	0	0.801257	1	0.993	0
ACBD3	0	0.125342	0.358	0.238	0
PARP1	0	-0.361234	0.268	0.445	0
ITPKB	0	-0.164483	0.139	0.226	0
COQ8A	0	0.093498	0.146	0.076	0
ARF1	0	0.310504	0.791	0.584	0
MRPL55	0	0.121435	0.303	0.199	0
TRIM11	0	0.107442	0.159	0.081	0
RNF187	0	0.124571	0.28	0.176	0
RHOU	0	0.355452	0.252	0.023	0
RAB4A	0	0.118737	0.329	0.213	0
CCSAP	0	0.205914	0.198	0.053	0
ABCB10	0	0.089827	0.101	0.038	0
GALNT2	0	0.193925	0.239	0.088	0
GNPAT	0	0.0970237	0.215	0.136	0
EGLN1	0	0.150375	0.229	0.114	0
AL445524.1	0	0.221184	0.159	0.018	0
TSNAX	0	0.137776	0.35	0.237	0
DISC1	0	0.137221	0.118	0.022	0
SIPA1L2	0	0.121222	0.095	0.013	0
COA6	0	0.163296	0.272	0.14	0
IRF2BP2	0	0.838433	0.738	0.365	0
AL391832.2	0	0.0962559	0.068	0.003	0
ARID4B	0	-0.33122	0.572	0.674	0
LYST	0	1.18141	0.862	0.293	0
NID1	0	0.220304	0.152	0.005	0
GPR137B	0	0.108871	0.105	0.029	0
LGALS8	0	0.326474	0.418	0.179	0
CHRM3-AS2	0	-0.206964	0.009	0.128	0
FH	0	0.0853779	0.167	0.098	0
KMO	0	0.0948721	0.096	0.027	0
OPN3	0	0.147551	0.168	0.057	0
CHML	0	0.202866	0.218	0.083	0
CEP170	0	0.399719	0.399	0.117	0
SDCCAG8	0	0.275193	0.381	0.175	0
AKT3	0	-0.134761	0.086	0.163	0
ZBTB18	0	0.204412	0.249	0.097	0
ADSS	0	0.209204	0.439	0.276	0
EFCAB2	0	0.115846	0.104	0.024	0
SCCPDH	0	0.126609	0.153	0.063	0
ZNF124	0	0.163476	0.176	0.059	0
AL390728.6	0	0.158741	0.23	0.109	0
NLRP3	0	1.56479	0.61	0.048	0
ZNF672	0	0.106706	0.134	0.055	0
SH3YL1	0	-0.34632	0.073	0.261	0
TRAPPC12	0	0.15382	0.23	0.111	0
ADI1	0	0.316885	0.462	0.215	0
RPS7	0	-0.749405	1	1	0
CMPK2	0	0.188784	0.142	0.024	0
RSAD2	0	0.16021	0.12	0.031	0
LINC01871	0	-0.463024	0.035	0.234	0
ID2	0	0.514131	0.79	0.554	0
KIDINS220	0	0.290867	0.465	0.248	0
CPSF3	0	0.129186	0.18	0.082	0
IAH1	0	0.120022	0.37	0.262	0
ADAM17	0	0.440113	0.44	0.141	0
AC104794.2	0	0.120074	0.117	0.031	0
KLF11	0	0.392305	0.329	0.051	0
HPCAL1	0	0.202197	0.357	0.195	0
ODC1	0	-0.328404	0.156	0.264	0
PQLC3	0	0.318267	0.384	0.143	0
ROCK2	0	0.177021	0.304	0.157	0
LPIN1	0	-0.147645	0.127	0.209	0
TRIB2	0	-0.20059	0.015	0.14	0
FAM49A	0	0.836382	0.587	0.081	0
LAPTM4A	0	0.657019	0.7	0.284	0
PUM2	0	0.118065	0.348	0.243	0
RHOB	0	0.852459	0.472	0.08	0
HS1BP3	0	0.180376	0.184	0.052	0
ATAD2B	0	0.190437	0.343	0.194	0
TP53I3	0	0.208417	0.156	0.012	0
ITSN2	0	0.173491	0.582	0.432	0
NCOA1	0	0.235213	0.439	0.247	0
PTRHD1	0	0.198034	0.385	0.22	0
ASXL2	0	0.159779	0.277	0.15	0
RAB10	0	0.727067	0.665	0.211	0
HADHA	0	0.396882	0.728	0.492	0
HADHB	0	0.424214	0.507	0.203	0
SLC35F6	0	0.253029	0.249	0.061	0
TMEM214	0	0.0849142	0.133	0.07	0
OST4	0	-0.424956	0.875	0.91	0
MPV17	0	0.143212	0.21	0.1	0
GTF3C2	0	0.0923142	0.134	0.065	0
SNX17	0	0.245169	0.48	0.29	0
NRBP1	0	0.151035	0.34	0.208	0
SLC4A1AP	0	0.140864	0.263	0.147	0
MRPL33	0	0.183122	0.524	0.394	0
RBKS	0	0.0819676	0.074	0.019	0
BABAM2	0	0.119666	0.213	0.117	0
FOSL2	0	0.569337	0.533	0.16	0
PLB1	0	0.12707	0.096	0.008	0
PPP1CB	0	0.364061	0.687	0.461	0
CLIP4	0	0.202294	0.253	0.105	0
YPEL5	0	0.228591	0.532	0.35	0
LBH	0	-0.944851	0.035	0.538	0
MEMO1	0	0.14149	0.183	0.08	0
SPAST	0	0.195102	0.259	0.111	0
NLRC4	0	0.268533	0.194	0.007	0
YIPF4	0	0.217305	0.448	0.294	0
FEZ2	0	0.324915	0.358	0.116	0
STRN	0	0.127824	0.249	0.143	0
EIF2AK2	0	0.210112	0.42	0.311	0
CEBPZ	0	-0.265893	0.32	0.434	0
PRKD3	0	0.0957889	0.26	0.174	0
QPCT	0	0.514676	0.34	0.01	0
CDC42EP3	0	0.781296	0.61	0.2	0
CYP1B1	0	1.02068	0.459	0.012	0
ATL2	0	0.0822043	0.116	0.056	0
SRSF7	0	-0.267763	0.666	0.774	0
GEMIN6	0	0.0816831	0.131	0.069	0
DHX57	0	0.365939	0.316	0.066	0
MORN2	0	0.0979901	0.087	0.018	0
MAP4K3	0	0.0860621	0.092	0.031	0
SLC8A1	0	0.854033	0.575	0.026	0
EML4	0	-0.473112	0.271	0.493	0
ZFP36L2	0	-0.789167	0.823	0.937	0
PPM1B	0	0.121607	0.334	0.226	0
PRKCE	0	0.0835797	0.099	0.038	0
RHOQ	0	0.847948	0.681	0.152	0
PIGF	0	0.0917421	0.161	0.088	0
MCFD2	0	0.151525	0.246	0.127	0
TTC7A	0	0.450263	0.398	0.082	0
CALM2	0	1.02394	0.986	0.838	0
MSH2	0	-0.111984	0.041	0.11	0
FBXO11	0	0.214522	0.369	0.198	0
FOXN2	0	0.210156	0.333	0.168	0
PPP1R21	0	0.123454	0.195	0.099	0
PSME4	0	0.104269	0.268	0.176	0
SPTBN1	0	-0.49506	0.076	0.351	0
RTN4	0	0.736009	0.839	0.447	0
RPS27A	0	-1.14703	1	1	0
MTIF2	0	0.103617	0.189	0.106	0
CCDC88A	0	1.18944	0.782	0.143	0
CFAP36	0	-0.182717	0.064	0.165	0
VRK2	0	0.177976	0.2	0.072	0
REL	0	0.759999	0.819	0.48	0
COMMD1	0	0.167897	0.291	0.153	0
VPS54	0	0.141598	0.144	0.044	0
PELI1	0	0.740114	0.47	0.104	0
AC012368.1	0	0.246934	0.203	0.034	0
AFTPH	0	0.262583	0.412	0.211	0
SERTAD2	0	0.366695	0.382	0.121	0
RAB1A	0	0.413575	0.468	0.169	0
ACTR2	0	0.838419	0.976	0.748	0
C1D	0	0.172663	0.396	0.246	0
PPP3R1	0	0.230313	0.336	0.154	0
PLEK	0	1.54679	0.887	0.439	0
AAK1	0	-0.688813	0.409	0.678	0
ANXA4	0	0.312021	0.38	0.139	0
MXD1	0	1.17755	0.668	0.108	0
PCBP1	0	0.563858	0.94	0.76	0
TIA1	0	0.121409	0.32	0.216	0
NAGK	0	0.908517	0.69	0.148	0
DYSF	0	0.315137	0.21	0.009	0
SFXN5	0	0.241379	0.199	0.033	0
PRADC1	0	0.0859713	0.114	0.052	0
STAMBP	0	0.0918326	0.214	0.136	0
TET3	0	0.420947	0.348	0.05	0
BOLA3	0	-0.17386	0.082	0.186	0
MOB1A	0	0.617578	0.829	0.499	0
MTHFD2	0	0.324477	0.317	0.084	0
DCTN1	0	0.124832	0.286	0.178	0
WDR54	0	-0.148003	0.05	0.144	0
MOGS	0	0.115086	0.209	0.122	0
AUP1	0	0.235779	0.417	0.228	0
LOXL3	0	0.100113	0.073	0.004	0
DOK1	0	0.210919	0.208	0.052	0
HK2	0	0.354954	0.261	0.016	0
POLE4	0	0.472434	0.595	0.286	0
SUCLG1	0	0.152066	0.389	0.256	0
TRABD2A	0	-0.467008	0.027	0.263	0
TMSB10	0	0.380741	1	1	0
KCMF1	0	0.140957	0.311	0.191	0
TGOLN2	0	0.355431	0.787	0.595	0
CAPG	0	0.896386	0.664	0.124	0
MAT2A	0	0.267519	0.381	0.206	0
GGCX	0	0.143676	0.191	0.084	0
VAMP8	0	0.559564	0.876	0.649	0
VAMP5	0	0.373257	0.486	0.294	0
RNF181	0	0.392535	0.562	0.281	0
TMEM150A	0	0.10406	0.115	0.04	0
C2orf68	0	0.142499	0.227	0.115	0
GNLY	0	-3.6622	0.182	0.469	0
ST3GAL5	0	0.260249	0.325	0.149	0
IMMT	0	0.138386	0.357	0.237	0
MRPL35	0	0.0863247	0.165	0.097	0
CHMP3	0	0.166619	0.438	0.293	0
RNF103	0	0.122789	0.139	0.051	0
RMND5A	0	0.161322	0.248	0.122	0
CD8A	0	-0.648322	0.024	0.242	0
CD8B	0	-0.651626	0.021	0.216	0
CYTOR	0	0.115096	0.346	0.204	0
IGKC	0	-2.93542	0.247	0.378	0
MAL	0	-0.602653	0.018	0.294	0
MRPS5	0	0.153878	0.405	0.271	0
ANKRD36C	0	-0.385494	0.095	0.306	0
STARD7	0	0.244684	0.394	0.204	0
TMEM127	0	0.459376	0.41	0.077	0
CIAO1	0	0.099957	0.267	0.176	0
ANKRD36	0	-0.22901	0.053	0.19	0
AC092683.1	0	-0.211425	0.019	0.147	0
ANKRD36B	0	-0.207077	0.041	0.167	0
COX5B	0	0.416888	0.918	0.772	0
ZAP70	0	-0.538064	0.032	0.335	0
TMEM131	0	0.261868	0.357	0.162	0
COA5	0	0.112441	0.247	0.152	0
UNC50	0	0.135807	0.244	0.133	0
MGAT4A	0	-0.595861	0.171	0.47	0
EIF5B	0	-0.311157	0.438	0.547	0
AFF3	0	-0.245475	0.04	0.125	0
RPL31	0	-0.917511	0.987	0.998	0
TBC1D8	0	0.233184	0.166	0.007	0
RNF149	0	0.790595	0.694	0.256	0
MAP4K4	0	0.269755	0.538	0.366	0
LINC01127	0	0.102758	0.068	0.001	0
IL18R1	0	-0.149302	0.006	0.088	0
IL18RAP	0	-0.119921	0.006	0.069	0
NCK2	0	-0.463944	0.112	0.371	0
GCC2	0	-0.770596	0.367	0.681	0
LIMS1	0	0.229624	0.601	0.301	0
RANBP2	0	0.133179	0.362	0.25	0
SEPT10	0	0.100297	0.075	0.007	0
MIR4435-2HG	0	0.17487	0.274	0.118	0
BCL2L11	0	0.244865	0.254	0.081	0
MERTK	0	0.109301	0.071	0.002	0
TMEM87B	0	0.151868	0.211	0.099	0
TTL	0	0.204708	0.218	0.071	0
CHCHD5	0	0.272178	0.424	0.217	0
SLC20A1	0	0.277331	0.349	0.166	0
IL1B	0	3.65063	0.55	0.25	0
IL1RN	0	0.988443	0.349	0.018	0
CBWD2	0	0.131072	0.16	0.065	0
SLC35F5	0	0.0842274	0.096	0.036	0
ACTR3	0	0.304317	0.856	0.69	0
DDX18	0	-0.301792	0.509	0.635	0
MARCO	0	0.47594	0.281	0.008	0
DBI	0	0.082442	0.78	0.65	0
PTPN4	0	-0.611887	0.092	0.395	0
RALB	0	0.486248	0.445	0.091	0
GYPC	0	-0.774287	0.259	0.631	0
BIN1	0	-0.695101	0.097	0.504	0
MAP3K2	0	0.64112	0.662	0.277	0
UGGT1	0	0.174744	0.268	0.132	0
MZT2B	0	-0.568595	0.575	0.788	0
PTPN18	0	0.367371	0.569	0.265	0
PLEKHB2	0	0.475709	0.508	0.173	0
MZT2A	0	-0.465881	0.199	0.458	0
CCNT2	0	0.120543	0.256	0.156	0
RAB3GAP1	0	0.16544	0.245	0.116	0
CXCR4	0	-1.2261	0.419	0.805	0
HNMT	0	0.87421	0.579	0.021	0
SPOPL	0	0.473506	0.401	0.066	0
KYNU	0	0.680891	0.485	0.05	0
ARHGAP15	0	-0.488481	0.213	0.468	0
ZEB2	0	1.58867	0.96	0.371	0
ZEB2-AS1	0	0.358321	0.243	0.014	0
ACVR2A	0	0.159989	0.134	0.034	0
NMI	0	0.392107	0.514	0.245	0
TNFAIP6	0	0.309428	0.127	0.003	0
ARL5A	0	0.211125	0.306	0.142	0
STAM2	0	0.162186	0.189	0.07	0
FMNL2	0	0.0954494	0.065	0.007	0
PRPF40A	0	0.233903	0.658	0.493	0
NR4A2	0	0.438976	0.365	0.144	0
GPD2	0	0.16353	0.142	0.027	0
CYTIP	0	-0.274097	0.476	0.612	0
BAZ2B	0	0.635837	0.578	0.192	0
CD302	0	1.28594	0.776	0.05	0
RBMS1	0	0.302923	0.597	0.388	0
TANK	0	0.401933	0.512	0.229	0
DPP4	0	-0.156712	0.007	0.097	0
IFIH1	0	0.217944	0.245	0.092	0
GCA	0	1.27436	0.773	0.103	0
COBLL1	0	-0.181933	0.006	0.076	0
CERS6	0	0.271438	0.281	0.084	0
UBR3	0	0.177275	0.25	0.116	0
TLK1	0	-0.297428	0.282	0.399	0
CYBRD1	0	0.261537	0.193	0.014	0
DYNC1I2	0	0.238807	0.498	0.312	0
HAT1	0	0.0952041	0.245	0.163	0
ITGA6	0	-0.353392	0.015	0.21	0
MAP3K20	0	0.501097	0.372	0.035	0
SP3	0	0.331656	0.487	0.255	0
OLA1	0	0.110411	0.339	0.239	0
CIR1	0	0.143535	0.537	0.408	0
NFE2L2	0	0.370675	0.554	0.315	0
AGPS	0	0.246882	0.278	0.093	0
TTN-AS1	0	0.0960774	0.118	0.051	0
TTN	0	-0.293152	0.027	0.151	0
CCDC141	0	-0.117855	0.004	0.072	0
SESTD1	0	0.386397	0.334	0.056	0
UBE2E3	0	0.132972	0.337	0.212	0
LINC01934	0	-0.137151	0.005	0.084	0
SSFA2	0	0.442871	0.397	0.075	0
DNAJC10	0	0.210729	0.391	0.218	0
AC096667.1	0	0.621114	0.444	0.015	0
ITGAV	0	0.125028	0.114	0.028	0
SLC40A1	0	0.121882	0.189	0.075	0
INPP1	0	0.0936532	0.092	0.025	0
NAB1	0	0.118235	0.125	0.04	0
GLS	0	-0.224563	0.295	0.4	0
STAT1	0	0.460094	0.557	0.33	0
STAT4	0	-0.402011	0.023	0.253	0
NABP1	0	0.778859	0.519	0.122	0
SLC39A10	0	-0.179389	0.156	0.246	0
STK17B	0	0.199876	0.84	0.766	0
AC114760.2	0	0.213319	0.322	0.178	0
AC013264.1	0	-0.137784	0.007	0.084	0
HSPE1	0	-0.367663	0.351	0.535	0
C2orf69	0	0.0941994	0.145	0.075	0
SPATS2L	0	0.0901936	0.118	0.051	0
FAM126B	0	0.179325	0.287	0.154	0
NDUFB3	0	0.170147	0.515	0.375	0
CFLAR	0	0.51511	0.771	0.571	0
CASP10	0	0.144332	0.225	0.113	0
CASP8	0	-0.236068	0.32	0.404	0
NOP58	0	-0.241361	0.22	0.339	0
BMPR2	0	0.182656	0.22	0.089	0
FAM117B	0	0.103132	0.166	0.087	0
CD28	0	-0.231187	0.014	0.149	0
ICOS	0	-0.0936098	0.005	0.063	0
NDUFS1	0	0.16604	0.296	0.166	0
EEF1B2	0	-1.3564	0.95	0.996	0
KLF7	0	0.390381	0.367	0.102	0
CREB1	0	0.173003	0.373	0.247	0
METTL21A	0	0.115286	0.194	0.105	0
CCNYL1	0	0.145828	0.135	0.032	0
PLEKHM3	0	0.090798	0.106	0.041	0
IDH1	0	0.276085	0.243	0.046	0
PIKFYVE	0	0.154255	0.264	0.138	0
RPE	0	0.108351	0.145	0.065	0
KANSL1L	0	0.100994	0.112	0.042	0
IKZF2	0	-0.173752	0.012	0.098	0
SPAG16	0	-0.0889516	0.011	0.069	0
RPL37A	0	-0.540244	1	1	0
ARPC2	0	0.35928	0.993	0.927	0
GPBAR1	0	0.636632	0.424	0.015	0
AAMP	0	0.22124	0.316	0.146	0
PNKD	0	0.177299	0.407	0.263	0
TMBIM1	0	0.169024	0.262	0.122	0
SLC11A1	0	1.6712	0.838	0.052	0
CTDSP1	0	0.285591	0.521	0.322	0
TTLL4	0	0.217474	0.173	0.024	0
CYP27A1	0	0.357693	0.222	0.005	0
CNPPD1	0	0.107395	0.241	0.15	0
RETREG2	0	0.140363	0.281	0.165	0
GMPPA	0	0.101369	0.125	0.051	0
STK11IP	0	0.0968655	0.099	0.03	0
EPHA4	0	-0.0989571	0.004	0.064	0
ACSL3	0	0.113284	0.226	0.134	0
WDFY1	0	0.301262	0.332	0.11	0
MRPL44	0	0.100074	0.219	0.137	0
AGFG1	0	0.574687	0.527	0.167	0
CCL20	0	0.976507	0.1	0.017	0
PID1	0	0.611413	0.385	0.02	0
TRIP12	0	0.29508	0.538	0.323	0
SP140	0	-0.315527	0.106	0.264	0
SP140L	0	-0.218114	0.223	0.331	0
CAB39	0	0.201591	0.385	0.228	0
ITM2C	0	-0.266184	0.022	0.114	0
PSMD1	0	0.196746	0.351	0.19	0
NCL	0	-0.658649	0.802	0.919	0
PTMA	0	-0.149426	1	1	0
EIF4E2	0	0.483313	0.545	0.199	0
GIGYF2	0	0.138419	0.313	0.196	0
INPP5D	0	0.144088	0.444	0.311	0
ARL4C	0	-1.49073	0.375	0.824	0
LRRFIP1	0	0.872888	0.97	0.742	0
HDAC4	0	0.165858	0.187	0.069	0
NDUFA10	0	0.160093	0.428	0.29	0
RNPEPL1	0	0.165064	0.503	0.351	0
GPR35	0	0.349693	0.246	0.016	0
MTERF4	0	-0.194945	0.188	0.29	0
PASK	0	-0.25418	0.022	0.137	0
HDLBP	0	0.407868	0.502	0.21	0
SEPT2	0	0.295681	0.622	0.417	0
STK25	0	0.0885267	0.188	0.117	0
ATG4B	0	0.128409	0.223	0.121	0
SUMF1	0	0.18091	0.172	0.042	0
ITPR1	0	0.0877792	0.188	0.114	0
BHLHE40	0	0.242733	0.322	0.152	0
ARL8B	0	0.417378	0.427	0.126	0
MTMR14	0	0.387458	0.433	0.151	0
BRPF1	0	0.100273	0.134	0.06	0
CAMK1	0	0.597132	0.416	0.026	0
ARPC4	0	0.399513	0.77	0.522	0
TTLL3	0	0.0952415	0.127	0.057	0
JAGN1	0	0.107851	0.266	0.174	0
EMC3	0	0.182601	0.383	0.216	0
BRK1	0	0.265944	0.766	0.597	0
VHL	0	0.188339	0.308	0.161	0
IRAK2	0	0.102195	0.077	0.018	0
SEC13	0	0.210015	0.3	0.136	0
ATG7	0	0.4064	0.346	0.057	0
RAF1	0	0.305102	0.393	0.172	0
RPL32	0	-0.872458	1	1	0
IQSEC1	0	0.445044	0.52	0.214	0
TMEM43	0	0.156795	0.221	0.103	0
SLC6A6	0	0.530309	0.46	0.08	0
FGD5-AS1	0	0.228614	0.436	0.254	0
SH3BP5	0	-0.208488	0.298	0.385	0
EAF1	0	0.301501	0.263	0.065	0
ANKRD28	0	0.197298	0.194	0.113	0
DPH3	0	0.231248	0.281	0.106	0
OXNAD1	0	-0.576586	0.048	0.339	0
TBC1D5	0	0.179467	0.325	0.18	0
SATB1	0	-0.483479	0.214	0.423	0
RAB5A	0	0.213794	0.347	0.18	0
UBE2E2	0	0.315249	0.288	0.055	0
UBE2E1	0	0.291092	0.391	0.171	0
RPL15	0	-0.504753	1	1	0
EOMES	0	-0.152115	0.008	0.09	0
CMC1	0	-0.583913	0.183	0.273	0
AZI2	0	0.445512	0.42	0.119	0
STT3B	0	0.159079	0.449	0.315	0
OSBPL10	0	-0.118177	0.006	0.069	0
CMTM7	0	0.328739	0.416	0.165	0
CMTM6	0	0.789825	0.794	0.351	0
DYNC1LI1	0	0.360319	0.47	0.209	0
GLB1	0	0.407779	0.354	0.055	0
CRTAP	0	0.789815	0.627	0.14	0
UBP1	0	0.20511	0.268	0.115	0
CLASP2	0	0.172132	0.22	0.093	0
PDCD6IP	0	0.420866	0.568	0.275	0
EPM2AIP1	0	0.149044	0.324	0.211	0
LRRFIP2	0	0.331894	0.377	0.136	0
GOLGA4	0	-0.327379	0.474	0.563	0
CTDSPL	0	0.0961325	0.098	0.018	0
ACAA1	0	0.388921	0.517	0.245	0
MYD88	0	0.775095	0.641	0.145	0
OXSR1	0	0.239097	0.311	0.15	0
EXOG	0	-0.108784	0.084	0.153	0
GORASP1	0	0.115974	0.099	0.018	0
CSRNP1	0	0.404916	0.354	0.081	0
CX3CR1	0	0.164709	0.399	0.184	0
SLC25A38	0	-0.10784	0.042	0.113	0
RPSA	0	-1.7175	0.977	0.999	0
EIF1B	0	0.3659	0.578	0.395	0
RPL14	0	-1.02995	1	1	0
CTNNB1	0	0.531172	0.568	0.265	0
TRAK1	0	0.222294	0.238	0.073	0
VIPR1	0	0.105298	0.123	0.048	0
HIGD1A	0	0.0914819	0.212	0.129	0
ANO10	0	0.164523	0.147	0.032	0
ABHD5	0	0.521466	0.404	0.065	0
TCAIM	0	0.119582	0.143	0.055	0
ZNF445	0	0.103214	0.149	0.075	0
ZDHHC3	0	0.237471	0.285	0.106	0
LIMD1	0	0.117718	0.15	0.065	0
CCR1	0	0.7122	0.446	0.018	0
CCR2	0	0.395943	0.277	0.025	0
CCRL2	0	0.132973	0.092	0.006	0
NBEAL2	0	0.390206	0.407	0.117	0
KLHL18	0	0.25271	0.234	0.053	0
PTPN23	0	0.0804716	0.111	0.052	0
TMA7	0	-0.400424	0.926	0.962	0
PFKFB4	0	0.20123	0.145	0.006	0
UQCRC1	0	0.48305	0.531	0.182	0
PRKAR2A	0	0.198691	0.367	0.212	0
QRICH1	0	0.0954106	0.191	0.114	0
QARS	0	0.213382	0.333	0.168	0
C3orf62	0	0.155921	0.167	0.056	0
USP4	0	0.335673	0.389	0.145	0
RHOA	0	0.83445	0.977	0.745	0
APEH	0	0.117967	0.201	0.109	0
UBA7	0	0.095575	0.174	0.094	0
RBM5	0	0.179922	0.474	0.333	0
GNAI2	0	1.14897	0.991	0.751	0
HYAL2	0	0.101676	0.09	0.018	0
TUSC2	0	0.0984166	0.231	0.149	0
CYB561D2	0	0.13315	0.274	0.159	0
MAPKAPK3	0	0.647351	0.554	0.115	0
RBM15B	0	0.125688	0.205	0.107	0
ABHD14A	0	-0.140879	0.071	0.161	0
RPL29	0	-0.494164	1	1	0
DUSP7	0	0.18064	0.182	0.053	0
ALAS1	0	0.154052	0.158	0.048	0
TWF2	0	0.332714	0.531	0.285	0
PPM1M	0	0.234412	0.299	0.123	0
BAP1	0	0.104475	0.153	0.074	0
NISCH	0	0.165209	0.232	0.108	0
STAB1	0	0.435099	0.309	0.011	0
SMIM4	0	0.145477	0.234	0.123	0
PBRM1	0	0.181442	0.447	0.299	0
NEK4	0	0.204984	0.197	0.051	0
SFMBT1	0	-0.0829802	0.023	0.076	0
PRKCD	0	0.639576	0.527	0.069	0
TKT	0	2.17147	0.992	0.461	0
DCP1A	0	0.112749	0.231	0.142	0
CACNA2D3	0	0.195996	0.152	0.017	0
CCDC66	0	-0.282223	0.223	0.368	0
ARF4	0	0.276485	0.412	0.195	0
DENND6A	0	0.130725	0.24	0.136	0
SLMAP	0	0.184313	0.293	0.146	0
PXK	0	0.267989	0.328	0.125	0
FHIT	0	-0.179781	0.06	0.142	0
C3orf14	0	0.0887319	0.076	0.016	0
UBA3	0	0.27679	0.334	0.129	0
FRMD4B	0	0.300594	0.279	0.059	0
MITF	0	0.123947	0.088	0.004	0
FOXP1	0	-0.724399	0.455	0.707	0
EIF4E3	0	0.302059	0.357	0.139	0
GPR27	0	0.135506	0.101	0.009	0
PROK2	0	0.1568	0.124	0.023	0
LINC00877	0	0.265522	0.192	0.01	0
RYBP	0	0.328767	0.388	0.152	0
PPP4R2	0	0.124357	0.399	0.291	0
EBLN2	0	0.094065	0.098	0.033	0
GBE1	0	0.102423	0.11	0.037	0
CHMP2B	0	0.276575	0.416	0.205	0
C3orf38	0	0.0951844	0.214	0.137	0
CRYBG3	0	0.321785	0.274	0.049	0
ST3GAL6	0	0.222028	0.163	0.011	0
TBC1D23	0	0.142106	0.2	0.091	0
TFG	0	0.202701	0.302	0.146	0
ZBTB11	0	0.123538	0.268	0.17	0
RPL24	0	-0.710495	0.999	0.999	0
NXPE3	0	0.107441	0.23	0.141	0
NFKBIZ	0	2.06205	0.821	0.338	0
ALCAM	0	0.161612	0.164	0.048	0
CBLB	0	-0.294973	0.092	0.248	0
BBX	0	-0.274479	0.326	0.445	0
CD47	0	-0.343494	0.429	0.576	0
LINC01215	0	-0.155825	0.016	0.111	0
DZIP3	0	-0.117568	0.042	0.109	0
TRAT1	0	-0.462073	0.022	0.261	0
CD96	0	-0.644959	0.019	0.382	0
ATG3	0	0.762939	0.688	0.235	0
SLC35A5	0	0.117878	0.116	0.032	0
SIDT1	0	-0.111467	0.014	0.086	0
NAA50	0	0.201586	0.337	0.174	0
ATP6V1A	0	0.639925	0.52	0.086	0
QTRT2	0	0.146479	0.182	0.074	0
TIGIT	0	-0.249939	0.011	0.127	0
ZBTB20	0	-0.265036	0.253	0.372	0
ARHGAP31	0	0.173875	0.146	0.023	0
TMEM39A	0	0.0832752	0.093	0.034	0
TIMMDC1	0	0.15901	0.277	0.149	0
AC073352.2	0	0.13453	0.084	0.002	0
ADPRH	0	0.185577	0.14	0.011	0
COX17	0	0.193002	0.483	0.33	0
GSK3B	0	0.157844	0.291	0.164	0
LRRC58	0	0.249777	0.362	0.179	0
HCLS1	0	0.460532	0.848	0.628	0
EAF2	0	0.147297	0.263	0.109	0
CD86	0	0.70971	0.534	0.043	0
CSTA	0	1.99702	0.934	0.085	0
FAM162A	0	-0.160038	0.209	0.297	0
KPNA1	0	0.137987	0.238	0.128	0
PARP9	0	0.330216	0.369	0.152	0
DTX3L	0	0.222277	0.341	0.178	0
PARP15	0	-0.277372	0.026	0.191	0
PARP14	0	0.4401	0.603	0.391	0
HSPBAP1	0	0.227979	0.22	0.057	0
DIRC2	0	0.19914	0.157	0.018	0
LINC02035	0	0.134319	0.101	0.011	0
HACD2	0	0.128098	0.183	0.085	0
SNX4	0	0.147863	0.219	0.103	0
OSBPL11	0	0.481604	0.427	0.091	0
ZXDC	0	0.123576	0.167	0.078	0
CHST13	0	0.197503	0.143	0.005	0
TPRA1	0	0.137846	0.139	0.041	0
ABTB1	0	0.285605	0.386	0.168	0
MGLL	0	0.176787	0.147	0.027	0
SEC61A1	0	0.253275	0.333	0.138	0
RPN1	0	0.380938	0.475	0.189	0
RAB7A	0	0.429379	0.634	0.335	0
ACAD9	0	0.0845189	0.104	0.043	0
COPG1	0	0.154592	0.214	0.095	0
H1FX	0	0.45423	0.751	0.686	0
PLXND1	0	0.37626	0.324	0.051	0
TMCC1	0	0.0985222	0.139	0.066	0
ATP2C1	0	0.114765	0.174	0.084	0
NUDT16	0	0.597544	0.488	0.06	0
ACPP	0	0.322939	0.233	0.011	0
DNAJC13	0	0.335771	0.347	0.107	0
CDV3	0	0.369525	0.837	0.657	0
ANAPC13	0	0.148895	0.25	0.133	0
CEP63	0	0.165996	0.295	0.164	0
ARMC8	0	0.123981	0.252	0.149	0
MRAS	0	0.13367	0.092	0.005	0
PIK3CB	0	0.281246	0.279	0.072	0
MRPS22	0	0.107813	0.22	0.13	0
COPB2	0	0.251191	0.372	0.175	0
SLC25A36	0	0.127705	0.341	0.234	0
ZBTB38	0	-0.297187	0.169	0.3	0
RASA2	0	-0.294687	0.213	0.362	0
RNF7	0	0.188589	0.567	0.419	0
ATP1B3	0	0.432937	0.542	0.253	0
TFDP2	0	-0.398908	0.067	0.272	0
SLC9A9	0	0.162312	0.213	0.089	0
C3orf58	0	0.195924	0.204	0.063	0
PLSCR1	0	0.858741	0.624	0.124	0
GYG1	0	0.300341	0.336	0.11	0
HLTF	0	-0.128484	0.049	0.123	0
HPS3	0	0.142926	0.234	0.122	0
RNF13	0	0.663696	0.641	0.223	0
TSC22D2	0	0.207634	0.248	0.1	0
SERP1	0	0.660379	0.962	0.773	0
SELENOT	0	0.255485	0.558	0.354	0
SIAH2	0	0.201719	0.289	0.161	0
GPR171	0	-0.207607	0.009	0.128	0
P2RY13	0	0.837425	0.518	0.018	0
RAP2B	0	0.301007	0.552	0.315	0
SSR3	0	0.391019	0.624	0.342	0
CCNL1	0	0.687464	0.871	0.673	0
PTX3	0	0.42256	0.143	0.005	0
GFM1	0	0.097771	0.2	0.121	0
MFSD1	0	0.610703	0.545	0.106	0
KPNA4	0	0.112504	0.394	0.289	0
PPM1L	0	0.117919	0.156	0.062	0
NMD3	0	0.0950467	0.193	0.119	0
GOLIM4	0	0.217507	0.218	0.058	0
GPR160	0	0.087698	0.143	0.079	0
SKIL	0	0.531881	0.443	0.103	0
TNIK	0	-0.356831	0.034	0.24	0
PLD1	0	0.145497	0.103	0.009	0
FNDC3B	0	0.431028	0.4	0.105	0
TNFSF10	0	1.20376	0.732	0.209	0
NCEH1	0	0.2179	0.171	0.02	0
ZMAT3	0	0.160195	0.248	0.128	0
GNB4	0	0.642302	0.496	0.049	0
MRPL47	0	0.103908	0.299	0.2	0
NDUFB5	0	0.341215	0.558	0.316	0
TTC14	0	-0.330704	0.382	0.532	0
DNAJC19	0	-0.183698	0.225	0.325	0
DCUN1D1	0	0.163003	0.301	0.168	0
B3GNT5	0	0.176239	0.116	0.005	0
YEATS2	0	0.0873286	0.12	0.056	0
PARL	0	0.268821	0.4	0.191	0
DVL3	0	0.166141	0.194	0.071	0
AP2M1	0	0.252092	0.623	0.43	0
ALG3	0	0.130657	0.178	0.08	0
PSMD2	0	0.165144	0.402	0.258	0
EIF4G1	0	0.377721	0.474	0.205	0
FAM131A	0	0.0982583	0.089	0.02	0
VPS8	0	0.162036	0.245	0.122	0
IGF2BP2	0	0.157845	0.128	0.018	0
DGKG	0	0.16557	0.118	0.006	0
DNAJB11	0	0.145463	0.254	0.132	0
EIF4A2	0	-0.604286	0.634	0.83	0
ST6GAL1	0	-0.212544	0.156	0.273	0
BCL6	0	0.953129	0.529	0.055	0
LPP	0	0.300548	0.44	0.236	0
IL1RAP	0	0.111655	0.107	0.031	0
OPA1	0	0.153802	0.266	0.146	0
ATP13A3	0	0.363972	0.348	0.119	0
XXYLT1	0	0.128369	0.122	0.031	0
ACAP2	0	0.723424	0.779	0.408	0
PPP1R2	0	-0.337961	0.455	0.599	0
MUC20-OT1	0	0.109975	0.36	0.261	0
TNK2	0	0.241469	0.279	0.099	0
TFRC	0	0.225231	0.24	0.101	0
PCYT1A	0	0.237088	0.289	0.111	0
UBXN7	0	0.156034	0.301	0.177	0
NRROS	0	0.231415	0.2	0.035	0
PIGX	0	0.178315	0.229	0.1	0
PAK2	0	0.369168	0.828	0.655	0
RUBCN	0	0.0858231	0.161	0.092	0
RPL35A	0	-0.650107	1	1	0
ZNF141	0	-0.117497	0.06	0.131	0
ATP5ME	0	0.203316	0.828	0.712	0
SLC49A3	0	0.139617	0.106	0.008	0
PCGF3	0	0.164555	0.181	0.061	0
GAK	0	0.284077	0.373	0.157	0
TMEM175	0	0.107337	0.145	0.066	0
SPON2	0	-0.875955	0.025	0.213	0
CTBP1	0	0.103867	0.36	0.256	0
UVSSA	0	0.14515	0.215	0.106	0
AC147067.1	0	0.0984801	0.131	0.058	0
SLBP	0	0.133635	0.329	0.205	0
TACC3	0	0.250859	0.331	0.135	0
C4orf48	0	0.728051	0.709	0.241	0
MXD4	0	0.137365	0.456	0.319	0
ZFYVE28	0	-0.0876479	0.034	0.086	0
FAM193A	0	0.0910791	0.204	0.127	0
SH3BP2	0	0.780803	0.632	0.134	0
HTT	0	0.158359	0.272	0.145	0
RGS12	0	0.128659	0.11	0.023	0
LRPAP1	0	0.411469	0.616	0.342	0
LYAR	0	-0.527824	0.248	0.391	0
NSG1	0	-0.190737	0.009	0.118	0
STX18	0	0.0891779	0.166	0.095	0
MAN2B2	0	0.146279	0.207	0.097	0
AC093323.1	0	-0.140332	0.07	0.156	0
MRFAP1L1	0	-0.166168	0.113	0.213	0
BLOC1S4	0	-0.160309	0.167	0.262	0
KIAA0232	0	0.283563	0.355	0.141	0
TBC1D14	0	0.192588	0.249	0.105	0
GRPEL1	0	0.230852	0.327	0.156	0
SH3TC1	0	0.356752	0.292	0.036	0
SLC2A9	0	0.0980479	0.074	0.006	0
WDR1	0	0.192519	0.523	0.344	0
CPEB2	0	0.182185	0.16	0.032	0
FBXL5	0	0.945361	0.749	0.252	0
FAM200B	0	0.421778	0.507	0.233	0
BST1	0	0.944085	0.593	0.016	0
FGFBP2	0	-1.54088	0.03	0.274	0
LAP3	0	0.777893	0.591	0.169	0
MED28	0	0.166021	0.403	0.263	0
LCORL	0	0.211155	0.265	0.11	0
DHX15	0	0.163794	0.291	0.161	0
CCDC149	0	0.266019	0.187	0.004	0
SEL1L3	0	-0.238293	0.036	0.158	0
RBPJ	0	0.607233	0.647	0.271	0
STIM2	0	-0.22026	0.218	0.325	0
RELL1	0	0.112463	0.113	0.035	0
PGM2	0	0.216768	0.237	0.077	0
TBC1D1	0	0.274724	0.374	0.168	0
TLR1	0	0.364595	0.304	0.046	0
TLR6	0	0.221738	0.174	0.024	0
TMEM156	0	-0.247194	0.017	0.151	0
KLHL5	0	0.256563	0.275	0.087	0
RFC1	0	-0.214088	0.328	0.413	0
RPL9	0	-0.829854	1	1	0
SMIM14	0	0.279372	0.413	0.171	0
UBE2K	0	0.157318	0.457	0.319	0
RHOH	0	-0.587647	0.031	0.376	0
RBM47	0	0.709287	0.497	0.025	0
TMEM33	0	0.489552	0.458	0.109	0
SLC30A9	0	0.11134	0.201	0.114	0
COMMD8	0	0.204774	0.397	0.227	0
ATP10D	0	0.147365	0.171	0.062	0
TXK	0	-0.596377	0.015	0.316	0
SLAIN2	0	0.116061	0.331	0.227	0
OCIAD2	0	-0.607832	0.037	0.414	0
CHIC2	0	0.0954975	0.237	0.155	0
SRD5A3	0	0.145109	0.151	0.047	0
TMEM165	0	0.457252	0.573	0.26	0
EXOC1	0	0.244037	0.344	0.161	0
SRP72	0	0.127008	0.536	0.421	0
HOPX	0	-0.927419	0.039	0.323	0
IGFBP7	0	0.0948352	0.265	0.108	0
CENPC	0	-0.324163	0.241	0.403	0
UBA6	0	0.151043	0.318	0.194	0
SULT1B1	0	0.125203	0.132	0.052	0
RUFY3	0	0.315145	0.333	0.106	0
GRSF1	0	0.207972	0.368	0.202	0
MOB1B	0	0.284843	0.27	0.056	0
CXCL8	0	2.62445	0.474	0.097	0
CXCL3	0	0.674792	0.09	0.01	0
CXCL2	0	1.04594	0.187	0.018	0
EREG	0	1.32761	0.286	0.025	0
AREG	0	-0.177731	0.051	0.111	0
USO1	0	0.129098	0.285	0.176	0
NAAA	0	0.723551	0.601	0.187	0
SCARB2	0	0.489439	0.437	0.09	0
CCNI	0	0.149064	0.943	0.899	0
CCNG2	0	0.295551	0.308	0.095	0
CNOT6L	0	-0.397142	0.312	0.487	0
MRPL1	0	-0.163201	0.136	0.217	0
BMP2K	0	0.43724	0.367	0.064	0
ANTXR2	0	0.216502	0.262	0.099	0
RASGEF1B	0	0.619339	0.319	0.046	0
HNRNPDL	0	-0.423151	0.803	0.881	0
SEC31A	0	0.248678	0.507	0.317	0
THAP9-AS1	0	0.232307	0.263	0.099	0
PLAC8	0	-0.330432	0.549	0.702	0
COQ2	0	0.271325	0.227	0.033	0
HPSE	0	0.397327	0.289	0.019	0
MRPS18C	0	0.138006	0.388	0.273	0
GPAT3	0	0.277542	0.218	0.026	0
WDFY3	0	0.453263	0.326	0.01	0
ARHGAP24	0	0.194564	0.245	0.073	0
KLHL8	0	0.308019	0.286	0.068	0
HSD17B11	0	0.577595	0.648	0.293	0
PPM1K	0	-0.347649	0.138	0.32	0
HERC5	0	0.172002	0.182	0.107	0
HERC3	0	0.152162	0.209	0.095	0
FAM13A-AS1	0	0.0902874	0.096	0.032	0
FAM13A	0	0.210958	0.196	0.046	0
SNCA	0	0.0883652	0.128	0.028	0
PDLIM5	0	0.455112	0.404	0.084	0
TSPAN5	0	-0.0997792	0.018	0.079	0
DAPP1	0	0.385792	0.468	0.139	0
LAMTOR3	0	0.223596	0.295	0.123	0
H2AFZ	0	0.166289	0.715	0.605	0
PPP3CA	0	0.20631	0.462	0.283	0
BANK1	0	-0.586082	0.044	0.132	0
NFKB1	0	0.412172	0.478	0.257	0
MANBA	0	0.544831	0.477	0.097	0
UBE2D3	0	0.447916	0.903	0.733	0
TET2	0	0.765342	0.644	0.166	0
PPA2	0	0.0947339	0.204	0.126	0
PAPSS1	0	0.276226	0.277	0.076	0
SGMS2	0	0.309976	0.214	0.007	0
LEF1	0	-0.720374	0.032	0.349	0
RPL34	0	-0.762559	1	1	0
SEC24B	0	0.12678	0.167	0.073	0
FAM241A	0	0.153035	0.158	0.047	0
AP1AR	0	0.0977177	0.166	0.09	0
ALPK1	0	0.211161	0.181	0.036	0
LARP7	0	0.100126	0.43	0.32	0
CAMK2D	0	0.140603	0.271	0.178	0
SNHG8	0	-0.690232	0.44	0.68	0
SEC24D	0	0.223245	0.217	0.057	0
USP53	0	-0.177366	0.014	0.12	0
ANXA5	0	1.5342	0.953	0.357	0
ANKRD50	0	0.196682	0.142	0.008	0
ABHD18	0	0.0877767	0.144	0.079	0
SCLT1	0	0.491894	0.458	0.133	0
C4orf33	0	0.224963	0.208	0.049	0
ELF2	0	0.187843	0.467	0.321	0
SETD7	0	0.254329	0.216	0.035	0
MGST2	0	0.446742	0.381	0.053	0
MAML3	0	0.287385	0.24	0.036	0
TBC1D9	0	0.383928	0.326	0.05	0
ZNF330	0	0.291901	0.328	0.121	0
LINC02432	0	0.203725	0.128	0.003	0
IL15	0	0.309745	0.246	0.029	0
INPP4B	0	-0.365897	0.02	0.215	0
USP38	0	0.0973193	0.159	0.087	0
GAB1	0	0.0822756	0.073	0.015	0
OTUD4	0	0.127005	0.234	0.133	0
SMAD1	0	0.085854	0.071	0.012	0
ZNF827	0	-0.0957723	0.003	0.063	0
LSM6	0	0.326359	0.545	0.332	0
LRBA	0	-0.205553	0.091	0.209	0
RPS3A	0	-1.02307	1	1	0
LINC02273	0	-0.13961	0.005	0.09	0
FBXW7	0	0.262059	0.428	0.237	0
TMEM154	0	0.732981	0.635	0.197	0
ARFIP1	0	0.21268	0.251	0.091	0
TMEM131L	0	0.142035	0.29	0.175	0
TLR2	0	1.09624	0.648	0.023	0
MAP9	0	-0.114103	0.004	0.068	0
CTSO	0	0.18691	0.22	0.084	0
PDGFC	0	0.093633	0.072	0.006	0
FAM198B	0	0.793851	0.508	0.014	0
FAM198B-AS1	0	0.197535	0.135	0.003	0
TMEM144	0	0.204787	0.139	0.006	0
ETFDH	0	0.0835662	0.127	0.064	0
FNIP2	0	0.293003	0.262	0.061	0
RAPGEF2	0	0.323382	0.256	0.052	0
MARCH1	0	0.998434	0.759	0.147	0
TMEM192	0	0.10084	0.17	0.092	0
KLHL2	0	0.179348	0.167	0.039	0
DDX60L	0	0.344405	0.383	0.152	0
PALLD	0	0.0933945	0.104	0.038	0
SH3RF1	0	0.0832932	0.063	0.007	0
GALNT7	0	0.258371	0.262	0.081	0
HMGB2	0	0.272065	0.659	0.537	0
SAP30	0	0.453177	0.378	0.071	0
HPGD	0	-0.089796	0.014	0.06	0
SPCS3	0	0.205265	0.626	0.452	0
WWC2	0	0.103405	0.089	0.019	0
CDKN2AIP	0	-0.125272	0.086	0.161	0
ING2	0	0.110729	0.178	0.091	0
RWDD4	0	0.114409	0.221	0.128	0
TRAPPC11	0	0.208761	0.242	0.087	0
CASP3	0	0.0916488	0.189	0.111	0
ACSL1	0	1.08465	0.487	0.04	0
SLC25A4	0	-0.0951511	0.005	0.067	0
CFAP97	0	-0.460607	0.141	0.391	0
EXOC3	0	0.204281	0.286	0.128	0
SLC12A7	0	0.306224	0.256	0.053	0
CLPTM1L	0	0.139724	0.3	0.179	0
LPCAT1	0	0.162289	0.275	0.138	0
NDUFS6	0	0.229394	0.64	0.472	0
MED10	0	-0.341993	0.284	0.478	0
NSUN2	0	0.106404	0.167	0.085	0
SRD5A1	0	0.19933	0.169	0.028	0
TENT4A	0	0.0913787	0.13	0.063	0
CCT5	0	0.241441	0.534	0.36	0
DAP	0	0.314527	0.364	0.127	0
TRIO	0	0.23623	0.219	0.048	0
OTULINL	0	0.395748	0.417	0.137	0
ANKH	0	-0.0968769	0.06	0.122	0
RETREG1	0	-0.142786	0.053	0.135	0
BASP1	0	0.542997	0.436	0.091	0
GOLPH3	0	0.248539	0.344	0.152	0
SUB1	0	-0.228349	0.877	0.882	0
TARS	0	0.0928561	0.221	0.141	0
IL7R	0	-2.64261	0.133	0.697	0
FYB1	0	0.297843	0.971	0.837	0
PTGER4	0	0.376517	0.352	0.183	0
RPL37	0	-0.662889	1	1	0
CARD6	0	0.19949	0.159	0.021	0
OXCT1	0	-0.163216	0.038	0.141	0
CCDC152	0	-0.114718	0.009	0.075	0
ANXA2R	0	-0.29219	0.061	0.239	0
HMGCS1	0	0.0984019	0.142	0.068	0
CCL28	0	-0.155205	0.01	0.107	0
PAIP1	0	0.10566	0.22	0.134	0
NNT	0	0.123246	0.237	0.139	0
EMB	0	-0.203816	0.485	0.597	0
NDUFS4	0	0.150937	0.368	0.235	0
SNX18	0	0.940329	0.596	0.08	0
GZMK	0	-0.783683	0.03	0.152	0
GZMA	0	-1.93444	0.048	0.415	0
DHX29	0	0.135906	0.317	0.198	0
MAP3K1	0	0.58965	0.646	0.289	0
SETD9	0	0.0804198	0.084	0.027	0
GPBP1	0	-0.253407	0.517	0.623	0
GAPT	0	0.516657	0.453	0.087	0
PDE4D	0	-0.285923	0.078	0.201	0
SMIM15	0	0.114363	0.229	0.138	0
ZSWIM6	0	0.577759	0.449	0.063	0
KIF2A	0	-0.773821	0.216	0.566	0
CENPK	0	-0.162726	0.021	0.11	0
SGTB	0	0.204664	0.309	0.155	0
NLN	0	0.274848	0.206	0.018	0
ERBIN	0	0.215888	0.582	0.422	0
SREK1	0	0.197412	0.455	0.302	0
MAST4	0	-0.0972168	0.008	0.067	0
PIK3R1	0	-0.957477	0.305	0.634	0
SLC30A5	0	0.0941	0.172	0.098	0
MRPS36	0	0.186041	0.408	0.251	0
TAF9	0	0.167437	0.338	0.221	0
NAIP	0	1.05443	0.677	0.114	0
BDP1	0	-0.270629	0.391	0.486	0
FCHO2	0	0.227817	0.194	0.035	0
BTF3	0	-0.27265	0.974	0.982	0
HEXB	0	0.605098	0.513	0.097	0
NSA2	0	-0.284878	0.795	0.826	0
HMGCR	0	0.166934	0.17	0.05	0
COL4A3BP	0	0.594995	0.581	0.196	0
POLK	0	0.371356	0.442	0.178	0
IQGAP2	0	0.185073	0.626	0.459	0
F2R	0	-0.190585	0.01	0.108	0
S100Z	0	0.367993	0.267	0.013	0
AGGF1	0	0.0886895	0.133	0.067	0
WDR41	0	0.181632	0.188	0.055	0
AP3B1	0	0.234181	0.467	0.284	0
SCAMP1	0	0.148098	0.232	0.118	0
ARSB	0	0.169674	0.142	0.022	0
TENT2	0	0.191352	0.338	0.185	0
ZFYVE16	0	0.496618	0.474	0.136	0
SSBP2	0	0.0880883	0.192	0.114	0
RPS23	0	-0.845059	1	1	0
TMEM167A	0	0.772919	0.702	0.234	0
XRCC4	0	0.255165	0.242	0.061	0
VCAN	0	3.62043	0.903	0.191	0
COX7C	0	-0.294024	0.981	0.985	0
RASA1	0	0.11626	0.163	0.076	0
CCNH	0	0.116452	0.291	0.193	0
MEF2C	0	0.578188	0.664	0.176	0
LUCAT1	0	0.244286	0.128	0.005	0
MCTP1	0	0.627541	0.463	0.03	0
GLRX	0	0.832652	0.849	0.46	0
ELL2	0	0.101801	0.112	0.039	0
CAST	0	0.712144	0.963	0.735	0
ERAP1	0	0.0931299	0.231	0.152	0
CHD1	0	0.322407	0.628	0.435	0
ST8SIA4	0	0.403021	0.403	0.132	0
PPIP5K2	0	0.259483	0.407	0.209	0
PJA2	0	0.233099	0.619	0.445	0
MAN2A1	0	0.200606	0.321	0.165	0
SLC25A46	0	0.152444	0.216	0.1	0
CAMK4	0	-0.570552	0.025	0.318	0
STARD4	0	0.121098	0.131	0.058	0
NREP	0	0.0968189	0.105	0.034	0
EPB41L4A-AS1	0	-0.258936	0.299	0.418	0
APC	0	0.186635	0.332	0.182	0
REEP5	0	0.523573	0.7	0.358	0
DCP2	0	0.385943	0.544	0.283	0
PGGT1B	0	0.208657	0.33	0.167	0
CCDC112	0	0.192711	0.243	0.098	0
FEM1C	0	0.143832	0.152	0.049	0
TMED7	0	0.310568	0.343	0.108	0
AP3S1	0	0.239785	0.385	0.195	0
COMMD10	0	0.182945	0.253	0.112	0
DMXL1	0	0.179341	0.307	0.161	0
TNFAIP8	0	-0.252099	0.475	0.639	0
HSD17B4	0	0.36513	0.376	0.112	0
SNX2	0	0.584723	0.693	0.292	0
LMNB1	0	0.292025	0.277	0.079	0
FBN2	0	0.157856	0.107	0.002	0
HINT1	0	-0.871696	0.79	0.95	0
CDC42SE2	0	-0.642744	0.402	0.69	0
FNIP1	0	0.320633	0.453	0.222	0
ACSL6	0	-0.106563	0.008	0.073	0
AC116366.1	0	0.128087	0.093	0.01	0
IRF1	0	0.974416	0.821	0.572	0
KIF3A	0	-0.120389	0.039	0.108	0
SHROOM1	0	0.188419	0.134	0.006	0
UQCRQ	0	0.254088	0.678	0.503	0
AFF4	0	0.195481	0.414	0.26	0
HSPA4	0	0.127879	0.327	0.211	0
C5orf15	0	0.240198	0.26	0.079	0
VDAC1	0	0.269188	0.547	0.346	0
TCF7	0	-1.16567	0.091	0.553	0
SKP1	0	-0.365925	0.778	0.863	0
PPP2CA	0	0.272054	0.442	0.235	0
UBE2B	0	0.147215	0.649	0.537	0
JADE2	0	-0.177044	0.122	0.228	0
SAR1B	0	0.224454	0.336	0.16	0
SEC24A	0	0.127098	0.139	0.048	0
TXNDC15	0	0.157819	0.241	0.116	0
H2AFY	0	1.17197	0.923	0.405	0
TGFBI	0	1.23838	0.758	0.051	0
SMAD5	0	0.104104	0.196	0.113	0
HNRNPA0	0	-0.187393	0.438	0.515	0
FAM53C	0	0.235519	0.252	0.09	0
KDM3B	0	0.208698	0.284	0.128	0
EGR1	0	1.50378	0.529	0.05	0
ETF1	0	0.3817	0.43	0.161	0
CTNNA1	0	0.662839	0.53	0.07	0
SIL1	0	0.226321	0.245	0.077	0
MZB1	0	-0.246015	0.015	0.067	0
TMEM173	0	0.214584	0.376	0.209	0
UBE2D2	0	-0.337322	0.544	0.68	0
CYSTM1	0	0.265308	0.249	0.056	0
HBEGF	0	0.572747	0.291	0.02	0
ANKHD1	0	0.118003	0.178	0.09	0
SRA1	0	0.360576	0.415	0.15	0
SLC35A4	0	0.136589	0.203	0.098	0
CD14	0	2.57291	0.88	0.082	0
NDUFA2	0	0.266906	0.659	0.48	0
IK	0	-0.239681	0.568	0.64	0
ZMAT2	0	0.117264	0.507	0.393	0
TAF7	0	-0.449136	0.336	0.56	0
DIAPH1	0	0.109061	0.591	0.464	0
ARAP3	0	0.112814	0.084	0.006	0
DELE1	0	0.217773	0.265	0.102	0
GNPDA1	0	0.149406	0.202	0.091	0
ARHGAP26	0	0.714815	0.617	0.178	0
PPP2R2B	0	-0.165324	0.004	0.099	0
JAKMIP2	0	-0.116798	0.005	0.07	0
FBXO38	0	0.103718	0.143	0.066	0
CSNK1A1	0	0.210609	0.681	0.539	0
PPARGC1B	0	0.161444	0.133	0.024	0
CSF1R	0	0.997622	0.604	0.031	0
TCOF1	0	0.319577	0.376	0.174	0
CD74	0	1.02079	0.998	0.687	0
RPS14	0	-0.678017	1	1	0
NDST1	0	0.141483	0.107	0.007	0
RBM22	0	0.103257	0.326	0.23	0
DCTN4	0	0.240609	0.252	0.078	0
SMIM3	0	0.14882	0.159	0.039	0
TNIP1	0	0.503963	0.493	0.221	0
ANXA6	0	-0.322654	0.332	0.473	0
CCDC69	0	0.381492	0.599	0.346	0
GM2A	0	0.464984	0.36	0.045	0
SLC36A1	0	0.115084	0.088	0.009	0
ATOX1	0	0.513079	0.555	0.198	0
LARP1	0	0.128527	0.408	0.297	0
CNOT8	0	0.182336	0.327	0.182	0
HAVCR2	0	0.217176	0.24	0.071	0
ITK	0	-0.424693	0.021	0.274	0
CYFIP2	0	-0.478922	0.169	0.442	0
THG1L	0	0.154003	0.172	0.059	0
PWWP2A	0	0.1295	0.254	0.151	0
SLU7	0	0.110638	0.395	0.289	0
RARS	0	0.130797	0.221	0.119	0
PANK3	0	0.191792	0.25	0.106	0
DOCK2	0	0.599987	0.753	0.411	0
LCP2	0	0.331013	0.564	0.349	0
KCNMB1	0	0.161222	0.122	0.01	0
NPM1	0	-1.17004	0.835	0.982	0
STK10	0	0.119961	0.57	0.444	0
DUSP1	0	2.3473	0.989	0.51	0
ERGIC1	0	0.341091	0.407	0.164	0
RPL26L1	0	0.213218	0.291	0.124	0
ATP6V0E1	0	0.336506	0.905	0.758	0
CPEB4	0	0.516787	0.49	0.136	0
SFXN1	0	-0.339809	0.068	0.269	0
HRH2	0	0.731178	0.533	0.051	0
THOC3	0	-0.117381	0.073	0.144	0
HIGD2A	0	0.347193	0.805	0.623	0
CLTB	0	0.250444	0.458	0.258	0
FAF2	0	0.0971523	0.185	0.107	0
RNF44	0	0.181055	0.345	0.201	0
HK3	0	0.508154	0.376	0.013	0
UIMC1	0	0.121565	0.254	0.153	0
RAB24	0	0.236029	0.21	0.04	0
MXD3	0	0.152399	0.133	0.025	0
PRELID1	0	0.984579	0.926	0.605	0
LMAN2	0	0.108973	0.51	0.394	0
RGS14	0	0.13311	0.275	0.166	0
PDLIM7	0	0.260443	0.207	0.022	0
DOK3	0	0.575885	0.433	0.024	0
DDX41	0	0.183033	0.221	0.083	0
RMND5B	0	0.086231	0.131	0.067	0
HNRNPAB	0	0.159591	0.482	0.344	0
PHYKPL	0	0.112875	0.336	0.235	0
RUFY1	0	0.0833389	0.345	0.166	0
CANX	0	0.456695	0.722	0.457	0
MAML1	0	0.098902	0.161	0.086	0
MGAT4B	0	0.108029	0.233	0.124	0
SQSTM1	0	0.559605	0.724	0.415	0
TBC1D9B	0	0.198506	0.257	0.106	0
RNF130	0	1.50448	0.909	0.165	0
CNOT6	0	0.131012	0.193	0.092	0
MGAT1	0	0.740022	0.664	0.209	0
TRIM7	0	0.11563	0.082	0.004	0
TRIM41	0	0.0922973	0.139	0.071	0
RACK1	0	-0.421971	0.999	0.999	0
DUSP22	0	0.292789	0.394	0.165	0
SERPINB1	0	1.08964	0.901	0.498	0
SERPINB9	0	0.576073	0.477	0.243	0
SERPINB6	0	0.380685	0.585	0.293	0
NQO2	0	0.453028	0.418	0.097	0
PRPF4B	0	-0.357583	0.586	0.69	0
CDYL	0	0.114637	0.265	0.162	0
F13A1	0	0.520351	0.39	0.042	0
LY86	0	0.949157	0.707	0.113	0
RREB1	0	0.304969	0.336	0.118	0
SSR1	0	0.392714	0.589	0.317	0
GCNT2	0	0.156863	0.141	0.033	0
TMEM14C	0	0.335053	0.511	0.263	0
NEDD9	0	0.178889	0.255	0.12	0
TMEM170B	0	0.75784	0.514	0.025	0
ADTRP	0	-0.106708	0.006	0.063	0
HIVEP1	0	0.148727	0.22	0.113	0
PHACTR1	0	0.467658	0.345	0.071	0
TBC1D7	0	0.082923	0.102	0.042	0
CD83	0	1.34047	0.549	0.108	0
JARID2	0	0.489826	0.517	0.209	0
ATXN1	0	0.228273	0.318	0.143	0
FAM8A1	0	0.0876032	0.167	0.098	0
KIF13A	0	0.497863	0.364	0.021	0
TPMT	0	0.299359	0.305	0.088	0
KDM1B	0	0.559879	0.436	0.052	0
DEK	0	0.146714	0.819	0.716	0
RNF144B	0	0.937211	0.521	0.039	0
MBOAT1	0	0.103383	0.097	0.024	0
E2F3	0	0.264965	0.295	0.096	0
SOX4	0	0.675808	0.427	0.082	0
C6orf62	0	0.254383	0.576	0.389	0
RIPOR2	0	-0.531374	0.738	0.865	0
TRIM38	0	0.458713	0.671	0.398	0
HIST1H1C	0	-0.401286	0.33	0.483	0
HFE	0	0.0892352	0.066	0.007	0
HIST1H4C	0	-0.774987	0.256	0.547	0
HIST1H1E	0	-0.541738	0.455	0.58	0
HIST1H1D	0	-0.678059	0.338	0.569	0
BTN3A2	0	-0.544568	0.308	0.543	0
BTN2A2	0	0.107998	0.148	0.067	0
BTN2A1	0	0.104183	0.187	0.105	0
HCG11	0	0.094178	0.114	0.047	0
HIST1H2AG	0	-0.0929569	0.014	0.067	0
ZSCAN16-AS1	0	0.155599	0.301	0.172	0
TRIM27	0	0.167251	0.282	0.151	0
GABBR1	0	0.204152	0.206	0.061	0
PPP1R11	0	0.178907	0.308	0.165	0
TRIM26	0	0.148923	0.226	0.111	0
HLA-E	0	-0.465841	0.991	0.991	0
PPP1R10	0	0.138326	0.389	0.279	0
PPP1R18	0	0.309702	0.606	0.363	0
NRM	0	0.17153	0.158	0.036	0
TUBB	0	0.204961	0.512	0.333	0
FLOT1	0	0.250624	0.397	0.211	0
IER3	0	1.97312	0.705	0.089	0
HLA-B	0	0.180061	1	0.999	0
MICB	0	0.0876965	0.114	0.05	0
NFKBIL1	0	0.122847	0.156	0.066	0
TNF	0	1.09699	0.302	0.038	0
LTB	0	-2.51769	0.273	0.828	0
LST1	0	2.71883	0.997	0.313	0
NCR3	0	-0.409213	0.014	0.205	0
AIF1	0	2.9475	0.999	0.406	0
PRRC2A	0	0.166558	0.331	0.196	0
BAG6	0	0.230704	0.324	0.145	0
CSNK2B	0	0.233928	0.564	0.39	0
DDAH2	0	0.207034	0.288	0.124	0
CLIC1	0	0.629595	0.98	0.739	0
VARS	0	0.0822414	0.131	0.069	0
HSPA1A	0	0.562752	0.45	0.082	0
C6orf48	0	-0.561437	0.472	0.671	0
NEU1	0	0.293741	0.267	0.053	0
NELFE	0	0.177495	0.339	0.194	0
STK19	0	0.099744	0.146	0.07	0
ATF6B	0	0.134615	0.419	0.299	0
AGPAT1	0	0.0820082	0.174	0.1	0
PBX2	0	0.315022	0.395	0.161	0
GPSM3	0	0.188244	0.858	0.764	0
HLA-DRA	0	1.31327	0.991	0.475	0
HLA-DRB5	0	1.20442	0.785	0.233	0
HLA-DRB1	0	1.25649	0.959	0.411	0
HLA-DQA1	0	0.0886239	0.407	0.193	0
HLA-DQB1	0	0.816993	0.81	0.281	0
HLA-DOB	0	-0.125909	0.012	0.072	0
HLA-DMB	0	0.754117	0.684	0.187	0
HLA-DMA	0	0.774284	0.703	0.22	0
BRD2	0	0.129394	0.508	0.389	0
HLA-DPA1	0	0.981455	0.872	0.464	0
HLA-DPB1	0	0.492916	0.825	0.518	0
RPS18	0	-1.1082	1	1	0
RGL2	0	0.155367	0.192	0.078	0
PHF1	0	-0.186705	0.106	0.223	0
CUTA	0	-0.320556	0.453	0.593	0
LEMD2	0	0.0913403	0.162	0.092	0
SMIM29	0	0.102735	0.216	0.131	0
NUDT3	0	0.41498	0.481	0.191	0
RPS10	0	-1.04479	0.991	0.999	0
UHRF1BP1	0	0.0938478	0.099	0.032	0
TAF11	0	0.133198	0.291	0.178	0
ANKS1A	0	0.114716	0.123	0.041	0
RPL10A	0	-1.17339	0.994	0.999	0
FKBP5	0	0.229927	0.488	0.332	0
MAPK14	0	0.409315	0.433	0.146	0
MAPK13	0	-0.121903	0.026	0.105	0
KCTD20	0	0.349997	0.407	0.152	0
CDKN1A	0	0.967878	0.543	0.053	0
C6orf89	0	0.0972063	0.254	0.168	0
MTCH1	0	0.219078	0.48	0.318	0
FGD2	0	0.584058	0.476	0.08	0
CCDC167	0	-0.187425	0.102	0.205	0
ZFAND3	0	0.260791	0.319	0.119	0
TREM1	0	0.7057	0.437	0.011	0
TFEB	0	0.317274	0.33	0.087	0
CCND3	0	-0.446644	0.446	0.622	0
UBR2	0	0.162959	0.408	0.274	0
TBCC	0	-0.162279	0.148	0.248	0
CNPY3	0	0.885043	0.809	0.313	0
KLHDC3	0	0.100054	0.228	0.145	0
SRF	0	0.1183	0.134	0.048	0
YIPF3	0	0.276366	0.366	0.151	0
GTPBP2	0	0.111847	0.131	0.047	0
VEGFA	0	0.478546	0.297	0.016	0
MRPL14	0	0.126195	0.371	0.255	0
TMEM63B	0	0.0875795	0.085	0.023	0
HSP90AB1	0	-0.694901	0.789	0.926	0
SLC35B2	0	0.0878044	0.119	0.056	0
NFKBIE	0	0.394786	0.307	0.038	0
CDC5L	0	0.108699	0.395	0.29	0
SUPT3H	0	-0.120256	0.032	0.107	0
ENPP4	0	-0.0979842	0.032	0.089	0
PLA2G7	0	0.321631	0.212	0.005	0
TMEM14A	0	-0.0945893	0.005	0.068	0
FBXO9	0	0.17633	0.423	0.283	0
ELOVL5	0	0.226492	0.401	0.222	0
DST	0	0.292111	0.221	0.038	0
PTP4A1	0	0.298028	0.412	0.197	0
AL391807.1	0	0.121844	0.077	0.002	0
LMBRD1	0	0.166335	0.332	0.196	0
FAM135A	0	0.117589	0.111	0.03	0
OGFRL1	0	1.20402	0.782	0.138	0
CGAS	0	0.21485	0.224	0.072	0
EEF1A1	0	-0.44085	1	1	0
TMEM30A	0	0.403856	0.478	0.194	0
SENP6	0	0.129262	0.46	0.343	0
PHIP	0	0.240533	0.595	0.433	0
TENT5A	0	0.45112	0.378	0.086	0
IBTK	0	0.164189	0.304	0.175	0
CYB5R4	0	0.473209	0.504	0.169	0
SNX14	0	0.184083	0.295	0.148	0
SYNCRIP	0	0.193372	0.537	0.385	0
ZNF292	0	-0.266356	0.372	0.483	0
SLC35A1	0	0.256931	0.257	0.069	0
AKIRIN2	0	0.267796	0.382	0.169	0
PNRC1	0	0.457818	0.959	0.933	0
UBE2J1	0	0.517924	0.562	0.235	0
RRAGD	0	0.182386	0.149	0.021	0
MDN1	0	-0.126739	0.09	0.159	0
CASP8AP2	0	-0.189902	0.164	0.252	0
BACH2	0	-0.25105	0.009	0.15	0
MAP3K7	0	0.118913	0.206	0.113	0
PNISR	0	-0.615877	0.825	0.934	0
PREP	0	0.100089	0.131	0.057	0
SCML4	0	-0.344316	0.013	0.223	0
SEC63	0	0.183321	0.407	0.255	0
OSTM1	0	0.212179	0.309	0.144	0
SNX3	0	0.368206	0.771	0.52	0
FOXO3	0	0.453679	0.423	0.122	0
CD164	0	0.23102	0.671	0.49	0
MICAL1	0	0.221348	0.254	0.091	0
FIG4	0	0.19645	0.203	0.06	0
CDC40	0	0.169851	0.516	0.382	0
CDK19	0	0.243	0.259	0.082	0
GTF3C6	0	0.111494	0.407	0.294	0
FYN	0	-0.321095	0.512	0.592	0
MARCKS	0	2.31069	0.834	0.16	0
HDAC2	0	0.192226	0.32	0.166	0
DSE	0	0.440347	0.353	0.054	0
CALHM6	0	0.463258	0.37	0.082	0
NUS1	0	0.167099	0.248	0.118	0
CEP85L	0	0.123301	0.339	0.247	0
MAN1A1	0	0.0855674	0.232	0.14	0
SERINC1	0	0.30212	0.528	0.308	0
SMPDL3A	0	0.240756	0.163	0.004	0
RNF217	0	0.194824	0.138	0.008	0
HDDC2	0	-0.218995	0.165	0.285	0
NCOA7	0	-0.255042	0.208	0.324	0
HINT3	0	0.153783	0.169	0.058	0
TRMT11	0	-0.109549	0.05	0.121	0
CENPW	0	0.112758	0.102	0.02	0
RNF146	0	0.201912	0.217	0.069	0
ECHDC1	0	0.279438	0.449	0.239	0
THEMIS	0	-0.276333	0.014	0.173	0
ARHGAP18	0	0.102358	0.234	0.104	0
SAMD3	0	-0.762064	0.025	0.359	0
EPB41L2	0	0.106189	0.148	0.07	0
STX7	0	0.359422	0.546	0.23	0
VNN1	0	0.272309	0.16	0.004	0
VNN3	0	0.219445	0.112	0.002	0
VNN2	0	0.694363	0.429	0.058	0
SLC18B1	0	0.107579	0.12	0.045	0
RPS12	0	-1.14002	1	1	0
SGK1	0	1.32547	0.546	0.05	0
AHI1	0	-0.132503	0.053	0.123	0
MAP3K5	0	0.252841	0.284	0.098	0
IFNGR1	0	0.946039	0.746	0.196	0
TNFAIP3	0	1.33727	0.585	0.438	0
HEBP2	0	0.527415	0.655	0.36	0
CCDC28A	0	0.0984112	0.229	0.144	0
REPS1	0	0.0834708	0.144	0.08	0
HECA	0	0.110695	0.358	0.258	0
CITED2	0	0.229487	0.311	0.184	0
VTA1	0	0.169552	0.247	0.117	0
FUCA2	0	0.381316	0.328	0.049	0
PHACTR2	0	0.189679	0.425	0.249	0
PLAGL1	0	0.285154	0.237	0.038	0
SF3B5	0	0.161011	0.67	0.549	0
STX11	0	0.860577	0.592	0.057	0
RAB32	0	0.968962	0.715	0.053	0
SASH1	0	0.387517	0.233	0.007	0
GINM1	0	0.268129	0.352	0.148	0
PCMT1	0	0.273883	0.51	0.307	0
ARMT1	0	0.172822	0.201	0.074	0
CCDC170	0	0.229814	0.151	0.007	0
SYNE1	0	-0.743187	0.177	0.443	0
MTRF1L	0	0.149301	0.215	0.1	0
DYNLT1	0	0.290834	0.604	0.387	0
SYTL3	0	-0.321453	0.119	0.248	0
EZR	0	-0.411699	0.423	0.56	0
RSPH3	0	0.147632	0.124	0.024	0
SOD2	0	2.21923	0.814	0.261	0
WTAP	0	0.272596	0.541	0.407	0
IGF2R	0	0.111498	0.354	0.234	0
AGPAT4	0	0.0986461	0.126	0.054	0
CAHM	0	0.108104	0.093	0.018	0
QKI	0	1.05629	0.845	0.317	0
SFT2D1	0	0.344766	0.465	0.194	0
MPC1	0	0.268749	0.419	0.215	0
RNASET2	0	0.613505	0.852	0.576	0
CCR6	0	-0.123515	0.006	0.071	0
C6orf120	0	0.104816	0.143	0.066	0
FAM20C	0	0.200852	0.148	0.01	0
SUN1	0	0.132316	0.205	0.104	0
ADAP1	0	0.387992	0.356	0.068	0
COX19	0	0.127279	0.35	0.241	0
C7orf50	0	0.103389	0.304	0.203	0
ZFAND2A	0	0.0870718	0.196	0.123	0
INTS1	0	0.124665	0.207	0.113	0
MAFK	0	0.133085	0.145	0.051	0
MRM2	0	0.0890148	0.142	0.074	0
NUDT1	0	0.115949	0.305	0.196	0
SNX8	0	0.0882282	0.096	0.032	0
CHST12	0	-0.329506	0.096	0.254	0
LFNG	0	0.482949	0.464	0.142	0
BRAT1	0	0.1318	0.155	0.059	0
IQCE	0	0.131285	0.132	0.038	0
TTYH3	0	0.56335	0.433	0.026	0
GNA12	0	0.134432	0.161	0.06	0
CARD11	0	-0.225058	0.013	0.157	0
AP5Z1	0	0.148975	0.183	0.074	0
WIPI2	0	0.207084	0.409	0.245	0
TNRC18	0	0.430622	0.414	0.101	0
ACTB	0	1.12688	1	0.997	0
CCZ1	0	0.238606	0.374	0.191	0
AIMP2	0	0.114022	0.138	0.055	0
RAC1	0	1.09938	0.962	0.568	0
DAGLB	0	0.16908	0.155	0.035	0
KDELR2	0	0.223082	0.444	0.254	0
ZNF316	0	0.166649	0.181	0.062	0
CCZ1B	0	0.123401	0.198	0.103	0
MIOS	0	0.121916	0.16	0.07	0
GLCCI1	0	-0.197082	0.03	0.15	0
ARL4A	0	0.359818	0.368	0.129	0
AHR	0	0.757331	0.473	0.059	0
SNX13	0	0.27034	0.315	0.115	0
HDAC9	0	0.306359	0.28	0.063	0
SP4	0	-0.145864	0.052	0.14	0
CDCA7L	0	-0.169712	0.018	0.109	0
IL6	0	0.454251	0.081	0.009	0
TOMM7	0	-0.761343	0.964	0.99	0
FAM126A	0	0.146869	0.214	0.101	0
MPP6	0	-0.110895	0.018	0.084	0
NFE2L3	0	0.1428	0.119	0.023	0
SNX10	0	0.894808	0.692	0.144	0
SKAP2	0	0.919033	0.772	0.229	0
HOTAIRM1	0	0.490525	0.474	0.129	0
TAX1BP1	0	0.139853	0.741	0.631	0
JAZF1	0	0.31908	0.358	0.121	0
CREB5	0	0.826071	0.518	0.018	0
CPVL	0	1.73773	0.877	0.067	0
CHN2	0	0.264014	0.209	0.022	0
SCRN1	0	0.0963276	0.118	0.049	0
ZNRF2	0	0.127055	0.218	0.114	0
GARS	0	0.13368	0.242	0.135	0
AVL9	0	0.207179	0.234	0.083	0
KBTBD2	0	0.14023	0.227	0.116	0
SEPT7	0	-0.841171	0.724	0.895	0
AOAH	0	0.86584	0.711	0.17	0
ELMO1	0	0.121532	0.278	0.175	0
GPR141	0	0.0826564	0.076	0.018	0
STARD3NL	0	0.085562	0.225	0.133	0
TRGC2	0	-0.483814	0.022	0.18	0
TRGC1	0	-0.381463	0.015	0.154	0
TRG-AS1	0	-0.217261	0.084	0.186	0
VPS41	0	0.249227	0.324	0.136	0
MPLKIP	0	0.127165	0.347	0.232	0
PSMA2	0	0.112911	0.487	0.379	0
STK17A	0	-1.0746	0.128	0.642	0
BLVRA	0	0.806809	0.61	0.096	0
AC004951.1	0	0.13448	0.143	0.046	0
DBNL	0	0.30587	0.582	0.354	0
YKT6	0	0.115626	0.165	0.077	0
OGDH	0	0.232292	0.309	0.132	0
PPIA	0	-0.460993	0.923	0.961	0
PURB	0	0.317829	0.39	0.174	0
AC004854.2	0	0.0820913	0.068	0.012	0
MYO1G	0	0.622981	0.744	0.404	0
SNHG15	0	0.325623	0.414	0.227	0
TNS3	0	0.275005	0.211	0.018	0
HUS1	0	0.111239	0.197	0.111	0
UPP1	0	0.357903	0.517	0.268	0
IKZF1	0	-0.422962	0.549	0.726	0
NIPSNAP2	0	0.41394	0.472	0.179	0
CCT6A	0	0.139235	0.501	0.382	0
ZNF107	0	-0.149288	0.044	0.131	0
ZNF138	0	-0.121264	0.045	0.12	0
ZNF117	0	0.0908259	0.097	0.034	0
GUSB	0	0.324258	0.37	0.126	0
ASL	0	0.148855	0.178	0.067	0
RABGEF1	0	0.125662	0.137	0.047	0
AC027644.3	0	0.0889803	0.166	0.097	0
TMEM248	0	0.10679	0.319	0.221	0
AUTS2	0	-0.179738	0.016	0.119	0
BCL7B	0	0.123788	0.271	0.17	0
ABHD11	0	0.0922252	0.106	0.04	0
LIMK1	0	0.107612	0.136	0.056	0
EIF4H	0	0.215643	0.516	0.349	0
LAT2	0	0.537096	0.519	0.13	0
RFC2	0	0.0931552	0.139	0.069	0
GTF2I	0	0.279279	0.63	0.459	0
NCF1	0	1.50773	0.8	0.288	0
TRIM73	0	-0.15575	0.064	0.162	0
HIP1	0	0.178996	0.17	0.045	0
POR	0	0.303706	0.329	0.102	0
TMEM120A	0	0.226941	0.223	0.057	0
STYXL1	0	0.153518	0.169	0.057	0
MDH2	0	0.143254	0.486	0.362	0
HSPB1	0	-0.287291	0.143	0.301	0
YWHAG	0	0.407264	0.407	0.109	0
DTX2	0	0.130275	0.13	0.037	0
FGL2	0	2.41596	0.984	0.178	0
GSAP	0	0.226241	0.345	0.159	0
PTPN12	0	0.313452	0.529	0.232	0
RSBN1L	0	-0.190221	0.327	0.41	0
TMEM60	0	0.116424	0.147	0.06	0
PHTF2	0	0.107725	0.217	0.135	0
CD36	0	1.6634	0.801	0.057	0
SEMA3C	0	0.125327	0.086	0.005	0
HGF	0	0.253353	0.169	0.004	0
TMEM243	0	-0.235055	0.25	0.375	0
ABCB1	0	-0.141209	0.003	0.085	0
SLC25A40	0	0.209038	0.202	0.053	0
DBF4	0	-0.143495	0.104	0.179	0
STEAP4	0	0.602864	0.249	0.007	0
FZD1	0	0.159195	0.117	0.006	0
GATAD1	0	0.254349	0.378	0.186	0
FAM133B	0	0.205649	0.693	0.558	0
PDK4	0	0.318179	0.203	0.007	0
SLC25A13	0	0.187235	0.209	0.071	0
SEM1	0	0.240167	0.631	0.453	0
TECPR1	0	0.0936155	0.209	0.131	0
BRI3	0	2.00321	0.991	0.44	0
SMURF1	0	0.0839594	0.088	0.028	0
ARPC1A	0	0.214083	0.288	0.123	0
ARPC1B	0	0.871589	0.987	0.754	0
BUD31	0	0.189816	0.5	0.34	0
ATP5MF	0	0.315352	0.796	0.616	0
ZNF655	0	0.1578	0.416	0.286	0
LAMTOR4	0	0.674217	0.936	0.687	0
PILRA	0	1.37686	0.811	0.041	0
MEPCE	0	0.164763	0.212	0.086	0
TSC22D4	0	0.115342	0.439	0.329	0
SAP25	0	0.123333	0.192	0.1	0
LRCH4	0	0.271389	0.409	0.198	0
GNB2	0	0.690417	0.777	0.377	0
POP7	0	0.0984548	0.185	0.106	0
SLC12A9	0	0.35611	0.345	0.081	0
AP1S1	0	0.0991678	0.159	0.083	0
PLOD3	0	0.166731	0.18	0.058	0
ZNHIT1	0	0.247398	0.581	0.388	0
CUX1	0	0.721772	0.637	0.199	0
SH2B2	0	0.168837	0.146	0.026	0
ORAI2	0	0.115033	0.335	0.22	0
POLR2J	0	0.152293	0.512	0.386	0
RASA4	0	0.16223	0.192	0.079	0
ARMC10	0	0.16702	0.249	0.12	0
PSMC2	0	0.116161	0.252	0.158	0
KMT2E-AS1	0	0.161941	0.213	0.095	0
KMT2E	0	-0.332939	0.612	0.707	0
NAMPT	0	2.60939	0.926	0.21	0
AC007032.1	0	0.255776	0.179	0.007	0
CCDC71L	0	0.149584	0.187	0.097	0
PIK3CG	0	0.192616	0.22	0.085	0
[truncated: 3,744 more rows]

## Sheet: Wilcox.cd4t
	p_val	avg_log2FC	pct.1	pct.2	p_val_adj
HES4	0	-0.212218	0.015	0.086	0
ISG15	0	-0.354342	0.344	0.438	0
TNFRSF4	0	0.201072	0.131	0.03	0
AURKAIP1	0	-0.164843	0.422	0.522	0
NADK	0	-0.357355	0.064	0.281	0
GNB1	0	-0.337617	0.405	0.577	0
RER1	0	-0.162231	0.297	0.4	0
KCNAB2	0	-0.216645	0.193	0.329	0
RPL22	0	0.563488	1	0.999	0
TNFRSF25	0	0.390832	0.326	0.075	0
VAMP3	0	-0.261039	0.088	0.256	0
PARK7	0	-0.256093	0.658	0.75	0
ENO1	0	-0.379863	0.649	0.783	0
CTNNBIP1	0	-0.183393	0.047	0.173	0
RBP7	0	-0.607193	0.013	0.258	0
KIF1B	0	-0.154639	0.052	0.152	0
PGD	0	-0.502617	0.053	0.305	0
FBXO6	0	-0.157276	0.027	0.134	0
MAD2L2	0	-0.125072	0.083	0.167	0
AGTRAP	0	-0.660971	0.121	0.44	0
MTHFR	0	-0.20302	0.067	0.2	0
CLCN6	0	-0.0771642	0.013	0.065	0
KIAA2013	0	-0.202095	0.088	0.227	0
PLOD1	0	-0.133154	0.005	0.095	0
MFN2	0	-0.0986615	0.044	0.109	0
MIIP	0	-0.136889	0.08	0.174	0
TNFRSF1B	0	-1.11278	0.254	0.604	0
EFHD2	0	-1.37232	0.256	0.74	0
PLEKHM2	0	-0.129463	0.126	0.214	0
SPEN	0	-0.203859	0.291	0.41	0
SZRD1	0	-0.143335	0.193	0.289	0
PADI2	0	-0.138045	0.002	0.086	0
PADI4	0	-0.247207	0.024	0.145	0
RCC2	0	-0.230564	0.105	0.255	0
ARHGEF10L	0	-0.138109	0.003	0.095	0
UBR4	0	-0.19012	0.183	0.299	0
CDA	0	-0.549488	0.013	0.276	0
EIF4G3	0	-0.305133	0.09	0.273	0
CDC42	0	-0.264533	0.894	0.935	0
TCEA3	0	0.199302	0.151	0.031	0
MDS2	0	0.0922584	0.071	0.013	0
RPL11	0	0.606951	1	1	0
ELOA	0	-0.134108	0.106	0.197	0
FUCA1	0	-0.208578	0.032	0.164	0
NIPAL3	0	0.149949	0.208	0.109	0
RCAN3	0	0.840516	0.68	0.205	0
AL445686.2	0	0.112025	0.102	0.028	0
CLIC4	0	-0.205528	0.006	0.13	0
RUNX3	0	-0.360735	0.335	0.43	0
TMEM50A	0	-0.299374	0.448	0.591	0
LDLRAP1	0	0.261521	0.319	0.137	0
MAN1C1	0	0.0779191	0.098	0.046	0
SH3BGRL3	0	-0.882797	0.953	0.986	0
UBXN11	0	-0.200937	0.095	0.223	0
CD52	0	0.180704	0.996	0.938	0
RPS6KA1	0	-0.236527	0.15	0.304	0
ARID1A	0	-0.216738	0.317	0.442	0
WASF2	0	-0.2372	0.59	0.686	0
FGR	0	-1.041	0.049	0.528	0
IFI6	0	-0.489374	0.244	0.376	0
STX12	0	-0.249127	0.11	0.27	0
THEMIS2	0	-0.673272	0.097	0.434	0
PTAFR	0	-0.452001	0.009	0.229	0
SNHG12	0	0.116999	0.196	0.12	0
AL360012.1	0	-0.129191	0.009	0.093	0
EPB41	0	0.342556	0.656	0.471	0
LAPTM5	0	-0.684771	0.825	0.913	0
PTP4A2	0	-0.615835	0.737	0.874	0
LCK	0	0.44616	0.665	0.319	0
RNF19B	0	-0.380142	0.047	0.205	0
AK2	0	-0.131895	0.12	0.213	0
PHC2	0	-0.175842	0.083	0.2	0
ZMYM6	0	-0.124045	0.052	0.135	0
KIAA0319L	0	-0.151104	0.125	0.217	0
PSMB2	0	-0.196806	0.244	0.376	0
AGO4	0	-0.274065	0.072	0.245	0
AGO1	0	-0.169015	0.084	0.194	0
EVA1B	0	-0.138198	0.04	0.129	0
STK40	0	-0.184476	0.059	0.181	0
LSM10	0	-0.228092	0.207	0.357	0
CSF3R	0	-1.21803	0.046	0.404	0
ZC3H12A	0	-0.185828	0.054	0.148	0
MTF1	0	-0.224548	0.057	0.19	0
FHL3	0	-0.19555	0.02	0.15	0
UTP11	0	-0.107432	0.07	0.143	0
RRAGC	0	-0.121007	0.101	0.184	0
MYCL	0	-0.148198	0.003	0.099	0
MFSD2A	0	-0.115893	0.003	0.066	0
CAP1	0	-0.576407	0.581	0.781	0
PPT1	0	-0.488207	0.172	0.397	0
ZMPSTE24	0	-0.104055	0.062	0.135	0
SMAP2	0	-0.394518	0.685	0.787	0
HIVEP3	0	-0.111722	0.057	0.127	0
YBX1	0	-0.307428	0.953	0.974	0
ELOVL1	0	-0.159827	0.085	0.196	0
ATP6V0B	0	-0.812312	0.302	0.634	0
RPS8	0	0.640297	1	1	0
AKR1A1	0	-0.203374	0.184	0.318	0
UQCRH	0	-0.207165	0.771	0.834	0
MKNK1	0	-0.134507	0.078	0.17	0
CMPK1	0	0.184653	0.566	0.447	0
SPATA6	0	-0.114637	0.023	0.097	0
RNF11	0	-0.152385	0.108	0.192	0
EPS15	0	-0.211127	0.247	0.38	0
NRDC	0	-0.217254	0.298	0.426	0
TUT4	0	0.232992	0.554	0.396	0
SHISAL2A	0	0.119657	0.146	0.064	0
SCP2	0	-0.254882	0.364	0.499	0
HOOK1	0	0.0882142	0.079	0.024	0
PATJ	0	0.177875	0.17	0.054	0
LEPROT	0	-0.345046	0.178	0.364	0
WLS	0	-0.112946	0.002	0.072	0
ZRANB2	0	0.172622	0.699	0.597	0
AK5	0	0.137989	0.145	0.053	0
NEXN	0	-0.119338	0.013	0.06	0
AC103591.3	0	-0.484864	0.095	0.265	0
IFI44L	0	-0.328263	0.136	0.23	0
IFI44	0	-0.203113	0.111	0.205	0
GNG5	0	-0.558977	0.525	0.735	0
CTBS	0	-0.216595	0.158	0.291	0
BCL10	0	-0.148855	0.111	0.213	0
ODF2L	0	0.287434	0.434	0.258	0
SH3GLB1	0	-0.359501	0.301	0.502	0
LMO4	0	-0.373772	0.116	0.343	0
PKN2	0	-0.210353	0.304	0.418	0
EVI5	0	-0.33093	0.014	0.216	0
RPL5	0	0.646879	1	0.999	0
TMED5	0	-0.276639	0.166	0.338	0
DPYD	0	-0.442687	0.193	0.388	0
CDC14A	0	0.324632	0.349	0.161	0
S1PR1	0	0.187536	0.218	0.089	0
VAV3	0	-0.345818	0.047	0.258	0
SLC25A24	0	-0.234598	0.108	0.257	0
FAM102B	0	-0.132132	0.032	0.121	0
TAF13	0	-0.122296	0.043	0.126	0
TMEM167B	0	-0.187372	0.146	0.269	0
SORT1	0	-0.255601	0.005	0.165	0
GNAI3	0	-0.233063	0.25	0.393	0
AMPD2	0	-0.233891	0.063	0.211	0
AHCYL1	0	-0.208331	0.152	0.287	0
LAMTOR5	0	-0.304007	0.343	0.518	0
AL365361.1	0	0.114435	0.161	0.083	0
CD53	0	-0.394295	0.571	0.74	0
DRAM2	0	-0.210524	0.16	0.296	0
CEPT1	0	-0.127201	0.108	0.193	0
ATP5PB	0	-0.210112	0.466	0.574	0
C1orf162	0	-0.758796	0.333	0.61	0
CAPZA1	0	-0.438364	0.453	0.664	0
RHOC	0	-0.412797	0.089	0.256	0
RSBN1	0	0.153338	0.371	0.271	0
PTPN22	0	-0.208404	0.15	0.261	0
NRAS	0	-0.137049	0.071	0.167	0
CD58	0	-0.215687	0.072	0.215	0
CD2	0	0.607606	0.809	0.373	0
CD101	0	-0.106978	0.005	0.075	0
GDAP2	0	-0.132242	0.056	0.145	0
NOTCH2	0	-0.455789	0.079	0.336	0
NBPF26	0	-0.100397	0.03	0.098	0
LINC00623	0	0.126559	0.325	0.228	0
FCGR1B	0	-0.123822	0.002	0.081	0
SRGAP2C	0	-0.165456	0.096	0.202	0
SRGAP2B	0	-0.233901	0.045	0.19	0
AC245014.3	0	-0.507318	0.064	0.268	0
CD160	0	-0.215743	0.01	0.087	0
TXNIP	0	0.131671	0.998	0.98	0
NBPF10	0	-0.114763	0.014	0.091	0
NOTCH2NL	0	-0.13347	0.026	0.116	0
NBPF14	0	-0.334951	0.06	0.265	0
NBPF19	0	-0.235717	0.247	0.363	0
FCGR1A	0	-0.278345	0.004	0.165	0
HIST2H2BE	0	-0.107566	0.036	0.095	0
HIST2H2AC	0	-0.252625	0.286	0.419	0
MTMR11	0	-0.207334	0.005	0.135	0
PLEKHO1	0	-0.660158	0.259	0.515	0
ADAMTSL4	0	-0.172943	0.005	0.118	0
MCL1	0	-0.779366	0.541	0.689	0
CTSS	0	-2.9261	0.554	0.845	0
ARNT	0	-0.123917	0.061	0.145	0
CERS2	0	-0.136102	0.156	0.245	0
TNFAIP8L2	0	-0.158694	0.062	0.168	0
SCNM1	0	-0.155087	0.164	0.268	0
RFX5	0	-0.0943171	0.046	0.111	0
SNX27	0	-0.296775	0.104	0.283	0
THEM4	0	0.292729	0.291	0.1	0
S100A10	0	-0.649264	0.855	0.891	0
S100A11	0	-1.45122	0.69	0.806	0
S100A9	0	-4.36054	0.612	0.83	0
S100A12	0	-1.85854	0.069	0.398	0
S100A8	0	-3.97507	0.428	0.705	0
S100A6	0	-1.4575	0.968	0.97	0
S100A4	0	-1.1436	0.911	0.957	0
SLC27A3	0	-0.222944	0.022	0.171	0
DENND4B	0	-0.152095	0.116	0.219	0
SLC39A1	0	-0.118351	0.056	0.138	0
RAB13	0	-0.108334	0.003	0.07	0
RPS27	0	0.760154	1	1	0
TPM3	0	-0.648434	0.838	0.941	0
C1orf43	0	-0.170069	0.203	0.315	0
ATP8B2	0	0.242222	0.251	0.091	0
ADAR	0	-0.211167	0.485	0.579	0
PBXIP1	0	0.473174	0.528	0.248	0
ZBTB7B	0	-0.177669	0.087	0.204	0
ADAM15	0	-0.196101	0.025	0.154	0
MTX1	0	-0.11647	0.096	0.177	0
YY1AP1	0	-0.128986	0.098	0.186	0
SYT11	0	-0.104302	0.044	0.111	0
RIT1	0	-0.245171	0.086	0.239	0
ARHGEF2	0	-0.245201	0.127	0.284	0
LAMTOR2	0	-0.319229	0.238	0.427	0
SEMA4A	0	-0.328115	0.008	0.208	0
GLMP	0	-0.121863	0.038	0.121	0
MEF2D	0	-0.181343	0.081	0.203	0
HDGF	0	-0.255553	0.237	0.381	0
ARHGEF11	0	-0.10311	0.026	0.096	0
ETV3	0	-0.121306	0.064	0.141	0
FCRL3	0	-0.193362	0.024	0.113	0
FCRL1	0	-0.145495	0.003	0.064	0
CD1D	0	-0.334974	0.007	0.208	0
CD1C	0	-0.170532	0.003	0.065	0
MNDA	0	-2.26458	0.098	0.532	0
IFI16	0	-0.459743	0.509	0.697	0
AIM2	0	-0.122138	0.018	0.073	0
DUSP23	0	-0.172121	0.1	0.217	0
FCRL6	0	-0.205822	0.017	0.113	0
TAGLN2	0	-0.468249	0.63	0.72	0
PEA15	0	-0.261867	0.039	0.201	0
COPA	0	-0.281788	0.213	0.38	0
NCSTN	0	-0.197904	0.059	0.193	0
SLAMF1	0	0.121006	0.112	0.034	0
CD48	0	0.26428	0.976	0.945	0
SLAMF7	0	-0.325088	0.024	0.183	0
LY9	0	0.159703	0.241	0.123	0
CD244	0	-0.201282	0.013	0.144	0
F11R	0	-0.104296	0.027	0.093	0
TSTD1	0	0.317822	0.611	0.366	0
ARHGAP30	0	-0.218759	0.518	0.619	0
FCER1G	0	-2.22592	0.103	0.649	0
FCGR2A	0	-0.705196	0.019	0.337	0
HSPA6	0	-0.121702	0.003	0.08	0
FCGR3A	0	-1.40408	0.04	0.312	0
FCGR2B	0	-0.15734	0.003	0.091	0
SH2D1B	0	-0.150201	0.003	0.077	0
CD247	0	-0.127745	0.597	0.339	0
CREG1	0	-0.40592	0.048	0.27	0
RCSD1	0	-0.280472	0.417	0.556	0
MPZL1	0	-0.106157	0.019	0.09	0
SFT2D2	0	-0.238644	0.18	0.325	0
XCL2	0	-0.251036	0.01	0.095	0
F5	0	-0.107673	0.034	0.093	0
RC3H1	0	-0.167759	0.185	0.295	0
RABGAP1L	0	-0.283279	0.221	0.364	0
COP1	0	-0.138307	0.096	0.191	0
RALGPS2	0	-0.552348	0.092	0.184	0
TOR3A	0	-0.149344	0.067	0.17	0
SOAT1	0	-0.191763	0.089	0.211	0
TOR1AIP1	0	-0.129794	0.15	0.241	0
QSOX1	0	-0.222545	0.035	0.175	0
STX6	0	-0.129604	0.075	0.163	0
MR1	0	-0.131213	0.087	0.175	0
IER5	0	-0.685305	0.129	0.434	0
GLUL	0	-0.72552	0.123	0.395	0
NPL	0	-0.225373	0.017	0.16	0
NCF2	0	-1.22144	0.052	0.45	0
ARPC5	0	-0.669367	0.729	0.873	0
C1orf21	0	-0.286699	0.029	0.159	0
FAM129A	0	-0.193741	0.147	0.267	0
IVNS1ABP	0	-0.298109	0.184	0.31	0
PTGS2	0	-0.607124	0.014	0.148	0
RGS18	0	-0.732077	0.019	0.26	0
RGS2	0	-1.21028	0.121	0.448	0
PTPRC	0	-0.308531	0.993	0.99	0
MIR181A1HG	0	-0.098155	0.027	0.09	0
ZNF281	0	-0.209313	0.158	0.27	0
TIMM17A	0	-0.127631	0.096	0.185	0
RNPEP	0	-0.278361	0.056	0.237	0
ARL8A	0	-0.226051	0.121	0.272	0
ADIPOR1	0	-0.230156	0.114	0.256	0
BTG2	0	-0.428612	0.591	0.661	0
PPP1R15B	0	-0.239853	0.12	0.255	0
NUAK2	0	-0.0926191	0.041	0.102	0
SRGAP2	0	-0.230178	0.031	0.181	0
MAPKAPK2	0	-0.187346	0.13	0.243	0
FCMR	0	0.248029	0.436	0.241	0
CD55	0	-0.466032	0.347	0.528	0
CR1	0	-0.200093	0.039	0.159	0
CD46	0	-0.23452	0.408	0.52	0
G0S2	0	-2.48426	0.153	0.381	0
TRAF3IP3	0	0.403434	0.837	0.647	0
SLC30A1	0	-0.144272	0.015	0.111	0
LPGAT1	0	-0.418368	0.153	0.4	0
PPP2R5A	0	-0.215464	0.167	0.302	0
ATF3	0	-0.18874	0.005	0.111	0
BATF3	0	-0.184416	0.007	0.105	0
TATDN3	0	-0.102165	0.055	0.125	0
RPS6KC1	0	-0.107932	0.049	0.124	0
MARC1	0	-0.138758	0.002	0.083	0
HLX	0	-0.108051	0.002	0.068	0
BROX	0	-0.181207	0.171	0.29	0
TLR5	0	-0.165419	0.014	0.117	0
CAPN2	0	-0.3288	0.291	0.469	0
WDR26	0	-0.234751	0.171	0.316	0
LBR	0	-0.235664	0.358	0.477	0
TMEM63A	0	0.170767	0.257	0.146	0
H3F3A	0	-0.97437	0.988	0.997	0
ACBD3	0	-0.192702	0.182	0.306	0
ITPKB	0	0.183171	0.287	0.17	0
ARF1	0	-0.397697	0.518	0.69	0
GUK1	0	-0.21362	0.631	0.722	0
RHOU	0	-0.164131	0.019	0.117	0
GALNT2	0	-0.152147	0.056	0.16	0
AL445524.1	0	-0.0994295	0.015	0.076	0
IRF2BP2	0	-0.420934	0.373	0.514	0
TOMM20	0	0.205721	0.797	0.72	0
LYST	0	-0.998109	0.144	0.574	0
NID1	0	-0.10228	0.001	0.066	0
CHRM3-AS2	0	0.3237	0.239	0.042	0
KMO	0	-0.0927026	0.003	0.063	0
OPN3	0	-0.135386	0.024	0.113	0
CHML	0	-0.140591	0.061	0.145	0
CEP170	0	-0.206824	0.105	0.235	0
HNRNPU	0	-0.277863	0.851	0.909	0
CNST	0	0.102201	0.245	0.161	0
SCCPDH	0	-0.126218	0.027	0.111	0
ZNF124	0	-0.105283	0.041	0.112	0
NLRP3	0	-0.89952	0.03	0.282	0
SH3YL1	0	0.376801	0.371	0.147	0
RPS7	0	0.464273	1	1	0
CMPK2	0	-0.0937217	0.019	0.074	0
ID2	0	-0.957395	0.391	0.705	0
KIDINS220	0	-0.194613	0.225	0.344	0
ADAM17	0	-0.259228	0.113	0.272	0
AC104794.2	0	-0.0938014	0.011	0.073	0
KLF11	0	-0.219174	0.028	0.171	0
PDIA6	0	-0.248686	0.346	0.471	0
PQLC3	0	-0.187216	0.123	0.248	0
ROCK2	0	-0.136975	0.137	0.223	0
TRIB2	0	0.161495	0.179	0.076	0
FAM49A	0	-0.544997	0.016	0.308	0
LAPTM4A	0	-0.431806	0.233	0.47	0
RHOB	0	-0.539939	0.032	0.256	0
HS1BP3	0	-0.10024	0.04	0.109	0
ATAD2B	0	-0.161971	0.161	0.265	0
TP53I3	0	-0.107486	0.003	0.074	0
ITSN2	0	-0.275734	0.364	0.516	0
NCOA1	0	-0.268051	0.188	0.345	0
PTRHD1	0	-0.166662	0.188	0.298	0
RAB10	0	-0.429969	0.18	0.406	0
HADHA	0	-0.24337	0.473	0.594	0
HADHB	0	-0.218462	0.19	0.33	0
SLC35F6	0	-0.141992	0.044	0.143	0
SNX17	0	-0.185829	0.257	0.378	0
FOSL2	0	-0.444994	0.088	0.336	0
PPP1CB	0	-0.18338	0.461	0.553	0
YPEL5	0	-0.20182	0.325	0.432	0
LBH	0	0.331143	0.57	0.323	0
SPAST	0	-0.120308	0.095	0.176	0
NLRC4	0	-0.125026	0.002	0.085	0
FEZ2	0	-0.234172	0.075	0.228	0
PRKD3	0	-0.143494	0.13	0.224	0
QPCT	0	-0.243583	0.004	0.146	0
CDC42EP3	0	-0.462385	0.163	0.379	0
CYP1B1	0	-0.513569	0.009	0.195	0
DHX57	0	-0.18586	0.055	0.171	0
SLC8A1	0	-0.45671	0.007	0.255	0
EML4	0	0.301639	0.556	0.381	0
ZFP36L2	0	0.370528	0.955	0.884	0
PRKCE	0	-0.0769348	0.019	0.07	0
RHOQ	0	-0.610978	0.064	0.396	0
TTC7A	0	-0.259897	0.055	0.219	0
CALM2	0	-0.740472	0.808	0.908	0
FBXO11	0	-0.135388	0.181	0.273	0
PSME4	0	-0.145949	0.133	0.228	0
SPTBN1	0	0.23322	0.385	0.228	0
RTN4	0	-0.509209	0.401	0.622	0
RPS27A	0	0.725378	1	1	0
CCDC88A	0	-0.865971	0.089	0.421	0
CFAP36	0	0.24818	0.245	0.097	0
VRK2	0	-0.125226	0.049	0.132	0
BCL11A	0	-0.463832	0.013	0.217	0
REL	0	-1.00826	0.283	0.684	0
PELI1	0	-0.358106	0.108	0.251	0
AC012368.1	0	-0.0960302	0.039	0.1	0
AFTPH	0	-0.218404	0.168	0.307	0
SERTAD2	0	-0.222053	0.093	0.236	0
RAB1A	0	-0.218164	0.156	0.295	0
ACTR2	0	-0.71808	0.678	0.864	0
PPP3R1	0	-0.151442	0.135	0.234	0
PLEK	0	-1.86111	0.155	0.717	0
AAK1	0	0.473826	0.798	0.528	0
ANXA4	0	-0.314604	0.062	0.263	0
MXD1	0	-0.687785	0.074	0.347	0
PCBP1	0	-0.382365	0.735	0.841	0
NAGK	0	-0.524128	0.115	0.38	0
DYSF	0	-0.150053	0.003	0.093	0
SFXN5	0	-0.137873	0.016	0.106	0
TET3	0	-0.212496	0.038	0.175	0
BOLA3	0	0.135884	0.221	0.132	0
MOB1A	0	-0.576136	0.404	0.665	0
MTHFD2	0	-0.175581	0.07	0.183	0
AUP1	0	-0.178331	0.195	0.316	0
DOK1	0	-0.129398	0.033	0.122	0
HK2	0	-0.161256	0.013	0.117	0
POLE4	0	-0.1999	0.298	0.407	0
TRABD2A	0	0.568659	0.443	0.106	0
TGOLN2	0	-0.278508	0.566	0.683	0
CAPG	0	-0.578907	0.08	0.358	0
MAT2A	0	-0.207818	0.175	0.287	0
VAMP8	0	-0.485851	0.597	0.758	0
RNF181	0	-0.245995	0.252	0.405	0
GNLY	0	-2.51452	0.281	0.416	0
ST3GAL5	0	-0.177588	0.12	0.23	0
RMND5A	0	-0.136367	0.091	0.184	0
CD8A	0	-0.608679	0.025	0.227	0
CD8B	0	-0.599551	0.028	0.2	0
CYTOR	0	-0.251305	0.128	0.287	0
AC133644.2	0	0.135444	0.08	0.011	0
MAL	0	0.895292	0.571	0.088	0
DUSP2	0	-0.717169	0.333	0.495	0
STARD7	0	-0.212952	0.156	0.298	0
TMEM127	0	-0.246018	0.057	0.219	0
COX5B	0	-0.301688	0.749	0.839	0
TMEM131	0	-0.208835	0.12	0.256	0
MGAT4A	0	0.411541	0.575	0.313	0
AFF3	0	-0.214041	0.046	0.118	0
RPL31	0	0.590503	1	0.993	0
TBC1D8	0	-0.109864	0.002	0.074	0
RNF149	0	-0.376295	0.266	0.43	0
NCK2	0	0.29772	0.461	0.236	0
GCC2	0	0.376667	0.722	0.54	0
MIR4435-2HG	0	-0.244169	0.053	0.203	0
BCL2L11	0	-0.134851	0.067	0.156	0
TTL	0	-0.117331	0.057	0.135	0
SLC20A1	0	-0.246378	0.117	0.257	0
IL1B	0	-2.7871	0.192	0.392	0
IL1RN	0	-0.512895	0.01	0.156	0
ACTR3	0	-0.39469	0.631	0.778	0
DDX18	0	0.169976	0.664	0.574	0
MARCO	0	-0.222954	0.004	0.12	0
DBI	0	-0.493255	0.539	0.74	0
RALB	0	-0.282356	0.062	0.245	0
GYPC	0	0.395268	0.688	0.461	0
BIN1	0	0.229759	0.518	0.334	0
MAP3K2	0	-0.389952	0.242	0.445	0
UGGT1	0	-0.128533	0.109	0.195	0
MZT2B	0	0.349146	0.831	0.687	0
PTPN18	0	-0.445318	0.179	0.418	0
PLEKHB2	0	-0.276638	0.147	0.318	0
MZT2A	0	0.382745	0.553	0.32	0
CXCR4	0	0.138682	0.833	0.639	0
HNMT	0	-0.44506	0.011	0.251	0
SPOPL	0	-0.276808	0.035	0.213	0
KYNU	0	-0.410209	0.008	0.241	0
ARHGAP15	0	0.365073	0.548	0.337	0
ZEB2	0	-1.7536	0.1	0.703	0
ZEB2-AS1	0	-0.1791	0.004	0.111	0
KIF5C	0	0.0856833	0.072	0.021	0
NMI	0	-0.225803	0.226	0.36	0
ARL5A	0	-0.148357	0.116	0.217	0
STAM2	0	-0.108311	0.051	0.125	0
PRPF40A	0	-0.231642	0.448	0.575	0
NR4A2	0	-0.34875	0.099	0.25	0
GPD2	0	-0.0880474	0.019	0.077	0
CYTIP	0	0.201272	0.662	0.54	0
BAZ2B	0	-0.444919	0.133	0.369	0
CD302	0	-0.727765	0.025	0.353	0
TANK	0	-0.220158	0.215	0.349	0
DPP4	0	0.227742	0.172	0.035	0
IFIH1	0	-0.126941	0.077	0.159	0
GCA	0	-0.719594	0.078	0.383	0
COBLL1	0	-0.177753	0.003	0.072	0
GALNT3	0	-0.141037	0.014	0.104	0
CERS6	0	-0.122114	0.084	0.164	0
CYBRD1	0	-0.135098	0.003	0.09	0
ITGA6	0	0.390379	0.328	0.091	0
MAP3K20	0	-0.273787	0.014	0.179	0
SP3	0	-0.207704	0.231	0.357	0
WIPF1	0	-0.222299	0.499	0.587	0
NFE2L2	0	-0.227531	0.302	0.416	0
AGPS	0	-0.129355	0.083	0.172	0
SESTD1	0	-0.254377	0.02	0.181	0
UBE2E3	0	-0.172226	0.17	0.277	0
ITGA4	0	-0.162154	0.474	0.593	0
SSFA2	0	-0.244457	0.056	0.212	0
DNAJC10	0	-0.277091	0.148	0.312	0
AC096667.1	0	-0.302913	0.007	0.192	0
NABP1	0	-0.348486	0.134	0.279	0
AC013264.1	0	0.180206	0.14	0.034	0
SF3B1	0	-0.190738	0.644	0.725	0
HSPE1	0	0.148427	0.559	0.453	0
PLCL1	0	0.162423	0.124	0.026	0
BZW1	0	-0.319272	0.455	0.613	0
CFLAR	0	-0.462088	0.519	0.67	0
BMPR2	0	-0.123279	0.068	0.149	0
CD28	0	0.373622	0.284	0.049	0
CTLA4	0	0.115027	0.073	0.009	0
ICOS	0	0.169413	0.126	0.018	0
EEF1B2	0	0.688413	0.999	0.976	0
KLF7	0	-0.156615	0.112	0.206	0
IDH1	0	-0.161082	0.026	0.133	0
PIKFYVE	0	-0.141644	0.106	0.2	0
RPL37A	0	0.398886	1	1	0
ARPC2	0	-0.715446	0.887	0.967	0
GPBAR1	0	-0.313171	0.006	0.184	0
AAMP	0	-0.131301	0.129	0.221	0
SLC11A1	0	-0.957939	0.037	0.376	0
CTDSP1	0	-0.242347	0.284	0.415	0
TTLL4	0	-0.103763	0.018	0.086	0
CYP27A1	0	-0.159343	0.003	0.093	0
EPHA4	0	0.0901696	0.088	0.031	0
WDFY1	0	-0.189889	0.083	0.209	0
AGFG1	0	-0.298771	0.153	0.318	0
PID1	0	-0.317195	0.008	0.172	0
TRIP12	0	-0.252061	0.28	0.425	0
SP110	0	-0.235824	0.485	0.576	0
PSMD1	0	-0.134957	0.17	0.263	0
EIF4E2	0	-0.271223	0.177	0.347	0
INPP5D	0	-0.294845	0.22	0.395	0
DGKD	0	-0.189318	0.212	0.317	0
ARL4C	0	0.0232121	0.86	0.63	0
LRRFIP1	0	-0.624365	0.699	0.849	0
RNPEPL1	0	-0.173709	0.32	0.423	0
GPR35	0	-0.168598	0.009	0.112	0
MTERF4	0	0.169588	0.337	0.233	0
PASK	0	0.237735	0.185	0.074	0
HDLBP	0	-0.219093	0.198	0.332	0
SEPT2	0	-0.260689	0.374	0.515	0
SUMF1	0	-0.0979708	0.031	0.098	0
ITPR1	0	-0.129923	0.076	0.157	0
BHLHE40	0	-0.228634	0.103	0.237	0
ARL8B	0	-0.223118	0.112	0.253	0
MTMR14	0	-0.236295	0.121	0.276	0
CAMK1	0	-0.306542	0.012	0.189	0
ARPC4	0	-0.453922	0.439	0.651	0
EMC3	0	-0.190643	0.18	0.296	0
BRK1	0	-0.307401	0.544	0.684	0
VHL	0	-0.129977	0.139	0.228	0
SEC13	0	-0.132476	0.117	0.209	0
ATG7	0	-0.199791	0.047	0.177	0
RAF1	0	-0.161716	0.161	0.265	0
RPL32	0	0.724704	1	1	0
IQSEC1	0	-0.288656	0.179	0.35	0
SLC6A6	0	-0.273395	0.067	0.239	0
EAF1	0	-0.15436	0.055	0.149	0
DPH3	0	-0.130607	0.091	0.182	0
OXNAD1	0	0.553672	0.509	0.163	0
RFTN1	0	-0.128927	0.105	0.185	0
TBC1D5	0	-0.186926	0.133	0.254	0
SATB1	0	0.481076	0.546	0.296	0
UBE2E2	0	-0.199681	0.026	0.16	0
RPL15	0	0.28666	1	1	0
EOMES	0	-0.105209	0.023	0.079	0
CMC1	0	-0.545224	0.157	0.275	0
AZI2	0	-0.207999	0.117	0.242	0
CMTM8	0	0.149058	0.113	0.018	0
CMTM6	0	-0.498166	0.301	0.547	0
DYNC1LI1	0	-0.240207	0.175	0.327	0
GLB1	0	-0.213562	0.039	0.181	0
CRTAP	0	-0.392054	0.138	0.339	0
CLASP2	0	-0.109692	0.077	0.15	0
PDCD6IP	0	-0.27203	0.242	0.405	0
LRRFIP2	0	-0.199641	0.113	0.242	0
ACAA1	0	-0.23755	0.223	0.363	0
MYD88	0	-0.44638	0.11	0.358	0
OXSR1	0	-0.157624	0.126	0.224	0
CSRNP1	0	-0.189346	0.077	0.193	0
CX3CR1	0	-0.683114	0.034	0.322	0
RPSA	0	0.791013	1	0.99	0
EIF1B	0	-0.287009	0.358	0.482	0
RPL14	0	0.687801	1	1	0
CTNNB1	0	-0.333971	0.23	0.4	0
TRAK1	0	-0.167043	0.038	0.152	0
ABHD5	0	-0.263036	0.053	0.207	0
ZDHHC3	0	-0.137037	0.09	0.184	0
LIMD1	0	-0.1123	0.035	0.11	0
CCR1	0	-0.358678	0.006	0.196	0
CCR2	0	-0.178079	0.024	0.128	0
CCDC12	0	-0.216415	0.343	0.469	0
NBEAL2	0	-0.237896	0.09	0.244	0
KLHL18	0	-0.129692	0.043	0.13	0
TMA7	0	0.145829	0.965	0.946	0
PFKFB4	0	-0.0887031	0.005	0.063	0
UQCRC1	0	-0.279553	0.154	0.333	0
USP4	0	-0.170635	0.137	0.247	0
RHOA	0	-0.749399	0.674	0.864	0
GNAI2	0	-0.881323	0.688	0.869	0
RASSF1	0	-0.207359	0.127	0.255	0
CYB561D2	0	-0.150464	0.117	0.22	0
CYB561D2.1	0	0.0626627	0.068	0.025	0
MAPKAPK3	0	-0.325278	0.105	0.297	0
RPL29	0	0.432051	1	1	0
TWF2	0	-0.238373	0.249	0.397	0
PPM1M	0	-0.125136	0.113	0.198	0
STAB1	0	-0.199737	0.007	0.133	0
NEK4	0	-0.0959027	0.047	0.112	0
PRKCD	0	-0.369439	0.037	0.265	0
TKT	0	-1.43651	0.425	0.689	0
CACNA2D3	0	-0.119398	0.002	0.077	0
CCDC66	0	0.241417	0.432	0.287	0
APPL1	0	-0.215299	0.26	0.389	0
ARF4	0	-0.162509	0.182	0.287	0
PXK	0	-0.236328	0.072	0.225	0
FHIT	0	0.408964	0.276	0.063	0
LRIG1	0	0.0793562	0.078	0.025	0
UBA3	0	-0.128814	0.126	0.213	0
FOXP1	0	0.54021	0.798	0.574	0
PROK2	0	-0.0793683	0.017	0.066	0
LINC00877	0	-0.128452	0.003	0.086	0
RYBP	0	-0.189548	0.141	0.251	0
CHMP2B	0	-0.153057	0.191	0.296	0
MTRNR2L12	0	-0.300498	0.144	0.247	0
CRYBG3	0	-0.14884	0.047	0.141	0
ST3GAL6	0	-0.112882	0.002	0.076	0
RPL24	0	0.58047	1	0.999	0
NFKBIZ	0	-1.13545	0.39	0.516	0
ALCAM	0	-0.134042	0.023	0.104	0
LINC01215	0	0.0871508	0.128	0.067	0
TRAT1	0	0.722822	0.5	0.083	0
CD96	0	0.243133	0.412	0.224	0
GCSAM	0	0.0737292	0.076	0.027	0
ATG3	0	-0.437018	0.21	0.427	0
NAA50	0	-0.168774	0.138	0.253	0
ATP6V1A	0	-0.34903	0.061	0.271	0
ARHGAP31	0	-0.0978241	0.011	0.077	0
ADPRH	0	-0.094657	0.003	0.067	0
COX17	0	-0.172739	0.299	0.402	0
HCLS1	0	-0.407877	0.568	0.738	0
EAF2	0	-0.280498	0.039	0.195	0
CD86	0	-0.419604	0.008	0.254	0
CSTA	0	-1.29798	0.046	0.443	0
PARP9	0	-0.192797	0.133	0.246	0
PARP14	0	-0.54974	0.285	0.513	0
HSPBAP1	0	-0.110913	0.051	0.125	0
DIRC2	0	-0.0936529	0.014	0.076	0
OSBPL11	0	-0.272097	0.064	0.237	0
CHST13	0	-0.0903667	0.001	0.062	0
ABTB1	0	-0.14421	0.165	0.258	0
MGLL	0	-0.157221	0.005	0.083	0
SEC61A1	0	-0.142794	0.125	0.222	0
RPN1	0	-0.242265	0.16	0.315	0
RAB7A	0	-0.292587	0.302	0.468	0
PLXND1	0	-0.220428	0.027	0.17	0
NUDT16	0	-0.299739	0.048	0.238	0
ACPP	0	-0.15879	0.002	0.104	0
DNAJC13	0	-0.183953	0.09	0.21	0
CDV3	0	-0.278951	0.626	0.741	0
PIK3CB	0	-0.112545	0.08	0.153	0
COPB2	0	-0.182091	0.143	0.266	0
ATP1B3	0	-0.344849	0.196	0.389	0
GK5	0	-0.202176	0.071	0.181	0
CHST2	0	-0.282375	0.02	0.165	0
C3orf58	0	-0.136551	0.039	0.128	0
PLSCR1	0	-0.523703	0.08	0.342	0
GYG1	0	-0.189726	0.081	0.211	0
HPS3	0	-0.141172	0.085	0.18	0
RNF13	0	-0.39582	0.189	0.404	0
TSC22D2	0	-0.117247	0.086	0.165	0
SERP1	0	-0.25266	0.797	0.841	0
SELENOT	0	-0.278207	0.294	0.457	0
GPR171	0	0.155469	0.165	0.067	0
P2RY13	0	-0.430875	0.006	0.225	0
RAP2B	0	-0.291483	0.275	0.424	0
SSR3	0	-0.245034	0.327	0.462	0
CCNL1	0	-0.420678	0.649	0.761	0
PTX3	0	-0.192016	0.003	0.062	0
MFSD1	0	-0.400941	0.068	0.297	0
PPM1L	0	-0.166109	0.014	0.116	0
GOLIM4	0	-0.210748	0.008	0.14	0
SKIL	0	-0.352795	0.056	0.257	0
TNIK	0	0.152095	0.264	0.149	0
FNDC3B	0	-0.293913	0.065	0.238	0
TNFSF10	0	-0.505719	0.269	0.401	0
NCEH1	0	-0.1124	0.011	0.085	0
GNB4	0	-0.378303	0.012	0.243	0
NDUFB5	0	-0.172804	0.312	0.416	0
DVL3	0	-0.109653	0.052	0.127	0
AP2M1	0	-0.257758	0.383	0.524	0
PSMD2	0	-0.145223	0.229	0.326	0
EIF4G1	0	-0.231453	0.178	0.323	0
IGF2BP2	0	-0.106898	0.002	0.068	0
DNAJB11	0	-0.148347	0.094	0.195	0
EIF4A2	0	0.20376	0.837	0.748	0
BCL6	0	-0.52364	0.029	0.256	0
LPP	0	-0.282495	0.179	0.338	0
CCDC50	0	-0.399387	0.054	0.222	0
ATP13A3	0	-0.174539	0.114	0.214	0
ACAP2	0	-0.484604	0.355	0.576	0
PPP1R2	0	0.312318	0.674	0.515	0
TNK2	0	-0.120786	0.092	0.175	0
PCYT1A	0	-0.160148	0.085	0.192	0
NRROS	0	-0.138573	0.016	0.108	0
PAK2	0	-0.303953	0.617	0.739	0
RPL35A	0	0.583164	1	1	0
ATP5ME	0	-0.201532	0.684	0.769	0
PCGF3	0	-0.1019	0.046	0.115	0
GAK	0	-0.198641	0.124	0.256	0
SPON2	0	-0.766316	0.05	0.192	0
CTBP1	0	-0.166655	0.208	0.314	0
C4orf48	0	-0.337403	0.249	0.429	0
MXD4	0	-0.209912	0.26	0.394	0
SH3BP2	0	-0.513429	0.069	0.358	0
ADD1	0	-0.196907	0.309	0.413	0
MFSD10	0	-0.150567	0.198	0.296	0
HTT	0	-0.147674	0.111	0.208	0
LRPAP1	0	-0.27963	0.309	0.465	0
NSG1	0	0.115291	0.135	0.067	0
KIAA0232	0	-0.189644	0.113	0.237	0
SH3TC1	0	-0.188838	0.02	0.145	0
WDR1	0	-0.246644	0.294	0.433	0
BOD1L1	0	-0.266288	0.539	0.665	0
CPEB2	0	-0.0952749	0.023	0.087	0
FBXL5	0	-0.546342	0.22	0.465	0
BST1	0	-0.474401	0.01	0.253	0
CD38	0	-0.165158	0.033	0.111	0
FGFBP2	0	-1.13588	0.071	0.244	0
LAP3	0	-0.487437	0.126	0.355	0
LCORL	0	-0.183275	0.07	0.187	0
CCDC149	0	-0.118891	0.002	0.079	0
RBPJ	0	-0.278327	0.285	0.419	0
ARAP2	0	-0.231278	0.23	0.342	0
PGM2	0	-0.131936	0.058	0.148	0
TBC1D1	0	-0.218445	0.124	0.266	0
TLR1	0	-0.188517	0.032	0.155	0
TLR6	0	-0.134304	0.005	0.091	0
KLHL5	0	-0.135464	0.078	0.166	0
RPL9	0	0.691209	1	1	0
SMIM14	0	-0.365033	0.085	0.298	0
RHOH	0	0.337368	0.446	0.212	0
RBM47	0	-0.366241	0.008	0.222	0
TMEM33	0	-0.25192	0.094	0.256	0
COMMD8	0	-0.168738	0.193	0.307	0
ATP10D	0	-0.164203	0.013	0.123	0
TXK	0	0.0881929	0.315	0.195	0
OCIAD2	0	0.446258	0.519	0.225	0
SRD5A3	0	-0.0857671	0.034	0.093	0
TMEM165	0	-0.328142	0.207	0.405	0
HOPX	0	-0.484666	0.165	0.262	0
IGFBP7	0	-0.391813	0.006	0.207	0
UBA6	0	-0.151744	0.157	0.257	0
RUFY3	0	-0.229042	0.067	0.212	0
MOB1B	0	-0.186187	0.035	0.15	0
CXCL8	0	-1.74368	0.074	0.258	0
PPBP	0	-1.42351	0.032	0.09	0
CXCL2	0	-0.538904	0.013	0.089	0
EREG	0	-0.759725	0.015	0.134	0
NAAA	0	-0.323972	0.204	0.35	0
SCARB2	0	-0.247859	0.083	0.233	0
CCNG2	0	-0.214287	0.058	0.194	0
BMP2K	0	-0.279395	0.027	0.199	0
RASGEF1B	0	-0.34121	0.021	0.165	0
SEC31A	0	-0.184675	0.29	0.403	0
THAP9-AS1	0	-0.125163	0.086	0.169	0
PLAC8	0	-0.466566	0.608	0.671	0
COQ2	0	-0.134396	0.024	0.115	0
HPSE	0	-0.172456	0.021	0.127	0
GPAT3	0	-0.137081	0.02	0.106	0
WDFY3	0	-0.213503	0.004	0.14	0
ARHGAP24	0	-0.288587	0.003	0.166	0
KLHL8	0	-0.14965	0.06	0.159	0
HSD17B11	0	-0.299888	0.283	0.44	0
SNCA	0	-0.15746	0.005	0.077	0
PDLIM5	0	-0.23766	0.069	0.219	0
DAPP1	0	-0.40061	0.088	0.29	0
PPP3CA	0	-0.338385	0.188	0.388	0
BANK1	0	-0.61561	0.011	0.138	0
MANBA	0	-0.30506	0.07	0.26	0
UBE2D3	0	-0.259732	0.723	0.806	0
TET2	0	-0.515383	0.101	0.382	0
PAPSS1	0	-0.141611	0.066	0.161	0
SGMS2	0	-0.142821	0.002	0.092	0
LEF1	0	0.793717	0.58	0.142	0
RPL34	0	0.677884	1	1	0
MCUB	0	0.263061	0.535	0.381	0
SNHG8	0	0.541551	0.788	0.546	0
SEC24D	0	-0.134127	0.039	0.128	0
USP53	0	0.143864	0.154	0.065	0
ANXA5	0	-0.967271	0.329	0.608	0
ANKRD50	0	-0.0946782	0.003	0.065	0
SCLT1	0	-0.33901	0.083	0.281	0
C4orf33	0	-0.136544	0.03	0.12	0
SETD7	0	-0.0989609	0.04	0.107	0
MGST2	0	-0.263029	0.025	0.195	0
MAML3	0	-0.161236	0.02	0.124	0
TBC1D9	0	-0.277368	0.006	0.177	0
ZNF330	0	-0.132517	0.118	0.206	0
IL15	0	-0.154456	0.019	0.12	0
INPP4B	0	0.551071	0.398	0.074	0
NR3C2	0	0.0625254	0.071	0.028	0
RPS3A	0	0.732261	1	1	0
LINC02273	0	0.207895	0.162	0.031	0
FBXW7	0	-0.18289	0.211	0.323	0
TMEM154	0	-0.430729	0.179	0.381	0
ARFIP1	0	-0.140291	0.068	0.164	0
TLR2	0	-0.567598	0.016	0.279	0
CTSO	0	-0.126165	0.062	0.147	0
FAM198B	0	-0.386716	0.009	0.216	0
TMEM144	0	-0.0951752	0.002	0.061	0
FNIP2	0	-0.154276	0.049	0.146	0
RAPGEF2	0	-0.164779	0.042	0.138	0
MARCH1	0	-0.916989	0.027	0.436	0
KLHL2	0	-0.0857401	0.035	0.092	0
DDX60L	0	-0.173291	0.146	0.248	0
PALLD	0	-0.117701	0.006	0.076	0
GALNT7	0	-0.131475	0.071	0.157	0
SAP30	0	-0.24391	0.052	0.202	0
SPCS3	0	-0.239219	0.408	0.537	0
TRAPPC11	0	-0.120907	0.072	0.155	0
CASP3	0	-0.119317	0.079	0.153	0
ACSL1	0	-0.568708	0.028	0.225	0
CFAP97	0	0.214078	0.417	0.28	0
SLC12A7	0	-0.139433	0.05	0.136	0
LPCAT1	0	-0.280005	0.051	0.223	0
NDUFS6	0	-0.223088	0.433	0.553	0
SRD5A1	0	-0.10903	0.015	0.089	0
CCT5	0	-0.167645	0.339	0.437	0
DAP	0	-0.186049	0.11	0.229	0
TRIO	0	-0.188556	0.007	0.132	0
OTULINL	0	-0.20969	0.127	0.254	0
ANKH	0	0.109558	0.158	0.085	0
RETREG1	0	0.227018	0.216	0.074	0
BASP1	0	-0.519696	0.011	0.258	0
GOLPH3	0	-0.140573	0.138	0.234	0
IL7R	0	1.8488	0.964	0.378	0
FYB1	0	0.360064	0.959	0.85	0
DAB2	0	-0.266054	0.005	0.105	0
RPL37	0	0.539365	1	1	0
CARD6	0	-0.0913495	0.018	0.078	0
ANXA2R	0	0.198638	0.285	0.151	0
SNX18	0	-0.522684	0.052	0.298	0
GZMA	0	-1.05791	0.204	0.338	0
IL6ST	0	0.409049	0.41	0.218	0
ANKRD55	0	0.0985576	0.065	0.003	0
GAPT	0	-0.464791	0.01	0.261	0
ZSWIM6	0	-0.286598	0.052	0.224	0
KIF2A	0	0.150984	0.589	0.416	0
CENPK	0	0.145845	0.146	0.062	0
NLN	0	-0.125596	0.015	0.095	0
ERBIN	0	-0.228504	0.381	0.501	0
MAST4	0	0.110864	0.104	0.031	0
CD180	0	-0.103636	0.002	0.067	0
PIK3R1	0	0.188802	0.653	0.494	0
MRPS36	0	-0.143651	0.221	0.325	0
NAIP	0	-0.584345	0.089	0.35	0
FCHO2	0	-0.137562	0.016	0.106	0
BTF3	0	0.217065	0.988	0.977	0
ENC1	0	-0.0835749	0.011	0.063	0
HEXB	0	-0.322029	0.077	0.272	0
NSA2	0	0.321468	0.871	0.798	0
HMGCR	0	-0.103883	0.035	0.104	0
COL4A3BP	0	-0.352557	0.164	0.363	0
POLK	0	-0.211515	0.16	0.291	0
IQGAP2	0	-0.39167	0.393	0.549	0
F2R	0	-0.143595	0.026	0.096	0
S100Z	0	-0.175907	0.006	0.118	0
WDR41	0	-0.137059	0.025	0.119	0
AP3B1	0	-0.227333	0.235	0.375	0
ARSB	0	-0.0877874	0.014	0.074	0
TENT2	0	-0.134879	0.162	0.255	0
SERINC5	0	0.250358	0.365	0.211	0
ZFYVE16	0	-0.300197	0.103	0.284	0
RASGRF2	0	0.0923305	0.088	0.026	0
RPS23	0	0.531929	1	1	0
TMEM167A	0	-0.407743	0.22	0.429	0
XRCC4	0	-0.141124	0.046	0.139	0
VCAN	0	-2.72283	0.131	0.5	0
COX7C	0	0.289166	0.991	0.981	0
MEF2C	0	-0.976395	0.022	0.426	0
MCTP1	0	-0.336039	0.013	0.211	0
GLRX	0	-0.497776	0.438	0.626	0
CAST	0	-0.723416	0.657	0.854	0
CHD1	0	-0.224499	0.409	0.522	0
ST8SIA4	0	-0.276829	0.087	0.257	0
PPIP5K2	0	-0.185982	0.179	0.3	0
PJA2	0	-0.241123	0.4	0.531	0
CAMK4	0	0.675377	0.531	0.126	0
STARD4	0	-0.0953601	0.037	0.095	0
NREP	0	-0.0941575	0.01	0.071	0
EPB41L4A-AS1	0	0.206675	0.474	0.351	0
APC	0	-0.142641	0.158	0.251	0
REEP5	0	-0.435303	0.274	0.525	0
DCP2	0	-0.205395	0.273	0.392	0
PGGT1B	0	-0.157031	0.138	0.243	0
CCDC112	0	-0.141073	0.075	0.165	0
TMED7	0	-0.15373	0.1	0.206	0
AP3S1	0	-0.149432	0.175	0.279	0
COMMD10	0	-0.113984	0.096	0.175	0
DMXL1	0	-0.189636	0.113	0.236	0
TNFAIP8	0	0.281319	0.72	0.545	0
HSD17B4	0	-0.212723	0.088	0.227	0
SNX2	0	-0.540298	0.216	0.481	0
LMNB1	0	-0.169222	0.061	0.166	0
HINT1	0	0.540012	0.973	0.877	0
CDC42SE2	0	0.233254	0.705	0.568	0
FNIP1	0	-0.226455	0.186	0.328	0
ACSL6	0	0.13654	0.118	0.031	0
IRF1	0	-0.966302	0.462	0.711	0
UQCRQ	0	-0.200586	0.48	0.582	0
AFF4	0	-0.182233	0.222	0.336	0
HSPA4	0	-0.153987	0.17	0.272	0
C5orf15	0	-0.132892	0.064	0.157	0
VDAC1	0	-0.207818	0.317	0.438	0
TCF7	0	1.0854	0.817	0.276	0
SKP1	0	0.190361	0.881	0.823	0
PPP2CA	0	-0.181062	0.208	0.328	0
H2AFY	0	-0.757267	0.37	0.628	0
TGFBI	0	-0.720796	0.023	0.347	0
SMAD5	0	-0.150594	0.063	0.164	0
FAM53C	0	-0.147093	0.069	0.163	0
EGR1	0	-0.869152	0.034	0.25	0
ETF1	0	-0.229852	0.133	0.28	0
CTNNA1	0	-0.391946	0.031	0.27	0
SIL1	0	-0.138293	0.058	0.151	0
MZB1	0	-0.229796	0.015	0.063	0
CXXC5	0	-0.503455	0.019	0.289	0
CYSTM1	0	-0.145989	0.041	0.139	0
HBEGF	0	-0.291731	0.012	0.133	0
SRA1	0	-0.221695	0.121	0.268	0
CD14	0	-1.66992	0.054	0.415	0
NDUFA2	0	-0.191679	0.457	0.56	0
DIAPH1	0	-0.303616	0.398	0.538	0
DELE1	0	-0.127171	0.086	0.174	0
NDFIP1	0	0.263851	0.599	0.449	0
ARHGAP26	0	-0.538952	0.095	0.385	0
ADRB2	0	-0.117928	0.026	0.098	0
PPARGC1B	0	-0.0840437	0.016	0.071	0
CSF1R	0	-0.541996	0.013	0.269	0
TCOF1	0	-0.206651	0.145	0.266	0
CD74	0	-2.9374	0.524	0.868	0
RPS14	0	0.581743	1	1	0
DCTN4	0	-0.13255	0.065	0.153	0
SMIM3	0	-0.119322	0.025	0.092	0
TNIP1	0	-0.281175	0.2	0.339	0
CCDC69	0	-0.364521	0.276	0.473	0
GM2A	0	-0.261029	0.02	0.182	0
ATOX1	0	-0.324464	0.16	0.356	0
GALNT10	0	-0.119473	0.089	0.168	0
HAVCR2	0	-0.240047	0.012	0.16	0
ITK	0	0.333753	0.363	0.141	0
PANK3	0	-0.119925	0.088	0.171	0
DOCK2	0	-0.439839	0.35	0.57	0
NPM1	0	0.634883	0.994	0.918	0
STK10	0	-0.26473	0.389	0.514	0
DUSP1	0	-1.7901	0.412	0.738	0
ERGIC1	0	-0.258663	0.114	0.28	0
ATP6V0E1	0	-0.354987	0.721	0.83	0
CPEB4	0	-0.311163	0.108	0.29	0
SFXN1	0	0.263103	0.338	0.165	0
HRH2	0	-0.320492	0.064	0.242	0
THOC3	0	0.164481	0.2	0.096	0
CLTB	0	-0.15536	0.24	0.346	0
HK3	0	-0.236959	0.01	0.162	0
RAB24	0	-0.130748	0.025	0.114	0
MXD3	0	-0.0819566	0.016	0.072	0
PRELID1	0	-0.827905	0.513	0.766	0
LMAN2	0	-0.186986	0.353	0.456	0
PDLIM7	0	-0.13872	0.012	0.101	0
DOK3	0	-0.299297	0.007	0.196	0
DDX41	0	-0.105679	0.069	0.143	0
TMED9	0	-0.168944	0.305	0.403	0
HNRNPAB	0	-0.211876	0.296	0.417	0
RUFY1	0	-0.347995	0.117	0.255	0
CANX	0	-0.380889	0.405	0.583	0
SQSTM1	0	-0.456865	0.356	0.561	0
TBC1D9B	0	-0.125235	0.088	0.174	0
RNF130	0	-1.00461	0.098	0.49	0
MGAT1	0	-0.425259	0.177	0.404	0
RACK1	0	0.332483	1	0.999	0
DUSP22	0	-0.269633	0.107	0.278	0
SERPINB1	0	-0.887607	0.409	0.691	0
SERPINB9	0	-0.381628	0.201	0.352	0
SERPINB6	0	-0.420083	0.197	0.445	0
NQO2	0	-0.241863	0.081	0.233	0
CDYL	0	-0.142643	0.122	0.217	0
F13A1	0	-0.565973	0.01	0.194	0
LY86	0	-0.723152	0.023	0.385	0
RREB1	0	-0.150242	0.111	0.208	0
SSR1	0	-0.24902	0.295	0.435	0
GCNT2	0	-0.0909825	0.021	0.081	0
NEDD9	0	-0.179765	0.075	0.191	0
TMEM170B	0	-0.380444	0.015	0.227	0
ADTRP	0	0.263115	0.156	0.008	0
PHACTR1	0	-0.375264	0.014	0.201	0
GFOD1	0	-0.141632	0.006	0.093	0
CD83	0	-0.916859	0.041	0.31	0
JARID2	0	-0.366713	0.151	0.354	0
KIF13A	0	-0.252601	0.007	0.165	0
TPMT	0	-0.175437	0.067	0.183	0
KDM1B	0	-0.289226	0.036	0.214	0
DEK	0	-0.232112	0.682	0.769	0
RNF144B	0	-0.493875	0.023	0.24	0
E2F3	0	-0.166532	0.076	0.184	0
SOX4	0	-0.455528	0.05	0.232	0
C6orf62	0	-0.200831	0.361	0.475	0
TRIM38	0	-0.428045	0.328	0.532	0
BTN2A2	0	-0.132648	0.027	0.113	0
HLA-A	0	-0.408646	0.999	0.999	0
TRIM26	0	-0.116851	0.085	0.166	0
PPP1R18	0	-0.360946	0.29	0.486	0
NRM	0	-0.100125	0.023	0.09	0
TUBB	0	-0.182542	0.315	0.412	0
IER3	0	-1.2035	0.074	0.344	0
LINC00243	0	0.0805233	0.071	0.018	0
HLA-C	0	-0.441611	0.999	0.999	0
HLA-B	0	-0.59902	1	0.999	0
TNF	0	-0.56372	0.034	0.146	0
LTB	0	1.46792	0.975	0.553	0
LST1	0	-2.02717	0.261	0.608	0
NCR3	0	-0.287952	0.058	0.178	0
AIF1	0	-2.19955	0.365	0.661	0
BAG6	0	-0.135843	0.128	0.223	0
DDAH2	0	-0.254184	0.053	0.214	0
CLIC1	0	-1.01754	0.588	0.889	0
HSPA1A	0	-0.256095	0.083	0.231	0
C6orf48	0	0.453534	0.763	0.559	0
NEU1	0	-0.154853	0.039	0.144	0
PBX2	0	-0.158141	0.153	0.258	0
HLA-DRA	0	-3.30486	0.284	0.749	0
HLA-DRB5	0	-1.62943	0.052	0.519	0
HLA-DRB1	0	-2.45335	0.178	0.712	0
HLA-DQA1	0	-1.21528	0.03	0.336	0
HLA-DQB1	0	-1.71587	0.105	0.556	0
HLA-DOB	0	-0.129701	0.006	0.07	0
PSMB8	0	-0.233842	0.574	0.68	0
PSMB9	0	-0.322553	0.585	0.701	0
TAP1	0	-0.171705	0.231	0.332	0
HLA-DMB	0	-0.995487	0.038	0.44	0
HLA-DMA	0	-1.00756	0.07	0.467	0
BRD2	0	-0.232705	0.327	0.458	0
HLA-DOA	0	-0.119163	0.005	0.075	0
HLA-DPA1	0	-2.20516	0.21	0.716	0
HLA-DPB1	0	-2.10348	0.245	0.735	0
RPS18	0	0.672413	1	1	0
TAPBP	0	-0.338807	0.536	0.69	0
PHF1	0	0.124653	0.252	0.166	0
CUTA	0	0.17875	0.629	0.523	0
NUDT3	0	-0.22436	0.175	0.314	0
RPS10	0	0.696379	1	0.995	0
RPL10A	0	0.639268	1	0.997	0
MAPK14	0	-0.240737	0.12	0.271	0
KCTD20	0	-0.228047	0.126	0.264	0
SRSF3	0	-0.198529	0.708	0.788	0
CDKN1A	0	-0.584477	0.025	0.261	0
FGD2	0	-0.424028	0.015	0.263	0
PIM1	0	0.264187	0.377	0.229	0
ZFAND3	0	-0.170646	0.095	0.209	0
TREM1	0	-0.340682	0.006	0.186	0
TFEB	0	-0.258951	0.03	0.205	0
UBR2	0	-0.182299	0.234	0.342	0
CNPY3	0	-0.642685	0.232	0.542	0
ZNF318	0	-0.122312	0.082	0.158	0
YIPF3	0	-0.161413	0.134	0.245	0
VEGFA	0	-0.251351	0.005	0.134	0
HSP90AB1	0	0.16129	0.93	0.869	0
NFKBIE	0	-0.205883	0.022	0.152	0
PLA2G7	0	-0.146339	0.002	0.09	0
ELOVL5	0	-0.154482	0.202	0.301	0
DST	0	-0.151606	0.03	0.115	0
PTP4A1	0	-0.173579	0.18	0.29	0
OGFRL1	0	-0.757943	0.079	0.419	0
CGAS	0	-0.119973	0.059	0.138	0
EEF1A1	0	0.459843	1	1	0
TMEM30A	0	-0.251234	0.165	0.319	0
PHIP	0	-0.198685	0.404	0.509	0
HMGN3	0	-0.216851	0.368	0.484	0
TENT5A	0	-0.301967	0.042	0.219	0
CYB5R4	0	-0.314612	0.123	0.321	0
SNX14	0	-0.154215	0.113	0.22	0
SLC35A1	0	-0.12755	0.061	0.148	0
AKIRIN2	0	-0.239681	0.127	0.27	0
UBE2J1	0	-0.457392	0.167	0.391	0
BACH2	0	0.0835394	0.159	0.089	0
SCML4	0	0.224034	0.273	0.121	0
OSTM1	0	-0.140964	0.123	0.218	0
SNX3	0	-0.488173	0.429	0.653	0
FOXO3	0	-0.244135	0.107	0.25	0
CD164	0	-0.38687	0.411	0.591	0
MICAL1	0	-0.118429	0.08	0.161	0
FIG4	0	-0.135867	0.034	0.127	0
CDC40	0	-0.224004	0.326	0.455	0
CDK19	0	-0.161315	0.055	0.163	0
SLC16A10	0	0.0832129	0.065	0.015	0
MARCKS	0	-1.69784	0.066	0.466	0
DSE	0	-0.266881	0.028	0.184	0
CALHM6	0	-0.317213	0.036	0.214	0
MAN1A1	0	-0.235528	0.064	0.203	0
SMPDL3A	0	-0.106743	0.002	0.069	0
RNF217	0	-0.0920338	0.004	0.063	0
RNF146	0	-0.117207	0.054	0.134	0
ECHDC1	0	-0.196071	0.208	0.335	0
THEMIS	0	0.16911	0.218	0.094	0
ARHGAP18	0	-0.278556	0.043	0.178	0
EPB41L2	0	-0.102232	0.047	0.109	0
STX7	0	-0.594868	0.1	0.403	0
VNN1	0	-0.122362	0.002	0.068	0
VNN2	0	-0.366654	0.037	0.216	0
RPS12	0	0.820364	1	1	0
SGK1	0	-0.70473	0.047	0.253	0
MAP3K5	0	-0.131081	0.09	0.177	0
IFNGR1	0	-0.660992	0.122	0.444	0
HIVEP2	0	0.184692	0.233	0.117	0
FUCA2	0	-0.205964	0.03	0.168	0
PLAGL1	0	-0.172388	0.014	0.127	0
STX11	0	-0.488343	0.029	0.284	0
UTRN	0	-0.438277	0.549	0.685	0
RAB32	0	-0.654869	0.017	0.333	0
SASH1	0	-0.168343	0.008	0.098	0
GINM1	0	-0.156846	0.13	0.236	0
PCMT1	0	-0.221249	0.27	0.402	0
CCDC170	0	-0.108435	0.002	0.067	0
MTRF1L	0	-0.117258	0.077	0.154	0
IPCEF1	0	0.252174	0.341	0.193	0
RSPH3	0	-0.0756549	0.017	0.066	0
SOD2	0	-1.39043	0.265	0.484	0
IGF2R	0	-0.299088	0.156	0.309	0
QKI	0	-0.743035	0.238	0.558	0
SFT2D1	0	-0.269523	0.142	0.321	0
MPC1	0	-0.148874	0.205	0.301	0
CCR6	0	0.125828	0.097	0.035	0
FAM20C	0	-0.100958	0.002	0.068	0
ADAP1	0	-0.256436	0.026	0.199	0
SNX8	0	-0.0761062	0.013	0.065	0
CHST12	0	-0.222498	0.131	0.232	0
LFNG	0	-0.258135	0.126	0.278	0
TTYH3	0	-0.287515	0.012	0.196	0
GNA12	0	-0.114707	0.034	0.11	0
TNRC18	0	-0.256118	0.07	0.238	0
ACTB	0	-1.12785	0.996	0.999	0
CCZ1	0	-0.142933	0.177	0.27	0
RAC1	0	-0.852814	0.499	0.752	0
KDELR2	0	-0.188068	0.223	0.341	0
ARL4A	0	-0.18014	0.121	0.229	0
AHR	0	-0.359235	0.062	0.226	0
SNX13	0	-0.152145	0.099	0.201	0
HDAC9	0	-0.261406	0.007	0.17	0
TOMM7	0	0.613837	0.997	0.977	0
FAM126A	0	-0.141335	0.067	0.158	0
HNRNPA2B1	0	-0.260291	0.952	0.973	0
SNX10	0	-0.602275	0.07	0.391	0
SKAP2	0	-0.86298	0.069	0.504	0
HOTAIRM1	0	-0.32039	0.084	0.285	0
JAZF1	0	-0.311373	0.044	0.244	0
CREB5	0	-0.417625	0.008	0.224	0
CPVL	0	-1.22578	0.025	0.41	0
CHN2	0	-0.147035	0.006	0.104	0
SCRN1	0	-0.121875	0.01	0.09	0
ZNRF2	0	-0.128345	0.08	0.167	0
AVL9	0	-0.110093	0.073	0.148	0
AOAH	0	-0.76138	0.043	0.433	0
STARD3NL	0	-0.201315	0.068	0.193	0
TRGC1	0	-0.290302	0.04	0.136	0
VPS41	0	-0.191749	0.098	0.225	0
STK17A	0	0.0871949	0.597	0.449	0
BLVRA	0	-0.370366	0.106	0.301	0
DBNL	0	-0.302709	0.294	0.467	0
PURB	0	-0.175807	0.16	0.266	0
MYO1G	0	-0.559717	0.313	0.573	0
TNS3	0	-0.151227	0.003	0.102	0
IKZF1	0	0.273129	0.763	0.641	0
NIPSNAP2	0	-0.201239	0.173	0.3	0
CHCHD2	0	-0.200013	0.858	0.909	0
GUSB	0	-0.207265	0.096	0.236	0
ASL	0	-0.11961	0.039	0.122	0
LIMK1	0	-0.110269	0.024	0.099	0
LAT2	0	-0.509865	0.015	0.327	0
GTF2I	0	-0.345669	0.378	0.556	0
NCF1	0	-1.04265	0.245	0.511	0
HIP1	0	-0.149801	0.013	0.107	0
POR	0	-0.156726	0.091	0.198	0
TMEM120A	0	-0.112621	0.049	0.127	0
STYXL1	0	-0.0931991	0.043	0.107	0
HSPB1	0	0.250721	0.382	0.21	0
YWHAG	0	-0.222215	0.09	0.236	0
FGL2	0	-1.80711	0.083	0.538	0
GSAP	0	-0.345032	0.06	0.268	0
PTPN12	0	-0.619992	0.083	0.404	0
CD36	0	-1.01814	0.025	0.369	0
HGF	0	-0.113558	0.002	0.072	0
TMEM243	0	0.164568	0.422	0.308	0
SLC25A40	0	-0.104206	0.046	0.116	0
STEAP4	0	-0.280339	0.005	0.105	0
GATAD1	0	-0.217938	0.14	0.279	0
FAM133B	0	-0.195506	0.527	0.623	0
SAMD9L	0	-0.233454	0.196	0.316	0
GNG11	0	-0.611077	0.015	0.064	0
PDK4	0	-0.146572	0.003	0.088	0
BRI3	0	-1.24102	0.437	0.665	0
ARPC1B	0	-0.790134	0.689	0.87	0
BUD31	0	-0.204146	0.294	0.421	0
ATP5MF	0	-0.274447	0.582	0.7	0
LAMTOR4	0	-0.354713	0.684	0.789	0
PILRA	0	-0.781712	0.02	0.361	0
GNB2	0	-0.46858	0.323	0.558	0
SLC12A9	0	-0.182663	0.069	0.192	0
ZNHIT1	0	-0.18139	0.366	0.474	0
CUX1	0	-0.462231	0.153	0.392	0
SH2B2	0	-0.118259	0.004	0.082	0
ORAI2	0	-0.309555	0.134	0.296	0
NAMPT	0	-1.76204	0.161	0.517	0
AC007032.1	0	-0.114575	0.004	0.078	0
PIK3CG	0	-0.152539	0.051	0.151	0
PRKAR2B	0	-0.335936	0.009	0.074	0
BCAP29	0	-0.179822	0.109	0.231	0
PNPLA8	0	-0.257424	0.163	0.322	0
LRRN3	0	0.236016	0.17	0.049	0
IFRD1	0	-0.219375	0.147	0.269	0
MDFIC	0	0.291069	0.409	0.259	0
TFEC	0	-0.381224	0.009	0.224	0
CAPZA2	0	-0.508749	0.276	0.516	0
CPED1	0	-0.109879	0.001	0.072	0
FAM3C	0	-0.145697	0.08	0.164	0
ARF5	0	-0.242169	0.222	0.37	0
SND1	0	-0.171995	0.142	0.258	0
IMPDH1	0	-0.270859	0.079	0.253	0
CALU	0	-0.12254	0.076	0.159	0
ATP6V1F	0	-0.452674	0.417	0.626	0
IRF5	0	-0.254896	0.012	0.179	0
TSPAN33	0	-0.158972	0.011	0.088	0
AC058791.1	0	0.142695	0.222	0.139	0
STMP1	0	-0.28565	0.332	0.484	0
MTPN	0	-0.774354	0.53	0.786	0
CREB3L2	0	-0.11053	0.084	0.159	0
ZC3HAV1	0	0.263034	0.552	0.4	0
TBXAS1	0	-0.499381	0.028	0.303	0
KDM7A	0	-0.234352	0.123	0.267	0
MKRN1	0	-0.209049	0.28	0.398	0
NDUFB2	0	-0.240526	0.609	0.695	0
TRBC1	0	0.924417	0.629	0.302	0
TRBC2	0	0.970654	0.837	0.444	0
GSTK1	0	0.272932	0.753	0.667	0
AC093673.1	0	-0.1334	0.036	0.124	0
ZYX	0	-0.553548	0.193	0.458	0
ZNF467	0	-0.290377	0.027	0.203	0
ATP6V0E2	0	0.155327	0.219	0.112	0
GIMAP7	0	0.743654	0.868	0.542	0
GIMAP2	0	0.200889	0.437	0.319	0
GIMAP1	0	0.320076	0.589	0.419	0
GIMAP5	0	0.114988	0.103	0.029	0
TMEM176B	0	-0.662878	0.015	0.253	0
TMEM176A	0	-0.350885	0.007	0.176	0
SLC4A2	0	-0.0805517	0.028	0.083	0
AGAP3	0	-0.0994202	0.032	0.098	0
CHPF2	0	-0.0982787	0.049	0.117	0
SMARCD3	0	-0.193898	0.017	0.142	0
RHEB	0	-0.146221	0.205	0.301	0
PRKAG2	0	-0.28759	0.262	0.402	0
KMT2C	0	-0.285224	0.376	0.526	0
INSIG1	0	-0.20727	0.08	0.188	0
DNAJB6	0	-0.264995	0.404	0.522	0
CSF2RA	0	-0.355023	0.005	0.213	0
SLC25A6	0	-0.198691	0.927	0.94	0
ZBED1	0	-0.127405	0.09	0.176	0
CD99	0	-0.364712	0.585	0.662	0
ARSD	0	-0.160514	0.009	0.112	0
TBL1X	0	-0.177576	0.124	0.235	0
HCCS	0	-0.104659	0.044	0.117	0
TLR7	0	-0.124083	0.002	0.081	0
TLR8	0	-0.309428	0.005	0.185	0
TMSB4X	0	-0.366885	1	1	0
RAB9A	0	-0.13892	0.136	0.227	0
MOSPD2	0	-0.184097	0.043	0.158	0
AP1S2	0	-1.41476	0.262	0.605	0
SYAP1	0	-0.178354	0.223	0.328	0
SH3KBP1	0	-0.247593	0.508	0.615	0
SMS	0	-0.217891	0.175	0.312	0
ACOT9	0	-0.158151	0.068	0.176	0
SAT1	0	-2.41011	0.575	0.823	0
CXorf21	0	-0.165109	0.01	0.118	0
GK	0	-0.201281	0.023	0.145	0
CYBB	0	-1.74525	0.063	0.536	0
MID1IP1	0	-0.204236	0.088	0.202	0
ATP6AP2	0	-0.412055	0.407	0.584	0
CXorf38	0	-0.17036	0.171	0.284	0
DDX3X	0	-0.428894	0.544	0.696	0
RP2	0	-0.235429	0.025	0.181	0
UBA1	0	-0.158739	0.142	0.25	0
TIMP1	0	-0.622088	0.36	0.515	0
CFP	0	-0.889585	0.079	0.405	0
UXT	0	0.285924	0.757	0.631	0
RBM3	0	-0.190469	0.737	0.804	0
WDR13	0	-0.116283	0.099	0.179	0
WAS	0	-0.41648	0.393	0.59	0
TIMM17B	0	-0.122959	0.136	0.224	0
PIM2	0	0.178043	0.254	0.139	0
GRIPAP1	0	-0.142844	0.185	0.279	0
TFE3	0	-0.141512	0.031	0.127	0
WDR45	0	-0.135892	0.114	0.208	0
CLCN5	0	-0.0916088	0.006	0.066	0
SMC1A	0	-0.1892	0.289	0.399	0
HSD17B10	0	-0.135678	0.192	0.29	0
MSN	0	-0.700966	0.663	0.861	0
AL034397.3	0	-0.293255	0.008	0.174	0
IL2RG	0	0.151783	0.637	0.455	0
NHSL2	0	-0.201846	0.052	0.179	0
RPS4X	0	0.616136	1	1	0
COX7B	0	-0.244503	0.625	0.719	0
PGK1	0	-0.400664	0.511	0.665	0
ITM2A	0	0.645933	0.556	0.187	0
BRWD3	0	-0.139107	0.089	0.181	0
SH3BGRL	0	-0.718389	0.523	0.766	0
DIAPH2	0	-0.31181	0.132	0.31	0
BTK	0	-0.444586	0.01	0.279	0
RPL36A	0	0.582924	0.994	0.958	0
GLA	0	-0.1279	0.019	0.103	0
HNRNPH2	0	-0.169765	0.198	0.31	0
BEX5	0	0.0744079	0.063	0.018	0
GPRASP1	0	0.0813941	0.078	0.026	0
BEX2	0	0.267065	0.286	0.112	0
BEX3	0	0.158152	0.217	0.068	0
MORC4	0	0.0591481	0.06	0.022	0
VSIG1	0	0.109557	0.09	0.018	0
ACSL4	0	-0.322571	0.074	0.269	0
TMEM164	0	-0.106871	0.02	0.092	0
IL13RA1	0	-0.428583	0.009	0.242	0
SLC25A5	0	-0.347653	0.558	0.7	0
UBE2A	0	-0.226009	0.138	0.292	0
SEPT6	0	0.324227	0.746	0.54	0
RPL39	0	0.582477	1	1	0
LAMP2	0	-0.411069	0.153	0.378	0
SASH3	0	-0.289469	0.145	0.33	0
ELF4	0	-0.141662	0.038	0.135	0
RAP2C	0	-0.219714	0.121	0.241	0
MBNL3	0	-0.115463	0.073	0.151	0
RTL8C	0	-0.112112	0.049	0.127	0
FHL1	0	0.0583752	0.076	0.027	0
CD40LG	0	0.418613	0.28	0.018	0
IDS	0	-0.201796	0.352	0.454	0
VMA21	0	-0.180857	0.196	0.316	0
ZNF185	0	-0.11887	0.006	0.075	0
ABCD1	0	-0.0950262	0.022	0.087	0
IDH3G	0	-0.206668	0.237	0.368	0
RENBP	0	-0.113486	0.024	0.101	0
IRAK1	0	-0.165937	0.112	0.225	0
FLNA	0	-0.766546	0.478	0.754	0
RPL10	0	0.612576	1	1	0
DNASE1L1	0	-0.15681	0.028	0.133	0
ATP6AP1	0	-0.280189	0.117	0.293	0
G6PD	0	-0.322341	0.072	0.279	0
IKBKG	0	-0.131206	0.066	0.153	0
GAB3	0	-0.24855	0.07	0.226	0
MPP1	0	-0.370576	0.043	0.226	0
VAMP7	0	-0.112505	0.079	0.157	0
ERICH1	0	-0.200796	0.325	0.438	0
CLN8	0	-0.142389	0.059	0.148	0
KBTBD11	0	-0.0892684	0.02	0.078	0
MFHAS1	0	0.113695	0.157	0.088	0
BLK	0	-0.163285	0.011	0.078	0
CTSB	0	-0.745106	0.194	0.445	0
LONRF1	0	-0.11553	0.016	0.091	0
ASAH1	0	-1.1873	0.215	0.595	0
CSGALNACT1	0	0.165796	0.178	0.071	0
ATP6V1B2	0	-0.423096	0.072	0.307	0
DOK2	0	-0.410118	0.289	0.473	0
REEP4	0	-0.13654	0.029	0.122	0
PDLIM2	0	-0.157257	0.236	0.34	0
EGR3	0	-0.18923	0.003	0.085	0
TNFRSF10B	0	-0.1356	0.054	0.143	0
CHMP7	0	0.166337	0.245	0.139	0
SLC25A37	0	-0.33885	0.147	0.301	0
ADAM28	0	-0.280318	0.004	0.131	0
DOCK5	0	-0.344928	0.009	0.221	0
BNIP3L	0	-0.404263	0.263	0.447	0
DPYSL2	0	-0.552541	0.085	0.368	0
PTK2B	0	-0.268421	0.173	0.341	0
EPHX2	0	0.202657	0.163	0.031	0
CLU	0	-0.422334	0.011	0.067	0
KIF13B	0	-0.157395	0.077	0.18	0
SARAF	0	0.766063	0.977	0.853	0
AC044849.1	0	0.222062	0.248	0.122	0
LEPROTL1	0	0.763026	0.819	0.453	0
AC026979.2	0	0.161715	0.215	0.114	0
GSR	0	-0.179765	0.09	0.213	0
PPP2CB	0	-0.116908	0.086	0.166	0
NRG1	0	-0.183973	0.003	0.104	0
ZNF703	0	-0.135888	0.004	0.085	0
ERLIN2	0	-0.0902125	0.042	0.103	0
RAB11FIP1	0	-0.607084	0.15	0.438	0
EIF4EBP1	0	-0.364841	0.054	0.28	0
BAG4	0	-0.118453	0.064	0.143	0
NSD3	0	0.270362	0.685	0.542	0
TACC1	0	-0.395764	0.217	0.436	0
PLEKHA2	0	-0.292258	0.143	0.315	0
ADAM9	0	-0.156274	0.007	0.109	0
AP3M2	0	0.421663	0.294	0.063	0
HOOK3	0	-0.370697	0.244	0.439	0
HGSNAT	0	-0.154026	0.094	0.198	0
SPIDR	0	-0.178934	0.069	0.186	0
CEBPD	0	-1.75706	0.094	0.53	0
RB1CC1	0	-0.188833	0.342	0.448	0
LYPLA1	0	-0.260753	0.203	0.365	0
LYN	0	-1.25217	0.046	0.571	0
RPS20	0	0.708001	1	0.999	0
IMPAD1	0	-0.140514	0.063	0.159	0
UBXN2B	0	-0.12403	0.054	0.138	0
SDCBP	0	-0.719838	0.363	0.587	0
RAB2A	0	-0.228134	0.4	0.526	0
ASPH	0	-0.111119	0.054	0.123	0
YTHDF3	0	-0.167431	0.098	0.21	0
PDE7A	0	0.235144	0.369	0.22	0
SGK3	0	-0.218315	0.128	0.259	0
NCOA2	0	-0.181779	0.136	0.255	0
RPL7	0	0.504552	1	0.999	0
UBE2W	0	-0.210407	0.083	0.224	0
LY96	0	-0.392049	0.091	0.3	0
PKIA	0	0.119017	0.114	0.037	0
PAG1	0	0.302434	0.46	0.276	0
FABP5	0	-0.175402	0.059	0.162	0
WWP1	0	0.14486	0.307	0.219	0
RMDN1	0	-0.120225	0.123	0.207	0
RIPK2	0	-0.392081	0.089	0.257	0
NBN	0	-0.251236	0.141	0.285	0
PIP4P2	0	-0.135422	0.076	0.159	0
TRIQK	0	-0.148045	0.021	0.119	0
PDP1	0	-0.121698	0.084	0.164	0
TP53INP1	0	-0.147988	0.088	0.169	0
PLEKHF2	0	-0.24263	0.113	0.248	0
UQCRB	0	0.240005	0.99	0.979	0
CPQ	0	-0.20731	0.139	0.271	0
MTDH	0	-0.271511	0.646	0.752	0
RPL30	0	0.752079	1	1	0
STK3	0	-0.110508	0.014	0.089	0
COX6C	0	0.149989	0.899	0.849	0
YWHAZ	0	-0.420045	0.813	0.906	0
ZNF706	0	-0.193132	0.486	0.57	0
RRM2B	0	-0.116995	0.029	0.107	0
KLF10	0	-0.814034	0.069	0.4	0
AZIN1	0	-0.252212	0.173	0.299	0
ATP6V1C1	0	-0.1382	0.058	0.152	0
EIF3E	0	0.47576	0.966	0.901	0
ENY2	0	-0.341741	0.356	0.538	0
TRPS1	0	-0.202787	0.088	0.21	0
EXT1	0	-0.078175	0.02	0.072	0
SNTB1	0	-0.117014	0.039	0.117	0
DERL1	0	-0.161822	0.137	0.246	0
FAM91A1	0	-0.304699	0.101	0.291	0
MTSS1	0	-0.47781	0.054	0.284	0
TRIB1	0	-0.196647	0.008	0.117	0
LINC00861	0	0.63098	0.588	0.223	0
MYC	0	0.304373	0.293	0.115	0
PVT1	0	0.118483	0.146	0.068	0
FAM49B	0	-0.526281	0.417	0.668	0
ASAP1	0	-0.277359	0.178	0.324	0
EFR3A	0	-0.147075	0.169	0.268	0
PHF20L1	0	-0.204214	0.303	0.415	0
DENND3	0	-0.407217	0.03	0.271	0
LY6E	0	-0.489652	0.571	0.668	0
NAPRT	0	-0.259412	0.101	0.263	0
EEF1D	0	0.334986	0.997	0.987	0
PLEC	0	-0.249978	0.218	0.346	0
GRINA	0	-0.503523	0.072	0.33	0
CYC1	0	-0.219778	0.173	0.321	0
C8orf82	0	-0.103447	0.054	0.125	0
RPL8	0	0.327455	1	0.999	0
COMMD5	0	-0.148225	0.073	0.176	0
DOCK8	0	-0.350687	0.47	0.629	0
JAK2	0	-0.378452	0.063	0.284	0
RIC1	0	-0.144984	0.052	0.15	0
PSIP1	0	0.456681	0.707	0.453	0
CNTLN	0	-0.220897	0.005	0.143	0
RPS6	0	0.759615	1	1	0
MLLT3	0	0.293527	0.289	0.109	0
HACD4	0	-0.31847	0.174	0.353	0
C9orf72	0	-0.461228	0.088	0.332	0
DNAJA1	0	-0.349518	0.397	0.554	0
B4GALT1	0	-0.293811	0.218	0.382	0
BAG1	0	-0.196928	0.246	0.367	0
CHMP5	0	-0.177261	0.216	0.329	0
AQP3	0	0.597425	0.406	0.07	0
UBE2R2	0	-0.353741	0.251	0.436	0
DCAF12	0	-0.112358	0.041	0.116	0
VCP	0	-0.171716	0.249	0.356	0
FAM214B	0	-0.181935	0.02	0.141	0
CD72	0	-0.108287	0.008	0.062	0
SIT1	0	0.158105	0.177	0.068	0
TLN1	0	-0.852995	0.596	0.816	0
GBA2	0	-0.109427	0.041	0.116	0
GLIPR2	0	-0.512706	0.195	0.455	0
CLTA	0	-0.414574	0.339	0.546	0
PAX5	0	-0.169235	0.004	0.073	0
LINC01410	0	-0.124594	0.003	0.085	0
ZFAND5	0	-0.718965	0.214	0.495	0
ALDH1A1	0	-0.268211	0.005	0.137	0
ANXA1	0	-0.463939	0.69	0.77	0
NMRK1	0	0.181052	0.233	0.116	0
OSTF1	0	-0.350051	0.363	0.546	0
GCNT1	0	-0.0905371	0.012	0.071	0
GNAQ	0	-0.301326	0.188	0.329	0
CEP78	0	-0.325995	0.11	0.212	0
TLE4	0	-0.244425	0.376	0.491	0
TLE1	0	-0.121503	0.015	0.083	0
HNRNPK	0	-0.240273	0.817	0.884	0
AGTPBP1	0	-0.395847	0.162	0.378	0
GOLM1	0	-0.12403	0.003	0.082	0
TUT7	0	-0.308217	0.209	0.381	0
DAPK1	0	-0.235225	0.006	0.156	0
S1PR3	0	-0.152198	0.002	0.082	0
SYK	0	-0.666804	0.017	0.382	0
NFIL3	0	-0.299976	0.025	0.201	0
SPTLC1	0	-0.116568	0.101	0.183	0
BICD2	0	-0.252462	0.087	0.244	0
SUSD3	0	0.271231	0.285	0.101	0
CARD19	0	-0.27116	0.154	0.291	0
NINJ1	0	-0.785176	0.138	0.393	0
FAM120A	0	-0.370862	0.253	0.449	0
MFSD14B	0	-0.215219	0.075	0.218	0
FBP1	0	-0.3318	0.043	0.225	0
HABP4	0	0.113833	0.123	0.049	0
AAED1	0	-0.113828	0.086	0.165	0
ANP32B	0	0.244316	0.844	0.771	0
NANS	0	-0.190912	0.079	0.206	0
TBC1D2	0	-0.110054	0.014	0.087	0
TGFBR1	0	-0.145135	0.077	0.168	0
SEC61B	0	-0.296392	0.584	0.713	0
ERP44	0	-0.25046	0.227	0.384	0
NIPSNAP3A	0	-0.171846	0.046	0.164	0
ABCA1	0	-0.137539	0.012	0.091	0
SLC44A1	0	-0.165614	0.068	0.172	0
RAD23B	0	-0.217353	0.193	0.336	0
KLF4	0	-0.437785	0.014	0.24	0
TXN	0	-0.230857	0.434	0.526	0
ECPAS	0	-0.136007	0.082	0.174	0
SUSD1	0	-0.184054	0.021	0.14	0
PTBP3	0	-0.298631	0.392	0.546	0
SNX30	0	-0.17897	0.034	0.152	0
SLC46A2	0	-0.0947051	0.002	0.064	0
SLC31A2	0	-0.338836	0.019	0.209	0
FKBP15	0	-0.354266	0.083	0.291	0
SLC31A1	0	-0.174507	0.018	0.133	0
RGS3	0	-0.119358	0.024	0.098	0
AKNA	0	-0.246343	0.398	0.505	0
TLR4	0	-0.403306	0.009	0.23	0
MEGF9	0	-0.645943	0.078	0.351	0
GSN	0	-0.311492	0.011	0.195	0
STOM	0	-0.209116	0.131	0.24	0
PTGS1	0	-0.112213	0.002	0.061	0
DENND1A	0	-0.185257	0.028	0.151	0
NEK6	0	-0.10359	0.008	0.078	0
RPL35	0	0.477421	1	0.999	0
HSPA5	0	-0.311697	0.415	0.528	0
ZBTB43	0	-0.17429	0.087	0.189	0
RPL12	0	0.486555	1	1	0
FAM129B	0	-0.10653	0.012	0.083	0
TOR2A	0	-0.195868	0.05	0.185	0
SH2D3C	0	-0.146236	0.067	0.164	0
ENG	0	-0.121048	0.031	0.112	0
FAM102A	0	0.359763	0.348	0.109	0
GOLGA2	0	-0.133097	0.123	0.212	0
SPTAN1	0	0.18762	0.429	0.308	0
IER5L	0	-0.210145	0.014	0.138	0
TOR1A	0	-0.11438	0.083	0.163	0
NUP214	0	-0.651198	0.152	0.438	0
RAPGEF1	0	-0.187186	0.181	0.302	0
SETX	0	-0.345058	0.368	0.544	0
GBGT1	0	-0.0885538	0.004	0.064	0
RPL7A	0	0.40363	1	1	0
SLC2A6	0	-0.460086	0.017	0.243	0
BRD3	0	-0.163722	0.13	0.234	0
RXRA	0	-0.578192	0.03	0.328	0
FCN1	0	-2.7251	0.164	0.56	0
UBAC1	0	-0.17941	0.148	0.266	0
NACC2	0	-0.241707	0.028	0.183	0
CARD9	0	-0.157221	0.006	0.112	0
NOTCH1	0	-0.157897	0.055	0.159	0
AGPAT2	0	-0.242689	0.043	0.207	0
RABL6	0	-0.14386	0.197	0.294	0
PHPT1	0	-0.23235	0.233	0.375	0
CLIC3	0	-0.622827	0.048	0.191	0
C9orf139	0	-0.147017	0.009	0.101	0
NPDC1	0	0.0826098	0.078	0.032	0
TUBB4B	0	-0.183891	0.139	0.252	0
TOR4A	0	-0.118989	0.007	0.088	0
ARRDC1	0	-0.169077	0.136	0.252	0
LINC01001	0	-0.0892951	0.014	0.071	0
AC136475.3	0	0.0901809	0.082	0.022	0
IFITM2	0	-0.610307	0.804	0.846	0
IFITM1	0	0.129117	0.297	0.186	0
IFITM3	0	-1.35191	0.099	0.441	0
ANO9	0	0.0584827	0.065	0.025	0
RNH1	0	-0.480834	0.317	0.531	0
IRF7	0	-0.284134	0.097	0.235	0
TALDO1	0	-0.938056	0.365	0.636	0
RPLP2	0	0.619968	1	1	0
PNPLA2	0	-0.184587	0.143	0.266	0
CD151	0	-0.218247	0.046	0.171	0
POLR2L	0	-0.257605	0.546	0.655	0
TSPAN4	0	-0.190907	0.013	0.136	0
TOLLIP	0	-0.179052	0.065	0.185	0
CTSD	0	-1.05839	0.231	0.601	0
TNNI2	0	-0.139164	0.004	0.092	0
LSP1	0	-0.717352	0.558	0.799	0
ASCL2	0	-0.304599	0.017	0.191	0
C11orf21	0	-0.177869	0.063	0.18	0
TSPAN32	0	-0.212085	0.084	0.223	0
KCNQ1	0	-0.132215	0.073	0.161	0
CDKN1C	0	-0.542777	0.027	0.095	0
SLC22A18	0	-0.0766508	0.02	0.072	0
CARS	0	-0.1253	0.092	0.17	0
OSBPL5	0	-0.11534	0.009	0.083	0
RHOG	0	-0.53016	0.323	0.563	0
TRIM22	0	-0.207	0.381	0.479	0
FAM160A2	0	-0.118372	0.048	0.127	0
APBB1	0	0.0989873	0.107	0.04	0
ILK	0	-0.252345	0.125	0.276	0
TPP1	0	-0.585528	0.149	0.449	0
RIC3	0	0.155963	0.192	0.086	0
RPL27A	0	0.532255	1	1	0
TMEM9B	0	-0.156202	0.18	0.287	0
DENND5A	0	-0.191156	0.087	0.206	0
SWAP70	0	-0.41999	0.034	0.245	0
SBF2	0	-0.244331	0.065	0.218	0
ADM	0	-0.128304	0.002	0.065	0
RNF141	0	-0.233849	0.063	0.211	0
EIF4G2	0	-0.358845	0.594	0.74	0
MICAL2	0	-0.183981	0.033	0.151	0
FAR1	0	-0.357773	0.08	0.296	0
PDE3B	0	0.245414	0.358	0.192	0
RPS13	0	0.526579	1	1	0
PIK3C2A	0	-0.128554	0.126	0.212	0
NUCB2	0	0.159654	0.479	0.338	0
TSG101	0	-0.147339	0.116	0.218	0
UEVLD	0	-0.074888	0.02	0.07	0
SVIP	0	0.390278	0.502	0.246	0
PRRG4	0	-0.13878	0.002	0.089	0
QSER1	0	-0.124456	0.059	0.141	0
HIPK3	0	-0.328097	0.159	0.347	0
CD59	0	0.092908	0.128	0.066	0
LMO2	0	-0.625768	0.018	0.332	0
CAPRIN1	0	-0.184188	0.223	0.341	0
CAT	0	-0.39963	0.121	0.354	0
CD44	0	-0.47815	0.726	0.743	0
TRIM44	0	-0.174055	0.352	0.451	0
COMMD9	0	-0.22587	0.109	0.259	0
PRR5L	0	-0.111302	0.031	0.094	0
TSPAN18	0	0.175323	0.137	0.022	0
TP53I11	0	-0.0846866	0.009	0.064	0
PHF21A	0	-0.221337	0.123	0.264	0
ARHGAP1	0	-0.138214	0.122	0.217	0
SPI1	0	-1.28164	0.049	0.483	0
CELF1	0	-0.226692	0.308	0.427	0
MTCH2	0	-0.144017	0.089	0.191	0
PTPRJ	0	-0.277543	0.091	0.259	0
SLC43A3	0	-0.147437	0.015	0.114	0
UBE2L6	0	-0.215313	0.219	0.346	0
CTNND1	0	-0.160611	0.013	0.12	0
ZFP91	0	-0.132199	0.118	0.208	0
MPEG1	0	-1.24451	0.037	0.455	0
PATL1	0	-0.125344	0.09	0.177	0
STX3	0	-0.150704	0.032	0.131	0
MS4A6A	0	-1.3926	0.049	0.419	0
MS4A4A	0	-0.170641	0.004	0.089	0
MS4A7	0	-1.06671	0.031	0.343	0
MS4A1	0	-0.960417	0.03	0.139	0
SLC15A3	0	-0.367158	0.01	0.229	0
CD6	0	0.469441	0.422	0.123	0
CD5	0	0.283096	0.243	0.058	0
CYB561A3	0	-0.251768	0.089	0.223	0
FADS1	0	-0.169667	0.014	0.117	0
BEST1	0	-0.302033	0.032	0.208	0
FTH1	0	-1.99235	0.998	0.998	0
ASRGL1	0	-0.158581	0.01	0.111	0
AHNAK	0	-0.760138	0.543	0.793	0
POLR2G	0	-0.15719	0.214	0.319	0
TMEM179B	0	-0.18777	0.19	0.316	0
NXF1	0	-0.171367	0.098	0.212	0
STX5	0	-0.126351	0.091	0.18	0
RARRES3	0	0.0482103	0.679	0.524	0
PLA2G16	0	-0.249964	0.042	0.191	0
RTN3	0	-0.548813	0.179	0.429	0
MARK2	0	-0.184831	0.191	0.311	0
COX8A	0	-0.375083	0.667	0.794	0
FERMT3	0	-0.510154	0.275	0.505	0
NUDT22	0	-0.139692	0.138	0.236	0
DNAJC4	0	-0.196674	0.154	0.28	0
FKBP2	0	-0.173263	0.282	0.387	0
ESRRA	0	-0.140938	0.057	0.153	0
PRDX5	0	-0.316536	0.403	0.564	0
CCDC88B	0	-0.241543	0.13	0.285	0
RPS6KA4	0	-0.190682	0.045	0.171	0
SF1	0	0.238578	0.833	0.735	0
FAU	0	0.24437	1	1	0
CAPN1	0	-0.201016	0.147	0.274	0
CDC42EP2	0	-0.0981619	0.004	0.066	0
NEAT1	0	-2.15102	0.873	0.938	0
MALAT1	0	0.12201	1	1	0
EHBP1L1	0	-0.416528	0.148	0.375	0
MAP3K11	0	-0.259771	0.087	0.255	0
SIPA1	0	-0.260787	0.216	0.376	0
RNASEH2C	0	-0.166717	0.281	0.389	0
AP5B1	0	-0.188398	0.025	0.145	0
CFL1	0	-0.50626	0.956	0.986	0
CTSW	0	-0.945694	0.157	0.336	0
FIBP	0	-0.177531	0.193	0.314	0
DRAP1	0	-0.289259	0.547	0.653	0
CATSPER1	0	-0.160648	0.003	0.106	0
RAB1B	0	-0.25069	0.141	0.303	0
KDM2A	0	-0.171516	0.296	0.401	0
GRK2	0	-0.387645	0.38	0.573	0
ANKRD13D	0	-0.232795	0.306	0.418	0
PPP1CA	0	-0.341893	0.504	0.67	0
CORO1B	0	0.211551	0.362	0.267	0
PITPNM1	0	-0.108888	0.077	0.153	0
CDK2AP2	0	-0.195179	0.172	0.29	0
GSTP1	0	-1.38553	0.408	0.794	0
UNC93B1	0	-0.413228	0.044	0.291	0
ALDH3B1	0	-0.269254	0.006	0.177	0
TCIRG1	0	-0.411467	0.122	0.36	0
CHKA	0	-0.0756956	0.009	0.061	0
CPT1A	0	-0.176703	0.069	0.185	0
TPCN2	0	-0.0792104	0.014	0.067	0
PPFIA1	0	-0.156542	0.124	0.226	0
AP002387.2	0	0.171695	0.209	0.096	0
LAMTOR1	0	-0.525855	0.384	0.606	0
FOLR3	0	-0.13409	0.002	0.086	0
INPPL1	0	-0.203891	0.045	0.18	0
CLPB	0	-0.130232	0.049	0.136	0
ARAP1	0	-0.330519	0.066	0.272	0
ATG16L2	0	-0.359206	0.097	0.307	0
FCHSD2	0	-0.242568	0.101	0.234	0
RELT	0	-0.355524	0.027	0.243	0
PLEKHB1	0	0.0789579	0.074	0.02	0
RAB6A	0	-0.14495	0.179	0.278	0
UCP2	0	-0.250231	0.577	0.672	0
KCNE3	0	-0.37806	0.007	0.224	0
RNF169	0	-0.157879	0.198	0.299	0
ARRB1	0	-0.255483	0.028	0.193	0
RPS3	0	0.708592	1	1	0
UVRAG	0	-0.270901	0.159	0.32	0
ACER3	0	-0.264006	0.033	0.198	0
PAK1	0	-0.517599	0.049	0.326	0
NDUFC2	0	-0.176894	0.433	0.531	0
GAB2	0	-0.155153	0.005	0.108	0
PRCP	0	-0.306471	0.065	0.258	0
PICALM	0	-0.507983	0.115	0.391	0
PRSS23	0	-0.231709	0.015	0.112	0
CTSC	0	-0.669989	0.284	0.57	0
SLC36A4	0	-0.210387	0.096	0.222	0
SMCO4	0	-0.336881	0.025	0.229	0
FUT4	0	-0.141301	0.011	0.101	0
SRSF8	0	0.1766	0.368	0.242	0
SESN3	0	0.215719	0.287	0.19	0
MAML2	0	0.235163	0.367	0.229	0
BIRC2	0	-0.163562	0.2	0.304	0
TMEM123	0	0.27379	0.762	0.622	0
CASP4	0	-0.329963	0.342	0.52	0
CASP1	0	-0.644031	0.21	0.496	0
CARD16	0	-0.763614	0.344	0.629	0
RDX	0	-0.132333	0.109	0.198	0
TIMM8B	0	-0.224035	0.222	0.366	0
IL18	0	-0.297889	0.006	0.168	0
AP002884.1	0	0.0970652	0.076	0.022	0
NCAM1	0	-0.14897	0.004	0.074	0
USP28	0	-0.216741	0.054	0.178	0
ZBTB16	0	-0.132972	0.029	0.104	0
SIK3	0	-0.189428	0.146	0.271	0
PAFAH1B2	0	-0.185862	0.155	0.276	0
SIDT2	0	-0.197581	0.038	0.164	0
IL10RA	0	-0.476241	0.362	0.574	0
JAML	0	-0.770884	0.225	0.473	0
CD3E	0	0.82929	0.934	0.388	0
CD3D	0	0.95566	0.956	0.361	0
CD3G	0	0.901704	0.919	0.313	0
KMT2A	0	0.179178	0.619	0.517	0
BCL9L	0	0.157109	0.343	0.228	0
RPS25	0	0.777673	1	0.999	0
C2CD2L	0	-0.0867529	0.037	0.095	0
OAF	0	-0.142962	0.007	0.101	0
CRTAM	0	-0.122942	0.016	0.089	0
HSPA8	0	0.249319	0.842	0.731	0
NRGN	0	-1.16003	0.03	0.281	0
ETS1	0	0.766602	0.914	0.522	0
FLI1	0	-0.188197	0.243	0.359	0
APLP2	0	-1.62455	0.202	0.632	0
ST14	0	-0.0963942	0.002	0.065	0
LARP4B	0	-0.16101	0.126	0.234	0
IDI1	0	-0.229001	0.222	0.353	0
KLF6	0	-0.808824	0.568	0.748	0
GDI2	0	-0.450673	0.405	0.604	0
IL2RA	0	0.114257	0.079	0.014	0
PFKFB3	0	-0.354617	0.047	0.182	0
PRKCQ	0	0.145771	0.196	0.093	0
ATP5F1C	0	-0.219581	0.457	0.572	0
GATA3	0	0.22296	0.244	0.109	0
USP6NL	0	-0.111293	0.02	0.091	0
DHTKD1	0	-0.0884934	0.035	0.094	0
OPTN	0	0.228032	0.432	0.26	0
FAM107B	0	0.270586	0.787	0.635	0
NMT2	0	0.167751	0.202	0.09	0
VIM	0	-0.599843	0.972	0.964	0
ARL5B	0	-0.202471	0.053	0.162	0
PLXDC2	0	-0.694688	0.012	0.333	0
DNAJC1	0	-0.208537	0.18	0.303	0
MSRB2	0	-0.200617	0.08	0.201	0
OTUD1	0	-0.294865	0.108	0.247	0
ARHGAP21	0	-0.194538	0.05	0.163	0
ABI1	0	-0.188034	0.266	0.382	0
ACBD5	0	-0.140885	0.099	0.195	0
WAC	0	-0.204071	0.433	0.543	0
MAP3K8	0	-0.888962	0.077	0.425	0
ZEB1	0	0.20385	0.231	0.1	0
KIF5B	0	-0.216139	0.405	0.523	0
CCNY	0	-0.327162	0.226	0.397	0
CSGALNACT2	0	-0.324914	0.201	0.376	0
RASSF4	0	-0.505698	0.016	0.3	0
ALOX5	0	-0.437377	0.028	0.282	0
WASHC2C	0	-0.191691	0.144	0.262	0
NCOA4	0	-0.774571	0.215	0.5	0
WDFY4	0	-0.189957	0.004	0.119	0
IPMK	0	-0.152896	0.028	0.129	0
UBE2D1	0	-0.454262	0.109	0.336	0
CCDC6	0	-0.150438	0.132	0.23	0
ANK3	0	0.240596	0.185	0.034	0
ARID5B	0	0.299244	0.422	0.257	0
RTKN2	0	0.168149	0.08	0.021	0
JMJD1C	0	-0.264272	0.406	0.529	0
DDX21	0	-0.223595	0.561	0.646	0
SRGN	0	-2.006	0.686	0.873	0
VPS26A	0	-0.196581	0.152	0.282	0
HK1	0	-0.211976	0.157	0.285	0
PPA1	0	0.197432	0.549	0.429	0
EIF4EBP2	0	-0.192002	0.215	0.337	0
PRF1	0	-1.27424	0.098	0.286	0
SGPL1	0	-0.0987764	0.05	0.118	0
CDH23	0	-0.135976	0.014	0.1	0
VSIR	0	-0.841585	0.326	0.584	0
PSAP	0	-2.09553	0.361	0.727	0
SPOCK2	0	0.601165	0.66	0.261	0
ANAPC16	0	0.231002	0.783	0.661	0
DNAJB12	0	-0.167608	0.113	0.227	0
MICU1	0	-0.278499	0.153	0.313	0
P4HA1	0	-0.158429	0.088	0.194	0
FUT11	0	-0.131077	0.053	0.133	0
ZSWIM8	0	-0.11726	0.07	0.151	0
VCL	0	-0.484904	0.162	0.36	0
SAMD8	0	-0.137432	0.075	0.166	0
ZNF503	0	-0.102008	0.001	0.06	0
LRMDA	0	-0.183336	0.003	0.123	0
ZMIZ1	0	-0.252768	0.049	0.208	0
PPIF	0	-0.277766	0.039	0.192	0
CCSER2	0	0.136535	0.402	0.3	0
GLUD1	0	-0.152568	0.178	0.282	0
PTEN	0	-0.332208	0.327	0.499	0
LIPA	0	-0.286597	0.099	0.261	0
IFIT2	0	-0.255122	0.038	0.124	0
IFIT3	0	-0.26066	0.025	0.123	0
TNKS2	0	-0.167976	0.197	0.306	0
HHEX	0	-0.368801	0.009	0.231	0
MYOF	0	-0.221938	0.004	0.134	0
TBC1D12	0	-0.0982642	0.003	0.068	0
PDLIM1	0	-0.275229	0.011	0.128	0
ENTPD1	0	-0.468601	0.015	0.265	0
ZNF518A	0	-0.159417	0.155	0.256	0
BLNK	0	-0.12394	0.003	0.067	0
TM9SF3	0	-0.182373	0.32	0.421	0
PIK3AP1	0	-0.540668	0.018	0.331	0
LCOR	0	-0.175869	0.212	0.32	0
FRAT1	0	-0.111775	0.068	0.142	0
FRAT2	0	-0.209565	0.089	0.221	0
RRP12	0	-0.131528	0.019	0.103	0
PGAM1	0	-0.373169	0.324	0.515	0
HPS1	0	-0.150746	0.176	0.279	0
CHUK	0	-0.0926372	0.042	0.106	0
BLOC1S2	0	-0.190864	0.225	0.346	0
NFKB2	0	-0.327937	0.125	0.282	0
ACTR1A	0	-0.140475	0.075	0.172	0
TRIM8	0	-0.433593	0.182	0.412	0
WBP1L	0	-0.140727	0.08	0.176	0
NT5C2	0	-0.173375	0.069	0.184	0
CALHM2	0	-0.137561	0.038	0.132	0
SLK	0	-0.164289	0.231	0.332	0
GSTO1	0	-0.46851	0.343	0.536	0
ITPRIP	0	-0.171422	0.029	0.137	0
XPNPEP1	0	-0.106407	0.043	0.112	0
ADD3	0	0.275651	0.722	0.569	0
SHOC2	0	-0.258939	0.281	0.433	0
TCF7L2	0	-0.394112	0.025	0.19	0
ABLIM1	0	0.368478	0.405	0.167	0
SHTN1	0	-0.439789	0.012	0.24	0
PDZD8	0	-0.123028	0.085	0.167	0
CACUL1	0	-0.204708	0.134	0.267	0
EIF3A	0	-0.251698	0.59	0.703	0
FAM45A	0	-0.260802	0.132	0.288	0
PRDX3	0	-0.265264	0.149	0.315	0
RGS10	0	0.213548	0.697	0.501	0
BAG3	0	0.0655203	0.073	0.031	0
MCMBP	0	-0.148716	0.121	0.221	0
WDR11	0	-0.25942	0.113	0.274	0
CHST15	0	-0.286026	0.006	0.183	0
OAT	0	-0.116635	0.079	0.155	0
FAM53B	0	-0.141399	0.088	0.179	0
CTBP2	0	-0.452743	0.015	0.284	0
PTPRE	0	-1.04371	0.136	0.523	0
BNIP3	0	0.138531	0.198	0.104	0
STK32C	0	-0.102117	0.048	0.118	0
PWWP2B	0	-0.102946	0.025	0.095	0
VENTX	0	-0.126428	0.004	0.084	0
ADAM8	0	-0.259826	0.095	0.25	0
TUBGCP2	0	-0.195574	0.259	0.376	0
FUOM	0	-0.164829	0.063	0.17	0
NINJ2	0	-0.0878989	0.026	0.085	0
ADIPOR2	0	-0.134738	0.074	0.165	0
AC005842.1	0	0.171463	0.125	0.017	0
CCND2	0	0.23215	0.392	0.231	0
TIGAR	0	-0.0899918	0.032	0.094	0
CD9	0	-0.188543	0.01	0.07	0
TNFRSF1A	0	-0.313686	0.079	0.274	0
LTBR	0	-0.267368	0.007	0.178	0
CD27	0	0.586858	0.556	0.174	0
GAPDH	0	-0.878422	0.907	0.952	0
CHD4	0	-0.197281	0.408	0.508	0
MLF2	0	-0.171188	0.211	0.327	0
PTMS	0	-0.214674	0.038	0.144	0
GPR162	0	-0.0893076	0.001	0.062	0
TPI1	0	-0.498039	0.472	0.69	0
C12orf57	0	0.707637	0.862	0.544	0
PTPN6	0	-0.603161	0.278	0.562	0
LPCAT3	0	-0.0848683	0.036	0.094	0
CD163	0	-0.407766	0.006	0.214	0
C3AR1	0	-0.27708	0.014	0.164	0
CLEC4A	0	-0.48762	0.014	0.283	0
LINC00937	0	-0.213202	0.008	0.133	0
CLEC4D	0	-0.189796	0.003	0.113	0
CLEC4E	0	-0.547285	0.013	0.24	0
M6PR	0	-0.192895	0.421	0.517	0
CLEC2D	0	0.409092	0.73	0.428	0
CD69	0	0.519568	0.667	0.357	0
KLRF1	0	-0.761369	0.02	0.192	0
CLEC12A	0	-1.09083	0.03	0.407	0
CLEC7A	0	-1.12598	0.042	0.429	0
GABARAPL1	0	-0.309778	0.1	0.269	0
KLRD1	0	-1.29321	0.049	0.292	0
KLRC4	0	-0.102192	0.003	0.063	0
KLRC2	0	-0.279911	0.006	0.076	0
KLRC1	0	-0.379645	0.007	0.092	0
LINC02446	0	-0.164887	0.007	0.073	0
YBX3	0	-0.888462	0.07	0.471	0
ETV6	0	-0.254655	0.101	0.257	0
DUSP16	0	0.127398	0.108	0.028	0
CDKN1B	0	0.342259	0.603	0.428	0
HEBP1	0	-0.172998	0.077	0.193	0
PLBD1	0	-0.887879	0.019	0.339	0
H2AFJ	0	-0.238384	0.256	0.369	0
DERA	0	-0.123706	0.067	0.15	0
MGST1	0	-0.430683	0.008	0.231	0
LDHB	0	1.18308	0.952	0.573	0
LRMP	0	-0.247278	0.11	0.262	0
ITPR2	0	-0.192958	0.194	0.31	0
STK38L	0	-0.161754	0.051	0.158	0
FGD4	0	-0.35409	0.008	0.214	0
DNM1L	0	-0.17655	0.178	0.291	0
CPNE8	0	-0.16355	0.025	0.133	0
LRRK2	0	-0.767192	0.021	0.338	0
NELL2	0	0.145267	0.184	0.081	0
ANO6	0	-0.228497	0.102	0.231	0
SCAF11	0	-0.243452	0.674	0.766	0
SLC38A1	0	0.226299	0.513	0.317	0
SLC38A2	0	-0.195531	0.22	0.329	0
PCED1B	0	0.204986	0.23	0.099	0
FKBP11	0	0.130933	0.311	0.211	0
ARF3	0	-0.229678	0.142	0.29	0
TUBA1A	0	-0.457188	0.404	0.512	0
TMBIM6	0	-0.381734	0.686	0.815	0
NCKAP5L	0	-0.132936	0.022	0.112	0
METTL7A	0	-0.437618	0.015	0.279	0
SLC11A2	0	-0.103119	0.054	0.121	0
DAZAP2	0	-0.414977	0.647	0.784	0
GALNT6	0	-0.129908	0.026	0.11	0
GRASP	0	-0.172599	0.06	0.143	0
NR4A1	0	-0.650533	0.025	0.273	0
ATG101	0	-0.137894	0.071	0.165	0
EIF4B	0	0.245284	0.853	0.784	0
SP1	0	-0.20004	0.117	0.247	0
PRR13	0	-0.321655	0.562	0.707	0
PCBP2	0	-0.216004	0.757	0.822	0
HNRNPA1	0	0.33534	0.99	0.965	0
NFE2	0	-0.242356	0.006	0.141	0
COPZ1	0	-0.160783	0.21	0.319	0
ZNF385A	0	-0.482689	0.013	0.283	0
ITGA5	0	-0.147264	0.07	0.165	0
NCKAP1L	0	-0.468941	0.253	0.503	0
TESPA1	0	0.402096	0.353	0.097	0
BLOC1S1	0	-0.45831	0.448	0.657	0
CD63	0	-1.02373	0.29	0.689	0
DGKA	0	0.439811	0.457	0.188	0
RPS26	0	0.763954	0.989	0.99	0
RPL41	0	0.466013	1	1	0
MYL6	0	-0.654453	0.952	0.983	0
RNF41	0	-0.159727	0.067	0.174	0
CS	0	-0.135832	0.104	0.198	0
STAT2	0	-0.289666	0.15	0.312	0
BAZ2A	0	-0.16808	0.306	0.406	0
ATP5F1B	0	-0.344833	0.425	0.595	0
NACA	0	0.24721	1	1	0
STAT6	0	-0.281798	0.199	0.371	0
LRP1	0	-0.721841	0.024	0.342	0
STAC3	0	-0.184995	0.006	0.13	0
ARHGAP9	0	-0.187396	0.24	0.348	0
MBD6	0	-0.122431	0.071	0.154	0
OS9	0	-0.390669	0.204	0.423	0
MARCH9	0	0.138094	0.255	0.158	0
USP15	0	-0.387115	0.57	0.679	0
TBK1	0	-0.182315	0.078	0.2	0
[truncated: 5,507 more rows]

## Sheet: Wilcox.NK
	p_val	avg_log2FC	pct.1	pct.2	p_val_adj
TNFRSF18	0	0.459346	0.245	0.031	0
SDF4	0	0.349342	0.462	0.294	0
MIB2	0	0.327795	0.319	0.139	0
MMP23B	0	0.288643	0.205	0.019	0
RPL22	0	-0.599223	0.999	0.999	0
ACOT7	0	0.0809486	0.075	0.023	0
PARK7	0	0.318775	0.787	0.719	0
RBP7	0	-0.518904	0.016	0.22	0
PGD	0	-0.407313	0.064	0.264	0
FBXO6	0	0.146182	0.186	0.096	0
DRAXIN	0	0.0900015	0.062	0.009	0
DHRS3	0	0.237417	0.209	0.058	0
EFHD2	0	1.34423	0.969	0.572	0
PADI4	0	-0.206696	0.025	0.126	0
ARHGEF10L	0	-0.116406	0.003	0.08	0
CDA	0	-0.471121	0.015	0.235	0
HP1BP3	0	0.303817	0.719	0.657	0
CDC42	0	0.391504	0.958	0.921	0
RPL11	0	-0.685207	1	1	0
RCAN3	0	-0.634687	0.056	0.361	0
SRRM1	0	0.303939	0.858	0.821	0
CLIC4	0	-0.171168	0.009	0.11	0
RUNX3	0	1.23831	0.846	0.348	0
RSRP1	0	0.375192	0.77	0.682	0
PAFAH2	0	0.150574	0.138	0.043	0
SH3BGRL3	0	0.183878	0.998	0.976	0
UBXN11	0	-0.250436	0.049	0.209	0
CD52	0	-0.361925	0.92	0.957	0
SYTL1	0	0.388862	0.487	0.281	0
RPA2	0	0.28238	0.409	0.253	0
PTAFR	0	-0.384591	0.012	0.194	0
DNAJC8	0	0.386844	0.692	0.59	0
ATP5IF1	0	0.36527	0.756	0.677	0
LAPTM5	0	-0.400083	0.833	0.899	0
ZCCHC17	0	0.226006	0.324	0.206	0
CCDC28B	0	0.254932	0.222	0.069	0
LCK	0	0.387524	0.605	0.38	0
MARCKSL1	0	-0.266112	0.119	0.264	0
AC004865.2	0	0.210988	0.2	0.071	0
THRAP3	0	0.355161	0.699	0.604	0
CSF3R	0	-1.05737	0.056	0.347	0
MACF1	0	0.796327	0.767	0.519	0
PABPC4	0	-0.310986	0.17	0.374	0
MYCL	0	-0.124882	0.003	0.084	0
PPT1	0	-0.478636	0.127	0.368	0
SMAP2	0	-0.323955	0.633	0.777	0
CITED4	0	-0.247475	0.03	0.18	0
ATP6V0B	0	-0.37411	0.447	0.563	0
ARMH1	0	-0.294454	0.018	0.194	0
RPS8	0	-0.810436	1	1	0
PLK3	0	-0.386927	0.027	0.232	0
PRDX1	0	-0.342966	0.318	0.548	0
SCP2	0	0.362391	0.585	0.449	0
SSBP3	0	0.457891	0.47	0.233	0
JUN	0	-0.608952	0.299	0.484	0
JAK1	0	1.33079	0.97	0.765	0
LEPROT	0	-0.297211	0.17	0.336	0
PDE4B	0	-0.628789	0.089	0.349	0
SERBP1	0	0.404626	0.849	0.789	0
SRSF11	0	0.293385	0.731	0.674	0
AK5	0	0.212993	0.173	0.063	0
AC103591.3	0	-0.343805	0.114	0.236	0
PRKACB	0	0.465046	0.52	0.286	0
CTBS	0	-0.197938	0.143	0.272	0
SSX2IP	0	0.145081	0.149	0.052	0
GBP4	0	0.234881	0.371	0.245	0
GBP5	0	0.477808	0.477	0.213	0
TGFBR3	0	0.745703	0.499	0.08	0
GFI1	0	0.0967852	0.081	0.019	0
EVI5	0	-0.274725	0.018	0.184	0
RPL5	0	-0.515095	1	0.999	0
GCLM	0	0.174465	0.206	0.099	0
DPYD	0	-0.384956	0.175	0.36	0
VAV3	0	0.397614	0.396	0.18	0
HENMT1	0	0.18644	0.191	0.072	0
PRPF38B	0	0.42717	0.72	0.605	0
SORT1	0	-0.213302	0.008	0.139	0
AMPD2	0	-0.217897	0.052	0.19	0
CD53	0	0.434524	0.793	0.685	0
DRAM2	0	-0.213984	0.133	0.279	0
DENND2D	0	0.482319	0.464	0.213	0
RHOC	0	0.624024	0.551	0.17	0
PTPN22	0	0.464472	0.463	0.202	0
TSPAN2	0	0.210367	0.183	0.05	0
ATP1A1	0	-0.203034	0.254	0.401	0
CD2	0	0.57478	0.652	0.462	0
NOTCH2	0	-0.318406	0.117	0.291	0
LINC00623	0	0.276024	0.391	0.234	0
SRGAP2C	0	-0.191652	0.065	0.19	0
SRGAP2B	0	-0.191767	0.047	0.167	0
AC245014.3	0	-0.337898	0.094	0.232	0
CD160	0	0.806589	0.381	0.026	0
RNF115	0	0.268344	0.394	0.264	0
RBM8A	0	0.300194	0.592	0.494	0
POLR3GL	0	0.358633	0.514	0.353	0
TXNIP	0	0.277496	0.999	0.983	0
NBPF14	0	-0.239679	0.084	0.23	0
AC245297.3	0	0.424809	0.551	0.351	0
FCGR1A	0	-0.235032	0.006	0.14	0
MTMR11	0	-0.1749	0.005	0.114	0
PLEKHO1	0	-0.644681	0.19	0.484	0
ADAMTSL4	0	-0.147398	0.005	0.1	0
MCL1	0	-0.541898	0.543	0.666	0
CTSS	0	-2.02608	0.788	0.769	0
C1orf56	0	0.58322	0.66	0.479	0
CDC42SE1	0	0.542465	0.74	0.577	0
SNX27	0	-0.253614	0.099	0.255	0
S100A10	0	-0.535615	0.879	0.882	0
S100A9	0	-3.54743	0.793	0.772	0
S100A12	0	-1.61617	0.096	0.343	0
S100A8	0	-3.31161	0.604	0.639	0
S100A6	0	-0.941759	0.968	0.97	0
RPS27	0	-0.396581	1	1	0
TPM3	0	0.341863	0.96	0.909	0
IL6R	0	-0.401983	0.015	0.261	0
SYT11	0	0.188342	0.196	0.081	0
SSR2	0	0.257714	0.806	0.768	0
SEMA4A	0	-0.279892	0.008	0.177	0
SH2D2A	0	0.532637	0.381	0.076	0
ARHGEF11	0	-0.123737	0.004	0.088	0
FCRL3	0	0.281918	0.246	0.07	0
CD1D	0	-0.282172	0.01	0.176	0
MNDA	0	-1.93138	0.167	0.455	0
PYHIN1	0	1.27437	0.77	0.182	0
IFI16	0	0.454344	0.76	0.635	0
FCRL6	0	0.59555	0.389	0.05	0
SLAMF6	0	0.22624	0.247	0.106	0
CD84	0	-0.356453	0.069	0.277	0
SLAMF7	0	0.597608	0.451	0.103	0
CD244	0	0.248759	0.247	0.093	0
ARHGAP30	0	0.342214	0.669	0.583	0
FCER1G	0	0.359938	0.863	0.464	0
FCGR2A	0	-0.544945	0.056	0.282	0
FCGR3A	0	1.45132	0.88	0.16	0
SH2D1B	0	0.691383	0.416	0.011	0
UAP1	0	0.12263	0.139	0.061	0
CD247	0	2.0165	0.956	0.332	0
CREG1	0	-0.36552	0.035	0.237	0
XCL2	0	0.915323	0.394	0.032	0
XCL1	0	0.373345	0.14	0.013	0
F5	0	-0.151078	0.003	0.088	0
SELL	0	-0.157896	0.433	0.65	0
KIFAP3	0	0.230719	0.257	0.117	0
PRRC2C	0	0.420212	0.915	0.867	0
FASLG	0	0.211983	0.143	0.009	0
RALGPS2	0	-0.512445	0.068	0.173	0
GLUL	0	-0.489081	0.195	0.343	0
NPL	0	-0.187456	0.02	0.137	0
NCF2	0	-1.05564	0.064	0.386	0
C1orf21	0	0.907111	0.582	0.066	0
PTGS2	0	-0.522537	0.017	0.127	0
RGS18	0	-0.632373	0.022	0.222	0
RGS2	0	-0.745167	0.254	0.38	0
UCHL5	0	0.250352	0.304	0.175	0
TROVE2	0	0.261864	0.423	0.305	0
PTPRC	0	0.586227	0.999	0.99	0
PTPN7	0	0.446075	0.434	0.191	0
ATP2B4	0	0.502619	0.474	0.207	0
NUCKS1	0	0.463207	0.763	0.639	0
RAB29	0	0.445862	0.47	0.237	0
CD55	0	-0.447267	0.29	0.507	0
CR1	0	-0.238657	0.007	0.144	0
TRAF3IP3	0	0.332425	0.782	0.684	0
ATF3	0	-0.150211	0.011	0.094	0
BATF3	0	-0.15268	0.009	0.089	0
TLR5	0	-0.160637	0.003	0.102	0
GUK1	0	0.459436	0.811	0.684	0
RHOU	0	-0.151377	0.012	0.103	0
IRF2BP2	0	-0.386738	0.329	0.498	0
TOMM20	0	-0.263044	0.582	0.76	0
ARID4B	0	0.379528	0.724	0.632	0
CEP170	0	-0.268741	0.051	0.222	0
SDCCAG8	0	-0.200133	0.113	0.254	0
ZBTB18	0	-0.171268	0.04	0.156	0
HNRNPU	0	0.281136	0.916	0.892	0
NLRP3	0	-0.770786	0.038	0.242	0
ADI1	0	-0.202878	0.171	0.305	0
RPS7	0	-0.26967	1	1	0
LINC01871	0	0.352865	0.339	0.152	0
ID2	0	0.903615	0.918	0.587	0
YWHAQ	0	0.402747	0.579	0.402	0
PDIA6	0	0.325209	0.544	0.426	0
RHOB	0	-0.430632	0.05	0.218	0
NCOA1	0	0.317425	0.437	0.288	0
RAB10	0	-0.261419	0.226	0.365	0
TOGARAM2	0	0.0944896	0.069	0.009	0
LBH	0	0.245124	0.52	0.368	0
CRIM1	0	0.0894009	0.074	0.019	0
QPCT	0	-0.206987	0.005	0.124	0
CYP1B1	0	-0.440528	0.011	0.165	0
SRSF7	0	0.248265	0.785	0.736	0
SLC8A1	0	-0.390431	0.009	0.216	0
ZFP36L2	0	0.226523	0.955	0.896	0
TTC7A	0	-0.215308	0.057	0.193	0
RPS27A	0	-0.316563	1	1	0
CCDC88A	0	-0.690406	0.111	0.366	0
BCL11A	0	-0.39862	0.014	0.185	0
PELI1	0	-0.411309	0.046	0.237	0
AC012368.1	0	-0.143196	0.004	0.095	0
PLEK	0	0.297306	0.884	0.534	0
ARHGAP25	0	0.279381	0.405	0.27	0
AAK1	0	0.383873	0.75	0.576	0
MXD1	0	-0.423817	0.158	0.293	0
NAGK	0	-0.401133	0.135	0.336	0
HK2	0	-0.148887	0.006	0.101	0
POLE4	0	-0.232619	0.245	0.397	0
TRABD2A	0	-0.378449	0.025	0.213	0
CAPG	0	-0.532013	0.055	0.318	0
GNLY	0	3.68842	0.982	0.304	0
CD8B	0	-0.484583	0.042	0.171	0
CYTOR	0	0.227556	0.361	0.232	0
MAL	0	-0.480185	0.024	0.235	0
ANKRD36C	0	0.294546	0.374	0.225	0
DUSP2	0	0.346441	0.597	0.436	0
ITPRIPL1	0	0.0985691	0.083	0.02	0
ZAP70	0	0.748382	0.603	0.196	0
AFF3	0	-0.227455	0.018	0.11	0
MAP4K4	0	-0.300871	0.253	0.44	0
IL18R1	0	0.273518	0.193	0.046	0
IL18RAP	0	0.459832	0.286	0.019	0
NCK2	0	-0.249966	0.176	0.308	0
LIMS1	0	-0.503282	0.232	0.412	0
IL1RN	0	-0.435342	0.014	0.132	0
ACTR3	0	0.326814	0.782	0.735	0
MARCO	0	-0.188013	0.005	0.102	0
DBI	0	0.719414	0.852	0.668	0
PTPN4	0	0.879115	0.678	0.254	0
BIN1	0	0.351235	0.544	0.36	0
RAB3GAP1	0	-0.201338	0.033	0.172	0
HNMT	0	-0.379779	0.012	0.213	0
KYNU	0	-0.347949	0.011	0.204	0
ZEB2	0	0.132383	0.774	0.521	0
CD302	0	-0.623598	0.029	0.301	0
TANK	0	-0.209776	0.19	0.332	0
GCA	0	-0.676756	0.043	0.34	0
STK39	0	0.245492	0.251	0.108	0
MAP3K20	0	-0.220228	0.02	0.152	0
GPR155	0	-0.223483	0.096	0.229	0
WIPF1	0	0.475648	0.709	0.546	0
HNRNPA3	0	0.416139	0.903	0.856	0
SESTD1	0	-0.186588	0.037	0.154	0
ITGA4	0	0.307984	0.658	0.55	0
AC096667.1	0	-0.256359	0.008	0.162	0
SLC40A1	0	-0.225188	0.01	0.123	0
STAT4	0	0.559333	0.464	0.147	0
NABP1	0	-0.342238	0.105	0.26	0
BZW1	0	0.466481	0.707	0.555	0
CFLAR	0	0.35781	0.756	0.616	0
CASP8	0	0.438583	0.55	0.356	0
FAM117B	0	-0.136862	0.029	0.122	0
CD28	0	-0.182038	0.015	0.121	0
EEF1B2	0	-0.390466	0.991	0.981	0
KLF7	0	-0.202803	0.069	0.197	0
IKZF2	0	0.222857	0.191	0.057	0
XRCC5	0	0.307464	0.77	0.728	0
RPL37A	0	-0.372071	1	1	0
CXCR2	0	0.129757	0.1	0.019	0
ARPC2	0	0.693142	0.992	0.941	0
GPBAR1	0	-0.262396	0.009	0.156	0
SLC11A1	0	-0.810818	0.052	0.321	0
PID1	0	-0.270795	0.008	0.146	0
SP100	0	0.330327	0.735	0.655	0
B3GNT7	0	0.265667	0.158	0.006	0
NCL	0	0.659905	0.959	0.873	0
NMUR1	0	0.346124	0.225	0.01	0
INPP5D	0	0.310426	0.476	0.335	0
ARL4C	0	1.44237	0.99	0.649	0
AGAP1	0	0.154277	0.12	0.023	0
RAMP1	0	0.259898	0.153	0.007	0
UBE2F	0	0.383323	0.428	0.228	0
HES6	0	0.145878	0.104	0.018	0
GPR35	0	-0.135284	0.013	0.095	0
BOK	0	0.103664	0.065	0.002	0
BHLHE40	0	0.265362	0.335	0.186	0
CAMK1	0	-0.226396	0.032	0.159	0
ARPC4	0	0.287504	0.674	0.587	0
RPL32	0	-0.771778	1	1	0
SLC6A6	0	-0.207662	0.077	0.211	0
SH3BP5	0	0.380361	0.534	0.336	0
OXNAD1	0	-0.301264	0.133	0.266	0
RFTN1	0	0.265647	0.296	0.147	0
UBE2E2	0	-0.198939	0.008	0.141	0
RPL15	0	-0.297236	1	1	0
LINC02084	0	0.18308	0.146	0.027	0
EOMES	0	0.351085	0.25	0.04	0
CMC1	0	1.4045	0.633	0.195	0
CMTM7	0	-0.311994	0.052	0.266	0
CRTAP	0	-0.368399	0.113	0.311	0
TRANK1	0	0.277854	0.307	0.155	0
GOLGA4	0	0.412144	0.639	0.523	0
MYD88	0	-0.280372	0.164	0.312	0
CX3CR1	0	1.08716	0.633	0.199	0
RPL14	0	-0.3662	1	1	0
SACM1L	0	0.256508	0.312	0.17	0
CCR1	0	-0.269963	0.028	0.164	0
CCR2	0	-0.182518	0.007	0.114	0
TMA7	0	0.303404	0.969	0.949	0
RASSF1	0	0.394529	0.422	0.197	0
NPRL2	0	0.202917	0.219	0.094	0
CACNA2D2	0	0.0978	0.077	0.014	0
MANF	0	0.275086	0.369	0.221	0
RPL29	0	-0.461595	1	1	0
STAB1	0	-0.16849	0.009	0.113	0
PRKCD	0	-0.271143	0.061	0.227	0
TKT	0	-1.18463	0.436	0.646	0
SELENOK	0	0.27448	0.571	0.46	0
ARHGEF3	0	0.350833	0.406	0.222	0
ARL6IP5	0	0.291711	0.857	0.814	0
FRMD4B	0	-0.161618	0.04	0.137	0
CRYBG3	0	-0.182085	0.016	0.131	0
RPL24	0	-0.332386	1	0.999	0
NFKBIZ	0	-1.29175	0.22	0.518	0
ALCAM	0	-0.139845	0.008	0.093	0
CBLB	0	0.403731	0.396	0.175	0
CD47	0	0.52492	0.704	0.509	0
TRAT1	0	-0.35569	0.032	0.209	0
CD96	0	0.351892	0.453	0.248	0
PHLDB2	0	0.137209	0.097	0.013	0
ATG3	0	-0.311694	0.227	0.391	0
ATP6V1A	0	-0.233676	0.097	0.233	0
TIGIT	0	0.395553	0.289	0.066	0
EAF2	0	-0.250919	0.032	0.172	0
CD86	0	-0.359245	0.009	0.215	0
CSTA	0	-1.11123	0.064	0.379	0
PARP15	0	0.234104	0.267	0.125	0
HEG1	0	0.11985	0.126	0.052	0
OSBPL11	0	-0.182824	0.09	0.207	0
NUDT16	0	-0.229143	0.063	0.207	0
ACPP	0	-0.134268	0.002	0.088	0
PIK3CB	0	-0.15979	0.04	0.147	0
ZBTB38	0	0.299307	0.384	0.244	0
RASA2	0	0.330593	0.459	0.298	0
TFDP2	0	0.77705	0.57	0.163	0
GK5	0	0.514333	0.397	0.122	0
CHST2	0	0.704138	0.449	0.086	0
RNF13	0	-0.238798	0.227	0.365	0
SERP1	0	-0.516326	0.657	0.852	0
P2RY13	0	-0.364845	0.009	0.19	0
MFSD1	0	-0.294111	0.094	0.258	0
PPM1L	0	0.234001	0.208	0.075	0
GPR160	0	-0.14155	0.017	0.109	0
EIF5A2	0	0.108841	0.113	0.043	0
TNIK	0	0.322919	0.348	0.156	0
TNFSF10	0	-0.516625	0.214	0.387	0
GNB4	0	-0.31232	0.018	0.206	0
NDUFB5	0	-0.223116	0.254	0.407	0
BCL6	0	-0.386958	0.062	0.216	0
RPL35A	0	-0.573908	1	1	0
ZNF595	0	0.145577	0.116	0.024	0
DGKQ	0	0.130011	0.145	0.06	0
SPON2	0	2.29523	0.816	0.07	0
TACC3	0	-0.215038	0.063	0.211	0
C4orf48	0	-0.451129	0.141	0.414	0
ZFYVE28	0	0.177838	0.168	0.058	0
ADD1	0	0.381306	0.536	0.367	0
LYAR	0	0.389146	0.549	0.321	0
JAKMIP1	0	0.099041	0.095	0.035	0
LINC002481	0	0.0854545	0.079	0.025	0
SH3TC1	0	-0.153518	0.024	0.125	0
FAM200B	0	-0.231596	0.187	0.333	0
BST1	0	-0.406143	0.011	0.215	0
CD38	0	0.572299	0.348	0.058	0
FGFBP2	0	2.58289	0.883	0.111	0
RBPJ	0	-0.315748	0.22	0.407	0
ARAP2	0	0.608202	0.575	0.279	0
DTHD1	0	0.349284	0.213	0.017	0
KLHL5	0	-0.167223	0.046	0.157	0
RPL9	0	-0.643659	1	1	0
RBM47	0	-0.314291	0.008	0.189	0
ATP8A1	0	0.192611	0.251	0.135	0
TXK	0	0.932788	0.646	0.17	0
HOPX	0	1.79925	0.86	0.156	0
POLR2B	0	0.261226	0.454	0.33	0
IGFBP7	0	0.907141	0.511	0.109	0
SLC4A4	0	0.11765	0.083	0.009	0
CXCL8	0	-1.50365	0.108	0.225	0
EREG	0	-0.65808	0.017	0.115	0
AREG	0	0.5609	0.241	0.074	0
NAAA	0	-0.330482	0.158	0.333	0
SCARB2	0	-0.217228	0.076	0.211	0
SEPT11	0	0.177029	0.245	0.138	0
CNOT6L	0	0.46593	0.601	0.412	0
BMP2K	0	-0.234083	0.029	0.172	0
ANTXR2	0	-0.200877	0.033	0.163	0
RASGEF1B	0	-0.269347	0.034	0.141	0
HNRNPDL	0	0.342054	0.895	0.853	0
PLAC8	0	1.05732	0.928	0.62	0
HPSE	0	-0.160912	0.012	0.112	0
GPAT3	0	-0.146973	0.003	0.095	0
WDFY3	0	-0.180645	0.005	0.119	0
ARHGAP24	0	-0.246005	0.004	0.141	0
DAPP1	0	-0.431834	0.035	0.265	0
BANK1	0	-0.527059	0.015	0.117	0
NFKB1	0	-0.263762	0.189	0.342	0
MANBA	0	-0.22558	0.086	0.228	0
LEF1	0	-0.509903	0.075	0.276	0
RPL34	0	-0.693433	1	1	0
MCUB	0	-0.344654	0.209	0.447	0
ELOVL6	0	0.122116	0.086	0.01	0
ALPK1	0	-0.128352	0.006	0.09	0
SNHG8	0	-0.53441	0.387	0.636	0
ANXA5	0	-0.96221	0.241	0.576	0
SETD7	0	-0.141357	0.006	0.101	0
MAML3	0	-0.135476	0.02	0.108	0
TBC1D9	0	-0.23341	0.008	0.15	0
INPP4B	0	-0.258679	0.035	0.172	0
ARHGAP10	0	0.150254	0.157	0.073	0
RPS3A	0	-0.537421	1	1	0
TMEM154	0	-0.575618	0.058	0.365	0
TLR2	0	-0.492592	0.015	0.238	0
FAM198B	0	-0.330044	0.01	0.184	0
MARCH1	0	-0.793822	0.031	0.372	0
PALLD	0	0.157911	0.135	0.048	0
ACSL1	0	-0.467889	0.041	0.193	0
LPCAT1	0	0.384895	0.373	0.154	0
MED10	0	0.246164	0.524	0.405	0
RETREG1	0	-0.180618	0.013	0.123	0
BASP1	0	-0.444809	0.014	0.219	0
SUB1	0	0.288659	0.908	0.877	0
IL7R	0	-1.75217	0.327	0.552	0
DAB2	0	0.209336	0.22	0.061	0
RPL37	0	-0.49552	1	1	0
PARP8	0	0.31648	0.489	0.344	0
SNX18	0	-0.337387	0.112	0.252	0
GZMA	0	2.47623	0.98	0.216	0
IL6ST	0	-0.424009	0.061	0.294	0
MAP3K1	0	-0.49718	0.155	0.429	0
GAPT	0	-0.392687	0.014	0.222	0
PDE4D	0	0.22396	0.285	0.148	0
ZSWIM6	0	-0.237687	0.055	0.196	0
SGTB	0	-0.259566	0.051	0.222	0
NLN	0	-0.123032	0.005	0.084	0
PIK3R1	0	0.701845	0.731	0.508	0
NAIP	0	-0.466472	0.106	0.307	0
ENC1	0	0.132428	0.117	0.041	0
HEXB	0	-0.209037	0.113	0.237	0
FAM169A	0	0.0942967	0.093	0.034	0
IQGAP2	0	0.570153	0.713	0.483	0
F2R	0	0.443303	0.313	0.048	0
S100Z	0	-0.150586	0.005	0.101	0
SERINC5	0	-0.370997	0.047	0.276	0
RPS23	0	-0.630597	1	1	0
TMEM167A	0	-0.282607	0.242	0.393	0
VCAN	0	-2.33257	0.221	0.431	0
COX7C	0	-0.210595	0.969	0.986	0
MEF2C	0	-0.763905	0.066	0.357	0
MCTP1	0	-0.283566	0.015	0.18	0
RHOBTB3	0	0.391117	0.249	0.017	0
CAST	0	0.452851	0.915	0.789	0
LNPEP	0	0.447491	0.61	0.442	0
SLCO4C1	0	0.194079	0.138	0.017	0
PAM	0	0.135093	0.119	0.037	0
CAMK4	0	-0.441619	0.036	0.254	0
EPB41L4A	0	0.0992862	0.071	0.011	0
SNX2	0	-0.476044	0.191	0.443	0
IRF1	0	0.439248	0.851	0.621	0
TCF7	0	-0.618329	0.228	0.437	0
DDX46	0	0.305203	0.702	0.642	0
H2AFY	0	-0.481689	0.414	0.582	0
TGFBI	0	-0.621263	0.026	0.296	0
EGR1	0	-0.726657	0.049	0.215	0
CTNNA1	0	-0.219734	0.095	0.224	0
CXXC5	0	0.517522	0.474	0.187	0
HBEGF	0	-0.258824	0.008	0.114	0
CD14	0	-1.44465	0.081	0.355	0
DIAPH1	0	0.452159	0.653	0.482	0
PPP2R2B	0	0.34898	0.263	0.045	0
JAKMIP2	0	0.266899	0.188	0.033	0
ADRB2	0	0.276877	0.23	0.06	0
CSF1R	0	-0.46181	0.017	0.229	0
PDGFRB	0	0.135778	0.088	0.006	0
CD74	0	-1.90844	0.802	0.778	0
RPS14	0	-0.502146	1	1	0
ANXA6	0	0.557616	0.645	0.402	0
GM2A	0	-0.205942	0.029	0.155	0
HAVCR2	0	0.319442	0.274	0.102	0
CYFIP2	0	0.360333	0.52	0.338	0
ADAM19	0	-0.14085	0.011	0.097	0
STK10	0	0.488033	0.641	0.462	0
DUSP1	0	-1.23162	0.559	0.667	0
HRH2	0	-0.368723	0.01	0.222	0
HK3	0	-0.20106	0.01	0.138	0
LMAN2	0	0.269974	0.528	0.417	0
DOK3	0	-0.252095	0.009	0.166	0
TMED9	0	0.275574	0.498	0.363	0
RNF130	0	-0.705889	0.179	0.418	0
RACK1	0	-0.403011	0.999	0.999	0
PRPF4B	0	0.411842	0.751	0.647	0
F13A1	0	-0.479922	0.016	0.165	0
LY86	0	-0.624081	0.024	0.328	0
TMEM14C	0	-0.42629	0.089	0.371	0
TMEM14B	0	-0.198085	0.297	0.468	0
TMEM170B	0	-0.317748	0.019	0.194	0
PHACTR1	0	-0.317436	0.016	0.172	0
GFOD1	0	0.306187	0.231	0.05	0
CD83	0	-0.760984	0.063	0.265	0
KDM1B	0	-0.222664	0.049	0.184	0
DEK	0	0.354823	0.789	0.742	0
RNF144B	0	-0.424654	0.022	0.206	0
HIST1H1C	0	0.500627	0.576	0.418	0
HIST1H4C	0	0.563103	0.586	0.442	0
HIST1H1E	0	0.757057	0.703	0.522	0
HIST1H1D	0	0.75523	0.664	0.477	0
BTN3A2	0	0.683778	0.711	0.441	0
BTN3A1	0	0.327112	0.38	0.21	0
GABBR1	0	-0.157408	0.012	0.117	0
HLA-F	0	0.574309	0.875	0.741	0
HLA-A	0	0.771815	1	0.999	0
HLA-E	0	0.708801	1	0.99	0
PPP1R18	0	0.386547	0.579	0.418	0
IER3	0	-1.02242	0.093	0.299	0
HLA-C	0	0.926495	1	0.999	0
HLA-B	0	0.607431	1	0.999	0
TNF	0	-0.493639	0.03	0.129	0
LTB	0	-1.63834	0.519	0.678	0
LST1	0	-1.75322	0.289	0.55	0
NCR3	0	0.772115	0.525	0.098	0
AIF1	0	-2.07538	0.345	0.617	0
CLIC1	0	0.5949	0.962	0.793	0
C6orf48	0	-0.434084	0.417	0.636	0
HLA-DRA	0	-2.60611	0.517	0.646	0
HLA-DRB5	0	-1.29038	0.137	0.435	0
HLA-DRB1	0	-1.69803	0.434	0.595	0
HLA-DQA1	0	-1.03596	0.051	0.285	0
HLA-DQB1	0	-1.4074	0.168	0.477	0
PSMB8	0	0.346323	0.722	0.645	0
PSMB9	0	0.509037	0.805	0.654	0
TAP1	0	0.243212	0.414	0.293	0
HLA-DMB	0	-0.800562	0.074	0.372	0
HLA-DMA	0	-0.807628	0.108	0.4	0
HLA-DPA1	0	-1.32167	0.536	0.595	0
RPS18	0	-0.622684	1	1	0
TAPBP	0	0.425929	0.753	0.638	0
NUDT3	0	-0.200324	0.163	0.294	0
RPS10	0	-0.431392	0.998	0.996	0
RPL10A	0	-0.446533	0.999	0.997	0
FKBP5	0	-0.321874	0.205	0.402	0
STK38	0	0.292365	0.469	0.35	0
CDKN1A	0	-0.496023	0.03	0.224	0
FGD2	0	-0.353356	0.021	0.223	0
TREM1	0	-0.288963	0.008	0.157	0
CCND3	0	0.612092	0.762	0.544	0
CNPY3	0	-0.354763	0.313	0.483	0
DNPH1	0	-0.218463	0.047	0.198	0
VEGFA	0	-0.210076	0.007	0.113	0
NFKBIE	0	-0.154113	0.034	0.13	0
ENPP4	0	0.25801	0.211	0.054	0
ENPP5	0	0.116306	0.083	0.008	0
PLA2G7	0	-0.123868	0.002	0.076	0
OGFRL1	0	-0.493372	0.159	0.356	0
EEF1A1	0	-0.570246	1	1	0
MYO6	0	0.12887	0.1	0.026	0
HMGN3	0	0.340021	0.571	0.439	0
UBE2J1	0	-0.285598	0.214	0.35	0
PRDM1	0	0.524332	0.488	0.226	0
CD164	0	0.437292	0.676	0.528	0
FYN	0	0.666145	0.778	0.54	0
MARCKS	0	-1.4339	0.109	0.397	0
DSE	0	-0.24008	0.021	0.161	0
CALHM6	0	-0.255071	0.045	0.185	0
MAN1A1	0	0.270994	0.305	0.15	0
HDDC2	0	0.370696	0.423	0.226	0
NCOA7	0	0.25038	0.396	0.275	0
THEMIS	0	-0.19867	0.025	0.138	0
SAMD3	0	1.16912	0.768	0.191	0
RPS12	0	-0.790542	1	1	0
SGK1	0	-0.645521	0.028	0.223	0
HEBP2	0	-0.303013	0.281	0.472	0
STX11	0	-0.327305	0.083	0.237	0
UTRN	0	0.941969	0.871	0.622	0
RAB32	0	-0.555616	0.024	0.283	0
SASH1	0	-0.150353	0.004	0.085	0
SYNE1	0	1.31294	0.813	0.303	0
SNX9	0	-0.16139	0.04	0.142	0
TMEM181	0	0.232168	0.286	0.154	0
SYTL3	0	0.831	0.58	0.161	0
SOD2	0	-1.28018	0.219	0.456	0
IGF2R	0	0.605363	0.526	0.237	0
RNASET2	0	-0.686952	0.372	0.697	0
CHST12	0	0.793348	0.598	0.155	0
TTYH3	0	-0.214195	0.031	0.165	0
CARD11	0	0.260121	0.258	0.095	0
GLCCI1	0	0.234446	0.236	0.098	0
ARL4A	0	-0.218119	0.083	0.217	0
AHR	0	-0.351838	0.033	0.204	0
HDAC9	0	-0.174516	0.033	0.141	0
HNRNPA2B1	0	0.413411	0.986	0.966	0
SNX10	0	-0.348476	0.16	0.33	0
CREB5	0	-0.355348	0.01	0.19	0
CPVL	0	-1.05867	0.04	0.348	0
SEPT7	0	0.991604	0.977	0.826	0
AOAH	0	0.296385	0.491	0.314	0
STARD3NL	0	0.325495	0.307	0.142	0
TRGC1	0	0.533977	0.43	0.07	0
TRGV9	0	0.0918732	0.072	0.011	0
AC006033.2	0	0.101636	0.075	0.01	0
TRG-AS1	0	0.245848	0.278	0.139	0
STK17A	0	0.610458	0.736	0.454	0
BLVRA	0	-0.313671	0.102	0.271	0
PPIA	0	0.491007	0.98	0.945	0
TNS3	0	-0.126616	0.004	0.086	0
CHCHD2	0	0.3398	0.927	0.892	0
AUTS2	0	0.310635	0.249	0.067	0
NCF1	0	-1.14103	0.106	0.487	0
YWHAG	0	-0.179162	0.093	0.213	0
FGL2	0	-1.15319	0.301	0.438	0
GSAP	0	0.36567	0.38	0.194	0
PTPN12	0	0.781895	0.643	0.281	0
CD36	0	-0.881627	0.032	0.315	0
ABCB1	0	0.248782	0.195	0.042	0
STEAP4	0	-0.238092	0.006	0.09	0
SAMD9	0	0.438189	0.549	0.363	0
SAMD9L	0	0.238721	0.395	0.271	0
PPP1R9A	0	0.138645	0.074	0.004	0
BRI3	0	-1.11853	0.38	0.637	0
PILRB	0	0.322429	0.324	0.145	0
PILRA	0	-0.670315	0.026	0.307	0
SLC12A9	0	-0.165009	0.06	0.174	0
RASA4	0	-0.146091	0.027	0.124	0
KMT2E	0	0.36193	0.751	0.669	0
SRPK2	0	0.396891	0.536	0.352	0
SYPL1	0	-0.298469	0.078	0.28	0
NAMPT	0	-1.48807	0.201	0.456	0
LRRN3	0	-0.185804	0.006	0.089	0
TFEC	0	-0.322063	0.012	0.19	0
TES	0	0.4671	0.593	0.397	0
CAPZA2	0	-0.306094	0.319	0.473	0
IRF5	0	-0.192726	0.027	0.151	0
SMKR1	0	0.0923945	0.073	0.014	0
BPGM	0	0.226928	0.197	0.065	0
HIPK2	0	0.507414	0.459	0.222	0
TBXAS1	0	-0.250842	0.123	0.247	0
NDUFB2	0	0.638059	0.816	0.655	0
AGK	0	0.138681	0.141	0.056	0
TRBC1	0	0.451721	0.652	0.35	0
EPHB6	0	-0.161076	0.02	0.116	0
ZYX	0	-0.341249	0.25	0.409	0
ZNF467	0	-0.264854	0.017	0.177	0
GIMAP7	0	0.42354	0.794	0.602	0
TMEM176B	0	-0.56709	0.019	0.215	0
TMEM176A	0	-0.297202	0.009	0.149	0
SMARCD3	0	-0.176398	0.01	0.123	0
DNAJB6	0	0.274045	0.584	0.48	0
VIPR2	0	0.106235	0.07	0.007	0
CSF2RA	0	-0.302666	0.006	0.18	0
SLC25A6	0	-0.396716	0.861	0.946	0
CD99	0	0.761873	0.869	0.613	0
MSL3	0	-0.228858	0.232	0.386	0
TLR8	0	-0.262592	0.006	0.157	0
TMSB4X	0	0.111686	1	1	0
RAB9A	0	0.198081	0.304	0.191	0
AP1S2	0	-1.16008	0.288	0.548	0
SAT1	0	-1.80282	0.735	0.763	0
EIF2S3	0	-0.221054	0.448	0.613	0
CXorf21	0	-0.129259	0.017	0.101	0
GK	0	-0.155773	0.032	0.125	0
CYBB	0	-1.48771	0.106	0.456	0
MID1IP1	0	-0.254107	0.04	0.191	0
TIMP1	0	-0.578459	0.306	0.498	0
CFP	0	-0.846987	0.034	0.36	0
EBP	0	0.329043	0.343	0.159	0
PLP2	0	-0.615507	0.166	0.492	0
ARHGEF9	0	0.150921	0.179	0.088	0
MSN	0	0.699162	0.94	0.795	0
AL034397.3	0	-0.23689	0.016	0.147	0
IL2RG	0	0.804656	0.807	0.461	0
RPS4X	0	-0.461573	1	1	0
ATRX	0	0.449392	0.805	0.712	0
BTK	0	-0.37665	0.013	0.237	0
RPL36A	0	-0.529241	0.926	0.972	0
BEX3	0	-0.228449	0.02	0.117	0
TCEAL4	0	-0.181291	0.056	0.175	0
IL13RA1	0	-0.361936	0.012	0.205	0
SEPT6	0	0.286724	0.695	0.578	0
RPL39	0	-0.861012	1	1	0
SH2D1A	0	0.356115	0.342	0.139	0
SASH3	0	0.269586	0.405	0.267	0
STK26	0	0.326915	0.394	0.217	0
CD40LG	0	-0.148095	0.011	0.094	0
IDS	0	0.36281	0.553	0.412	0
SSR4	0	0.258624	0.853	0.831	0
PDZD4	0	0.190137	0.142	0.022	0
FLNA	0	0.498426	0.843	0.663	0
RPL10	0	-0.473015	1	1	0
GAB3	0	0.288004	0.328	0.168	0
MPP1	0	-0.306186	0.048	0.197	0
MYOM2	0	1.47844	0.317	0.022	0
CTSB	0	-0.771732	0.108	0.417	0
ASAH1	0	-0.683367	0.381	0.514	0
ATP6V1B2	0	-0.322431	0.092	0.268	0
DOK2	0	0.458731	0.624	0.401	0
TNFRSF10B	0	-0.172156	0.018	0.134	0
SLC25A37	0	-0.396837	0.078	0.286	0
BNIP3L	0	-0.400161	0.212	0.425	0
DPYSL2	0	-0.355707	0.148	0.315	0
LEPROTL1	0	-0.35807	0.431	0.561	0
NRG1	0	-0.155272	0.004	0.088	0
EIF4EBP1	0	-0.285338	0.066	0.243	0
RPS20	0	-0.563696	1	0.999	0
SDCBP	0	-0.571676	0.346	0.554	0
TOX	0	0.290935	0.218	0.041	0
AC090152.1	0	0.17277	0.128	0.023	0
MYBL1	0	1.16878	0.714	0.166	0
TERF1	0	0.290056	0.366	0.217	0
RPL7	0	-0.473253	1	0.999	0
LY96	0	-0.455222	0.022	0.276	0
PAG1	0	-0.35442	0.145	0.346	0
PIP4P2	0	-0.182999	0.035	0.151	0
TRIQK	0	-0.148765	0.009	0.106	0
PLEKHF2	0	-0.208937	0.108	0.227	0
RPL30	0	-0.645018	1	1	0
COX6C	0	0.290629	0.895	0.858	0
RNF19A	0	0.330424	0.498	0.35	0
PABPC1	0	-0.625561	0.942	0.985	0
YWHAZ	0	0.60778	0.955	0.873	0
ZNF706	0	-0.26333	0.389	0.57	0
NCALD	0	0.324626	0.248	0.046	0
KLF10	0	-0.545209	0.148	0.338	0
EIF3E	0	-0.557924	0.794	0.934	0
TRPS1	0	-0.181512	0.08	0.192	0
EIF3H	0	-0.225701	0.678	0.823	0
TBC1D31	0	0.19232	0.164	0.047	0
TRIB1	0	-0.171028	0.007	0.101	0
LINC00861	0	0.20732	0.451	0.298	0
MYC	0	-0.274533	0.03	0.177	0
FAM49B	0	0.560229	0.767	0.583	0
ASAP1	0	-0.318646	0.127	0.308	0
LY6E	0	0.632628	0.827	0.62	0
TOP1MT	0	-0.145286	0.017	0.108	0
NAPRT	0	-0.249214	0.08	0.24	0
PLEC	0	-0.338056	0.137	0.337	0
GRINA	0	-0.397652	0.088	0.288	0
RPL8	0	-0.608336	0.999	1	0
ERMP1	0	0.0835713	0.074	0.023	0
KIAA2026	0	0.285734	0.462	0.345	0
BNC2	0	0.189126	0.113	0.004	0
CNTLN	0	-0.159574	0.02	0.12	0
PLIN2	0	-0.201445	0.129	0.253	0
RPS6	0	-0.575504	1	1	0
C9orf72	0	-0.444639	0.056	0.298	0
AQP3	0	-0.297713	0.027	0.172	0
UBE2R2	0	-0.25118	0.261	0.406	0
SIT1	0	-0.15319	0.011	0.106	0
CCDC107	0	0.248868	0.408	0.27	0
TLN1	0	0.45303	0.897	0.743	0
ANKRD20A4	0	0.0915818	0.064	0.006	0
CEMIP2	0	0.414184	0.4	0.226	0
ZFAND5	0	-0.460944	0.279	0.442	0
ALDH1A1	0	-0.22523	0.007	0.116	0
ANXA1	0	0.185784	0.892	0.731	0
OSTF1	0	0.604534	0.705	0.473	0
GNAQ	0	-0.438966	0.078	0.321	0
CEP78	0	1.1017	0.637	0.127	0
TLE1	0	0.219416	0.186	0.05	0
HNRNPK	0	0.24158	0.881	0.865	0
DAPK1	0	-0.183843	0.015	0.131	0
CTSL	0	-0.170184	0.004	0.09	0
SUSD3	0	-0.23508	0.019	0.165	0
CARD19	0	-0.251665	0.132	0.273	0
NINJ1	0	-0.664614	0.134	0.353	0
PTCH1	0	0.128088	0.112	0.033	0
ANP32B	0	-0.207163	0.658	0.807	0
NANS	0	-0.179187	0.067	0.188	0
TGFBR1	0	0.271463	0.282	0.127	0
ABCA1	0	-0.131161	0.004	0.08	0
KLF4	0	-0.374245	0.015	0.205	0
SNX30	0	-0.148585	0.034	0.133	0
SLC31A2	0	-0.291888	0.018	0.179	0
FKBP15	0	-0.21299	0.127	0.253	0
RGS3	0	0.275852	0.235	0.059	0
AKNA	0	0.587	0.679	0.451	0
TNFSF8	0	-0.176502	0.013	0.123	0
TLR4	0	-0.343952	0.01	0.195	0
MEGF9	0	-0.437506	0.137	0.301	0
STOM	0	0.501558	0.477	0.178	0
MIR181A2HG	0	0.102659	0.065	0.002	0
ARPC5L	0	0.762099	0.662	0.306	0
HSPA5	0	0.539266	0.648	0.48	0
RPL12	0	-0.670066	1	1	0
FAM102A	0	-0.239271	0.045	0.186	0
C9orf16	0	0.296175	0.69	0.599	0
SET	0	0.449796	0.926	0.871	0
LRRC8A	0	0.131301	0.152	0.071	0
C9orf78	0	0.289001	0.656	0.575	0
NUP214	0	-0.471797	0.188	0.389	0
RALGDS	0	0.226002	0.287	0.154	0
RPL7A	0	-0.216948	1	1	0
SLC2A6	0	-0.371596	0.03	0.206	0
RXRA	0	-0.434264	0.066	0.277	0
FCN1	0	-2.30478	0.273	0.484	0
CARD9	0	-0.130492	0.008	0.095	0
SNHG7	0	-0.314225	0.2	0.393	0
PTGDS	0	1.13695	0.156	0.022	0
PAXX	0	0.564786	0.654	0.404	0
CLIC3	0	1.85821	0.765	0.075	0
ABCA2	0	0.160467	0.146	0.042	0
IFITM2	0	1.15978	0.986	0.816	0
IFITM1	0	0.491091	0.456	0.182	0
SIGIRR	0	0.42539	0.568	0.37	0
RNH1	0	-0.32488	0.33	0.496	0
TALDO1	0	-0.698706	0.392	0.59	0
RPLP2	0	-0.606258	1	1	0
POLR2L	0	0.335814	0.697	0.618	0
CTSD	0	0.15501	0.687	0.484	0
LSP1	0	0.227974	0.812	0.728	0
ASCL2	0	0.437261	0.329	0.123	0
TSPAN32	0	0.201289	0.288	0.174	0
CD81	0	0.754892	0.798	0.476	0
KCNQ1	0	-0.220947	0.008	0.156	0
KCNQ1OT1	0	-0.260314	0.043	0.202	0
OSBPL5	0	0.244125	0.201	0.046	0
RIC3	0	-0.172329	0.022	0.125	0
RPL27A	0	-0.287649	1	1	0
DENND5A	0	-0.256319	0.032	0.195	0
SWAP70	0	-0.305887	0.063	0.208	0
RNF141	0	-0.218749	0.049	0.19	0
RRAS2	0	0.202053	0.197	0.065	0
RPS13	0	-0.880926	1	1	0
EIF3M	0	-0.254132	0.441	0.63	0
LMO2	0	-0.535285	0.022	0.283	0
CAT	0	-0.246636	0.167	0.311	0
CD44	0	-0.697652	0.496	0.77	0
PRR5L	0	0.349596	0.266	0.054	0
CD82	0	-0.260209	0.024	0.175	0
DGKZ	0	0.460551	0.619	0.415	0
SPI1	0	-1.09151	0.071	0.413	0
SLC43A3	0	-0.124468	0.015	0.099	0
CTNND1	0	-0.132545	0.015	0.103	0
MPEG1	0	-1.07376	0.051	0.388	0
MS4A6A	0	-1.22318	0.058	0.36	0
MS4A7	0	-0.917859	0.041	0.293	0
MS4A1	0	-0.844362	0.029	0.122	0
SLC15A3	0	-0.314467	0.01	0.195	0
CD5	0	-0.16856	0.014	0.117	0
BEST1	0	-0.268116	0.025	0.181	0
FTH1	0	-1.82081	0.998	0.998	0
RARRES3	0	1.06202	0.883	0.521	0
PLA2G16	0	0.388078	0.366	0.126	0
RTN3	0	-0.366017	0.221	0.384	0
PRDX5	0	0.339537	0.614	0.512	0
NAALADL1	0	0.135912	0.145	0.056	0
FAU	0	-0.338373	1	1	0
EHBP1L1	0	-0.274508	0.183	0.335	0
SIPA1	0	0.347709	0.477	0.317	0
CFL1	0	0.664489	0.997	0.976	0
CTSW	0	2.08649	0.943	0.205	0
CCDC85B	0	0.366413	0.656	0.523	0
DRAP1	0	0.323634	0.727	0.613	0
SF3B2	0	0.325487	0.676	0.589	0
PPP1CA	0	0.463946	0.75	0.612	0
TBC1D10C	0	0.507965	0.652	0.424	0
CORO1B	0	-0.270176	0.141	0.311	0
CDK2AP2	0	0.320239	0.397	0.242	0
UNC93B1	0	-0.310986	0.068	0.249	0
ALDH3B1	0	-0.222304	0.01	0.15	0
RELT	0	-0.282876	0.039	0.207	0
UCP2	0	0.39631	0.739	0.636	0
KCNE3	0	-0.32041	0.01	0.19	0
SPCS2	0	0.32681	0.648	0.545	0
ACER3	0	-0.19293	0.05	0.17	0
PAK1	0	-0.404612	0.07	0.28	0
GAB2	0	-0.129595	0.006	0.092	0
SYTL2	0	0.45321	0.347	0.092	0
PRSS23	0	0.81856	0.477	0.037	0
CTSC	0	0.634846	0.744	0.465	0
SLC36A4	0	-0.214612	0.074	0.206	0
SMCO4	0	-0.274443	0.032	0.197	0
SESN3	0	-0.286481	0.065	0.234	0
MAML2	0	-0.268731	0.115	0.283	0
CEP126	0	0.207452	0.145	0.034	0
BIRC3	0	-0.554046	0.117	0.373	0
TMEM123	0	-0.51624	0.399	0.691	0
PDGFD	0	0.243307	0.17	0.014	0
CASP1	0	-0.349476	0.301	0.44	0
ATM	0	0.620697	0.836	0.64	0
NCAM1	0	0.66401	0.385	0.014	0
USP28	0	0.475795	0.39	0.115	0
ZBTB16	0	0.35711	0.268	0.061	0
SIDT2	0	-0.16293	0.039	0.144	0
PCSK7	0	0.407361	0.607	0.451	0
JAML	0	-0.938342	0.061	0.456	0
CD3D	0	-1.04298	0.217	0.55	0
CD3G	0	-0.918677	0.147	0.508	0
DDX6	0	0.511607	0.717	0.539	0
BCL9L	0	0.247019	0.381	0.241	0
RPS25	0	-0.577181	1	1	0
ARHGEF12	0	0.135867	0.131	0.042	0
SORL1	0	0.367743	0.617	0.479	0
HSPA8	0	0.400389	0.841	0.748	0
NRGN	0	-1.00748	0.039	0.241	0
FEZ1	0	0.184524	0.122	0.01	0
ST3GAL4	0	0.0991088	0.102	0.038	0
ETS1	0	0.621806	0.887	0.587	0
APLP2	0	-0.824839	0.479	0.529	0
ZBTB44	0	0.332284	0.44	0.29	0
B3GAT1	0	0.139096	0.096	0.009	0
IDI1	0	0.398223	0.484	0.298	0
KLF6	0	-0.566237	0.625	0.712	0
AKR1C3	0	0.915416	0.454	0.025	0
GDI2	0	-0.292427	0.407	0.572	0
PFKFB3	0	-0.320644	0.036	0.162	0
PRKCQ	0	0.156147	0.206	0.108	0
GATA3	0	0.188821	0.242	0.13	0
OPTN	0	0.55518	0.57	0.269	0
FAM107B	0	0.365648	0.792	0.658	0
VIM	0	-1.16017	0.902	0.974	0
ST8SIA6	0	0.134368	0.092	0.006	0
PLXDC2	0	-0.490577	0.065	0.276	0
DNAJC1	0	0.388249	0.448	0.249	0
PIP4K2A	0	0.803227	0.764	0.441	0
MSRB2	0	-0.210192	0.053	0.185	0
OTUD1	0	-0.323538	0.062	0.231	0
MAP3K8	0	0.477598	0.569	0.307	0
ITGB1	0	0.344968	0.774	0.569	0
CREM	0	0.322228	0.294	0.136	0
CCNY	0	-0.262646	0.223	0.37	0
ALOX5	0	-0.391346	0.018	0.244	0
NCOA4	0	-0.490799	0.292	0.445	0
WDFY4	0	-0.158268	0.006	0.101	0
UBE2D1	0	-0.36391	0.117	0.3	0
JMJD1C	0	-0.253771	0.349	0.517	0
DDX21	0	-0.339176	0.467	0.645	0
SRGN	0	-0.11949	0.987	0.804	0
SAR1A	0	0.266615	0.406	0.272	0
PPA1	0	-0.36287	0.267	0.485	0
PRF1	0	2.75757	0.974	0.142	0
CDH23	0	-0.127305	0.007	0.087	0
VSIR	0	-0.619655	0.349	0.541	0
PSAP	0	-1.23617	0.64	0.634	0
DDIT4	0	0.654265	0.712	0.459	0
FUT11	0	0.299107	0.267	0.093	0
ADK	0	-0.219689	0.094	0.226	0
KAT6B	0	0.327823	0.422	0.273	0
LRMDA	0	-0.150272	0.006	0.104	0
DLG5	0	0.0899723	0.066	0.008	0
RPS24	0	-0.301435	1	1	0
PPIF	0	-0.215633	0.051	0.166	0
CCSER2	0	0.321236	0.471	0.307	0
HHEX	0	-0.254947	0.042	0.192	0
MYOF	0	-0.187027	0.005	0.113	0
ENTPD1	0	-0.401984	0.016	0.226	0
NFKB2	0	-0.28873	0.108	0.26	0
GSTO1	0	-0.291278	0.365	0.503	0
ADD3	0	0.319444	0.693	0.597	0
MXI1	0	-0.208922	0.096	0.235	0
TCF7L2	0	-0.301076	0.045	0.162	0
SHTN1	0	-0.378637	0.011	0.204	0
FAM45A	0	-0.212202	0.134	0.263	0
PRDX3	0	-0.230782	0.138	0.291	0
RGS10	0	-0.794786	0.22	0.594	0
PLEKHA1	0	0.387035	0.438	0.224	0
CHST15	0	-0.241734	0.008	0.155	0
CTBP2	0	0.477061	0.44	0.186	0
ADAM8	0	0.309283	0.365	0.191	0
KDM5A	0	0.338377	0.55	0.437	0
CCND2	0	0.397529	0.443	0.249	0
LTBR	0	-0.216065	0.014	0.151	0
CD27	0	-0.520296	0.05	0.299	0
CD4	0	-0.674636	0.025	0.383	0
CLSTN3	0	0.229333	0.191	0.047	0
CD163	0	-0.346066	0.008	0.181	0
CLEC4A	0	-0.416052	0.016	0.241	0
LINC00937	0	-0.183557	0.007	0.114	0
CLEC4D	0	-0.160795	0.003	0.096	0
CLEC4E	0	-0.464109	0.017	0.204	0
KLRB1	0	1.67846	0.836	0.223	0
CD69	0	0.258767	0.593	0.415	0
KLRF1	0	2.25333	0.929	0.047	0
CLEC2B	0	0.737677	0.777	0.516	0
CLEC12A	0	-0.891675	0.069	0.343	0
CLEC7A	0	-0.962364	0.057	0.366	0
KLRD1	0	2.41122	0.983	0.132	0
KLRK1	0	0.0821995	0.07	0.015	0
KLRC4	0	0.173165	0.143	0.035	0
KLRC3	0	0.152246	0.103	0.009	0
KLRC2	0	0.812102	0.276	0.03	0
KLRC1	0	1.2117	0.405	0.027	0
YBX3	0	-0.771029	0.07	0.408	0
ETV6	0	-0.228395	0.091	0.234	0
HEBP1	0	-0.171884	0.059	0.177	0
PLBD1	0	-0.766028	0.025	0.288	0
ARHGDIB	0	0.289021	0.979	0.968	0
MGST1	0	-0.367664	0.01	0.196	0
LDHB	0	-0.612255	0.579	0.681	0
KIAA1551	0	0.301813	0.726	0.636	0
FGD4	0	-0.301036	0.009	0.182	0
KIF21A	0	0.244372	0.194	0.064	0
LRRK2	0	-0.656559	0.027	0.288	0
NELL2	0	-0.201672	0.015	0.119	0
SLC38A1	0	0.305835	0.516	0.347	0
FKBP11	0	0.382833	0.432	0.211	0
TUBA1A	0	-0.42083	0.352	0.502	0
METTL7A	0	-0.215692	0.102	0.226	0
BIN2	0	0.797265	0.868	0.619	0
NR4A1	0	-0.547335	0.033	0.233	0
ITGB7	0	0.347643	0.398	0.213	0
PFDN5	0	-0.413695	0.99	0.997	0
NFE2	0	-0.207765	0.005	0.12	0
ZNF385A	0	-0.403116	0.021	0.24	0
CD63	0	0.843938	0.872	0.551	0
DGKA	0	-0.271726	0.117	0.274	0
RPL41	0	-0.376049	1	1	0
MYL6	0	0.358198	0.995	0.972	0
NACA	0	-0.374356	1	1	0
LRP1	0	-0.633809	0.019	0.293	0
STAC3	0	-0.15483	0.008	0.111	0
ARHGAP9	0	0.366097	0.464	0.302	0
DTX3	0	0.0962752	0.088	0.024	0
GNS	0	-0.249248	0.125	0.256	0
IRAK3	0	-0.657221	0.037	0.298	0
LINC02384	0	0.313219	0.229	0.037	0
RAP1B	0	0.879607	0.965	0.784	0
CPM	0	-0.123748	0.004	0.079	0
LYZ	0	-3.46111	0.786	0.767	0
AC020656.1	0	-1.13189	0.081	0.317	0
GLIPR1	0	-0.376916	0.4	0.525	0
NAP1L1	0	-0.700059	0.78	0.925	0
PPP1R12A	0	0.511642	0.7	0.536	0
DUSP6	0	-0.534502	0.07	0.227	0
ATP2B1	0	-0.397782	0.337	0.499	0
ATP2B1-AS1	0	-0.958684	0.193	0.402	0
AC025164.1	0	-0.209084	0.101	0.22	0
PLXNC1	0	-0.347737	0.047	0.239	0
FGD6	0	-0.120833	0.006	0.082	0
LTA4H	0	-0.547067	0.165	0.408	0
CDK17	0	0.169176	0.218	0.116	0
CHPT1	0	-0.240241	0.064	0.223	0
GNPTAB	0	1.14667	0.725	0.257	0
DRAM1	0	-0.182081	0.021	0.112	0
HSP90B1	0	0.535603	0.846	0.71	0
WASHC4	0	-0.335666	0.153	0.349	0
C12orf75	0	0.840852	0.679	0.224	0
CKAP4	0	-0.35563	0.015	0.205	0
CMKLR1	0	0.17212	0.142	0.039	0
SELPLG	0	0.392673	0.564	0.394	0
CORO1C	0	-0.245756	0.055	0.2	0
KCTD10	0	0.200523	0.187	0.069	0
HVCN1	0	-0.291875	0.069	0.233	0
SH2B3	0	-0.248026	0.077	0.221	0
ALDH2	0	-0.656737	0.028	0.299	0
ERP29	0	-0.34627	0.627	0.82	0
RPL6	0	-0.301452	1	1	0
OAS1	0	-0.255763	0.087	0.22	0
TPCN1	0	-0.179031	0.012	0.129	0
TAOK3	0	0.343536	0.666	0.568	0
RPLP0	0	-0.517907	0.992	0.991	0
PXN	0	0.329613	0.403	0.225	0
CAMKK2	0	-0.228469	0.062	0.198	0
TMEM120B	0	0.236223	0.334	0.2	0
RHOF	0	0.287653	0.436	0.286	0
MLXIP	0	-0.207322	0.134	0.272	0
VPS37B	0	0.250661	0.294	0.16	0
RILPL2	0	-0.51738	0.162	0.414	0
UBC	0	0.422849	0.992	0.976	0
SLC15A4	0	0.25044	0.302	0.153	0
GLT1D1	0	-0.16511	0.008	0.111	0
MPHOSPH8	0	0.292555	0.702	0.616	0
RPL21	0	-0.487483	1	1	0
GTF3A	0	0.346297	0.755	0.667	0
HMGB1	0	0.535033	0.995	0.979	0
ALOX5AP	0	0.578911	0.532	0.283	0
N4BP2L2	0	0.2437	0.845	0.829	0
RGCC	0	-0.244304	0.043	0.171	0
TPT1	0	-0.470848	1	1	0
LCP1	0	0.487708	0.97	0.865	0
ESD	0	-0.277695	0.147	0.345	0
ARL11	0	-0.143408	0.006	0.1	0
KLF12	0	0.199823	0.297	0.179	0
TBC1D4	0	-0.193941	0.018	0.135	0
KCTD12	0	-0.726968	0.031	0.305	0
GPR183	0	-0.665485	0.092	0.35	0
ARGLU1	0	0.386688	0.872	0.807	0
TNFSF13B	0	-0.833069	0.055	0.362	0
IRS2	0	-0.309724	0.105	0.241	0
RAB20	0	-0.1451	0.006	0.097	0
ATP11A	0	-0.268892	0.068	0.236	0
RASA3	0	0.296164	0.416	0.264	0
RNASE6	0	-0.483651	0.025	0.261	0
RNASE2	0	-0.273855	0.006	0.137	0
ARHGEF40	0	-0.206502	0.006	0.129	0
SUPT16H	0	0.315978	0.5	0.383	0
TRDC	0	1.60287	0.777	0.055	0
TRAC	0	-1.11488	0.15	0.482	0
OXA1L	0	-0.194617	0.188	0.325	0
SLC7A7	0	-0.567913	0.024	0.287	0
PSME1	0	0.566572	0.927	0.833	0
PSME2	0	0.399981	0.767	0.648	0
GZMH	0	1.70922	0.802	0.122	0
GZMB	0	2.8276	0.955	0.128	0
PNN	0	0.346062	0.802	0.739	0
RPS29	0	-0.45867	1	1	0
RPL36AL	0	0.211947	0.989	0.981	0
ARF6	0	0.37983	0.654	0.529	0
PYGL	0	-0.348365	0.01	0.199	0
GNG2	0	0.736207	0.622	0.307	0
PTGDR	0	0.762586	0.475	0.044	0
PTGER2	0	0.264305	0.394	0.231	0
CNIH1	0	-0.232085	0.15	0.313	0
LGALS3	0	-0.844275	0.189	0.43	0
RTN1	0	-0.15042	0.004	0.1	0
DHRS7	0	0.627932	0.666	0.398	0
MNAT1	0	0.255644	0.301	0.158	0
PRKCH	0	0.720953	0.612	0.235	0
HIF1A	0	-0.553149	0.233	0.433	0
SYNE2	0	1.41828	0.886	0.417	0
[truncated: 2,454 more rows]

## Sheet: T.B
	p_val	avg_log2FC	pct.1	pct.2	p_val_adj
[truncated: 2,348 more rows]

[truncated: 54 more sheets: T.cd8t, T.DC, T.mono, T.cd4t, T.NK, LR.B, LR.cd8t, LR.DC, LR.mono, LR.cd4t, LR.NK, MAST.B, MAST.cd8t, MAST.DC, MAST.mono, MAST.cd4t, MAST.NK, ROC.B, ROC.cd8t, ROC.DC …]
