# Supplementary material for: Detection of cell markers from single cell RNA-seq with sc2marker
Source: BMC Bioinformatics. 2022 Jul 12;23:276. doi: 10.1186/s12859-022-04817-5 (PMC9281170; doi:10.1186/s12859-022-04817-5)
Supplement: Supplementary file 6 — Additional file 6: Rankings of true markers for MCA-Spleen, MCA-Lung, HCA-Lung&PBMC, HCA-BM and HCA-PBMC datasets. [file 12859_2022_4817_MOESM6_ESM.xlsx]

## Sheet: MCA_Spleen
Rankings of true markers for MCA-Spleen, MCA-Lung, HCA-Lung\&PBMC, HCA-BM, and HCA-PBMC data sets.
	T	Wilcox	MAST	LR	ROC	FC	Comet	Hypergate	sc2marker	RankCorr		T + DB	Wilcox + DB	MAST + DB	LR + DB	ROC + DB	FC + DB	Comet + DB	Hypergate + DB	Combiroc + DB	sc2marker + DB	RankCorr + DB
Klrb1c	52	2	6	5	8	7	6	4	2	4		5	1	1	1	3	1	5	1	222	1	2
Klrb1a	292	25	42	38	52	114	50	49	37	292		33	6	9	7	11	13	11	8	221	7	221
Ncr1	56	3	7	7	7	11	5	5	3	1		7	2	2	2	2	3	2	2	82	2	3
Ly6d	3	4	3	4	2	6	5	6	2	2		2	2	2	2	1	3	2	4	218	1	5
Cd19	15	16	16	15	7	17	4	102	6	102		8	8	8	8	3	9	1	9	39	2	39
Cd79b	11	10	10	12	15	10	32	10	9	15		6	6	6	6	5	6	9	6	454	4	454
Ms4a1	13	13	13	13	5	13	6	24	7	24		7	7	7	7	2	7	3	8	234	3	234
Cd22	45	54	47	44	37	38	14	305	23	54		17	18	17	16	12	13	7	21	380	9	380
Cd3d	22	19	18	19	45	6	24	6	12	45		10	9	8	9	15	3	9	3	114	7	114
Cd3e	124	54	68	61	87	103	14	410	31	103		27	18	19	19	21	10	6	27	33	15	33
Cd3g	16	12	12	12	13	5	2	4	3	16		7	7	7	7	6	2	1	2	464	2	464
Cd14	517	29	68	68	172	139	16	49	56	172		33	4	10	11	19	13	4	7	89	10	89
Adgre1	419	52	60	55	35	90	51	48	44	419		27	8	9	8	4	10	12	6	19	8	19

## Sheet: MCA_Lung
	T	Wilcox	MAST	LR	ROC	FC	Comet	Hypergate	sc2marker	RankCorr		T + DB	Wilcox + DB	MAST + DB	LR + DB	ROC + DB	FC + DB	Comet + DB	Hypergate + DB	Combiroc + DB	sc2marker + DB	RankCorr + DB
Klrb1c	32	6	7	7	9	16	6	6	5	1		6	1	2	2	2	2	4	1	281	2	1
Klrb1a	393	28	50	45	69	128	53	48	43	393		51	8	10	9	13	20	20	12	279	9	279
Ncr1	34	8	6	6	8	20	1	7	2	2		7	2	1	1	1	3	1	2	332	1	2
Ly6d	11	7	4	4	1	6	1	4	1	2		4	2	1	1	1	2	1	1	316	1	5
Cd19	75	12	13	13	12	47	6	15	9	75		21	5	5	5	4	11	3	6	72	4	3
Cd79b	13	2	5	5	4	8	10	5	5	13		6	1	2	2	3	4	4	2	96	3	96
Ms4a1	20	8	6	6	3	13	4	6	3	4		8	3	3	3	2	7	2	3	335	2	2
Cd22	481	49	117	64	88	157	112	232	44	481		59	14	20	18	15	21	25	27	75	13	59
Cd3d	76	4	20	12	4	69	4	5	4	76		12	3	2	2	3	4	2	2	76	3	12
Cd3e	794	83	198	157	247	565	795	795	172	795		78	11	24	21	29	54	55	23	77	19	78
Cd3g	218	9	69	33	11	128	5	26	5	218		28	5	6	6	6	12	3	6	78	4	78
Cd14	74	26	21	19	22	27	34	34	18	74		13	6	9	9	6	9	11	11	72	6	72
Adgre1	181	17	33	30	43	64	15	14	14	181		24	3	11	11	11	13	4	3	32	5	3

## Sheet: Human_BM
	T	Wilcox	MAST	LR	FC	ROC	Hypergate	sc2marker	RankCorr		T + DB	Wilcox + DB	MAST + DB	LR + DB	FC + DB	ROC + DB	Comet + DB	Hypergate + DB	Combiroc + DB	sc2marker + DB	RankCorr + DB
FCGR3A	123	3	10	2	43	83	25	25	83		33	1	5	1	12	14	6	7	441	7	4
KLRB1	12	28	21	17	13	3	16	14	28		3	5	7	3	4	1	187	4	187	2	2
NCAM1	669	26	207	146	510	733	518	267	733		109	4	33	27	85	108	34	62	586	40	586
ITGAX	823	369	536	512	815	952	1092	480	823		126	59	85	84	119	121	50	111	549	76	549
CD14	106	122	53	120	31	89	38	9	106		17	20	8	22	8	12	2	8	295	2	295
CD19	334	89	13	80	164	190	64	30	334		76	16	2	17	41	37	2	17	151	11	151
CD79B	107	94	26	84	15	6	3	3	2		34	18	14	19	6	5	10	3	182	3	1
CD3E	219	236	66	235	35	24	11	4	235		34	34	17	38	11	4	9	2	16	3	2
CD3G	221	238	67	237	47	75	107	5	238		36	36	18	40	14	14	3	8	157	4	157
CD3D	220	237	65	236	17	4	1	1	3		35	35	16	39	5	3	5	1	657	1	4
CD28	977	1051	1028	787	1579	1531	973	418	1579		126	128	121	111	183	175	51	99	151	49	151
CD27	233	256	60	255	92	128	146	14	256		39	40	13	43	25	20	17	14	148	8	148
CD8A	51	55	78	55	248	558	483	47	558		9	9	28	11	45	65	13	48	175	16	175
IL7R	91	96	196	100	28	36	31	3	196		15	15	52	17	9	6	12	6	384	2	384
CD4	875	970	1151	908	623	948	932	902	1151		119	122	131	122	90	102	113	91	658	88	658
CD34	959	74	160	22	782	1103	925	303	1103		78	2	12	2	85	63	1	40	85	16	85

## Sheet: Human_LungPBMC
	T-test	Wilcox	MAST	LR	FC	ROC	Hypergate	sc2marker	RankCorr		T + DB	Wilcox + DB	MAST + DB	LR + DB	ROC + DB	FC + DB	Comet + DB	Hypergate + DB	Combiroc + DB	sc2marker + DB	RankCorr + DB
CD14	101	137	96	88	91	87	206	81	206		21	41	25	25	23	16	53	55	131	27	131
EPCAM	118	29	5	11	94	31	3	8	1		30	3	2	2	16	6	2	2	332	2	1
CD19	194	16	67	27	256	190	87	24	256		38	4	12	5	44	34	2	16	1192	5	1192
CD1A	265	1	34	16	43	348	10	11	1		40	1	11	5	10	50	50	5	239	2	1
CD1C	202	2	31	19	113	212	7	13	2		34	2	9	6	23	29	34	4	1027	3	2
IL3RA	197	23	33	26	98	148	12	21	197		30	3	5	4	16	14	30	3	700	3	700
SELL	282	122	181	172	232	218	136	110	282		37	11	19	21	40	23	37	13	937	13	937
CD8A	44	2	2	2	14	16	5	4	3		11	1	2	1	4	4	1	2	375	2	3
CD8B	97	9	27	22	50	137	59	10	137		23	3	6	6	8	23	2	16	376	3	376
ITGAE	210	212	130	144	111	270	145	62	270		38	39	28	30	21	48	13	29	1180	18	1180

## Sheet: Human_PBMC
	T-test	Wilcox	MAST	LR	FC	ROC	Hypergate	sc2marker	RankCorr		T + DB	Wilcox + DB	MAST + DB	LR + DB	FC + DB	ROC + DB	Hypergate + DB	Combiroc + DB	sc2marker + DB	RankCorr + DB
CR2	2015	132	357	152	2213	2303	1325	339	2303		263	29	82	29	252	269	131	270	46	270
CD72	860	686	274	765	286	374	123	55	860		106	89	64	100	48	85	33	197	14	197
CD22	1682	1313	242	1470	22	73	21	7	1682		230	187	41	211	11	22	13	162	4	1
IGHD	1310	1035	678	1163	25	13	19	15	1310		177	144	127	162	12	6	11	947	7	5
CD19	1393	1098	237	1231	266	440	87	31	1393		190	155	36	174	44	91	27	153	11	153
TNFRSF13C	1806	1409	1522	1579	9	48	13	5	1806		250	202	226	229	6	16	7	13	3	3
MS4A1	974	772	890	864	2	9	3	1	4		125	105	163	117	2	4	3	611	1	2
NT5E	635	493	974	553	1145	1213	455	198	1213		81	66	170	74	164	176	71	645	36	645
IGHM	1311	1036	683	1164	14	3	9	10	1311		178	145	128	163	8	1	5	1024	5	1024
ICOSLG	2432	1427	1719	1721	2205	2306	1321	721	2432		285	206	244	245	250	270	129	481	73	481
IL3RA	684	305	263	217	439	68	36	28	684		105	41	61	34	60	18	11	539	7	539
NRP1	1148	433	354	301	1232	842	111	149	1232		153	59	73	48	123	125	22	659	26	659
CD86	1012	1054	831	1025	443	581	545	164	1025		76	76	93	75	73	98	105	105	38	105
FCGR1A	288	300	1607	292	752	794	1167	198	1607		23	23	150	23	107	124	171	171	43	171
ITGAM	3729	3916	2187	3772	551	586	785	438	3916		281	282	227	277	85	100	135	282	79	282
PVR	4597	4827	3548	4656	5372	5564	14833	4029	5564		348	350	311	345	382	416	745	745	268	745
CD14	1453	1516	781	1470	47	28	43	2	1516		103	104	54	101	9	6	7	104	1	4
FCGR3A	149	134	555	145	18	53	33	22	555		25	23	106	22	5	17	9	383	6	5
NCAM1	1003	876	1025	956	195	273	67	26	1003		134	126	173	126	36	64	17	646	8	646
NCR1	1699	1509	1036	1635	309	468	117	32	1699		234	216	174	224	56	95	29	650	9	650
KIR2DL3	1695	1503	820	1629	1448	1453	1481	221	1695		232	214	154	222	183	195	185	584	42	584
IL2RB	1726	1530	756	1661	14	37	25	9	1726		237	219	142	227	3	9	5	546	2	2
NCR3	577	517	1037	556	125	202	107	46	1037		83	81	175	79	22	49	27	36	14	175
CD8B	251	221	289	223	1	27	1	1	3		29	29	65	27	1	7	1	206	1	4
CD8A	250	220	288	222	2	35	3	2	4		28	28	64	26	2	10	3	205	2	5
CD4	7071	5403	496	7132	4215	8780	1201	834	7132		410	375	62	409	336	547	101	169	71	547
