# Supplementary material for: Detection of cell markers from single cell RNA-seq with sc2marker
Source: BMC Bioinformatics. 2022 Jul 12;23:276. doi: 10.1186/s12859-022-04817-5 (PMC9281170; doi:10.1186/s12859-022-04817-5)
Supplement: Supplementary file 7 — Additional file 7: Results of markers detection for Osteo-car cell populations in stromal cells with sc2marker and other competing methods. [file 12859_2022_4817_MOESM7_ESM.xlsx]

## Sheet: T
Marker detection results for Osteo-car cell populations in stromal cells for all evaluated methods.
	p_val	avg_log2FC	pct.1	pct.2	p_val_adj
Ube2t	0	-0.446337	0	0.233	0
Ptpn7	0	-0.602126	0	0.292	0
Ptprc	0	-0.739135	0	0.23	0
Rgs18	0	-0.953803	0	0.305	0
Ncf2	0	-0.591605	0	0.216	0
Sell	0	-1.01898	0	0.284	0
Apbb1ip	0	-0.732856	0	0.35	0
Ass1	0	-0.674437	0	0.228	0
Knstrn	0	-0.474499	0	0.233	0
Casc5	0	-0.442902	0	0.226	0
Rad51	0	-0.472665	0	0.245	0
Cst7	0	-0.671118	0	0.209	0
Gins1	0	-0.379097	0	0.204	0
E2f1	0	-0.47096	0	0.236	0
Slpi	0	-1.41592	0	0.218	0
Aurka	0	-0.576004	0	0.231	0
Tpd52	0	-0.775615	0	0.248	0
Ccna2	0	-0.829188	0	0.286	0
Plk4	0	-0.447125	0	0.25	0
Naa15	0	-0.611209	0	0.294	0
4930579G24Rik	0	-0.39283	0	0.228	0
Slc16a1	0	-0.535671	0	0.255	0
Cd53	0	-1.49611	0	0.352	0
Cenpe	0	-0.460247	0	0.212	0
Dapp1	0	-0.703276	0	0.266	0
Smc2	0	-1.18964	0	0.375	0
Cdc20	0	-0.976312	0	0.313	0
Ctps	0	-0.431321	0	0.247	0
Laptm5	0	-1.33926	0	0.398	0
Cd52	0	-2.0683	0	0.303	0
Apitd1	0	-0.498816	0	0.251	0
Cpsf3l	0	-0.59047	0	0.287	0
Selplg	0	-1.23619	0	0.332	0
Ung	0	-0.563982	0	0.243	0
Lrwd1	0	-0.500688	0	0.255	0
Alox5ap	0	-1.64641	0	0.356	0
Rad51ap1	0	-0.438157	0	0.224	0
Cd69	0	-1.31805	0	0.254	0
Clec12a	0	-1.37016	0	0.285	0
Tmem238	0	-0.550309	0	0.25	0
Lig1	0	-0.908871	0	0.339	0
Plaur	0	-0.932308	0	0.236	0
Tyrobp	0	-2.29861	0	0.29	0
Nkg7	0	-2.00874	0	0.31	0
Cd37	0	-1.00578	0	0.309	0
Pold3	0	-0.501753	0	0.262	0
Kif22	0	-0.593631	0	0.242	0
Ptpre	0	-0.718297	0	0.249	0
Cdk1	0	-1.08853	0	0.348	0
Prtn3	0	-3.22228	0	0.392	0
Hmha1	0	-0.868075	0	0.326	0
B4galnt1	0	-0.733165	0	0.287	0
Fcho1	0	-0.523093	0	0.257	0
Mcm5	0	-1.18307	0	0.391	0
Asf1b	0	-0.887082	0	0.329	0
Adgrg1	0	-0.747208	0	0.243	0
Prmt7	0	-0.495155	0	0.26	0
Cdt1	0	-0.63222	0	0.268	0
Nop9	0	-0.57149	0	0.291	0
Ctsg	0	-2.97233	0	0.332	0
Lcp1	0	-1.51395	0	0.388	0
Spc24	0	-1.03486	0	0.353	0
Ikzf1	0	-0.761772	0	0.332	0
Fignl1	0	-0.476103	0	0.246	0
Pnpt1	0	-0.379306	0	0.223	0
Mpo	0	-4.56421	0	0.443	0
Cdc6	0	-0.564459	0	0.227	0
Hist1h4i	0	-0.480592	0	0.23	0
Dhfr	0	-0.576938	0	0.26	0
Iqgap2	0	-0.524659	0	0.249	0
Cenph	0	-0.483505	0	0.235	0
Cenpk	0	-0.635222	0	0.249	0
Gemin2	0	-0.448484	0	0.244	0
Mthfd1	0	-0.657459	0	0.291	0
Ly6c2	0	-1.89853	0	0.242	0
Rangap1	0	-0.669878	0	0.306	0
Parvg	0	-0.489351	0	0.213	0
Racgap1	0	-0.516669	0	0.25	0
Bin2	0	-0.929114	0	0.307	0
Nfe2	0	-0.483635	0	0.261	0
Hcls1	0	-0.771283	0	0.294	0
Samsn1	0	-0.886376	0	0.326	0
Nrm	0	-0.582985	0	0.283	0
Dnph1	0	-0.372308	0	0.225	0
Chaf1a	0	-0.368815	0	0.207	0
Uhrf1	0	-0.601863	0	0.264	0
Vav1	0	-0.556967	0	0.225	0
Fen1	0	-1.21999	0	0.397	0
Ms4a3	0	-1.64856	0	0.247	0
Fam111a	0	-0.713784	0	0.326	0
Hells	0	-0.658492	0	0.3	0
Rps6ka1	0	-0.381947	0	0.217	0
Rcc1	0	-0.356053	0	0.205	0
Map4k1	0	-0.425006	0	0.222	0
Tdp1	0	-0.372464	0	0.216	0
Pkmyt1	0	-0.355839	0	0.215	0
Rhoh	0	-0.82347	0	0.222	0
Elane	0	-4.17004	0	0.259	0
Arhgap9	0	-0.501732	0	0.204	6.95644e-306
Nuf2	0	-0.343138	0	0.194	6.97103e-304
Btk	5.53121e-306	-0.439185	0	0.211	9.23768e-302
Svip	1.73456e-305	-0.35534	0	0.199	2.89688e-301
Dscc1	7.29081e-303	-0.341138	0	0.19	1.21764e-298
Timm9	1.3636e-302	-0.366663	0	0.208	2.27735e-298
Casp2	1.84058e-301	-0.40029	0	0.212	3.07395e-297
Usp8	4.6666e-301	-0.423496	0	0.207	7.79368e-297
Rad18	6.22819e-299	-0.319864	0	0.205	1.04017e-294
Ncapg	7.93781e-299	-0.322339	0	0.192	1.32569e-294
Nup210	1.03452e-295	-0.333831	0	0.205	1.72774e-291
Spns3	1.54117e-295	-0.545076	0	0.192	2.57392e-291
Kif20b	2.24164e-295	-0.363824	0	0.206	3.74376e-291
F630028O10Rik	2.28664e-295	-0.784414	0	0.188	3.81891e-291
Cenpf	4.03904e-295	-0.467703	0	0.194	6.74559e-291
Ctse	4.9909e-293	-1.50619	0	0.186	8.33531e-289
Slc16a10	5.48512e-292	-0.331914	0	0.184	9.1607e-288
Slc38a1	7.34187e-290	-0.442082	0	0.203	1.22617e-285
Ctla2a	2.09878e-289	-1.48287	0	0.196	3.50518e-285
Mthfd1l	3.59838e-288	-0.323384	0	0.201	6.00966e-284
Msh6	2.20349e-287	-0.34868	0	0.201	3.68006e-283
Lrrc47	1.92312e-286	-0.36011	0	0.203	3.21181e-282
AI467606	5.08004e-286	-0.460708	0	0.197	8.48417e-282
Lat2	6.36356e-286	-0.568787	0	0.183	1.06278e-281
Gpr171	1.19885e-285	-0.739446	0	0.188	2.00219e-281
Ces2g	5.98569e-285	-0.534105	0	0.173	9.99671e-281
Macrod1	2.06279e-283	-0.418216	0	0.205	3.44507e-279
Tbrg4	2.69662e-282	-0.348202	0	0.2	4.50363e-278
Zfp367	7.93028e-281	-0.333279	0	0.197	1.32444e-276
Suz12	1.23236e-278	-0.359941	0	0.198	2.05816e-274
Pdk1	1.4361e-277	-0.365448	0	0.2	2.39843e-273
Clspn	1.20277e-275	-0.311216	0	0.175	2.00874e-271
Hk3	1.4602e-274	-0.45799	0	0.173	2.43869e-270
Sart3	4.99512e-273	-0.343237	0	0.195	8.34235e-269
Ifi27l2a	7.04401e-273	-1.29094	0	0.174	1.17642e-268
Narf	4.93393e-272	-0.367078	0	0.184	8.24016e-268
Wdr76	1.08397e-271	-0.335623	0	0.187	1.81034e-267
Cenpu	1.54137e-269	-0.253768	0	0.18	2.57424e-265
Usp10	6.25602e-269	-0.336614	0	0.193	1.04482e-264
Cytip	7.64282e-268	-0.587661	0	0.176	1.27643e-263
Lst1	2.68668e-267	-0.580361	0	0.176	4.48702e-263
Wdr55	1.35053e-266	-0.311193	0	0.188	2.25552e-262
Was	1.45598e-266	-0.392995	0	0.184	2.43163e-262
Fancl	2.59848e-265	-0.309412	0	0.17	4.33972e-261
Nup107	1.38648e-264	-0.311531	0	0.185	2.31555e-260
Fbxl5	4.33963e-261	-0.445659	0	0.184	7.24761e-257
Ly6a	7.85602e-261	-2.24404	0	0.182	1.31203e-256
Cit	3.73427e-260	-0.313369	0	0.186	6.2366e-256
Neil3	5.71131e-260	-0.313239	0	0.172	9.53847e-256
Tnfrsf13b	7.36814e-260	-0.447146	0	0.168	1.23055e-255
Cenpp	3.24928e-259	-0.280914	0	0.17	5.42662e-255
Bub1b	4.36979e-259	-0.297471	0	0.183	7.29799e-255
Mis18bp1	4.68064e-259	-0.309265	0	0.183	7.81714e-255
Ndc80	4.75421e-259	-0.314114	0	0.187	7.94001e-255
Rhd	1.05775e-258	-1.40105	0	0.162	1.76656e-254
Mybl2	1.59992e-257	-0.270331	0	0.168	2.67203e-253
Arrb2	4.34988e-255	-0.427341	0	0.173	7.26474e-251
Diaph3	7.23e-254	-0.280978	0	0.178	1.20748e-249
Gclc	9.8676e-254	-0.363203	0	0.181	1.64799e-249
Sec23ip	3.1232e-253	-0.34722	0	0.184	5.21605e-249
Ly86	1.67864e-251	-0.622986	0	0.158	2.8035e-247
Hemgn	7.09352e-251	-0.761375	0	0.155	1.18469e-246
Ckap2l	1.43241e-248	-0.27212	0	0.169	2.39227e-244
Blm	2.17327e-248	-0.277004	0	0.174	3.62958e-244
H2-Ab1	6.57955e-248	-1.26182	0	0.185	1.09885e-243
Tspo2	8.46897e-248	-0.51166	0	0.151	1.4144e-243
Kif11	1.79551e-247	-0.290233	0	0.175	2.99868e-243
Arhgap30	2.85198e-247	-0.439296	0	0.161	4.7631e-243
Atp8b4	3.43289e-246	-0.406446	0	0.157	5.73328e-242
Adgrg3	5.61989e-243	-0.410184	0	0.159	9.38577e-239
Trem3	1.86555e-242	-0.577553	0	0.158	3.11566e-238
Slc38a5	1.00679e-241	-0.579623	0	0.147	1.68143e-237
Rel	3.66938e-241	-0.494313	0	0.16	6.12822e-237
Nmnat3	4.77337e-241	-0.261812	0	0.17	7.972e-237
Taf1	3.36211e-240	-0.33236	0	0.178	5.61507e-236
Ccl4	1.15534e-239	-1.58765	0	0.171	1.92954e-235
Cstf2	2.99402e-239	-0.302735	0	0.174	5.00031e-235
Rbmx2	3.06276e-238	-0.278091	0	0.173	5.11512e-234
Gfi1b	9.33005e-238	-0.375022	0	0.149	1.55821e-233
Lrrc8c	1.03384e-236	-0.345506	0	0.176	1.72661e-232
Dyrk3	3.01898e-235	-0.304437	0	0.173	5.04199e-231
Cela1	1.41992e-234	-0.288125	0	0.151	2.37142e-230
Gm5611	1.66818e-234	-0.315378	0	0.17	2.78603e-230
Acap1	2.51997e-234	-0.420518	0	0.153	4.2086e-230
Nckap1l	8.37098e-232	-0.357559	0	0.156	1.39804e-227
Recql	8.88558e-232	-0.282577	0	0.167	1.48398e-227
Myo1f	1.62295e-231	-0.369394	0	0.149	2.71049e-227
Nxpe2	2.49535e-230	-0.468881	0	0.142	4.16748e-226
Slc43a1	8.34573e-230	-0.308527	0	0.149	1.39382e-225
Traf3ip3	8.4935e-230	-0.446373	0	0.153	1.4185e-225
Ctss	1.58216e-229	-0.931515	0	0.157	2.64236e-225
Plek	3.00477e-229	-0.509683	0	0.153	5.01827e-225
Dynlt1a	3.36757e-229	-0.260882	0	0.162	5.62417e-225
Agfg2	1.90783e-227	-0.284517	0	0.155	3.18627e-223
Cfp	3.70605e-227	-0.462202	0	0.148	6.18947e-223
Tal1	5.10133e-227	-0.284507	0	0.149	8.51974e-223
Exoc6	7.5248e-226	-0.295329	0	0.166	1.25672e-221
Ms4a6b	2.12681e-225	-0.543597	0	0.152	3.55199e-221
Nfkbid	3.15784e-225	-0.549511	0	0.147	5.27391e-221
Tfap4	1.40752e-222	-0.313195	0	0.154	2.35069e-218
Shmt1	8.52716e-222	-0.32426	0	0.149	1.42412e-217
Fcgr2b	1.73977e-220	-0.353275	0	0.143	2.90558e-216
Itgb2	6.66431e-220	-0.508492	0	0.15	1.11301e-215
Cox18	2.67164e-219	-0.263157	0	0.159	4.4619e-215
Slfn2	1.24279e-218	-0.665797	0	0.143	2.07558e-214
Lrrc40	2.03747e-218	-0.253285	0	0.159	3.40278e-214
Chd1l	4.68093e-217	-0.264049	0	0.157	7.81762e-213
Prps2	9.04612e-217	-0.307842	0	0.156	1.51079e-212
2410016O06Rik	3.48297e-216	-0.300282	0	0.157	5.81691e-212
Ipo11	6.87758e-216	-0.398616	0	0.164	1.14862e-211
Pyhin1	1.17235e-214	-0.541257	0	0.144	1.95794e-210
Capn1	4.92382e-213	-0.291428	0	0.159	8.22328e-209
Ly6c1	5.06576e-213	-1.72766	0	0.143	8.46033e-209
5430427O19Rik	2.76345e-208	-0.361304	0	0.137	4.61524e-204
Gna15	6.74383e-208	-0.321623	0	0.142	1.12629e-203
Gm28727	8.30665e-206	-0.283715	0	0.152	1.38729e-201
Pmaip1	2.44639e-205	-0.472833	0	0.139	4.08572e-201
Slc25a12	3.41953e-204	-0.251025	0	0.148	5.71095e-200
Stx2	5.04951e-204	-0.256611	0	0.148	8.43319e-200
Elac2	2.91359e-202	-0.250887	0	0.149	4.86599e-198
Ltb4r1	4.7847e-202	-0.430865	0	0.133	7.99093e-198
Pstpip1	7.11472e-202	-0.321459	0	0.131	1.18823e-197
Parp8	3.40037e-201	-0.33571	0	0.133	5.67895e-197
Ints12	1.73361e-198	-0.31488	0	0.151	2.89531e-194
Prss57	5.33409e-198	-0.423332	0	0.132	8.90846e-194
Cybb	1.44559e-197	-0.675614	0	0.135	2.41428e-193
Cbfa2t3	3.13231e-197	-0.35341	0	0.142	5.23128e-193
Rab44	2.43912e-195	-0.304583	0	0.128	4.07357e-191
Hdc	3.19805e-195	-0.549045	0	0.135	5.34106e-191
Gimap9	4.97978e-195	-0.411912	0	0.148	8.31673e-191
Muc13	4.99683e-194	-0.440935	0	0.131	8.3452e-190
Adgrl4	1.21242e-192	-0.471076	0	0.131	2.02486e-188
Inpp5d	1.66908e-192	-0.336038	0	0.138	2.78753e-188
Gm5093	1.14319e-191	-0.293255	0	0.147	1.90924e-187
Myo1g	7.57204e-189	-0.306922	0	0.123	1.26461e-184
Pdzk1ip1	1.38841e-188	-0.258104	0	0.125	2.31879e-184
Sash3	1.72769e-187	-0.316335	0	0.127	2.88542e-183
Dido1	1.00802e-186	-0.282781	0	0.14	1.68349e-182
Elovl5	2.23728e-186	-0.341785	0	0.127	3.73648e-182
Cdk17	7.3393e-186	-0.291197	0	0.138	1.22574e-181
Sp140	2.17432e-185	-0.305788	0	0.133	3.63133e-181
Bex6	8.0938e-185	-0.298972	0	0.122	1.35175e-180
Mxd1	8.47961e-184	-0.356548	0	0.139	1.41618e-179
Pde4d	6.09289e-183	-0.298232	0	0.134	1.01757e-178
Pld4	1.58958e-182	-0.547797	0	0.125	2.65476e-178
Dpp4	2.89251e-181	-0.417406	0	0.12	4.83078e-177
Meg3	3.69075e-180	-1.88799	0	0.113	6.16392e-176
Gimap1	6.2329e-179	-0.500158	0	0.115	1.04096e-174
Arid2	4.50164e-178	-0.251831	0	0.135	7.51819e-174
Rgs1	7.39401e-178	-0.588286	0	0.121	1.23487e-173
Itgb7	1.1421e-176	-0.43792	0	0.121	1.90741e-172
Tst	1.2717e-175	-0.252682	0	0.13	2.12387e-171
Tifab	2.61423e-175	-0.298183	0	0.115	4.36603e-171
Clec3b	3.01427e-175	-2.13486	0	0.108	5.03414e-171
Tspan5	5.35045e-173	-0.317006	0	0.118	8.93579e-169
Snx20	6.40953e-173	-0.318287	0	0.118	1.07046e-168
Epsti1	7.79819e-171	-0.39874	0	0.115	1.30237e-166
Ppme1	5.19254e-170	-0.286667	0	0.126	8.67207e-166
Axl	2.37455e-169	-0.747334	0	0.108	3.96574e-165
Gata2	1.07602e-166	-0.554394	0	0.117	1.79705e-162
Mcemp1	3.92949e-166	-0.528227	0	0.112	6.56264e-162
Cebpe	9.25975e-166	-0.492092	0	0.112	1.54647e-161
Ccl3	3.34029e-165	-0.750574	0	0.121	5.57863e-161
Ccr2	1.56874e-163	-0.496905	0	0.114	2.61995e-159
Trim10	5.09424e-163	-0.256684	0	0.103	8.5079e-159
Gda	3.16056e-162	-0.262728	0	0.116	5.27845e-158
Fyn	3.21928e-162	-0.386147	0	0.106	5.37652e-158
Cyth4	3.47927e-162	-0.347918	0	0.11	5.81072e-158
Igll1	6.30177e-162	-1.98425	0	0.124	1.05246e-157
S1pr4	3.94067e-161	-0.321965	0	0.108	6.58132e-157
Socs6	5.2259e-161	-0.250333	0	0.115	8.72778e-157
Mob3a	1.08363e-160	-0.269471	0	0.113	1.80977e-156
1700097N02Rik	4.89988e-160	-0.265813	0	0.114	8.18328e-156
Trim30a	1.99951e-159	-0.311724	0	0.112	3.33938e-155
Clec4a2	5.96017e-158	-0.403042	0	0.104	9.95408e-154
Rassf4	1.35947e-157	-0.265261	0	0.104	2.27045e-153
AB124611	1.44731e-157	-0.36273	0	0.105	2.41715e-153
Trim25	1.76902e-157	-0.267769	0	0.119	2.95444e-153
Fmnl1	2.46428e-157	-0.292455	0	0.103	4.1156e-153
Atp1b1	1.23802e-156	-0.562133	0	0.106	2.06762e-152
Mfng	2.1489e-156	-0.317049	0	0.107	3.58888e-152
Kit	2.77552e-156	-0.261711	0	0.11	4.6354e-152
Fnbp1	4.58315e-156	-0.297333	0	0.107	7.65432e-152
Cd84	5.90027e-156	-0.290022	0	0.104	9.85404e-152
Itih5	1.48351e-154	-0.518811	0	0.103	2.47761e-150
Atp13a2	2.05598e-154	-0.265923	0	0.107	3.43369e-150
Mcpt8	2.3321e-154	-1.7328	0	0.141	3.89484e-150
Fam110a	5.71447e-154	-0.338893	0	0.109	9.54373e-150
Atp1b2	8.60842e-154	-0.255716	0	0.123	1.43769e-149
Lat	2.30821e-153	-0.422204	0	0.1	3.85495e-149
Mtus1	2.60753e-153	-0.256682	0	0.105	4.35483e-149
Scmh1	6.32526e-152	-0.262229	0	0.114	1.05638e-147
Gmpr	4.65079e-150	-0.266459	0	0.103	7.76728e-146
Adam15	1.31949e-149	-0.387004	0	0.108	2.20368e-145
Syk	1.33258e-149	-0.291258	0	0.1	2.22555e-145
Cd68	2.97902e-149	-0.299366	0	0.102	4.97526e-145
Nrgn	1.33602e-148	-0.377341	0	0.106	2.23129e-144
Tmem65	2.04941e-148	-0.31597	0	0.105	3.42272e-144
Hsd11b1	9.89966e-146	-0.383201	0	0.1	1.65334e-141
Osm	7.42347e-142	-0.450201	0	0.1	1.23979e-137
Ackr1	9.61669e-142	-0.350142	0	0.106	1.60608e-137
Cwf19l2	1.04906e-138	-0.250689	0	0.102	1.75203e-134
Pglyrp1	3.38827e-138	-1.36847	0	0.107	5.65875e-134
Prss34	4.20765e-131	-1.86654	0	0.115	7.0272e-127
Ank1	1.31377e-127	-0.250781	0	0.115	2.19413e-123
Tspan15	3.18147e-115	-0.262799	0	0.103	5.31337e-111
Cxcl12	1.35171e-60	3.23898	1	0.086	2.25749e-56
Plac8	7.57642e-53	-3.8299	0.053	0.545	1.26534e-48
Lyz2	1.40437e-47	-4.1145	0.018	0.304	2.34543e-43
Cd63	2.4279e-47	2.30573	1	0.733	4.05484e-43
Lmnb1	4.23705e-45	-1.30406	0.018	0.488	7.07629e-41
Nop58	2.82544e-43	-1.45035	0.018	0.532	4.71876e-39
Igfbp4	3.14984e-43	3.02401	1	0.55	5.26055e-39
Tnc	3.58882e-39	4.14404	0.982	0.06	5.99368e-35
H2-D1	4.58631e-38	1.83323	1	0.977	7.6596e-34
Cd34	5.17748e-38	-2.03844	0.018	0.366	8.6469e-34
Cd24a	7.46975e-38	-2.41061	0.035	0.527	1.24752e-33
Coro1a	2.01009e-37	-2.04619	0.035	0.465	3.35705e-33
Mcm4	1.33889e-34	-1.02231	0.018	0.4	2.23609e-30
Serpine2	5.58373e-34	3.05015	0.965	0.205	9.32538e-30
Tmem176b	5.70081e-34	2.15556	1	0.471	9.52092e-30
Rac2	1.00943e-33	-2.2438	0.053	0.61	1.68584e-29
Gas6	1.15681e-33	3.0009	0.965	0.122	1.93198e-29
Tuba4a	1.73094e-32	-1.37808	0.035	0.475	2.89085e-28
B2m	5.83708e-32	1.27081	1	0.971	9.7485e-28
Srgn	3.06036e-31	-2.69094	0.105	0.709	5.11111e-27
Serpinb1a	6.54625e-31	-1.71143	0.035	0.41	1.09329e-26
Serpinh1	1.0981e-30	1.67169	0.965	0.237	1.83395e-26
Ptprcap	1.14535e-30	-1.40644	0.018	0.373	1.91284e-26
Rrm2	1.27857e-30	-1.88589	0.035	0.387	2.13534e-26
Vrk1	2.29638e-30	-1.02866	0.018	0.436	3.83518e-26
Cdca8	5.04242e-30	-1.0769	0.018	0.345	8.42134e-26
Rrm1	5.61106e-30	-1.31093	0.018	0.432	9.37103e-26
Tspan32	1.45727e-29	-0.884888	0.018	0.381	2.43379e-25
Malat1	8.91577e-29	1.59838	1	0.998	1.48902e-24
Ivns1abp	1.7094e-28	-1.10464	0.018	0.49	2.85486e-24
H2-K1	1.98915e-28	1.76769	1	0.857	3.32208e-24
Napsa	3.92799e-28	-1.17832	0.018	0.345	6.56014e-24
Olfml3	4.83389e-28	3.08573	0.93	0.111	8.07307e-24
Apoe	6.62957e-28	2.49689	1	0.61	1.1072e-23
Cd48	7.03708e-28	-1.07143	0.018	0.339	1.17526e-23
Spint2	1.47389e-27	-1.00133	0.018	0.387	2.46154e-23
Arhgdib	3.9605e-27	-2.52119	0.07	0.565	6.61443e-23
Cenpw	9.67331e-27	-0.871994	0.018	0.371	1.61554e-22
Lsp1	9.77756e-27	-1.44011	0.018	0.292	1.63295e-22
Wif1	1.15994e-26	4.46016	0.93	0.038	1.93722e-22
Rfc4	3.17285e-26	-1.15857	0.018	0.396	5.29898e-22
Spi1	3.67714e-26	-1.04373	0.018	0.323	6.14119e-22
Ptpn6	8.85045e-26	-0.976807	0.018	0.391	1.47811e-21
Fbln5	1.82772e-25	3.09245	0.912	0.103	3.05248e-21
Tmpo	2.85595e-25	-1.23802	0.035	0.509	4.76973e-21
Fh1	2.86964e-25	-0.806332	0.018	0.39	4.79259e-21
Ly6e	3.03272e-25	-2.01864	0.105	0.727	5.06495e-21
Gja1	4.01941e-25	2.9543	0.93	0.135	6.71282e-21
Gmfg	6.50431e-25	-1.97884	0.07	0.517	1.08628e-20
Igfbp5	2.35919e-24	1.8312	0.912	0.156	3.94009e-20
Rgs3	2.98572e-24	3.03258	0.912	0.111	4.98645e-20
Fbl	2.99713e-24	-1.54616	0.07	0.639	5.00551e-20
Pbk	4.26556e-24	-0.760231	0.018	0.286	7.12392e-20
Cks1b	5.00411e-24	-1.66327	0.07	0.565	8.35737e-20
Bgn	6.33199e-24	1.57198	0.93	0.224	1.05751e-19
Cxcl14	1.25948e-23	3.13443	0.895	0.079	2.10346e-19
Mcm2	1.61142e-23	-1.13712	0.018	0.414	2.69123e-19
Lbr	1.70116e-23	-1.18189	0.053	0.511	2.84111e-19
Pabpc4	2.43369e-23	-0.64216	0.018	0.314	4.0645e-19
Alpl	5.00123e-23	3.51015	0.895	0.049	8.35256e-19
Ms4a6c	5.13046e-23	-1.15148	0.018	0.208	8.56837e-19
Fermt3	5.31569e-23	-0.86696	0.018	0.389	8.87774e-19
Birc5	5.38398e-23	-1.58877	0.018	0.395	8.99179e-19
Igfbp7	5.38616e-23	1.90367	0.912	0.187	8.99543e-19
Kcnk2	6.00705e-23	3.50763	0.895	0.02	1.00324e-18
Cst3	9.27823e-23	1.22671	1	0.914	1.54956e-18
Tpm1	1.2791e-22	2.91361	0.912	0.3	2.13623e-18
Ifitm1	1.36293e-22	-1.47045	0.018	0.24	2.27623e-18
H2-DMa	1.9315e-22	-0.952397	0.018	0.332	3.2258e-18
Cks2	3.06903e-22	-2.11609	0.123	0.653	5.12558e-18
Pde4b	5.12865e-22	-1.04187	0.018	0.268	8.56536e-18
Top2a	6.91208e-22	-1.21909	0.035	0.356	1.15439e-17
Cd302	1.2679e-21	1.97751	0.895	0.232	2.11752e-17
Gtf3a	1.9148e-21	-0.701185	0.018	0.348	3.1979e-17
Nusap1	2.15966e-21	-0.740597	0.018	0.242	3.60685e-17
BC035044	3.2194e-21	-0.973763	0.018	0.273	5.37673e-17
Col8a1	4.45844e-21	3.05202	0.877	0.08	7.44605e-17
Hmgb2	4.47114e-21	-2.58942	0.246	0.724	7.46724e-17
Ucp2	4.69626e-21	-1.29554	0.035	0.426	7.84323e-17
Mad2l1	6.41466e-21	-0.599105	0.018	0.302	1.07131e-16
Ccnb2	1.24305e-20	-1.17396	0.018	0.342	2.07602e-16
Serping1	1.74373e-20	1.37946	0.895	0.207	2.9122e-16
Klhl6	2.08612e-20	-0.816534	0.018	0.268	3.48403e-16
Laptm4a	5.31396e-20	1.50395	0.982	0.794	8.87485e-16
Adssl1	5.38373e-20	-0.7953	0.018	0.276	8.99136e-16
Rps19	5.75395e-20	-2.03056	0.947	0.991	9.60967e-16
Gpx8	5.97427e-20	2.04362	0.877	0.192	9.97763e-16
Mns1	8.50041e-20	-0.637413	0.018	0.242	1.41965e-15
Lyl1	8.89586e-20	-0.594433	0.018	0.307	1.4857e-15
Ube2c	9.25793e-20	-1.09257	0.018	0.258	1.54617e-15
Cfh	1.0287e-19	2.21213	0.877	0.128	1.71804e-15
Ppa1	1.12988e-19	-0.963318	0.035	0.438	1.88702e-15
Rpl32	2.08359e-19	-2.31934	0.86	0.976	3.47981e-15
Fxyd5	2.35325e-19	-1.49826	0.088	0.525	3.93017e-15
Tspo	2.48714e-19	-1.79524	0.228	0.797	4.15378e-15
Nhp2	2.50729e-19	-1.44318	0.105	0.618	4.18743e-15
Limch1	2.54759e-19	3.42487	0.825	0.049	4.25472e-15
Tk1	2.59115e-19	-0.910217	0.018	0.303	4.32748e-15
AI662270	3.35068e-19	-1.19237	0.053	0.52	5.59596e-15
Ebf1	4.84409e-19	1.66192	0.877	0.269	8.09011e-15
Pth1r	5.55648e-19	2.87953	0.825	0.076	9.27988e-15
Ifitm3	6.06286e-19	1.04865	0.982	0.831	1.01256e-14
Islr	6.22397e-19	2.55403	0.86	0.171	1.03947e-14
Tmem176a	9.61674e-19	2.23603	0.86	0.292	1.60609e-14
Dnajc9	9.6371e-19	-1.1936	0.053	0.514	1.60949e-14
Cp	1.2743e-18	2.46939	0.842	0.099	2.1282e-14
Ubac1	1.28176e-18	-0.901358	0.018	0.284	2.14066e-14
Ccnb1	1.28323e-18	-0.919213	0.018	0.285	2.14312e-14
Utp18	1.91645e-18	-0.625625	0.018	0.342	3.20066e-14
Olfml2b	1.92389e-18	2.23708	0.842	0.152	3.21308e-14
Prim1	2.60089e-18	-0.676211	0.018	0.317	4.34375e-14
Fam107b	2.6925e-18	-0.984948	0.035	0.383	4.49674e-14
Ramp1	3.27335e-18	-1.40294	0.053	0.428	5.46683e-14
Lyar	3.3429e-18	-1.08806	0.053	0.501	5.58298e-14
Rps5	4.18306e-18	-2.04753	0.877	0.983	6.98613e-14
Ptpn18	4.87391e-18	-1.08336	0.035	0.4	8.13992e-14
Ninj1	5.24716e-18	-1.02094	0.035	0.446	8.76328e-14
Gpi1	6.39167e-18	-1.38341	0.105	0.604	1.06747e-13
Rps3a1	8.62576e-18	-1.69652	0.947	0.973	1.44059e-13
2810417H13Rik	8.84492e-18	-1.65033	0.07	0.375	1.47719e-13
Aurkb	1.24283e-17	-0.540005	0.018	0.256	2.07566e-13
Rps6	1.32753e-17	-2.1214	0.842	0.979	2.21711e-13
Dctpp1	1.42537e-17	-1.03719	0.053	0.494	2.38051e-13
Gsn	1.45174e-17	-4.43495	0.018	0.289	2.42454e-13
Syce2	1.77171e-17	-0.982554	0.035	0.414	2.95894e-13
Rps25	2.03616e-17	-1.94599	0.474	0.932	3.40059e-13
Anp32e	2.16753e-17	-1.41475	0.123	0.633	3.61999e-13
Stxbp2	2.32771e-17	-0.547644	0.018	0.297	3.88751e-13
Rpl4	2.86956e-17	-2.09825	0.667	0.955	4.79245e-13
Dtl	3.60652e-17	-0.519791	0.018	0.256	6.02325e-13
Celf2	6.35141e-17	-1.01103	0.035	0.406	1.06075e-12
Rpl3	8.53466e-17	-1.96425	0.877	0.978	1.42537e-12
Rpl13	9.86936e-17	-1.61165	0.965	0.993	1.64828e-12
Angpt4	1.02346e-16	3.59206	0.772	0.016	1.70928e-12
Ncf4	1.13097e-16	-0.661985	0.018	0.233	1.88883e-12
Cdk6	1.38978e-16	-1.23746	0.035	0.403	2.32108e-12
Dnmt1	1.56435e-16	-0.562152	0.018	0.313	2.61262e-12
Gins2	2.00195e-16	-0.536781	0.018	0.288	3.34345e-12
H2afz	2.12724e-16	-2.26463	0.596	0.88	3.55271e-12
Eef2	2.19347e-16	-1.77862	0.456	0.911	3.66332e-12
Adk	2.20356e-16	-0.946143	0.053	0.454	3.68017e-12
Gnl3	2.54819e-16	-0.874148	0.035	0.403	4.25573e-12
Ccl9	2.8504e-16	-1.09412	0.035	0.271	4.76045e-12
Rps24	2.96908e-16	-2.00675	0.614	0.951	4.95867e-12
Icam2	3.11155e-16	-0.588276	0.018	0.219	5.1966e-12
Id3	3.17717e-16	2.20494	0.842	0.307	5.3062e-12
Rps14	3.28501e-16	-1.44191	0.982	0.993	5.48629e-12
Ctsb	3.82059e-16	1.17887	0.965	0.785	6.38077e-12
Rplp0	4.37866e-16	-1.8239	0.895	0.98	7.3128e-12
Mrps9	4.55741e-16	-0.603448	0.018	0.34	7.61133e-12
Tpx2	5.03499e-16	-0.509145	0.018	0.238	8.40894e-12
Rpl36a	6.03235e-16	-1.92554	0.544	0.926	1.00746e-11
Rpl14	6.33174e-16	-1.90291	0.807	0.969	1.05746e-11
Tacc3	6.4146e-16	-0.633688	0.018	0.3	1.0713e-11
Cdk2	6.42951e-16	-0.552537	0.018	0.314	1.07379e-11
Lrmp	7.53856e-16	-0.694509	0.018	0.217	1.25902e-11
Rpl17	7.64864e-16	-1.93949	0.719	0.961	1.2774e-11
Clec11a	8.31182e-16	2.21304	0.772	0.113	1.38816e-11
Hhex	8.46464e-16	-0.634602	0.018	0.235	1.41368e-11
Rps23	9.55513e-16	-1.76358	0.912	0.985	1.5958e-11
Eef1a1	1.07813e-15	-1.77077	0.842	0.98	1.80058e-11
Marcks	1.29311e-15	1.78528	0.825	0.218	2.15963e-11
Fabp5	1.35372e-15	-0.660972	0.018	0.314	2.26084e-11
Lifr	1.48132e-15	2.94474	0.754	0.084	2.47395e-11
Ibsp	1.53574e-15	2.17263	0.754	0.091	2.56485e-11
Etf1	1.61684e-15	-0.931252	0.053	0.508	2.70028e-11
Rpl18a	1.76773e-15	-1.84336	0.895	0.993	2.95228e-11
Rnmt	1.80129e-15	-0.571016	0.018	0.325	3.00834e-11
Rpl12	1.87206e-15	-1.64083	0.316	0.833	3.12652e-11
Rfc5	1.91749e-15	-0.741704	0.035	0.37	3.20239e-11
Cmpk1	1.91777e-15	-1.02975	0.088	0.588	3.20287e-11
Eef1b2	2.04848e-15	-1.49789	0.246	0.78	3.42117e-11
Clmp	2.37773e-15	2.16473	0.754	0.085	3.97104e-11
Gsto1	2.52366e-15	-0.937393	0.053	0.475	4.21476e-11
Msh2	2.6924e-15	-0.566734	0.018	0.311	4.49659e-11
Gnb2l1	2.76309e-15	-1.64524	0.351	0.83	4.61464e-11
Apobec3	3.27727e-15	-1.0712	0.07	0.505	5.47337e-11
Rps16	3.42535e-15	-1.80884	0.807	0.977	5.72067e-11
Klf1	3.52409e-15	-0.964071	0.018	0.178	5.88558e-11
Tnfaip8	3.82e-15	-0.733326	0.018	0.312	6.37979e-11
Mcm6	4.63908e-15	-1.29245	0.105	0.501	7.74773e-11
Rps15a	4.66287e-15	-1.82629	0.754	0.957	7.78746e-11
Rpsa	4.91484e-15	-1.84376	0.491	0.91	8.20828e-11
Gdpd2	5.07995e-15	2.08166	0.737	0.073	8.48402e-11
Rps17	5.26935e-15	-1.76548	0.667	0.934	8.80034e-11
Rps4x	5.71071e-15	-1.79976	0.842	0.969	9.53745e-11
Aqp1	5.77797e-15	-1.14661	0.035	0.222	9.64978e-11
Cdh11	6.78004e-15	2.21319	0.737	0.082	1.13233e-10
Dnajc2	6.93707e-15	-0.783309	0.035	0.41	1.15856e-10
Fcgr3	7.09102e-15	-0.720514	0.018	0.19	1.18427e-10
Arrdc4	9.54232e-15	2.06523	0.737	0.106	1.59366e-10
Pabpc1	1.42287e-14	-1.83394	0.561	0.867	2.37634e-10
Rpl26	1.59682e-14	-1.67528	0.842	0.967	2.66685e-10
Cct7	1.62397e-14	-1.32382	0.175	0.713	2.71219e-10
Gpx3	1.75154e-14	0.858997	0.807	0.232	2.92525e-10
Rps3	1.79902e-14	-1.75911	0.772	0.972	3.00454e-10
Nsun2	1.92397e-14	-0.927178	0.07	0.478	3.21323e-10
Car2	2.1205e-14	-3.01802	0.193	0.537	3.54145e-10
Mmp13	2.15048e-14	3.58308	0.702	0.037	3.59151e-10
Rpl41	2.25121e-14	-1.26058	0.982	0.996	3.75975e-10
Rpl11	2.26326e-14	-1.67525	0.649	0.946	3.77987e-10
Eed	2.294e-14	-0.698945	0.035	0.376	3.83121e-10
Anp32a	2.60493e-14	-1.27578	0.175	0.719	4.35049e-10
Mpst	2.6317e-14	-0.58465	0.018	0.294	4.3952e-10
Rplp2	2.79676e-14	-1.69387	0.614	0.931	4.67087e-10
Ddx27	3.11905e-14	-0.544148	0.018	0.305	5.20913e-10
Cdkn3	3.308e-14	-0.469513	0.018	0.209	5.52469e-10
Ehd4	3.48102e-14	-0.549349	0.018	0.258	5.81364e-10
Rpl31	3.5425e-14	-1.65539	0.632	0.928	5.91632e-10
Dapk2	3.62569e-14	2.18413	0.737	0.156	6.05526e-10
Gatm	3.62648e-14	-0.919616	0.035	0.337	6.05658e-10
Rpl7	4.02827e-14	-1.68791	0.737	0.948	6.72761e-10
Rps7	4.42579e-14	-1.71725	0.737	0.956	7.3915e-10
Capg	5.04526e-14	-1.08695	0.053	0.392	8.4261e-10
Nsa2	5.31258e-14	-0.796818	0.035	0.434	8.87254e-10
Emilin2	5.68735e-14	-0.604295	0.018	0.237	9.49844e-10
Rps27a	5.89306e-14	-1.59867	0.877	0.974	9.842e-10
Esm1	6.20808e-14	2.34675	0.719	0.076	1.03681e-09
Lockd	6.90296e-14	-0.738564	0.035	0.299	1.15286e-09
Ywhah	8.8852e-14	-1.32151	0.246	0.734	1.48392e-09
F13a1	9.31143e-14	-0.899053	0.018	0.167	1.5551e-09
Gmnn	1.04246e-13	-1.03135	0.053	0.398	1.74101e-09
Hn1l	1.15987e-13	-0.517801	0.018	0.31	1.9371e-09
Rpl18	1.21363e-13	-1.57566	0.649	0.947	2.02689e-09
Rps10	1.43389e-13	-1.57723	0.474	0.883	2.39473e-09
Chchd4	1.48972e-13	-0.512365	0.018	0.289	2.48798e-09
Tipin	1.49437e-13	-1.11717	0.105	0.508	2.49574e-09
Hmgb3	1.55479e-13	-1.47312	0.123	0.519	2.59665e-09
Ftsj3	1.57052e-13	-0.513088	0.018	0.304	2.62292e-09
Rpl23	1.58461e-13	-1.65595	0.737	0.954	2.64645e-09
Rps18	1.86133e-13	-1.56689	0.93	0.983	3.10861e-09
Anp32b	1.90492e-13	-1.60168	0.316	0.72	3.1814e-09
Taldo1	1.92249e-13	-1.43167	0.298	0.738	3.21075e-09
Rplp1	1.96246e-13	-1.58809	0.667	0.942	3.2775e-09
Mcm3	2.11525e-13	-1.01547	0.07	0.46	3.53268e-09
Rpl37	2.23143e-13	-1.41567	0.912	0.98	3.72671e-09
Plpp1	2.65108e-13	-0.669634	0.018	0.192	4.42757e-09
2700094K13Rik	2.9161e-13	-1.07238	0.105	0.577	4.87018e-09
Hspa9	2.92797e-13	-1.13918	0.158	0.607	4.89e-09
Rpl19	2.97321e-13	-1.59174	0.737	0.962	4.96555e-09
Prc1	3.00054e-13	-0.490449	0.018	0.229	5.0112e-09
1110001J03Rik	3.25902e-13	-0.887846	0.07	0.524	5.44289e-09
Stmn1	3.33268e-13	-2.00282	0.404	0.711	5.56592e-09
Glipr1	3.41595e-13	-1.05416	0.035	0.312	5.70498e-09
Spn	3.71664e-13	-0.430199	0.018	0.235	6.20716e-09
Mif	3.742e-13	-1.48327	0.263	0.712	6.24951e-09
Rps9	3.79419e-13	-1.44872	0.895	0.976	6.33667e-09
Ran	4.0333e-13	-1.73246	0.491	0.815	6.73602e-09
Gtpbp4	4.2405e-13	-0.756604	0.053	0.401	7.08206e-09
Hbb-bt	4.55572e-13	-2.8724	0.053	0.221	7.6085e-09
Ezr	4.72684e-13	-0.71502	0.035	0.343	7.8943e-09
Fam96a	5.03388e-13	-1.17072	0.175	0.605	8.40708e-09
Phgdh	5.09103e-13	-1.00545	0.07	0.434	8.50253e-09
Ptp4a1	5.17872e-13	-1.08464	0.123	0.568	8.64898e-09
Fam49b	5.20237e-13	-1.0341	0.088	0.496	8.68847e-09
Bcl11a	5.99929e-13	-0.5085	0.018	0.257	1.00194e-08
Dph3	6.12149e-13	-0.823829	0.07	0.455	1.02235e-08
Cyb5r3	6.38076e-13	-0.933214	0.053	0.379	1.06565e-08
Csf1	6.54113e-13	1.82924	0.719	0.117	1.09243e-08
Rpl13a	6.83512e-13	-1.45818	0.895	0.981	1.14153e-08
Rps13	7.20938e-13	-1.54406	0.702	0.948	1.20404e-08
Rpl35a	7.32835e-13	-1.48042	0.825	0.97	1.22391e-08
Sgce	8.09161e-13	1.49378	0.719	0.15	1.35138e-08
Nudt21	8.60403e-13	-1.06177	0.123	0.588	1.43696e-08
Rpl24	9.52509e-13	-1.47741	0.754	0.968	1.59079e-08
Rpl10a	1.01704e-12	-1.59331	0.719	0.935	1.69856e-08
Loxl1	1.06176e-12	1.91148	0.737	0.16	1.77325e-08
Dok3	1.12951e-12	-0.574954	0.018	0.188	1.8864e-08
Gpx1	1.19581e-12	-1.65599	0.509	0.82	1.99712e-08
Spc25	1.22439e-12	-0.535679	0.018	0.255	2.04486e-08
Hnrnpa1	1.50676e-12	-1.42832	0.333	0.724	2.51644e-08
Cald1	1.55513e-12	2.00803	0.737	0.151	2.59722e-08
Rpl39	1.60211e-12	-1.53099	0.737	0.951	2.67569e-08
Igsf6	1.72746e-12	-0.548042	0.018	0.195	2.88503e-08
Palld	1.73968e-12	1.93857	0.667	0.06	2.90543e-08
Ptma	1.769e-12	-1.29825	0.982	0.99	2.9544e-08
Kcnn4	1.80668e-12	-0.563208	0.018	0.26	3.01734e-08
Dusp2	1.83968e-12	-0.94582	0.018	0.173	3.07245e-08
Cct2	1.95004e-12	-1.00025	0.123	0.591	3.25677e-08
Mycbp	1.99125e-12	-0.4442	0.018	0.267	3.32559e-08
Snrpf	1.9917e-12	-1.33348	0.351	0.776	3.32634e-08
Rpl36al	2.09522e-12	-1.33153	0.386	0.819	3.49923e-08
mt-Nd4	2.32626e-12	0.699626	1	0.953	3.88509e-08
Cntrl	2.41899e-12	-0.392826	0.018	0.214	4.03995e-08
Tomm20	2.4342e-12	-1.21521	0.281	0.763	4.06536e-08
Fstl1	2.53814e-12	1.28565	0.754	0.186	4.23895e-08
Sparc	3.10307e-12	0.341068	0.772	0.224	5.18244e-08
Rpl36	3.21329e-12	-1.41603	0.789	0.964	5.36651e-08
Ranbp1	3.27298e-12	-1.51254	0.386	0.786	5.4662e-08
Chchd10	3.58997e-12	-1.32209	0.035	0.318	5.99561e-08
Usp15	3.62772e-12	-0.539893	0.018	0.303	6.05865e-08
Tmem59	3.73462e-12	1.04359	0.947	0.851	6.23719e-08
Ipo5	4.06546e-12	-0.507334	0.018	0.312	6.78972e-08
Gapdh	4.10967e-12	-1.20341	0.246	0.752	6.86356e-08
Utp14a	4.22777e-12	-0.376636	0.018	0.223	7.06079e-08
Eif3f	4.28282e-12	-1.30531	0.439	0.872	7.15274e-08
Igsf3	4.30554e-12	1.84729	0.684	0.145	7.19068e-08
Baz1a	4.32322e-12	-0.670734	0.035	0.369	7.2202e-08
Car1	4.50039e-12	-1.97663	0.035	0.242	7.5161e-08
Chaf1b	4.58539e-12	-0.486045	0.018	0.273	7.65806e-08
Nrros	4.62541e-12	-0.747152	0.035	0.312	7.72489e-08
Rpl30	5.24723e-12	-1.32192	0.421	0.865	8.7634e-08
Comt	5.45173e-12	0.927923	0.982	0.912	9.10494e-08
Foxc1	5.57468e-12	1.75172	0.667	0.091	9.31027e-08
Hprt	5.79944e-12	-1.07624	0.175	0.632	9.68564e-08
Cenpa	5.96989e-12	-1.06756	0.053	0.358	9.97031e-08
Rps11	6.30587e-12	-1.35731	0.895	0.976	1.05314e-07
Eif5a	6.6204e-12	-1.45402	0.737	0.935	1.10567e-07
Rpl28	7.17317e-12	-1.40709	0.632	0.913	1.19799e-07
Bst2	7.23282e-12	1.63301	0.825	0.491	1.20795e-07
Rps21	8.20392e-12	-1.27931	0.456	0.861	1.37014e-07
Cldn10	8.56087e-12	2.3433	0.632	0.042	1.42975e-07
Tyms	8.83555e-12	-0.979335	0.07	0.39	1.47563e-07
Stom	9.17489e-12	-0.464142	0.018	0.261	1.5323e-07
Rpl34	9.26983e-12	-1.35233	0.825	0.965	1.54815e-07
Shcbp1	9.3343e-12	-0.377757	0.018	0.237	1.55892e-07
Dkc1	1.04234e-11	-0.822716	0.07	0.464	1.74081e-07
Snrpe	1.04432e-11	-1.30583	0.333	0.745	1.74412e-07
Rpl8	1.05103e-11	-1.42494	0.789	0.96	1.75533e-07
Erh	1.06964e-11	-1.46897	0.439	0.816	1.78641e-07
Ackr4	1.07652e-11	2.20537	0.649	0.069	1.79789e-07
Lmo2	1.11452e-11	-1.20677	0.14	0.531	1.86136e-07
Rangrf	1.15791e-11	-0.490766	0.018	0.264	1.93382e-07
Rpl37a	1.27458e-11	-1.31832	0.895	0.989	2.12868e-07
Rps2	1.33669e-11	-1.4761	0.754	0.945	2.2324e-07
Rpl21	1.35137e-11	-1.36918	0.702	0.946	2.25693e-07
Rps8	1.35493e-11	-1.42616	0.807	0.965	2.26287e-07
Ermap	1.36908e-11	-0.440063	0.018	0.15	2.28649e-07
Nolc1	1.38378e-11	-0.751744	0.053	0.408	2.31104e-07
Snrnp25	1.51883e-11	-0.549084	0.035	0.324	2.5366e-07
Naca	1.53692e-11	-1.37487	0.702	0.937	2.56681e-07
Nap1l1	1.54734e-11	-1.08639	0.193	0.618	2.58421e-07
Ctsl	1.61e-11	1.13639	0.807	0.387	2.68885e-07
Tnpo3	1.73648e-11	-0.433958	0.018	0.24	2.9001e-07
Vcam1	1.75215e-11	2.02872	0.719	0.149	2.92626e-07
Lhfp	1.91461e-11	1.76876	0.684	0.137	3.19759e-07
Vars	2.00672e-11	-0.607598	0.053	0.34	3.35143e-07
Col1a2	2.01948e-11	0.597056	0.737	0.208	3.37274e-07
Sdsl	2.12197e-11	-0.468012	0.018	0.2	3.5439e-07
Smarca5	2.15655e-11	-0.962404	0.123	0.571	3.60165e-07
Psat1	2.2057e-11	-0.431374	0.018	0.231	3.68374e-07
Mxra8	2.23282e-11	1.66687	0.719	0.181	3.72903e-07
Cct8	2.44867e-11	-1.17045	0.246	0.69	4.08952e-07
Cdca3	2.46681e-11	-0.691299	0.018	0.314	4.11983e-07
Tubb5	2.50063e-11	-1.54314	0.456	0.799	4.17631e-07
Parp1	2.76029e-11	-0.566604	0.018	0.339	4.60995e-07
Tm6sf1	2.83241e-11	-0.636308	0.018	0.272	4.73041e-07
Hba-a1	2.93638e-11	-3.44728	0.105	0.233	4.90405e-07
H2afy	3.11548e-11	-1.94132	0.298	0.639	5.20316e-07
Fhl2	3.2196e-11	2.04476	0.632	0.074	5.37705e-07
Mmp14	3.24028e-11	1.96098	0.649	0.131	5.41159e-07
Mis18a	3.53076e-11	-0.487876	0.018	0.294	5.89673e-07
Glrx5	3.77204e-11	-1.45067	0.175	0.607	6.29968e-07
Ybx1	3.83593e-11	-1.35777	0.667	0.94	6.40639e-07
Rps29	3.93191e-11	-1.11969	0.93	0.984	6.56668e-07
Hcst	4.09625e-11	-0.51889	0.018	0.175	6.84114e-07
Rps15	4.57783e-11	-1.3062	0.719	0.947	7.64544e-07
Gt(ROSA)26Sor	4.65384e-11	-0.570752	0.035	0.303	7.77237e-07
Eef1g	4.7145e-11	-1.33926	0.579	0.876	7.87369e-07
Cenpm	4.8031e-11	-0.442935	0.018	0.261	8.02165e-07
Tnfrsf19	4.91623e-11	1.97034	0.596	0.041	8.2106e-07
Dlx5	4.92573e-11	2.3474	0.596	0.042	8.22645e-07
Vsir	4.98118e-11	-0.4865	0.018	0.196	8.31907e-07
Rcn3	5.04592e-11	1.35348	0.737	0.245	8.42719e-07
Rbfa	5.32714e-11	-0.613674	0.035	0.379	8.89685e-07
Tkt	5.54002e-11	-1.08971	0.193	0.64	9.25238e-07
Rpl27a	5.57928e-11	-1.25669	0.877	0.966	9.31796e-07
Incenp	5.71685e-11	-0.442657	0.018	0.243	9.54771e-07
Cetn2	6.2312e-11	-0.724275	0.07	0.443	1.04067e-06
Gm8730	6.71803e-11	-1.29385	0.579	0.906	1.12198e-06
Ptprd	6.89946e-11	1.90583	0.614	0.068	1.15228e-06
Mfap5	7.06144e-11	-2.29278	0.018	0.114	1.17933e-06
Fos	7.19245e-11	1.40324	0.947	0.658	1.20121e-06
Emg1	7.31628e-11	-1.06388	0.246	0.691	1.22189e-06
Eif4a1	7.32369e-11	-1.36873	0.789	0.931	1.22313e-06
Igfbp6	8.19057e-11	-2.43133	0.018	0.115	1.36791e-06
Hspa4	8.37242e-11	-0.715537	0.053	0.418	1.39828e-06
Tspan13	9.28003e-11	-1.33986	0.123	0.494	1.54986e-06
Gadd45g	9.66673e-11	2.24091	0.737	0.3	1.61444e-06
C1qbp	1.12483e-10	-1.07156	0.193	0.602	1.87857e-06
Pi16	1.16443e-10	-2.81424	0.018	0.147	1.94472e-06
Msra	1.23114e-10	-0.439213	0.018	0.221	2.05613e-06
Itgb3bp	1.29062e-10	-0.343786	0.018	0.222	2.15546e-06
Npm1	1.29148e-10	-1.55373	0.632	0.857	2.15689e-06
S100b	1.29703e-10	2.22288	0.596	0.048	2.16617e-06
Rpl5	1.34539e-10	-1.30561	0.509	0.859	2.24693e-06
Zeb2	1.40813e-10	1.57194	0.737	0.378	2.35171e-06
Strbp	1.46977e-10	-0.395005	0.018	0.225	2.45466e-06
Hba-a2	1.47296e-10	-2.01956	0.035	0.201	2.46e-06
Epdr1	1.53318e-10	1.50214	0.684	0.241	2.56057e-06
Cdca7	1.57299e-10	-0.672763	0.053	0.366	2.62705e-06
Hsp90ab1	1.60597e-10	-1.26196	0.702	0.952	2.68213e-06
Sh3bgrl3	1.60716e-10	-1.47444	0.316	0.701	2.68411e-06
Csrp1	1.714e-10	-0.865235	0.053	0.412	2.86255e-06
Gm9843	1.80061e-10	-1.16431	0.561	0.911	3.0072e-06
Eif3b	1.81605e-10	-0.827931	0.105	0.54	3.03299e-06
Txn1	1.91764e-10	-1.16973	0.474	0.845	3.20265e-06
Cd79a	1.93913e-10	-1.35391	0.018	0.105	3.23854e-06
Nudc	2.20137e-10	-0.987748	0.211	0.658	3.67651e-06
Smim5	2.28987e-10	-0.460193	0.018	0.211	3.8243e-06
Rps20	2.55999e-10	-1.2715	0.667	0.919	4.27543e-06
Dcp2	2.59873e-10	-0.386411	0.018	0.234	4.34014e-06
Atpif1	2.65939e-10	-1.5096	0.474	0.786	4.44145e-06
Fgfr2	2.96875e-10	1.91714	0.579	0.056	4.95811e-06
Gars	3.02832e-10	-0.575112	0.035	0.353	5.05759e-06
Colec12	3.23491e-10	1.75464	0.614	0.102	5.40262e-06
Dpysl3	3.27488e-10	1.75715	0.632	0.117	5.46937e-06
Lmo4	3.50525e-10	1.6688	0.702	0.289	5.85411e-06
Hnrnpa3	3.60702e-10	-1.09916	0.333	0.734	6.02409e-06
Fcgrt	3.7924e-10	1.18385	0.719	0.25	6.33369e-06
Api5	3.84107e-10	-0.622221	0.053	0.394	6.41497e-06
Itm2c	3.97043e-10	1.27734	0.772	0.434	6.63102e-06
Rpl29	4.00727e-10	-1.19591	0.596	0.887	6.69255e-06
Ncaph2	4.07203e-10	-0.611869	0.053	0.37	6.8007e-06
Cdca7l	4.25008e-10	-0.395424	0.018	0.238	7.09806e-06
Lgals3	4.45352e-10	-1.46951	0.053	0.173	7.43783e-06
Scarb1	4.49644e-10	-0.330506	0.018	0.221	7.50951e-06
Stk24	4.5705e-10	-0.623552	0.035	0.406	7.63319e-06
Atraid	4.69151e-10	1.30395	0.754	0.459	7.83529e-06
Immt	4.91517e-10	-0.744148	0.088	0.457	8.20882e-06
Pla2g12a	5.34001e-10	-0.742532	0.053	0.315	8.91835e-06
Insig2	5.90071e-10	1.68044	0.667	0.254	9.85478e-06
Ssrp1	5.92292e-10	-0.952038	0.193	0.588	9.89188e-06
Rpl22	6.17055e-10	-1.22254	0.579	0.847	1.03054e-05
Btf3	6.4115e-10	-1.14571	0.737	0.923	1.07078e-05
Sdc2	6.87178e-10	1.28764	0.667	0.17	1.14766e-05
Slc36a2	6.88392e-10	2.15062	0.544	0.026	1.14968e-05
Fap	7.23997e-10	1.9031	0.579	0.085	1.20915e-05
Mpzl1	7.33141e-10	1.6818	0.596	0.101	1.22442e-05
Brms1	8.01656e-10	-0.39957	0.018	0.263	1.33885e-05
Slc7a5	8.0249e-10	-0.392975	0.018	0.226	1.34024e-05
Hvcn1	8.86274e-10	2.06153	0.596	0.133	1.48017e-05
Tpm3	9.33772e-10	-1.04479	0.246	0.738	1.55949e-05
Arpc2	9.42998e-10	-1.2532	0.491	0.864	1.5749e-05
D16Ertd472e	1.01032e-09	-0.354791	0.018	0.16	1.68734e-05
Prdx3	1.07939e-09	-0.88918	0.14	0.5	1.80269e-05
Umps	1.11632e-09	-0.655417	0.053	0.393	1.86437e-05
Bckdk	1.1243e-09	-0.563932	0.035	0.352	1.8777e-05
Itm2b	1.16151e-09	0.576303	1	0.985	1.93983e-05
Creg1	1.2323e-09	-0.973507	0.193	0.618	2.05806e-05
G3bp1	1.27402e-09	-1.04505	0.281	0.69	2.12774e-05
Hn1	1.27982e-09	-1.00194	0.263	0.682	2.13743e-05
Pgls	1.35195e-09	-1.01886	0.246	0.663	2.2579e-05
Uchl3	1.36312e-09	-0.727264	0.105	0.49	2.27655e-05
Cox6b1	1.39651e-09	-1.0648	0.474	0.858	2.33232e-05
Mob2	1.48336e-09	-0.522957	0.035	0.305	2.47736e-05
Pex7	1.51229e-09	-0.497537	0.035	0.314	2.52567e-05
Auts2	1.5651e-09	1.75972	0.579	0.09	2.61387e-05
2310001H17Rik	1.57771e-09	-0.396765	0.018	0.169	2.63494e-05
Dek	1.61061e-09	-1.07333	0.193	0.609	2.68987e-05
Coro1c	1.74472e-09	-0.495061	0.035	0.294	2.91386e-05
Ezh2	1.75236e-09	-0.748368	0.07	0.411	2.92662e-05
Eri1	1.75766e-09	-0.486618	0.035	0.311	2.93546e-05
Xrcc6	1.90981e-09	-0.705183	0.035	0.328	3.18957e-05
Rpia	1.93658e-09	-0.741355	0.088	0.433	3.23428e-05
Thumpd3	2.07683e-09	-0.423137	0.018	0.271	3.46852e-05
Rspo3	2.07765e-09	1.85574	0.544	0.032	3.46989e-05
Hnrnpf	2.25922e-09	-1.17958	0.579	0.851	3.77313e-05
Smc4	2.28059e-09	-0.933328	0.105	0.447	3.80881e-05
Hnrnpu	2.28201e-09	-0.982397	0.281	0.701	3.81119e-05
Parp2	2.40798e-09	-0.495336	0.035	0.317	4.02156e-05
Abracl	2.54529e-09	-0.882208	0.158	0.61	4.25089e-05
Socs2	2.55639e-09	1.457	0.614	0.139	4.26943e-05
Sap30	2.59091e-09	-0.68474	0.07	0.403	4.32708e-05
Pold1	2.59217e-09	-0.40359	0.018	0.257	4.32918e-05
Bag1	2.70823e-09	-0.875893	0.228	0.665	4.52301e-05
Gclm	2.75474e-09	-0.944013	0.123	0.425	4.6007e-05
Comp	2.80063e-09	2.0154	0.561	0.07	4.67732e-05
Trp53	2.83538e-09	-0.864417	0.158	0.57	4.73536e-05
Snrpd2	2.94507e-09	-0.873156	0.228	0.711	4.91856e-05
Ggt5	3.06373e-09	1.76078	0.544	0.065	5.11673e-05
E130309D02Rik	3.07518e-09	-0.317484	0.018	0.217	5.13586e-05
Ppic	3.21789e-09	1.35531	0.684	0.251	5.3742e-05
Rnf26	3.24155e-09	-0.376783	0.018	0.242	5.41371e-05
Hsp90aa1	3.25042e-09	-1.19337	0.632	0.896	5.42853e-05
Ogn	3.26813e-09	1.16228	0.596	0.107	5.4581e-05
Rpl22l1	3.29783e-09	-1.17551	0.737	0.928	5.5077e-05
Mgst2	3.32572e-09	-0.436822	0.018	0.152	5.55429e-05
Ccng1	3.33205e-09	-0.356868	0.018	0.219	5.56485e-05
Hdgf	3.33926e-09	-1.05649	0.316	0.674	5.57689e-05
Mthfd2	3.36577e-09	-0.462344	0.035	0.292	5.62117e-05
Gata1	3.38595e-09	-0.479539	0.018	0.165	5.65487e-05
Naa50	3.40412e-09	-0.781501	0.14	0.524	5.68523e-05
Ppp1r7	3.68848e-09	-0.475457	0.035	0.315	6.16013e-05
Nme1	3.87088e-09	-1.11954	0.404	0.724	6.46475e-05
Tle2	4.14634e-09	1.60656	0.509	0.041	6.92481e-05
Gm42726	4.1937e-09	1.48519	0.649	0.192	7.0039e-05
Glipr2	4.22393e-09	-0.51163	0.018	0.197	7.05438e-05
Ifnar2	4.29681e-09	1.55021	0.684	0.327	7.1761e-05
Acot13	4.35975e-09	-0.446881	0.035	0.259	7.28121e-05
Arpc3	4.38558e-09	-1.00423	0.439	0.805	7.32435e-05
Icam4	4.477e-09	-0.355237	0.018	0.17	7.47704e-05
Nubp1	4.71137e-09	-0.52483	0.053	0.341	7.86845e-05
Pcolce	4.74731e-09	0.733306	0.702	0.202	7.92849e-05
Tpt1	4.81537e-09	-1.01184	0.684	0.968	8.04215e-05
Topbp1	4.83707e-09	-0.364325	0.018	0.253	8.0784e-05
Hnrnpab	4.9215e-09	-0.931083	0.246	0.639	8.21939e-05
Pla2g16	4.99257e-09	-0.605193	0.053	0.274	8.3381e-05
Eif3h	5.00918e-09	-0.990414	0.456	0.827	8.36583e-05
Nans	5.01247e-09	-0.638159	0.07	0.431	8.37132e-05
Impdh2	5.02338e-09	-0.969275	0.246	0.652	8.38954e-05
Mndal	5.04378e-09	-0.594934	0.018	0.249	8.42362e-05
Gins4	5.13973e-09	-0.470545	0.018	0.309	8.58386e-05
Eef1d	5.21951e-09	-1.01187	0.386	0.764	8.7171e-05
Ccdc80	5.27336e-09	1.40781	0.596	0.112	8.80704e-05
Frat2	5.40118e-09	-0.541275	0.018	0.343	9.02051e-05
Hmgn3	5.7252e-09	1.43142	0.667	0.27	9.56166e-05
Ifi30	5.73327e-09	-0.409626	0.018	0.204	9.57513e-05
Prdx6	5.843e-09	-0.95665	0.263	0.692	9.75839e-05
Sp7	6.06739e-09	1.68117	0.491	0.024	0.000101331
Abi3bp	6.10247e-09	1.52724	0.579	0.105	0.000101917
Pdlim1	6.12419e-09	-0.592379	0.053	0.323	0.00010228
Myb	6.78936e-09	-0.744721	0.07	0.346	0.000113389
Cox7a2l	7.20431e-09	-0.946282	0.333	0.802	0.000120319
Eif3k	7.21168e-09	-0.996562	0.491	0.841	0.000120442
Khk	7.22843e-09	-0.546533	0.035	0.305	0.000120722
Selm	7.29628e-09	1.19229	0.702	0.295	0.000121855
Dpep1	7.4959e-09	1.59099	0.561	0.079	0.000125189
Rpl38	7.52342e-09	-1.05472	0.719	0.939	0.000125649
Pkm	7.64873e-09	-1.26912	0.404	0.651	0.000127741
Nup50	7.68621e-09	-0.458178	0.035	0.29	0.000128367
Rfc2	7.88702e-09	-0.850562	0.158	0.55	0.000131721
Bzw1	8.04366e-09	-0.877289	0.246	0.68	0.000134337
Arhgap15	8.48385e-09	-0.571005	0.035	0.269	0.000141689
Snrpd1	8.77647e-09	-0.961076	0.246	0.632	0.000146576
Hnrnpm	8.89731e-09	-0.896087	0.246	0.679	0.000148594
Siva1	9.49115e-09	-0.845265	0.175	0.524	0.000158512
Coq7	9.76804e-09	-0.514931	0.035	0.318	0.000163136
Smad6	1.01495e-08	1.60986	0.491	0.033	0.000169506
Ncbp1	1.02312e-08	-0.328187	0.018	0.23	0.000170871
Eif3m	1.05582e-08	-0.905648	0.281	0.672	0.000176333
Ppat	1.08861e-08	-0.389579	0.018	0.272	0.000181809
Cadm1	1.10348e-08	1.64402	0.509	0.045	0.000184293
Set	1.12032e-08	-1.16206	0.439	0.77	0.000187104
Nop56	1.13795e-08	-0.846693	0.175	0.577	0.00019005
Dars	1.20303e-08	-0.74663	0.14	0.537	0.000200919
Uqcrfs1	1.2257e-08	-0.890661	0.263	0.686	0.000204704
Krr1	1.25238e-08	-0.453066	0.035	0.283	0.000209161
Gm26917	1.25853e-08	1.99474	0.684	0.421	0.000210187
Ppih	1.29084e-08	-0.535936	0.053	0.362	0.000215583
Ebna1bp2	1.33221e-08	-0.740373	0.14	0.538	0.000222493
Adamts5	1.36361e-08	1.5345	0.544	0.086	0.000227736
Kitl	1.39637e-08	1.52952	0.544	0.065	0.000233208
Acss1	1.40434e-08	-0.304701	0.018	0.172	0.000234539
Bzw2	1.5034e-08	-0.617086	0.07	0.381	0.000251083
Dnm1l	1.53911e-08	-0.327197	0.018	0.19	0.000257047
Rcsd1	1.55834e-08	-0.527988	0.018	0.205	0.000260258
Polr3c	1.56006e-08	-0.33415	0.018	0.214	0.000260545
Irx3	1.56109e-08	1.32838	0.491	0.041	0.000260717
Cox5a	1.61108e-08	-1.00164	0.421	0.775	0.000269067
Cnn2	1.65166e-08	1.43921	0.667	0.321	0.000275844
Hmgn2	1.67115e-08	-1.21648	0.333	0.668	0.000279099
Sf3b6	1.69189e-08	-0.843274	0.263	0.681	0.000282562
Ncam1	1.71639e-08	1.9219	0.544	0.094	0.000286655
Gm15013	1.71976e-08	-0.951991	0.316	0.73	0.000287217
Eef1e1	1.75011e-08	-0.664929	0.105	0.435	0.000292286
Rps26	1.7706e-08	-1.01525	0.614	0.893	0.000295709
Ruvbl1	1.77676e-08	-0.713511	0.123	0.492	0.000296736
Map1lc3a	1.79702e-08	1.10105	0.702	0.354	0.000300121
Tbl3	1.83419e-08	-0.30658	0.018	0.203	0.000306328
Dr1	1.84548e-08	-0.374109	0.018	0.236	0.000308213
St3gal6	1.88611e-08	1.45608	0.614	0.21	0.000315
Trim47	1.89696e-08	-0.502929	0.018	0.116	0.000316812
Hspd1	1.93242e-08	-1.14198	0.404	0.686	0.000322734
Pola2	1.98312e-08	-0.286195	0.018	0.206	0.000331201
Cotl1	2.0364e-08	-0.83166	0.088	0.365	0.000340098
Cep83	2.05838e-08	-0.296968	0.018	0.174	0.000343771
Cldn13	2.12283e-08	-1.07588	0.018	0.15	0.000354534
Rhog	2.14524e-08	-0.379554	0.018	0.225	0.000358277
Larp7	2.21415e-08	-0.544101	0.035	0.348	0.000369784
Twf2	2.2162e-08	-0.467824	0.035	0.237	0.000370127
Lactb	2.23672e-08	-0.316025	0.018	0.207	0.000373555
Ptcd2	2.25441e-08	-0.345164	0.018	0.235	0.000376509
Cmtm7	2.26366e-08	-1.31122	0.316	0.58	0.000378054
Gpatch4	2.30841e-08	-0.327446	0.018	0.207	0.000385528
Sfxn1	2.31254e-08	-0.6115	0.053	0.393	0.000386218
Rasl11a	2.39492e-08	1.85938	0.526	0.061	0.000399976
H2-Q7	2.61485e-08	1.18149	0.667	0.291	0.000436706
Glrx3	2.63394e-08	-0.807685	0.228	0.665	0.000439894
Cdca5	2.82727e-08	-0.270527	0.018	0.189	0.000472182
Slc29a1	2.99636e-08	1.24364	0.737	0.455	0.000500422
Haus8	3.08394e-08	-0.32025	0.018	0.22	0.000515049
Gm9493	3.41855e-08	-0.97557	0.421	0.81	0.000570932
Mapkapk3	3.45113e-08	-0.384143	0.018	0.199	0.000576373
Eif1a	3.64238e-08	-0.697175	0.088	0.406	0.000608314
Bysl	3.74151e-08	-0.302673	0.018	0.216	0.00062487
Aurkaip1	3.74657e-08	-0.719609	0.158	0.561	0.000625715
Sdcbp	3.81965e-08	-0.838969	0.281	0.708	0.00063792
Rpf2	3.89078e-08	-0.486126	0.035	0.335	0.0006498
Hspe1	4.41184e-08	-0.990062	0.456	0.779	0.000736822
Igf1	4.43693e-08	1.37894	0.561	0.112	0.000741011
Atrx	4.44902e-08	-0.688444	0.088	0.494	0.000743031
Pappa	4.63048e-08	1.98436	0.491	0.048	0.000773337
Cdh2	4.77089e-08	1.61808	0.474	0.04	0.000796787
Hars	4.78392e-08	-0.632306	0.07	0.352	0.000798962
Id4	4.8409e-08	1.91595	0.509	0.067	0.000808478
Mdh2	5.0708e-08	-0.958713	0.491	0.792	0.000846875
Fam69a	5.21355e-08	1.34961	0.596	0.287	0.000870714
H2-Q6	5.35913e-08	1.48735	0.526	0.108	0.000895029
H2-Q4	5.53524e-08	1.50714	0.561	0.178	0.000924441
Emp2	5.72753e-08	1.29802	0.526	0.097	0.000956555
Lmo7	5.75516e-08	1.62529	0.456	0.031	0.000961169
Vti1b	5.92475e-08	-0.571938	0.053	0.379	0.000989493
Smchd1	6.10935e-08	-0.54372	0.053	0.342	0.00102032
Stap1	6.15324e-08	-0.394921	0.018	0.165	0.00102765
Hnrnpc	6.47172e-08	-0.883029	0.351	0.725	0.00108084
St3gal4	6.49425e-08	-0.413841	0.018	0.273	0.0010846
Hnrnpa2b1	6.54655e-08	-0.974033	0.614	0.872	0.00109334
Eva1a	6.83147e-08	1.62083	0.456	0.029	0.00114092
Ndufv1	6.90086e-08	-0.694438	0.14	0.518	0.00115251
Tex30	6.98746e-08	-0.546792	0.053	0.375	0.00116698
Xpc	7.03108e-08	-0.342985	0.018	0.162	0.00117426
Fcer1g	7.23623e-08	-1.53438	0.105	0.34	0.00120852
Metap2	7.33587e-08	-0.979436	0.333	0.654	0.00122516
Tuba1a	7.3618e-08	0.870783	0.789	0.546	0.00122949
Tspan4	7.70109e-08	1.4049	0.632	0.334	0.00128616
Nhp2l1	7.81571e-08	-0.861047	0.386	0.767	0.0013053
Man2b1	8.2886e-08	-0.472593	0.035	0.244	0.00138428
Cdkn2aipnl	8.3745e-08	-0.309596	0.018	0.232	0.00139863
Rpgrip1	8.40658e-08	-0.557394	0.018	0.233	0.00140398
Ewsr1	8.59754e-08	-0.853356	0.298	0.702	0.00143587
Ppia	8.6574e-08	-0.974184	0.93	0.976	0.00144587
Tmem14c	8.97335e-08	-1.28457	0.263	0.585	0.00149864
2010107E04Rik	9.05815e-08	-0.914757	0.439	0.769	0.0015128
Rpf1	9.15271e-08	-0.56897	0.07	0.385	0.00152859
Rbm3	9.30035e-08	-0.963097	0.509	0.804	0.00155325
Rpl35	9.42487e-08	-0.941024	0.86	0.963	0.00157405
Kpnb1	9.48778e-08	-0.448383	0.035	0.312	0.00158455
Pa2g4	9.66532e-08	-0.859964	0.228	0.577	0.0016142
Lsm4	9.75619e-08	-0.855264	0.298	0.682	0.00162938
Pgrmc1	9.76299e-08	1.22649	0.667	0.403	0.00163052
Pde2a	9.82942e-08	-0.486093	0.018	0.113	0.00164161
Gfer	9.87496e-08	-0.38363	0.035	0.25	0.00164922
Ak6	1.00859e-07	-0.47741	0.053	0.324	0.00168444
Asnsd1	1.07028e-07	-0.455651	0.035	0.322	0.00178747
Atp5e	1.07756e-07	-0.836568	0.474	0.842	0.00179964
Actr3	1.08381e-07	-0.97139	0.351	0.714	0.00181007
Mxd4	1.10236e-07	1.39926	0.596	0.256	0.00184105
Rbm38	1.11105e-07	-0.571323	0.053	0.376	0.00185556
Sephs2	1.14326e-07	-0.603033	0.07	0.429	0.00190936
Eif4a3	1.18756e-07	-0.638274	0.123	0.503	0.00198334
Acot7	1.20129e-07	-0.512521	0.035	0.269	0.00200628
Zfp622	1.20667e-07	-0.663888	0.088	0.41	0.00201526
Mms22l	1.20678e-07	-0.285395	0.018	0.211	0.00201544
Bak1	1.21444e-07	-0.445914	0.035	0.319	0.00202823
Ywhae	1.26589e-07	-0.86025	0.491	0.843	0.00211416
Prr13	1.29416e-07	-0.907043	0.263	0.659	0.00216137
Tmem86a	1.29625e-07	1.86192	0.474	0.063	0.00216487
Copz2	1.29992e-07	1.15032	0.579	0.165	0.002171
Pdlim2	1.32028e-07	1.50399	0.579	0.181	0.002205
Dnajc21	1.32136e-07	-0.401509	0.018	0.218	0.0022068
App	1.40109e-07	0.922703	0.667	0.296	0.00233995
Glud1	1.44222e-07	-0.681465	0.088	0.426	0.00240866
Ppil1	1.45295e-07	-0.588257	0.088	0.394	0.00242657
Il7	1.48377e-07	1.57683	0.439	0.03	0.00247804
Dtymk	1.54471e-07	-0.836219	0.211	0.581	0.00257983
Ptges3	1.57439e-07	-0.749768	0.193	0.556	0.00262939
Eif3i	1.64315e-07	-0.80953	0.298	0.663	0.00274423
Hist1h2ae	1.64635e-07	-0.431507	0.018	0.155	0.00274957
Abcb10	1.65973e-07	-0.304718	0.018	0.162	0.00277191
Chd1	1.66492e-07	-0.616747	0.07	0.405	0.00278058
Cpxm1	1.69129e-07	1.42554	0.474	0.067	0.00282462
Cdk2ap2	1.75268e-07	-0.844312	0.246	0.628	0.00292715
Eef2k	1.78788e-07	-0.346252	0.018	0.201	0.00298594
Mdk	1.81632e-07	1.22104	0.474	0.067	0.00303343
Ppid	1.82748e-07	-0.698847	0.14	0.528	0.00305207
Ube2d3	1.84297e-07	-0.795771	0.544	0.876	0.00307795
Pck2	1.86545e-07	-0.399917	0.035	0.244	0.00311549
Sf3b2	1.88802e-07	-0.747066	0.246	0.649	0.00315318
Fbxo5	1.98828e-07	-0.437503	0.035	0.231	0.00332063
Bag2	2.02411e-07	-0.284603	0.018	0.185	0.00338047
Ndufa9	2.03301e-07	-0.635907	0.14	0.541	0.00339532
Tubg1	2.11328e-07	-0.342353	0.018	0.233	0.00352939
Cd14	2.11954e-07	-0.411868	0.018	0.132	0.00353984
Sdc3	2.12542e-07	1.35245	0.421	0.028	0.00354967
Hk1	2.13556e-07	-0.442957	0.035	0.287	0.00356659
Ube2s	2.1445e-07	-0.878867	0.456	0.824	0.00358153
Fam117a	2.208e-07	-0.309354	0.018	0.186	0.00368758
Wdhd1	2.22497e-07	-0.281202	0.018	0.194	0.00371593
Uchl5	2.23934e-07	-0.679477	0.14	0.498	0.00373993
Fat1	2.25868e-07	1.40354	0.439	0.04	0.00377222
Angptl4	2.26853e-07	1.30121	0.509	0.126	0.00378867
Rhag	2.26867e-07	-0.291808	0.018	0.128	0.00378891
Lrp4	2.2737e-07	2.38686	0.456	0.041	0.00379731
Wdr82	2.28981e-07	-0.276227	0.018	0.162	0.00382421
Gm2a	2.35835e-07	-0.740384	0.088	0.328	0.00393867
Pradc1	2.36187e-07	-0.304005	0.018	0.218	0.00394455
Brap	2.36928e-07	-0.364449	0.018	0.225	0.00395693
Hspa14	2.44022e-07	-0.586744	0.088	0.423	0.00407541
Atp5f1	2.49749e-07	-0.851264	0.509	0.816	0.00417106
Ndufa12	2.54061e-07	-0.808735	0.316	0.692	0.00424307
Pfdn2	2.54119e-07	-0.679812	0.228	0.675	0.00424404
Ldha	2.55819e-07	-0.914572	0.509	0.847	0.00427243
Gypa	2.61504e-07	-1.15065	0.035	0.172	0.00436738
Dcun1d1	2.74946e-07	-0.535134	0.07	0.343	0.00459187
Mrps18c	2.81812e-07	-0.678749	0.175	0.562	0.00470654
Txnl1	3.03325e-07	-0.759651	0.211	0.609	0.00506582
Cd200	3.08538e-07	1.48329	0.526	0.134	0.00515289
Steap3	3.15002e-07	-0.352308	0.018	0.187	0.00526085
Vdac1	3.20153e-07	-0.658549	0.158	0.569	0.00534687
Polr2h	3.20633e-07	-0.535983	0.07	0.37	0.0053549
Bola3	3.21723e-07	-0.775884	0.158	0.5	0.0053731
Ift43	3.31916e-07	1.47926	0.474	0.093	0.00554333
Ybx3	3.33253e-07	-0.537753	0.07	0.335	0.00556565
Tgfbi	3.41715e-07	-0.546211	0.018	0.124	0.00570698
Il2rg	3.44438e-07	-0.459755	0.018	0.139	0.00575246
Nmral1	3.4493e-07	-0.407708	0.035	0.255	0.00576068
Tns3	3.48627e-07	1.39716	0.474	0.099	0.00582242
Thy1	3.49163e-07	-0.615862	0.018	0.1	0.00583137
Sub1	3.61128e-07	-1.02141	0.754	0.884	0.0060312
Tnfrsf12a	3.62019e-07	-1.06146	0.035	0.145	0.00604609
Tpi1	3.62738e-07	-0.735328	0.228	0.604	0.00605809
Maged1	3.70944e-07	1.38518	0.544	0.176	0.00619514
Tcp1	3.80005e-07	-0.759346	0.246	0.643	0.00634646
Idh3a	3.95595e-07	-0.614986	0.105	0.478	0.00660683
Ndufb7	4.03999e-07	-0.68418	0.263	0.696	0.00674718
Slc25a5	4.04608e-07	-1.07809	0.754	0.904	0.00675736
Tgfbr3	4.08023e-07	1.2351	0.474	0.1	0.00681439
Pitrm1	4.11635e-07	-0.294234	0.018	0.21	0.00687472
Cd27	4.24945e-07	-0.402389	0.018	0.158	0.00709701
Npm3	4.27431e-07	-0.758765	0.228	0.591	0.00713853
Clic1	4.37583e-07	-0.958627	0.491	0.817	0.00730807
Cnp	4.46351e-07	-1.14488	0.07	0.324	0.00745451
Exosc7	4.54967e-07	-0.633289	0.123	0.463	0.0075984
Tomm7	4.62365e-07	-0.738261	0.316	0.745	0.00772195
Fkbp7	4.65358e-07	1.01	0.561	0.2	0.00777195
Agt	4.75831e-07	1.26022	0.474	0.064	0.00794685
Psme3	4.90303e-07	-0.568127	0.088	0.413	0.00818855
Fxyd1	4.91033e-07	1.1401	0.561	0.188	0.00820074
Rbbp8	4.99053e-07	-0.304183	0.018	0.228	0.00833469
Nup54	5.06234e-07	-0.332179	0.018	0.231	0.00845461
Itga4	5.079e-07	-0.374398	0.018	0.246	0.00848244
Eftud2	5.11682e-07	-0.428373	0.035	0.308	0.00854561
Kng1	5.11697e-07	1.562	0.474	0.065	0.00854586
Rpl7a	5.20783e-07	-0.78292	0.456	0.814	0.00869759
Gch1	5.37499e-07	-0.282469	0.018	0.162	0.00897678
Il16	5.96586e-07	-0.438526	0.018	0.159	0.00996359
Blvrb	6.19498e-07	-1.41686	0.158	0.361	0.0103462
Arpc5	6.2847e-07	-0.811859	0.386	0.766	0.0104961
Atp5g1	6.4701e-07	-0.94897	0.509	0.785	0.0108057
Mcm7	6.5285e-07	-0.853641	0.193	0.479	0.0109032
1500009L16Rik	6.58194e-07	1.20595	0.474	0.08	0.0109925
Rnaseh2c	6.59275e-07	-0.649947	0.105	0.452	0.0110106
Syngr2	6.68057e-07	-0.633003	0.105	0.425	0.0111572
Pigq	6.74779e-07	-0.313984	0.018	0.19	0.0112695
Dnaja2	6.9434e-07	-0.655329	0.175	0.557	0.0115962
Polr1d	7.0999e-07	-0.686701	0.263	0.666	0.0118575
Osgep	7.11136e-07	-0.561775	0.088	0.424	0.0118767
Aldh1a1	7.14386e-07	-0.270742	0.018	0.132	0.011931
Rnf8	7.17692e-07	-0.289671	0.018	0.207	0.0119862
Asf1a	7.20869e-07	-0.661608	0.14	0.503	0.0120392
Kif20a	7.46101e-07	-0.278739	0.018	0.194	0.0124606
Cpsf2	7.59971e-07	-0.47721	0.053	0.319	0.0126923
Snrpb	7.74671e-07	-0.805205	0.526	0.819	0.0129378
Myct1	7.78145e-07	-0.474759	0.018	0.101	0.0129958
Mef2d	7.95e-07	-0.281011	0.018	0.132	0.0132773
Ddx39	8.0478e-07	-0.831333	0.246	0.56	0.0134406
Srp72	8.05346e-07	-0.514409	0.07	0.372	0.0134501
Bola2	8.2856e-07	-0.667035	0.175	0.541	0.0138378
Cdkn2c	8.63325e-07	-0.392502	0.035	0.229	0.0144184
Timm13	8.69668e-07	-0.656946	0.281	0.693	0.0145243
Mfap2	8.71087e-07	1.3171	0.456	0.078	0.014548
Rpa2	8.84722e-07	-0.650792	0.105	0.392	0.0147757
Myeov2	9.03377e-07	1.10384	0.825	0.684	0.0150873
Fgf7	9.26019e-07	1.21345	0.439	0.062	0.0154654
Irf8	9.453e-07	-1.04264	0.07	0.25	0.0157875
Msmp	1.00302e-06	1.10866	0.474	0.082	0.0167514
Ethe1	1.00933e-06	-0.592282	0.088	0.407	0.0168568
Rpp14	1.03582e-06	-0.344326	0.035	0.251	0.0172992
Ackr3	1.03957e-06	-0.761232	0.018	0.102	0.0173619
Park7	1.04494e-06	-0.826718	0.561	0.804	0.0174515
Pfn1	1.04512e-06	-0.932271	0.877	0.953	0.0174545
Ifitm2	1.10438e-06	0.422478	0.965	0.914	0.0184443
Cyr61	1.15315e-06	2.17245	0.544	0.173	0.0192587
Gas1	1.15567e-06	1.35433	0.509	0.116	0.0193008
Hist1h2ap	1.18296e-06	-0.428738	0.018	0.147	0.0197567
Rpl6	1.18373e-06	-0.831458	0.614	0.891	0.0197695
Plpp3	1.18837e-06	1.18656	0.561	0.16	0.019847
Sipa1	1.18945e-06	-0.421614	0.035	0.243	0.0198649
Tmem248	1.21049e-06	-0.43632	0.053	0.323	0.0202165
Lbh	1.23839e-06	-0.431513	0.018	0.167	0.0206823
Csnk1d	1.34172e-06	-0.539543	0.07	0.341	0.022408
Fmo1	1.34716e-06	1.16388	0.404	0.046	0.0224989
S1pr1	1.35301e-06	1.35115	0.421	0.062	0.0225967
Adss	1.3614e-06	-0.581161	0.105	0.446	0.0227367
Lsm3	1.36178e-06	-0.72036	0.246	0.587	0.022743
Alas1	1.36987e-06	-0.661315	0.07	0.259	0.0228781
Pkig	1.38224e-06	-0.761764	0.211	0.564	0.0230848
Atp5g2	1.39562e-06	-0.765295	0.439	0.762	0.0233082
Rad23b	1.42172e-06	-0.591897	0.14	0.517	0.0237441
Smim8	1.43144e-06	-0.303738	0.018	0.187	0.0239064
H2afx	1.44833e-06	-0.738835	0.175	0.539	0.0241886
Chchd2	1.4745e-06	-0.737972	0.702	0.932	0.0246256
Grpel2	1.49653e-06	-0.26699	0.018	0.188	0.0249935
S100a16	1.53422e-06	0.895438	0.561	0.179	0.0256229
Rbm42	1.55097e-06	-0.54871	0.088	0.418	0.0259027
Ifi203	1.558e-06	-0.443033	0.018	0.177	0.0260202
Stip1	1.58549e-06	-0.570121	0.123	0.484	0.0264793
S100a4	1.58802e-06	-0.510417	0.018	0.1	0.0265216
Bcap29	1.60948e-06	-0.46385	0.07	0.34	0.0268799
Eif3l	1.65335e-06	-0.647622	0.211	0.588	0.0276127
Snrpd3	1.65577e-06	-0.770823	0.404	0.715	0.0276529
Cmc2	1.66257e-06	-0.466235	0.053	0.31	0.0277665
Sgms2	1.69314e-06	1.52818	0.421	0.081	0.0282771
Sept4	1.70601e-06	1.30039	0.456	0.132	0.0284921
Orc2	1.75553e-06	-0.302957	0.035	0.218	0.0293192
Exosc5	1.76642e-06	-0.522642	0.088	0.428	0.029501
Uqcrh	1.79598e-06	-0.770618	0.614	0.882	0.0299946
Cyp51	1.82319e-06	-0.283048	0.018	0.127	0.0304491
Carhsp1	1.86936e-06	-0.636515	0.07	0.267	0.0312202
Sae1	1.88685e-06	-0.609314	0.158	0.53	0.0315123
Ncl	1.90235e-06	-0.921774	0.526	0.784	0.0317711
Nup93	1.90594e-06	-0.38233	0.035	0.292	0.0318311
Mrps30	1.9144e-06	-0.488486	0.07	0.367	0.0319724
Cox4i1	1.92373e-06	-0.750113	0.807	0.951	0.0321283
Fkbp10	1.99882e-06	1.23516	0.456	0.1	0.0333824
Ctsk	2.05065e-06	1.09943	0.474	0.111	0.0342478
Rps28	2.10932e-06	-0.863249	0.86	0.966	0.0352277
Ddx49	2.20169e-06	-0.297816	0.018	0.226	0.0367705
Metrnl	2.24883e-06	1.34721	0.509	0.165	0.0375577
Gar1	2.2506e-06	-0.608689	0.158	0.518	0.0375873
Ndufb5	2.25146e-06	-0.653262	0.333	0.725	0.0376016
Wdr86	2.29535e-06	1.26447	0.386	0.037	0.0383347
Plxna2	2.30632e-06	1.50969	0.368	0.022	0.0385179
Srfbp1	2.31762e-06	-0.272338	0.018	0.135	0.0387066
Rbms1	2.37693e-06	1.02821	0.596	0.332	0.0396971
Ola1	2.3796e-06	-0.46879	0.07	0.38	0.0397417
Fibin	2.38065e-06	1.26811	0.421	0.054	0.0397592
Usp1	2.41368e-06	-0.495686	0.07	0.388	0.0403108
Pbdc1	2.44376e-06	-0.584784	0.158	0.536	0.0408132
Atp5o	2.45337e-06	-0.788336	0.456	0.769	0.0409737
Pdgfrb	2.51783e-06	1.34881	0.439	0.09	0.0420503
Rnaset2b	2.51862e-06	1.19243	0.596	0.343	0.0420635
Rrs1	2.53836e-06	-0.512403	0.07	0.399	0.0423931
Gm10073	2.57836e-06	-0.716667	0.281	0.693	0.0430612
Hey1	2.63773e-06	1.57483	0.368	0.022	0.0440527
Col3a1	2.64594e-06	-2.02662	0.053	0.16	0.0441899
Col6a2	2.66401e-06	1.03108	0.526	0.159	0.0444916
Eif5b	2.68066e-06	-0.585285	0.123	0.451	0.0447697
Sirt3	2.76436e-06	-0.385471	0.035	0.254	0.0461676
Gltscr2	2.76915e-06	-0.736034	0.386	0.747	0.0462476
Prkar2b	2.80125e-06	-0.397424	0.035	0.269	0.0467838
Hspa4l	2.83155e-06	-0.271324	0.018	0.192	0.0472897
Naa10	2.91413e-06	-0.455481	0.07	0.347	0.0486689
Nudt5	2.92288e-06	-0.516351	0.088	0.41	0.0488151
Selk	2.9628e-06	0.645783	0.93	0.88	0.0494817
Hspa8	3.12243e-06	-0.745958	0.895	0.99	0.0521477
Psmd14	3.16419e-06	-0.591023	0.175	0.52	0.0528451
Ltbp4	3.18227e-06	-0.810709	0.035	0.119	0.053147
Psma3	3.21098e-06	-0.688843	0.491	0.816	0.0536266
Il11ra1	3.22282e-06	-0.677128	0.053	0.235	0.0538243
Uqcrc2	3.23698e-06	-0.616273	0.211	0.59	0.0540607
Flot2	3.24435e-06	-0.31693	0.018	0.158	0.0541839
Gm16286	3.25367e-06	-0.593634	0.175	0.565	0.0543395
H2afj	3.32989e-06	-0.763158	0.386	0.689	0.0556125
Brd7	3.37305e-06	-0.479137	0.07	0.383	0.0563333
Orc6	3.40532e-06	-0.55779	0.088	0.371	0.0568723
Slc43a3	3.41218e-06	-0.565046	0.07	0.328	0.0569867
Fxn	3.41282e-06	-0.482894	0.07	0.309	0.0569975
Mafk	3.51503e-06	-0.451428	0.035	0.195	0.0587045
Spcs3	3.60356e-06	-0.565637	0.105	0.439	0.060183
Ak2	3.62147e-06	-0.586617	0.193	0.556	0.0604822
H3f3a	3.66556e-06	-0.858615	0.825	0.919	0.0612186
Gabpb1	3.66735e-06	-0.464754	0.053	0.271	0.0612484
Tigd2	3.68596e-06	-0.296861	0.018	0.158	0.0615592
Efemp2	3.73004e-06	1.04047	0.474	0.132	0.0622954
Me2	3.92883e-06	-0.459038	0.07	0.365	0.0656154
Pitpna	4.05384e-06	-0.617716	0.158	0.547	0.0677032
Tnfsf12	4.13503e-06	1.22562	0.421	0.091	0.0690591
Capza2	4.21896e-06	-0.710213	0.333	0.716	0.0704608
Psmd5	4.24918e-06	-0.458976	0.07	0.367	0.0709656
Emc6	4.30097e-06	-0.601221	0.193	0.578	0.0718304
Socs3	4.30765e-06	1.85495	0.544	0.223	0.071942
Ptgis	4.35529e-06	1.16639	0.404	0.064	0.0727376
Ptgfr	4.39966e-06	1.20437	0.368	0.035	0.0734787
Psma1	4.42084e-06	-0.714905	0.368	0.698	0.0738325
Rbm25	4.42956e-06	-0.655505	0.246	0.621	0.0739781
Bri3bp	4.46516e-06	-0.327251	0.018	0.238	0.0745726
Aplp2	4.52843e-06	1.07475	0.649	0.407	0.0756293
Clns1a	4.57517e-06	-0.504451	0.105	0.436	0.0764098
Thyn1	4.58935e-06	-0.405789	0.053	0.326	0.0766467
Tomm70a	4.60234e-06	-0.41408	0.053	0.325	0.0768637
Timeless	4.75348e-06	-0.255101	0.018	0.187	0.0793879
Alkbh1	4.78906e-06	-0.419522	0.035	0.297	0.0799821
mt-Cytb	4.80985e-06	0.614992	1	0.992	0.0803293
Podnl1	4.85387e-06	1.43616	0.368	0.039	0.0810645
Minos1	4.98098e-06	-0.758283	0.544	0.807	0.0831873
Nol7	5.04965e-06	-0.611171	0.211	0.584	0.0843342
Abce1	5.12808e-06	-0.447767	0.053	0.344	0.0856441
Antxr1	5.15406e-06	1.29689	0.421	0.094	0.086078
Slc25a3	5.1686e-06	-0.694208	0.474	0.781	0.0863209
Alad	5.19804e-06	-0.845191	0.07	0.294	0.0868124
Rnaseh2a	5.27618e-06	-0.414571	0.053	0.332	0.0881175
Snrnp40	5.396e-06	-0.585445	0.175	0.522	0.0901186
Polr2e	5.44671e-06	-0.532408	0.14	0.52	0.0909655
Supt16	5.54259e-06	-0.626802	0.123	0.41	0.0925668
Cd79b	5.58284e-06	-1.05371	0.053	0.192	0.0932389
Noc4l	5.67182e-06	-0.343831	0.035	0.261	0.094725
Ppif	5.81625e-06	-0.37539	0.035	0.251	0.0971372
Lamp2	5.83646e-06	0.830019	0.684	0.475	0.0974747
Phf10	5.91508e-06	-0.466925	0.053	0.278	0.0987878
Pfkp	6.08307e-06	-0.415096	0.035	0.204	0.101593
Clybl	6.30184e-06	-0.257781	0.018	0.176	0.105247
Tspan17	6.33228e-06	1.13967	0.421	0.106	0.105755
Ccne1	6.35428e-06	-0.474485	0.035	0.186	0.106123
Snhg6	6.453e-06	-0.397889	0.035	0.29	0.107772
2510002D24Rik	6.47825e-06	-0.359421	0.035	0.241	0.108193
Lgals9	6.69916e-06	-0.633314	0.123	0.493	0.111883
Dhrs3	6.7111e-06	1.25409	0.456	0.148	0.112082
Ppig	6.91046e-06	-0.555937	0.158	0.526	0.115412
Zc3h18	7.06662e-06	-0.280641	0.018	0.202	0.11802
Maf	7.19446e-06	1.41943	0.386	0.053	0.120155
Pomp	7.2223e-06	-0.625134	0.421	0.777	0.12062
Nadk	7.62657e-06	-0.493027	0.088	0.363	0.127371
Tubb4b	7.63391e-06	-0.877206	0.281	0.566	0.127494
Runx2	7.63833e-06	1.32084	0.404	0.091	0.127568
Ebf3	7.81511e-06	1.18449	0.368	0.05	0.13052
Uri1	8.0183e-06	-0.428009	0.053	0.313	0.133914
Haus4	8.11459e-06	-0.39123	0.053	0.292	0.135522
Nsmce1	8.19395e-06	-0.557986	0.14	0.459	0.136847
Kng2	8.23969e-06	1.25095	0.421	0.071	0.137611
Ctnnbl1	8.38241e-06	-0.399057	0.053	0.312	0.139995
A2m	8.49642e-06	1.61442	0.333	0.011	0.141899
Pno1	8.56643e-06	-0.36892	0.053	0.297	0.143068
Vamp5	8.63718e-06	-0.699478	0.123	0.369	0.14425
Cox8a	8.82217e-06	-0.683055	0.702	0.917	0.147339
Rrp15	8.9699e-06	-0.447711	0.07	0.345	0.149806
Gdf10	9.08759e-06	1.76536	0.351	0.024	0.151772
Msrb1	9.15401e-06	-0.738859	0.158	0.448	0.152881
Yrdc	9.25085e-06	-0.51281	0.088	0.405	0.154498
Pttg1ip	9.30005e-06	0.938772	0.561	0.329	0.15532
Snai2	9.31565e-06	1.19934	0.368	0.051	0.155581
Cd44	9.53155e-06	-0.431061	0.053	0.289	0.159186
Ankrd13a	9.5816e-06	-0.482055	0.07	0.377	0.160022
Carnmt1	9.63107e-06	-0.487133	0.088	0.384	0.160848
F2r	9.84256e-06	-0.452071	0.018	0.104	0.164381
Med30	1.01153e-05	-0.423256	0.053	0.348	0.168936
Exosc3	1.01988e-05	-0.530208	0.14	0.45	0.170331
Wisp2	1.02786e-05	1.34184	0.421	0.086	0.171663
Pygl	1.03086e-05	-0.317633	0.018	0.155	0.172164
Fubp1	1.07024e-05	-0.575496	0.158	0.51	0.178741
Med28	1.08996e-05	-0.606234	0.298	0.672	0.182034
Gm20619	1.0964e-05	1.13076	0.316	0.008	0.183109
Lepr	1.11278e-05	1.10737	0.404	0.074	0.185845
Lgmn	1.11829e-05	1.01662	0.491	0.173	0.186766
Nsmce4a	1.12098e-05	-0.611686	0.228	0.575	0.187215
Sumo2	1.14848e-05	-0.687471	0.632	0.867	0.191807
Plaa	1.20013e-05	-0.316034	0.035	0.236	0.200434
Nono	1.20509e-05	-0.629661	0.263	0.623	0.201262
Yeats4	1.21119e-05	-0.470658	0.088	0.378	0.202281
Smc1a	1.2145e-05	-0.556869	0.158	0.507	0.202833
Runx1	1.23872e-05	1.09015	0.509	0.26	0.206879
Cxcr4	1.23933e-05	-0.320311	0.018	0.177	0.20698
Rps12-ps3	1.24504e-05	-0.641514	0.281	0.639	0.207934
Brix1	1.26088e-05	-0.549134	0.175	0.527	0.210579
Anapc5	1.28471e-05	-0.623296	0.333	0.655	0.21456
Tagln2	1.33394e-05	-0.73237	0.421	0.755	0.222781
Mrpl23	1.35278e-05	-0.585215	0.263	0.635	0.225928
Col12a1	1.35985e-05	1.33719	0.386	0.064	0.227108
Magoh	1.36405e-05	-0.608157	0.281	0.62	0.22781
Hmgb1	1.37868e-05	-0.856083	0.772	0.916	0.230254
Marc1	1.4042e-05	1.40179	0.333	0.032	0.234515
Alkbh3	1.41374e-05	-0.257209	0.018	0.174	0.236109
Tomm40	1.41858e-05	-0.47196	0.088	0.394	0.236917
G6pc3	1.42422e-05	-0.429019	0.053	0.293	0.237858
Eif2s3x	1.43261e-05	-0.423159	0.07	0.357	0.23926
Lsm2	1.44786e-05	-0.592416	0.193	0.522	0.241807
Lmna	1.45374e-05	-1.32177	0.193	0.362	0.242789
Tcof1	1.45523e-05	-0.348975	0.035	0.246	0.243037
Tspan33	1.481e-05	-0.370472	0.035	0.15	0.247342
Chchd6	1.4908e-05	-0.278143	0.018	0.202	0.248978
Cct3	1.51016e-05	-0.606814	0.263	0.602	0.252211
Ndufa4	1.56019e-05	-0.836183	0.789	0.883	0.260567
Hist1h1b	1.56647e-05	-0.323438	0.018	0.201	0.261615
Hmgn5	1.59598e-05	-0.480767	0.088	0.384	0.266545
Apbb2	1.59649e-05	0.934683	0.386	0.076	0.266629
Ruvbl2	1.60167e-05	-0.478139	0.105	0.397	0.267494
Sla	1.60356e-05	-0.250151	0.018	0.12	0.26781
Cycs	1.62179e-05	-0.693033	0.439	0.741	0.270855
Dera	1.62553e-05	-0.420727	0.07	0.356	0.27148
Phb2	1.68351e-05	-0.639886	0.298	0.632	0.281163
Mrpl2	1.69946e-05	-0.445134	0.088	0.372	0.283826
Rars	1.70352e-05	-0.417653	0.07	0.335	0.284504
Asns	1.73205e-05	-0.497982	0.053	0.215	0.28927
Ccnd3	1.78878e-05	-0.837262	0.281	0.562	0.298744
Lsm5	1.81097e-05	-0.61699	0.298	0.654	0.30245
Rtfdc1	1.84834e-05	-0.441016	0.07	0.36	0.308691
Mrps35	1.86297e-05	-0.320676	0.035	0.243	0.311135
Ghr	1.88582e-05	1.02298	0.404	0.088	0.314952
Scarf2	1.9473e-05	1.25329	0.351	0.052	0.325218
Pcbp2	1.99238e-05	-0.567636	0.439	0.8	0.332747
Mpp1	1.99313e-05	-0.459497	0.088	0.321	0.332873
Slc40a1	2.04594e-05	1.2755	0.368	0.14	0.341692
Cacybp	2.11543e-05	-0.594475	0.298	0.64	0.353299
Smarca4	2.17909e-05	-0.51307	0.053	0.308	0.363929
Eva1b	2.22866e-05	1.09348	0.439	0.148	0.372208
Il10rb	2.23326e-05	0.94597	0.509	0.283	0.372977
Cox7c	2.2656e-05	-0.599516	0.614	0.875	0.378377
Cfl1	2.32201e-05	-0.668675	0.772	0.936	0.3878
Cd300a	2.32463e-05	-0.286692	0.018	0.144	0.388237
Mrpl30	2.34577e-05	-0.536619	0.211	0.562	0.391768
Cdc37	2.34916e-05	-0.512033	0.281	0.661	0.392333
Uqcr11	2.35077e-05	-0.652083	0.509	0.8	0.392602
Dhrs4	2.3646e-05	-0.390194	0.053	0.297	0.394911
Rassf5	2.37305e-05	-0.307619	0.018	0.162	0.396323
Dnaja1	2.41372e-05	-0.697215	0.561	0.881	0.403115
Rpl13-ps3	2.48549e-05	-0.671096	0.421	0.783	0.415102
Mrpl34	2.4887e-05	-0.485349	0.123	0.445	0.415637
Nup62	2.49951e-05	-0.381633	0.053	0.318	0.417444
Rpl23a	2.50939e-05	-0.719036	0.298	0.624	0.419094
Psmb1	2.52027e-05	-0.594802	0.544	0.835	0.420911
Hoxa10	2.56402e-05	1.09822	0.333	0.045	0.428217
Nvl	2.59356e-05	-0.26055	0.018	0.194	0.433151
Ndnf	2.64311e-05	1.2087	0.298	0.008	0.441425
Lta4h	2.65003e-05	-0.494758	0.088	0.348	0.442581
Prmt3	2.66897e-05	-0.373695	0.053	0.287	0.445745
Alyref	2.74725e-05	-0.514607	0.193	0.59	0.458818
2700060E02Rik	2.78307e-05	-0.544711	0.368	0.739	0.464801
Txn2	2.78908e-05	-0.531536	0.228	0.597	0.465804
Cd81	2.82618e-05	0.480647	0.912	0.875	0.472001
Ndufb10	2.83131e-05	-0.630796	0.386	0.699	0.472858
S100a11	2.86171e-05	0.412832	0.842	0.677	0.477934
Sec61b	2.87375e-05	-0.708463	0.596	0.808	0.479944
S1pr3	2.89662e-05	1.10706	0.351	0.064	0.483765
Kdm2b	2.91956e-05	-0.295793	0.035	0.243	0.487596
Clta	2.92098e-05	-0.549697	0.368	0.73	0.487833
Lars2	2.95161e-05	1.2117	0.368	0.12	0.492948
Paics	2.96563e-05	-0.550394	0.193	0.537	0.49529
Mrpl33	2.97572e-05	-0.627057	0.421	0.745	0.496975
Ormdl2	2.99174e-05	-0.420967	0.088	0.397	0.49965
Ccne2	2.99495e-05	-0.281686	0.018	0.182	0.500187
Eif3e	3.01195e-05	-0.607848	0.491	0.793	0.503027
Dgkz	3.08569e-05	-0.264618	0.018	0.156	0.515341
Psmb3	3.11725e-05	-0.605493	0.491	0.789	0.520612
Htra1	3.13852e-05	0.809616	0.456	0.136	0.524165
Wdr18	3.17069e-05	-0.440079	0.088	0.377	0.529537
Hbb-bs	3.18813e-05	-2.93406	0.158	0.225	0.532449
Tuba1c	3.24403e-05	1.33262	0.509	0.301	0.541786
Ddx46	3.24783e-05	-0.386403	0.053	0.313	0.542421
Cct5	3.26502e-05	-0.715399	0.509	0.746	0.545291
Cenpq	3.3126e-05	-0.353318	0.053	0.264	0.553238
Oser1	3.36184e-05	-0.546264	0.175	0.536	0.56146
Mylk	3.38154e-05	1.12998	0.351	0.06	0.56475
Rfc3	3.40378e-05	-0.415177	0.07	0.29	0.568465
Wdr12	3.49791e-05	-0.444619	0.088	0.355	0.584186
Aldh1a2	3.50801e-05	1.30194	0.333	0.044	0.585873
Zfp36l1	3.53859e-05	0.683304	0.596	0.335	0.59098
U2af1	3.54113e-05	-0.632233	0.421	0.705	0.591405
Ifrd2	3.54293e-05	-0.535179	0.105	0.341	0.591705
Nupr1	3.54923e-05	0.889232	0.544	0.244	0.592757
Shox2	3.60105e-05	1.19107	0.298	0.022	0.601411
Ggh	3.60323e-05	1.11354	0.509	0.299	0.601776
Srrm1	3.6257e-05	-0.549716	0.228	0.586	0.605528
Ddx19a	3.73818e-05	-0.301625	0.035	0.242	0.624314
Eny2	3.74881e-05	-0.547739	0.298	0.635	0.626089
Ncf1	3.85183e-05	-0.325733	0.018	0.156	0.643295
D1Ertd622e	3.86726e-05	-0.338051	0.035	0.284	0.645872
Slit3	3.98917e-05	1.03367	0.298	0.028	0.666231
Rbm14	3.99632e-05	-0.322821	0.053	0.267	0.667425
Col6a1	4.03463e-05	0.686975	0.544	0.193	0.673823
Cirh1a	4.07035e-05	-0.349475	0.035	0.285	0.679789
Rbms3	4.0935e-05	1.22344	0.333	0.049	0.683655
Cyp1b1	4.10924e-05	1.1433	0.351	0.067	0.686285
Mrps25	4.13501e-05	-0.390843	0.07	0.344	0.690589
Trap1	4.14645e-05	-0.432642	0.088	0.387	0.692499
Sec61g	4.16047e-05	-0.523617	0.614	0.889	0.694841
Eif3g	4.20349e-05	-0.565589	0.333	0.655	0.702025
C4b	4.26699e-05	0.876424	0.386	0.087	0.71263
Mcts1	4.33388e-05	-0.427298	0.088	0.409	0.723801
Pgm1	4.35512e-05	-0.323818	0.035	0.217	0.727348
Rab8b	4.35925e-05	-0.2657	0.018	0.166	0.728039
Kars	4.38935e-05	-0.401281	0.07	0.346	0.733065
Psma7	4.3991e-05	-0.662154	0.596	0.804	0.734693
Akap13	4.41684e-05	-0.489784	0.07	0.343	0.737656
Zfhx4	4.44472e-05	1.00186	0.316	0.041	0.742313
Khdrbs1	4.50925e-05	-0.54701	0.211	0.544	0.75309
Rpl6l	4.51047e-05	-0.649244	0.509	0.814	0.753293
Lzts2	4.5301e-05	0.923151	0.386	0.121	0.756572
Ifngr2	4.61296e-05	1.17835	0.474	0.244	0.770411
Ak1	4.6457e-05	0.960984	0.351	0.076	0.775879
2310036O22Rik	4.67918e-05	-0.521685	0.246	0.599	0.781469
Pdhb	4.69036e-05	-0.464965	0.123	0.416	0.783337
Tceb1	4.74564e-05	-0.593589	0.386	0.701	0.79257
Smarcc1	4.76121e-05	-0.478839	0.105	0.398	0.795169
Dut	4.81196e-05	-0.816779	0.298	0.575	0.803645
Trim27	4.85141e-05	-0.449456	0.105	0.411	0.810234
Fars2	4.85248e-05	-0.270111	0.018	0.211	0.810412
Cox7b	5.022e-05	-0.54904	0.368	0.69	0.838724
Slc20a2	5.02447e-05	1.15997	0.298	0.049	0.839137
Chst2	5.03488e-05	1.11869	0.298	0.027	0.840875
Seh1l	5.09062e-05	-0.44392	0.105	0.376	0.850184
Pmf1	5.19083e-05	-0.531332	0.123	0.372	0.866921
Pfdn6	5.20103e-05	-0.463409	0.175	0.523	0.868625
Itm2a	5.33317e-05	0.724042	0.509	0.207	0.890693
Nudt4	5.40119e-05	1.05457	0.509	0.314	0.902052
Cdc42ep1	5.50237e-05	1.16863	0.298	0.034	0.918951
Sh3glb1	5.52395e-05	-0.571117	0.246	0.607	0.922555
Lsm8	5.59273e-05	-0.46272	0.14	0.476	0.934042
Atp5b	5.59691e-05	-0.710032	0.754	0.887	0.93474
Ube2l3	5.65292e-05	-0.520975	0.263	0.613	0.944095
Ythdf1	5.65404e-05	-0.377274	0.053	0.276	0.944281
Ssb	5.6623e-05	-0.538745	0.351	0.699	0.94566
Mdfi	5.6871e-05	1.0577	0.333	0.059	0.949803
Gstm2	5.76365e-05	1.10084	0.333	0.062	0.962587
Plk1	5.82522e-05	-0.308315	0.035	0.2	0.97287
Psma6	5.82651e-05	-0.567384	0.351	0.674	0.973085
Samhd1	5.86231e-05	0.97824	0.526	0.322	0.979064
Srsf7	6.01001e-05	-0.637802	0.456	0.745	1
Tbc1d15	6.03969e-05	-0.368388	0.053	0.347	1
Dnaaf2	6.12399e-05	-0.301146	0.035	0.218	1
Cdc42se2	6.18546e-05	-0.421411	0.053	0.273	1
Nop10	6.20417e-05	-0.708777	0.632	0.831	1
Serbp1	6.28647e-05	-0.730858	0.632	0.804	1
Swi5	6.32535e-05	-0.507448	0.474	0.79	1
Ckb	6.33348e-05	1.03628	0.421	0.146	1
Snrpc	6.39584e-05	-0.504539	0.228	0.58	1
Fbn1	6.45125e-05	0.794761	0.439	0.128	1
Calm1	6.51975e-05	-0.674907	0.754	0.924	1
Tmx1	6.5835e-05	-0.524838	0.175	0.463	1
Ccdc6	6.67172e-05	-0.256189	0.018	0.161	1
Gcc2	6.70064e-05	-0.252209	0.018	0.151	1
Nptn	6.74016e-05	0.893086	0.596	0.434	1
Postn	6.75964e-05	1.06913	0.316	0.035	1
Strap	6.80033e-05	-0.535278	0.263	0.593	1
Mki67	6.83369e-05	-0.471097	0.07	0.266	1
Adamts9	6.83683e-05	1.03	0.281	0.019	1
Atp1a1	6.8846e-05	1.21349	0.614	0.528	1
Nadk2	6.8988e-05	-0.303192	0.035	0.252	1
Nop2	6.89939e-05	-0.264723	0.018	0.206	1
Rpa1	6.92034e-05	-0.439026	0.088	0.345	1
Scara3	6.99229e-05	1.0566	0.386	0.101	1
Ahsa1	7.02912e-05	-0.524714	0.281	0.618	1
Gmps	7.13163e-05	-0.425387	0.105	0.412	1
Nfib	7.27892e-05	1.16889	0.404	0.117	1
Adamts2	7.37791e-05	1.07861	0.386	0.113	1
2700029M09Rik	7.50421e-05	-0.497345	0.158	0.448	1
Thrap3	7.55858e-05	-0.495192	0.158	0.512	1
Rai14	7.59715e-05	1.27065	0.298	0.033	1
Sri	7.62388e-05	-0.578185	0.439	0.752	1
Atp5g3	7.7201e-05	-0.51601	0.298	0.62	1
Caprin1	7.85298e-05	-0.457493	0.123	0.44	1
Tdp2	7.86503e-05	-0.389878	0.07	0.333	1
Ddx39b	7.93011e-05	-0.570488	0.333	0.657	1
Vapa	7.9608e-05	-0.533002	0.368	0.737	1
Ero1l	8.06846e-05	-0.30208	0.035	0.26	1
Hsbp1	8.09924e-05	0.691884	0.789	0.707	1
Capzb	8.19248e-05	-0.58101	0.456	0.774	1
Polr2f	8.19523e-05	-0.463337	0.193	0.545	1
Cnn3	8.2e-05	0.809838	0.596	0.413	1
Socs1	8.41583e-05	1.42427	0.368	0.113	1
Supt4a	8.4748e-05	-0.576383	0.333	0.649	1
Pi15	8.52345e-05	0.966851	0.263	0.01	1
Hax1	8.55481e-05	-0.374771	0.07	0.318	1
Ctgf	8.67214e-05	1.21763	0.351	0.072	1
Cyb5r4	8.84535e-05	-0.410291	0.088	0.396	1
Tnfaip8l2	8.85182e-05	-0.253354	0.018	0.122	1
Cops4	8.91677e-05	-0.468279	0.175	0.521	1
Nop16	9.01226e-05	-0.389679	0.07	0.336	1
Ndufs2	9.11707e-05	-0.500327	0.281	0.623	1
Fads3	9.12534e-05	1.12235	0.351	0.135	1
Rbm17	9.13453e-05	-0.38401	0.14	0.511	1
Ndufaf7	9.30183e-05	-0.302382	0.035	0.266	1
Dnajb6	9.33766e-05	-0.538737	0.298	0.665	1
Tgif1	9.36023e-05	-0.548322	0.07	0.283	1
Llph	9.37112e-05	-0.491719	0.211	0.561	1
Eci1	9.41496e-05	-0.407111	0.088	0.345	1
Bud31	9.47686e-05	-0.481374	0.193	0.541	1
Cisd2	9.49193e-05	-0.473685	0.193	0.536	1
Dcps	9.50495e-05	-0.430961	0.123	0.413	1
Cebpb	9.54394e-05	0.671263	0.825	0.668	1
Nde1	9.54758e-05	-0.355002	0.053	0.276	1
Ecm1	9.57226e-05	0.304233	0.526	0.178	1
Xist	9.60413e-05	0.616503	0.912	0.886	1
Cebpz	9.62625e-05	-0.393543	0.07	0.328	1
Psmd11	9.63416e-05	-0.489221	0.246	0.587	1
Mrps23	9.77809e-05	-0.362219	0.07	0.303	1
Ube2i	9.90755e-05	-0.527771	0.404	0.736	1
Idh3g	9.97105e-05	-0.508641	0.228	0.547	1
0610007P14Rik	0.000100765	-0.457763	0.14	0.423	1
Psap	0.000103714	0.3071	0.895	0.824	1
Nifk	0.000104665	-0.412445	0.088	0.372	1
Syf2	0.000105197	-0.513844	0.281	0.638	1
Mzb1	0.000106856	-0.838672	0.035	0.117	1
Nasp	0.000107267	-0.509619	0.14	0.412	1
Grpel1	0.000109685	-0.493763	0.263	0.59	1
Eif3c	0.000111249	-0.476069	0.211	0.576	1
Dck	0.000114348	-0.291783	0.035	0.202	1
Prps1	0.0001148	-0.372536	0.088	0.383	1
Lrp1	0.000117775	0.87055	0.404	0.134	1
Cpq	0.000118386	0.752026	0.509	0.304	1
Plp2	0.000118485	-0.503248	0.07	0.245	1
Fgfr3	0.000118935	1.05587	0.263	0.021	1
Raly	0.000119019	-0.541255	0.386	0.711	1
Tbc1d10c	0.000120047	-0.390236	0.035	0.166	1
Nup37	0.000121593	-0.331453	0.053	0.279	1
Phf5a	0.000122439	-0.582338	0.228	0.508	1
Gng12	0.000122521	-0.561342	0.158	0.441	1
Galnt1	0.000123574	-0.384176	0.07	0.318	1
Tppp3	0.000124062	-1.48101	0.088	0.168	1
0610011F06Rik	0.000124143	-0.337105	0.053	0.304	1
Slco3a1	0.000124417	0.962046	0.368	0.133	1
Ddx5	0.000125411	-0.570512	0.912	0.959	1
Dhx36	0.000126106	-0.257319	0.018	0.163	1
Wbscr22	0.000129376	-0.333053	0.053	0.3	1
Chrdl1	0.000131892	0.822	0.333	0.058	1
Slc50a1	0.00013258	0.922444	0.509	0.348	1
St6galnac4	0.000134306	1.18714	0.368	0.16	1
Tma16	0.00013447	-0.351101	0.053	0.281	1
Cd1d1	0.000134796	1.14147	0.421	0.201	1
Mrpl38	0.000136677	-0.339085	0.053	0.3	1
Asun	0.000136703	-0.280832	0.035	0.226	1
Mrto4	0.000136767	-0.414346	0.105	0.399	1
Akr1b3	0.000137971	-0.54165	0.211	0.536	1
Prdx2	0.000138063	-1.19023	0.579	0.772	1
Omd	0.000139148	1.45909	0.298	0.035	1
Atad2	0.000139739	-0.279362	0.035	0.232	1
Tomm5	0.000140421	-0.445737	0.263	0.612	1
Eif3a	0.000140852	-0.501821	0.281	0.604	1
Tfrc	0.000140968	-0.29009	0.035	0.192	1
Ginm1	0.00014257	1.02227	0.491	0.349	1
Psip1	0.000143353	-0.499709	0.211	0.507	1
Ash2l	0.000144548	-0.38174	0.088	0.349	1
Lpl	0.000144663	0.448765	0.386	0.104	1
Uba2	0.000146256	-0.472826	0.211	0.525	1
Cmas	0.000146434	-0.508803	0.14	0.468	1
Ddx56	0.000148317	-0.348116	0.07	0.31	1
Gngt2	0.000149182	-0.334634	0.018	0.11	1
Rnaset2a	0.000149329	0.937027	0.491	0.306	1
Milr1	0.000150307	-0.253842	0.018	0.134	1
Nbl1	0.000151018	-1.46832	0.07	0.147	1
Sh3kbp1	0.000151345	-0.334444	0.053	0.229	1
Snx3	0.000152835	-0.526581	0.386	0.699	1
Son	0.000153286	0.887526	0.772	0.739	1
Arf6	0.000153346	-0.523071	0.281	0.645	1
Gyg	0.000153581	-0.419007	0.105	0.378	1
Ccl19	0.000155945	1.03019	0.316	0.057	1
Ddx17	0.000156009	0.961241	0.421	0.26	1
Cnpy2	0.000159323	0.786056	0.632	0.541	1
Sin3b	0.000162143	-0.424356	0.14	0.498	1
Cox5b	0.000162197	-0.606493	0.596	0.792	1
Cox17	0.000162552	-0.46687	0.228	0.568	1
Kctd20	0.000162579	-0.375577	0.07	0.295	1
Bsdc1	0.000162928	-0.272392	0.018	0.182	1
Dpt	0.000163947	-0.869172	0.053	0.114	1
Ap1s2	0.000166252	-0.274028	0.018	0.139	1
mt-Nd4l	0.000167288	0.961746	0.526	0.407	1
Atf1	0.000168555	-0.340057	0.053	0.324	1
Cd93	0.000171916	-0.390998	0.035	0.162	1
Shroom3	0.000172805	1.0915	0.281	0.032	1
Bub3	0.000175947	-0.48194	0.246	0.581	1
Prpf31	0.000176088	-0.338415	0.07	0.345	1
Chchd3	0.000177083	-0.406705	0.105	0.389	1
Dus1l	0.000177471	-0.306055	0.053	0.256	1
Ddb1	0.000178036	-0.390984	0.105	0.415	1
Tmbim6	0.000178184	0.681329	0.895	0.88	1
Cinp	0.000178384	-0.26628	0.035	0.234	1
Tpbg	0.000179409	1.21307	0.281	0.042	1
Plxdc2	0.000180348	0.918807	0.386	0.13	1
Actn1	0.000180479	0.939859	0.351	0.116	1
Nnmt	0.000180945	0.778796	0.351	0.092	1
Pmp22	0.00018102	0.72247	0.474	0.173	1
Lamp1	0.000182098	0.761957	0.825	0.796	1
Fam192a	0.000184367	-0.379706	0.088	0.314	1
Bicc1	0.000185076	0.949112	0.333	0.08	1
Sms	0.000186495	-0.371535	0.07	0.314	1
Sec11c	0.000187244	-0.597409	0.404	0.681	1
Stra13	0.000187299	-0.438205	0.211	0.553	1
Pcmt1	0.000187742	-0.457343	0.228	0.562	1
Cox7a2	0.000188129	-0.532947	0.614	0.838	1
Emp1	0.000189003	0.75709	0.474	0.18	1
Pebp1	0.000190451	-0.517357	0.421	0.73	1
Rgs10	0.000190507	-0.462129	0.123	0.347	1
Cct4	0.000190683	-0.520084	0.439	0.722	1
Rhoc	0.0001919	0.819864	0.439	0.165	1
Map4k4	0.000198051	0.883961	0.386	0.148	1
Vps36	0.000201043	-0.376461	0.07	0.344	1
Slc12a4	0.000202105	0.953382	0.316	0.118	1
Fkbp4	0.000204022	-0.519581	0.316	0.631	1
Prkrip1	0.000204351	-0.27802	0.035	0.229	1
Nisch	0.000205643	0.97679	0.474	0.345	1
Mknk2	0.000206601	-0.375958	0.07	0.289	1
Msn	0.000211147	-0.481006	0.193	0.547	1
Lum	0.000215949	0.573101	0.404	0.116	1
Mrpl42	0.00021621	-0.503346	0.351	0.647	1
Nrp2	0.000216967	0.944916	0.298	0.056	1
Uck2	0.000218623	-0.316982	0.035	0.251	1
Fermt2	0.000220464	0.812922	0.386	0.127	1
Cr1l	0.000221103	-0.451312	0.14	0.419	1
Cbfb	0.000221705	-0.457421	0.105	0.333	1
Plppr5	0.000223164	1.29763	0.228	0.001	1
Ripk3	0.000223944	-0.286076	0.035	0.176	1
Tsc22d3	0.000224912	0.894715	0.561	0.389	1
Rsl24d1	0.000225635	-0.423348	0.123	0.441	1
Porcn	0.000225922	0.904889	0.246	0.02	1
Gart	0.000226906	-0.400122	0.105	0.378	1
Frrs1	0.000227705	-0.277678	0.035	0.215	1
Trf	0.000228209	0.777831	0.439	0.257	1
Pycr2	0.00023113	-0.422599	0.123	0.363	1
Atp5c1	0.000235106	-0.566516	0.632	0.822	1
Mapk1	0.000236176	-0.395977	0.105	0.4	1
Ppp1ca	0.000240645	-0.55888	0.649	0.841	1
Mrpl21	0.000241253	-0.41744	0.14	0.43	1
Cd72	0.00024381	-0.564502	0.035	0.145	1
Mybbp1a	0.000244879	-0.322812	0.053	0.261	1
Nt5c3	0.00024567	-0.432715	0.123	0.379	1
Blnk	0.000247137	-0.58991	0.035	0.124	1
Actl6a	0.000253203	-0.409097	0.175	0.502	1
Fxr1	0.00025403	-0.346086	0.07	0.295	1
Pcbp1	0.00025518	-0.477887	0.386	0.712	1
Fam134a	0.000259785	-0.349902	0.07	0.275	1
Diaph1	0.000261894	-0.37598	0.053	0.255	1
Arhgap31	0.000264654	1.15378	0.368	0.154	1
Las1l	0.00026552	-0.332076	0.053	0.289	1
Aldoa	0.000266872	-0.543555	0.509	0.812	1
Nrp1	0.000271027	0.842891	0.404	0.157	1
Ndufab1	0.000272049	-0.558527	0.421	0.692	1
Ifrd1	0.000275676	-0.965725	0.211	0.482	1
Kxd1	0.00027824	-0.419988	0.123	0.369	1
Higd1a	0.000278681	-0.515541	0.351	0.646	1
Eif2s1	0.000278882	-0.506997	0.316	0.609	1
Cux1	0.000280613	-0.432122	0.088	0.351	1
Ahsa2	0.000285329	-0.320544	0.053	0.256	1
Rmnd1	0.000285502	1.42776	0.333	0.155	1
Ndufs1	0.000285944	-0.353242	0.088	0.354	1
Ubald2	0.000289216	-0.421522	0.193	0.551	1
Bloc1s2	0.000289791	-0.415613	0.123	0.442	1
Calm3	0.00029022	-0.543013	0.456	0.712	1
Pitpnc1	0.000290609	-0.317092	0.035	0.174	1
Hat1	0.000290789	-0.479907	0.158	0.404	1
Bmp5	0.000292651	0.93001	0.246	0.022	1
Srpx	0.000293602	0.824017	0.298	0.062	1
Pid1	0.000294368	0.924716	0.316	0.087	1
Dnpep	0.000294419	-0.340544	0.053	0.304	1
Ltbp1	0.000294538	0.922088	0.281	0.049	1
Sf1	0.00029891	-0.442737	0.158	0.468	1
Efnb1	0.000302294	0.99532	0.281	0.054	1
Eif4g2	0.000305329	-0.471454	0.439	0.759	1
Hnrnpr	0.000306768	-0.442002	0.211	0.561	1
Tgfb1	0.000308886	-0.572763	0.228	0.535	1
Stard10	0.00030957	-0.303957	0.035	0.163	1
Mrpl19	0.000310248	-0.336371	0.07	0.352	1
Plekhf2	0.000310817	-0.354085	0.07	0.334	1
Atxn7l3b	0.000311608	0.860339	0.632	0.557	1
Prnp	0.000313937	-0.605241	0.07	0.215	1
Stoml2	0.000326621	-0.439267	0.175	0.456	1
Acot9	0.000326757	-0.402199	0.088	0.304	1
Lpp	0.000326949	0.785868	0.281	0.056	1
Fundc2	0.000328548	-0.400828	0.246	0.596	1
Hmmr	0.000329655	-0.271863	0.035	0.192	1
Amotl1	0.000330162	0.985808	0.281	0.049	1
Cdc40	0.000330506	-0.317795	0.053	0.252	1
Sarnp	0.000331573	-0.41956	0.316	0.668	1
Sepw1	0.000331602	0.648643	0.842	0.813	1
Tln2	0.000341937	1.11397	0.281	0.052	1
Vldlr	0.000356448	1.17565	0.263	0.035	1
Ptgr1	0.000356493	-0.413994	0.053	0.222	1
Ism1	0.000359329	0.901323	0.246	0.027	1
Rbp4	0.00036124	1.24891	0.263	0.027	1
Crip1	0.000362499	-1.56587	0.684	0.828	1
Nucks1	0.000363917	-0.374805	0.175	0.542	1
Gnai1	0.000369236	0.770407	0.263	0.035	1
Efna5	0.00037168	0.960801	0.263	0.034	1
Hint1	0.000374105	-0.513815	0.702	0.864	1
Larp4b	0.000374969	-0.30543	0.053	0.258	1
Olfml2a	0.000378848	1.14337	0.263	0.044	1
Ssr4	0.000390957	-0.48768	0.386	0.691	1
Kctd12	0.000392207	1.04005	0.351	0.15	1
Tspan3	0.000396871	0.641296	0.579	0.393	1
Dhrs7	0.000399342	0.938284	0.474	0.287	1
Use1	0.000399474	-0.374292	0.158	0.547	1
Prdx1	0.000400148	-0.501029	0.789	0.938	1
Trp53i13	0.000402792	0.85359	0.351	0.136	1
Vpreb3	0.000408587	-1.60817	0.035	0.103	1
Spon1	0.000412368	0.995899	0.263	0.039	1
Pole3	0.000415081	-0.387474	0.105	0.357	1
Satb2	0.000418761	0.800475	0.228	0.019	1
Id2	0.000422157	1.1266	0.404	0.172	1
Zfp207	0.00042421	-0.461709	0.246	0.564	1
Nxt1	0.000427024	-0.374406	0.123	0.398	1
Adprhl2	0.000432069	-0.286116	0.035	0.232	1
Dock10	0.000438034	-0.293836	0.035	0.176	1
Mettl6	0.000443989	-0.290229	0.053	0.265	1
C1ra	0.000455786	0.616741	0.386	0.121	1
Enah	0.000457099	1.14778	0.263	0.043	1
Psmc4	0.000458954	-0.416924	0.263	0.6	1
Gng11	0.000465307	0.806172	0.421	0.181	1
Acsl5	0.000468016	-0.41501	0.14	0.413	1
Rnaseh2b	0.000470418	-0.332103	0.088	0.339	1
Rapgef6	0.000471637	-0.303164	0.035	0.242	1
1500015O10Rik	0.00047769	0.434656	0.298	0.057	1
Dstn	0.000478692	0.809138	0.667	0.529	1
Prrx1	0.000483175	0.812195	0.333	0.091	1
Gpm6b	0.000487689	0.596464	0.333	0.087	1
Tcerg1	0.000494345	-0.341283	0.088	0.289	1
Rpl15	0.000499295	-0.519232	0.632	0.858	1
Txndc9	0.000499416	-0.426922	0.175	0.46	1
Def6	0.000507686	-0.294672	0.035	0.201	1
Ndufs8	0.00051199	-0.381012	0.298	0.64	1
Lsm6	0.000515022	-0.455064	0.333	0.639	1
Rcn1	0.000517	0.849517	0.421	0.258	1
Hpgd	0.000517074	1.01113	0.263	0.042	1
P2rx4	0.000518836	0.950333	0.368	0.185	1
Hivep3	0.000525924	0.759866	0.246	0.041	1
Frg1	0.000531389	-0.407764	0.158	0.492	1
Plec	0.000535761	-0.349927	0.035	0.121	1
Smagp	0.000545001	0.864478	0.246	0.037	1
Brcc3	0.000547953	-0.308211	0.07	0.331	1
Ddx21	0.000548211	-0.362424	0.07	0.317	1
Crnkl1	0.000549338	-0.285962	0.053	0.269	1
Rab38	0.000550198	-0.26348	0.018	0.144	1
Tdg	0.000550935	-0.332983	0.07	0.307	1
Pcna	0.000555557	-0.54959	0.263	0.501	1
Nup85	0.000557189	-0.284435	0.053	0.294	1
Srm	0.000557472	-0.498804	0.175	0.425	1
Tspan31	0.000558785	0.856735	0.491	0.374	1
Mdh1	0.000568888	-0.470669	0.421	0.703	1
Ier5	0.000569317	0.880127	0.649	0.565	1
Cited2	0.000569976	0.734623	0.544	0.374	1
Cox6b2	0.000570374	-0.423885	0.088	0.305	1
Pfkl	0.000573144	-0.336981	0.07	0.32	1
Dlst	0.000578048	-0.277292	0.053	0.238	1
Snrpa	0.000579045	-0.403285	0.175	0.487	1
Pdgfa	0.000585467	0.967811	0.281	0.066	1
Fam78b	0.000585763	1.00512	0.211	0.01	1
Dnajc8	0.00059413	-0.487462	0.404	0.678	1
Noc2l	0.000595317	-0.320566	0.07	0.308	1
Isg15	0.000601217	1.13508	0.298	0.12	1
Acp5	0.000603133	-0.495945	0.053	0.172	1
Zfp637	0.000603688	0.852603	0.351	0.209	1
Eif1ax	0.000605804	-0.421131	0.281	0.591	1
Map2k3	0.000608009	-0.392758	0.088	0.332	1
Psma2	0.00061264	-0.52507	0.596	0.791	1
Rnd3	0.00061268	0.796426	0.298	0.087	1
Smad7	0.000622621	0.930712	0.368	0.169	1
Cdkn1c	0.000630448	0.805417	0.333	0.093	1
Prelp	0.000632832	-0.948427	0.088	0.168	1
Mmp23	0.000638732	0.818757	0.298	0.082	1
Cpne2	0.000640749	-0.352126	0.07	0.295	1
Ssbp3	0.000645375	-0.284388	0.035	0.192	1
Mier1	0.000646982	-0.350809	0.07	0.304	1
H2-Q10	0.000651758	0.715398	0.281	0.069	1
Steap4	0.000658632	0.966686	0.281	0.061	1
Csgalnact2	0.00068314	-0.277237	0.035	0.213	1
Bglap3	0.000685284	0.867117	0.246	0.026	1
Pum2	0.000686519	-0.335868	0.07	0.294	1
Xrn2	0.000686662	-0.381713	0.123	0.404	1
Csad	0.000687286	0.900818	0.281	0.09	1
Rfesd	0.000700258	-0.316205	0.035	0.194	1
Ciapin1	0.00070131	-0.292342	0.07	0.352	1
C1qtnf6	0.00070707	0.724574	0.281	0.074	1
Pde12	0.000724712	-0.2859	0.035	0.258	1
1110008F13Rik	0.000725241	-0.484096	0.439	0.702	1
Arpc4	0.00072678	-0.448437	0.316	0.661	1
Chic2	0.00073433	-0.401772	0.193	0.544	1
Guk1	0.000742622	-0.361003	0.123	0.407	1
Ripk1	0.000744394	-0.288722	0.035	0.176	1
Tifa	0.000754426	-0.734915	0.105	0.342	1
Rbbp4	0.000754996	-0.433977	0.281	0.589	1
Rtp4	0.000763974	0.953259	0.298	0.11	1
Rrbp1	0.000774804	0.67289	0.632	0.527	1
Casp8ap2	0.000776786	-0.250859	0.035	0.248	1
Bglap2	0.00077967	0.718802	0.246	0.024	1
Ar	0.000780347	0.897112	0.246	0.043	1
Syncrip	0.000785101	-0.405572	0.193	0.499	1
Nav2	0.000795951	0.960128	0.228	0.036	1
Sf3b4	0.000802116	-0.382648	0.228	0.554	1
Myl9	0.000802911	0.96273	0.228	0.031	1
Rp9	0.000803637	-0.425074	0.211	0.507	1
Psmb6	0.000806451	-0.373185	0.509	0.785	1
Tax1bp3	0.000810567	0.80306	0.404	0.235	1
Apopt1	0.000814427	-0.316642	0.07	0.309	1
Ten1	0.000817279	-0.321711	0.07	0.315	1
Ubl5	0.000823507	-0.48678	0.526	0.761	1
Peli1	0.000830336	-0.35414	0.053	0.246	1
Triobp	0.000832246	-0.387803	0.088	0.297	1
Nudcd2	0.000833944	-0.401439	0.175	0.44	1
Abhd11	0.000838747	-0.338348	0.088	0.327	1
Fign	0.000862636	0.842233	0.211	0.02	1
Ddx54	0.000864293	-0.344505	0.07	0.266	1
Apeh	0.000874539	-0.263339	0.053	0.207	1
Creb3	0.000880302	0.993689	0.333	0.183	1
Plekhf1	0.000881999	0.720625	0.316	0.102	1
Ppp6c	0.000883315	-0.342554	0.105	0.384	1
Dazap1	0.000898645	-0.453936	0.368	0.632	1
Ngfrap1	0.000899651	-0.460942	0.246	0.518	1
Gna13	0.000908991	-0.32769	0.053	0.247	1
Wdr89	0.000910498	-0.41626	0.351	0.668	1
Zfp503	0.000915865	0.858391	0.263	0.058	1
Mettl5	0.0009225	-0.279995	0.053	0.288	1
Tgfb1i1	0.00093742	0.798257	0.263	0.063	1
Junb	0.000949043	0.700014	0.895	0.838	1
Mrpl18	0.000951348	-0.516457	0.368	0.599	1
Thra	0.000953518	0.941536	0.333	0.183	1
CR974586.5	0.000955047	0.837264	0.211	0.02	1
Srsf10	0.000957208	-0.436281	0.263	0.551	1
Gm10036	0.000959516	-0.480156	0.246	0.554	1
Srp9	0.000960837	-0.415342	0.509	0.774	1
Atp5a1	0.000965384	-0.494216	0.684	0.832	1
Ilf2	0.000967523	-0.351793	0.193	0.534	1
Tbrg1	0.000978941	0.746648	0.544	0.443	1
Gna11	0.000985594	0.785432	0.316	0.147	1
Rrp9	0.000986763	-0.264128	0.035	0.215	1
1810022K09Rik	0.000990321	-0.332645	0.123	0.413	1
Macf1	0.000997349	0.745529	0.351	0.194	1
Ncald	0.00100161	0.773354	0.228	0.035	1
Sema7a	0.00100345	0.9338	0.211	0.019	1
Capza1	0.00101459	-0.37505	0.14	0.423	1
Atp5h	0.00101535	-0.43312	0.579	0.8	1
Egr1	0.00101634	0.782091	0.509	0.292	1
Atad3a	0.00101979	-0.278575	0.053	0.266	1
Emc2	0.00103457	0.985435	0.509	0.434	1
Cyba	0.00105043	-0.773132	0.421	0.642	1
Ubl4a	0.00105494	-0.325713	0.123	0.405	1
Pmepa1	0.00105929	0.712477	0.333	0.113	1
Ptms	0.00108051	0.630588	0.456	0.24	1
P3h4	0.00108429	0.748245	0.298	0.092	1
Ddit4l	0.00108945	1.01713	0.246	0.055	1
Fbxo3	0.00110111	-0.261151	0.07	0.317	1
Il17ra	0.00111876	-0.349318	0.053	0.231	1
Slc6a6	0.0011206	1.02369	0.368	0.215	1
Acyp1	0.00112927	-0.362104	0.123	0.382	1
Mmp11	0.00114311	0.832043	0.228	0.036	1
Itpr2	0.00115709	0.790331	0.246	0.063	1
Wisp1	0.00116118	0.961839	0.211	0.023	1
Phlda3	0.00117022	0.938753	0.351	0.15	1
Ing1	0.00117887	-0.31162	0.053	0.227	1
Wls	0.00117896	1.00894	0.368	0.212	1
Oat	0.00118918	0.917238	0.632	0.584	1
Smap2	0.00119909	-0.332013	0.07	0.303	1
Gm10116	0.00120189	0.77964	0.684	0.627	1
Sdhb	0.00120374	-0.354662	0.386	0.702	1
Thap3	0.00120405	0.778854	0.298	0.113	1
Grem1	0.00120481	0.830903	0.228	0.033	1
Psmg2	0.00121187	-0.308535	0.088	0.318	1
Vps35	0.00121741	-0.334714	0.158	0.456	1
Glyr1	0.00122349	-0.329327	0.07	0.291	1
Eno1	0.00124083	-0.431586	0.333	0.648	1
Cyp2u1	0.00124092	0.894579	0.193	0.014	1
Bmp1	0.00124249	0.960938	0.316	0.14	1
Gdi2	0.00124695	-0.386738	0.368	0.707	1
Shc1	0.00124996	0.750918	0.368	0.251	1
Timm10	0.00128265	-0.294792	0.07	0.281	1
Eif5	0.00128703	-0.359058	0.439	0.762	1
Fam212a	0.00129814	-0.361418	0.053	0.226	1
Arpc5l	0.00132424	-0.46485	0.298	0.578	1
Tspan6	0.0013328	0.718473	0.281	0.1	1
Rps18-ps3	0.00134078	-0.476031	0.316	0.624	1
Mgat2	0.00134318	-0.399659	0.228	0.545	1
Fam32a	0.00134381	-0.356609	0.211	0.528	1
B3gnt9	0.00134505	0.789996	0.228	0.046	1
Stk16	0.00135813	-0.311289	0.123	0.417	1
Tsc22d1	0.00136036	0.32969	0.719	0.598	1
Sde2	0.00136056	-0.44549	0.175	0.471	1
Dlat	0.00136199	-0.278904	0.07	0.323	1
Hnrnpdl	0.00136692	-0.377343	0.298	0.603	1
Pkd2	0.00137385	0.697151	0.246	0.058	1
Sp100	0.00137749	-0.402434	0.088	0.285	1
Rcn2	0.00137876	0.797077	0.544	0.445	1
Usp39	0.00137904	-0.274654	0.07	0.284	1
Rab34	0.00138165	0.850454	0.281	0.09	1
Dnajc1	0.00138523	0.819774	0.351	0.208	1
Kdm6b	0.00140181	-0.631326	0.07	0.225	1
Ddr2	0.00142065	0.787558	0.263	0.068	1
Nudt19	0.00142421	-0.306803	0.088	0.335	1
Samm50	0.00142484	-0.345017	0.211	0.515	1
Mrpl12	0.00142577	-0.306056	0.228	0.534	1
Adamts10	0.00144287	0.748473	0.246	0.072	1
Ifi27	0.00145132	0.845341	0.632	0.571	1
Fosb	0.00145921	1.2347	0.474	0.31	1
Cox6c	0.00145952	-0.437917	0.754	0.899	1
Bccip	0.00145958	-0.355285	0.263	0.583	1
Rbm15	0.00148784	-0.26248	0.035	0.213	1
B9d2	0.00149	-0.316464	0.07	0.29	1
Ppfibp2	0.00149305	0.90509	0.211	0.034	1
Mafb	0.00149557	1.11868	0.281	0.082	1
Brk1	0.00150112	-0.35964	0.298	0.632	1
H2-Ke6	0.00150743	-0.269955	0.07	0.341	1
Nedd4	0.00150759	0.692489	0.544	0.428	1
Dram1	0.00151821	0.693029	0.228	0.059	1
Mapre1	0.00153139	-0.390961	0.333	0.635	1
Azin1	0.00154241	-0.412895	0.14	0.371	1
Sept11	0.00155562	0.78232	0.421	0.266	1
Mettl16	0.00156621	-0.25961	0.053	0.235	1
Zbtb20	0.0015684	0.53722	0.474	0.26	1
Tmem119	0.00158239	0.724647	0.263	0.073	1
Errfi1	0.00159159	0.454081	0.404	0.154	1
Tcf7l2	0.00160164	0.845541	0.281	0.105	1
Uqcrc1	0.00160674	-0.328097	0.421	0.716	1
Psmd2	0.00162703	-0.379992	0.246	0.542	1
Tuba1b	0.00163493	-0.724415	0.667	0.794	1
Slc39a7	0.00164346	0.806701	0.439	0.353	1
Midn	0.00164608	-0.294029	0.035	0.147	1
Acbd6	0.00165282	-0.332779	0.105	0.338	1
Vamp7	0.00165999	-0.283915	0.053	0.26	1
Itgav	0.00166458	0.731342	0.246	0.067	1
Hsd17b10	0.00167631	-0.395094	0.246	0.555	1
Rb1cc1	0.00167879	-0.288713	0.053	0.211	1
Apex1	0.00168377	-0.395991	0.193	0.478	1
Ppan	0.00170676	-0.299397	0.088	0.349	1
Dnajc7	0.00171135	-0.644246	0.228	0.547	1
Arl6ip1	0.00171923	-0.515042	0.439	0.696	1
Dazap2	0.00173695	-0.396126	0.316	0.637	1
Cmtm3	0.00175906	0.816745	0.351	0.176	1
Eif6	0.00176187	-0.325759	0.298	0.639	1
Fscn1	0.0017632	0.537728	0.333	0.104	1
Zfp830	0.00177045	-0.270888	0.053	0.234	1
Arhgef25	0.00177154	0.727845	0.228	0.06	1
Crnde	0.00177619	0.667141	0.193	0.039	1
Gm8797	0.00178578	0.833829	0.491	0.409	1
Trim2	0.00179086	0.705078	0.281	0.137	1
Pdap1	0.00179661	-0.378024	0.175	0.428	1
Gm9844	0.00179885	0.669058	0.491	0.32	1
Mgst3	0.00179987	-0.830144	0.175	0.346	1
Esd	0.00182909	-0.341507	0.386	0.687	1
Rap1a	0.00184	-0.36316	0.333	0.675	1
Fat4	0.00184444	0.674517	0.175	0.007	1
Rab10	0.00185195	-0.343325	0.211	0.557	1
Nr2c2ap	0.00185396	-0.265837	0.053	0.269	1
Mrpl54	0.00186526	-0.343791	0.228	0.536	1
Adh5	0.00186906	-0.350375	0.175	0.481	1
Arl4a	0.00187674	-0.345695	0.175	0.489	1
Pop5	0.00187874	-0.303021	0.105	0.362	1
Ccnl1	0.0018832	-0.511152	0.351	0.665	1
Myo1b	0.00189432	0.695491	0.211	0.036	1
Ryk	0.0018954	0.678159	0.246	0.082	1
Spp1	0.0019079	0.823696	0.246	0.124	1
Tsn	0.00191462	-0.341615	0.298	0.601	1
Mme	0.00193103	0.646292	0.246	0.055	1
Bcas2	0.0019421	-0.351528	0.316	0.617	1
Emilin1	0.00196387	0.860664	0.333	0.187	1
Yipf4	0.00196818	0.654844	0.526	0.433	1
Ctsf	0.00197247	0.600011	0.316	0.135	1
Impa2	0.00198533	-0.257081	0.053	0.226	1
Prr16	0.00199073	0.819869	0.193	0.018	1
Smc3	0.00199511	-0.377458	0.228	0.504	1
Srsf3	0.00202217	-0.445922	0.526	0.732	1
Tmem107	0.0020382	-0.275987	0.053	0.252	1
Iigp1	0.00203984	0.615859	0.246	0.054	1
Cdc26	0.00206123	-0.31766	0.263	0.588	1
Pdha1	0.00206321	-0.315102	0.14	0.427	1
Wasf2	0.00207637	-0.384365	0.14	0.425	1
Aldh9a1	0.00212273	-0.276014	0.07	0.312	1
Etfb	0.00212975	-0.428007	0.386	0.674	1
Tctex1d2	0.0021446	-0.267809	0.053	0.252	1
Mgmt	0.00215288	0.740997	0.246	0.099	1
Rps27l	0.00215492	-0.553351	0.754	0.847	1
Psmc3	0.00218105	-0.372252	0.351	0.627	1
Ube2f	0.0021843	-0.32058	0.105	0.367	1
Trim28	0.00221775	-0.339562	0.175	0.475	1
Usp48	0.00223769	-0.269347	0.053	0.242	1
Mospd3	0.00227662	-0.336056	0.14	0.401	1
Gm44029	0.00229558	0.879338	0.175	0.005	1
Ghitm	0.00229636	-0.383633	0.351	0.637	1
Eif4e	0.00229833	-0.33462	0.298	0.614	1
Higd2a	0.00233739	-0.316026	0.263	0.606	1
Ppm1b	0.00234081	-0.28553	0.07	0.289	1
Smc6	0.00238037	-0.295495	0.193	0.521	1
Hotairm1	0.0023881	0.716181	0.211	0.045	1
Gjc1	0.00240298	0.89615	0.193	0.026	1
Anxa1	0.00242612	-1.02557	0.439	0.605	1
Lap3	0.00243232	-0.282038	0.07	0.296	1
Eif4b	0.0024437	-0.266697	0.105	0.401	1
Adipoq	0.00244723	1.25232	0.263	0.071	1
Atg101	0.00244949	-0.293709	0.105	0.418	1
Slbp	0.00246394	-0.614148	0.491	0.685	1
Lrrc58	0.0024764	0.596768	0.719	0.705	1
Tex264	0.00248315	0.678341	0.368	0.213	1
Mtch2	0.00248764	-0.368077	0.281	0.558	1
Itgb5	0.00249077	0.602927	0.333	0.14	1
Trip6	0.00250727	0.84661	0.281	0.139	1
Rab8a	0.00251883	-0.341272	0.158	0.424	1
Ccdc34	0.00253441	-0.323915	0.105	0.331	1
Six1	0.00254514	0.841988	0.211	0.043	1
Lyn	0.00254713	-0.286674	0.035	0.179	1
Rpl23a-ps3	0.00256008	-0.449563	0.649	0.862	1
Psmd3	0.00256506	-0.295222	0.105	0.358	1
Scaf11	0.00256915	-0.337024	0.14	0.405	1
Hes1	0.00257212	0.692597	0.439	0.207	1
Pus1	0.00257291	-0.252803	0.053	0.243	1
Etfa	0.00262747	-0.361258	0.298	0.584	1
Syt6	0.00263397	0.673492	0.158	0.003	1
Gm7676	0.00263402	0.673953	0.263	0.095	1
A430027H14Rik	0.00265778	0.880911	0.158	0.002	1
Nr2f6	0.00272614	0.755727	0.246	0.083	1
Capns1	0.00272745	-0.283823	0.456	0.801	1
Eif1	0.00277347	-0.32201	1	0.998	1
Banf1	0.00277898	-0.264945	0.246	0.562	1
Mrps24	0.0027816	-0.304666	0.246	0.564	1
Mbnl1	0.00281563	-0.322179	0.228	0.582	1
Snrpa1	0.00282065	-0.295072	0.246	0.539	1
Gpc6	0.00283257	0.750041	0.211	0.044	1
Efhd2	0.00289612	-0.303926	0.088	0.326	1
Cebpa	0.00290308	0.783077	0.263	0.109	1
Cuedc2	0.00293484	-0.322394	0.211	0.528	1
[truncated: 1,636 more rows]

## Sheet: wilcox
	p_val	avg_log2FC	pct.1	pct.2	p_val_adj
Kcnk2	0	3.50763	0.895	0.02	0
Angpt4	0	3.59206	0.772	0.016	0
Wif1	9.20045e-242	4.46016	0.93	0.038	1.53657e-237
Plppr5	1.84802e-200	1.29763	0.228	0.001	3.08638e-196
Tnc	6.99413e-184	4.14404	0.982	0.06	1.16809e-179
Alpl	3.46817e-180	3.51015	0.895	0.049	5.79219e-176
Limch1	1.09227e-156	3.42487	0.825	0.049	1.82421e-152
Mmp13	5.82704e-138	3.58308	0.702	0.037	9.73174e-134
Slc36a2	5.87667e-121	2.15062	0.544	0.026	9.81463e-117
Cxcl12	5.67686e-118	3.23898	1	0.086	9.48092e-114
Gm20619	1.20327e-115	1.13076	0.316	0.008	2.00958e-111
Col8a1	1.28093e-109	3.05202	0.877	0.08	2.13928e-105
Cxcl14	3.27129e-109	3.13443	0.895	0.079	5.46338e-105
Sp7	3.34305e-105	1.68117	0.491	0.024	5.58323e-101
Ndnf	1.20554e-104	1.2087	0.298	0.008	2.01337e-100
Cldn10	1.53853e-103	2.3433	0.632	0.042	2.5695e-99
Pth1r	9.54301e-103	2.87953	0.825	0.076	1.59378e-98
A2m	3.6017e-101	1.61442	0.333	0.011	6.0152e-97
Rspo3	1.46285e-95	1.85574	0.544	0.032	2.44311e-91
Olfml3	1.64258e-95	3.08573	0.93	0.111	2.74327e-91
Dlx5	1.68517e-93	2.3474	0.596	0.042	2.81439e-89
Tnfrsf19	9.82464e-93	1.97034	0.596	0.041	1.64081e-88
Fbln5	1.97754e-92	3.09245	0.912	0.103	3.30268e-88
A430027H14Rik	5.67539e-92	0.880911	0.158	0.002	9.47848e-88
Rgs3	8.55555e-92	3.03258	0.912	0.111	1.42886e-87
Gas6	2.08542e-87	3.0009	0.965	0.122	3.48286e-83
S100b	3.33945e-80	2.22288	0.596	0.048	5.57722e-76
Palld	6.73066e-79	1.93857	0.667	0.06	1.12409e-74
Lifr	1.05875e-78	2.94474	0.754	0.084	1.76822e-74
Cp	2.40201e-78	2.46939	0.842	0.099	4.01159e-74
Gja1	1.51343e-77	2.9543	0.93	0.135	2.52757e-73
Smad6	4.02272e-77	1.60986	0.491	0.033	6.71835e-73
Gdpd2	1.93673e-75	2.08166	0.737	0.073	3.23453e-71
Clmp	1.36137e-74	2.16473	0.754	0.085	2.27363e-70
Eva1a	2.84926e-74	1.62083	0.456	0.029	4.75856e-70
Cdh11	5.00428e-74	2.21319	0.737	0.082	8.35765e-70
Fam19a1	1.15054e-73	0.521398	0.105	0.001	1.92151e-69
Lmo7	6.95376e-71	1.62529	0.456	0.031	1.16135e-66
Pi15	2.04259e-70	0.966851	0.263	0.01	3.41133e-66
Esm1	7.70496e-69	2.34675	0.719	0.076	1.28681e-64
Il7	1.01772e-67	1.57683	0.439	0.03	1.6997e-63
Sdc3	1.10961e-67	1.35245	0.421	0.028	1.85317e-63
Tle2	2.27128e-67	1.60656	0.509	0.041	3.79327e-63
Syt6	2.31543e-65	0.673492	0.158	0.003	3.86699e-61
Ackr4	8.48618e-65	2.20537	0.649	0.069	1.41728e-60
Cfh	1.23313e-64	2.21213	0.877	0.128	2.05945e-60
Fgfr2	1.34007e-64	1.91714	0.579	0.056	2.23805e-60
Hey1	2.04206e-64	1.57483	0.368	0.022	3.41044e-60
Plxna2	3.29609e-64	1.50969	0.368	0.022	5.5048e-60
Cadm1	8.66044e-62	1.64402	0.509	0.045	1.44638e-57
Ibsp	1.50505e-61	2.17263	0.754	0.091	2.51358e-57
Irx3	2.55973e-61	1.32838	0.491	0.041	4.275e-57
Ptprd	5.55239e-60	1.90583	0.614	0.068	9.27304e-56
Clec11a	1.0799e-59	2.21304	0.772	0.113	1.80355e-55
Cdh2	1.19526e-59	1.61808	0.474	0.04	1.9962e-55
Gm44029	1.24948e-59	0.879338	0.175	0.005	2.08675e-55
Sftpa1	2.31989e-58	0.626911	0.14	0.003	3.87444e-54
Serpine2	2.83516e-58	3.05015	0.965	0.205	4.735e-54
Fhl2	9.11433e-58	2.04476	0.632	0.074	1.52218e-53
Arrdc4	1.11504e-57	2.06523	0.737	0.106	1.86223e-53
Lrp4	4.86824e-55	2.38686	0.456	0.041	8.13045e-51
Gdf10	6.11725e-55	1.76536	0.351	0.024	1.02164e-50
Olfml2b	7.60027e-54	2.23708	0.842	0.152	1.26932e-49
Pappa	1.23033e-52	1.98436	0.491	0.048	2.05477e-48
Foxc1	1.50916e-51	1.75172	0.667	0.091	2.52046e-47
Fat1	1.09969e-50	1.40354	0.439	0.04	1.8366e-46
Islr	6.71409e-50	2.55403	0.86	0.171	1.12132e-45
Igfbp5	1.08443e-49	1.8312	0.912	0.156	1.8111e-45
Ggt5	1.25259e-48	1.76078	0.544	0.065	2.09196e-44
Fam78b	9.7596e-47	1.00512	0.211	0.01	1.62995e-42
Rasl11a	1.83512e-46	1.85938	0.526	0.061	3.06483e-42
Comp	3.0427e-46	2.0154	0.561	0.07	5.08161e-42
Csf1	1.23423e-45	1.82924	0.719	0.117	2.06128e-41
Kitl	3.18597e-45	1.52952	0.544	0.065	5.32089e-41
Gpx8	3.44884e-44	2.04362	0.877	0.192	5.7599e-40
Adamts9	8.47921e-44	1.03	0.281	0.019	1.41611e-39
Fat4	3.65693e-43	0.674517	0.175	0.007	6.10744e-39
Dapk2	1.01792e-42	2.18413	0.737	0.156	1.70003e-38
Fap	1.30727e-42	1.9031	0.579	0.085	2.18328e-38
Igfbp7	2.15053e-42	1.90367	0.912	0.187	3.5916e-38
Shox2	4.37493e-42	1.19107	0.298	0.022	7.30657e-38
Wdr86	1.5526e-41	1.26447	0.386	0.037	2.593e-37
Ptgfr	1.92437e-40	1.20437	0.368	0.035	3.21389e-36
Mmd2	2.23631e-40	0.676471	0.158	0.006	3.73487e-36
Tpm1	3.47185e-40	2.91361	0.912	0.3	5.79834e-36
Id4	5.37162e-40	1.91595	0.509	0.067	8.97114e-36
Auts2	8.43053e-40	1.75972	0.579	0.09	1.40798e-35
Cd302	2.27315e-39	1.97751	0.895	0.232	3.79639e-35
Dpep1	7.80156e-39	1.59099	0.561	0.079	1.30294e-34
Colec12	8.88108e-39	1.75464	0.614	0.102	1.48323e-34
Tmem86a	1.02871e-37	1.86192	0.474	0.063	1.71806e-33
Igfbp4	1.72558e-37	3.02401	1	0.55	2.8819e-33
Mpzl1	2.09041e-37	1.6818	0.596	0.101	3.49119e-33
Cald1	6.48311e-37	2.00803	0.737	0.151	1.08274e-32
Marc1	8.80618e-37	1.40179	0.333	0.032	1.47072e-32
Podnl1	1.28989e-36	1.43616	0.368	0.039	2.15425e-32
Fmo1	1.41474e-36	1.16388	0.404	0.046	2.36275e-32
Fgfr3	1.13059e-35	1.05587	0.263	0.021	1.88819e-31
Lhfp	1.27311e-35	1.76876	0.684	0.137	2.12622e-31
Mmp14	1.45591e-35	1.96098	0.649	0.131	2.43152e-31
Sgce	1.5104e-35	1.49378	0.719	0.15	2.52252e-31
Igsf3	1.64756e-35	1.84729	0.684	0.145	2.75159e-31
Loxl1	2.34154e-35	1.91148	0.737	0.16	3.91061e-31
Dpysl3	3.7144e-35	1.75715	0.632	0.117	6.20343e-31
Chst2	7.79063e-35	1.11869	0.298	0.027	1.30111e-30
Adamts5	1.11743e-34	1.5345	0.544	0.086	1.86623e-30
Serpinh1	2.13737e-34	1.67169	0.965	0.237	3.56962e-30
Cpxm1	2.21883e-34	1.42554	0.474	0.067	3.70567e-30
Slit3	3.0827e-34	1.03367	0.298	0.028	5.14841e-30
Bgn	2.06148e-33	1.57198	0.93	0.224	3.44287e-29
Tmem176b	2.37251e-33	2.15556	1	0.471	3.96232e-29
Cd63	3.76037e-33	2.30573	1	0.733	6.2802e-29
Kng1	4.25755e-33	1.562	0.474	0.065	7.11054e-29
Ncam1	5.4802e-33	1.9219	0.544	0.094	9.15248e-29
Agt	6.96224e-33	1.26022	0.474	0.064	1.16276e-28
Mdk	8.18631e-33	1.22104	0.474	0.067	1.3672e-28
Marcks	1.77973e-32	1.78528	0.825	0.218	2.97232e-28
Fibin	1.9209e-32	1.26811	0.421	0.054	3.2081e-28
Vcam1	7.54467e-32	2.02872	0.719	0.149	1.26004e-27
Porcn	1.34527e-31	0.904889	0.246	0.02	2.24673e-27
Abi3bp	1.74364e-31	1.52724	0.579	0.105	2.91205e-27
Tmem176a	2.45389e-31	2.23603	0.86	0.292	4.09825e-27
H2-D1	5.50275e-31	1.83323	1	0.977	9.19014e-27
Fgf7	7.35874e-31	1.21345	0.439	0.062	1.22898e-26
Hvcn1	2.07631e-30	2.06153	0.596	0.133	3.46764e-26
Ogn	2.55307e-30	1.16228	0.596	0.107	4.26388e-26
Serping1	2.59599e-30	1.37946	0.895	0.207	4.33557e-26
Ccdc80	6.09199e-30	1.40781	0.596	0.112	1.01742e-25
S1pr1	8.17424e-30	1.35115	0.421	0.062	1.36518e-25
Satb2	3.69448e-29	0.800475	0.228	0.019	6.17016e-25
Maf	5.945e-29	1.41943	0.386	0.053	9.92875e-25
Ebf1	1.26526e-28	1.66192	0.877	0.269	2.11311e-24
Cyp2u1	1.96078e-28	0.894579	0.193	0.014	3.27469e-24
Postn	2.14709e-28	1.06913	0.316	0.035	3.58585e-24
Apoe	2.28211e-28	2.49689	1	0.61	3.81135e-24
Rai14	2.73409e-28	1.27065	0.298	0.033	4.5662e-24
Bmp5	3.13849e-28	0.93001	0.246	0.022	5.24159e-24
B2m	8.28499e-28	1.27081	1	0.971	1.38368e-23
Emp2	9.33898e-28	1.29802	0.526	0.097	1.5597e-23
Mxra8	9.99638e-28	1.66687	0.719	0.181	1.6695e-23
Ebf3	1.17336e-27	1.18449	0.368	0.05	1.95964e-23
Cdc42ep1	2.05155e-27	1.16863	0.298	0.034	3.42629e-23
Snai2	3.79959e-27	1.19934	0.368	0.051	6.34569e-23
Rps5	4.51461e-27	-2.04753	0.877	0.983	7.53985e-23
Rbp4	4.69826e-27	1.24891	0.263	0.027	7.84656e-23
H2-K1	4.70001e-27	1.76769	1	0.857	7.84948e-23
Msmp	1.37115e-26	1.10866	0.474	0.082	2.28996e-22
1500009L16Rik	1.4182e-26	1.20595	0.474	0.08	2.36853e-22
Igf1	1.59331e-26	1.37894	0.561	0.112	2.66098e-22
Bglap2	1.64767e-26	0.718802	0.246	0.024	2.75177e-22
Omd	2.15593e-26	1.45909	0.298	0.035	3.60062e-22
H2-Q6	2.17019e-26	1.48735	0.526	0.108	3.62443e-22
Mfap2	2.31433e-26	1.3171	0.456	0.078	3.86516e-22
Rps19	3.06254e-26	-2.03056	0.947	0.991	5.11475e-22
Socs2	3.50464e-26	1.457	0.614	0.139	5.8531e-22
Eef1a1	4.41774e-26	-1.77077	0.842	0.98	7.37807e-22
Rpl18a	5.32561e-26	-1.84336	0.895	0.993	8.89429e-22
Shroom3	1.22249e-25	1.0915	0.281	0.032	2.04167e-21
Rpl32	1.2637e-25	-2.31934	0.86	0.976	2.11051e-21
Aldh1a2	1.32006e-25	1.30194	0.333	0.044	2.20463e-21
Rps6	1.51561e-25	-2.1214	0.842	0.979	2.53123e-21
Id3	1.96002e-25	2.20494	0.842	0.307	3.27342e-21
Ptgis	2.47601e-25	1.16639	0.404	0.064	4.13519e-21
Bglap	3.81088e-25	0.562257	0.175	0.013	6.36455e-21
Hoxa10	4.18233e-25	1.09822	0.333	0.045	6.9849e-21
Rpl4	4.25116e-25	-2.09825	0.667	0.955	7.09986e-21
Zfhx4	5.35111e-25	1.00186	0.316	0.041	8.93689e-21
Ift43	8.05328e-25	1.47926	0.474	0.093	1.34498e-20
Sema7a	8.10657e-25	0.9338	0.211	0.019	1.35388e-20
Rps16	1.16382e-24	-1.80884	0.807	0.977	1.9437e-20
Fstl1	1.1939e-24	1.28565	0.754	0.186	1.99393e-20
Rpl13	1.22154e-24	-1.61165	0.965	0.993	2.0401e-20
Scarf2	1.45489e-24	1.25329	0.351	0.052	2.42982e-20
Nog	1.69775e-24	0.671972	0.158	0.011	2.83542e-20
Rps24	2.71318e-24	-2.00675	0.614	0.951	4.53129e-20
Bglap3	4.48594e-24	0.867117	0.246	0.026	7.49197e-20
Rps23	4.62287e-24	-1.76358	0.912	0.985	7.72065e-20
Heph	7.02972e-24	0.504968	0.123	0.007	1.17403e-19
Rps3	8.30244e-24	-1.75911	0.772	0.972	1.38659e-19
Rpl17	1.00828e-23	-1.93949	0.719	0.961	1.68393e-19
Rpl3	1.0434e-23	-1.96425	0.877	0.978	1.74258e-19
Rps25	1.09445e-23	-1.94599	0.474	0.932	1.82784e-19
Rplp0	1.13745e-23	-1.8239	0.895	0.98	1.89965e-19
Ism1	1.20918e-23	0.901323	0.246	0.027	2.01945e-19
Malat1	2.16153e-23	1.59838	1	0.998	3.60998e-19
Rpl14	3.10752e-23	-1.90291	0.807	0.969	5.18987e-19
Fign	3.34512e-23	0.842233	0.211	0.02	5.58669e-19
Tns3	3.57516e-23	1.39716	0.474	0.099	5.97088e-19
Sdc2	3.83783e-23	1.28764	0.667	0.17	6.40955e-19
Rps14	4.42506e-23	-1.44191	0.982	0.993	7.39029e-19
Rbms3	5.38029e-23	1.22344	0.333	0.049	8.98562e-19
Kng2	6.4761e-23	1.25095	0.421	0.071	1.08157e-18
Col12a1	7.62296e-23	1.33719	0.386	0.064	1.27311e-18
Sgms2	7.89642e-23	1.52818	0.421	0.081	1.31878e-18
CR974586.5	8.01477e-23	0.837264	0.211	0.02	1.33855e-18
Rps15a	1.03277e-22	-1.82629	0.754	0.957	1.72482e-18
Rpl41	1.15513e-22	-1.26058	0.982	0.996	1.92918e-18
Rpl37	2.00357e-22	-1.41567	0.912	0.98	3.34616e-18
Rps3a1	2.08524e-22	-1.69652	0.947	0.973	3.48256e-18
Rps4x	2.16422e-22	-1.79976	0.842	0.969	3.61446e-18
Rpl13a	2.68452e-22	-1.45818	0.895	0.981	4.48342e-18
Tgfbr3	3.35676e-22	1.2351	0.474	0.1	5.60612e-18
Rpl26	3.56966e-22	-1.67528	0.842	0.967	5.96169e-18
Eef2	5.04893e-22	-1.77862	0.456	0.911	8.43221e-18
Rpl11	5.62499e-22	-1.67525	0.649	0.946	9.39429e-18
Rps9	6.90697e-22	-1.44872	0.895	0.976	1.15353e-17
Rps27a	9.35592e-22	-1.59867	0.877	0.974	1.56253e-17
Rpl24	9.80675e-22	-1.47741	0.754	0.968	1.63783e-17
Rps7	1.13809e-21	-1.71725	0.737	0.956	1.90072e-17
Prr16	1.39712e-21	0.819869	0.193	0.018	2.33332e-17
Rpl36a	1.59526e-21	-1.92554	0.544	0.926	2.66425e-17
Rpl7	1.89858e-21	-1.68791	0.737	0.948	3.17082e-17
Rps17	2.48548e-21	-1.76548	0.667	0.934	4.151e-17
Rpl35a	3.01034e-21	-1.48042	0.825	0.97	5.02757e-17
Rpl18	3.1284e-21	-1.57566	0.649	0.947	5.22474e-17
Rpl19	4.52289e-21	-1.59174	0.737	0.962	7.55367e-17
Pdgfrb	5.02093e-21	1.34881	0.439	0.09	8.38545e-17
Rpl37a	6.67944e-21	-1.31832	0.895	0.989	1.11553e-16
Vldlr	9.95318e-21	1.17565	0.263	0.035	1.66228e-16
Wisp1	1.01961e-20	0.961839	0.211	0.023	1.70284e-16
Efna5	1.01962e-20	0.960801	0.263	0.034	1.70288e-16
Rplp1	1.12896e-20	-1.58809	0.667	0.942	1.88547e-16
Dlx6	1.16166e-20	0.659067	0.105	0.006	1.94009e-16
Rpl23	1.23564e-20	-1.65595	0.737	0.954	2.06363e-16
Tenm4	1.34957e-20	0.59893	0.14	0.01	2.25392e-16
Rplp2	1.49702e-20	-1.69387	0.614	0.931	2.50018e-16
Rpl31	1.79941e-20	-1.65539	0.632	0.928	3.0052e-16
Rpl34	2.01786e-20	-1.35233	0.825	0.965	3.37003e-16
Epdr1	2.10142e-20	1.50214	0.684	0.241	3.50958e-16
Lepr	2.31743e-20	1.10737	0.404	0.074	3.87035e-16
Rps13	2.59108e-20	-1.54406	0.702	0.948	4.32737e-16
Col1a2	2.77556e-20	0.597056	0.737	0.208	4.63546e-16
Laptm4a	3.14441e-20	1.50395	0.982	0.794	5.25148e-16
Gm42726	3.6654e-20	1.48519	0.649	0.192	6.12159e-16
Npnt	4.05471e-20	0.558741	0.123	0.008	6.77177e-16
Mylk	4.5897e-20	1.12998	0.351	0.06	7.66525e-16
Rps11	5.6573e-20	-1.35731	0.895	0.976	9.44826e-16
Rpsa	5.79152e-20	-1.84376	0.491	0.91	9.67241e-16
Rcn3	7.19992e-20	1.35348	0.737	0.245	1.20246e-15
Cst3	7.63328e-20	1.22671	1	0.914	1.27483e-15
Gpx3	7.66511e-20	0.858997	0.807	0.232	1.28015e-15
Sgcd	7.78814e-20	0.669142	0.105	0.006	1.3007e-15
Gnai1	7.98505e-20	0.770407	0.263	0.035	1.33358e-15
Fkbp10	8.4954e-20	1.23516	0.456	0.1	1.41882e-15
Angptl4	1.22488e-19	1.30121	0.509	0.126	2.04566e-15
Gas1	1.26997e-19	1.35433	0.509	0.116	2.12097e-15
Rps29	1.39297e-19	-1.11969	0.93	0.984	2.3264e-15
Rpl36	1.43065e-19	-1.41603	0.789	0.964	2.38932e-15
Cd200	2.2243e-19	1.48329	0.526	0.134	3.7148e-15
Tpbg	2.58599e-19	1.21307	0.281	0.042	4.31886e-15
Rpl39	2.75946e-19	-1.53099	0.737	0.951	4.60857e-15
Slc20a2	3.6263e-19	1.15997	0.298	0.049	6.05628e-15
Rps18	3.63047e-19	-1.56689	0.93	0.983	6.06325e-15
Tnfsf12	4.04966e-19	1.22562	0.421	0.091	6.76334e-15
S1pr3	4.24762e-19	1.10706	0.351	0.064	7.09395e-15
Pou6f1	5.3635e-19	0.588851	0.123	0.009	8.95758e-15
Insig2	7.44994e-19	1.68044	0.667	0.254	1.24422e-14
Mdfi	8.74705e-19	1.0577	0.333	0.059	1.46084e-14
Rpl10a	1.24363e-18	-1.59331	0.719	0.935	2.07698e-14
Rpl8	1.44636e-18	-1.42494	0.789	0.96	2.41556e-14
Rps8	1.46551e-18	-1.42616	0.807	0.965	2.44754e-14
Rpl21	1.75429e-18	-1.36918	0.702	0.946	2.92984e-14
Apbb2	1.85037e-18	0.934683	0.386	0.076	3.09031e-14
Lmo4	2.02025e-18	1.6688	0.702	0.289	3.37401e-14
Gadd45g	2.14194e-18	2.24091	0.737	0.3	3.57725e-14
Antxr1	2.29318e-18	1.29689	0.421	0.094	3.82984e-14
Wisp2	2.39709e-18	1.34184	0.421	0.086	4.00338e-14
St3gal6	3.68902e-18	1.45608	0.614	0.21	6.16103e-14
Ctsk	3.9159e-18	1.09943	0.474	0.111	6.53994e-14
Spon1	5.37287e-18	0.995899	0.263	0.039	8.97323e-14
Runx2	6.77331e-18	1.32084	0.404	0.091	1.13121e-13
Cyp1b1	8.59291e-18	1.1433	0.351	0.067	1.4351e-13
Gstm2	9.05747e-18	1.10084	0.333	0.062	1.51269e-13
H2-Q4	9.41607e-18	1.50714	0.561	0.178	1.57258e-13
Naca	1.03728e-17	-1.37487	0.702	0.937	1.73236e-13
Tspo	1.38982e-17	-1.79524	0.228	0.797	2.32113e-13
Stx1a	1.40702e-17	0.431464	0.105	0.007	2.34987e-13
Rps15	1.63628e-17	-1.3062	0.719	0.947	2.73275e-13
Myl9	1.74044e-17	0.96273	0.228	0.031	2.9067e-13
Rps2	1.99345e-17	-1.4761	0.754	0.945	3.32926e-13
Thsd4	2.07683e-17	0.799042	0.158	0.015	3.46851e-13
Chrdl1	2.27123e-17	0.822	0.333	0.058	3.79318e-13
Copz2	2.30049e-17	1.15032	0.579	0.165	3.84205e-13
Fcgrt	2.44478e-17	1.18385	0.719	0.25	4.08303e-13
Rhod	2.47288e-17	0.584331	0.175	0.019	4.12996e-13
Ctsb	2.54077e-17	1.17887	0.965	0.785	4.24335e-13
Bst2	2.71328e-17	1.63301	0.825	0.491	4.53144e-13
Rpl27a	2.73576e-17	-1.25669	0.877	0.966	4.56899e-13
Rps10	2.98779e-17	-1.57723	0.474	0.883	4.98991e-13
Srgn	3.11952e-17	-2.69094	0.105	0.709	5.20992e-13
Pdlim2	3.26421e-17	1.50399	0.579	0.181	5.45155e-13
Hsp90ab1	3.95966e-17	-1.26196	0.702	0.952	6.61303e-13
Eif5a	4.19454e-17	-1.45402	0.737	0.935	7.00529e-13
Ly6e	4.46955e-17	-2.01864	0.105	0.727	7.46459e-13
H2afz	4.58243e-17	-2.26463	0.596	0.88	7.65311e-13
Rpl28	5.26759e-17	-1.40709	0.632	0.913	8.79741e-13
Ppic	7.59876e-17	1.35531	0.684	0.251	1.26907e-12
Sparc	7.65954e-17	0.341068	0.772	0.224	1.27922e-12
Pabpc1	7.94854e-17	-1.83394	0.561	0.867	1.32749e-12
Ghr	8.03478e-17	1.02298	0.404	0.088	1.34189e-12
Rpl12	8.88615e-17	-1.64083	0.316	0.833	1.48408e-12
Zeb2	9.02528e-17	1.57194	0.737	0.378	1.50731e-12
Smagp	9.57804e-17	0.864478	0.246	0.037	1.59963e-12
Ccl19	1.05837e-16	1.03019	0.316	0.057	1.76758e-12
Ptma	1.09656e-16	-1.29825	0.982	0.99	1.83136e-12
Hpgd	1.47644e-16	1.01113	0.263	0.042	2.46581e-12
Enah	1.86691e-16	1.14778	0.263	0.043	3.11793e-12
Gnb2l1	1.87341e-16	-1.64524	0.351	0.83	3.12878e-12
Olfml2a	3.23917e-16	1.14337	0.263	0.044	5.40974e-12
Hmgn3	5.03509e-16	1.43142	0.667	0.27	8.4091e-12
Ybx1	5.80319e-16	-1.35777	0.667	0.94	9.6919e-12
Tspan17	5.86675e-16	1.13967	0.421	0.106	9.79807e-12
Tbx2	6.09362e-16	0.494638	0.105	0.008	1.0177e-11
Ctgf	6.12409e-16	1.21763	0.351	0.072	1.02278e-11
Amotl1	7.9634e-16	0.985808	0.281	0.049	1.32997e-11
Ltbp1	8.80064e-16	0.922088	0.281	0.049	1.4698e-11
Pcolce	9.52119e-16	0.733306	0.702	0.202	1.59013e-11
Tmem59	1.01473e-15	1.04359	0.947	0.851	1.69471e-11
Grem1	1.04719e-15	0.830903	0.228	0.033	1.74892e-11
Abcc9	1.19337e-15	0.535005	0.123	0.01	1.99304e-11
Maged1	1.54569e-15	1.38518	0.544	0.176	2.58145e-11
Ak1	1.73409e-15	0.960984	0.351	0.076	2.8961e-11
Ifitm3	1.77752e-15	1.04865	0.982	0.831	2.96864e-11
Eif4a1	2.29543e-15	-1.36873	0.789	0.931	3.8336e-11
Btf3	2.39962e-15	-1.14571	0.737	0.923	4.00761e-11
Nrp2	3.02078e-15	0.944916	0.298	0.056	5.04501e-11
Gm8730	3.2715e-15	-1.29385	0.579	0.906	5.46373e-11
Ncald	3.47331e-15	0.773354	0.228	0.035	5.80077e-11
Hmgb2	3.59459e-15	-2.58942	0.246	0.724	6.00333e-11
Eif3f	3.77017e-15	-1.30531	0.439	0.872	6.29656e-11
Sept4	4.10862e-15	1.30039	0.456	0.132	6.8618e-11
Hivep3	4.39527e-15	0.759866	0.246	0.041	7.34054e-11
Eef1b2	4.52379e-15	-1.49789	0.246	0.78	7.55517e-11
Nav2	4.78891e-15	0.960128	0.228	0.036	7.99796e-11
Ifnar2	5.1588e-15	1.55021	0.684	0.327	8.61571e-11
Tln2	5.40595e-15	1.11397	0.281	0.052	9.02848e-11
Plpp3	5.57045e-15	1.18656	0.561	0.16	9.30321e-11
Ggt7	5.90509e-15	0.53516	0.105	0.008	9.86209e-11
Rps20	6.02102e-15	-1.2715	0.667	0.919	1.00557e-10
C4b	6.71358e-15	0.876424	0.386	0.087	1.12124e-10
Efemp2	7.24277e-15	1.04047	0.474	0.132	1.20962e-10
Gjc1	9.9449e-15	0.89615	0.193	0.026	1.6609e-10
Mmp11	1.13015e-14	0.832043	0.228	0.036	1.88746e-10
1500015O10Rik	1.66765e-14	0.434656	0.298	0.057	2.78515e-10
Atraid	1.78308e-14	1.30395	0.754	0.459	2.97793e-10
Unc5b	1.83151e-14	0.716411	0.158	0.018	3.05881e-10
Cyr61	1.91958e-14	2.17245	0.544	0.173	3.20589e-10
Efnb1	1.96537e-14	0.99532	0.281	0.054	3.28237e-10
Fbl	2.02962e-14	-1.54616	0.07	0.639	3.38967e-10
Rac2	2.07581e-14	-2.2438	0.053	0.61	3.46681e-10
Rps21	2.11227e-14	-1.27931	0.456	0.861	3.5277e-10
Rpl30	2.37702e-14	-1.32192	0.421	0.865	3.96986e-10
Eef1g	3.12021e-14	-1.33926	0.579	0.876	5.21106e-10
Tpt1	3.87044e-14	-1.01184	0.684	0.968	6.46403e-10
Ctsl	3.95508e-14	1.13639	0.807	0.387	6.60538e-10
Rpl29	4.078e-14	-1.19591	0.596	0.887	6.81066e-10
Rpl38	4.65713e-14	-1.05472	0.719	0.939	7.77788e-10
Fxyd1	4.7314e-14	1.1401	0.561	0.188	7.90191e-10
Ar	5.09242e-14	0.897112	0.246	0.043	8.50485e-10
Cks2	5.17207e-14	-2.11609	0.123	0.653	8.63788e-10
Gm9843	5.24954e-14	-1.16431	0.561	0.911	8.76726e-10
Itm2c	5.28448e-14	1.27734	0.772	0.434	8.82561e-10
Fam13a	5.55015e-14	0.704705	0.193	0.027	9.26931e-10
Cnn2	5.85407e-14	1.43921	0.667	0.321	9.77688e-10
Metrnl	6.86096e-14	1.34721	0.509	0.165	1.14585e-09
Rpl36al	7.79146e-14	-1.33153	0.386	0.819	1.30125e-09
Selm	1.05273e-13	1.19229	0.702	0.295	1.75816e-09
Rpl22l1	1.05424e-13	-1.17551	0.737	0.928	1.76069e-09
Chn1	1.0913e-13	0.547	0.123	0.012	1.82258e-09
Col6a2	1.11189e-13	1.03108	0.526	0.159	1.85697e-09
Lpp	1.27766e-13	0.785868	0.281	0.056	2.13382e-09
Gpx1	1.35446e-13	-1.65599	0.509	0.82	2.26209e-09
H2-Q7	1.44981e-13	1.18149	0.667	0.291	2.42134e-09
Ppfibp2	1.5802e-13	0.90509	0.211	0.034	2.63909e-09
Srpx	1.68313e-13	0.824017	0.298	0.062	2.811e-09
Mxd4	2.16045e-13	1.39926	0.596	0.256	3.60816e-09
Rpl5	2.17919e-13	-1.30561	0.509	0.859	3.63947e-09
Ran	2.40439e-13	-1.73246	0.491	0.815	4.01557e-09
Plagl1	3.16491e-13	0.736732	0.175	0.024	5.28572e-09
Pknox2	3.31363e-13	0.449868	0.105	0.009	5.53409e-09
Vdr	3.97623e-13	0.590913	0.158	0.02	6.64071e-09
Txn1	4.70689e-13	-1.16973	0.474	0.845	7.86097e-09
Fkbp7	5.0197e-13	1.01	0.561	0.2	8.3834e-09
Snrpf	5.71812e-13	-1.33348	0.351	0.776	9.54984e-09
Gm13889	5.98784e-13	0.698615	0.193	0.028	1.00003e-08
Fam69a	7.03119e-13	1.34961	0.596	0.287	1.17428e-08
S100a16	7.33881e-13	0.895438	0.561	0.179	1.22565e-08
Dhrs3	7.87898e-13	1.25409	0.456	0.148	1.31587e-08
Erh	8.32066e-13	-1.46897	0.439	0.816	1.38963e-08
Comt	8.93207e-13	0.927923	0.982	0.912	1.49174e-08
Scara3	9.50239e-13	1.0566	0.386	0.101	1.58699e-08
Grb14	9.66327e-13	0.728442	0.193	0.03	1.61386e-08
Ywhah	1.25102e-12	-1.32151	0.246	0.734	2.08933e-08
Nop58	1.2676e-12	-1.45035	0.018	0.532	2.11702e-08
Anp32a	1.39817e-12	-1.27578	0.175	0.719	2.33509e-08
Bicc1	1.4232e-12	0.949112	0.333	0.08	2.37689e-08
Cct7	1.47492e-12	-1.32382	0.175	0.713	2.46326e-08
Taldo1	1.52801e-12	-1.43167	0.298	0.738	2.55194e-08
Plac8	1.66412e-12	-3.8299	0.053	0.545	2.77924e-08
Myo1b	1.87119e-12	0.695491	0.211	0.036	3.12507e-08
Nhp2	1.94754e-12	-1.44318	0.105	0.618	3.25258e-08
Arhgdib	2.06615e-12	-2.52119	0.07	0.565	3.45067e-08
Rpl22	2.40062e-12	-1.22254	0.579	0.847	4.00928e-08
Gm26917	2.47976e-12	1.99474	0.684	0.421	4.14144e-08
Ranbp1	2.70745e-12	-1.51254	0.386	0.786	4.52172e-08
Slit2	3.11629e-12	0.67761	0.158	0.022	5.20452e-08
Rpl35	3.16301e-12	-0.941024	0.86	0.963	5.28253e-08
mt-Nd4	3.31787e-12	0.699626	1	0.953	5.54117e-08
Adgra2	3.5908e-12	0.579123	0.14	0.017	5.99699e-08
Anp32e	3.65271e-12	-1.41475	0.123	0.633	6.10039e-08
Hnrnpf	3.87341e-12	-1.17958	0.579	0.851	6.46898e-08
Ppia	3.92584e-12	-0.974184	0.93	0.976	6.55655e-08
Steap4	4.07527e-12	0.966686	0.281	0.061	6.80611e-08
Tomm20	4.67691e-12	-1.21521	0.281	0.763	7.81091e-08
Npm1	4.79989e-12	-1.55373	0.632	0.857	8.0163e-08
Cks1b	4.84681e-12	-1.66327	0.07	0.565	8.09466e-08
Hsp90aa1	5.53194e-12	-1.19337	0.632	0.896	9.2389e-08
Cox6b1	5.97404e-12	-1.0648	0.474	0.858	9.97724e-08
Map1lc3a	6.30514e-12	1.10105	0.702	0.354	1.05302e-07
Cd24a	6.53859e-12	-2.41061	0.035	0.527	1.09201e-07
Tspan4	6.61986e-12	1.4049	0.632	0.334	1.10558e-07
Thsd7a	7.28471e-12	0.526106	0.123	0.014	1.21662e-07
Plce1	7.74939e-12	0.440853	0.123	0.014	1.29423e-07
Slc29a1	8.7287e-12	1.24364	0.737	0.455	1.45778e-07
Nfib	9.9045e-12	1.16889	0.404	0.117	1.65415e-07
Gpi1	1.07899e-11	-1.38341	0.105	0.604	1.80201e-07
Anp32b	1.12274e-11	-1.60168	0.316	0.72	1.87509e-07
Sfrp1	1.38731e-11	0.572739	0.175	0.027	2.31694e-07
Htra1	1.41426e-11	0.809616	0.456	0.136	2.36196e-07
Fbn1	1.43745e-11	0.794761	0.439	0.128	2.40069e-07
Rps26	1.67405e-11	-1.01525	0.614	0.893	2.79583e-07
Adamts2	1.78912e-11	1.07861	0.386	0.113	2.98801e-07
Nnmt	1.95057e-11	0.778796	0.351	0.092	3.25765e-07
Gm26523	1.99825e-11	0.407871	0.123	0.014	3.33728e-07
Gapdh	2.08779e-11	-1.20341	0.246	0.752	3.48681e-07
Lgmn	2.09045e-11	1.01662	0.491	0.173	3.49126e-07
Hnrnpa1	2.15805e-11	-1.42832	0.333	0.724	3.60416e-07
App	2.33661e-11	0.922703	0.667	0.296	3.90237e-07
B3gnt9	2.4997e-11	0.789996	0.228	0.046	4.17475e-07
Pcdhga12	2.52697e-11	0.657496	0.14	0.019	4.22029e-07
Snrpe	2.75591e-11	-1.30583	0.333	0.745	4.60264e-07
Pdgfa	3.06506e-11	0.967811	0.281	0.066	5.11896e-07
Lmnb1	3.26292e-11	-1.30406	0.018	0.488	5.44941e-07
Arpc2	3.30729e-11	-1.2532	0.491	0.864	5.52351e-07
Stmn1	3.43082e-11	-2.00282	0.404	0.711	5.72981e-07
Zfp503	3.49958e-11	0.858391	0.263	0.058	5.84465e-07
Eva1b	3.8788e-11	1.09348	0.439	0.148	6.47798e-07
Tubb5	3.95762e-11	-1.54314	0.456	0.799	6.60963e-07
Lzts2	4.30036e-11	0.923151	0.386	0.121	7.18204e-07
Lpl	4.67296e-11	0.448765	0.386	0.104	7.80431e-07
Foxs1	5.00845e-11	0.529909	0.158	0.023	8.36462e-07
Mif	5.21013e-11	-1.48327	0.263	0.712	8.70143e-07
Socs1	5.27437e-11	1.42427	0.368	0.113	8.80873e-07
Ivns1abp	5.69561e-11	-1.10464	0.018	0.49	9.51224e-07
Gm4951	5.90445e-11	0.817549	0.228	0.044	9.86102e-07
Meis2	6.65964e-11	0.528624	0.14	0.019	1.11223e-06
Tmpo	6.73954e-11	-1.23802	0.035	0.509	1.12557e-06
Cmpk1	7.20924e-11	-1.02975	0.088	0.588	1.20401e-06
Socs3	8.46721e-11	1.85495	0.544	0.223	1.41411e-06
Eif3h	8.79612e-11	-0.990414	0.456	0.827	1.46904e-06
Fos	1.04824e-10	1.40324	0.947	0.658	1.75066e-06
Hnrnpa2b1	1.06892e-10	-0.974033	0.614	0.872	1.7852e-06
Gmfg	1.10364e-10	-1.97884	0.07	0.517	1.8432e-06
Pgrmc1	1.19379e-10	1.22649	0.667	0.403	1.99376e-06
Eif3k	1.42095e-10	-0.996562	0.491	0.841	2.37314e-06
Lbr	1.4564e-10	-1.18189	0.053	0.511	2.43233e-06
AI662270	1.45914e-10	-1.19237	0.053	0.52	2.43691e-06
Ddit4l	1.49128e-10	1.01713	0.246	0.055	2.49059e-06
Lars2	1.50399e-10	1.2117	0.368	0.12	2.51181e-06
Gpm6b	1.52624e-10	0.596464	0.333	0.087	2.54897e-06
Cmtm4	1.90294e-10	0.460221	0.123	0.016	3.17809e-06
Pid1	1.99538e-10	0.924716	0.316	0.087	3.33248e-06
Mpo	2.11704e-10	-4.56421	0	0.443	3.53567e-06
Daam2	2.25628e-10	0.549593	0.14	0.02	3.76822e-06
Arpc3	2.34351e-10	-1.00423	0.439	0.805	3.91389e-06
Mtss1l	2.40326e-10	0.535425	0.123	0.016	4.01369e-06
Tuba4a	2.60331e-10	-1.37808	0.035	0.475	4.34778e-06
Lum	2.70777e-10	0.573101	0.404	0.116	4.52224e-06
Iigp1	2.76097e-10	0.615859	0.246	0.054	4.6111e-06
H2-Q10	2.90485e-10	0.715398	0.281	0.069	4.85139e-06
Cox4i1	2.91809e-10	-0.750113	0.807	0.951	4.8735e-06
Tgfb1i1	3.20464e-10	0.798257	0.263	0.063	5.35207e-06
Cct8	3.23213e-10	-1.17045	0.246	0.69	5.39798e-06
Prrx1	4.00298e-10	0.812195	0.333	0.091	6.68537e-06
Coro1a	4.07742e-10	-2.04619	0.035	0.465	6.8097e-06
Six1	4.07931e-10	0.841988	0.211	0.043	6.81285e-06
Dnajc9	4.23696e-10	-1.1936	0.053	0.514	7.07615e-06
Nol3	4.32167e-10	0.47809	0.105	0.012	7.21762e-06
Fzd5	4.37597e-10	0.636484	0.175	0.031	7.3083e-06
Zcchc14	4.44636e-10	0.652101	0.175	0.031	7.42587e-06
Hnrnpa3	5.02817e-10	-1.09916	0.333	0.734	8.39754e-06
Synpo	5.53454e-10	0.606513	0.175	0.031	9.24323e-06
Ckb	5.66097e-10	1.03628	0.421	0.146	9.45439e-06
Tpm3	6.07849e-10	-1.04479	0.246	0.738	1.01517e-05
Mme	6.48524e-10	0.646292	0.246	0.055	1.0831e-05
Fxyd5	6.89269e-10	-1.49826	0.088	0.525	1.15115e-05
Gpc6	7.33961e-10	0.750041	0.211	0.044	1.22579e-05
Myeov2	7.50531e-10	1.10384	0.825	0.684	1.25346e-05
Etf1	7.52784e-10	-0.931252	0.053	0.508	1.25722e-05
Pfn1	7.70429e-10	-0.932271	0.877	0.953	1.28669e-05
Hspa8	7.80333e-10	-0.745958	0.895	0.99	1.30323e-05
Sub1	7.88919e-10	-1.02141	0.754	0.884	1.31757e-05
Emg1	8.20614e-10	-1.06388	0.246	0.691	1.37051e-05
2700094K13Rik	8.38788e-10	-1.07238	0.105	0.577	1.40086e-05
Atpif1	8.8567e-10	-1.5096	0.474	0.786	1.47916e-05
Crnde	8.87601e-10	0.667141	0.193	0.039	1.48238e-05
Lyar	9.32262e-10	-1.08806	0.053	0.501	1.55697e-05
Hotairm1	9.61087e-10	0.716181	0.211	0.045	1.60511e-05
C1qtnf6	9.78403e-10	0.724574	0.281	0.074	1.63403e-05
Vstm4	1.02386e-09	0.608857	0.193	0.038	1.70995e-05
Pkd2	1.03987e-09	0.697151	0.246	0.058	1.73669e-05
Cdkn1c	1.05037e-09	0.805417	0.333	0.093	1.75422e-05
Fam96a	1.05042e-09	-1.17072	0.175	0.605	1.7543e-05
Hspa9	1.07176e-09	-1.13918	0.158	0.607	1.78995e-05
Slc25a5	1.18813e-09	-1.07809	0.754	0.904	1.9843e-05
Adgrf5	1.24088e-09	0.66834	0.175	0.032	2.07239e-05
Cct2	1.29989e-09	-1.00025	0.123	0.591	2.17094e-05
Lrp1	1.35044e-09	0.87055	0.404	0.134	2.25537e-05
Chchd2	1.35928e-09	-0.737972	0.702	0.932	2.27013e-05
Ms4a4d	1.44579e-09	0.658413	0.193	0.038	2.41462e-05
Nudt21	1.49919e-09	-1.06177	0.123	0.588	2.50381e-05
Tnfsf11	1.50851e-09	0.49305	0.158	0.027	2.51937e-05
Mllt4	1.52425e-09	0.667231	0.193	0.039	2.54565e-05
Dctpp1	1.56602e-09	-1.03719	0.053	0.494	2.61541e-05
Hprt	1.64084e-09	-1.07624	0.175	0.632	2.74037e-05
Mmp23	1.64194e-09	0.818757	0.298	0.082	2.74221e-05
Dkk3	1.6478e-09	0.587057	0.175	0.032	2.75198e-05
Ube2d3	1.65773e-09	-0.795771	0.544	0.876	2.76858e-05
Sh3bgrl3	1.78549e-09	-1.47444	0.316	0.701	2.98195e-05
Hoxb3os	1.81163e-09	0.651421	0.123	0.017	3.0256e-05
Ecm1	2.00934e-09	0.304233	0.526	0.178	3.3558e-05
1110001J03Rik	2.08177e-09	-0.887846	0.07	0.524	3.47676e-05
Vrk1	2.09301e-09	-1.02866	0.018	0.436	3.49554e-05
Cox5a	2.11086e-09	-1.00164	0.421	0.775	3.52535e-05
Clec14a	2.11953e-09	0.508856	0.14	0.022	3.53983e-05
Rrm1	2.49564e-09	-1.31093	0.018	0.432	4.16797e-05
Tmem150a	2.49736e-09	0.750494	0.175	0.034	4.17084e-05
Actn1	2.78052e-09	0.939859	0.351	0.116	4.64375e-05
Atp5e	2.96141e-09	-0.836568	0.474	0.842	4.94584e-05
Fah	3.23259e-09	0.68719	0.158	0.028	5.39875e-05
Plxdc2	3.25178e-09	0.918807	0.386	0.13	5.43079e-05
mt-Cytb	3.2695e-09	0.614992	1	0.992	5.46039e-05
Apobec3	3.3097e-09	-1.0712	0.07	0.505	5.52753e-05
Ddr2	3.31624e-09	0.787558	0.263	0.068	5.53845e-05
Rps28	3.35598e-09	-0.863249	0.86	0.966	5.60482e-05
Mdh2	3.56517e-09	-0.958713	0.491	0.792	5.9542e-05
Slc40a1	3.5801e-09	1.2755	0.368	0.14	5.97912e-05
Fermt2	3.64763e-09	0.812922	0.386	0.127	6.09191e-05
Rbm3	3.73987e-09	-0.963097	0.509	0.804	6.24595e-05
Ptp4a1	3.87898e-09	-1.08464	0.123	0.568	6.47828e-05
Eef1d	4.01887e-09	-1.01187	0.386	0.764	6.71191e-05
Snrpd2	4.27404e-09	-0.873156	0.228	0.711	7.13807e-05
Laptm5	4.32704e-09	-1.33926	0	0.398	7.22658e-05
Rnaset2b	4.38738e-09	1.19243	0.596	0.343	7.32736e-05
Nap1l1	4.42219e-09	-1.08639	0.193	0.618	7.3855e-05
Fen1	4.47904e-09	-1.21999	0	0.397	7.48044e-05
Col6a1	4.52391e-09	0.686975	0.544	0.193	7.55539e-05
Itpr2	4.62977e-09	0.790331	0.246	0.063	7.73217e-05
H3f3a	4.68178e-09	-0.858615	0.825	0.919	7.81904e-05
Itm2b	4.86737e-09	0.576303	1	0.985	8.12899e-05
Tkt	4.88438e-09	-1.08971	0.193	0.64	8.15741e-05
Rnd3	5.22178e-09	0.796426	0.298	0.087	8.72089e-05
Gsto1	5.30778e-09	-0.937393	0.053	0.475	8.86453e-05
Adcy2	5.54624e-09	0.528408	0.14	0.023	9.26278e-05
Nme1	5.56466e-09	-1.11954	0.404	0.724	9.29354e-05
C1ra	5.85984e-09	0.616741	0.386	0.121	9.78652e-05
Cox7a2l	6.33437e-09	-0.946282	0.333	0.802	0.00010579
Prtn3	6.36816e-09	-3.22228	0	0.392	0.000106355
Nudc	6.38125e-09	-0.987748	0.211	0.658	0.000106573
Prdm5	6.40845e-09	0.763716	0.175	0.035	0.000107028
Mcm5	6.76006e-09	-1.18307	0	0.391	0.0001129
Bag1	6.80184e-09	-0.875893	0.228	0.665	0.000113598
Hspe1	7.34834e-09	-0.990062	0.456	0.779	0.000122725
Ninj1	7.76102e-09	-1.02094	0.035	0.446	0.000129617
Slco3a1	8.02049e-09	0.962046	0.368	0.133	0.00013395
Lcp1	8.15028e-09	-1.51395	0	0.388	0.000136118
Rbms1	8.34537e-09	1.02821	0.596	0.332	0.000139376
Plekhm3	9.16586e-09	0.542845	0.158	0.03	0.000153079
Smarca5	9.44717e-09	-0.962404	0.123	0.571	0.000157777
Hnrnpu	9.89908e-09	-0.982397	0.281	0.701	0.000165325
Atp5f1	9.95732e-09	-0.851264	0.509	0.816	0.000166297
Kazald1	1.11687e-08	0.813494	0.211	0.048	0.000186528
Tpm2	1.12484e-08	0.468094	0.175	0.035	0.00018786
Ppa1	1.14116e-08	-0.963318	0.035	0.438	0.000190585
Hn1	1.16347e-08	-1.00194	0.263	0.682	0.000194311
Mcm2	1.17143e-08	-1.13712	0.018	0.414	0.000195641
Mcm6	1.28028e-08	-1.29245	0.105	0.501	0.000213819
C1qbp	1.38153e-08	-1.07156	0.193	0.602	0.000230729
Abracl	1.42822e-08	-0.882208	0.158	0.61	0.000238528
Set	1.47936e-08	-1.16206	0.439	0.77	0.000247068
Glrx5	1.48237e-08	-1.45067	0.175	0.607	0.000247571
Ccdc3	1.51448e-08	0.593146	0.123	0.019	0.000252934
Ywhae	1.52238e-08	-0.86025	0.491	0.843	0.000254253
Mcm4	1.56571e-08	-1.02231	0.018	0.4	0.000261489
Itm2a	1.60051e-08	0.724042	0.509	0.207	0.000267301
G3bp1	1.6039e-08	-1.04505	0.281	0.69	0.000267867
Tipin	1.74998e-08	-1.11717	0.105	0.508	0.000292265
Smc2	1.79158e-08	-1.18964	0	0.375	0.000299212
Fkbp14	1.80328e-08	0.62915	0.193	0.043	0.000301166
Dram1	1.85433e-08	0.693029	0.228	0.059	0.000309692
Fam49b	1.91132e-08	-1.0341	0.088	0.496	0.00031921
2010107E04Rik	1.91762e-08	-0.914757	0.439	0.769	0.000320262
Serpinb1a	1.95711e-08	-1.71143	0.035	0.41	0.000326857
Adk	2.00213e-08	-0.946143	0.053	0.454	0.000334376
Nsun2	2.089e-08	-0.927178	0.07	0.478	0.000348885
Ucp2	2.15246e-08	-1.29554	0.035	0.426	0.000359482
Creg1	2.16693e-08	-0.973507	0.193	0.618	0.000361899
Tmem119	2.24519e-08	0.724647	0.263	0.073	0.000374969
Gm16118	2.27372e-08	0.491528	0.123	0.019	0.000379734
Eif3b	2.33335e-08	-0.827931	0.105	0.54	0.000389693
Nsa2	2.34376e-08	-0.796818	0.035	0.434	0.000391432
Gpr88	2.43137e-08	0.602065	0.14	0.025	0.000406063
Park7	2.44007e-08	-0.826718	0.561	0.804	0.000407517
Itgav	2.44135e-08	0.731342	0.246	0.067	0.00040773
Tuba1a	2.69754e-08	0.870783	0.789	0.546	0.000450517
Aplp2	2.71988e-08	1.07475	0.649	0.407	0.000454248
Igsf10	2.72749e-08	0.393884	0.123	0.019	0.000455518
Hmgb3	2.7374e-08	-1.47312	0.123	0.519	0.000457173
Mafb	2.73949e-08	1.11868	0.281	0.082	0.000457522
Rfc4	2.75009e-08	-1.15857	0.018	0.396	0.000459293
Srpx2	2.78068e-08	0.824868	0.228	0.058	0.000464402
Snrpb	2.96594e-08	-0.805205	0.526	0.819	0.000495342
Amotl2	3.02861e-08	0.727729	0.211	0.051	0.000505808
Prdx6	3.19901e-08	-0.95665	0.263	0.692	0.000534267
Pmp22	3.21836e-08	0.72247	0.474	0.173	0.000537499
Birc5	3.29944e-08	-1.58877	0.018	0.395	0.00055104
Rhoc	3.3092e-08	0.819864	0.439	0.165	0.00055267
Arhgef25	3.46604e-08	0.727845	0.228	0.06	0.000578864
Uqcrfs1	3.56107e-08	-0.890661	0.263	0.686	0.000594734
Hdgf	3.5772e-08	-1.05649	0.316	0.674	0.000597428
Ptpn6	3.60495e-08	-0.976807	0.018	0.391	0.000602063
Ptprm	3.69803e-08	0.42764	0.123	0.02	0.000617608
Myo10	3.70443e-08	0.56253	0.175	0.037	0.000618677
Mcm3	3.82953e-08	-1.01547	0.07	0.46	0.000639571
P3h4	3.85617e-08	0.748245	0.298	0.092	0.000644019
Runx1	3.94539e-08	1.09015	0.509	0.26	0.000658919
Selk	3.96433e-08	0.645783	0.93	0.88	0.000662083
Hoxc6	4.02413e-08	0.410832	0.123	0.02	0.00067207
Ssrp1	4.04723e-08	-0.952038	0.193	0.588	0.000675928
Nhp2l1	4.11435e-08	-0.861047	0.386	0.767	0.000687138
Fh1	4.13225e-08	-0.806332	0.018	0.39	0.000690128
Spint2	4.22904e-08	-1.00133	0.018	0.387	0.000706292
Adipoq	4.30905e-08	1.25232	0.263	0.071	0.000719655
Gm9493	4.34235e-08	-0.97557	0.421	0.81	0.000725216
Map4k4	4.44043e-08	0.883961	0.386	0.148	0.000741596
Fermt3	4.83232e-08	-0.86696	0.018	0.389	0.000807046
Adarb1	4.83301e-08	0.511628	0.175	0.037	0.00080716
Fads3	4.83315e-08	1.12235	0.351	0.135	0.000807184
Ramp1	4.86062e-08	-1.40294	0.053	0.428	0.000811772
Best1	5.10168e-08	0.352826	0.105	0.015	0.000852032
Sat2	5.34796e-08	0.40713	0.105	0.015	0.000893163
Pgls	5.4134e-08	-1.01886	0.246	0.663	0.000904092
Phldb2	5.48825e-08	0.403491	0.123	0.02	0.000916593
Dek	5.59935e-08	-1.07333	0.193	0.609	0.000935147
Eif3m	5.61478e-08	-0.905648	0.281	0.672	0.000937725
Emp1	5.61598e-08	0.75709	0.474	0.18	0.000937925
Dkc1	5.73684e-08	-0.822716	0.07	0.464	0.00095811
Sf3b6	5.74553e-08	-0.843274	0.263	0.681	0.000959562
Impdh2	5.76932e-08	-0.969275	0.246	0.652	0.000963535
Alox5ap	5.78061e-08	-1.64641	0	0.356	0.000965419
Bzw1	5.82329e-08	-0.877289	0.246	0.68	0.000972547
Ank3	5.83398e-08	0.453193	0.123	0.02	0.000974333
Tspan32	5.93033e-08	-0.884888	0.018	0.381	0.000990424
Ldha	5.93125e-08	-0.914572	0.509	0.847	0.000990577
Tanc1	5.94739e-08	0.692945	0.175	0.039	0.000993274
Syce2	6.12883e-08	-0.982554	0.035	0.414	0.00102358
Nupr1	6.25367e-08	0.889232	0.544	0.244	0.00104443
Hnrnpm	6.45218e-08	-0.896087	0.246	0.679	0.00107758
Plekhf1	6.69061e-08	0.720625	0.316	0.102	0.0011174
Gm15013	6.70168e-08	-0.951991	0.316	0.73	0.00111925
Rpl6	6.71211e-08	-0.831458	0.614	0.891	0.00112099
Spc24	6.88822e-08	-1.03486	0	0.353	0.0011504
Hnrnpab	7.00866e-08	-0.931083	0.246	0.639	0.00117052
Jam3	7.02099e-08	0.620326	0.211	0.052	0.00117258
Cd53	7.11058e-08	-1.49611	0	0.352	0.00118754
Csad	7.53986e-08	0.900818	0.281	0.09	0.00125923
Phex	7.57078e-08	0.643126	0.105	0.016	0.0012644
Fscn1	7.6103e-08	0.537728	0.333	0.104	0.001271
Tmem178	8.02585e-08	0.62611	0.158	0.033	0.0013404
Apbb1ip	8.07162e-08	-0.732856	0	0.35	0.00134804
Dnajc2	8.13236e-08	-0.783309	0.035	0.41	0.00135818
Cox8a	8.52971e-08	-0.683055	0.702	0.917	0.00142455
Pard3	8.59003e-08	0.491362	0.123	0.021	0.00143462
Rpl7a	8.70457e-08	-0.78292	0.456	0.814	0.00145375
Ube2s	8.72008e-08	-0.878867	0.456	0.824	0.00145634
Cdk1	9.08609e-08	-1.08853	0	0.348	0.00151747
Nrp1	9.27982e-08	0.842891	0.404	0.157	0.00154982
Ptprcap	9.32277e-08	-1.40644	0.018	0.373	0.001557
Adamts10	9.54491e-08	0.748473	0.246	0.072	0.0015941
Cdk6	9.98011e-08	-1.23746	0.035	0.403	0.00166678
Rrm2	1.03279e-07	-1.88589	0.035	0.387	0.00172487
Celf2	1.04078e-07	-1.01103	0.035	0.406	0.00173821
Lmo2	1.0455e-07	-1.20677	0.14	0.531	0.00174609
Gnl3	1.12119e-07	-0.874148	0.035	0.403	0.0018725
Hnrnpc	1.13614e-07	-0.883029	0.351	0.725	0.00189747
Ptpn18	1.15824e-07	-1.08336	0.035	0.4	0.00193438
Cd34	1.16945e-07	-2.03844	0.018	0.366	0.0019531
Uqcrh	1.17066e-07	-0.770618	0.614	0.882	0.00195511
Nhsl1	1.18425e-07	0.473188	0.105	0.016	0.00197781
Cenpw	1.18662e-07	-0.871994	0.018	0.371	0.00198177
Olfml1	1.22493e-07	0.645532	0.123	0.021	0.00204576
Snrpd1	1.22988e-07	-0.961076	0.246	0.632	0.00205403
Exoc3l4	1.24745e-07	0.607664	0.14	0.027	0.00208337
Dph3	1.25978e-07	-0.823829	0.07	0.455	0.00210396
Pmepa1	1.26194e-07	0.712477	0.333	0.113	0.00210757
Sumo2	1.26724e-07	-0.687471	0.632	0.867	0.00211641
Glrx3	1.30539e-07	-0.807685	0.228	0.665	0.00218013
Ndufa4	1.31064e-07	-0.836183	0.789	0.883	0.0021889
Vegfc	1.33824e-07	0.980224	0.228	0.062	0.00223499
Pard6g	1.38922e-07	0.716489	0.211	0.056	0.00232013
Hspd1	1.46069e-07	-1.14198	0.404	0.686	0.0024395
Stk24	1.47666e-07	-0.623552	0.035	0.406	0.00246618
Lig1	1.53363e-07	-0.908871	0	0.339	0.00256131
Atp5g1	1.56466e-07	-0.94897	0.509	0.785	0.00261314
Rab34	1.58096e-07	0.850454	0.281	0.09	0.00264036
Atrx	1.59197e-07	-0.688444	0.088	0.494	0.00265875
Actr3	1.62578e-07	-0.97139	0.351	0.714	0.00271521
Pkm	1.65058e-07	-1.26912	0.404	0.651	0.00275663
Trp53	1.7012e-07	-0.864417	0.158	0.57	0.00284118
Slc12a4	1.72647e-07	0.953382	0.316	0.118	0.00288338
Ifngr2	1.74057e-07	1.17835	0.474	0.244	0.00290692
Clic1	1.76733e-07	-0.958627	0.491	0.817	0.00295161
Trp53i13	1.91024e-07	0.85359	0.351	0.136	0.0031903
Il10rb	2.01939e-07	0.94597	0.509	0.283	0.00337259
H2afy	2.04888e-07	-1.94132	0.298	0.639	0.00342183
Pttg1ip	2.0659e-07	0.938772	0.561	0.329	0.00345026
Sdcbp	2.09818e-07	-0.838969	0.281	0.708	0.00350417
Hmgb1	2.14047e-07	-0.856083	0.772	0.916	0.00357479
Itga11	2.19203e-07	0.631408	0.158	0.034	0.0036609
Pfdn2	2.28457e-07	-0.679812	0.228	0.675	0.00381545
Podxl2	2.28795e-07	0.60195	0.14	0.028	0.00382111
Selplg	2.2887e-07	-1.23619	0	0.332	0.00382236
Ikzf1	2.2887e-07	-0.761772	0	0.332	0.00382236
Ctsg	2.2887e-07	-2.97233	0	0.332	0.00382236
St6galnac4	2.41708e-07	1.18714	0.368	0.16	0.00403676
Phgdh	2.44129e-07	-1.00545	0.07	0.434	0.0040772
Lamp2	2.45624e-07	0.830019	0.684	0.475	0.00410217
Fam107b	2.55202e-07	-0.984948	0.035	0.383	0.00426214
Asf1b	2.72762e-07	-0.887082	0	0.329	0.00455541
Cfl1	2.73245e-07	-0.668675	0.772	0.936	0.00456347
Nop56	2.81144e-07	-0.846693	0.175	0.577	0.00469538
Ewsr1	3.00523e-07	-0.853356	0.298	0.702	0.00501904
Hmgn2	3.11679e-07	-1.21648	0.333	0.668	0.00520534
Car2	3.12538e-07	-3.01802	0.193	0.537	0.00521969
Rfc2	3.1565e-07	-0.850562	0.158	0.55	0.00527167
Cetn2	3.16752e-07	-0.724275	0.07	0.443	0.00529008
Fam111a	3.17462e-07	-0.713784	0	0.326	0.00530193
Hmha1	3.2475e-07	-0.868075	0	0.326	0.00542365
Hspa4	3.26712e-07	-0.715537	0.053	0.418	0.00545642
Samsn1	3.29699e-07	-0.886376	0	0.326	0.0055063
Ndufb7	3.49651e-07	-0.68418	0.263	0.696	0.00583952
Lsm4	3.50054e-07	-0.855264	0.298	0.682	0.00584625
Arhgap31	3.51479e-07	1.15378	0.368	0.154	0.00587005
Uchl3	3.69171e-07	-0.727264	0.105	0.49	0.00616552
Nolc1	3.73338e-07	-0.751744	0.053	0.408	0.00623511
Atp5g2	3.83331e-07	-0.765295	0.439	0.762	0.00640201
Timm13	3.83553e-07	-0.656946	0.281	0.693	0.00640573
Tuba1c	3.86455e-07	1.33262	0.509	0.301	0.00645418
Itgb3	3.95259e-07	0.542477	0.14	0.029	0.00660122
Snta1	3.9709e-07	0.601776	0.158	0.035	0.0066318
Dnm3os	4.04765e-07	0.410635	0.14	0.028	0.00675998
Cdca8	4.06157e-07	-1.0769	0.018	0.345	0.00678322
Slc26a8	4.07425e-07	0.437626	0.105	0.017	0.00680441
Csrp1	4.27459e-07	-0.865235	0.053	0.412	0.007139
Dars	4.42231e-07	-0.74663	0.14	0.537	0.0073857
Xist	4.46997e-07	0.616503	0.912	0.886	0.00746529
Ebna1bp2	4.48206e-07	-0.740373	0.14	0.538	0.00748548
Napsa	4.62413e-07	-1.17832	0.018	0.345	0.00772277
Ggh	4.72058e-07	1.11354	0.509	0.299	0.00788384
Plekhh3	4.84326e-07	0.522168	0.14	0.029	0.00808873
Ndufa12	4.85025e-07	-0.808735	0.316	0.692	0.0081004
Gtf3a	5.00555e-07	-0.701185	0.018	0.348	0.00835977
Plscr2	5.04729e-07	0.488047	0.105	0.017	0.00842949
Cd1d1	5.05024e-07	1.14147	0.421	0.201	0.0084344
Son	5.11318e-07	0.887526	0.772	0.739	0.00853953
Gtpbp4	5.23823e-07	-0.756604	0.053	0.401	0.00874837
Naa50	5.23863e-07	-0.781501	0.14	0.524	0.00874904
Id2	5.24756e-07	1.1266	0.404	0.172	0.00876395
Gmnn	5.25119e-07	-1.03135	0.053	0.398	0.00877002
Ncl	5.3239e-07	-0.921774	0.526	0.784	0.00889145
Ltbp2	5.55408e-07	0.820433	0.211	0.057	0.00927587
Tspan13	5.67095e-07	-1.33986	0.123	0.494	0.00947106
Eed	5.85626e-07	-0.698945	0.035	0.376	0.00978054
Ndufa9	5.90084e-07	-0.635907	0.14	0.541	0.00985499
Lamp1	5.92055e-07	0.761957	0.825	0.796	0.00988791
Zfp618	5.92413e-07	0.451794	0.105	0.017	0.00989388
Eif3i	5.99947e-07	-0.80953	0.298	0.663	0.0100197
Pgf	6.0412e-07	0.864948	0.158	0.036	0.0100894
Irx5	6.07854e-07	0.555102	0.123	0.023	0.0101518
Il1r1	6.15822e-07	0.653862	0.193	0.05	0.0102848
Tceal1	6.19217e-07	0.512249	0.175	0.043	0.0103415
Rbfa	6.31872e-07	-0.613674	0.035	0.379	0.0105529
Cd48	6.38077e-07	-1.07143	0.018	0.339	0.0106565
Tmbim6	6.42898e-07	0.681329	0.895	0.88	0.010737
Capg	6.4811e-07	-1.08695	0.053	0.392	0.0108241
Cdc20	6.70512e-07	-0.976312	0	0.313	0.0111982
Plekhg2	6.71879e-07	0.626267	0.158	0.036	0.0112211
Aurkaip1	6.76476e-07	-0.719609	0.158	0.561	0.0112978
Prdx3	6.89757e-07	-0.88918	0.14	0.5	0.0115196
Rfc5	7.06995e-07	-0.741704	0.035	0.37	0.0118075
Immt	7.12636e-07	-0.744148	0.088	0.457	0.0119017
Ccnb2	7.14705e-07	-1.17396	0.018	0.342	0.0119363
Rtp4	7.28353e-07	0.953259	0.298	0.11	0.0121642
Utp18	7.28844e-07	-0.625625	0.018	0.342	0.0121724
Top2a	7.30813e-07	-1.21909	0.035	0.356	0.0122053
Psma3	7.5645e-07	-0.688843	0.491	0.816	0.0126335
Raph1	7.82037e-07	0.837119	0.193	0.052	0.0130608
Nkg7	7.88462e-07	-2.00874	0	0.31	0.0131681
Metap2	8.12863e-07	-0.979436	0.333	0.654	0.0135756
Minos1	8.17175e-07	-0.758283	0.544	0.807	0.0136476
Snrpd3	8.22301e-07	-0.770823	0.404	0.715	0.0137332
Frat2	8.26364e-07	-0.541275	0.018	0.343	0.0138011
Nudt4	8.29477e-07	1.05457	0.509	0.314	0.0138531
Gng11	8.29577e-07	0.806172	0.421	0.181	0.0138548
Lix1l	8.32166e-07	0.575729	0.228	0.067	0.013898
Cd37	8.4229e-07	-1.00578	0	0.309	0.0140671
Sephs2	8.71095e-07	-0.603033	0.07	0.429	0.0145482
Prr13	8.77447e-07	-0.907043	0.263	0.659	0.0146542
Cd81	8.81545e-07	0.480647	0.912	0.875	0.0147227
Mrps9	9.05967e-07	-0.603448	0.018	0.34	0.0151306
Bin2	9.39988e-07	-0.929114	0	0.307	0.0156987
Sf3b2	9.71229e-07	-0.747066	0.246	0.649	0.0162205
Rangap1	9.74924e-07	-0.669878	0	0.306	0.0162822
Kctd12	9.77527e-07	1.04005	0.351	0.15	0.0163257
Rgs18	1.01111e-06	-0.953803	0	0.305	0.0168866
Baz1a	1.02136e-06	-0.670734	0.035	0.369	0.0170578
Nans	1.0413e-06	-0.638159	0.07	0.431	0.0173908
Parp1	1.043e-06	-0.566604	0.018	0.339	0.0174192
Mrps18c	1.04568e-06	-0.678749	0.175	0.562	0.0174639
Vdac1	1.06622e-06	-0.658549	0.158	0.569	0.0178069
Polr1d	1.0824e-06	-0.686701	0.263	0.666	0.0180771
Errfi1	1.15565e-06	0.454081	0.404	0.154	0.0193005
H2-DMa	1.1596e-06	-0.952397	0.018	0.332	0.0193665
Cd52	1.16084e-06	-2.0683	0	0.303	0.0193872
Ndufv1	1.20618e-06	-0.694438	0.14	0.518	0.0201443
Api5	1.20801e-06	-0.622221	0.053	0.394	0.020175
Eif4a3	1.23059e-06	-0.638274	0.123	0.503	0.0205522
Txnl1	1.23865e-06	-0.759651	0.211	0.609	0.0206866
Ruvbl1	1.27923e-06	-0.713511	0.123	0.492	0.0213644
Tcp1	1.31499e-06	-0.759346	0.246	0.643	0.0219617
Atp5o	1.34938e-06	-0.788336	0.456	0.769	0.022536
Hells	1.35125e-06	-0.658492	0	0.3	0.0225673
Tspan6	1.39117e-06	0.718473	0.281	0.1	0.0232339
Hsbp1	1.41434e-06	0.691884	0.789	0.707	0.0236209
Gm10073	1.45718e-06	-0.716667	0.281	0.693	0.0243364
Dtymk	1.46379e-06	-0.836219	0.211	0.581	0.0244467
Arpc5	1.50256e-06	-0.811859	0.386	0.766	0.0250942
Umps	1.50454e-06	-0.655417	0.053	0.393	0.0251273
Siva1	1.50825e-06	-0.845265	0.175	0.524	0.0251893
Sepw1	1.56238e-06	0.648643	0.842	0.813	0.0260933
Il34	1.57995e-06	0.474624	0.211	0.058	0.0263867
Thap3	1.58298e-06	0.778854	0.298	0.113	0.0264373
Spi1	1.58331e-06	-1.04373	0.018	0.323	0.0264429
Ppid	1.60421e-06	-0.698847	0.14	0.528	0.0267919
Tomm7	1.73831e-06	-0.738261	0.316	0.745	0.0290315
Rad23b	1.76289e-06	-0.591897	0.14	0.517	0.029442
Atp5b	1.77549e-06	-0.710032	0.754	0.887	0.0296525
Cox7c	1.8154e-06	-0.599516	0.614	0.875	0.030319
Cyb5r3	1.81763e-06	-0.933214	0.053	0.379	0.0303562
Hcls1	1.82666e-06	-0.771283	0	0.294	0.030507
Naa15	1.82666e-06	-0.611209	0	0.294	0.030507
2810417H13Rik	1.88285e-06	-1.65033	0.07	0.375	0.0314455
Sfxn1	1.89821e-06	-0.6115	0.053	0.393	0.031702
Chpf	1.89897e-06	0.586122	0.246	0.078	0.0317147
Slc25a3	1.91338e-06	-0.694208	0.474	0.781	0.0319554
Capza2	1.9318e-06	-0.710213	0.333	0.716	0.032263
Rnmt	1.95853e-06	-0.571016	0.018	0.325	0.0327093
Rpia	1.97865e-06	-0.741355	0.088	0.433	0.0330454
Epas1	1.99805e-06	0.543627	0.246	0.075	0.0333694
Ezh2	2.02294e-06	-0.748368	0.07	0.411	0.0337851
Idh3a	2.05804e-06	-0.614986	0.105	0.478	0.0343713
Ryk	2.08379e-06	0.678159	0.246	0.082	0.0348013
Tmem140	2.09072e-06	0.566395	0.211	0.061	0.0349171
Ptpn7	2.10636e-06	-0.602126	0	0.292	0.0351783
Mthfd1	2.12138e-06	-0.657459	0	0.291	0.0354291
Ndufb5	2.1662e-06	-0.653262	0.333	0.725	0.0361777
Nop9	2.1825e-06	-0.57149	0	0.291	0.0364499
Zfp36l1	2.23371e-06	0.683304	0.596	0.335	0.0373051
Tyrobp	2.30988e-06	-2.29861	0	0.29	0.0385774
Pitpna	2.37039e-06	-0.617716	0.158	0.547	0.0395878
Pa2g4	2.39388e-06	-0.859964	0.228	0.577	0.0399802
Nr2f6	2.5133e-06	0.755727	0.246	0.083	0.0419746
Cdk2ap2	2.57536e-06	-0.844312	0.246	0.628	0.0430111
Tyms	2.58598e-06	-0.979335	0.07	0.39	0.0431884
B4galnt1	2.62329e-06	-0.733165	0	0.287	0.0438116
Smc4	2.6473e-06	-0.933328	0.105	0.447	0.0442126
Gars	2.6541e-06	-0.575112	0.035	0.353	0.0443262
Tpi1	2.65634e-06	-0.735328	0.228	0.604	0.0443635
Cpsf3l	2.69832e-06	-0.59047	0	0.287	0.0450646
Npm3	2.70921e-06	-0.758765	0.228	0.591	0.0452465
Hoxb2	2.73881e-06	0.490909	0.175	0.046	0.0457409
Pabpc4	2.78833e-06	-0.64216	0.018	0.314	0.0465679
Bckdk	2.79702e-06	-0.563932	0.035	0.352	0.046713
Lgals9	2.79756e-06	-0.633314	0.123	0.493	0.046722
Dnaja2	2.79791e-06	-0.655329	0.175	0.557	0.0467279
Ccna2	2.87478e-06	-0.829188	0	0.286	0.0480117
Prim1	2.88199e-06	-0.676211	0.018	0.317	0.0481321
Nptn	2.95038e-06	0.893086	0.596	0.434	0.0492743
Tex30	2.9663e-06	-0.546792	0.053	0.375	0.0495402
Sap30	2.97424e-06	-0.68474	0.07	0.403	0.0496728
Clec12a	2.99856e-06	-1.37016	0	0.285	0.0500789
Isg15	3.00017e-06	1.13508	0.298	0.12	0.0501058
Sell	3.06236e-06	-1.01898	0	0.284	0.0511445
Samhd1	3.16508e-06	0.97824	0.526	0.322	0.05286
Tagln2	3.2503e-06	-0.73237	0.421	0.755	0.0542832
Vti1b	3.2622e-06	-0.571938	0.053	0.379	0.0544819
Vasn	3.26701e-06	0.761515	0.246	0.082	0.0545624
Cmtm7	3.30093e-06	-1.31122	0.316	0.58	0.0551288
Nrm	3.30771e-06	-0.582985	0	0.283	0.0552421
Chd1	3.38146e-06	-0.616747	0.07	0.405	0.0564738
Fabp5	3.39829e-06	-0.660972	0.018	0.314	0.0567548
Ezr	3.40364e-06	-0.71502	0.035	0.343	0.0568442
Polr2e	3.4322e-06	-0.532408	0.14	0.52	0.0573212
Tcf7l2	3.45426e-06	0.845541	0.281	0.105	0.0576895
Abca8a	3.48623e-06	0.63863	0.193	0.053	0.0582235
Cdk2	3.53947e-06	-0.552537	0.018	0.314	0.0591127
Dnmt1	3.586e-06	-0.562152	0.018	0.313	0.0598898
Psma7	3.5952e-06	-0.662154	0.596	0.804	0.0600434
Lyz2	3.60996e-06	-4.1145	0.018	0.304	0.06029
Psmb1	3.62564e-06	-0.594802	0.544	0.835	0.0605518
Rbm38	3.65369e-06	-0.571323	0.053	0.376	0.0610203
Glud1	3.66928e-06	-0.681465	0.088	0.426	0.0612807
Larp7	3.71874e-06	-0.544101	0.035	0.348	0.0621067
Smad7	3.77716e-06	0.930712	0.368	0.169	0.0630823
Ptges3	3.80599e-06	-0.749768	0.193	0.556	0.0635639
Exosc5	3.81908e-06	-0.522642	0.088	0.428	0.0637825
Psma1	3.88803e-06	-0.714905	0.368	0.698	0.064934
H2afx	3.89428e-06	-0.738835	0.175	0.539	0.0650384
Tnfaip8	3.94161e-06	-0.733326	0.018	0.312	0.0658289
Cdca3	3.98497e-06	-0.691299	0.018	0.314	0.066553
Gatm	4.00663e-06	-0.919616	0.035	0.337	0.0669148
Msh2	4.01965e-06	-0.566734	0.018	0.311	0.0671322
Ipo5	4.06976e-06	-0.507334	0.018	0.312	0.067969
Cdca7	4.07735e-06	-0.672763	0.053	0.366	0.0680958
Ncaph2	4.14194e-06	-0.611869	0.053	0.37	0.0691746
Stip1	4.20156e-06	-0.570121	0.123	0.484	0.0701702
Efs	4.26625e-06	0.66579	0.14	0.033	0.0712507
Flnb	4.40987e-06	0.721093	0.193	0.057	0.0736492
Lyl1	4.43491e-06	-0.594433	0.018	0.307	0.0740675
Hn1l	4.47609e-06	-0.517801	0.018	0.31	0.0747551
Serpina12	4.48442e-06	0.315867	0.158	0.038	0.0748944
Gm16286	4.48582e-06	-0.593634	0.175	0.565	0.0749177
Bola2	4.51325e-06	-0.667035	0.175	0.541	0.0753758
Pbdc1	4.65975e-06	-0.584784	0.158	0.536	0.0778225
Uchl5	4.80857e-06	-0.679477	0.14	0.498	0.0803079
Pomp	4.82432e-06	-0.625134	0.421	0.777	0.0805709
Cenpa	4.96387e-06	-1.06756	0.053	0.358	0.0829017
Asf1a	4.97391e-06	-0.661608	0.14	0.503	0.0830693
Serbp1	5.00133e-06	-0.730858	0.632	0.804	0.0835273
Gins4	5.00915e-06	-0.470545	0.018	0.309	0.0836579
Sorbs2	5.01738e-06	0.356319	0.123	0.026	0.0837952
Sae1	5.10501e-06	-0.609314	0.158	0.53	0.0852588
Clip2	5.10695e-06	0.570153	0.158	0.041	0.0852912
Tmem53	5.14352e-06	0.604133	0.175	0.048	0.0859019
Dclk1	5.26157e-06	0.471068	0.14	0.033	0.0878735
H2afj	5.29779e-06	-0.763158	0.386	0.689	0.0884783
Tk1	5.39322e-06	-0.910217	0.018	0.303	0.0900722
Ppig	5.40558e-06	-0.555937	0.158	0.526	0.0902786
Sec61b	5.45631e-06	-0.708463	0.596	0.808	0.0911258
Rmnd1	5.4768e-06	1.42776	0.333	0.155	0.091468
Emc6	5.49601e-06	-0.601221	0.193	0.578	0.0917888
Mad2l1	5.51921e-06	-0.599105	0.018	0.302	0.0921763
Bola3	5.65071e-06	-0.775884	0.158	0.5	0.0943725
Ddx27	5.72039e-06	-0.544148	0.018	0.305	0.0955362
Ddx5	5.79986e-06	-0.570512	0.912	0.959	0.0968634
Pvrl3	5.80904e-06	0.522035	0.158	0.04	0.0970168
Gm7676	5.87507e-06	0.673953	0.263	0.095	0.0981195
Rrs1	5.97735e-06	-0.512403	0.07	0.399	0.0998277
Gltscr2	5.99446e-06	-0.736034	0.386	0.747	0.100114
Rbm17	6.00964e-06	-0.38401	0.14	0.511	0.100367
Ftsj3	6.1081e-06	-0.513088	0.018	0.304	0.102011
Phlda3	6.26116e-06	0.938753	0.351	0.15	0.104568
Alyref	6.31077e-06	-0.514607	0.193	0.59	0.105396
Hspa14	6.31085e-06	-0.586744	0.088	0.423	0.105397
Gar1	6.42013e-06	-0.608689	0.158	0.518	0.107223
Snx22	6.46195e-06	0.712461	0.211	0.068	0.107921
Sec61g	6.52429e-06	-0.523617	0.614	0.889	0.108962
Usp15	6.6209e-06	-0.539893	0.018	0.303	0.110576
Osgep	6.64178e-06	-0.561775	0.088	0.424	0.110924
Ak2	6.80288e-06	-0.586617	0.193	0.556	0.113615
Rpf2	6.83659e-06	-0.486126	0.035	0.335	0.114178
Adss	6.84233e-06	-0.581161	0.105	0.446	0.114274
Ppih	7.09842e-06	-0.535936	0.053	0.362	0.118551
Cdt1	7.16673e-06	-0.63222	0	0.268	0.119692
2700081O15Rik	7.1701e-06	0.443029	0.123	0.027	0.119748
Tacc3	7.2973e-06	-0.633688	0.018	0.3	0.121872
Fam20a	7.34721e-06	0.621222	0.158	0.041	0.122706
Rnaseh2c	7.36819e-06	-0.649947	0.105	0.452	0.123056
Eef1e1	7.40504e-06	-0.664929	0.105	0.435	0.123672
Nol7	7.53974e-06	-0.611171	0.211	0.584	0.125921
Lsp1	7.56577e-06	-1.44011	0.018	0.292	0.126356
Stxbp2	7.63897e-06	-0.547644	0.018	0.297	0.127578
Zfp622	7.77525e-06	-0.663888	0.088	0.41	0.129854
Yap1	7.94854e-06	0.422303	0.14	0.033	0.132749
Dapp1	7.99022e-06	-0.703276	0	0.266	0.133445
Bzw2	8.03042e-06	-0.617086	0.07	0.381	0.134116
Snhg18	8.04129e-06	0.735896	0.246	0.086	0.134298
Eif1a	8.10792e-06	-0.697175	0.088	0.406	0.13541
Rbm42	8.2137e-06	-0.54871	0.088	0.418	0.137177
Cpq	8.36025e-06	0.752026	0.509	0.304	0.139625
Xrcc6	8.41427e-06	-0.705183	0.035	0.328	0.140527
Wnt4	8.42655e-06	0.530355	0.123	0.027	0.140732
Rpf1	8.59661e-06	-0.56897	0.07	0.385	0.143572
Csmd1	8.68065e-06	0.436848	0.123	0.027	0.144975
Rnaset2a	8.76927e-06	0.937027	0.491	0.306	0.146456
Cdc37	8.86648e-06	-0.512033	0.281	0.661	0.148079
Uhrf1	8.90464e-06	-0.601863	0	0.264	0.148716
Map4k3	8.96373e-06	0.44932	0.123	0.027	0.149703
Atp1a1	8.99119e-06	1.21349	0.614	0.528	0.150162
Gclm	9.14174e-06	-0.944013	0.123	0.425	0.152676
Uqcrc2	9.22821e-06	-0.616273	0.211	0.59	0.15412
Cnpy2	9.2558e-06	0.786056	0.632	0.541	0.154581
Pold3	9.39892e-06	-0.501753	0	0.262	0.156971
Snrnp25	9.41003e-06	-0.549084	0.035	0.324	0.157157
Use1	9.50951e-06	-0.374292	0.158	0.547	0.158818
Eif3l	9.6407e-06	-0.647622	0.211	0.588	0.161009
Tmem45a	9.7e-06	0.503622	0.193	0.058	0.162
Megf8	9.7222e-06	0.397359	0.105	0.021	0.16237
Plxnd1	9.75945e-06	0.644575	0.175	0.05	0.162993
Ctdspl	9.7978e-06	0.597855	0.175	0.051	0.163633
Mpst	9.8097e-06	-0.58465	0.018	0.294	0.163832
Gdf15	9.86978e-06	0.750033	0.105	0.021	0.164835
Gsn	9.91326e-06	-4.43495	0.018	0.289	0.165561
Usp1	9.92289e-06	-0.495686	0.07	0.388	0.165722
Nfe2	1.0122e-05	-0.483635	0	0.261	0.169047
Cct5	1.01505e-05	-0.715399	0.509	0.746	0.169524
Mis18a	1.03787e-05	-0.487876	0.018	0.294	0.173335
Prmt7	1.0398e-05	-0.495155	0	0.26	0.173656
Arvcf	1.04864e-05	0.42532	0.14	0.035	0.175133
Dhfr	1.06097e-05	-0.576938	0	0.26	0.177193
Pbk	1.07574e-05	-0.760231	0.018	0.286	0.179659
Spcs3	1.08416e-05	-0.565637	0.105	0.439	0.181065
Psme3	1.08545e-05	-0.568127	0.088	0.413	0.18128
Elane	1.10457e-05	-4.17004	0	0.259	0.184475
Slc38a6	1.12684e-05	0.452528	0.105	0.021	0.188194
Ddx39	1.13991e-05	-0.831333	0.246	0.56	0.190376
Lamb1	1.15371e-05	0.548628	0.175	0.049	0.192681
Oser1	1.16368e-05	-0.546264	0.175	0.536	0.194346
Sh3pxd2b	1.16565e-05	0.475857	0.14	0.035	0.194676
Chchd10	1.16691e-05	-1.32209	0.035	0.318	0.194886
Uqcr11	1.17123e-05	-0.652083	0.509	0.8	0.195608
Exosc7	1.17208e-05	-0.633289	0.123	0.463	0.195749
P2rx4	1.17872e-05	0.950333	0.368	0.185	0.196857
Rab13	1.1824e-05	0.481866	0.158	0.042	0.197473
Rbm25	1.20745e-05	-0.655505	0.246	0.621	0.201656
H2afy2	1.21604e-05	0.519202	0.158	0.043	0.20309
Ethe1	1.22662e-05	-0.592282	0.088	0.407	0.204858
Syngr2	1.23214e-05	-0.633003	0.105	0.425	0.205779
Lsm3	1.23334e-05	-0.72036	0.246	0.587	0.20598
Clns1a	1.23478e-05	-0.504451	0.105	0.436	0.206221
Fcho1	1.23771e-05	-0.523093	0	0.257	0.20671
Chchd4	1.24184e-05	-0.512365	0.018	0.289	0.2074
Gins2	1.28385e-05	-0.536781	0.018	0.288	0.214416
Nfatc4	1.28505e-05	0.506028	0.105	0.021	0.214616
Ccnb1	1.31409e-05	-0.919213	0.018	0.285	0.219467
Ubac1	1.33882e-05	-0.901358	0.018	0.284	0.223596
Dbndd2	1.35417e-05	0.28274	0.123	0.027	0.226161
Vars	1.35728e-05	-0.607598	0.053	0.34	0.22668
Brd7	1.37299e-05	-0.479137	0.07	0.383	0.229304
Cycs	1.38134e-05	-0.693033	0.439	0.741	0.230698
Ola1	1.39115e-05	-0.46879	0.07	0.38	0.232336
Lrwd1	1.39551e-05	-0.500688	0	0.255	0.233065
Slc16a1	1.39551e-05	-0.535671	0	0.255	0.233065
Lama4	1.39956e-05	0.549072	0.158	0.043	0.23374
Asnsd1	1.40184e-05	-0.455651	0.035	0.322	0.234122
Glipr1	1.40824e-05	-1.05416	0.035	0.312	0.235191
Bak1	1.4108e-05	-0.445914	0.035	0.319	0.235619
Rnf215	1.41162e-05	0.690337	0.228	0.08	0.235755
Cd69	1.4142e-05	-1.31805	0	0.254	0.236186
Hfe	1.43041e-05	0.578134	0.228	0.08	0.238893
Ifitm2	1.43256e-05	0.422478	0.965	0.914	0.239251
Eif3e	1.45174e-05	-0.607848	0.491	0.793	0.242455
Irs1	1.47886e-05	0.434442	0.105	0.021	0.246984
Nop10	1.48582e-05	-0.708777	0.632	0.831	0.248147
Parp2	1.53329e-05	-0.495336	0.035	0.317	0.256075
Anapc5	1.53525e-05	-0.623296	0.333	0.655	0.256403
Nrros	1.54767e-05	-0.747152	0.035	0.312	0.258477
Coq7	1.57607e-05	-0.514931	0.035	0.318	0.26322
Fubp1	1.62233e-05	-0.575496	0.158	0.51	0.270946
Apitd1	1.62556e-05	-0.498816	0	0.251	0.271485
Slc50a1	1.62786e-05	0.922444	0.509	0.348	0.271869
Pex7	1.65291e-05	-0.497537	0.035	0.314	0.276053
Tanc2	1.66131e-05	0.457326	0.105	0.022	0.277456
Med30	1.66481e-05	-0.423256	0.053	0.348	0.278039
Pkig	1.68134e-05	-0.761764	0.211	0.564	0.2808
Ppp1r7	1.69139e-05	-0.475457	0.035	0.315	0.28248
Nudt5	1.69681e-05	-0.516351	0.088	0.41	0.283385
Cnn3	1.70818e-05	0.809838	0.596	0.413	0.285284
Itgb5	1.71329e-05	0.602927	0.333	0.14	0.286137
Tspan7	1.72086e-05	0.432904	0.158	0.042	0.2874
Racgap1	1.72519e-05	-0.516669	0	0.25	0.288123
Clta	1.72701e-05	-0.549697	0.368	0.73	0.288427
Nubp1	1.72956e-05	-0.52483	0.053	0.341	0.288854
Akr1c12	1.73204e-05	0.545131	0.123	0.028	0.289268
Yrdc	1.76914e-05	-0.51281	0.088	0.405	0.295464
Plk4	1.77133e-05	-0.447125	0	0.25	0.29583
Tmem238	1.77133e-05	-0.550309	0	0.25	0.29583
Psmd14	1.79787e-05	-0.591023	0.175	0.52	0.300263
Polr2h	1.81298e-05	-0.535983	0.07	0.37	0.302786
Iqgap2	1.83069e-05	-0.524659	0	0.249	0.305743
Ankrd13a	1.8325e-05	-0.482055	0.07	0.377	0.306046
Ptpre	1.84279e-05	-0.718297	0	0.249	0.307764
Cenpk	1.84279e-05	-0.635222	0	0.249	0.307764
Mcts1	1.85686e-05	-0.427298	0.088	0.409	0.310114
Tbc1d15	1.89538e-05	-0.368388	0.053	0.347	0.316547
Tmem14c	1.91892e-05	-1.28457	0.263	0.585	0.320479
Nradd	1.92061e-05	0.692269	0.175	0.053	0.32076
Tmem47	1.92118e-05	0.651561	0.123	0.029	0.320856
Sin3b	1.92763e-05	-0.424356	0.14	0.498	0.321934
Tpd52	1.92967e-05	-0.775615	0	0.248	0.322274
Pde1a	1.96133e-05	0.295959	0.105	0.022	0.327562
Adssl1	1.96432e-05	-0.7953	0.018	0.276	0.328062
Smchd1	1.96701e-05	-0.54372	0.053	0.342	0.32851
Psmb3	1.97379e-05	-0.605493	0.491	0.789	0.329642
Pcbp2	1.98681e-05	-0.567636	0.439	0.8	0.331817
Dhrs7	2.01157e-05	0.938284	0.474	0.287	0.335952
Eri1	2.01435e-05	-0.486618	0.035	0.311	0.336416
Srp72	2.03815e-05	-0.514409	0.07	0.372	0.340391
Ppil1	2.047e-05	-0.588257	0.088	0.394	0.34187
Slc39a13	2.05335e-05	0.657139	0.211	0.072	0.342931
Arhgef10l	2.06006e-05	0.433866	0.105	0.022	0.34405
Ctsf	2.06455e-05	0.600011	0.316	0.135	0.3448
Abce1	2.07091e-05	-0.447767	0.053	0.344	0.345863
Eif5b	2.07158e-05	-0.585285	0.123	0.451	0.345975
Ctps	2.07423e-05	-0.431321	0	0.247	0.346416
Ms4a3	2.07423e-05	-1.64856	0	0.247	0.346416
Ppp1ca	2.10178e-05	-0.55888	0.649	0.841	0.351019
Smc1a	2.13118e-05	-0.556869	0.158	0.507	0.355929
Fignl1	2.14333e-05	-0.476103	0	0.246	0.357958
BC035044	2.14667e-05	-0.973763	0.018	0.273	0.358515
Kpnb1	2.15124e-05	-0.448383	0.035	0.312	0.359279
Brix1	2.16631e-05	-0.549134	0.175	0.527	0.361796
Calm1	2.18303e-05	-0.674907	0.754	0.924	0.364588
Lox	2.19559e-05	0.561526	0.228	0.077	0.366686
Sbf2	2.20204e-05	0.378685	0.14	0.036	0.367763
Hint1	2.26988e-05	-0.513815	0.702	0.864	0.379093
Rad51	2.27336e-05	-0.472665	0	0.245	0.379674
Bmp1	2.28879e-05	0.960938	0.316	0.14	0.382251
Cuedc1	2.30287e-05	0.56838	0.193	0.061	0.384603
Cox5b	2.34442e-05	-0.606493	0.596	0.792	0.391542
Gemin2	2.37972e-05	-0.448484	0	0.244	0.397437
Adgrg1	2.42676e-05	-0.747208	0	0.243	0.405293
Mrpl23	2.44347e-05	-0.585215	0.263	0.635	0.408084
Msn	2.47222e-05	-0.481006	0.193	0.547	0.412885
Lockd	2.48532e-05	-0.738564	0.035	0.299	0.415073
Pdgfra	2.50025e-05	0.641487	0.246	0.088	0.417567
Ung	2.50715e-05	-0.563982	0	0.243	0.418719
Sult1a1	2.53233e-05	0.730012	0.158	0.045	0.422924
Khk	2.5438e-05	-0.546533	0.035	0.305	0.424841
Gt(ROSA)26Sor	2.56107e-05	-0.570752	0.035	0.303	0.427725
Ly6c2	2.5733e-05	-1.89853	0	0.242	0.429767
Kif22	2.5901e-05	-0.593631	0	0.242	0.432573
Pfdn6	2.60667e-05	-0.463409	0.175	0.523	0.43534
Phb2	2.60713e-05	-0.639886	0.298	0.632	0.435417
Ormdl2	2.60817e-05	-0.420967	0.088	0.397	0.43559
Eftud2	2.63016e-05	-0.428373	0.035	0.308	0.439264
Rps12-ps3	2.63053e-05	-0.641514	0.281	0.639	0.439324
Mob2	2.64023e-05	-0.522957	0.035	0.305	0.440944
Me2	2.64714e-05	-0.459038	0.07	0.365	0.442098
Psmd5	2.68366e-05	-0.458976	0.07	0.367	0.448198
2700060E02Rik	2.77493e-05	-0.544711	0.368	0.739	0.463441
Pde4b	2.78282e-05	-1.04187	0.018	0.268	0.464759
U2af1	2.78418e-05	-0.632233	0.421	0.705	0.464986
Mrps30	2.78751e-05	-0.488486	0.07	0.367	0.465542
Atp5c1	2.79988e-05	-0.566516	0.632	0.822	0.467608
Atxn7l3b	2.80614e-05	0.860339	0.632	0.557	0.468653
Snrnp40	2.81162e-05	-0.585445	0.175	0.522	0.469569
Gna11	2.83008e-05	0.785432	0.316	0.147	0.472652
Thrap3	2.87176e-05	-0.495192	0.158	0.512	0.479613
Klhl6	2.88134e-05	-0.816534	0.018	0.268	0.481212
Vapa	2.88313e-05	-0.533002	0.368	0.737	0.481512
Chaf1b	2.92444e-05	-0.486045	0.018	0.273	0.48841
Cacybp	2.93627e-05	-0.594475	0.298	0.64	0.490386
Swi5	2.99402e-05	-0.507448	0.474	0.79	0.500031
Txn2	2.99521e-05	-0.531536	0.228	0.597	0.500229
St3gal4	3.04042e-05	-0.413841	0.018	0.273	0.50778
Rpl23a	3.06566e-05	-0.719036	0.298	0.624	0.511996
Cct3	3.08121e-05	-0.606814	0.263	0.602	0.514593
Ppat	3.10957e-05	-0.389579	0.018	0.272	0.51933
Tm6sf1	3.12193e-05	-0.636308	0.018	0.272	0.521393
Mrpl30	3.17844e-05	-0.536619	0.211	0.562	0.530831
Tomm40	3.22838e-05	-0.47196	0.088	0.394	0.539172
Thumpd3	3.30063e-05	-0.423137	0.018	0.271	0.551238
Ddx17	3.30325e-05	0.961241	0.421	0.26	0.551677
Dnaja1	3.32095e-05	-0.697215	0.561	0.881	0.554631
Hars	3.36623e-05	-0.632306	0.07	0.352	0.562195
Myb	3.36857e-05	-0.744721	0.07	0.346	0.562585
Eny2	3.39041e-05	-0.547739	0.298	0.635	0.566232
Nono	3.4047e-05	-0.629661	0.263	0.623	0.568619
Rnaseh2a	3.40978e-05	-0.414571	0.053	0.332	0.569467
Plaur	3.4215e-05	-0.932308	0	0.236	0.571425
E2f1	3.4215e-05	-0.47096	0	0.236	0.571425
Cyb5r4	3.518e-05	-0.410291	0.088	0.396	0.587541
Dlg5	3.55576e-05	0.321225	0.105	0.023	0.593848
Mrpl33	3.57244e-05	-0.627057	0.421	0.745	0.596633
Cox7a2	3.62884e-05	-0.532947	0.614	0.838	0.606052
Cox7b	3.63112e-05	-0.54904	0.368	0.69	0.606433
Cenph	3.64888e-05	-0.483505	0	0.235	0.6094
Mycbp	3.66183e-05	-0.4442	0.018	0.267	0.611563
Tsc22d3	3.68204e-05	0.894715	0.561	0.389	0.614937
Nsmce1	3.75721e-05	-0.557986	0.14	0.459	0.627491
Magoh	3.79982e-05	-0.608157	0.281	0.62	0.634607
Rhbdf1	3.83045e-05	0.573473	0.158	0.045	0.639724
Cpe	3.83981e-05	0.491968	0.193	0.06	0.641286
Pdlim1	3.86256e-05	-0.592379	0.053	0.323	0.645085
Rtfdc1	3.86526e-05	-0.441016	0.07	0.36	0.645537
Cebpa	3.9453e-05	0.783077	0.263	0.109	0.658905
Coro1c	3.97475e-05	-0.495061	0.035	0.294	0.663823
Med28	3.98917e-05	-0.606234	0.298	0.672	0.666231
Knstrn	3.99182e-05	-0.474499	0	0.233	0.666673
Mgmt	3.99806e-05	0.740997	0.246	0.099	0.667716
Eif2s3x	4.01798e-05	-0.423159	0.07	0.357	0.671043
Ube2t	4.04327e-05	-0.446337	0	0.233	0.675267
Cebpb	4.0501e-05	0.671263	0.825	0.668	0.676408
Nucks1	4.10935e-05	-0.374805	0.175	0.542	0.686302
Lsm8	4.15049e-05	-0.46272	0.14	0.476	0.693173
Hes1	4.15529e-05	0.692597	0.439	0.207	0.693974
Srsf7	4.19207e-05	-0.637802	0.456	0.745	0.700118
Mcm7	4.19927e-05	-0.853641	0.193	0.479	0.701321
Cmas	4.24345e-05	-0.508803	0.14	0.468	0.708699
Pla2g12a	4.26522e-05	-0.742532	0.053	0.315	0.712335
Nsmce4a	4.27464e-05	-0.611686	0.228	0.575	0.713907
Alkbh1	4.29335e-05	-0.419522	0.035	0.297	0.717033
Plod2	4.33064e-05	0.636142	0.246	0.093	0.72326
Ak6	4.33373e-05	-0.47741	0.053	0.324	0.723776
Rangrf	4.35346e-05	-0.490766	0.018	0.264	0.727072
Aurka	4.36571e-05	-0.576004	0	0.231	0.729117
Ndufb10	4.43286e-05	-0.630796	0.386	0.699	0.740332
Hmgn5	4.50438e-05	-0.480767	0.088	0.384	0.752277
S100a11	4.5362e-05	0.412832	0.842	0.677	0.75759
Cotl1	4.55334e-05	-0.83166	0.088	0.365	0.760453
Ube2c	4.55345e-05	-1.09257	0.018	0.258	0.760472
Tmem248	4.58592e-05	-0.43632	0.053	0.323	0.765895
Ptprc	4.59428e-05	-0.739135	0	0.23	0.767291
Brms1	4.60779e-05	-0.39957	0.018	0.263	0.769547
Thyn1	4.63752e-05	-0.405789	0.053	0.326	0.774513
Rtn4rl1	4.63838e-05	0.441859	0.105	0.024	0.774655
Hist1h4i	4.6532e-05	-0.480592	0	0.23	0.777131
Polr2f	4.71749e-05	-0.463337	0.193	0.545	0.787868
Carnmt1	4.74429e-05	-0.487133	0.088	0.384	0.792343
Ginm1	4.77684e-05	1.02227	0.491	0.349	0.79778
Mthfd2	4.80388e-05	-0.462344	0.035	0.292	0.802296
Tomm70a	4.84213e-05	-0.41408	0.053	0.325	0.808684
Dera	4.84625e-05	-0.420727	0.07	0.356	0.809373
Sh3bp4	4.86922e-05	0.396136	0.105	0.024	0.813208
Ddb1	4.88061e-05	-0.390984	0.105	0.415	0.815111
Trim27	4.91737e-05	-0.449456	0.105	0.411	0.821249
Trf	4.9263e-05	0.777831	0.439	0.257	0.822741
Ass1	4.92748e-05	-0.674437	0	0.228	0.822938
Eif3g	4.94188e-05	-0.565589	0.333	0.655	0.825343
mt-Nd4l	4.95055e-05	0.961746	0.526	0.407	0.826792
Ptms	4.95476e-05	0.630588	0.456	0.24	0.827495
Prps1	4.97657e-05	-0.372536	0.088	0.383	0.831137
Stom	4.97904e-05	-0.464142	0.018	0.261	0.831549
Caprin1	4.99119e-05	-0.457493	0.123	0.44	0.833579
Rsl24d1	5.03422e-05	-0.423348	0.123	0.441	0.840764
4930579G24Rik	5.05432e-05	-0.39283	0	0.228	0.844122
Sgcb	5.07088e-05	0.623073	0.246	0.096	0.846887
Mrpl34	5.09819e-05	-0.485349	0.123	0.445	0.851449
Cops4	5.11056e-05	-0.468279	0.175	0.521	0.853515
Nup50	5.11453e-05	-0.458178	0.035	0.29	0.854177
Ubald2	5.14914e-05	-0.421522	0.193	0.551	0.859958
Cdc6	5.2173e-05	-0.564459	0	0.227	0.871341
Cenpm	5.32401e-05	-0.442935	0.018	0.261	0.889163
Orc6	5.34071e-05	-0.55779	0.088	0.371	0.891951
Ehd4	5.34977e-05	-0.549349	0.018	0.258	0.893466
Kcnn4	5.39881e-05	-0.563208	0.018	0.26	0.901655
Trap1	5.39947e-05	-0.432642	0.088	0.387	0.901766
Bmp4	5.41231e-05	0.470023	0.228	0.078	0.903909
Cpsf2	5.45968e-05	-0.47721	0.053	0.319	0.911821
Cmtm3	5.476e-05	0.816745	0.351	0.176	0.914546
Frg1	5.49255e-05	-0.407764	0.158	0.492	0.91731
2310036O22Rik	5.5092e-05	-0.521685	0.246	0.599	0.920091
Gmps	5.53177e-05	-0.425387	0.105	0.412	0.923861
Rpa2	5.56941e-05	-0.650792	0.105	0.392	0.930148
Aurkb	5.58607e-05	-0.540005	0.018	0.256	0.932929
Casc5	5.59387e-05	-0.442902	0	0.226	0.934233
Atp5g3	5.59697e-05	-0.51601	0.298	0.62	0.934749
Atf1	5.66209e-05	-0.340057	0.053	0.324	0.945625
Dtl	5.67951e-05	-0.519791	0.018	0.256	0.948536
Nup93	5.70664e-05	-0.38233	0.035	0.292	0.953066
Vav1	5.77358e-05	-0.556967	0	0.225	0.964245
Dnph1	5.77358e-05	-0.372308	0	0.225	0.964245
Snhg6	5.88217e-05	-0.397889	0.035	0.29	0.982382
Dcun1d1	5.88394e-05	-0.535134	0.07	0.343	0.982676
Bcl11a	5.91189e-05	-0.5085	0.018	0.257	0.987345
Prpf40b	6.01766e-05	0.375254	0.105	0.024	1
Rad51ap1	6.11116e-05	-0.438157	0	0.224	1
Lsm2	6.16255e-05	-0.592416	0.193	0.522	1
Negr1	6.21529e-05	0.335913	0.105	0.024	1
Csnk1d	6.27093e-05	-0.539543	0.07	0.341	1
Atg101	6.28014e-05	-0.293709	0.105	0.418	1
Lsm5	6.30013e-05	-0.61699	0.298	0.654	1
Srrm1	6.31197e-05	-0.549716	0.228	0.586	1
Paics	6.31549e-05	-0.550394	0.193	0.537	1
Pold1	6.31561e-05	-0.40359	0.018	0.257	1
Hk1	6.3291e-05	-0.442957	0.035	0.287	1
Bud31	6.33739e-05	-0.481374	0.193	0.541	1
Bloc1s2	6.37501e-05	-0.415613	0.123	0.442	1
Mrpl19	6.43758e-05	-0.336371	0.07	0.352	1
Yeats4	6.44959e-05	-0.470658	0.088	0.378	1
Psap	6.45135e-05	0.3071	0.895	0.824	1
Pnpt1	6.50855e-05	-0.379306	0	0.223	1
Car3	6.59885e-05	1.61775	0.158	0.049	1
Rpl6l	6.62289e-05	-0.649244	0.509	0.814	1
Spc25	6.73908e-05	-0.535679	0.018	0.255	1
Nsg1	6.79804e-05	0.4206	0.228	0.081	1
Map4k1	6.80141e-05	-0.425006	0	0.222	1
Naa10	6.83147e-05	-0.455481	0.07	0.347	1
Rhoh	6.84428e-05	-0.82347	0	0.222	1
Krr1	6.84977e-05	-0.453066	0.035	0.283	1
Nkd1	6.94142e-05	0.363191	0.105	0.024	1
Exosc3	6.95364e-05	-0.530208	0.14	0.45	1
Bcap29	6.98239e-05	-0.46385	0.07	0.34	1
Mrpl2	6.99687e-05	-0.445134	0.088	0.372	1
Col16a1	7.07952e-05	0.346466	0.14	0.038	1
Smarcc1	7.08194e-05	-0.478839	0.105	0.398	1
Notch3	7.10076e-05	0.441683	0.123	0.031	1
Ccl9	7.13393e-05	-1.09412	0.035	0.271	1
Cited2	7.15559e-05	0.734623	0.544	0.374	1
Spry1	7.19065e-05	0.675159	0.193	0.066	1
Chic2	7.19177e-05	-0.401772	0.193	0.544	1
Msx1	7.20662e-05	0.424208	0.123	0.031	1
Nup62	7.20953e-05	-0.381633	0.053	0.318	1
Rrp15	7.21206e-05	-0.447711	0.07	0.345	1
Khdrbs1	7.26567e-05	-0.54701	0.211	0.544	1
Rab12	7.27916e-05	0.522899	0.211	0.077	1
Rpl13-ps3	7.30013e-05	-0.671096	0.421	0.783	1
Sh3glb1	7.31339e-05	-0.571117	0.246	0.607	1
Tomm5	7.35509e-05	-0.445737	0.263	0.612	1
Nisch	7.35677e-05	0.97679	0.474	0.345	1
Cisd2	7.39085e-05	-0.473685	0.193	0.536	1
Eif3c	7.45511e-05	-0.476069	0.211	0.576	1
Wdr18	7.52597e-05	-0.440079	0.088	0.377	1
Topbp1	7.62098e-05	-0.364325	0.018	0.253	1
Atp5a1	7.65652e-05	-0.494216	0.684	0.832	1
Ifit1	7.71242e-05	0.55463	0.105	0.024	1
Cirh1a	7.77956e-05	-0.349475	0.035	0.285	1
Prpf31	7.83322e-05	-0.338415	0.07	0.345	1
Ciapin1	7.84952e-05	-0.292342	0.07	0.352	1
Akap13	7.86222e-05	-0.489784	0.07	0.343	1
Uri1	7.89288e-05	-0.428009	0.053	0.313	1
Ruvbl2	7.92272e-05	-0.478139	0.105	0.397	1
C1rl	7.95036e-05	0.544324	0.123	0.032	1
Slpi	7.95459e-05	-1.41592	0	0.218	1
Ddx46	7.95468e-05	-0.386403	0.053	0.313	1
Kars	7.98107e-05	-0.401281	0.07	0.346	1
Ctnnbl1	8.05179e-05	-0.399057	0.053	0.312	1
Vps36	8.13207e-05	-0.376461	0.07	0.344	1
Eya2	8.17284e-05	0.42322	0.14	0.039	1
P3h3	8.22968e-05	0.593923	0.228	0.086	1
Adgrl2	8.23364e-05	0.407156	0.14	0.04	1
Slc22a17	8.25584e-05	0.421189	0.123	0.032	1
Snrpc	8.34653e-05	-0.504539	0.228	0.58	1
Ssb	8.37915e-05	-0.538745	0.351	0.699	1
Tspan3	8.38298e-05	0.641296	0.579	0.393	1
Nifk	8.45861e-05	-0.412445	0.088	0.372	1
D1Ertd622e	8.58952e-05	-0.338051	0.035	0.284	1
Rps6ka1	8.6265e-05	-0.381947	0	0.217	1
Nadk	8.64648e-05	-0.493027	0.088	0.363	1
Capzb	8.66401e-05	-0.58101	0.456	0.774	1
Tdp1	8.7346e-05	-0.372464	0	0.216	1
Hspa5	8.76232e-05	0.5603	0.912	0.947	1
Msrb1	8.77268e-05	-0.738859	0.158	0.448	1
Llph	8.89209e-05	-0.491719	0.211	0.561	1
Ncf2	8.95474e-05	-0.591605	0	0.216	1
Mns1	9.04998e-05	-0.637413	0.018	0.242	1
Mndal	9.05887e-05	-0.594934	0.018	0.249	1
Mrps25	9.06143e-05	-0.390843	0.07	0.344	1
H2-Ke6	9.07401e-05	-0.269955	0.07	0.341	1
Psmd11	9.10122e-05	-0.489221	0.246	0.587	1
Smarca4	9.14373e-05	-0.51307	0.053	0.308	1
Nusap1	9.15003e-05	-0.740597	0.018	0.242	1
Pkmyt1	9.29501e-05	-0.355839	0	0.215	1
Ybx3	9.35898e-05	-0.537753	0.07	0.335	1
Supt16	9.50167e-05	-0.626802	0.123	0.41	1
Tubb4b	9.5577e-05	-0.877206	0.281	0.566	1
Rcn1	9.59805e-05	0.849517	0.421	0.258	1
Lamb2	9.7062e-05	0.6502	0.228	0.085	1
Akr1b3	9.90241e-05	-0.54165	0.211	0.536	1
Cmc2	9.92047e-05	-0.466235	0.053	0.31	1
Cct4	0.000100177	-0.520084	0.439	0.722	1
Tmem50a	0.000100229	0.658816	0.737	0.736	1
Parvg	0.00010201	-0.489351	0	0.213	1
Mapk1	0.000103244	-0.395977	0.105	0.4	1
Casp2	0.000103922	-0.40029	0	0.212	1
Stoml1	0.000104173	0.682466	0.193	0.07	1
Ifitm1	0.000104927	-1.47045	0.018	0.24	1
Itga4	0.000106404	-0.374398	0.018	0.246	1
Hnrnpr	0.000106617	-0.442002	0.211	0.561	1
Ccser2	0.000108392	0.658764	0.263	0.113	1
Cenpe	0.000108517	-0.460247	0	0.212	1
Ube2l3	0.000110051	-0.520975	0.263	0.613	1
Actl6a	0.000110533	-0.409097	0.175	0.502	1
Rars	0.000110552	-0.417653	0.07	0.335	1
Btk	0.000111919	-0.439185	0	0.211	1
Mrto4	0.000112599	-0.414346	0.105	0.399	1
Egr1	0.000112878	0.782091	0.509	0.292	1
Fundc2	0.000113352	-0.400828	0.246	0.596	1
Nop16	0.000115849	-0.389679	0.07	0.336	1
Aldoa	0.00011679	-0.543555	0.509	0.812	1
Incenp	0.000118574	-0.442657	0.018	0.243	1
Pdhb	0.00011874	-0.464965	0.123	0.416	1
Ndufs2	0.000119825	-0.500327	0.281	0.623	1
Tceb1	0.000121531	-0.593589	0.386	0.701	1
Rnf26	0.000121817	-0.376783	0.018	0.242	1
Cst7	0.000122751	-0.671118	0	0.209	1
Enpp5	0.000122753	0.530687	0.193	0.069	1
Larp6	0.00012335	0.434255	0.14	0.041	1
Sri	0.000123403	-0.578185	0.439	0.752	1
Dnajb6	0.000123499	-0.538737	0.298	0.665	1
Arf6	0.000124043	-0.523071	0.281	0.645	1
Gm10116	0.000124068	0.77964	0.684	0.627	1
Eif4b	0.000124307	-0.266697	0.105	0.401	1
Psma6	0.000124432	-0.567384	0.351	0.674	1
Fgfr1	0.000124491	0.392097	0.333	0.144	1
Timm9	0.000125806	-0.366663	0	0.208	1
Shisa4	0.000125933	0.384566	0.158	0.048	1
Oasl2	0.000126099	0.455876	0.175	0.059	1
Tpx2	0.000126143	-0.509145	0.018	0.238	1
Eif3a	0.000126292	-0.501821	0.281	0.604	1
Tdp2	0.000127974	-0.389878	0.07	0.333	1
Tnpo3	0.00012804	-0.433958	0.018	0.24	1
Zbtb20	0.000130362	0.53722	0.474	0.26	1
Cnp	0.000131028	-1.14488	0.07	0.324	1
0610011F06Rik	0.000131045	-0.337105	0.053	0.304	1
Stra13	0.000131663	-0.438205	0.211	0.553	1
Tax1bp3	0.000132109	0.80306	0.404	0.235	1
Usp8	0.000132949	-0.423496	0	0.207	1
Cox17	0.000133375	-0.46687	0.228	0.568	1
Arhgap15	0.00013459	-0.571005	0.035	0.269	1
Wdr12	0.000135282	-0.444619	0.088	0.355	1
Chaf1a	0.000135416	-0.368815	0	0.207	1
Sf1	0.000135985	-0.442737	0.158	0.468	1
Dnpep	0.000136141	-0.340544	0.053	0.304	1
Tspan12	0.000137405	0.374869	0.158	0.048	1
Plekhf2	0.000137888	-0.354085	0.07	0.334	1
Syf2	0.000139274	-0.513844	0.281	0.638	1
Cdca7l	0.000140664	-0.395424	0.018	0.238	1
Ahsa1	0.000141275	-0.524714	0.281	0.618	1
Wls	0.000141597	1.00894	0.368	0.212	1
Hhex	0.000142177	-0.634602	0.018	0.235	1
Kif20b	0.000143085	-0.363824	0	0.206	1
Emilin2	0.000143118	-0.604295	0.018	0.237	1
Macf1	0.000143753	0.745529	0.351	0.194	1
Rcc1	0.000144845	-0.356053	0	0.205	1
Npdc1	0.000145334	0.542262	0.316	0.139	1
Bub3	0.0001459	-0.48194	0.246	0.581	1
Slc43a3	0.000146632	-0.565046	0.07	0.328	1
Ilf2	0.000147914	-0.351793	0.193	0.534	1
Mrpl38	0.000148316	-0.339085	0.053	0.3	1
Macrod1	0.000148427	-0.418216	0	0.205	1
Rad18	0.000148427	-0.319864	0	0.205	1
Nup210	0.000148427	-0.333831	0	0.205	1
Strap	0.000148599	-0.535278	0.263	0.593	1
Nuak1	0.000149044	0.446269	0.105	0.026	1
Creb3	0.00014932	0.993689	0.333	0.183	1
Ncf4	0.000150155	-0.661985	0.018	0.233	1
Acot7	0.000150418	-0.512521	0.035	0.269	1
Fndc3b	0.000150445	0.671809	0.228	0.092	1
Shcbp1	0.000150693	-0.377757	0.018	0.237	1
Arhgap9	0.00015117	-0.501732	0	0.204	1
Oat	0.000151439	0.917238	0.632	0.584	1
Dcps	0.000152607	-0.430961	0.123	0.413	1
Spn	0.000153873	-0.430199	0.018	0.235	1
Cebpz	0.000154218	-0.393543	0.07	0.328	1
Bri3bp	0.000155498	-0.327251	0.018	0.238	1
Gins1	0.000155851	-0.379097	0	0.204	1
Lrrc47	0.000158726	-0.36011	0	0.203	1
Ccnd3	0.000159138	-0.837262	0.281	0.562	1
Dr1	0.000160044	-0.374109	0.018	0.236	1
Pno1	0.000160074	-0.36892	0.053	0.297	1
Prkar2b	0.000160923	-0.397424	0.035	0.269	1
Slc38a1	0.000163631	-0.442082	0	0.203	1
Brcc3	0.000165305	-0.308211	0.07	0.331	1
Amy1	0.000167592	0.519019	0.14	0.042	1
Dab2	0.000167722	0.437226	0.158	0.05	1
Chchd3	0.000167911	-0.406705	0.105	0.389	1
Lta4h	0.000168206	-0.494758	0.088	0.348	1
Dcp2	0.000171075	-0.386411	0.018	0.234	1
Wbscr22	0.000171918	-0.333053	0.053	0.3	1
Ptcd2	0.000173039	-0.345164	0.018	0.235	1
Msh6	0.000176007	-0.34868	0	0.201	1
Psip1	0.00017632	-0.499709	0.211	0.507	1
Gyg	0.000176359	-0.419007	0.105	0.378	1
Pcmt1	0.000176981	-0.457343	0.228	0.562	1
Psma2	0.000177179	-0.52507	0.596	0.791	1
Kcnmb4	0.000178197	0.384709	0.105	0.026	1
Mthfd1l	0.000179239	-0.323384	0	0.201	1
Stk16	0.000180024	-0.311289	0.123	0.417	1
Tbrg4	0.000181426	-0.348202	0	0.2	1
Pdk1	0.000182529	-0.365448	0	0.2	1
Tbrg1	0.00018345	0.746648	0.544	0.443	1
Cux1	0.000184633	-0.432122	0.088	0.351	1
Rpgrip1	0.000187677	-0.557394	0.018	0.233	1
Ndufaf7	0.000188835	-0.302382	0.035	0.266	1
Svip	0.000189283	-0.35534	0	0.199	1
Gng12	0.000189581	-0.561342	0.158	0.441	1
Psat1	0.000189732	-0.431374	0.018	0.231	1
Arl4a	0.000189789	-0.345695	0.175	0.489	1
Dhrs4	0.00018997	-0.390194	0.053	0.297	1
Ghdc	0.000190171	0.35285	0.105	0.026	1
Tubg1	0.000190378	-0.342353	0.018	0.233	1
Mbnl1	0.000190555	-0.322179	0.228	0.582	1
Gart	0.000191506	-0.400122	0.105	0.378	1
Dstn	0.000192213	0.809138	0.667	0.529	1
Frmd4b	0.000193523	0.601727	0.123	0.035	1
G6pc3	0.00019367	-0.429019	0.053	0.293	1
Grpel1	0.000194561	-0.493763	0.263	0.59	1
Uba2	0.000196412	-0.472826	0.211	0.525	1
Pdlim4	0.00019749	0.321027	0.298	0.123	1
Cdkn2aipnl	0.000198117	-0.309596	0.018	0.232	1
Ndufs1	0.000198367	-0.353242	0.088	0.354	1
Suz12	0.000199867	-0.359941	0	0.198	1
Seh1l	0.000201428	-0.44392	0.105	0.376	1
Prc1	0.00020189	-0.490449	0.018	0.229	1
1810022K09Rik	0.000204094	-0.332645	0.123	0.413	1
Acot13	0.000207713	-0.446881	0.035	0.259	1
Sned1	0.000208528	0.316095	0.123	0.033	1
Ncbp1	0.000208712	-0.328187	0.018	0.23	1
AI467606	0.000209752	-0.460708	0	0.197	1
Thra	0.000210469	0.941536	0.333	0.183	1
Nup54	0.000211936	-0.332179	0.018	0.231	1
Prmt2	0.000212012	0.648923	0.175	0.062	1
Prdx1	0.000213067	-0.501029	0.789	0.938	1
Zfp367	0.000213579	-0.333279	0	0.197	1
Rab10	0.000214823	-0.343325	0.211	0.557	1
Supt4a	0.000215675	-0.576383	0.333	0.649	1
Ppp6c	0.000216403	-0.342554	0.105	0.384	1
Cd44	0.000217277	-0.431061	0.053	0.289	1
Eci1	0.000217444	-0.407111	0.088	0.345	1
Ctla2a	0.000217473	-1.48287	0	0.196	1
Ash2l	0.000218423	-0.38174	0.088	0.349	1
Noc4l	0.000222557	-0.343831	0.035	0.261	1
Fcer1g	0.000223585	-1.53438	0.105	0.34	1
2700029M09Rik	0.000223712	-0.497345	0.158	0.448	1
Galnt1	0.000224785	-0.384176	0.07	0.318	1
Haus4	0.000224902	-0.39123	0.053	0.292	1
Gm2a	0.000225084	-0.740384	0.088	0.328	1
Bace1	0.00022677	0.746917	0.193	0.075	1
Ero1l	0.000227829	-0.30208	0.035	0.26	1
Idh3g	0.000228164	-0.508641	0.228	0.547	1
Sart3	0.000228195	-0.343237	0	0.195	1
Tgfb1	0.000231669	-0.572763	0.228	0.535	1
Pfkl	0.000232292	-0.336981	0.07	0.32	1
Ppan	0.000236937	-0.299397	0.088	0.349	1
Rbbp8	0.000236969	-0.304183	0.018	0.228	1
Dlat	0.000237495	-0.278904	0.07	0.323	1
Las1l	0.00023753	-0.332076	0.053	0.289	1
Slc7a5	0.000237602	-0.392975	0.018	0.226	1
Mrpl21	0.000238538	-0.41744	0.14	0.43	1
Ier5	0.000238893	0.880127	0.649	0.565	1
Tspan31	0.000240479	0.856735	0.491	0.374	1
Nup85	0.000240749	-0.284435	0.053	0.294	1
Cenpf	0.000242315	-0.467703	0	0.194	1
Nuf2	0.000243772	-0.343138	0	0.194	1
Prmt3	0.000244229	-0.373695	0.053	0.287	1
Zfp637	0.000247965	0.852603	0.351	0.209	1
Strbp	0.000250222	-0.395005	0.018	0.225	1
Ddx39b	0.000250802	-0.570488	0.333	0.657	1
Trim2	0.000251009	0.705078	0.281	0.137	1
Xrn2	0.000255682	-0.381713	0.123	0.404	1
Usp10	0.000255739	-0.336614	0	0.193	1
Snrpa	0.000256608	-0.403285	0.175	0.487	1
Rps27l	0.000259596	-0.553351	0.754	0.847	1
Hax1	0.000259823	-0.374771	0.07	0.318	1
Slc6a6	0.000260358	1.02369	0.368	0.215	1
Sdc1	0.000260667	0.485076	0.228	0.092	1
Tsc22d1	0.000260978	0.32969	0.719	0.598	1
Rhog	0.0002615	-0.379554	0.018	0.225	1
Nmral1	0.000262219	-0.407708	0.035	0.255	1
Ube2i	0.000263319	-0.527771	0.404	0.736	1
Spns3	0.000263504	-0.545076	0	0.192	1
Brap	0.000264415	-0.364449	0.018	0.225	1
Ddx49	0.000266294	-0.297816	0.018	0.226	1
Ifi27	0.000266453	0.845341	0.632	0.571	1
Fbxo3	0.000267644	-0.261151	0.07	0.317	1
Tmem62	0.0002677	0.44927	0.123	0.035	1
Ncapg	0.000268271	-0.322339	0	0.192	1
Dut	0.000269157	-0.816779	0.298	0.575	1
Pla2g16	0.000269273	-0.605193	0.053	0.274	1
Pde12	0.000269332	-0.2859	0.035	0.258	1
Utp14a	0.000269471	-0.376636	0.018	0.223	1
Nxt1	0.000273139	-0.374406	0.123	0.398	1
Fxn	0.000273619	-0.482894	0.07	0.309	1
Ndufs8	0.000275081	-0.381012	0.298	0.64	1
Fndc4	0.000277871	0.415366	0.105	0.027	1
Mettl5	0.000278536	-0.279995	0.053	0.288	1
Sirt3	0.000279177	-0.385471	0.035	0.254	1
Ddx21	0.000283095	-0.362424	0.07	0.317	1
Itgb3bp	0.000283382	-0.343786	0.018	0.222	1
Icam2	0.000284029	-0.588276	0.018	0.219	1
Ppib	0.000284043	0.559434	0.86	0.844	1
Guk1	0.000285906	-0.361003	0.123	0.407	1
Dscc1	0.000288185	-0.341138	0	0.19	1
Car1	0.000290213	-1.97663	0.035	0.242	1
Emilin1	0.000292431	0.860664	0.333	0.187	1
Snx3	0.000293999	-0.526581	0.386	0.699	1
Sde2	0.000298066	-0.44549	0.175	0.471	1
Sms	0.000298933	-0.371535	0.07	0.314	1
Msra	0.000300501	-0.439213	0.018	0.221	1
Trip6	0.000302604	0.84661	0.281	0.139	1
0610007P14Rik	0.000303471	-0.457763	0.14	0.423	1
Scarb1	0.000304153	-0.330506	0.018	0.221	1
Gpr171	0.000307684	-0.739446	0	0.188	1
F630028O10Rik	0.000307684	-0.784414	0	0.188	1
Cr1l	0.000308014	-0.451312	0.14	0.419	1
Rrbp1	0.000308359	0.67289	0.632	0.527	1
Lrmp	0.000309679	-0.694509	0.018	0.217	1
Rpa1	0.000310876	-0.439026	0.088	0.345	1
Eif4g2	0.000311407	-0.471454	0.439	0.759	1
Wasf2	0.000311508	-0.384365	0.14	0.425	1
Mgat2	0.000312783	-0.399659	0.228	0.545	1
Tmx1	0.000312863	-0.524838	0.175	0.463	1
Pld3	0.000313706	0.712421	0.281	0.137	1
Rpp14	0.000314529	-0.344326	0.035	0.251	1
Wdr55	0.000315085	-0.311193	0	0.188	1
Smc6	0.000316636	-0.295495	0.193	0.521	1
Gm9844	0.000320898	0.669058	0.491	0.32	1
Wdr76	0.000322658	-0.335623	0	0.187	1
Crtap	0.000322698	0.642319	0.228	0.097	1
Pebp1	0.000323053	-0.517357	0.421	0.73	1
Cox6c	0.000323147	-0.437917	0.754	0.899	1
Nasp	0.000323913	-0.509619	0.14	0.412	1
Gfer	0.00032499	-0.38363	0.035	0.25	1
Sarnp	0.000325512	-0.41956	0.316	0.668	1
Ubl4a	0.000326402	-0.325713	0.123	0.405	1
Ccng1	0.000327497	-0.356868	0.018	0.219	1
Ppif	0.00032754	-0.37539	0.035	0.251	1
Ten1	0.000330388	-0.321711	0.07	0.315	1
Vamp5	0.000332121	-0.699478	0.123	0.369	1
Ndc80	0.00033237	-0.314114	0	0.187	1
Phf5a	0.000333343	-0.582338	0.228	0.508	1
Haus8	0.00033633	-0.32025	0.018	0.22	1
Ddx56	0.000336655	-0.348116	0.07	0.31	1
Nadk2	0.000337618	-0.303192	0.035	0.252	1
Tma16	0.000338242	-0.351101	0.053	0.281	1
Tns2	0.000338487	0.35142	0.105	0.027	1
Raly	0.00034176	-0.541255	0.386	0.711	1
Cit	0.000346442	-0.313369	0	0.186	1
Ctse	0.000346442	-1.50619	0	0.186	1
Hsp90b1	0.000347277	0.608112	0.825	0.808	1
Inpp5e	0.000347526	0.520279	0.158	0.055	1
Adh5	0.000350544	-0.350375	0.175	0.481	1
Mrpl42	0.000351956	-0.503346	0.351	0.647	1
Atp5h	0.000352614	-0.43312	0.579	0.8	1
Uck2	0.000355311	-0.316982	0.035	0.251	1
Fkbp4	0.000356553	-0.519581	0.316	0.631	1
Phf10	0.0003573	-0.466925	0.053	0.278	1
Tmem2	0.000357474	0.523377	0.123	0.036	1
Mib2	0.000357877	0.385596	0.158	0.054	1
Nup107	0.000358959	-0.311531	0	0.185	1
H2-Ab1	0.000358959	-1.26182	0	0.185	1
Fam32a	0.000360599	-0.356609	0.211	0.528	1
Dnajc21	0.000361483	-0.401509	0.018	0.218	1
E130309D02Rik	0.000363427	-0.317484	0.018	0.217	1
Dnajc1	0.00036606	0.819774	0.351	0.208	1
Ythdf1	0.000367994	-0.377274	0.053	0.276	1
Pradc1	0.000368736	-0.304005	0.018	0.218	1
Sec23ip	0.000371911	-0.34722	0	0.184	1
Tshz2	0.000372307	0.449389	0.211	0.081	1
Syncrip	0.000372672	-0.405572	0.193	0.499	1
Pdha1	0.00037316	-0.315102	0.14	0.427	1
Fbxl5	0.000374113	-0.445659	0	0.184	1
Narf	0.000374113	-0.367078	0	0.184	1
mt-Co3	0.000375685	0.345285	0.982	0.995	1
Was	0.000376327	-0.392995	0	0.184	1
Slc16a10	0.000376327	-0.331914	0	0.184	1
Capza1	0.000376612	-0.37505	0.14	0.423	1
Apopt1	0.000378999	-0.316642	0.07	0.309	1
Rnaseh2b	0.000379283	-0.332103	0.088	0.339	1
Sf3b4	0.000380351	-0.382648	0.228	0.554	1
Nup37	0.000384581	-0.331453	0.053	0.279	1
Sept11	0.00038742	0.78232	0.421	0.266	1
Ndufab1	0.000387804	-0.558527	0.421	0.692	1
Cntrl	0.00038809	-0.392826	0.018	0.214	1
Vps35	0.000388268	-0.334714	0.158	0.456	1
Lat2	0.000389882	-0.568787	0	0.183	1
Aldh9a1	0.000390798	-0.276014	0.07	0.312	1
Fst	0.000390813	0.557743	0.175	0.062	1
Mis18bp1	0.000392186	-0.309265	0	0.183	1
Bysl	0.000393654	-0.302673	0.018	0.216	1
Mrpl12	0.000394124	-0.306056	0.228	0.534	1
Noc2l	0.000394159	-0.320566	0.07	0.308	1
Bub1b	0.000399179	-0.297471	0	0.183	1
Ms4a6c	0.000399368	-1.15148	0.018	0.208	1
Rpl15	0.000404514	-0.519232	0.632	0.858	1
Man2b1	0.000411021	-0.472593	0.035	0.244	1
Gabpb1	0.000412975	-0.464754	0.053	0.271	1
Tcta	0.000413491	0.591445	0.193	0.077	1
Ly6a	0.000413525	-2.24404	0	0.182	1
Ube2f	0.00041406	-0.32058	0.105	0.367	1
Polr3c	0.0004154	-0.33415	0.018	0.214	1
Phf11d	0.000415562	0.394277	0.14	0.044	1
Tdg	0.000416557	-0.332983	0.07	0.307	1
Lrrc58	0.000418523	0.596768	0.719	0.705	1
Casp8ap2	0.000422284	-0.250859	0.035	0.248	1
Sipa1	0.000425577	-0.421614	0.035	0.243	1
Tcof1	0.00042795	-0.348975	0.035	0.246	1
Nde1	0.00042806	-0.355002	0.053	0.276	1
Alad	0.000428929	-0.845191	0.07	0.294	1
Gclc	0.000430891	-0.363203	0	0.181	1
Pck2	0.000433663	-0.399917	0.035	0.244	1
Dync2li1	0.000438995	0.422251	0.14	0.046	1
Ski	0.000443735	0.557096	0.228	0.099	1
Cenpu	0.000446334	-0.253768	0	0.18	1
Ddx24	0.00044678	-0.325365	0.193	0.508	1
Dnttip2	0.000447499	-0.344552	0.14	0.418	1
Tex264	0.000447703	0.678341	0.368	0.213	1
Map2k3	0.000448152	-0.392758	0.088	0.332	1
Fosb	0.000449417	1.2347	0.474	0.31	1
Snx21	0.000450042	0.555809	0.193	0.076	1
Pros1	0.000453069	0.547861	0.263	0.119	1
Mrps23	0.000456224	-0.362219	0.07	0.303	1
Arpc4	0.000457261	-0.448437	0.316	0.661	1
Cdkn3	0.000458809	-0.469513	0.018	0.209	1
Pcbp1	0.000460747	-0.477887	0.386	0.712	1
Cdc42se2	0.000461025	-0.421411	0.053	0.273	1
Kdm2b	0.000464377	-0.295793	0.035	0.243	1
Trim28	0.000465923	-0.339562	0.175	0.475	1
Mrps35	0.00046828	-0.320676	0.035	0.243	1
Pmf1	0.000472016	-0.531332	0.123	0.372	1
Diaph3	0.000476041	-0.280978	0	0.178	1
Acsl5	0.00047608	-0.41501	0.14	0.413	1
Eif2s1	0.000480303	-0.506997	0.316	0.609	1
Emc2	0.000483786	0.985435	0.509	0.434	1
Calm3	0.000484304	-0.543013	0.456	0.712	1
Taf1	0.000484468	-0.33236	0	0.178	1
Ptprf	0.000486386	0.358955	0.105	0.029	1
Mier1	0.000486829	-0.350809	0.07	0.304	1
Psmb6	0.000487536	-0.373185	0.509	0.785	1
Smim5	0.000488032	-0.460193	0.018	0.211	1
Smap2	0.000488411	-0.332013	0.07	0.303	1
2510002D24Rik	0.000492098	-0.359421	0.035	0.241	1
Dnajc7	0.000493081	-0.644246	0.228	0.547	1
Mms22l	0.000493574	-0.285395	0.018	0.211	1
Nt5c	0.000493705	-0.276796	0.123	0.396	1
Sec11c	0.000495475	-0.597409	0.404	0.681	1
Srsf1	0.000495654	-0.262503	0.211	0.53	1
Ddx19a	0.000501105	-0.301625	0.035	0.242	1
Pitrm1	0.000506164	-0.294234	0.018	0.21	1
Eno1	0.000507414	-0.431586	0.333	0.648	1
Twf2	0.000509228	-0.467824	0.035	0.237	1
Fars2	0.000515041	-0.270111	0.018	0.211	1
Zfp207	0.000515293	-0.461709	0.246	0.564	1
Ifrd2	0.0005192	-0.535179	0.105	0.341	1
Lrrc8c	0.000519637	-0.345506	0	0.176	1
Higd2a	0.000521936	-0.316026	0.263	0.606	1
Ssr4	0.000523112	-0.48768	0.386	0.691	1
Hnrnpk	0.00052345	-0.435037	0.825	0.918	1
Nt5c3	0.000526781	-0.432715	0.123	0.379	1
Ptpn13	0.000528817	0.379179	0.105	0.029	1
Cytip	0.000531898	-0.587661	0	0.176	1
Higd1a	0.000533873	-0.515541	0.351	0.646	1
Rapgef6	0.000534282	-0.303164	0.035	0.242	1
Lst1	0.000535006	-0.580361	0	0.176	1
Kctd20	0.000539661	-0.375577	0.07	0.295	1
Stoml2	0.000542744	-0.439267	0.175	0.456	1
Tpst2	0.000546069	-0.254401	0.088	0.333	1
Reep3	0.000549095	0.656523	0.333	0.183	1
Ssbp2	0.00054951	-0.263174	0.105	0.359	1
Clspn	0.000550812	-0.311216	0	0.175	1
Kif11	0.000550812	-0.290233	0	0.175	1
Hoxc10	0.000551546	0.328294	0.105	0.029	1
Cdc42ep5	0.000553088	0.388044	0.14	0.045	1
Lactb	0.000556379	-0.316025	0.018	0.207	1
Banf1	0.000557865	-0.264945	0.246	0.562	1
Mpp1	0.000558102	-0.459497	0.088	0.321	1
Crnkl1	0.000560699	-0.285962	0.053	0.269	1
Abhd11	0.000561923	-0.338348	0.088	0.327	1
Pop5	0.000564861	-0.303021	0.105	0.362	1
Gpatch4	0.000565674	-0.327446	0.018	0.207	1
Nudt19	0.000566465	-0.306803	0.088	0.335	1
Ifi27l2a	0.000567068	-1.29094	0	0.174	1
Utp3	0.000574114	-0.274131	0.088	0.33	1
Cstf2	0.000577043	-0.302735	0	0.174	1
Rbm14	0.000582822	-0.322821	0.053	0.267	1
Blm	0.000583786	-0.277004	0	0.174	1
Rnf8	0.000584163	-0.289671	0.018	0.207	1
Fxr1	0.000591164	-0.346086	0.07	0.295	1
Nr2c2ap	0.000592087	-0.265837	0.053	0.269	1
Dyrk3	0.000594044	-0.304437	0	0.173	1
Pola2	0.000603398	-0.286195	0.018	0.206	1
Ces2g	0.000604475	-0.534105	0	0.173	1
Cpne2	0.000605772	-0.352126	0.07	0.295	1
Pole3	0.000605925	-0.387474	0.105	0.357	1
Plaa	0.000607313	-0.316034	0.035	0.236	1
Rbmx2	0.000607992	-0.278091	0	0.173	1
Irf1	0.000611095	0.710983	0.386	0.225	1
Arrb2	0.000615083	-0.427341	0	0.173	1
Hk3	0.000615083	-0.45799	0	0.173	1
Efhd2	0.000615375	-0.303926	0.088	0.326	1
Aqp1	0.000616467	-1.14661	0.035	0.222	1
Neil3	0.000618659	-0.313239	0	0.172	1
Ifi30	0.000620175	-0.409626	0.018	0.204	1
Junb	0.000620589	0.700014	0.895	0.838	1
Rcsd1	0.000621249	-0.527988	0.018	0.205	1
Txndc9	0.000621783	-0.426922	0.175	0.46	1
Sec62	0.00062199	0.699827	0.684	0.693	1
Hnrnpul1	0.00062428	-0.322297	0.123	0.385	1
Yipf4	0.00062593	0.654844	0.526	0.433	1
Samm50	0.000632454	-0.345017	0.211	0.515	1
Pparg	0.00064292	0.38007	0.105	0.029	1
Acyp1	0.000643416	-0.362104	0.123	0.382	1
Nop2	0.000643565	-0.264723	0.018	0.206	1
Cuedc2	0.000645199	-0.322394	0.211	0.528	1
Srsf3	0.000647815	-0.445922	0.526	0.732	1
Leprot	0.000650878	0.680576	0.509	0.396	1
Rfc3	0.000657475	-0.415177	0.07	0.29	1
Cenpq	0.000657736	-0.353318	0.053	0.264	1
1700025G04Rik	0.000658298	0.517984	0.228	0.102	1
Eif1ax	0.000659213	-0.421131	0.281	0.591	1
Apex1	0.000659937	-0.395991	0.193	0.478	1
Psmc4	0.000661439	-0.416924	0.263	0.6	1
Wdr89	0.000664945	-0.41626	0.351	0.668	1
Pum2	0.000665257	-0.335868	0.07	0.294	1
Psmd3	0.000665328	-0.295222	0.105	0.358	1
Ccl4	0.000667005	-1.58765	0	0.171	1
Ifrd1	0.000670104	-0.965725	0.211	0.482	1
Tbl3	0.000674212	-0.30658	0.018	0.203	1
Tifa	0.000674409	-0.734915	0.105	0.342	1
Lap3	0.000681517	-0.282038	0.07	0.296	1
Cenpp	0.000682599	-0.280914	0	0.17	1
Nmnat3	0.000686552	-0.261812	0	0.17	1
Gm5611	0.000690528	-0.315378	0	0.17	1
Fancl	0.000690528	-0.309412	0	0.17	1
Mettl6	0.000691599	-0.290229	0.053	0.265	1
Fbxo5	0.000699442	-0.437503	0.035	0.231	1
Gatsl3	0.000701038	0.449997	0.105	0.03	1
Atad3a	0.000701418	-0.278575	0.053	0.266	1
Lysmd2	0.000703644	0.680835	0.228	0.102	1
Naga	0.000703916	0.667263	0.246	0.12	1
Kxd1	0.000705504	-0.419988	0.123	0.369	1
Sdsl	0.000709491	-0.468012	0.018	0.2	1
Rp9	0.000718164	-0.425074	0.211	0.507	1
Ckap2l	0.000718982	-0.27212	0	0.169	1
Mknk2	0.000724111	-0.375958	0.07	0.289	1
Zc3h18	0.000730527	-0.280641	0.018	0.202	1
Eef2k	0.000736241	-0.346252	0.018	0.201	1
Chchd6	0.000737782	-0.278143	0.018	0.202	1
Mdh1	0.000743391	-0.470669	0.421	0.703	1
Gm10036	0.000744384	-0.480156	0.246	0.554	1
Tnfrsf13b	0.000748566	-0.447146	0	0.168	1
Mybl2	0.000748566	-0.270331	0	0.168	1
Cinp	0.000750762	-0.26628	0.035	0.234	1
Atad2	0.000753955	-0.279362	0.035	0.232	1
Nedd4	0.000757764	0.692489	0.544	0.428	1
Cpsf6	0.000764217	-0.254152	0.123	0.38	1
Exoc6b	0.000767679	0.458359	0.123	0.039	1
Tnfrsf1a	0.000772444	0.587586	0.404	0.26	1
B9d2	0.000775052	-0.316464	0.07	0.29	1
Hist1h1b	0.000790013	-0.323438	0.018	0.201	1
Recql	0.000792872	-0.282577	0	0.167	1
Clptm1l	0.000796354	-0.252362	0.105	0.358	1
Zfp512b	0.000796534	0.547445	0.123	0.039	1
Mybbp1a	0.000796782	-0.322812	0.053	0.261	1
Exoc6	0.000802031	-0.295329	0	0.166	1
Adprhl2	0.00080481	-0.286116	0.035	0.232	1
Cdkn2c	0.000810236	-0.392502	0.035	0.229	1
Slc39a14	0.000810408	0.39102	0.123	0.038	1
Mapkapk3	0.000815652	-0.384143	0.018	0.199	1
Arhgef12	0.000817111	0.615355	0.175	0.069	1
Gm12216	0.000824912	0.468509	0.14	0.048	1
Scaf11	0.000825357	-0.337024	0.14	0.405	1
Fam192a	0.000827421	-0.379706	0.088	0.314	1
Vsir	0.000831857	-0.4865	0.018	0.196	1
Glyr1	0.000842509	-0.329327	0.07	0.291	1
Igsf6	0.000848114	-0.548042	0.018	0.195	1
Glipr2	0.000849197	-0.51163	0.018	0.197	1
Prkrip1	0.000854814	-0.27802	0.035	0.229	1
Fzd1	0.000856667	0.29583	0.14	0.046	1
Gpc1	0.000858003	0.651371	0.158	0.059	1
Vamp7	0.000866832	-0.283915	0.053	0.26	1
Rcn2	0.000867058	0.797077	0.544	0.445	1
Ctnnbip1	0.000868939	0.66398	0.246	0.12	1
Ipo11	0.000879073	-0.398616	0	0.164	1
Epn2	0.000888197	0.404699	0.123	0.039	1
Psmg2	0.000891505	-0.308535	0.088	0.318	1
Hat1	0.000897953	-0.479907	0.158	0.404	1
Bccip	0.00089842	-0.355285	0.263	0.583	1
Tgif1	0.000905922	-0.548322	0.07	0.283	1
Mrpl54	0.000907055	-0.343791	0.228	0.536	1
Ptp4a2	0.000913259	-0.262819	0.246	0.572	1
Pycr2	0.00091336	-0.422599	0.123	0.363	1
Maged2	0.000921628	0.517516	0.263	0.124	1
Mospd3	0.000923591	-0.336056	0.14	0.401	1
Ccdc68	0.000932452	0.439568	0.105	0.031	1
Rtcb	0.000934153	-0.340841	0.193	0.488	1
Cdc26	0.000937521	-0.31766	0.263	0.588	1
Asun	0.000948314	-0.280832	0.035	0.226	1
Larp4b	0.000951715	-0.30543	0.053	0.258	1
Ahsa2	0.000953178	-0.320544	0.053	0.256	1
Uqcrc1	0.000958982	-0.328097	0.421	0.716	1
Rarres2	0.000961474	0.302447	0.368	0.178	1
Mrps24	0.000961867	-0.304666	0.246	0.564	1
Mri1	0.00096699	-0.254297	0.07	0.287	1
Plpp1	0.000967691	-0.669634	0.018	0.192	1
Dynlt1a	0.000968737	-0.260882	0	0.162	1
Ppm1b	0.00097331	-0.28553	0.07	0.289	1
Rhd	0.000974277	-1.40105	0	0.162	1
Dus1l	0.000975016	-0.306055	0.053	0.256	1
Thoc3	0.000975327	-0.272805	0.088	0.314	1
Diaph1	0.000986944	-0.37598	0.053	0.255	1
Dnajc8	0.000996604	-0.487462	0.404	0.678	1
Fcgr3	0.000997165	-0.720514	0.018	0.19	1
Hsph1	0.000998775	-0.31802	0.053	0.258	1
Ythdc1	0.00100924	-0.331418	0.123	0.369	1
Wdhd1	0.00101329	-0.281202	0.018	0.194	1
Arhgap30	0.00101392	-0.439296	0	0.161	1
Kif20a	0.00101691	-0.278739	0.018	0.194	1
Nvl	0.00102041	-0.26055	0.018	0.194	1
Ngfrap1	0.00102825	-0.460942	0.246	0.518	1
Lsm6	0.00103554	-0.455064	0.333	0.639	1
Rel	0.00104319	-0.494313	0	0.16	1
Esf1	0.00105084	-0.285858	0.088	0.315	1
Aprt	0.00105241	-0.299846	0.228	0.529	1
Pacsin3	0.00105349	0.307621	0.105	0.031	1
Ubl5	0.00105717	-0.48678	0.526	0.761	1
Mplkip	0.00107157	-0.259482	0.158	0.429	1
1110008F13Rik	0.00107327	-0.484096	0.439	0.702	1
Carhsp1	0.00107647	-0.636515	0.07	0.267	1
Brk1	0.00107688	-0.35964	0.298	0.632	1
Tmed10	0.00108429	0.454388	0.772	0.774	1
Hspa4l	0.00108432	-0.271324	0.018	0.192	1
Acot9	0.00108998	-0.402199	0.088	0.304	1
Gpbp1	0.00109383	-0.316935	0.175	0.441	1
Adgrg3	0.00109794	-0.410184	0	0.159	1
Capn1	0.00109794	-0.291428	0	0.159	1
Tsn	0.00110104	-0.341615	0.298	0.601	1
Cox18	0.00110419	-0.263157	0	0.159	1
Cdc40	0.00110457	-0.317795	0.053	0.252	1
Gpx7	0.00110514	0.628828	0.246	0.116	1
Dok3	0.00111093	-0.574954	0.018	0.188	1
Bambi	0.00111331	0.676792	0.298	0.163	1
Cbfb	0.00111513	-0.457421	0.105	0.333	1
Lrrc40	0.00111679	-0.253285	0	0.159	1
Col4a1	0.00112303	0.361712	0.246	0.108	1
Ly86	0.00112315	-0.622986	0	0.158	1
Dnm1l	0.00112602	-0.327197	0.018	0.19	1
Trem3	0.00112954	-0.577553	0	0.158	1
Rab8a	0.00113402	-0.341272	0.158	0.424	1
Eif6	0.00114334	-0.325759	0.298	0.639	1
Timm10	0.00115498	-0.294792	0.07	0.281	1
Hp	0.00115596	0.297447	0.439	0.292	1
Srm	0.00116006	-0.498804	0.175	0.425	1
Acbd6	0.00116083	-0.332779	0.105	0.338	1
Srp9	0.00116606	-0.415342	0.509	0.774	1
Rbbp4	0.00117078	-0.433977	0.281	0.589	1
Usp39	0.00117144	-0.274654	0.07	0.284	1
Gpr153	0.00117423	0.297176	0.105	0.031	1
Chd1l	0.00117526	-0.264049	0	0.157	1
Tuba1b	0.00117636	-0.724415	0.667	0.794	1
Sep15	0.00118148	0.451595	0.842	0.887	1
Atp8b4	0.00118193	-0.406446	0	0.157	1
Smarce1	0.00118254	-0.312164	0.211	0.512	1
Ctss	0.00118865	-0.931515	0	0.157	1
Hsd17b10	0.00119334	-0.395094	0.246	0.555	1
Spp1	0.00119388	0.823696	0.246	0.124	1
Snrpa1	0.00119651	-0.295072	0.246	0.539	1
Hnrnpdl	0.00119691	-0.377343	0.298	0.603	1
Camk2d	0.00120426	0.515088	0.246	0.117	1
Tmem107	0.00121291	-0.275987	0.053	0.252	1
2410016O06Rik	0.00121586	-0.300282	0	0.157	1
Ngdn	0.00121741	-0.264021	0.193	0.485	1
Bnip2	0.00121984	-0.293471	0.158	0.423	1
Clock	0.00122092	0.60371	0.158	0.061	1
Prps2	0.00122276	-0.307842	0	0.156	1
Pigq	0.00123761	-0.313984	0.018	0.19	1
Nckap1l	0.00124368	-0.357559	0	0.156	1
Cdca5	0.00125044	-0.270527	0.018	0.189	1
Setd3	0.0012551	-0.254048	0.07	0.281	1
Tctex1d2	0.00126072	-0.267809	0.053	0.252	1
Grpel2	0.00127016	-0.26699	0.018	0.188	1
Agfg2	0.00128656	-0.284517	0	0.155	1
Esd	0.00128878	-0.341507	0.386	0.687	1
Uba1	0.00129242	-0.322833	0.123	0.362	1
Hemgn	0.00130117	-0.761375	0	0.155	1
Cox6b2	0.00130272	-0.423885	0.088	0.305	1
Orc2	0.00130281	-0.302957	0.035	0.218	1
Shc1	0.00130573	0.750918	0.368	0.251	1
Rps18-ps3	0.00131328	-0.476031	0.316	0.624	1
Blvrb	0.00131648	-1.41686	0.158	0.361	1
Dazap1	0.00131913	-0.453936	0.368	0.632	1
Steap3	0.0013225	-0.352308	0.018	0.187	1
Sdhb	0.00132976	-0.354662	0.386	0.702	1
Dnaaf2	0.00133736	-0.301146	0.035	0.218	1
Shfm1	0.00133821	0.403516	0.895	0.904	1
Sox4	0.0013443	0.641225	0.526	0.365	1
Fam134a	0.0013512	-0.349902	0.07	0.275	1
Tfap4	0.00135357	-0.313195	0	0.154	1
Timeless	0.00135623	-0.255101	0.018	0.187	1
Smim8	0.00135972	-0.303738	0.018	0.187	1
Pgm1	0.00137233	-0.323818	0.035	0.217	1
Peli1	0.00137371	-0.35414	0.053	0.246	1
Acap1	0.00138443	-0.420518	0	0.153	1
Pcna	0.00138704	-0.54959	0.263	0.501	1
Gna13	0.0013882	-0.32769	0.053	0.247	1
St13	0.00140392	-0.3629	0.263	0.576	1
Kansl3	0.00141086	0.72666	0.281	0.157	1
[truncated: 1,635 more rows]

## Sheet: MAST
	p_val	avg_log2FC	pct.1	pct.2	p_val_adj
Kcnk2	1.19858e-89	3.50763	0.895	0.02	2.00174e-85
Tnc	1.66496e-85	4.14404	0.982	0.06	2.78065e-81
Limch1	1.60817e-79	3.42487	0.825	0.049	2.6858e-75
Wif1	4.75035e-79	4.46016	0.93	0.038	7.93356e-75
Angpt4	2.73549e-74	3.59206	0.772	0.016	4.56855e-70
Alpl	3.39225e-70	3.51015	0.895	0.049	5.66539e-66
Igfbp4	1.24934e-65	3.02401	1	0.55	2.08653e-61
Olfml3	1.99962e-62	3.08573	0.93	0.111	3.33956e-58
Rgs3	9.26674e-62	3.03258	0.912	0.111	1.54764e-57
Cxcl12	3.86033e-60	3.23898	1	0.086	6.44714e-56
Tpm1	7.78795e-54	2.91361	0.912	0.3	1.30067e-49
Col8a1	2.19011e-52	3.05202	0.877	0.08	3.65771e-48
Gja1	5.26448e-52	2.9543	0.93	0.135	8.79221e-48
Pth1r	5.43936e-51	2.87953	0.825	0.076	9.08427e-47
Gas6	1.25186e-50	3.0009	0.965	0.122	2.09073e-46
Fbln5	2.36014e-49	3.09245	0.912	0.103	3.94168e-45
Cxcl14	1.9761e-48	3.13443	0.895	0.079	3.30029e-44
Lifr	1.6737e-47	2.94474	0.754	0.084	2.79525e-43
Serpine2	9.19813e-47	3.05015	0.965	0.205	1.53618e-42
Dapk2	1.15835e-45	2.18413	0.737	0.156	1.93456e-41
Eef1a1	2.24654e-44	-1.77077	0.842	0.98	3.75195e-40
Cldn10	2.99668e-43	2.3433	0.632	0.042	5.00476e-39
H2-D1	3.8058e-43	1.83323	1	0.977	6.35606e-39
Rps5	1.3395e-42	-2.04753	0.877	0.983	2.2371e-38
Mmp13	1.90244e-42	3.58308	0.702	0.037	3.17726e-38
Slc36a2	5.03125e-41	2.15062	0.544	0.026	8.40269e-37
Dlx5	2.55623e-40	2.3474	0.596	0.042	4.26916e-36
Cd63	3.5888e-40	2.30573	1	0.733	5.99366e-36
Cp	4.55679e-40	2.46939	0.842	0.099	7.6103e-36
Rps6	3.07721e-39	-2.1214	0.842	0.979	5.13924e-35
Tmem176b	6.51271e-39	2.15556	1	0.471	1.08769e-34
Clmp	8.19823e-39	2.16473	0.754	0.085	1.36919e-34
Rpl18a	1.70018e-38	-1.84336	0.895	0.993	2.83947e-34
Rpl32	2.56519e-38	-2.31934	0.86	0.976	4.28412e-34
Rps19	6.45189e-38	-2.03056	0.947	0.991	1.07753e-33
Cdh11	2.00547e-37	2.21319	0.737	0.082	3.34934e-33
Cfh	2.2075e-37	2.21213	0.877	0.128	3.68675e-33
Olfml2b	6.86595e-37	2.23708	0.842	0.152	1.14668e-32
Apoe	1.67778e-36	2.49689	1	0.61	2.80206e-32
Rpl4	1.89618e-36	-2.09825	0.667	0.955	3.16681e-32
Igfbp5	2.26772e-36	1.8312	0.912	0.156	3.78731e-32
H2-K1	2.7206e-36	1.76769	1	0.857	4.54368e-32
Rps16	7.8898e-36	-1.80884	0.807	0.977	1.31768e-31
Rpl13	8.85888e-36	-1.61165	0.965	0.993	1.47952e-31
Islr	1.42864e-35	2.55403	0.86	0.171	2.38597e-31
Rps23	3.93793e-35	-1.76358	0.912	0.985	6.57674e-31
Tnfrsf19	1.16273e-34	1.97034	0.596	0.041	1.94188e-30
Rplp0	1.22699e-34	-1.8239	0.895	0.98	2.0492e-30
Clec11a	1.38733e-34	2.21304	0.772	0.113	2.31698e-30
Gdpd2	2.15349e-34	2.08166	0.737	0.073	3.59654e-30
Rpl14	2.23539e-34	-1.90291	0.807	0.969	3.73333e-30
Hvcn1	7.14106e-34	2.06153	0.596	0.133	1.19263e-29
Rps14	1.31537e-33	-1.44191	0.982	0.993	2.19679e-29
Arrdc4	1.95869e-33	2.06523	0.737	0.106	3.2712e-29
Rps3a1	2.71647e-33	-1.69652	0.947	0.973	4.53677e-29
Palld	1.34427e-32	1.93857	0.667	0.06	2.24507e-28
Rpl41	1.65183e-32	-1.26058	0.982	0.996	2.75872e-28
Rps3	1.79896e-32	-1.75911	0.772	0.972	3.00445e-28
Sp7	3.0982e-32	1.68117	0.491	0.024	5.1743e-28
Ibsp	4.15217e-32	2.17263	0.754	0.091	6.93454e-28
Esm1	5.49895e-32	2.34675	0.719	0.076	9.1838e-28
Rps9	8.20892e-32	-1.44872	0.895	0.976	1.37097e-27
Rpl3	1.02882e-31	-1.96425	0.877	0.978	1.71823e-27
Gpx8	1.7015e-31	2.04362	0.877	0.192	2.84168e-27
Serpinh1	1.84864e-31	1.67169	0.965	0.237	3.08741e-27
Igfbp7	2.22424e-31	1.90367	0.912	0.187	3.7147e-27
Rps24	3.37991e-31	-2.00675	0.614	0.951	5.64479e-27
Serping1	8.72355e-31	1.37946	0.895	0.207	1.45692e-26
Rps25	1.68428e-30	-1.94599	0.474	0.932	2.81292e-26
S100b	2.08332e-30	2.22288	0.596	0.048	3.47935e-26
Rspo3	2.12165e-30	1.85574	0.544	0.032	3.54337e-26
Tmem176a	2.21063e-30	2.23603	0.86	0.292	3.69197e-26
Rps15a	3.25815e-30	-1.82629	0.754	0.957	5.44143e-26
Cd302	4.4305e-30	1.97751	0.895	0.232	7.39937e-26
Fgfr2	1.52784e-29	1.91714	0.579	0.056	2.55165e-25
Bgn	1.71394e-29	1.57198	0.93	0.224	2.86245e-25
Rps4x	2.67068e-29	-1.79976	0.842	0.969	4.4603e-25
Rpl17	4.05273e-29	-1.93949	0.719	0.961	6.76846e-25
Ackr4	4.70605e-29	2.20537	0.649	0.069	7.85958e-25
Ptprd	1.10145e-28	1.90583	0.614	0.068	1.83954e-24
Smad6	1.1964e-28	1.60986	0.491	0.033	1.9981e-24
Rpl37a	1.43407e-28	-1.31832	0.895	0.989	2.39505e-24
B2m	1.83113e-28	1.27081	1	0.971	3.05817e-24
Rpl35a	2.26944e-28	-1.48042	0.825	0.97	3.79018e-24
Fhl2	2.6727e-28	2.04476	0.632	0.074	4.46368e-24
Rpl19	6.65778e-28	-1.59174	0.737	0.962	1.11192e-23
Rps27a	6.96883e-28	-1.59867	0.877	0.974	1.16386e-23
Rpl24	1.15337e-27	-1.47741	0.754	0.968	1.92624e-23
Gm26917	1.41802e-27	1.99474	0.684	0.421	2.36824e-23
Tle2	1.81066e-27	1.60656	0.509	0.041	3.02399e-23
Rpl37	1.83686e-27	-1.41567	0.912	0.98	3.06774e-23
Rpl13a	2.83308e-27	-1.45818	0.895	0.981	4.73152e-23
Rpl11	4.10053e-27	-1.67525	0.649	0.946	6.84829e-23
Rpl26	9.88425e-27	-1.67528	0.842	0.967	1.65077e-22
Rpl7	1.90152e-26	-1.68791	0.737	0.948	3.17573e-22
Mmp14	2.23503e-26	1.96098	0.649	0.131	3.73273e-22
Foxc1	2.97639e-26	1.75172	0.667	0.091	4.97087e-22
Plppr5	3.18682e-26	1.29763	0.228	0.001	5.3223e-22
Igsf3	6.88533e-26	1.84729	0.684	0.145	1.14992e-21
Rps7	7.43416e-26	-1.71725	0.737	0.956	1.24158e-21
Rpl18	9.6495e-26	-1.57566	0.649	0.947	1.61156e-21
Csf1	1.18192e-25	1.82924	0.719	0.117	1.97392e-21
Lmo7	1.42263e-25	1.62529	0.456	0.031	2.37593e-21
Lrp4	1.60864e-25	2.38686	0.456	0.041	2.6866e-21
Rps17	2.09604e-25	-1.76548	0.667	0.934	3.5006e-21
Zeb2	2.27523e-25	1.57194	0.737	0.378	3.79986e-21
Slc40a1	2.5065e-25	1.2755	0.368	0.14	4.18611e-21
Rpl36a	3.1231e-25	-1.92554	0.544	0.926	5.2159e-21
Eva1a	6.86991e-25	1.62083	0.456	0.029	1.14734e-20
Rpl23	7.57715e-25	-1.65595	0.737	0.954	1.26546e-20
Fap	8.64114e-25	1.9031	0.579	0.085	1.44316e-20
Cadm1	1.26859e-24	1.64402	0.509	0.045	2.11868e-20
Rps11	1.94049e-24	-1.35731	0.895	0.976	3.24081e-20
Cald1	2.23835e-24	2.00803	0.737	0.151	3.73828e-20
Eef2	2.79401e-24	-1.77862	0.456	0.911	4.66627e-20
Laptm4a	3.53655e-24	1.50395	0.982	0.794	5.90639e-20
Auts2	3.64898e-24	1.75972	0.579	0.09	6.09416e-20
Marcks	4.32839e-24	1.78528	0.825	0.218	7.22884e-20
Loxl1	4.37557e-24	1.91148	0.737	0.16	7.30764e-20
Rplp1	4.40293e-24	-1.58809	0.667	0.942	7.35333e-20
Rpl34	7.37008e-24	-1.35233	0.825	0.965	1.23088e-19
Il7	9.62815e-24	1.57683	0.439	0.03	1.608e-19
Ggt5	1.10567e-23	1.76078	0.544	0.065	1.84658e-19
Rpl31	1.23364e-23	-1.65539	0.632	0.928	2.06029e-19
Malat1	1.95169e-23	1.59838	1	0.998	3.25951e-19
Sdc3	2.02224e-23	1.35245	0.421	0.028	3.37734e-19
A2m	2.75074e-23	1.61442	0.333	0.011	4.59401e-19
Cdh2	2.92467e-23	1.61808	0.474	0.04	4.88449e-19
Bst2	3.30178e-23	1.63301	0.825	0.491	5.51429e-19
Lhfp	4.11056e-23	1.76876	0.684	0.137	6.86504e-19
Rps13	4.83426e-23	-1.54406	0.702	0.948	8.0737e-19
Rps8	5.11729e-23	-1.42616	0.807	0.965	8.54639e-19
Rplp2	7.00476e-23	-1.69387	0.614	0.931	1.16987e-18
Gm20619	8.48184e-23	1.13076	0.316	0.008	1.41655e-18
Rpl39	9.42027e-23	-1.53099	0.737	0.951	1.57328e-18
Rpl36	9.51291e-23	-1.41603	0.789	0.964	1.58875e-18
Id3	1.21067e-22	2.20494	0.842	0.307	2.02194e-18
Irx3	1.54097e-22	1.32838	0.491	0.041	2.57357e-18
Rpsa	1.65978e-22	-1.84376	0.491	0.91	2.772e-18
Pappa	1.74998e-22	1.98436	0.491	0.048	2.92264e-18
Mpzl1	1.77234e-22	1.6818	0.596	0.101	2.95998e-18
Colec12	1.9635e-22	1.75464	0.614	0.102	3.27923e-18
Sgce	2.09063e-22	1.49378	0.719	0.15	3.49157e-18
Ebf1	2.10634e-22	1.66192	0.877	0.269	3.51779e-18
Insig2	2.46921e-22	1.68044	0.667	0.254	4.12383e-18
Fam69a	3.58184e-22	1.34961	0.596	0.287	5.98202e-18
Ly6e	5.65537e-22	-2.01864	0.105	0.727	9.44504e-18
Rps29	6.39666e-22	-1.11969	0.93	0.984	1.06831e-17
Ndnf	8.28399e-22	1.2087	0.298	0.008	1.38351e-17
Dpysl3	8.86534e-22	1.75715	0.632	0.117	1.4806e-17
Sparc	1.27074e-21	0.341068	0.772	0.224	2.12226e-17
Fat1	1.43451e-21	1.40354	0.439	0.04	2.39578e-17
Plxna2	1.77449e-21	1.50969	0.368	0.022	2.96358e-17
Comp	1.84492e-21	2.0154	0.561	0.07	3.0812e-17
Kitl	1.99634e-21	1.52952	0.544	0.065	3.33409e-17
Srgn	3.19553e-21	-2.69094	0.105	0.709	5.33685e-17
Rpl21	4.5213e-21	-1.36918	0.702	0.946	7.55102e-17
Atraid	5.11609e-21	1.30395	0.754	0.459	8.54438e-17
Rpl8	5.13005e-21	-1.42494	0.789	0.96	8.56769e-17
Rpl10a	6.55113e-21	-1.59331	0.719	0.935	1.0941e-16
Vcam1	8.01592e-21	2.02872	0.719	0.149	1.33874e-16
Rasl11a	9.05012e-21	1.85938	0.526	0.061	1.51146e-16
Rps18	9.89437e-21	-1.56689	0.93	0.983	1.65246e-16
Hey1	9.9454e-21	1.57483	0.368	0.022	1.66098e-16
Lmo4	1.4066e-20	1.6688	0.702	0.289	2.34917e-16
Naca	1.70046e-20	-1.37487	0.702	0.937	2.83993e-16
Ncam1	1.73518e-20	1.9219	0.544	0.094	2.89792e-16
Ifnar2	1.85897e-20	1.55021	0.684	0.327	3.10467e-16
Tspo	2.04288e-20	-1.79524	0.228	0.797	3.41182e-16
Fstl1	2.67979e-20	1.28565	0.754	0.186	4.47553e-16
Slc20a2	2.86163e-20	1.15997	0.298	0.049	4.77921e-16
Rps15	4.78955e-20	-1.3062	0.719	0.947	7.99902e-16
Dpep1	5.50651e-20	1.59099	0.561	0.079	9.19642e-16
Pcolce	7.75505e-20	0.733306	0.702	0.202	1.29517e-15
Rmnd1	1.12416e-19	1.42776	0.333	0.155	1.87745e-15
Id4	1.35485e-19	1.91595	0.509	0.067	2.26273e-15
Mxra8	1.85989e-19	1.66687	0.719	0.181	3.10619e-15
Tmem86a	1.88415e-19	1.86192	0.474	0.063	3.14672e-15
H2afz	2.16722e-19	-2.26463	0.596	0.88	3.61947e-15
Mipep	2.20147e-19	0.861147	0.246	0.155	3.67668e-15
Eif5a	2.26483e-19	-1.45402	0.737	0.935	3.7825e-15
Ptma	2.53718e-19	-1.29825	0.982	0.99	4.23735e-15
Rpl27a	2.95596e-19	-1.25669	0.877	0.966	4.93675e-15
Cst3	3.14304e-19	1.22671	1	0.914	5.24918e-15
Gpx3	6.1054e-19	0.858997	0.807	0.232	1.01966e-14
St3gal6	7.49134e-19	1.45608	0.614	0.21	1.25113e-14
Rpl12	8.00696e-19	-1.64083	0.316	0.833	1.33724e-14
H2-Q6	8.0084e-19	1.48735	0.526	0.108	1.33748e-14
Atp1a1	9.0399e-19	1.21349	0.614	0.528	1.50975e-14
Cnn2	9.76055e-19	1.43921	0.667	0.321	1.63011e-14
Tmem59	1.0649e-18	1.04359	0.947	0.851	1.77849e-14
Tspan4	1.23428e-18	1.4049	0.632	0.334	2.06138e-14
Epdr1	1.26374e-18	1.50214	0.684	0.241	2.11057e-14
Myeov2	1.29928e-18	1.10384	0.825	0.684	2.16993e-14
Rpl28	1.39732e-18	-1.40709	0.632	0.913	2.33366e-14
Fbl	1.48825e-18	-1.54616	0.07	0.639	2.48552e-14
Ctsb	1.53746e-18	1.17887	0.965	0.785	2.56772e-14
Rps2	1.66901e-18	-1.4761	0.754	0.945	2.78741e-14
Gdf10	1.68319e-18	1.76536	0.351	0.024	2.81109e-14
Rac2	2.1552e-18	-2.2438	0.053	0.61	3.5994e-14
Sgms2	2.44128e-18	1.52818	0.421	0.081	4.07719e-14
Rps10	3.07011e-18	-1.57723	0.474	0.883	5.1274e-14
Ogn	3.34223e-18	1.16228	0.596	0.107	5.58185e-14
Agt	5.64439e-18	1.26022	0.474	0.064	9.4267e-14
Tpt1	6.02493e-18	-1.01184	0.684	0.968	1.00622e-13
Adamts5	7.22168e-18	1.5345	0.544	0.086	1.20609e-13
Hsp90ab1	8.25465e-18	-1.26196	0.702	0.952	1.37861e-13
Gnb2l1	8.69297e-18	-1.64524	0.351	0.83	1.45181e-13
Gadd45g	9.2686e-18	2.24091	0.737	0.3	1.54795e-13
Abi3bp	1.01785e-17	1.52724	0.579	0.105	1.69991e-13
Tuba1c	1.31063e-17	1.33262	0.509	0.301	2.18889e-13
Pabpc1	1.63779e-17	-1.83394	0.561	0.867	2.73528e-13
Ybx1	1.88924e-17	-1.35777	0.667	0.94	3.15522e-13
Ccdc80	2.49039e-17	1.40781	0.596	0.112	4.15921e-13
Kng1	2.78344e-17	1.562	0.474	0.065	4.64862e-13
Hmgb2	3.08176e-17	-2.58942	0.246	0.724	5.14685e-13
Emc2	3.09927e-17	0.985435	0.509	0.434	5.17609e-13
Eef1b2	3.25388e-17	-1.49789	0.246	0.78	5.43431e-13
Col1a2	3.6011e-17	0.597056	0.737	0.208	6.0142e-13
Nop58	3.86633e-17	-1.45035	0.018	0.532	6.45715e-13
Ift43	4.09795e-17	1.47926	0.474	0.093	6.84399e-13
Eif4a1	4.91681e-17	-1.36873	0.789	0.931	8.21156e-13
Podnl1	7.383e-17	1.43616	0.368	0.039	1.23304e-12
Cpxm1	7.67096e-17	1.42554	0.474	0.067	1.28113e-12
H2-Q4	8.19561e-17	1.50714	0.561	0.178	1.36875e-12
Tns3	9.71607e-17	1.39716	0.474	0.099	1.62268e-12
Pi15	1.40797e-16	0.966851	0.263	0.01	2.35145e-12
Socs2	1.51644e-16	1.457	0.614	0.139	2.53261e-12
Eif3f	1.64989e-16	-1.30531	0.439	0.872	2.75548e-12
Btf3	1.68497e-16	-1.14571	0.737	0.923	2.81406e-12
Wdr86	1.92426e-16	1.26447	0.386	0.037	3.21371e-12
Anp32a	1.97795e-16	-1.27578	0.175	0.719	3.30337e-12
Cks2	1.9806e-16	-2.11609	0.123	0.653	3.3078e-12
St6galnac4	2.95823e-16	1.18714	0.368	0.16	4.94054e-12
Rpl30	3.24757e-16	-1.32192	0.421	0.865	5.42377e-12
Rps20	3.63932e-16	-1.2715	0.667	0.919	6.07803e-12
Cct7	4.96197e-16	-1.32382	0.175	0.713	8.28698e-12
Plac8	5.03407e-16	-3.8299	0.053	0.545	8.4074e-12
Mdk	5.8009e-16	1.22104	0.474	0.067	9.68809e-12
Hmgn3	6.41392e-16	1.43142	0.667	0.27	1.07119e-11
Pgrmc1	7.40055e-16	1.22649	0.667	0.403	1.23597e-11
Mpo	7.73948e-16	-4.56421	0	0.443	1.29257e-11
Mxd4	8.83222e-16	1.39926	0.596	0.256	1.47507e-11
Fmo1	9.67607e-16	1.16388	0.404	0.046	1.616e-11
Sdc2	1.12998e-15	1.28764	0.667	0.17	1.88718e-11
Ptgfr	1.21354e-15	1.20437	0.368	0.035	2.02673e-11
S1pr1	1.33248e-15	1.35115	0.421	0.062	2.22537e-11
Shox2	1.65047e-15	1.19107	0.298	0.022	2.75645e-11
Marc1	1.67894e-15	1.40179	0.333	0.032	2.804e-11
Cd24a	1.87759e-15	-2.41061	0.035	0.527	3.13577e-11
Igf1	2.03365e-15	1.37894	0.561	0.112	3.39639e-11
Gm8730	2.0646e-15	-1.29385	0.579	0.906	3.44808e-11
Emp2	2.48644e-15	1.29802	0.526	0.097	4.1526e-11
Ivns1abp	3.16973e-15	-1.10464	0.018	0.49	5.29376e-11
Nxf1	4.44948e-15	0.811428	0.491	0.442	7.43108e-11
Fam78b	4.59334e-15	1.00512	0.211	0.01	7.67134e-11
Lmnb1	4.75838e-15	-1.30406	0.018	0.488	7.94696e-11
Arhgdib	5.69827e-15	-2.52119	0.07	0.565	9.51669e-11
Runx2	6.07049e-15	1.32084	0.404	0.091	1.01383e-10
Itm2c	6.09874e-15	1.27734	0.772	0.434	1.01855e-10
Rcn3	6.15631e-15	1.35348	0.737	0.245	1.02816e-10
Nhp2	6.33868e-15	-1.44318	0.105	0.618	1.05862e-10
Rps21	7.39034e-15	-1.27931	0.456	0.861	1.23426e-10
Ifitm3	8.77274e-15	1.04865	0.982	0.831	1.46513e-10
Fibin	8.92599e-15	1.26811	0.421	0.054	1.49073e-10
Rpl36al	9.38327e-15	-1.33153	0.386	0.819	1.5671e-10
Maf	9.65451e-15	1.41943	0.386	0.053	1.6124e-10
Fgf7	1.03213e-14	1.21345	0.439	0.062	1.72376e-10
Cks1b	1.07078e-14	-1.66327	0.07	0.565	1.7883e-10
Cmpk1	1.14407e-14	-1.02975	0.088	0.588	1.91071e-10
Slc29a1	1.15035e-14	1.24364	0.737	0.455	1.92119e-10
Gm42726	1.25362e-14	1.48519	0.649	0.192	2.09367e-10
Anp32e	1.32932e-14	-1.41475	0.123	0.633	2.2201e-10
Gapdh	1.33694e-14	-1.20341	0.246	0.752	2.23282e-10
Gm9843	1.42184e-14	-1.16431	0.561	0.911	2.37462e-10
Tmpo	1.79405e-14	-1.23802	0.035	0.509	2.99625e-10
Nudt4	1.80875e-14	1.05457	0.509	0.314	3.02079e-10
Adamts9	2.35222e-14	1.03	0.281	0.019	3.92844e-10
Slit3	2.53637e-14	1.03367	0.298	0.028	4.236e-10
mt-Nd4l	2.72568e-14	0.961746	0.526	0.407	4.55215e-10
Slc35g1	3.39662e-14	0.560543	0.123	0.059	5.67269e-10
Rai14	3.56075e-14	1.27065	0.298	0.033	5.9468e-10
Rnaset2b	3.71442e-14	1.19243	0.596	0.343	6.20345e-10
Msmp	3.83808e-14	1.10866	0.474	0.082	6.40998e-10
Gpi1	3.91771e-14	-1.38341	0.105	0.604	6.54297e-10
Son	3.98001e-14	0.887526	0.772	0.739	6.64701e-10
1500009L16Rik	4.46678e-14	1.20595	0.474	0.08	7.45997e-10
Pdlim2	4.50223e-14	1.50399	0.579	0.181	7.51917e-10
Scarf2	4.55184e-14	1.25329	0.351	0.052	7.60202e-10
Rpl38	4.67615e-14	-1.05472	0.719	0.939	7.80964e-10
Fgfr3	4.9861e-14	1.05587	0.263	0.021	8.32728e-10
Mfap2	5.31865e-14	1.3171	0.456	0.078	8.88268e-10
Ywhah	6.00981e-14	-1.32151	0.246	0.734	1.0037e-09
Laptm5	6.59459e-14	-1.33926	0	0.398	1.10136e-09
Fen1	6.94034e-14	-1.21999	0	0.397	1.15911e-09
A430027H14Rik	6.98985e-14	0.880911	0.158	0.002	1.16737e-09
Chst2	7.11963e-14	1.11869	0.298	0.027	1.18905e-09
Gpx1	7.32798e-14	-1.65599	0.509	0.82	1.22385e-09
Tpm3	7.95596e-14	-1.04479	0.246	0.738	1.32873e-09
Eef1g	8.16755e-14	-1.33926	0.579	0.876	1.36406e-09
Tomm20	8.2488e-14	-1.21521	0.281	0.763	1.37763e-09
Nisch	9.24553e-14	0.97679	0.474	0.345	1.5441e-09
Tgfbr3	9.74624e-14	1.2351	0.474	0.1	1.62772e-09
2700097O09Rik	9.98351e-14	0.459641	0.14	0.165	1.66735e-09
AI662270	1.02248e-13	-1.19237	0.053	0.52	1.70764e-09
Prtn3	1.16886e-13	-3.22228	0	0.392	1.95212e-09
Fads3	1.24752e-13	1.12235	0.351	0.135	2.08348e-09
Mcm5	1.27707e-13	-1.18307	0	0.391	2.13284e-09
Snrpd2	1.29813e-13	-0.873156	0.228	0.711	2.168e-09
Cdc42ep1	1.3688e-13	1.16863	0.298	0.034	2.28603e-09
Stmn1	1.53456e-13	-2.00282	0.404	0.711	2.56287e-09
Dnajc9	1.63993e-13	-1.1936	0.053	0.514	2.73885e-09
Ran	1.68029e-13	-1.73246	0.491	0.815	2.80625e-09
Lcp1	1.68536e-13	-1.51395	0	0.388	2.81471e-09
Etf1	1.718e-13	-0.931252	0.053	0.508	2.86923e-09
Cox7a2l	1.91371e-13	-0.946282	0.333	0.802	3.19608e-09
Clpp	1.92559e-13	0.382398	0.263	0.391	3.21593e-09
Ppic	1.92806e-13	1.35531	0.684	0.251	3.22005e-09
Kng2	2.05507e-13	1.25095	0.421	0.071	3.43218e-09
Pdzd11	2.12561e-13	0.554232	0.298	0.314	3.54998e-09
Cdc42ep3	2.13894e-13	0.874361	0.404	0.414	3.57224e-09
Rpl29	2.35359e-13	-1.19591	0.596	0.887	3.93074e-09
Maged1	2.47018e-13	1.38518	0.544	0.176	4.12544e-09
Fcgrt	2.56657e-13	1.18385	0.719	0.25	4.28643e-09
Atxn7l3b	2.64786e-13	0.860339	0.632	0.557	4.42219e-09
1110001J03Rik	2.83138e-13	-0.887846	0.07	0.524	4.72868e-09
Rpl35	2.88079e-13	-0.941024	0.86	0.963	4.81121e-09
Ggh	2.9789e-13	1.11354	0.509	0.299	4.97507e-09
Oat	3.1923e-13	0.917238	0.632	0.584	5.33146e-09
Lbr	3.43544e-13	-1.18189	0.053	0.511	5.73753e-09
2700094K13Rik	3.77056e-13	-1.07238	0.105	0.577	6.29722e-09
Ifngr2	3.86235e-13	1.17835	0.474	0.244	6.45052e-09
Pex2	3.93879e-13	0.721779	0.316	0.306	6.57817e-09
Tuba4a	3.95674e-13	-1.37808	0.035	0.475	6.60814e-09
Gm44029	4.34505e-13	0.879338	0.175	0.005	7.25666e-09
Comt	4.58673e-13	0.927923	0.982	0.912	7.6603e-09
Snrpf	5.12503e-13	-1.33348	0.351	0.776	8.5593e-09
Ddx17	5.26641e-13	0.961241	0.421	0.26	8.79543e-09
Smc2	5.43498e-13	-1.18964	0	0.375	9.07696e-09
Coro1a	6.09611e-13	-2.04619	0.035	0.465	1.01811e-08
Porcn	6.511e-13	0.904889	0.246	0.02	1.0874e-08
Tpgs1	6.57031e-13	0.731379	0.368	0.323	1.09731e-08
Lyar	7.26349e-13	-1.08806	0.053	0.501	1.21307e-08
Snai2	7.53762e-13	1.19934	0.368	0.051	1.25886e-08
Ebf3	7.58863e-13	1.18449	0.368	0.05	1.26738e-08
Syt6	7.92088e-13	0.673492	0.158	0.003	1.32287e-08
Mccc1	7.98159e-13	0.904416	0.193	0.091	1.33301e-08
Angptl4	8.55677e-13	1.30121	0.509	0.126	1.42907e-08
Rpl5	8.67155e-13	-1.30561	0.509	0.859	1.44824e-08
Cd200	8.95869e-13	1.48329	0.526	0.134	1.49619e-08
Taldo1	8.98386e-13	-1.43167	0.298	0.738	1.50039e-08
Vrk1	9.37271e-13	-1.02866	0.018	0.436	1.56534e-08
Rpl22l1	9.38223e-13	-1.17551	0.737	0.928	1.56693e-08
Txn1	1.03322e-12	-1.16973	0.474	0.845	1.72559e-08
Cct2	1.04488e-12	-1.00025	0.123	0.591	1.74505e-08
Use1	1.05901e-12	-0.374292	0.158	0.547	1.76865e-08
Gmfg	1.06664e-12	-1.97884	0.07	0.517	1.7814e-08
Pdgfrb	1.06743e-12	1.34881	0.439	0.09	1.78271e-08
Lars2	1.06967e-12	1.2117	0.368	0.12	1.78646e-08
Ptgis	1.10996e-12	1.16639	0.404	0.064	1.85375e-08
Mpp6	1.27761e-12	0.725096	0.263	0.283	2.13374e-08
Rrm1	1.35755e-12	-1.31093	0.018	0.432	2.26725e-08
Dctpp1	1.38188e-12	-1.03719	0.053	0.494	2.30789e-08
2810428I15Rik	1.50267e-12	0.788203	0.474	0.428	2.5096e-08
Erh	1.59361e-12	-1.46897	0.439	0.816	2.66149e-08
Tnfsf12	1.60663e-12	1.22562	0.421	0.091	2.68324e-08
Nudt21	1.71597e-12	-1.06177	0.123	0.588	2.86584e-08
Ctsl	1.7698e-12	1.13639	0.807	0.387	2.95574e-08
Cox6b1	2.35082e-12	-1.0648	0.474	0.858	3.92611e-08
Gm42418	2.42658e-12	1.13108	0.386	0.341	4.05264e-08
Pfdn2	2.62195e-12	-0.679812	0.228	0.675	4.37893e-08
Ginm1	2.88405e-12	1.02227	0.491	0.349	4.81665e-08
Antxr1	2.89536e-12	1.29689	0.421	0.094	4.83554e-08
Fkbp10	2.98054e-12	1.23516	0.456	0.1	4.97779e-08
Alox5ap	3.128e-12	-1.64641	0	0.356	5.22407e-08
Ranbp1	3.19407e-12	-1.51254	0.386	0.786	5.33442e-08
Cnpy2	3.37611e-12	0.786056	0.632	0.541	5.63844e-08
Nsa2	3.62006e-12	-0.796818	0.035	0.434	6.04586e-08
Mcm2	3.73288e-12	-1.13712	0.018	0.414	6.23429e-08
Spc24	4.06863e-12	-1.03486	0	0.353	6.79502e-08
Jagn1	4.09614e-12	0.630652	0.316	0.329	6.84096e-08
Cd53	4.26731e-12	-1.49611	0	0.352	7.12684e-08
Sept4	4.49824e-12	1.30039	0.456	0.132	7.5125e-08
Abhd16a	4.88242e-12	0.580463	0.333	0.37	8.15413e-08
Nt5dc2	4.90147e-12	0.333869	0.175	0.288	8.18595e-08
Zfp637	4.9297e-12	0.852603	0.351	0.209	8.23309e-08
Rpl22	5.03806e-12	-1.22254	0.579	0.847	8.41406e-08
Gas1	5.05047e-12	1.35433	0.509	0.116	8.43478e-08
Pnkd	5.14627e-12	0.541659	0.263	0.316	8.59479e-08
Apbb1ip	5.16197e-12	-0.732856	0	0.35	8.62101e-08
mt-Nd4	5.20223e-12	0.699626	1	0.953	8.68824e-08
Lrpap1	5.9085e-12	0.906056	0.509	0.446	9.86778e-08
Ccdc59	6.00662e-12	0.818378	0.386	0.376	1.00317e-07
Cdk1	6.16698e-12	-1.08853	0	0.348	1.02995e-07
Stk24	6.33045e-12	-0.623552	0.035	0.406	1.05725e-07
Eif3b	6.4347e-12	-0.827931	0.105	0.54	1.07466e-07
Abracl	6.48454e-12	-0.882208	0.158	0.61	1.08298e-07
Hoxa10	6.5411e-12	1.09822	0.333	0.045	1.09243e-07
Smarca5	6.61255e-12	-0.962404	0.123	0.571	1.10436e-07
Mif	6.72633e-12	-1.48327	0.263	0.712	1.12336e-07
Gsto1	7.2163e-12	-0.937393	0.053	0.475	1.20519e-07
Apobec3	7.3684e-12	-1.0712	0.07	0.505	1.2306e-07
Postn	7.44503e-12	1.06913	0.316	0.035	1.2434e-07
Ninj1	7.68282e-12	-1.02094	0.035	0.446	1.28311e-07
Aldh1a2	7.85928e-12	1.30194	0.333	0.044	1.31258e-07
H2-Q7	8.2453e-12	1.18149	0.667	0.291	1.37705e-07
Copz2	8.6887e-12	1.15032	0.579	0.165	1.4511e-07
Rbms3	9.33192e-12	1.22344	0.333	0.049	1.55852e-07
Lrrc36	9.42417e-12	0.485812	0.105	0.036	1.57393e-07
Omd	1.02821e-11	1.45909	0.298	0.035	1.71722e-07
Wrap73	1.03218e-11	0.383288	0.105	0.161	1.72384e-07
Mmd2	1.06602e-11	0.676471	0.158	0.006	1.78036e-07
Slc12a4	1.06606e-11	0.953382	0.316	0.118	1.78042e-07
Col12a1	1.06755e-11	1.33719	0.386	0.064	1.78292e-07
Nucks1	1.09666e-11	-0.374805	0.175	0.542	1.83153e-07
Anp32b	1.19546e-11	-1.60168	0.316	0.72	1.99654e-07
Ppfibp2	1.2221e-11	0.90509	0.211	0.034	2.04103e-07
Atrx	1.22601e-11	-0.688444	0.088	0.494	2.04756e-07
Hsp90aa1	1.23602e-11	-1.19337	0.632	0.896	2.06428e-07
Tmco1	1.25142e-11	0.308235	0.386	0.586	2.09e-07
Tspan17	1.26499e-11	1.13967	0.421	0.106	2.11266e-07
Fxyd5	1.30889e-11	-1.49826	0.088	0.525	2.18598e-07
BC003965	1.34124e-11	0.365077	0.211	0.314	2.24e-07
Lig1	1.35637e-11	-0.908871	0	0.339	2.26527e-07
Vldlr	1.37453e-11	1.17565	0.263	0.035	2.29561e-07
Cyp2u1	1.43387e-11	0.894579	0.193	0.014	2.3947e-07
Satb2	1.45681e-11	0.800475	0.228	0.019	2.43301e-07
Hprt	1.4591e-11	-1.07624	0.175	0.632	2.43685e-07
Dhrs3	1.58647e-11	1.25409	0.456	0.148	2.64956e-07
Ppa1	1.72526e-11	-0.963318	0.035	0.438	2.88136e-07
Mboat2	1.74566e-11	0.312929	0.088	0.109	2.91543e-07
Ndufb7	1.93165e-11	-0.68418	0.263	0.696	3.22605e-07
Zfhx4	2.00799e-11	1.00186	0.316	0.041	3.35355e-07
Selm	2.07871e-11	1.19229	0.702	0.295	3.47165e-07
Plpp3	2.09037e-11	1.18656	0.561	0.16	3.49113e-07
Tspan31	2.15615e-11	0.856735	0.491	0.374	3.60099e-07
Frat2	2.15935e-11	-0.541275	0.018	0.343	3.60633e-07
Ptp4a1	2.16407e-11	-1.08464	0.123	0.568	3.61422e-07
Ciapin1	2.17744e-11	-0.292342	0.07	0.352	3.63655e-07
Creb3	2.27506e-11	0.993689	0.333	0.183	3.79958e-07
Ctsg	2.48303e-11	-2.97233	0	0.332	4.14691e-07
Ikzf1	2.48303e-11	-0.761772	0	0.332	4.14691e-07
Selplg	2.48303e-11	-1.23619	0	0.332	4.14691e-07
Hnrnpf	2.49932e-11	-1.17958	0.579	0.851	4.17412e-07
Ppia	2.52484e-11	-0.974184	0.93	0.976	4.21673e-07
Arpc2	2.62065e-11	-1.2532	0.491	0.864	4.37675e-07
Vdac1	2.62891e-11	-0.658549	0.158	0.569	4.39054e-07
Hspa8	2.74707e-11	-0.745958	0.895	0.99	4.58789e-07
Birc5	2.81763e-11	-1.58877	0.018	0.395	4.70573e-07
Hspa9	2.85253e-11	-1.13918	0.158	0.607	4.76401e-07
Mcm4	2.87294e-11	-1.02231	0.018	0.4	4.79809e-07
Snrpe	2.94666e-11	-1.30583	0.333	0.745	4.92122e-07
Cdc16	2.98463e-11	0.386685	0.228	0.338	4.98463e-07
Tomm7	3.0162e-11	-0.738261	0.316	0.745	5.03736e-07
Nptn	3.14226e-11	0.893086	0.596	0.434	5.24788e-07
Asf1b	3.23815e-11	-0.887082	0	0.329	5.40804e-07
Rfc4	3.75729e-11	-1.15857	0.018	0.396	6.27505e-07
Coa6	3.8876e-11	0.520334	0.175	0.229	6.49268e-07
Alyref	3.89274e-11	-0.514607	0.193	0.59	6.50127e-07
Shc1	3.91905e-11	0.750918	0.368	0.251	6.5452e-07
Socs1	3.94903e-11	1.42427	0.368	0.113	6.59528e-07
Fam111a	4.0753e-11	-0.713784	0	0.326	6.80616e-07
Cct8	4.09152e-11	-1.17045	0.246	0.69	6.83324e-07
Hmha1	4.218e-11	-0.868075	0	0.326	7.04448e-07
Mdfi	4.30186e-11	1.0577	0.333	0.059	7.18454e-07
Samsn1	4.31585e-11	-0.886376	0	0.326	7.2079e-07
Tpbg	4.32495e-11	1.21307	0.281	0.042	7.2231e-07
Rps26	4.47596e-11	-1.01525	0.614	0.893	7.4753e-07
Hnrnpa1	4.56531e-11	-1.42832	0.333	0.724	7.62453e-07
Emg1	4.56722e-11	-1.06388	0.246	0.691	7.62772e-07
Nudc	4.58232e-11	-0.987748	0.211	0.658	7.65293e-07
Map1lc3a	4.72975e-11	1.10105	0.702	0.354	7.89916e-07
Osgepl1	4.75941e-11	0.436676	0.14	0.162	7.9487e-07
Lepr	4.77981e-11	1.10737	0.404	0.074	7.98275e-07
Tkt	4.78056e-11	-1.08971	0.193	0.64	7.98402e-07
Emc7	4.92265e-11	0.550622	0.544	0.596	8.22131e-07
Gins4	4.97197e-11	-0.470545	0.018	0.309	8.30368e-07
Ecm1	5.12452e-11	0.304233	0.526	0.178	8.55847e-07
Glrx3	5.41396e-11	-0.807685	0.228	0.665	9.04185e-07
Apoo	5.49955e-11	0.346848	0.158	0.225	9.1848e-07
Fermt3	5.62618e-11	-0.86696	0.018	0.389	9.39628e-07
Fh1	5.70246e-11	-0.806332	0.018	0.39	9.52368e-07
Ptpn6	5.84626e-11	-0.976807	0.018	0.391	9.76384e-07
Ndufa9	6.29958e-11	-0.635907	0.14	0.541	1.05209e-06
Sfxn1	6.46223e-11	-0.6115	0.053	0.393	1.07926e-06
Rbm17	6.46359e-11	-0.38401	0.14	0.511	1.07948e-06
Bmp5	6.60429e-11	0.93001	0.246	0.022	1.10298e-06
Adk	6.76343e-11	-0.946143	0.053	0.454	1.12956e-06
Ucp2	6.77962e-11	-1.29554	0.035	0.426	1.13226e-06
Iscu	6.84511e-11	0.375235	0.421	0.581	1.1432e-06
9530068E07Rik	7.05518e-11	0.652911	0.404	0.45	1.17829e-06
Slc39a7	7.65808e-11	0.806701	0.439	0.353	1.27898e-06
Ctsk	8.22002e-11	1.09943	0.474	0.111	1.37283e-06
Npm1	8.66861e-11	-1.55373	0.632	0.857	1.44775e-06
Stub1	8.68197e-11	0.456386	0.456	0.54	1.44998e-06
Spint2	8.70675e-11	-1.00133	0.018	0.387	1.45411e-06
Ssr3	9.27171e-11	0.738546	0.491	0.476	1.54847e-06
Sema7a	9.4747e-11	0.9338	0.211	0.019	1.58237e-06
Nsun2	9.64789e-11	-0.927178	0.07	0.478	1.61129e-06
Rbp4	9.89494e-11	1.24891	0.263	0.027	1.65255e-06
Dpm1	1.00611e-10	0.392944	0.228	0.367	1.68031e-06
Syce2	1.08992e-10	-0.982554	0.035	0.414	1.82027e-06
Cyr61	1.10404e-10	2.17245	0.544	0.173	1.84386e-06
Snrnp70	1.11718e-10	0.271866	0.298	0.46	1.8658e-06
Tubb5	1.16931e-10	-1.54314	0.456	0.799	1.95286e-06
Wisp2	1.16943e-10	1.34184	0.421	0.086	1.95307e-06
Fat4	1.17843e-10	0.674517	0.175	0.007	1.9681e-06
Shroom3	1.20683e-10	1.0915	0.281	0.032	2.01553e-06
Wls	1.20863e-10	1.00894	0.368	0.212	2.01853e-06
Dnajc2	1.23413e-10	-0.783309	0.035	0.41	2.06113e-06
Cdc20	1.27012e-10	-0.976312	0	0.313	2.12122e-06
Serpinb1a	1.28279e-10	-1.71143	0.035	0.41	2.14239e-06
Fos	1.29056e-10	1.40324	0.947	0.658	2.15537e-06
Metrnl	1.36524e-10	1.34721	0.509	0.165	2.28009e-06
Eif3h	1.38192e-10	-0.990414	0.456	0.827	2.30795e-06
Bag1	1.40809e-10	-0.875893	0.228	0.665	2.35165e-06
Eif3k	1.42718e-10	-0.996562	0.491	0.841	2.38353e-06
Eci2	1.43729e-10	0.500187	0.298	0.32	2.40043e-06
Hnrnpm	1.44959e-10	-0.896087	0.246	0.679	2.42096e-06
Tspan32	1.50941e-10	-0.884888	0.018	0.381	2.52086e-06
Bzw1	1.53308e-10	-0.877289	0.246	0.68	2.56039e-06
Idh3a	1.58869e-10	-0.614986	0.105	0.478	2.65328e-06
Nkg7	1.62638e-10	-2.00874	0	0.31	2.71621e-06
Chrdl1	1.64515e-10	0.822	0.333	0.058	2.74757e-06
Fam96a	1.70023e-10	-1.17072	0.175	0.605	2.83955e-06
Dkc1	1.73953e-10	-0.822716	0.07	0.464	2.90519e-06
Olfml2a	1.75181e-10	1.14337	0.263	0.044	2.9257e-06
Cd37	1.79896e-10	-1.00578	0	0.309	3.00445e-06
Sftpa1	1.83404e-10	0.626911	0.14	0.003	3.06302e-06
S1pr3	1.85838e-10	1.10706	0.351	0.064	3.10368e-06
Gstm2	1.91498e-10	1.10084	0.333	0.062	3.1982e-06
Nav2	1.96351e-10	0.960128	0.228	0.036	3.27927e-06
Sin3b	1.99692e-10	-0.424356	0.14	0.498	3.33506e-06
Rbm5	2.03333e-10	0.693127	0.386	0.371	3.39587e-06
Mrpl27	2.06869e-10	0.490608	0.368	0.376	3.45492e-06
Sdcbp	2.10243e-10	-0.838969	0.281	0.708	3.51127e-06
Crnde	2.11412e-10	0.667141	0.193	0.039	3.5308e-06
Bin2	2.12747e-10	-0.929114	0	0.307	3.55308e-06
Glrx5	2.13182e-10	-1.45067	0.175	0.607	3.56035e-06
Tmem165	2.18714e-10	0.695303	0.439	0.429	3.65274e-06
Il10rb	2.18802e-10	0.94597	0.509	0.283	3.65421e-06
Polr2e	2.19114e-10	-0.532408	0.14	0.52	3.65942e-06
Sephs2	2.20985e-10	-0.603033	0.07	0.429	3.69067e-06
Rangap1	2.24956e-10	-0.669878	0	0.306	3.75699e-06
Sdf2	2.26805e-10	0.598619	0.351	0.394	3.78787e-06
Celf2	2.31586e-10	-1.01103	0.035	0.406	3.86772e-06
Fam49b	2.3359e-10	-1.0341	0.088	0.496	3.90118e-06
Rgs18	2.37855e-10	-0.953803	0	0.305	3.97241e-06
Col6a1	2.39249e-10	0.686975	0.544	0.193	3.9957e-06
Atp2a2	2.393e-10	0.687114	0.246	0.23	3.99654e-06
Dcaf8	2.41249e-10	0.414689	0.211	0.327	4.02909e-06
Mylk	2.50706e-10	1.12998	0.351	0.06	4.18704e-06
Slc50a1	2.5401e-10	0.922444	0.509	0.348	4.24222e-06
Commd6	2.58864e-10	0.252013	0.228	0.379	4.32329e-06
Aplp2	2.68295e-10	1.07475	0.649	0.407	4.4808e-06
Derl2	2.82243e-10	0.71671	0.456	0.383	4.71374e-06
Nans	2.82271e-10	-0.638159	0.07	0.431	4.71422e-06
Prdx6	2.83135e-10	-0.95665	0.263	0.692	4.72864e-06
Cd52	2.93846e-10	-2.0683	0	0.303	4.90753e-06
Tmem261	3.06837e-10	0.620033	0.439	0.399	5.12448e-06
Ndnl2	3.08835e-10	0.536815	0.333	0.343	5.15785e-06
Akip1	3.15644e-10	0.406144	0.228	0.246	5.27157e-06
Yipf3	3.17746e-10	0.722932	0.333	0.293	5.30667e-06
Ptprcap	3.21362e-10	-1.40644	0.018	0.373	5.36707e-06
Runx1	3.21665e-10	1.09015	0.509	0.26	5.37213e-06
Atg101	3.25862e-10	-0.293709	0.105	0.418	5.44223e-06
Gnl3	3.31312e-10	-0.874148	0.035	0.403	5.53324e-06
Hspa4	3.4642e-10	-0.715537	0.053	0.418	5.78556e-06
Vdac3	3.5323e-10	0.316365	0.509	0.647	5.89929e-06
Rbfa	3.57792e-10	-0.613674	0.035	0.379	5.97549e-06
Slc3a2	3.59676e-10	0.282871	0.351	0.591	6.00696e-06
Cenpw	3.64072e-10	-0.871994	0.018	0.371	6.08037e-06
Enah	3.68373e-10	1.14778	0.263	0.043	6.15219e-06
Hells	3.70871e-10	-0.658492	0	0.3	6.19392e-06
Mllt10	3.81959e-10	0.507746	0.228	0.275	6.37909e-06
Parp1	3.84423e-10	-0.566604	0.018	0.339	6.42024e-06
Ccdc12	3.85478e-10	0.528477	0.561	0.627	6.43787e-06
Arpc3	3.86675e-10	-1.00423	0.439	0.805	6.45786e-06
Hsd17b4	3.99112e-10	0.562936	0.246	0.252	6.66557e-06
Cox4i1	4.02401e-10	-0.750113	0.807	0.951	6.7205e-06
Lamp1	4.04232e-10	0.761957	0.825	0.796	6.75107e-06
Ppid	4.05026e-10	-0.698847	0.14	0.528	6.76434e-06
Cdk6	4.10234e-10	-1.23746	0.035	0.403	6.85132e-06
Gm10073	4.17626e-10	-0.716667	0.281	0.693	6.97477e-06
Dalrd3	4.20153e-10	0.681593	0.211	0.192	7.01697e-06
Stard3nl	4.22531e-10	0.763361	0.351	0.267	7.05669e-06
Creg1	4.2486e-10	-0.973507	0.193	0.618	7.09558e-06
Hnrnpa3	4.35311e-10	-1.09916	0.333	0.734	7.27012e-06
Eif4b	4.35522e-10	-0.266697	0.105	0.401	7.27365e-06
Tbrg1	4.3849e-10	0.746648	0.544	0.443	7.32323e-06
Ebp	4.45991e-10	0.365368	0.281	0.414	7.4485e-06
Fign	4.46475e-10	0.842233	0.211	0.02	7.45658e-06
Apbb2	4.5446e-10	0.934683	0.386	0.076	7.58994e-06
Mocs2	4.56975e-10	0.720043	0.316	0.289	7.63194e-06
Nap1l1	4.59448e-10	-1.08639	0.193	0.618	7.67324e-06
Sec62	4.61653e-10	0.699827	0.684	0.693	7.71007e-06
Ccdc68	4.6746e-10	0.439568	0.105	0.031	7.80704e-06
Bglap2	4.68403e-10	0.718802	0.246	0.024	7.8228e-06
Eif2b4	4.68411e-10	0.283674	0.123	0.211	7.82293e-06
Ech1	4.69859e-10	0.29945	0.456	0.612	7.84712e-06
Gm16286	4.74863e-10	-0.593634	0.175	0.565	7.93069e-06
Timm13	4.77516e-10	-0.656946	0.281	0.693	7.97499e-06
Pja1	4.89713e-10	0.832696	0.281	0.236	8.1787e-06
Mcm3	4.97121e-10	-1.01547	0.07	0.46	8.30242e-06
S100a16	5.0446e-10	0.895438	0.561	0.179	8.42498e-06
Uqcrfs1	5.07566e-10	-0.890661	0.263	0.686	8.47687e-06
Ak1	5.08042e-10	0.960984	0.351	0.076	8.4848e-06
Cd34	5.1423e-10	-2.03844	0.018	0.366	8.58816e-06
Pbdc1	5.27495e-10	-0.584784	0.158	0.536	8.80969e-06
Aurkaip1	5.31995e-10	-0.719609	0.158	0.561	8.88486e-06
Dfna5	5.34273e-10	0.689577	0.175	0.163	8.92289e-06
Ptpn18	5.35813e-10	-1.08336	0.035	0.4	8.94861e-06
Atp5e	5.43859e-10	-0.836568	0.474	0.842	9.08299e-06
Kctd12	5.54459e-10	1.04005	0.351	0.15	9.26003e-06
Tm2d2	5.60918e-10	0.617635	0.439	0.497	9.3679e-06
Dusp11	5.63968e-10	0.3381	0.175	0.325	9.41883e-06
Mbnl1	5.64657e-10	-0.322179	0.228	0.582	9.43034e-06
Ube2d3	5.71263e-10	-0.795771	0.544	0.876	9.54066e-06
Hcls1	5.89221e-10	-0.771283	0	0.294	9.84058e-06
Naa15	5.89221e-10	-0.611209	0	0.294	9.84058e-06
Pitpna	6.04651e-10	-0.617716	0.158	0.547	1.00983e-05
Gm9493	6.08246e-10	-0.97557	0.421	0.81	1.01583e-05
Hnrnpu	6.1148e-10	-0.982397	0.281	0.701	1.02123e-05
Cd1d1	6.31766e-10	1.14147	0.421	0.201	1.05511e-05
Rnaset2a	6.39041e-10	0.937027	0.491	0.306	1.06726e-05
Trp53	6.40911e-10	-0.864417	0.158	0.57	1.07038e-05
Lamtor3	6.53343e-10	0.259719	0.228	0.378	1.09115e-05
Dph3	6.56913e-10	-0.823829	0.07	0.455	1.09711e-05
Tmed4	6.66585e-10	0.676931	0.316	0.297	1.11326e-05
Larp7	6.68551e-10	-0.544101	0.035	0.348	1.11655e-05
Ube2v2	6.70071e-10	0.348949	0.368	0.456	1.11908e-05
Ilf2	6.94434e-10	-0.351793	0.193	0.534	1.15977e-05
Fxyd1	7.10886e-10	1.1401	0.561	0.188	1.18725e-05
Ptpn7	7.33645e-10	-0.602126	0	0.292	1.22526e-05
Eif3c	7.36846e-10	-0.476069	0.211	0.576	1.23061e-05
Mthfd1	7.41716e-10	-0.657459	0	0.291	1.23874e-05
Hnrnpa2b1	7.42002e-10	-0.974033	0.614	0.872	1.23922e-05
Gm15013	7.43902e-10	-0.951991	0.316	0.73	1.24239e-05
Smc6	7.57754e-10	-0.295495	0.193	0.521	1.26552e-05
Taz	7.65983e-10	0.609862	0.228	0.229	1.27927e-05
Tmed7	7.73718e-10	0.595886	0.404	0.424	1.29219e-05
Nop9	7.7488e-10	-0.57149	0	0.291	1.29413e-05
Cdca3	8.13954e-10	-0.691299	0.018	0.314	1.35939e-05
Rab10	8.24276e-10	-0.343325	0.211	0.557	1.37662e-05
Slc35b2	8.3271e-10	0.525122	0.246	0.294	1.39071e-05
Tipin	8.38955e-10	-1.11717	0.105	0.508	1.40114e-05
Socs3	8.43513e-10	1.85495	0.544	0.223	1.40875e-05
Tyrobp	8.45646e-10	-2.29861	0	0.29	1.41231e-05
Sf3b6	8.46768e-10	-0.843274	0.263	0.681	1.41419e-05
Ism1	8.67099e-10	0.901323	0.246	0.027	1.44814e-05
Hn1	8.84783e-10	-1.00194	0.263	0.682	1.47768e-05
Rbms1	8.89797e-10	1.02821	0.596	0.332	1.48605e-05
Fkbp2	9.04625e-10	0.41719	0.456	0.569	1.51081e-05
Ramp1	9.06412e-10	-1.40294	0.053	0.428	1.5138e-05
Ufd1l	9.45142e-10	0.292664	0.193	0.301	1.57848e-05
Hmox2	9.86725e-10	0.487892	0.298	0.368	1.64793e-05
Cyp1b1	9.92488e-10	1.1433	0.351	0.067	1.65755e-05
Cetn2	1.0244e-09	-0.724275	0.07	0.443	1.71085e-05
B4galnt1	1.02893e-09	-0.733165	0	0.287	1.71842e-05
Dek	1.05115e-09	-1.07333	0.193	0.609	1.75553e-05
Tmx2	1.05425e-09	0.508199	0.316	0.312	1.7607e-05
Cpsf3l	1.07469e-09	-0.59047	0	0.287	1.79484e-05
Efemp2	1.0829e-09	1.04047	0.474	0.132	1.80854e-05
Tmem50a	1.10091e-09	0.658816	0.737	0.736	1.83863e-05
Ubald2	1.10107e-09	-0.421522	0.193	0.551	1.8389e-05
Eif4a3	1.10224e-09	-0.638274	0.123	0.503	1.84085e-05
Utp11l	1.11417e-09	0.51208	0.404	0.437	1.86078e-05
Pgls	1.11973e-09	-1.01886	0.246	0.663	1.87006e-05
Dars	1.1206e-09	-0.74663	0.14	0.537	1.87151e-05
Csrp1	1.14189e-09	-0.865235	0.053	0.412	1.90706e-05
Rit1	1.15386e-09	0.797968	0.246	0.167	1.92706e-05
Lgals9	1.16074e-09	-0.633314	0.123	0.493	1.93855e-05
Ebna1bp2	1.1677e-09	-0.740373	0.14	0.538	1.95017e-05
Efna5	1.16853e-09	0.960801	0.263	0.034	1.95156e-05
Ccna2	1.18509e-09	-0.829188	0	0.286	1.97921e-05
Rrm2	1.18521e-09	-1.88589	0.035	0.387	1.97941e-05
Mcts1	1.2039e-09	-0.427298	0.088	0.409	2.01063e-05
Mcm6	1.23556e-09	-1.29245	0.105	0.501	2.0635e-05
Clec12a	1.26481e-09	-1.37016	0	0.285	2.11235e-05
Tbcb	1.27964e-09	0.32103	0.333	0.471	2.13712e-05
Ghr	1.30013e-09	1.02298	0.404	0.088	2.17135e-05
Sell	1.30662e-09	-1.01898	0	0.284	2.18219e-05
Wisp1	1.32812e-09	0.961839	0.211	0.023	2.2181e-05
Ifi27	1.32832e-09	0.845341	0.632	0.571	2.21842e-05
Pcnp	1.33714e-09	0.264714	0.368	0.538	2.23316e-05
Ormdl2	1.38199e-09	-0.420967	0.088	0.397	2.30805e-05
Umps	1.40569e-09	-0.655417	0.053	0.393	2.34765e-05
Fam19a1	1.43942e-09	0.521398	0.105	0.001	2.40398e-05
Nrm	1.47191e-09	-0.582985	0	0.283	2.45823e-05
Lsm8	1.48943e-09	-0.46272	0.14	0.476	2.4875e-05
Bckdk	1.49469e-09	-0.563932	0.035	0.352	2.49629e-05
Unc50	1.49511e-09	0.470937	0.368	0.425	2.49698e-05
Nudt5	1.58662e-09	-0.516351	0.088	0.41	2.64981e-05
Emc6	1.59353e-09	-0.601221	0.193	0.578	2.66136e-05
Prdm5	1.60884e-09	0.763716	0.175	0.035	2.68693e-05
Derl1	1.63196e-09	0.289683	0.316	0.447	2.72553e-05
Usp1	1.63636e-09	-0.495686	0.07	0.388	2.73288e-05
Uchl3	1.65202e-09	-0.727264	0.105	0.49	2.75903e-05
Fkbp7	1.70597e-09	1.01	0.561	0.2	2.84913e-05
Col6a2	1.73809e-09	1.03108	0.526	0.159	2.90278e-05
Chchd2	1.74391e-09	-0.737972	0.702	0.932	2.9125e-05
Rnaseh2c	1.74506e-09	-0.649947	0.105	0.452	2.91443e-05
Baz1a	1.74664e-09	-0.670734	0.035	0.369	2.91707e-05
Polr1d	1.76249e-09	-0.686701	0.263	0.666	2.94354e-05
Pfn1	1.76737e-09	-0.932271	0.877	0.953	2.95169e-05
Aup1	1.78069e-09	0.340384	0.211	0.321	2.97393e-05
Capns1	1.78162e-09	-0.283823	0.456	0.801	2.97549e-05
Bglap3	1.79112e-09	0.867117	0.246	0.026	2.99135e-05
G3bp1	1.81282e-09	-1.04505	0.281	0.69	3.0276e-05
Nolc1	1.85075e-09	-0.751744	0.053	0.408	3.09093e-05
Txnl1	1.89992e-09	-0.759651	0.211	0.609	3.17305e-05
Exosc5	1.93118e-09	-0.522642	0.088	0.428	3.22527e-05
Gtf3a	1.97342e-09	-0.701185	0.018	0.348	3.29582e-05
Mrps9	1.99371e-09	-0.603448	0.018	0.34	3.32969e-05
Rrs1	2.00215e-09	-0.512403	0.07	0.399	3.34379e-05
Dcun1d5	2.0054e-09	0.25945	0.439	0.594	3.34921e-05
Rhot1	2.08422e-09	0.535277	0.193	0.193	3.48086e-05
Tbc1d15	2.10069e-09	-0.368388	0.053	0.347	3.50836e-05
Srsf1	2.11356e-09	-0.262503	0.211	0.53	3.52986e-05
Cog8	2.11952e-09	0.385527	0.175	0.255	3.53981e-05
Stip1	2.12653e-09	-0.570121	0.123	0.484	3.55152e-05
Ywhae	2.12763e-09	-0.86025	0.491	0.843	3.55335e-05
Hmgb3	2.2062e-09	-1.47312	0.123	0.519	3.68458e-05
Nucb1	2.21629e-09	0.523159	0.456	0.535	3.70142e-05
C1qbp	2.27211e-09	-1.07156	0.193	0.602	3.79465e-05
Yars	2.33071e-09	0.262477	0.123	0.225	3.89251e-05
Thrap3	2.35788e-09	-0.495192	0.158	0.512	3.9379e-05
Rbm38	2.36287e-09	-0.571323	0.053	0.376	3.94622e-05
Zfp414	2.37425e-09	0.447168	0.158	0.204	3.96524e-05
Dynlrb1	2.3989e-09	-0.258043	0.421	0.749	4.00641e-05
Immt	2.42463e-09	-0.744148	0.088	0.457	4.04938e-05
Rad23b	2.46104e-09	-0.591897	0.14	0.517	4.11018e-05
Tgds	2.46939e-09	0.582446	0.211	0.145	4.12414e-05
Rpf2	2.47251e-09	-0.486126	0.035	0.335	4.12934e-05
Nop56	2.49402e-09	-0.846693	0.175	0.577	4.16527e-05
Utp18	2.5015e-09	-0.625625	0.018	0.342	4.17775e-05
Eif6	2.50656e-09	-0.325759	0.298	0.639	4.18621e-05
Sf3b2	2.50913e-09	-0.747066	0.246	0.649	4.1905e-05
Ube2s	2.51315e-09	-0.878867	0.456	0.824	4.19722e-05
Vegfb	2.51331e-09	0.460175	0.123	0.104	4.19747e-05
Chic2	2.56307e-09	-0.401772	0.193	0.544	4.28058e-05
Rab14	2.57014e-09	0.434721	0.509	0.61	4.29239e-05
Dnajc1	2.59064e-09	0.819774	0.351	0.208	4.32663e-05
Fam107b	2.60476e-09	-0.984948	0.035	0.383	4.35022e-05
Aph1c	2.6168e-09	0.705829	0.105	0.039	4.37033e-05
Eed	2.68292e-09	-0.698945	0.035	0.376	4.48075e-05
Bace1	2.78024e-09	0.746917	0.193	0.075	4.64328e-05
Pelo	2.80062e-09	0.349905	0.193	0.282	4.67732e-05
Slc11a2	2.81477e-09	0.457966	0.175	0.18	4.70095e-05
Polr2f	2.82945e-09	-0.463337	0.193	0.545	4.72547e-05
Ccnb2	2.84681e-09	-1.17396	0.018	0.342	4.75445e-05
Ewsr1	2.90183e-09	-0.853356	0.298	0.702	4.84635e-05
Nup85	2.90347e-09	-0.284435	0.053	0.294	4.84908e-05
Txn2	2.94638e-09	-0.531536	0.228	0.597	4.92074e-05
Uqcrc2	2.96686e-09	-0.616273	0.211	0.59	4.95495e-05
Eef1d	3.00621e-09	-1.01187	0.386	0.764	5.02067e-05
Tcp1	3.01841e-09	-0.759346	0.246	0.643	5.04104e-05
Mrps18c	3.03135e-09	-0.678749	0.175	0.562	5.06265e-05
Cdca8	3.07176e-09	-1.0769	0.018	0.345	5.13015e-05
Gars	3.07421e-09	-0.575112	0.035	0.353	5.13424e-05
Tmem126a	3.09979e-09	0.484046	0.246	0.296	5.17696e-05
Vti1b	3.11053e-09	-0.571938	0.053	0.379	5.1949e-05
1810043H04Rik	3.12025e-09	0.31169	0.281	0.384	5.21114e-05
Thra	3.17405e-09	0.941536	0.333	0.183	5.30099e-05
Mrps5	3.18489e-09	0.25748	0.211	0.31	5.31908e-05
Higd2a	3.24544e-09	-0.316026	0.263	0.606	5.42021e-05
Itgb1	3.24699e-09	0.73259	0.509	0.474	5.42279e-05
Api5	3.25394e-09	-0.622221	0.053	0.394	5.43441e-05
Ndufb5	3.31344e-09	-0.653262	0.333	0.725	5.53378e-05
Napsa	3.38138e-09	-1.17832	0.018	0.345	5.64724e-05
Ddb1	3.50525e-09	-0.390984	0.105	0.415	5.85413e-05
Sae1	3.52357e-09	-0.609314	0.158	0.53	5.88471e-05
Impdh2	3.5498e-09	-0.969275	0.246	0.652	5.92851e-05
Brd7	3.64889e-09	-0.479137	0.07	0.383	6.09402e-05
Pfdn6	3.67782e-09	-0.463409	0.175	0.523	6.14233e-05
Cdc37	3.72893e-09	-0.512033	0.281	0.661	6.22769e-05
Rfc2	3.74739e-09	-0.850562	0.158	0.55	6.25852e-05
Atpif1	3.74821e-09	-1.5096	0.474	0.786	6.25989e-05
Pttg1ip	3.79103e-09	0.938772	0.561	0.329	6.3314e-05
Bloc1s2	3.80669e-09	-0.415613	0.123	0.442	6.35755e-05
Fundc2	3.80985e-09	-0.400828	0.246	0.596	6.36283e-05
Aamp	3.92314e-09	0.274817	0.386	0.56	6.55204e-05
Osgep	3.94839e-09	-0.561775	0.088	0.424	6.59421e-05
Ppig	4.00307e-09	-0.555937	0.158	0.526	6.68552e-05
Fus	4.00752e-09	0.373102	0.544	0.712	6.69296e-05
Asnsd1	4.01016e-09	-0.455651	0.035	0.322	6.69737e-05
Bet1	4.08412e-09	0.295517	0.281	0.397	6.82089e-05
Anapc7	4.17407e-09	0.551729	0.228	0.179	6.97111e-05
Tmem9b	4.23533e-09	0.643856	0.421	0.4	7.07343e-05
Cyb5r4	4.2399e-09	-0.410291	0.088	0.396	7.08105e-05
2010320M18Rik	4.259e-09	0.423846	0.105	0.141	7.11295e-05
Cox5a	4.27065e-09	-1.00164	0.421	0.775	7.13241e-05
Rab28	4.27449e-09	0.58592	0.316	0.342	7.13882e-05
Mesdc2	4.32213e-09	0.436139	0.298	0.364	7.21839e-05
Cdk9	4.44965e-09	0.327277	0.281	0.415	7.43137e-05
Hsbp1	4.48608e-09	0.691884	0.789	0.707	7.4922e-05
Hspa14	4.51543e-09	-0.586744	0.088	0.423	7.54123e-05
Ndufv1	4.56612e-09	-0.694438	0.14	0.518	7.62588e-05
2610001J05Rik	4.57091e-09	0.328178	0.333	0.472	7.63387e-05
1810026J23Rik	4.7278e-09	0.402498	0.175	0.199	7.89591e-05
Ptp4a2	4.83269e-09	-0.262819	0.246	0.572	8.07107e-05
Hnrnpr	4.87143e-09	-0.442002	0.211	0.561	8.13577e-05
Cdt1	4.88624e-09	-0.63222	0	0.268	8.16051e-05
Tsen15	4.91998e-09	0.466648	0.228	0.251	8.21686e-05
Med30	5.00776e-09	-0.423256	0.053	0.348	8.36347e-05
Rfc5	5.04084e-09	-0.741704	0.035	0.37	8.41871e-05
Sub1	5.2609e-09	-1.02141	0.754	0.884	8.78623e-05
Ift20	5.33093e-09	0.469695	0.439	0.511	8.90318e-05
Cd48	5.4078e-09	-1.07143	0.018	0.339	9.03156e-05
Phgdh	5.43067e-09	-1.00545	0.07	0.434	9.06976e-05
Isg15	5.45005e-09	1.13508	0.298	0.12	9.10212e-05
Amotl1	5.46862e-09	0.985808	0.281	0.049	9.13314e-05
Sh3bgrl3	5.55471e-09	-1.47444	0.316	0.701	9.27692e-05
Nhp2l1	5.67093e-09	-0.861047	0.386	0.767	9.47103e-05
Dnaja2	5.68584e-09	-0.655329	0.175	0.557	9.49592e-05
4921524J17Rik	5.69934e-09	0.58513	0.281	0.277	9.51848e-05
P2rx4	5.70161e-09	0.950333	0.368	0.185	9.52226e-05
Gm8797	5.77146e-09	0.833829	0.491	0.409	9.63891e-05
Dapp1	5.78894e-09	-0.703276	0	0.266	9.6681e-05
Asap1	5.83897e-09	0.443839	0.298	0.33	9.75166e-05
Stra13	5.87184e-09	-0.438205	0.211	0.553	9.80657e-05
Efnb1	5.93909e-09	0.99532	0.281	0.054	9.91887e-05
Lzts2	5.97213e-09	0.923151	0.386	0.121	9.97406e-05
Eva1b	6.10927e-09	1.09348	0.439	0.148	0.000102031
Arfgap2	6.13233e-09	0.494006	0.316	0.358	0.000102416
Gpr108	6.15163e-09	0.635218	0.263	0.239	0.000102738
Fuca2	6.15831e-09	0.355267	0.228	0.307	0.00010285
Ldha	6.16669e-09	-0.914572	0.509	0.847	0.00010299
Lmo2	6.21979e-09	-1.20677	0.14	0.531	0.000103877
Tmbim6	6.308e-09	0.681329	0.895	0.88	0.00010535
Mrps24	6.31422e-09	-0.304666	0.246	0.564	0.000105454
Maz	6.32655e-09	0.250815	0.175	0.291	0.00010566
1810058I24Rik	6.47545e-09	0.516789	0.509	0.525	0.000108147
Gtpbp4	6.485e-09	-0.756604	0.053	0.401	0.000108306
Fam162a	6.50316e-09	0.319492	0.333	0.432	0.000108609
Naa50	6.72246e-09	-0.781501	0.14	0.524	0.000112272
Banf1	6.76014e-09	-0.264945	0.246	0.562	0.000112901
Uhrf1	6.85523e-09	-0.601863	0	0.264	0.000114489
Cyb5b	6.87823e-09	0.414408	0.316	0.38	0.000114873
Eif3l	6.90107e-09	-0.647622	0.211	0.588	0.000115255
Prps1	6.96396e-09	-0.372536	0.088	0.383	0.000116305
Mrpl34	7.00251e-09	-0.485349	0.123	0.445	0.000116949
Zcchc17	7.03687e-09	0.37817	0.316	0.376	0.000117523
Rnmt	7.14947e-09	-0.571016	0.018	0.325	0.000119403
Itfg2	7.27512e-09	0.630811	0.228	0.16	0.000121502
Fam195b	7.28372e-09	0.592143	0.456	0.463	0.000121645
Pold3	7.45863e-09	-0.501753	0	0.262	0.000124567
Chd1	7.51137e-09	-0.616747	0.07	0.405	0.000125447
Ctgf	7.51683e-09	1.21763	0.351	0.072	0.000125539
Stk16	7.54828e-09	-0.311289	0.123	0.417	0.000126064
Gmpr2	7.5942e-09	0.355248	0.158	0.214	0.000126831
Zcchc3	7.62928e-09	0.48148	0.14	0.093	0.000127417
App	7.66828e-09	0.922703	0.667	0.296	0.000128068
Ruvbl1	7.70746e-09	-0.713511	0.123	0.492	0.000128722
Asf1a	7.74462e-09	-0.661608	0.14	0.503	0.000129343
Gmps	7.75494e-09	-0.425387	0.105	0.412	0.000129515
Tex30	7.82605e-09	-0.546792	0.053	0.375	0.000130703
Sys1	7.82847e-09	0.618167	0.456	0.415	0.000130743
Cln8	7.87317e-09	0.334403	0.07	0.131	0.00013149
Gtf2h5	7.90383e-09	0.367725	0.526	0.608	0.000132002
C4b	7.99875e-09	0.876424	0.386	0.087	0.000133587
Cops4	8.06533e-09	-0.468279	0.175	0.521	0.000134699
Gnai1	8.07977e-09	0.770407	0.263	0.035	0.00013494
Ipo5	8.19882e-09	-0.507334	0.018	0.312	0.000136928
Csad	8.25104e-09	0.900818	0.281	0.09	0.000137801
Clcc1	8.3092e-09	0.460084	0.246	0.281	0.000138772
Nfe2	8.37441e-09	-0.483635	0	0.261	0.000139861
Bglap	8.39725e-09	0.562257	0.175	0.013	0.000140243
Sarnp	8.41894e-09	-0.41956	0.316	0.668	0.000140605
Frg1	8.53483e-09	-0.407764	0.158	0.492	0.00014254
Clns1a	8.55797e-09	-0.504451	0.105	0.436	0.000142927
Prr13	8.62085e-09	-0.907043	0.263	0.659	0.000143977
Arpc5	8.68849e-09	-0.811859	0.386	0.766	0.000145107
Scamp3	8.69596e-09	0.51659	0.368	0.395	0.000145231
Gatb	8.71591e-09	0.508639	0.14	0.089	0.000145564
Prmt7	8.73414e-09	-0.495155	0	0.26	0.000145869
Ola1	8.75533e-09	-0.46879	0.07	0.38	0.000146223
Aldh18a1	8.7674e-09	0.309311	0.123	0.191	0.000146424
Ssrp1	8.78497e-09	-0.952038	0.193	0.588	0.000146718
Lsm1	8.84312e-09	0.421919	0.333	0.374	0.000147689
Nol7	8.94525e-09	-0.611171	0.211	0.584	0.000149395
H2-DMa	8.98555e-09	-0.952397	0.018	0.332	0.000150068
Emilin1	8.99335e-09	0.860664	0.333	0.187	0.000150198
Dhfr	9.01387e-09	-0.576938	0	0.26	0.000150541
Slco3a1	9.023e-09	0.962046	0.368	0.133	0.000150693
Mrpl19	9.12998e-09	-0.336371	0.07	0.352	0.00015248
Rab7	9.16005e-09	0.392802	0.526	0.669	0.000152982
Gmnn	9.17862e-09	-1.03135	0.053	0.398	0.000153292
Clptm1	9.43941e-09	0.376618	0.263	0.36	0.000157648
Llph	9.46093e-09	-0.491719	0.211	0.561	0.000158007
Gm21092	9.47097e-09	0.652751	0.298	0.264	0.000158175
Elane	9.60005e-09	-4.17004	0	0.259	0.00016033
Ezh2	9.60105e-09	-0.748368	0.07	0.411	0.000160347
1810022K09Rik	9.62906e-09	-0.332645	0.123	0.413	0.000160815
Dcn	9.98883e-09	-2.12512	0.193	0.15	0.000166823
Usp15	1.00455e-08	-0.539893	0.018	0.303	0.00016777
Tomm40	1.01629e-08	-0.47196	0.088	0.394	0.00016973
Rbm42	1.02458e-08	-0.54871	0.088	0.418	0.000171116
Nog	1.03119e-08	0.671972	0.158	0.011	0.000172219
Trap1	1.04666e-08	-0.432642	0.088	0.387	0.000174802
Vps4a	1.05043e-08	0.383416	0.14	0.191	0.000175432
Dctn3	1.08503e-08	-0.252847	0.281	0.59	0.00018121
2700060E02Rik	1.08754e-08	-0.544711	0.368	0.739	0.00018163
Tln2	1.09931e-08	1.11397	0.281	0.052	0.000183596
CR974586.5	1.10398e-08	0.837264	0.211	0.02	0.000184376
Rpl7a	1.10471e-08	-0.78292	0.456	0.814	0.000184498
Abce1	1.10755e-08	-0.447767	0.053	0.344	0.000184972
Rap1a	1.12353e-08	-0.36316	0.333	0.675	0.000187641
Ankrd13a	1.12476e-08	-0.482055	0.07	0.377	0.000187846
Actl6a	1.12738e-08	-0.409097	0.175	0.502	0.000188284
Ndufa3	1.13954e-08	0.259453	0.544	0.731	0.000190314
D1Ertd622e	1.14305e-08	-0.338051	0.035	0.284	0.0001909
Fcho1	1.14723e-08	-0.523093	0	0.257	0.000191598
Emc10	1.14833e-08	0.413011	0.509	0.601	0.000191782
Dnajb6	1.15541e-08	-0.538737	0.298	0.665	0.000192965
Asah1	1.15939e-08	0.74381	0.421	0.344	0.000193629
Lum	1.16164e-08	0.573101	0.404	0.116	0.000194005
Dhrs7	1.1672e-08	0.938284	0.474	0.287	0.000194935
Mgmt	1.16899e-08	0.740997	0.246	0.099	0.000195233
Oser1	1.18067e-08	-0.546264	0.175	0.536	0.000197183
mt-Nd5	1.19137e-08	0.470745	0.509	0.545	0.00019897
Bud31	1.22999e-08	-0.481374	0.193	0.541	0.000205421
Hnrnpab	1.23232e-08	-0.931083	0.246	0.639	0.00020581
Pcbp2	1.25126e-08	-0.567636	0.439	0.8	0.000208973
Vapa	1.25243e-08	-0.533002	0.368	0.737	0.000209168
Cuedc2	1.25812e-08	-0.322394	0.211	0.528	0.000210118
Zdhhc16	1.26036e-08	0.261579	0.158	0.253	0.000210492
Rnaseh2a	1.26149e-08	-0.414571	0.053	0.332	0.000210681
Arf6	1.27186e-08	-0.523071	0.281	0.645	0.000212414
Samhd1	1.28756e-08	0.97824	0.526	0.322	0.000215036
Msn	1.2928e-08	-0.481006	0.193	0.547	0.00021591
Rsl24d1	1.30954e-08	-0.423348	0.123	0.441	0.000218706
Ubl4a	1.31455e-08	-0.325713	0.123	0.405	0.000219543
Vps35	1.31462e-08	-0.334714	0.158	0.456	0.000219554
Eif3m	1.31594e-08	-0.905648	0.281	0.672	0.000219776
Snrpc	1.34226e-08	-0.504539	0.228	0.58	0.000224171
Psmc4	1.34892e-08	-0.416924	0.263	0.6	0.000225284
Ccl19	1.36084e-08	1.03019	0.316	0.057	0.000227275
Ddx24	1.38441e-08	-0.325365	0.193	0.508	0.00023121
Lrwd1	1.38464e-08	-0.500688	0	0.255	0.000231249
Slc16a1	1.38464e-08	-0.535671	0	0.255	0.000231249
Gar1	1.39796e-08	-0.608689	0.158	0.518	0.000233473
Capza2	1.40102e-08	-0.710213	0.333	0.716	0.000233984
Cd69	1.41383e-08	-1.31805	0	0.254	0.000236124
Pafah1b1	1.41563e-08	-0.25685	0.281	0.601	0.000236424
Mrpl23	1.42387e-08	-0.585215	0.263	0.635	0.000237801
Psme3	1.4455e-08	-0.568127	0.088	0.413	0.000241414
Aes	1.47545e-08	0.542529	0.561	0.618	0.000246414
Smc1a	1.49258e-08	-0.556869	0.158	0.507	0.000249276
Dnaja1	1.49699e-08	-0.697215	0.561	0.881	0.000250012
Rab11b	1.53178e-08	0.289264	0.456	0.614	0.000255823
Ppih	1.57921e-08	-0.535936	0.053	0.362	0.000263745
Rftn1	1.6073e-08	0.706032	0.298	0.251	0.000268435
Rab5a	1.63632e-08	0.327168	0.316	0.444	0.000273282
Surf4	1.65065e-08	0.469133	0.316	0.381	0.000275674
Srrm1	1.68759e-08	-0.549716	0.228	0.586	0.000281844
Mrto4	1.70199e-08	-0.414346	0.105	0.399	0.00028425
Yipf4	1.70993e-08	0.654844	0.526	0.433	0.000285575
Adss	1.71553e-08	-0.581161	0.105	0.446	0.000286511
Psmd5	1.72397e-08	-0.458976	0.07	0.367	0.00028792
Prim1	1.73036e-08	-0.676211	0.018	0.317	0.000288988
Rbm25	1.73654e-08	-0.655505	0.246	0.621	0.000290019
Eftud2	1.73715e-08	-0.428373	0.035	0.308	0.000290122
Rpl13-ps3	1.75332e-08	-0.671096	0.421	0.783	0.000292821
Apitd1	1.75938e-08	-0.498816	0	0.251	0.000293834
Chchd1	1.76314e-08	-0.267706	0.298	0.605	0.000294463
Tnfaip8	1.76605e-08	-0.733326	0.018	0.312	0.000294948
Med28	1.77427e-08	-0.606234	0.298	0.672	0.000296321
Capg	1.77789e-08	-1.08695	0.053	0.392	0.000296926
Wdr18	1.78258e-08	-0.440079	0.088	0.377	0.000297709
Spon1	1.79086e-08	0.995899	0.263	0.039	0.000299092
Brk1	1.79615e-08	-0.35964	0.298	0.632	0.000299975
Rbm3	1.79782e-08	-0.963097	0.509	0.804	0.000300254
Hivep3	1.80211e-08	0.759866	0.246	0.041	0.00030097
Cgrrf1	1.8157e-08	0.588927	0.193	0.185	0.00030324
Cdc26	1.82657e-08	-0.31766	0.263	0.588	0.000305056
Hn1l	1.92584e-08	-0.517801	0.018	0.31	0.000321635
Eif4a2	1.93052e-08	0.610903	0.649	0.674	0.000322416
Racgap1	1.93177e-08	-0.516669	0	0.25	0.000322626
Spi1	1.94946e-08	-1.04373	0.018	0.323	0.00032558
Tusc2	1.96397e-08	0.42792	0.193	0.207	0.000328002
Cisd2	1.9776e-08	-0.473685	0.193	0.536	0.000330279
Ltbp1	1.98395e-08	0.922088	0.281	0.049	0.000331339
Fubp1	1.98661e-08	-0.575496	0.158	0.51	0.000331783
Ccnl2	2.00198e-08	0.426779	0.491	0.557	0.00033435
Cdk2	2.00542e-08	-0.552537	0.018	0.314	0.000334925
Rpia	2.00714e-08	-0.741355	0.088	0.433	0.000335213
Gm26699	2.01302e-08	0.521546	0.228	0.287	0.000336194
Tmem238	2.01363e-08	-0.550309	0	0.25	0.000336297
Plk4	2.01363e-08	-0.447125	0	0.25	0.000336297
H2-Ke6	2.02911e-08	-0.269955	0.07	0.341	0.000338882
Slc25a5	2.03069e-08	-1.07809	0.754	0.904	0.000339145
Tspan13	2.0462e-08	-1.33986	0.123	0.494	0.000341736
Arhgap31	2.05802e-08	1.15378	0.368	0.154	0.00034371
Sh3glb1	2.06427e-08	-0.571117	0.246	0.607	0.000344754
Rabggtb	2.06616e-08	0.375617	0.246	0.3	0.000345069
Prpf31	2.09759e-08	-0.338415	0.07	0.345	0.000350319
Atf1	2.10183e-08	-0.340057	0.053	0.324	0.000351027
Wipi1	2.11917e-08	0.544388	0.193	0.179	0.000353922
Iqgap2	2.12077e-08	-0.524659	0	0.249	0.000354189
Cenpk	2.14286e-08	-0.635222	0	0.249	0.000357879
Ptpre	2.14286e-08	-0.718297	0	0.249	0.000357879
Fabp5	2.16885e-08	-0.660972	0.018	0.314	0.00036222
Msh2	2.17775e-08	-0.566734	0.018	0.311	0.000363706
Nt5c	2.1852e-08	-0.276796	0.123	0.396	0.00036495
Trappc1	2.19333e-08	0.263855	0.228	0.342	0.000366307
Glud1	2.20861e-08	-0.681465	0.088	0.426	0.000368859
Spcs3	2.21431e-08	-0.565637	0.105	0.439	0.000369812
Nrp2	2.22001e-08	0.944916	0.298	0.056	0.000370765
Ak2	2.2336e-08	-0.586617	0.193	0.556	0.000373034
Uchl5	2.24962e-08	-0.679477	0.14	0.498	0.00037571
Top2a	2.24984e-08	-1.21909	0.035	0.356	0.000375747
Bak1	2.26261e-08	-0.445914	0.035	0.319	0.000377878
Mis18a	2.28832e-08	-0.487876	0.018	0.294	0.000382172
Tpd52	2.30396e-08	-0.775615	0	0.248	0.000384784
Brix1	2.31445e-08	-0.549134	0.175	0.527	0.000386537
Ubxn8	2.33171e-08	0.460964	0.228	0.222	0.000389419
Dnmt1	2.33216e-08	-0.562152	0.018	0.313	0.000389494
Cops7a	2.3875e-08	0.443233	0.281	0.341	0.000398736
Lims1	2.40774e-08	0.52371	0.351	0.376	0.000402116
Snrpd1	2.42186e-08	-0.961076	0.246	0.632	0.000404474
Pgs1	2.44666e-08	0.650042	0.263	0.19	0.000408616
Cyhr1	2.44901e-08	0.673454	0.228	0.17	0.000409009
Nme1	2.46443e-08	-1.11954	0.404	0.724	0.000411585
Gdi2	2.48798e-08	-0.386738	0.368	0.707	0.000415517
Smagp	2.49123e-08	0.864478	0.246	0.037	0.000416061
Cdk7	2.50556e-08	0.430099	0.193	0.187	0.000418454
Lamp2	2.50665e-08	0.830019	0.684	0.475	0.000418635
Atp5f1	2.51047e-08	-0.851264	0.509	0.816	0.000419273
Dram1	2.5465e-08	0.693029	0.228	0.059	0.000425291
Selk	2.57513e-08	0.645783	0.93	0.88	0.000430073
Ywhab	2.57724e-08	0.285519	0.456	0.605	0.000430425
Ctps	2.5815e-08	-0.431321	0	0.247	0.000431137
Ms4a3	2.5815e-08	-1.64856	0	0.247	0.000431137
Clpx	2.60218e-08	0.344462	0.211	0.276	0.000434591
Exosc7	2.63492e-08	-0.633289	0.123	0.463	0.000440058
Lsm4	2.6706e-08	-0.855264	0.298	0.682	0.000446017
Sap30	2.69416e-08	-0.68474	0.07	0.403	0.000449952
Yrdc	2.69992e-08	-0.51281	0.088	0.405	0.000450913
Fignl1	2.7183e-08	-0.476103	0	0.246	0.000453983
Clptm1l	2.76604e-08	-0.252362	0.105	0.358	0.000461956
Caprin1	2.79083e-08	-0.457493	0.123	0.44	0.000466097
Bola2	2.82086e-08	-0.667035	0.175	0.541	0.000471111
Sf3b4	2.83773e-08	-0.382648	0.228	0.554	0.000473929
Apip	2.85609e-08	0.349168	0.263	0.332	0.000476996
Ergic3	2.87824e-08	0.485233	0.526	0.583	0.000480696
Mdp1	2.88806e-08	0.290876	0.175	0.271	0.000482336
Fam126a	2.89457e-08	0.391485	0.105	0.109	0.000483422
Tysnd1	2.89598e-08	0.328866	0.14	0.184	0.000483657
Tomm5	2.89653e-08	-0.445737	0.263	0.612	0.000483749
Mapk1	2.93165e-08	-0.395977	0.105	0.4	0.000489616
Hnrnpc	2.95915e-08	-0.883029	0.351	0.725	0.000494208
Cers2	2.96542e-08	0.382651	0.456	0.56	0.000495255
Rad51	2.98273e-08	-0.472665	0	0.245	0.000498146
Paics	2.98828e-08	-0.550394	0.193	0.537	0.000499073
Cdk2ap2	3.0083e-08	-0.844312	0.246	0.628	0.000502416
Ftsj3	3.00836e-08	-0.513088	0.018	0.304	0.000502426
Mdh2	3.01617e-08	-0.958713	0.491	0.792	0.00050373
Actr6	3.0482e-08	0.330077	0.123	0.166	0.000509079
Sepw1	3.08452e-08	0.648643	0.842	0.813	0.000515145
Ncaph2	3.0851e-08	-0.611869	0.053	0.37	0.000515243
Alg5	3.09734e-08	0.436477	0.333	0.38	0.000517286
Ddx27	3.09762e-08	-0.544148	0.018	0.305	0.000517333
Pigp	3.09992e-08	0.530241	0.351	0.388	0.000517717
Lgmn	3.10897e-08	1.01662	0.491	0.173	0.000519228
Fbn1	3.16103e-08	0.794761	0.439	0.128	0.000527923
Pgd	3.18317e-08	0.43413	0.263	0.324	0.00053162
Gemin2	3.20576e-08	-0.448484	0	0.244	0.000535394
Syf2	3.22689e-08	-0.513844	0.281	0.638	0.000538924
Mrpl30	3.25054e-08	-0.536619	0.211	0.562	0.000542873
Armt1	3.26394e-08	0.505535	0.193	0.162	0.000545111
Ndufs8	3.26536e-08	-0.381012	0.298	0.64	0.000545348
Adgrg1	3.3063e-08	-0.747208	0	0.243	0.000552184
Hpgd	3.33039e-08	1.01113	0.263	0.042	0.000556208
Actn1	3.44422e-08	0.939859	0.351	0.116	0.000575219
Set	3.45946e-08	-1.16206	0.439	0.77	0.000577765
Plekhj1	3.47258e-08	0.389653	0.474	0.56	0.000579955
Ung	3.48079e-08	-0.563982	0	0.243	0.000581327
Rpl6	3.56298e-08	-0.831458	0.614	0.891	0.000595054
Commd7	3.58436e-08	0.297852	0.298	0.415	0.000598624
Htra1	3.59748e-08	0.809616	0.456	0.136	0.000600816
Ly6c2	3.62689e-08	-1.89853	0	0.242	0.000605727
Ezr	3.62765e-08	-0.71502	0.035	0.343	0.000605853
Rtfdc1	3.63368e-08	-0.441016	0.07	0.36	0.000606861
Pdha1	3.66005e-08	-0.315102	0.14	0.427	0.000611266
Kif22	3.66435e-08	-0.593631	0	0.242	0.000611982
Eif4e	3.67293e-08	-0.33462	0.298	0.614	0.000613416
Snrnp40	3.67762e-08	-0.585445	0.175	0.522	0.0006142
Prr16	3.75017e-08	0.819869	0.193	0.018	0.000626315
Pabpc4	3.75995e-08	-0.64216	0.018	0.314	0.00062795
Tpi1	3.82412e-08	-0.735328	0.228	0.604	0.000638667
Mydgf	3.8747e-08	0.258277	0.333	0.482	0.000647114
Arpc4	3.89061e-08	-0.448437	0.316	0.661	0.000649771
Guk1	3.90769e-08	-0.361003	0.123	0.407	0.000652624
2310036O22Rik	3.91824e-08	-0.521685	0.246	0.599	0.000654385
Arl4a	3.94071e-08	-0.345695	0.175	0.489	0.000658138
mt-Cytb	3.97019e-08	0.614992	1	0.992	0.000663062
Bfar	4.00617e-08	0.578201	0.246	0.221	0.00066907
Coq7	4.01469e-08	-0.514931	0.035	0.318	0.000670494
Ube2l3	4.15673e-08	-0.520975	0.263	0.613	0.000694216
Cyb5r3	4.19996e-08	-0.933214	0.053	0.379	0.000701436
Gjc1	4.20908e-08	0.89615	0.193	0.026	0.000702958
Me2	4.2126e-08	-0.459038	0.07	0.365	0.000703546
Nup62	4.22419e-08	-0.381633	0.053	0.318	0.000705483
Slc35b1	4.25392e-08	0.584114	0.351	0.337	0.000710448
Hspe1	4.30171e-08	-0.990062	0.456	0.779	0.000718428
Pop5	4.36517e-08	-0.303021	0.105	0.362	0.000729026
Gm10116	4.36837e-08	0.77964	0.684	0.627	0.000729562
Cox17	4.38069e-08	-0.46687	0.228	0.568	0.000731618
St3gal4	4.43023e-08	-0.413841	0.018	0.273	0.000739892
Celf1	4.4343e-08	0.355407	0.193	0.246	0.000740573
Mrps25	4.51822e-08	-0.390843	0.07	0.344	0.000754588
Nudt19	4.5298e-08	-0.306803	0.088	0.335	0.000756522
Uqcc3	4.55532e-08	0.347852	0.333	0.414	0.000760784
Clta	4.55941e-08	-0.549697	0.368	0.73	0.000761467
Bccip	4.57899e-08	-0.355285	0.263	0.583	0.000764736
Ndufa12	4.59429e-08	-0.808735	0.316	0.692	0.000767292
Ppp6c	4.5965e-08	-0.342554	0.105	0.384	0.000767661
Rab9	4.75658e-08	0.559437	0.351	0.334	0.000794397
Scara3	4.81271e-08	1.0566	0.386	0.101	0.000803771
Tacc3	4.83242e-08	-0.633688	0.018	0.3	0.000807063
Tex261	4.85509e-08	0.369764	0.351	0.422	0.000810848
Dnm2	4.97573e-08	0.268258	0.175	0.295	0.000830997
H2afx	4.99697e-08	-0.738835	0.175	0.539	0.000834544
Cnih1	5.03779e-08	0.285901	0.281	0.388	0.000841362
Tbca	5.08705e-08	0.264095	0.544	0.7	0.000849589
Cdc27	5.14214e-08	0.327417	0.105	0.12	0.000858788
Fbxo3	5.17885e-08	-0.261151	0.07	0.317	0.00086492
Irf2bp2	5.17961e-08	0.610197	0.263	0.201	0.000865046
Trappc2l	5.18073e-08	0.358003	0.333	0.412	0.000865234
Calu	5.34602e-08	0.829898	0.421	0.336	0.000892839
Pomp	5.36697e-08	-0.625134	0.421	0.777	0.000896338
Ngdn	5.37175e-08	-0.264021	0.193	0.485	0.000897135
Trim27	5.46426e-08	-0.449456	0.105	0.411	0.000912586
Mrps30	5.47815e-08	-0.488486	0.07	0.367	0.000914905
Rtn3	5.51984e-08	-0.262447	0.246	0.544	0.000921868
Dlat	5.60863e-08	-0.278904	0.07	0.323	0.000936697
Eid1	5.62718e-08	0.560105	0.298	0.267	0.000939796
Carnmt1	5.62741e-08	-0.487133	0.088	0.384	0.000939833
Brcc3	5.66051e-08	-0.308211	0.07	0.331	0.000945362
Pmm2	5.6777e-08	0.303279	0.158	0.231	0.000948233
E2f1	5.69102e-08	-0.47096	0	0.236	0.000950458
Plaur	5.69102e-08	-0.932308	0	0.236	0.000950458
Aga	5.7265e-08	0.66725	0.281	0.228	0.000956382
Chchd3	5.75747e-08	-0.406705	0.105	0.389	0.000961555
Preb	5.83319e-08	0.492219	0.228	0.255	0.000974201
Srp72	5.906e-08	-0.514409	0.07	0.372	0.000986361
Ethe1	5.91858e-08	-0.592282	0.088	0.407	0.000988463
Ppat	5.93349e-08	-0.389579	0.018	0.272	0.000990951
Cmas	5.95113e-08	-0.508803	0.14	0.468	0.000993899
H3f3a	6.02548e-08	-0.858615	0.825	0.919	0.00100632
Lyl1	6.04291e-08	-0.594433	0.018	0.307	0.00100923
Rpf1	6.16915e-08	-0.56897	0.07	0.385	0.00103031
Xist	6.20869e-08	0.616503	0.912	0.886	0.00103691
Qsox1	6.29902e-08	0.763699	0.298	0.177	0.001052
Cenph	6.3018e-08	-0.483505	0	0.235	0.00105246
Lpp	6.32465e-08	0.785868	0.281	0.056	0.00105628
Nfib	6.41858e-08	1.16889	0.404	0.117	0.00107197
Hdgf	6.44293e-08	-1.05649	0.316	0.674	0.00107603
Fam32a	6.53138e-08	-0.356609	0.211	0.528	0.0010908
Dtymk	6.60178e-08	-0.836219	0.211	0.581	0.00110256
Ar	6.70609e-08	0.897112	0.246	0.043	0.00111998
Smarce1	6.73586e-08	-0.312164	0.211	0.512	0.00112496
Lgals3bp	6.73641e-08	0.538831	0.228	0.262	0.00112505
Lyz2	6.81965e-08	-4.1145	0.018	0.304	0.00113895
Cirh1a	6.86305e-08	-0.349475	0.035	0.285	0.0011462
2010107E04Rik	6.93405e-08	-0.914757	0.439	0.769	0.00115806
BC028528	6.96069e-08	0.55493	0.228	0.223	0.00116251
Kpnb1	6.96934e-08	-0.448383	0.035	0.312	0.00116395
Ndufs1	7.0083e-08	-0.353242	0.088	0.354	0.00117046
Rcn2	7.02029e-08	0.797077	0.544	0.445	0.00117246
Pcmt1	7.03463e-08	-0.457343	0.228	0.562	0.00117485
Cul1	7.11707e-08	0.523737	0.439	0.421	0.00118862
Parp2	7.17979e-08	-0.495336	0.035	0.317	0.0011991
Knstrn	7.26658e-08	-0.474499	0	0.233	0.00121359
Brd2	7.27482e-08	0.285898	0.333	0.488	0.00121497
Rabepk	7.38129e-08	0.288995	0.123	0.202	0.00123275
Cdca7	7.39705e-08	-0.672763	0.053	0.366	0.00123538
Ube2t	7.41578e-08	-0.446337	0	0.233	0.00123851
Xrcc6	7.43527e-08	-0.705183	0.035	0.328	0.00124176
Myl9	7.45505e-08	0.96273	0.228	0.031	0.00124507
Samm50	7.48125e-08	-0.345017	0.211	0.515	0.00124944
Gltscr2	7.55438e-08	-0.736034	0.386	0.747	0.00126166
Tk1	7.7139e-08	-0.910217	0.018	0.303	0.0012883
Ppp1r7	7.72191e-08	-0.475457	0.035	0.315	0.00128964
Nup93	7.73152e-08	-0.38233	0.035	0.292	0.00129124
Tceal8	7.89575e-08	0.379055	0.298	0.407	0.00131867
Adamts2	7.93542e-08	1.07861	0.386	0.113	0.00132529
0610011F06Rik	8.00079e-08	-0.337105	0.053	0.304	0.00133621
Oaz2	8.00701e-08	0.757174	0.421	0.33	0.00133725
Prdx3	8.02026e-08	-0.88918	0.14	0.5	0.00133946
Eif2s3x	8.04899e-08	-0.423159	0.07	0.357	0.00134426
Iah1	8.07495e-08	0.47133	0.263	0.272	0.0013486
Zfp644	8.1201e-08	0.568945	0.263	0.251	0.00135614
Pddc1	8.19641e-08	0.302814	0.193	0.271	0.00136888
Adh5	8.23011e-08	-0.350375	0.175	0.481	0.00137451
Lpl	8.24721e-08	0.448765	0.386	0.104	0.00137737
Nono	8.25399e-08	-0.629661	0.263	0.623	0.0013785
Ddx3x	8.2782e-08	0.473478	0.298	0.372	0.00138254
Aurka	8.3764e-08	-0.576004	0	0.231	0.00139894
Rcn1	8.38036e-08	0.849517	0.421	0.258	0.0013996
Irf3	8.70893e-08	0.53868	0.246	0.269	0.00145448
1500015O10Rik	8.7263e-08	0.434656	0.298	0.057	0.00145738
Mpst	8.74568e-08	-0.58465	0.018	0.294	0.00146062
Uqcrh	8.7997e-08	-0.770618	0.614	0.882	0.00146964
Mad2l1	8.83202e-08	-0.599105	0.018	0.302	0.00147504
Glmp	8.85865e-08	0.578344	0.439	0.421	0.00147948
Ptprc	9.08382e-08	-0.739135	0	0.23	0.00151709
Mrpl54	9.08901e-08	-0.343791	0.228	0.536	0.00151796
Trim28	9.12028e-08	-0.339562	0.175	0.475	0.00152318
Itfg1	9.12145e-08	0.427861	0.263	0.313	0.00152337
Psmd14	9.19975e-08	-0.591023	0.175	0.52	0.00153645
Eif5b	9.2097e-08	-0.585285	0.123	0.451	0.00153811
Hist1h4i	9.26968e-08	-0.480592	0	0.23	0.00154813
Rab3il1	9.35965e-08	0.603512	0.211	0.132	0.00156315
Smc4	9.36689e-08	-0.933328	0.105	0.447	0.00156436
Thumpd3	9.60159e-08	-0.423137	0.018	0.271	0.00160356
Lsm5	9.66495e-08	-0.61699	0.298	0.654	0.00161414
Mrpl24	9.81446e-08	-0.281632	0.228	0.526	0.00163911
Gatm	9.86227e-08	-0.919616	0.035	0.337	0.0016471
Actr3	9.92401e-08	-0.97139	0.351	0.714	0.00165741
Bub3	9.94211e-08	-0.48194	0.246	0.581	0.00166043
1110038F14Rik	1.01173e-07	0.464228	0.246	0.276	0.0016897
Ass1	1.01534e-07	-0.674437	0	0.228	0.00169572
Pgrmc2	1.01906e-07	0.356874	0.14	0.201	0.00170193
Kars	1.02097e-07	-0.401281	0.07	0.346	0.00170513
Eif5	1.02408e-07	-0.359058	0.439	0.762	0.00171032
Rbm4b	1.03288e-07	0.507375	0.316	0.358	0.00172502
Kansl3	1.0432e-07	0.72666	0.281	0.157	0.00174225
Snrpa	1.04934e-07	-0.403285	0.175	0.487	0.00175251
Nifk	1.04936e-07	-0.412445	0.088	0.372	0.00175254
4930579G24Rik	1.05723e-07	-0.39283	0	0.228	0.00176568
Sh2d4a	1.06121e-07	0.342833	0.105	0.107	0.00177232
Ptges3	1.06778e-07	-0.749768	0.193	0.556	0.0017833
Psmd11	1.08643e-07	-0.489221	0.246	0.587	0.00181445
Aprt	1.08931e-07	-0.299846	0.228	0.529	0.00181926
Mrpl4	1.09186e-07	0.284971	0.263	0.366	0.00182352
Ccnt2	1.09551e-07	0.417056	0.281	0.32	0.00182961
Cdc6	1.11199e-07	-0.564459	0	0.227	0.00185714
Ddx46	1.1532e-07	-0.386403	0.053	0.313	0.00192596
Tmed1	1.15918e-07	0.614885	0.298	0.251	0.00193595
Stxbp2	1.16699e-07	-0.547644	0.018	0.297	0.00194899
Pex11b	1.16784e-07	0.487179	0.228	0.204	0.00195041
Clic1	1.17803e-07	-0.958627	0.491	0.817	0.00196742
Ndufb6	1.18078e-07	-0.300172	0.333	0.639	0.00197203
Smchd1	1.19479e-07	-0.54372	0.053	0.342	0.00199542
Pja2	1.21473e-07	0.575033	0.211	0.162	0.00202871
Mettl5	1.21845e-07	-0.279995	0.053	0.288	0.00203493
Rps12-ps3	1.21873e-07	-0.641514	0.281	0.639	0.0020354
Ifi35	1.21888e-07	0.433798	0.263	0.327	0.00203566
Mrpl12	1.22416e-07	-0.306056	0.228	0.534	0.00204447
Fastk	1.22629e-07	0.505204	0.281	0.263	0.00204803
Sdhc	1.23173e-07	-0.27773	0.175	0.436	0.00205712
Snrnp25	1.23577e-07	-0.549084	0.035	0.324	0.00206387
Adamts10	1.23788e-07	0.748473	0.246	0.072	0.00206739
Dera	1.24045e-07	-0.420727	0.07	0.356	0.00207167
Casc5	1.24249e-07	-0.442902	0	0.226	0.00207508
Cox8a	1.24601e-07	-0.683055	0.702	0.917	0.00208096
Vps36	1.25639e-07	-0.376461	0.07	0.344	0.0020983
Pde6d	1.25801e-07	0.415569	0.298	0.366	0.00210101
Car2	1.25925e-07	-3.01802	0.193	0.537	0.00210308
Nsmce4a	1.26093e-07	-0.611686	0.228	0.575	0.00210588
Chchd4	1.26457e-07	-0.512365	0.018	0.289	0.00211196
Pid1	1.26814e-07	0.924716	0.316	0.087	0.00211792
Alkbh1	1.26906e-07	-0.419522	0.035	0.297	0.00211946
Ssb	1.26994e-07	-0.538745	0.351	0.699	0.00212093
Tuba1a	1.2964e-07	0.870783	0.789	0.546	0.00216511
Vav1	1.30668e-07	-0.556967	0	0.225	0.00218229
Dnph1	1.30668e-07	-0.372308	0	0.225	0.00218229
Ndufaf2	1.3072e-07	0.320582	0.175	0.252	0.00218315
Trip6	1.3077e-07	0.84661	0.281	0.139	0.00218399
Rcbtb2	1.30816e-07	0.642796	0.263	0.201	0.00218476
Cryzl1	1.31519e-07	0.356621	0.281	0.342	0.0021965
Pbrm1	1.31737e-07	0.30164	0.298	0.389	0.00220014
Mcfd2	1.31791e-07	0.688823	0.316	0.252	0.00220104
Raph1	1.34023e-07	0.837119	0.193	0.052	0.00223832
Sf3b5	1.34373e-07	-0.315642	0.316	0.616	0.00224417
Mplkip	1.34536e-07	-0.259482	0.158	0.429	0.00224689
Borcs7	1.34835e-07	0.473534	0.211	0.224	0.00225188
Aspscr1	1.35658e-07	0.300304	0.193	0.277	0.00226562
Nrbf2	1.39157e-07	0.462863	0.246	0.272	0.00232406
Fam204a	1.40484e-07	0.360523	0.211	0.293	0.00234623
Bicc1	1.40729e-07	0.949112	0.333	0.08	0.00235032
Ncald	1.41338e-07	0.773354	0.228	0.035	0.00236049
Tm6sf1	1.41391e-07	-0.636308	0.018	0.272	0.00236137
Rad51ap1	1.43056e-07	-0.438157	0	0.224	0.00238918
Rps28	1.4379e-07	-0.863249	0.86	0.966	0.00240144
Hmgn5	1.44035e-07	-0.480767	0.088	0.384	0.00240553
Zfp622	1.44178e-07	-0.663888	0.088	0.41	0.00240792
Rhno1	1.46403e-07	0.266403	0.158	0.221	0.00244507
Eef1e1	1.47312e-07	-0.664929	0.105	0.435	0.00246025
Smap1	1.49874e-07	0.271453	0.228	0.311	0.00250304
B3gnt9	1.51376e-07	0.789996	0.228	0.046	0.00252813
Npm3	1.53037e-07	-0.758765	0.228	0.591	0.00255586
Yif1a	1.53678e-07	0.430502	0.316	0.378	0.00256657
Phkg2	1.55784e-07	0.425623	0.158	0.195	0.00260175
Eri1	1.56799e-07	-0.486618	0.035	0.311	0.00261871
Pnpt1	1.58179e-07	-0.379306	0	0.223	0.00264175
Nxt1	1.5903e-07	-0.374406	0.123	0.398	0.00265596
Psma3	1.59356e-07	-0.688843	0.491	0.816	0.00266141
Cpsf6	1.59532e-07	-0.254152	0.123	0.38	0.00266435
Tmem138	1.59736e-07	0.320171	0.105	0.163	0.00266776
Leprot	1.6017e-07	0.680576	0.509	0.396	0.00267501
Ndufs2	1.62216e-07	-0.500327	0.281	0.623	0.00270917
Eif3i	1.62449e-07	-0.80953	0.298	0.663	0.00271305
Psmd3	1.62627e-07	-0.295222	0.105	0.358	0.00271603
Adck5	1.66059e-07	0.408246	0.123	0.093	0.00277335
Tap2	1.6607e-07	0.660028	0.421	0.387	0.00277354
Ndufs6	1.67853e-07	-0.251992	0.351	0.648	0.00280332
Bzw2	1.67855e-07	-0.617086	0.07	0.381	0.00280335
Gins2	1.68922e-07	-0.536781	0.018	0.288	0.00282117
Map4k1	1.69691e-07	-0.425006	0	0.222	0.002834
Mrpl49	1.71213e-07	0.28299	0.246	0.296	0.00285942
Chaf1b	1.71376e-07	-0.486045	0.018	0.273	0.00286215
Rhoh	1.71401e-07	-0.82347	0	0.222	0.00286257
Wbscr22	1.71514e-07	-0.333053	0.053	0.3	0.00286446
Thyn1	1.74876e-07	-0.405789	0.053	0.326	0.00292061
Tmem60	1.75253e-07	0.390563	0.298	0.313	0.0029269
Cdc123	1.75708e-07	-0.255732	0.193	0.453	0.00293449
St13	1.76442e-07	-0.3629	0.263	0.576	0.00294676
Dda1	1.78836e-07	0.486613	0.368	0.365	0.00298675
Snrpb	1.79501e-07	-0.805205	0.526	0.819	0.00299784
Rtcb	1.81142e-07	-0.340841	0.193	0.488	0.00302526
Snrpa1	1.85093e-07	-0.295072	0.246	0.539	0.00309123
Srpx	1.87962e-07	0.824017	0.298	0.062	0.00313916
Spop	1.88158e-07	-0.250004	0.281	0.575	0.00314243
Macf1	1.8893e-07	0.745529	0.351	0.194	0.00315532
Pcdhga12	1.88955e-07	0.657496	0.14	0.019	0.00315573
Plekhf2	1.90215e-07	-0.354085	0.07	0.334	0.00317679
Snhg6	1.91189e-07	-0.397889	0.035	0.29	0.00319305
Yeats4	1.92447e-07	-0.470658	0.088	0.378	0.00321406
Mmp11	1.93063e-07	0.832043	0.228	0.036	0.00322435
Ssbp2	1.97606e-07	-0.263174	0.105	0.359	0.00330022
Tyms	1.99242e-07	-0.979335	0.07	0.39	0.00332754
Polr2h	2.00247e-07	-0.535983	0.07	0.37	0.00334433
Itpr2	2.01173e-07	0.790331	0.246	0.063	0.00335979
Naa35	2.02859e-07	0.411476	0.211	0.241	0.00338796
Lsp1	2.03286e-07	-1.44011	0.018	0.292	0.00339509
Dnpep	2.08249e-07	-0.340544	0.053	0.304	0.00347796
Trappc13	2.09133e-07	0.274132	0.175	0.262	0.00349273
Tomm70a	2.0914e-07	-0.41408	0.053	0.325	0.00349285
Dnlz	2.09311e-07	0.284461	0.175	0.283	0.00349571
Cenpa	2.0974e-07	-1.06756	0.053	0.358	0.00350287
Ip6k2	2.1137e-07	0.6917	0.263	0.176	0.00353009
Atp13a1	2.12386e-07	0.388716	0.14	0.15	0.00354705
Rnaseh2b	2.13924e-07	-0.332103	0.088	0.339	0.00357275
Pkig	2.14579e-07	-0.761764	0.211	0.564	0.00358368
Cox20	2.15753e-07	0.274076	0.386	0.482	0.0036033
Nsmce1	2.17335e-07	-0.557986	0.14	0.459	0.00362971
Sf3b1	2.17621e-07	-0.335511	0.404	0.715	0.00363448
Slpi	2.17946e-07	-1.41592	0	0.218	0.00363992
Atp6ap2	2.22886e-07	-0.285221	0.246	0.539	0.00372242
Pex7	2.24785e-07	-0.497537	0.035	0.314	0.00375414
Zfp280d	2.25768e-07	0.434693	0.14	0.119	0.00377056
Smim7	2.28589e-07	0.33805	0.386	0.469	0.00381767
Mrpl2	2.29156e-07	-0.445134	0.088	0.372	0.00382714
Syngr2	2.32741e-07	-0.633003	0.105	0.425	0.00388702
Pkm	2.34422e-07	-1.26912	0.404	0.651	0.00391508
Lman1	2.3508e-07	0.465395	0.439	0.459	0.00392607
1600002K03Rik	2.36344e-07	0.278214	0.07	0.132	0.00394718
Ppil1	2.3966e-07	-0.588257	0.088	0.394	0.00400256
Pcyt1a	2.41533e-07	0.281784	0.14	0.177	0.00403384
Hibadh	2.42882e-07	0.494174	0.439	0.489	0.00405638
Gsn	2.46844e-07	-4.43495	0.018	0.289	0.00412254
Rps6ka1	2.48144e-07	-0.381947	0	0.217	0.00414425
2810417H13Rik	2.4987e-07	-1.65033	0.07	0.375	0.00417307
Aldh9a1	2.50784e-07	-0.276014	0.07	0.312	0.00418835
Tmem55a	2.5101e-07	0.492576	0.193	0.162	0.00419211
Tdp1	2.53141e-07	-0.372464	0	0.216	0.00422771
Pdgfa	2.55344e-07	0.967811	0.281	0.066	0.0042645
1110051M20Rik	2.56803e-07	0.606279	0.175	0.101	0.00428887
Dxo	2.5893e-07	0.380613	0.158	0.172	0.00432438
Mrpl21	2.62106e-07	-0.41744	0.14	0.43	0.00437744
Dhrs4	2.62564e-07	-0.390194	0.053	0.297	0.00438509
Ncf2	2.63436e-07	-0.591605	0	0.216	0.00439964
Eif1a	2.66003e-07	-0.697175	0.088	0.406	0.00444252
Tm2d3	2.67028e-07	0.41732	0.263	0.295	0.00445964
Tpst2	2.68445e-07	-0.254401	0.088	0.333	0.00448329
Thsd4	2.71879e-07	0.799042	0.158	0.015	0.00454064
Dazap2	2.7252e-07	-0.396126	0.316	0.637	0.00455136
Sf1	2.73967e-07	-0.442737	0.158	0.468	0.00457552
Ier5	2.76359e-07	0.880127	0.649	0.565	0.00461547
Ahsa1	2.78517e-07	-0.524714	0.281	0.618	0.00465151
Pkmyt1	2.79655e-07	-0.355839	0	0.215	0.00467051
H2afy	2.84875e-07	-1.94132	0.298	0.639	0.0047577
Ppan	2.8576e-07	-0.299397	0.088	0.349	0.00477248
Sephs1	2.87334e-07	0.252976	0.14	0.211	0.00479876
Sdhb	2.88662e-07	-0.354662	0.386	0.702	0.00482095
Mgat2	2.89371e-07	-0.399659	0.228	0.545	0.00483279
Armc1	2.97508e-07	0.303416	0.246	0.287	0.00496869
Snx22	2.99682e-07	0.712461	0.211	0.068	0.00500498
Lsm2	3.01047e-07	-0.592416	0.193	0.522	0.00502779
Lemd2	3.01127e-07	0.798238	0.211	0.106	0.00502912
Park7	3.01947e-07	-0.826718	0.561	0.804	0.00504281
Xrn2	3.04706e-07	-0.381713	0.123	0.404	0.00508889
Ckb	3.06179e-07	1.03628	0.421	0.146	0.00511349
Ccnb1	3.0864e-07	-0.919213	0.018	0.285	0.00515459
Bola3	3.08939e-07	-0.775884	0.158	0.5	0.0051596
Lmf1	3.10177e-07	0.604278	0.228	0.114	0.00518027
Tmed5	3.10287e-07	0.309918	0.386	0.504	0.0051821
Srd5a3	3.10643e-07	0.437866	0.158	0.166	0.00518805
Ncoa7	3.11416e-07	0.542277	0.175	0.152	0.00520096
2310022B05Rik	3.12887e-07	0.544001	0.211	0.171	0.00522552
Sec61g	3.15305e-07	-0.523617	0.614	0.889	0.00526591
Cfap20	3.22112e-07	0.278937	0.281	0.384	0.00537959
Cnih4	3.22192e-07	-0.260434	0.193	0.463	0.00538093
Parvg	3.24629e-07	-0.489351	0	0.213	0.00542163
Wdr61	3.25716e-07	-0.299506	0.246	0.538	0.00543978
1700021F05Rik	3.26017e-07	0.274788	0.158	0.222	0.00544481
Pbk	3.29801e-07	-0.760231	0.018	0.286	0.005508
Dcps	3.31007e-07	-0.430961	0.123	0.413	0.00552815
Casp2	3.34444e-07	-0.40029	0	0.212	0.00558554
Naa10	3.34512e-07	-0.455481	0.07	0.347	0.00558669
Cenpm	3.39517e-07	-0.442935	0.018	0.261	0.00567028
Grem1	3.40558e-07	0.830903	0.228	0.033	0.00568766
Dhrs7b	3.43869e-07	0.347945	0.14	0.157	0.00574296
2210013O21Rik	3.48401e-07	0.399696	0.263	0.339	0.00581865
Nubp1	3.48757e-07	-0.52483	0.053	0.341	0.00582458
Ubac1	3.53556e-07	-0.901358	0.018	0.284	0.00590474
Adprh	3.58234e-07	0.349103	0.281	0.342	0.00598287
Cenpe	3.58494e-07	-0.460247	0	0.212	0.00598722
Arl6ip6	3.65114e-07	-0.264969	0.088	0.307	0.00609777
Tdp2	3.65177e-07	-0.389878	0.07	0.333	0.00609883
Cmc2	3.65485e-07	-0.466235	0.053	0.31	0.00610397
Ube2i	3.67318e-07	-0.527771	0.404	0.736	0.00613458
Bri3bp	3.70143e-07	-0.327251	0.018	0.238	0.00618176
Fbxo9	3.71131e-07	0.310535	0.158	0.243	0.00619826
Chchd10	3.71287e-07	-1.32209	0.035	0.318	0.00620086
Hsd17b10	3.74167e-07	-0.395094	0.246	0.555	0.00624896
Btk	3.76708e-07	-0.439185	0	0.211	0.00629141
Mrpl38	3.85392e-07	-0.339085	0.053	0.3	0.00643644
Tbcc	3.86162e-07	0.349092	0.228	0.29	0.00644929
Syncrip	3.87751e-07	-0.405572	0.193	0.499	0.00647583
Dpm2	3.8923e-07	0.386382	0.263	0.291	0.00650053
Siva1	3.90199e-07	-0.845265	0.175	0.524	0.00651671
Spp1	3.91867e-07	0.823696	0.246	0.124	0.00654457
Utp3	3.93616e-07	-0.274131	0.088	0.33	0.00657378
Trp53i13	3.96814e-07	0.85359	0.351	0.136	0.0066272
Ndufaf7	3.9818e-07	-0.302382	0.035	0.266	0.00665
Pde12	3.99403e-07	-0.2859	0.035	0.258	0.00667043
Aamdc	4.01824e-07	0.498867	0.246	0.234	0.00671087
Utp23	4.05172e-07	0.253262	0.123	0.192	0.00676677
Mxi1	4.06221e-07	0.58882	0.211	0.191	0.00678429
Denr	4.07368e-07	-0.295414	0.263	0.55	0.00680346
Smad7	4.07373e-07	0.930712	0.368	0.169	0.00680354
Pdhb	4.09784e-07	-0.464965	0.123	0.416	0.00684381
Caml	4.10658e-07	0.432903	0.193	0.209	0.0068584
Mob2	4.1169e-07	-0.522957	0.035	0.305	0.00687564
Commd9	4.12357e-07	0.401924	0.193	0.216	0.00688678
Ldlrap1	4.14272e-07	0.321116	0.105	0.148	0.00691876
Ube2f	4.16629e-07	-0.32058	0.105	0.367	0.00695812
Khdrbs1	4.16698e-07	-0.54701	0.211	0.544	0.00695928
Srpr	4.19144e-07	0.386426	0.281	0.372	0.00700012
Haus3	4.19427e-07	0.258555	0.193	0.257	0.00700486
Ctsa	4.20014e-07	0.50818	0.386	0.402	0.00701465
Itm2b	4.20539e-07	0.576303	1	0.985	0.00702342
Rhod	4.23862e-07	0.584331	0.175	0.019	0.00707892
Ruvbl2	4.28644e-07	-0.478139	0.105	0.397	0.00715878
Hacd2	4.29152e-07	0.345468	0.228	0.287	0.00716727
Pmp22	4.32492e-07	0.72247	0.474	0.173	0.00722305
Ppdpf	4.35528e-07	0.405367	0.368	0.436	0.00727376
Cst7	4.36995e-07	-0.671118	0	0.209	0.00729825
Brms1	4.43456e-07	-0.39957	0.018	0.263	0.00740615
Hmg20b	4.46997e-07	0.373667	0.228	0.301	0.0074653
Hectd1	4.48262e-07	0.471404	0.246	0.257	0.00748643
Rnft1	4.49064e-07	0.401054	0.175	0.229	0.00749982
Timm9	4.54615e-07	-0.366663	0	0.208	0.00759253
Zdhhc4	4.58452e-07	0.273358	0.105	0.172	0.00765661
Serinc1	4.61306e-07	0.59276	0.439	0.457	0.00770427
Naga	4.61679e-07	0.667263	0.246	0.12	0.00771051
Cnot7	4.64586e-07	0.319687	0.193	0.282	0.00775905
Khk	4.66859e-07	-0.546533	0.035	0.305	0.00779702
Slc6a6	4.67649e-07	1.02369	0.368	0.215	0.00781021
Erp44	4.67872e-07	0.43005	0.474	0.523	0.00781393
Tmem150a	4.69898e-07	0.750494	0.175	0.034	0.00784777
Dlx6	4.74948e-07	0.659067	0.105	0.006	0.0079321
Heph	4.81732e-07	0.504968	0.123	0.007	0.0080454
Tnfaip2	4.81732e-07	0.419629	0.193	0.2	0.0080454
Rangrf	4.82382e-07	-0.490766	0.018	0.264	0.00805627
Nop16	4.8468e-07	-0.389679	0.07	0.336	0.00809464
Bscl2	4.93285e-07	0.352985	0.246	0.284	0.00823836
Uhrf2	4.93805e-07	0.255237	0.211	0.325	0.00824703
Usp8	4.9686e-07	-0.423496	0	0.207	0.00829805
Hmgn2	4.97992e-07	-1.21648	0.333	0.668	0.00831696
Topors	5.03392e-07	0.306944	0.228	0.312	0.00840714
Nrros	5.05719e-07	-0.747152	0.035	0.312	0.00844601
Trim2	5.07376e-07	0.705078	0.281	0.137	0.00847368
Sgcd	5.10286e-07	0.669142	0.105	0.006	0.00852228
Dapk3	5.11212e-07	0.420624	0.193	0.235	0.00853774
Chaf1a	5.11782e-07	-0.368815	0	0.207	0.00854728
Jun	5.1342e-07	0.636895	0.684	0.885	0.00857463
Capza1	5.14494e-07	-0.37505	0.14	0.423	0.00859256
Pcbp1	5.1454e-07	-0.477887	0.386	0.712	0.00859334
Ube3c	5.20198e-07	0.490216	0.175	0.11	0.00868783
Dnttip2	5.27546e-07	-0.344552	0.14	0.418	0.00881055
Mat2a	5.29369e-07	-0.30259	0.316	0.615	0.008841
Smarcc1	5.31616e-07	-0.478839	0.105	0.398	0.00887851
Tvp23b	5.31907e-07	0.346544	0.228	0.289	0.00888338
Man1a2	5.34891e-07	0.569358	0.263	0.217	0.00893321
Akap13	5.3573e-07	-0.489784	0.07	0.343	0.00894723
Prkar2b	5.3619e-07	-0.397424	0.035	0.269	0.00895491
Steap4	5.39685e-07	0.966686	0.281	0.061	0.00901327
Cops8	5.50586e-07	0.280412	0.298	0.399	0.00919534
Casp8ap2	5.51455e-07	-0.250859	0.035	0.248	0.00920984
Zfp207	5.53093e-07	-0.461709	0.246	0.564	0.0092372
Exosc3	5.54232e-07	-0.530208	0.14	0.45	0.00925623
Rrp15	5.5698e-07	-0.447711	0.07	0.345	0.00930212
Kif20b	5.5925e-07	-0.363824	0	0.206	0.00934003
Cfl1	5.62234e-07	-0.668675	0.772	0.936	0.00938987
Rcc1	5.70373e-07	-0.356053	0	0.205	0.00952579
Casp6	5.72131e-07	0.269503	0.175	0.233	0.00955516
Itga4	5.72417e-07	-0.374398	0.018	0.246	0.00955993
Wasf2	5.73279e-07	-0.384365	0.14	0.425	0.00957433
Ak6	5.73943e-07	-0.47741	0.053	0.324	0.00958542
Crls1	5.74688e-07	0.442377	0.123	0.138	0.00959787
Nnmt	5.77693e-07	0.778796	0.351	0.092	0.00964805
Glipr1	5.78299e-07	-1.05416	0.035	0.312	0.00965817
Rraga	5.79566e-07	0.411462	0.333	0.357	0.00967933
2810474O19Rik	5.80913e-07	0.460876	0.246	0.275	0.00970183
Pold1	5.86578e-07	-0.40359	0.018	0.257	0.00979643
Mycbp	5.87173e-07	-0.4442	0.018	0.267	0.00980638
Nup210	5.93276e-07	-0.333831	0	0.205	0.00990831
Rad18	5.93276e-07	-0.319864	0	0.205	0.00990831
Macrod1	5.93276e-07	-0.418216	0	0.205	0.00990831
Pa2g4	6.0109e-07	-0.859964	0.228	0.577	0.0100388
Grpel1	6.02279e-07	-0.493763	0.263	0.59	0.0100587
Rsl1d1	6.03368e-07	-0.365434	0.281	0.581	0.0100768
Fdx1	6.05372e-07	0.428803	0.246	0.285	0.0101103
Arhgap9	6.11046e-07	-0.501732	0	0.204	0.0102051
Pstk	6.14187e-07	0.389366	0.14	0.165	0.0102575
Chmp3	6.15375e-07	0.394915	0.246	0.308	0.0102774
Cacybp	6.18787e-07	-0.594475	0.298	0.64	0.0103344
Tm2d1	6.26102e-07	0.336242	0.298	0.374	0.0104565
Rnf166	6.28793e-07	0.53904	0.263	0.231	0.0105015
Topbp1	6.32886e-07	-0.364325	0.018	0.253	0.0105698
Stom	6.36813e-07	-0.464142	0.018	0.261	0.0106354
Tubg1	6.41567e-07	-0.342353	0.018	0.233	0.0107148
Gins1	6.41835e-07	-0.379097	0	0.204	0.0107193
Tagln2	6.43551e-07	-0.73237	0.421	0.755	0.010748
Bcas2	6.43713e-07	-0.351528	0.316	0.617	0.0107506
Akr1b3	6.48579e-07	-0.54165	0.211	0.536	0.0108319
Ankle2	6.51361e-07	0.297726	0.105	0.14	0.0108784
Uba2	6.51636e-07	-0.472826	0.211	0.525	0.010883
Vdr	6.52608e-07	0.590913	0.158	0.02	0.0108992
Kcnn4	6.53131e-07	-0.563208	0.018	0.26	0.0109079
Eif1ax	6.5819e-07	-0.421131	0.281	0.591	0.0109924
Psmd2	6.59905e-07	-0.379992	0.246	0.542	0.0110211
Lrrc47	6.61036e-07	-0.36011	0	0.203	0.01104
Mndal	6.6585e-07	-0.594934	0.018	0.249	0.0111204
Psenen	6.67043e-07	0.327041	0.614	0.725	0.0111403
Dnajc7	6.68799e-07	-0.644246	0.228	0.547	0.0111696
Arhgef25	6.71315e-07	0.727845	0.228	0.06	0.0112116
Adssl1	6.71636e-07	-0.7953	0.018	0.276	0.011217
Scaf11	6.75148e-07	-0.337024	0.14	0.405	0.0112756
Cpsf2	6.81895e-07	-0.47721	0.053	0.319	0.0113883
Olfml1	6.86184e-07	0.645532	0.123	0.021	0.01146
Slc38a1	6.94303e-07	-0.442082	0	0.203	0.0115955
Dnajc3	6.95629e-07	0.511552	0.474	0.494	0.0116177
Ndufs4	6.98919e-07	0.267443	0.474	0.572	0.0116727
Atp5g2	6.99846e-07	-0.765295	0.439	0.762	0.0116881
Sgpl1	7.04902e-07	0.55796	0.175	0.11	0.0117726
Ube2b	7.09142e-07	-0.279777	0.386	0.687	0.0118434
Gna11	7.14071e-07	0.785432	0.316	0.147	0.0119257
Cct3	7.22942e-07	-0.606814	0.263	0.602	0.0120739
Tmem248	7.33644e-07	-0.43632	0.053	0.323	0.0122526
Ten1	7.37409e-07	-0.321711	0.07	0.315	0.0123155
Magoh	7.44409e-07	-0.608157	0.281	0.62	0.0124324
Rtp4	7.50811e-07	0.953259	0.298	0.11	0.0125393
Araf	7.59923e-07	0.512481	0.246	0.242	0.0126915
Orc6	7.6277e-07	-0.55779	0.088	0.371	0.012739
Bnip2	7.64056e-07	-0.293471	0.158	0.423	0.0127605
Gtf2h3	7.67417e-07	0.371649	0.158	0.191	0.0128166
Msh6	7.81019e-07	-0.34868	0	0.201	0.0130438
Tsn	7.84974e-07	-0.341615	0.298	0.601	0.0131099
Rspry1	7.85118e-07	0.338688	0.158	0.182	0.0131123
Strap	7.90725e-07	-0.535278	0.263	0.593	0.0132059
Ubn1	7.91535e-07	0.26148	0.175	0.273	0.0132194
Pisd	7.92548e-07	0.423661	0.158	0.16	0.0132364
Taf7	7.99221e-07	0.579372	0.333	0.309	0.0133478
Mthfd1l	8.04314e-07	-0.323384	0	0.201	0.0134328
Cbx6	8.06567e-07	0.549593	0.158	0.129	0.0134705
Tbrg4	8.20223e-07	-0.348202	0	0.2	0.0136985
Pex14	8.24795e-07	0.454634	0.175	0.162	0.0137749
Hnrnpul1	8.27694e-07	-0.322297	0.123	0.385	0.0138233
Pdk1	8.28293e-07	-0.365448	0	0.2	0.0138333
Vars	8.28317e-07	-0.607598	0.053	0.34	0.0138337
Rnf146	8.28527e-07	0.273546	0.175	0.28	0.0138372
Tapbp	8.29386e-07	0.406247	0.456	0.544	0.0138516
Hspd1	8.33015e-07	-1.14198	0.404	0.686	0.0139122
BC035044	8.3787e-07	-0.973763	0.018	0.273	0.0139933
Uri1	8.37997e-07	-0.428009	0.053	0.313	0.0139954
Gart	8.3837e-07	-0.400122	0.105	0.378	0.0140016
Xbp1	8.42906e-07	0.559028	0.561	0.563	0.0140774
Eny2	8.46656e-07	-0.547739	0.298	0.635	0.01414
Rars	8.48075e-07	-0.417653	0.07	0.335	0.0141637
Snrpb2	8.55975e-07	-0.268029	0.281	0.56	0.0142956
Rbbp4	8.57432e-07	-0.433977	0.281	0.589	0.01432
Ube2r2	8.677e-07	0.489291	0.333	0.364	0.0144915
Svip	8.78383e-07	-0.35534	0	0.199	0.0146699
Eif4g2	8.8425e-07	-0.471454	0.439	0.759	0.0147679
Ctnnbl1	8.84685e-07	-0.399057	0.053	0.312	0.0147751
Phb	8.94908e-07	0.262619	0.333	0.41	0.0149459
Hk1	9.11436e-07	-0.442957	0.035	0.287	0.0152219
Pou6f1	9.15552e-07	0.588851	0.123	0.009	0.0152906
Ccdc53	9.33797e-07	0.361974	0.228	0.286	0.0155953
Unc5b	9.35557e-07	0.716411	0.158	0.018	0.0156247
Tsc22d3	9.35712e-07	0.894715	0.561	0.389	0.0156273
Idh3g	9.39064e-07	-0.508641	0.228	0.547	0.0156833
Rpa1	9.39289e-07	-0.439026	0.088	0.345	0.0156871
Lrrc58	9.40701e-07	0.596768	0.719	0.705	0.0157107
Pfkl	9.40859e-07	-0.336981	0.07	0.32	0.0157133
Ncln	9.41448e-07	0.389678	0.193	0.19	0.0157231
Fdxacb1	9.49297e-07	0.296019	0.07	0.106	0.0158542
Cox7c	9.52188e-07	-0.599516	0.614	0.875	0.0159025
H2-T23	9.54074e-07	0.670786	0.421	0.371	0.015934
Suz12	9.59161e-07	-0.359941	0	0.198	0.0160189
Gt(ROSA)26Sor	9.67312e-07	-0.570752	0.035	0.303	0.0161551
Tenm4	9.68394e-07	0.59893	0.14	0.01	0.0161731
Psmd10	9.75984e-07	-0.266418	0.105	0.336	0.0162999
Lman2l	9.76513e-07	0.51669	0.211	0.215	0.0163087
Pigyl	9.85804e-07	0.332499	0.263	0.322	0.0164639
Atp5g1	9.92882e-07	-0.94897	0.509	0.785	0.0165821
Plagl1	1.01128e-06	0.736732	0.175	0.024	0.0168894
Hacd1	1.01281e-06	0.344024	0.298	0.326	0.016915
Mthfd2	1.02253e-06	-0.462344	0.035	0.292	0.0170773
Hnrnpdl	1.02865e-06	-0.377343	0.298	0.603	0.0171795
Lsm3	1.02925e-06	-0.72036	0.246	0.587	0.0171895
AI467606	1.03708e-06	-0.460708	0	0.197	0.0173202
1190002N15Rik	1.0643e-06	0.53964	0.158	0.119	0.0177749
Zfp367	1.06788e-06	-0.333279	0	0.197	0.0178346
Srprb	1.08211e-06	0.322564	0.193	0.245	0.0180723
Ddx21	1.0839e-06	-0.362424	0.07	0.317	0.0181023
Ndufa4	1.08526e-06	-0.836183	0.789	0.883	0.0181249
Rhbdd3	1.09758e-06	0.330425	0.105	0.098	0.0183308
Ctla2a	1.09958e-06	-1.48287	0	0.196	0.018364
Ddit4l	1.10266e-06	1.01713	0.246	0.055	0.0184155
Mospd3	1.11474e-06	-0.336056	0.14	0.401	0.0186173
C1ra	1.1261e-06	0.616741	0.386	0.121	0.018807
Swi5	1.1308e-06	-0.507448	0.474	0.79	0.0188856
Acyp1	1.13871e-06	-0.362104	0.123	0.382	0.0190175
Ccdc107	1.15501e-06	0.33073	0.246	0.308	0.0192898
Sep15	1.15612e-06	0.451595	0.842	0.887	0.0193084
Inafm1	1.16092e-06	0.684097	0.175	0.1	0.0193885
Tarbp2	1.16721e-06	0.304842	0.14	0.168	0.0194936
Sart3	1.18871e-06	-0.343237	0	0.195	0.0198527
Cebpz	1.18992e-06	-0.393543	0.07	0.328	0.0198729
Pole3	1.1916e-06	-0.387474	0.105	0.357	0.0199008
Ccny	1.19226e-06	0.418277	0.211	0.2	0.019912
Stx5a	1.19481e-06	0.427344	0.281	0.331	0.0199546
Mark3	1.21982e-06	0.629456	0.211	0.152	0.0203723
Sumf2	1.22828e-06	0.342163	0.105	0.133	0.0205135
Ptpra	1.23438e-06	0.256182	0.281	0.385	0.0206154
Ggt7	1.24229e-06	0.53516	0.105	0.008	0.0207475
Scnm1	1.24455e-06	0.390637	0.228	0.247	0.0207852
Mrpl20	1.24638e-06	-0.282305	0.333	0.615	0.0208157
Klhl6	1.24715e-06	-0.816534	0.018	0.268	0.0208286
Eif3a	1.25345e-06	-0.501821	0.281	0.604	0.0209338
Elavl1	1.25355e-06	-0.300716	0.316	0.598	0.0209356
Pde4b	1.2576e-06	-1.04187	0.018	0.268	0.0210032
Nsrp1	1.25974e-06	0.334756	0.193	0.266	0.0210389
Raly	1.25995e-06	-0.541255	0.386	0.711	0.0210423
Gpm6b	1.2612e-06	0.596464	0.333	0.087	0.0210632
Tmem38b	1.26712e-06	0.473472	0.175	0.157	0.0211622
Nup50	1.26872e-06	-0.458178	0.035	0.29	0.0211889
Zfyve21	1.27048e-06	0.571591	0.228	0.204	0.0212183
Atp5o	1.27099e-06	-0.788336	0.456	0.769	0.0212267
Zfp503	1.28647e-06	0.858391	0.263	0.058	0.0214854
Plppr3	1.29051e-06	0.460344	0.14	0.097	0.0215529
Thap3	1.29798e-06	0.778854	0.298	0.113	0.0216776
Churc1	1.30061e-06	-0.280619	0.158	0.411	0.0217215
Cenpf	1.31019e-06	-0.467703	0	0.194	0.0218815
Spc25	1.31195e-06	-0.535679	0.018	0.255	0.0219109
Nuf2	1.32299e-06	-0.343138	0	0.194	0.0220953
Plekhm3	1.3321e-06	0.542845	0.158	0.03	0.0222475
Slit2	1.34719e-06	0.67761	0.158	0.022	0.0224995
Dtx3	1.34919e-06	0.652892	0.263	0.212	0.0225329
Noc2l	1.35086e-06	-0.320566	0.07	0.308	0.0225608
Exoc1	1.35265e-06	0.656971	0.175	0.151	0.0225906
Ankrd44	1.36034e-06	0.623385	0.193	0.108	0.0227191
Hars	1.37895e-06	-0.632306	0.07	0.352	0.0230299
Hax1	1.39042e-06	-0.374771	0.07	0.318	0.0232214
Ash2l	1.40502e-06	-0.38174	0.088	0.349	0.0234652
Capzb	1.41009e-06	-0.58101	0.456	0.774	0.0235499
Snapc5	1.41905e-06	0.25965	0.281	0.388	0.0236996
Rpl6l	1.42365e-06	-0.649244	0.509	0.814	0.0237764
Slc38a10	1.4246e-06	0.468231	0.246	0.234	0.0237923
Herc2	1.42781e-06	0.302859	0.105	0.163	0.0238458
Usp10	1.42993e-06	-0.336614	0	0.193	0.0238813
Rpp21	1.43394e-06	-0.319101	0.158	0.417	0.0239482
Sumo2	1.44592e-06	-0.687471	0.632	0.867	0.0241483
Wdr89	1.44791e-06	-0.41626	0.351	0.668	0.0241816
Flt3l	1.45158e-06	0.569073	0.14	0.068	0.0242428
Map4k4	1.46037e-06	0.883961	0.386	0.148	0.0243897
Ero1l	1.46593e-06	-0.30208	0.035	0.26	0.0244825
Cirbp	1.47087e-06	0.535375	0.544	0.534	0.0245649
Coro1c	1.47101e-06	-0.495061	0.035	0.294	0.0245673
Stx7	1.47815e-06	0.389093	0.333	0.395	0.0246866
Spns3	1.50105e-06	-0.545076	0	0.192	0.025069
Gm10036	1.50256e-06	-0.480156	0.246	0.554	0.0250943
Hnrnph1	1.5256e-06	0.359479	0.404	0.449	0.0254791
Tor2a	1.53171e-06	0.353888	0.228	0.267	0.0255811
Psmb1	1.54265e-06	-0.594802	0.544	0.835	0.0257638
Ncapg	1.54537e-06	-0.322339	0	0.192	0.0258093
Mbd2	1.5457e-06	0.360673	0.158	0.178	0.0258148
Tradd	1.54679e-06	0.384035	0.175	0.199	0.025833
Slc25a3	1.55723e-06	-0.694208	0.474	0.781	0.0260073
Serf1	1.55845e-06	0.431255	0.246	0.258	0.0260277
Ntpcr	1.56834e-06	0.259218	0.105	0.151	0.0261929
Rab8a	1.56838e-06	-0.341272	0.158	0.424	0.0261935
Ept1	1.57426e-06	0.487005	0.14	0.111	0.0262917
Inpp5e	1.58133e-06	0.520279	0.158	0.055	0.0264097
Grb14	1.60067e-06	0.728442	0.193	0.03	0.0267328
Rnf26	1.60267e-06	-0.376783	0.018	0.242	0.0267662
Ube2m	1.61039e-06	0.503652	0.333	0.312	0.0268952
Ccnl1	1.61247e-06	-0.511152	0.351	0.665	0.0269298
Sde2	1.62391e-06	-0.44549	0.175	0.471	0.0271209
Dtnbp1	1.62964e-06	0.594066	0.456	0.394	0.0272166
Haus4	1.63132e-06	-0.39123	0.053	0.292	0.0272447
Aldoa	1.65094e-06	-0.543555	0.509	0.812	0.0275723
Dguok	1.66662e-06	-0.287725	0.123	0.366	0.0278342
Ppib	1.66929e-06	0.559434	0.86	0.844	0.0278788
Upf3b	1.66952e-06	0.287932	0.281	0.347	0.0278826
Mrpl15	1.67039e-06	-0.304523	0.193	0.446	0.0278973
Phospho2	1.68652e-06	0.310441	0.158	0.192	0.0281666
Pard6g	1.68936e-06	0.716489	0.211	0.056	0.028214
Phb2	1.68987e-06	-0.639886	0.298	0.632	0.0282225
Map2k5	1.70187e-06	0.408647	0.105	0.098	0.028423
Txndc9	1.70586e-06	-0.426922	0.175	0.46	0.0284896
Arl3	1.71304e-06	0.544912	0.281	0.313	0.0286095
Cdk8	1.71763e-06	0.320405	0.105	0.133	0.0286861
Myo1b	1.71857e-06	0.695491	0.211	0.036	0.0287018
Pdlim1	1.72319e-06	-0.592379	0.053	0.323	0.0287791
Tbx2	1.72395e-06	0.494638	0.105	0.008	0.0287917
Acsl5	1.72918e-06	-0.41501	0.14	0.413	0.028879
Car3	1.73231e-06	1.61775	0.158	0.049	0.0289313
Metap2	1.73521e-06	-0.979436	0.333	0.654	0.0289797
Dscc1	1.73596e-06	-0.341138	0	0.19	0.0289923
Eno1	1.73932e-06	-0.431586	0.333	0.648	0.0290483
Ppp1r2	1.74571e-06	-0.32396	0.175	0.44	0.0291551
Bcl11a	1.74586e-06	-0.5085	0.018	0.257	0.0291577
Tmem222	1.7462e-06	0.285999	0.246	0.309	0.0291633
Rnf220	1.74704e-06	0.379063	0.175	0.205	0.0291773
Sdha	1.75308e-06	-0.288595	0.333	0.615	0.0292782
Mrpl33	1.75373e-06	-0.627057	0.421	0.745	0.029289
Nsdhl	1.76689e-06	0.332113	0.14	0.15	0.0295088
Wdr24	1.76706e-06	0.379203	0.105	0.048	0.0295117
Psmg2	1.77107e-06	-0.308535	0.088	0.318	0.0295787
Tmem30a	1.7716e-06	0.388785	0.298	0.363	0.0295875
Pnrc2	1.77837e-06	0.329768	0.333	0.398	0.0297005
2700029M09Rik	1.80829e-06	-0.497345	0.158	0.448	0.0302002
Gbas	1.81429e-06	0.524031	0.228	0.187	0.0303005
Tram1	1.81974e-06	-0.348953	0.351	0.648	0.0303914
Rp9	1.82928e-06	-0.425074	0.211	0.507	0.0305508
Rmnd5b	1.8355e-06	0.401124	0.158	0.165	0.0306547
Lockd	1.85415e-06	-0.738564	0.035	0.299	0.0309661
C1qtnf6	1.86624e-06	0.724574	0.281	0.074	0.0311682
2810403A07Rik	1.87792e-06	0.391294	0.158	0.18	0.0313632
F630028O10Rik	1.9309e-06	-0.784414	0	0.188	0.032248
Gpr171	1.9309e-06	-0.739446	0	0.188	0.032248
Rpgrip1	1.9393e-06	-0.557394	0.018	0.233	0.0323883
0610007P14Rik	1.94247e-06	-0.457763	0.14	0.423	0.0324412
Rsu1	1.94317e-06	0.476896	0.509	0.553	0.032453
Itgav	1.9563e-06	0.731342	0.246	0.067	0.0326722
Tgfb1i1	1.95987e-06	0.798257	0.263	0.063	0.0327317
Esd	1.97078e-06	-0.341507	0.386	0.687	0.0329139
Six1	1.97312e-06	0.841988	0.211	0.043	0.0329532
Las1l	1.98241e-06	-0.332076	0.053	0.289	0.0331082
Mier1	1.99016e-06	-0.350809	0.07	0.304	0.0332377
Wdr55	2.00701e-06	-0.311193	0	0.188	0.0335191
Ddx39b	2.02161e-06	-0.570488	0.333	0.657	0.0337629
Rab1b	2.02639e-06	0.34753	0.175	0.214	0.0338428
Nr2f6	2.02894e-06	0.755727	0.246	0.083	0.0338854
Lrp1	2.03121e-06	0.87055	0.404	0.134	0.0339232
Gpc1	2.03506e-06	0.651371	0.158	0.059	0.0339875
Emp1	2.03827e-06	0.75709	0.474	0.18	0.0340412
Trmt1l	2.05833e-06	0.372335	0.175	0.198	0.0343761
Mapre1	2.07835e-06	-0.390961	0.333	0.635	0.0347105
Smarca4	2.08122e-06	-0.51307	0.053	0.308	0.0347585
Wdr76	2.08607e-06	-0.335623	0	0.187	0.0348395
Ehd4	2.09788e-06	-0.549349	0.018	0.258	0.0350366
Slmo2	2.11931e-06	-0.321622	0.158	0.411	0.0353946
Rnps1	2.11963e-06	-0.284133	0.158	0.404	0.0354
Luc7l3	2.12175e-06	-0.26009	0.193	0.44	0.0354354
Psma1	2.13064e-06	-0.714905	0.368	0.698	0.0355838
Tsen34	2.13296e-06	0.679436	0.421	0.308	0.0356225
Ubr5	2.16245e-06	0.481703	0.158	0.137	0.036115
Hotairm1	2.1663e-06	0.716181	0.211	0.045	0.0361795
Nedd4	2.18916e-06	0.692489	0.544	0.428	0.0365612
Ndc80	2.18923e-06	-0.314114	0	0.187	0.0365623
Fah	2.19237e-06	0.68719	0.158	0.028	0.0366147
Zfand5	2.20198e-06	-0.3247	0.351	0.641	0.0367753
Arl6	2.24234e-06	0.602946	0.175	0.083	0.0374493
Esf1	2.26452e-06	-0.285858	0.088	0.315	0.0378197
Sh3gl1	2.27507e-06	0.549653	0.298	0.289	0.037996
Rab24	2.28034e-06	0.253327	0.298	0.392	0.038084
Cux1	2.29123e-06	-0.432122	0.088	0.351	0.0382659
Npnt	2.31333e-06	0.558741	0.123	0.008	0.0386349
Apopt1	2.32899e-06	-0.316642	0.07	0.309	0.0388964
2300009A05Rik	2.33906e-06	0.274413	0.14	0.187	0.0390646
Ctse	2.34214e-06	-1.50619	0	0.186	0.0391161
Cit	2.34214e-06	-0.313369	0	0.186	0.0391161
Sumo3	2.3447e-06	0.305841	0.509	0.611	0.0391589
Plxdc2	2.34595e-06	0.918807	0.386	0.13	0.0391796
Noc4l	2.38022e-06	-0.343831	0.035	0.261	0.039752
Tax1bp3	2.39477e-06	0.80306	0.404	0.235	0.0399951
Bmp1	2.42007e-06	0.960938	0.316	0.14	0.0404175
Bcap29	2.43309e-06	-0.46385	0.07	0.34	0.040635
Lsm6	2.44555e-06	-0.455064	0.333	0.639	0.0408431
Ywhaz	2.45871e-06	0.312575	0.333	0.438	0.041063
H2-Ab1	2.48154e-06	-1.26182	0	0.185	0.0414443
Nup107	2.48154e-06	-0.311531	0	0.185	0.0414443
Ddx49	2.48489e-06	-0.297816	0.018	0.226	0.0415002
Incenp	2.49679e-06	-0.442657	0.018	0.243	0.0416988
Gyg	2.49841e-06	-0.419007	0.105	0.378	0.0417259
Apex1	2.50801e-06	-0.395991	0.193	0.478	0.0418862
Ube2c	2.51915e-06	-1.09257	0.018	0.258	0.0420723
Dcun1d1	2.53211e-06	-0.535134	0.07	0.343	0.0422888
Seh1l	2.53768e-06	-0.44392	0.105	0.376	0.0423819
P4hb	2.5805e-06	0.251775	0.298	0.412	0.0430969
Cnn3	2.59767e-06	0.809838	0.596	0.413	0.0433837
Psma6	2.6046e-06	-0.567384	0.351	0.674	0.0434994
Dscr3	2.61515e-06	0.489154	0.158	0.142	0.0436757
Sec23ip	2.62912e-06	-0.34722	0	0.184	0.0439089
Nup54	2.65138e-06	-0.332179	0.018	0.231	0.0442807
Narf	2.65454e-06	-0.367078	0	0.184	0.0443335
Fbxl5	2.65454e-06	-0.445659	0	0.184	0.0443335
Chmp6	2.66741e-06	0.287567	0.175	0.235	0.0445483
Slc16a10	2.68021e-06	-0.331914	0	0.184	0.0447621
Was	2.68021e-06	-0.392995	0	0.184	0.0447621
Atp5g3	2.68925e-06	-0.51601	0.298	0.62	0.0449131
Hspa5	2.69499e-06	0.5603	0.912	0.947	0.045009
Spr	2.69986e-06	0.420695	0.263	0.29	0.0450903
Suclg1	2.70024e-06	-0.282226	0.263	0.533	0.0450968
Usp39	2.72019e-06	-0.274654	0.07	0.284	0.0454299
Fam13a	2.72175e-06	0.704705	0.193	0.027	0.045456
Gm13889	2.72204e-06	0.698615	0.193	0.028	0.0454607
Lap3	2.7232e-06	-0.282038	0.07	0.296	0.0454802
Nr2c2ap	2.72945e-06	-0.265837	0.053	0.269	0.0455845
Dtl	2.73922e-06	-0.519791	0.018	0.256	0.0457476
Rbbp8	2.75369e-06	-0.304183	0.018	0.228	0.0459893
Cdkn2aipnl	2.77783e-06	-0.309596	0.018	0.232	0.0463925
Pno1	2.78525e-06	-0.36892	0.053	0.297	0.0465165
Tmem161a	2.79439e-06	0.302022	0.14	0.182	0.046669
Stoml2	2.79727e-06	-0.439267	0.175	0.456	0.0467171
Pex19	2.80746e-06	0.534798	0.333	0.297	0.0468874
Krr1	2.82605e-06	-0.453066	0.035	0.283	0.0471978
Lat2	2.83941e-06	-0.568787	0	0.183	0.047421
Aurkb	2.84541e-06	-0.540005	0.018	0.256	0.0475212
Mis18bp1	2.86684e-06	-0.309265	0	0.183	0.0478791
Azi2	2.86813e-06	0.28873	0.175	0.236	0.0479007
Rer1	2.87634e-06	0.400582	0.667	0.679	0.0480377
Wdr12	2.88728e-06	-0.444619	0.088	0.355	0.0482205
Fkbp4	2.89421e-06	-0.519581	0.316	0.631	0.0483362
Sft2d1	2.89824e-06	0.421642	0.351	0.373	0.0484035
Ctso	2.93263e-06	0.724657	0.228	0.144	0.0489778
Nadk	2.94003e-06	-0.493027	0.088	0.363	0.0491014
Bub1b	2.95069e-06	-0.297471	0	0.183	0.0492795
Sri	2.96699e-06	-0.578185	0.439	0.752	0.0495517
Snrpd3	2.99044e-06	-0.770823	0.404	0.715	0.0499433
Nadk2	3.02057e-06	-0.303192	0.035	0.252	0.0504465
Prrx1	3.02492e-06	0.812195	0.333	0.091	0.0505192
Rpa2	3.03287e-06	-0.650792	0.105	0.392	0.0506519
Fto	3.03332e-06	0.605056	0.211	0.151	0.0506595
Ctdsp1	3.05128e-06	0.490545	0.298	0.267	0.0509595
Rps18-ps3	3.05392e-06	-0.476031	0.316	0.624	0.0510035
Csnk1d	3.06077e-06	-0.539543	0.07	0.341	0.0511179
Ogt	3.06779e-06	0.459399	0.333	0.368	0.0512352
M6pr	3.07329e-06	0.309386	0.456	0.555	0.0513271
Stk19	3.08661e-06	0.278078	0.14	0.193	0.0515495
Sec61a1	3.10246e-06	0.316896	0.316	0.399	0.0518141
Stoml1	3.10482e-06	0.682466	0.193	0.07	0.0518537
Sdccag3	3.11343e-06	0.399448	0.246	0.25	0.0519974
Uck2	3.12091e-06	-0.316982	0.035	0.251	0.0521222
Ly6a	3.12571e-06	-2.24404	0	0.182	0.0522024
Cpq	3.12967e-06	0.752026	0.509	0.304	0.0522686
Ralgapa1	3.13527e-06	0.481549	0.123	0.09	0.0523622
Cebpa	3.15097e-06	0.783077	0.263	0.109	0.0526243
Dnajc10	3.16859e-06	0.341673	0.211	0.269	0.0529186
Eif3e	3.17435e-06	-0.607848	0.491	0.793	0.0530149
Mtch1	3.17934e-06	0.441813	0.456	0.509	0.0530981
Itm2a	3.18636e-06	0.724042	0.509	0.207	0.0532154
Adgra2	3.19667e-06	0.579123	0.14	0.017	0.0533876
Fam188a	3.20111e-06	0.384649	0.158	0.149	0.0534618
Efhd2	3.21719e-06	-0.303926	0.088	0.326	0.0537304
Zmat2	3.29512e-06	-0.281275	0.175	0.42	0.0550319
Fibp	3.33913e-06	0.381576	0.175	0.192	0.0557669
Gclc	3.34286e-06	-0.363203	0	0.181	0.055829
Ppm1b	3.34859e-06	-0.28553	0.07	0.289	0.0559248
Sms	3.35529e-06	-0.371535	0.07	0.314	0.0560368
Asb8	3.43967e-06	0.291262	0.105	0.127	0.057446
Cr1l	3.50918e-06	-0.451312	0.14	0.419	0.0586068
G6pc3	3.51151e-06	-0.429019	0.053	0.293	0.0586457
Zrsr2	3.51168e-06	0.438441	0.228	0.248	0.0586486
Hist1h1b	3.51437e-06	-0.323438	0.018	0.201	0.0586935
Mgat1	3.52392e-06	0.330721	0.228	0.308	0.0588531
Cenpu	3.54077e-06	-0.253768	0	0.18	0.0591343
Psmb10	3.56728e-06	0.387988	0.368	0.426	0.0595771
Cox7b	3.58448e-06	-0.54904	0.368	0.69	0.0598644
Rpl23a	3.61602e-06	-0.719036	0.298	0.624	0.0603912
Sh3bgrl	3.63915e-06	0.33075	0.351	0.435	0.0607774
Ptcd2	3.68186e-06	-0.345164	0.018	0.235	0.0614907
Minos1	3.68474e-06	-0.758283	0.544	0.807	0.0615388
Tmem205	3.68971e-06	0.568745	0.298	0.225	0.0616219
Chn1	3.69438e-06	0.547	0.123	0.012	0.0616998
Ybx3	3.72725e-06	-0.537753	0.07	0.335	0.0622488
Galnt1	3.76304e-06	-0.384176	0.07	0.318	0.0628466
Smap2	3.77532e-06	-0.332013	0.07	0.303	0.0630516
Uqcrc1	3.78123e-06	-0.328097	0.421	0.716	0.0631503
Chd8	3.78814e-06	0.429725	0.14	0.144	0.0632657
Eif3g	3.79358e-06	-0.565589	0.333	0.655	0.0633565
Dr1	3.79469e-06	-0.374109	0.018	0.236	0.0633751
Arl1	3.79799e-06	0.299397	0.456	0.56	0.0634303
Tmem214	3.88239e-06	0.293693	0.158	0.206	0.0648398
Tdg	3.90542e-06	-0.332983	0.07	0.307	0.0652244
Clk1	3.93292e-06	0.299119	0.439	0.551	0.0656837
Diaph3	3.93405e-06	-0.280978	0	0.178	0.0657025
Slc43a3	3.94234e-06	-0.565046	0.07	0.328	0.0658411
Strn4	3.95193e-06	0.288568	0.158	0.219	0.0660011
Fbxl15	3.9695e-06	0.517962	0.14	0.093	0.0662946
Manbal	3.97354e-06	0.519899	0.333	0.276	0.0663621
Nmi	3.99135e-06	0.436839	0.228	0.238	0.0666595
Fars2	3.99688e-06	-0.270111	0.018	0.211	0.0667519
Tmem101	4.02364e-06	0.308005	0.14	0.16	0.0671988
Prdx4	4.04398e-06	0.562692	0.474	0.44	0.0675386
Taf1	4.04858e-06	-0.33236	0	0.178	0.0676153
Kmt2e	4.06593e-06	0.348638	0.351	0.413	0.0679051
Traf2	4.06914e-06	0.343159	0.193	0.209	0.0679586
Pcnt	4.07542e-06	0.346958	0.14	0.15	0.0680635
Nop2	4.09477e-06	-0.264723	0.018	0.206	0.0683867
Tmed10	4.11156e-06	0.454388	0.772	0.774	0.0686671
Ilk	4.12085e-06	0.329941	0.368	0.425	0.0688223
Huwe1	4.13512e-06	0.291358	0.175	0.28	0.0690607
Rrbp1	4.15817e-06	0.67289	0.632	0.527	0.0694456
Rnf214	4.18135e-06	0.505233	0.105	0.093	0.0698327
Myb	4.2049e-06	-0.744721	0.07	0.346	0.0702261
Gclm	4.24867e-06	-0.944013	0.123	0.425	0.0709571
Cdkn1c	4.2636e-06	0.805417	0.333	0.093	0.0712064
Snx3	4.29003e-06	-0.526581	0.386	0.699	0.0716477
Dolpp1	4.30911e-06	0.440958	0.105	0.068	0.0719665
Ublcp1	4.3541e-06	0.344427	0.158	0.162	0.0727179
Etfa	4.36266e-06	-0.361258	0.298	0.584	0.0728607
Ap2s1	4.37096e-06	-0.345318	0.281	0.56	0.0729995
Rnd3	4.42077e-06	0.796426	0.298	0.087	0.0738312
Zfp560	4.43062e-06	0.411171	0.228	0.228	0.0739959
Gpbp1	4.45449e-06	-0.316935	0.175	0.441	0.0743945
Pla2g12a	4.46259e-06	-0.742532	0.053	0.315	0.0745298
Os9	4.52233e-06	0.332168	0.368	0.449	0.0755274
Pebp1	4.52457e-06	-0.517357	0.421	0.73	0.0755648
Lrrc8c	4.54049e-06	-0.345506	0	0.176	0.0758308
Ryk	4.57853e-06	0.678159	0.246	0.082	0.076466
Tgfb1	4.59353e-06	-0.572763	0.228	0.535	0.0767165
Pxk	4.66016e-06	0.477455	0.175	0.144	0.0778293
Cdca7l	4.66418e-06	-0.395424	0.018	0.238	0.0778965
Exosc8	4.70177e-06	-0.271565	0.228	0.47	0.0785243
Cytip	4.71721e-06	-0.587661	0	0.176	0.0787821
Skap2	4.71955e-06	0.374669	0.333	0.39	0.0788212
Supt16	4.73167e-06	-0.626802	0.123	0.41	0.0790236
Tmem9	4.73564e-06	0.382194	0.263	0.258	0.0790899
Cdipt	4.75324e-06	0.329674	0.228	0.276	0.0793838
Uqcr11	4.75945e-06	-0.652083	0.509	0.8	0.0794875
Lst1	4.76244e-06	-0.580361	0	0.176	0.0795375
Timm44	4.80704e-06	-0.265361	0.088	0.307	0.0802824
Tmem14c	4.80986e-06	-1.28457	0.263	0.585	0.0803294
Fermt2	4.81842e-06	0.812922	0.386	0.127	0.0804724
Gpc6	4.82388e-06	0.750041	0.211	0.044	0.0805636
Tusc3	4.82643e-06	0.551965	0.298	0.225	0.0806061
Acot7	4.83055e-06	-0.512521	0.035	0.269	0.080675
Gtf2i	4.84694e-06	0.345581	0.158	0.21	0.0809488
Atad3a	4.84828e-06	-0.278575	0.053	0.266	0.0809711
Psmb3	4.86666e-06	-0.605493	0.491	0.789	0.0812782
Rapgef6	4.8831e-06	-0.303164	0.035	0.242	0.0815527
Txndc5	4.88642e-06	0.597378	0.404	0.367	0.0816081
Tma16	4.92338e-06	-0.351101	0.053	0.281	0.0822254
Supt4a	4.9234e-06	-0.576383	0.333	0.649	0.0822258
Szrd1	4.95128e-06	0.395135	0.246	0.246	0.0826913
Ncl	4.9624e-06	-0.921774	0.526	0.784	0.082877
Clspn	4.99506e-06	-0.311216	0	0.175	0.0834226
Kif11	4.99506e-06	-0.290233	0	0.175	0.0834226
Pkd2	5.00325e-06	0.697151	0.246	0.058	0.0835593
Flad1	5.01731e-06	0.333282	0.14	0.15	0.083794
Nudcd2	5.06312e-06	-0.401439	0.175	0.44	0.0845591
Cinp	5.06739e-06	-0.26628	0.035	0.234	0.0846306
Lmbrd1	5.12489e-06	0.631289	0.298	0.211	0.0855907
Eci1	5.14636e-06	-0.407111	0.088	0.345	0.0859494
H2-Q10	5.22646e-06	0.715398	0.281	0.069	0.0872872
Mmp23	5.23757e-06	0.818757	0.298	0.082	0.0874726
Ifi27l2a	5.23888e-06	-1.29094	0	0.174	0.0874946
Mrpl43	5.3008e-06	-0.305443	0.123	0.361	0.0885287
Nupr1	5.3515e-06	0.889232	0.544	0.244	0.0893754
Tcf7l2	5.37735e-06	0.845541	0.281	0.105	0.0898071
Cstf2	5.39077e-06	-0.302735	0	0.174	0.0900312
Ddx56	5.39304e-06	-0.348116	0.07	0.31	0.0900692
Wdr13	5.41076e-06	0.476207	0.123	0.056	0.0903651
Sdhd	5.42017e-06	-0.323262	0.333	0.612	0.0905222
Tceb1	5.424e-06	-0.593589	0.386	0.701	0.0905863
Nup37	5.48624e-06	-0.331453	0.053	0.279	0.0916256
Blm	5.49443e-06	-0.277004	0	0.174	0.0917624
C1rl	5.51099e-06	0.544324	0.123	0.032	0.092039
Aph1a	5.51374e-06	0.278867	0.193	0.252	0.092085
[truncated: 1,635 more rows]

## Sheet: LR
	p_val	avg_log2FC	pct.1	pct.2	p_val_adj
Kcnk2	1.77453e-89	3.50763	0.895	0.02	2.96363e-85
Tnc	1.63283e-86	4.14404	0.982	0.06	2.72698e-82
Limch1	1.25752e-77	3.42487	0.825	0.049	2.10019e-73
Wif1	1.03573e-76	4.46016	0.93	0.038	1.72978e-72
Angpt4	5.41132e-74	3.59206	0.772	0.016	9.03745e-70
Alpl	5.803e-71	3.51015	0.895	0.049	9.69159e-67
Rgs3	3.79646e-62	3.03258	0.912	0.111	6.34047e-58
Olfml3	1.36811e-61	3.08573	0.93	0.111	2.28488e-57
Igfbp4	1.46142e-59	3.02401	1	0.55	2.44072e-55
Cxcl12	1.08538e-54	3.23898	1	0.086	1.81269e-50
Cd63	4.11245e-53	2.30573	1	0.733	6.8682e-49
Gja1	7.03914e-53	2.9543	0.93	0.135	1.17561e-48
Pth1r	3.49723e-52	2.87953	0.825	0.076	5.84072e-48
Col8a1	3.79311e-51	3.05202	0.877	0.08	6.33488e-47
Gas6	1.94206e-50	3.0009	0.965	0.122	3.24343e-46
Fbln5	4.45431e-50	3.09245	0.912	0.103	7.43915e-46
Tpm1	1.10262e-49	2.91361	0.912	0.3	1.84148e-45
Lifr	7.23316e-49	2.94474	0.754	0.084	1.20801e-44
Serpine2	2.02236e-48	3.05015	0.965	0.205	3.37754e-44
Cxcl14	5.75691e-45	3.13443	0.895	0.079	9.61462e-41
Cldn10	1.32361e-44	2.3433	0.632	0.042	2.21056e-40
Slc36a2	4.5854e-42	2.15062	0.544	0.026	7.65808e-38
H2-D1	8.488e-42	1.83323	1	0.977	1.41758e-37
Dlx5	1.89486e-41	2.3474	0.596	0.042	3.1646e-37
Dapk2	2.19954e-41	2.18413	0.737	0.156	3.67345e-37
Clmp	5.01216e-40	2.16473	0.754	0.085	8.3708e-36
Cp	2.82135e-39	2.46939	0.842	0.099	4.71194e-35
Cdh11	1.32483e-38	2.21319	0.737	0.082	2.2126e-34
H2-K1	2.07872e-38	1.76769	1	0.857	3.47166e-34
Olfml2b	2.28616e-38	2.23708	0.842	0.152	3.81811e-34
B2m	6.43642e-38	1.27081	1	0.971	1.07495e-33
Mmp13	6.81917e-38	3.58308	0.702	0.037	1.13887e-33
Islr	2.92979e-37	2.55403	0.86	0.171	4.89304e-33
Apoe	8.93825e-36	2.49689	1	0.61	1.49278e-31
Tnfrsf19	9.29654e-36	1.97034	0.596	0.041	1.55262e-31
Tmem176b	5.14381e-35	2.15556	1	0.471	8.59067e-31
Cfh	5.2272e-35	2.21213	0.877	0.128	8.72994e-31
Clec11a	2.43577e-34	2.21304	0.772	0.113	4.06798e-30
Arrdc4	8.66293e-34	2.06523	0.737	0.106	1.4468e-29
Sp7	1.91107e-33	1.68117	0.491	0.024	3.19168e-29
Gpx8	4.28814e-32	2.04362	0.877	0.192	7.16163e-28
Palld	5.86167e-32	1.93857	0.667	0.06	9.78958e-28
Fgfr2	5.08852e-31	1.91714	0.579	0.056	8.49834e-27
Tmem176a	1.1918e-30	2.23603	0.86	0.292	1.99042e-26
Cd302	1.54976e-30	1.97751	0.895	0.232	2.58825e-26
Smad6	8.48151e-30	1.60986	0.491	0.033	1.4165e-25
Hvcn1	8.85745e-30	2.06153	0.596	0.133	1.47928e-25
Malat1	3.16484e-29	1.59838	1	0.998	5.2856e-25
Ptprd	4.92807e-29	1.90583	0.614	0.068	8.23037e-25
Tle2	5.16833e-29	1.60656	0.509	0.041	8.63162e-25
Rspo3	9.01238e-29	1.85574	0.544	0.032	1.50516e-24
Fhl2	1.12993e-28	2.04476	0.632	0.074	1.88709e-24
Ackr4	1.32221e-28	2.20537	0.649	0.069	2.20822e-24
S100b	1.5312e-28	2.22288	0.596	0.048	2.55725e-24
Rps25	3.683e-28	-1.94599	0.474	0.932	6.15098e-24
Mmp14	7.1568e-28	1.96098	0.649	0.131	1.19526e-23
Plppr5	8.28728e-28	1.29763	0.228	0.001	1.38406e-23
Esm1	1.04142e-27	2.34675	0.719	0.076	1.73928e-23
Igsf3	3.25028e-27	1.84729	0.684	0.145	5.42829e-23
Igfbp5	4.33797e-27	1.8312	0.912	0.156	7.24485e-23
Gdpd2	5.24453e-27	2.08166	0.737	0.073	8.75888e-23
Igfbp7	1.14177e-26	1.90367	0.912	0.187	1.90686e-22
Lmo7	1.28918e-26	1.62529	0.456	0.031	2.15305e-22
Rpl4	4.10712e-26	-2.09825	0.667	0.955	6.8593e-22
Ibsp	4.33815e-26	2.17263	0.754	0.091	7.24515e-22
Fap	5.50621e-26	1.9031	0.579	0.085	9.19591e-22
Serpinh1	6.38401e-26	1.67169	0.965	0.237	1.06619e-21
Eva1a	1.16965e-25	1.62083	0.456	0.029	1.95343e-21
Rps24	1.25592e-25	-2.00675	0.614	0.951	2.09751e-21
Lrp4	1.95192e-25	2.38686	0.456	0.041	3.2599e-21
Foxc1	2.52255e-25	1.75172	0.667	0.091	4.21291e-21
Loxl1	2.85211e-25	1.91148	0.737	0.16	4.76331e-21
Rpl18a	3.44263e-25	-1.84336	0.895	0.993	5.74953e-21
Auts2	5.29004e-25	1.75972	0.579	0.09	8.8349e-21
Cald1	5.4191e-25	2.00803	0.737	0.151	9.05043e-21
Il7	7.03638e-25	1.57683	0.439	0.03	1.17515e-20
Csf1	7.78295e-25	1.82924	0.719	0.117	1.29983e-20
Rps6	1.03525e-24	-2.1214	0.842	0.979	1.72897e-20
Ggt5	1.28814e-24	1.76078	0.544	0.065	2.15133e-20
Id3	1.45434e-24	2.20494	0.842	0.307	2.4289e-20
Marcks	1.6465e-24	1.78528	0.825	0.218	2.74982e-20
Laptm4a	1.97706e-24	1.50395	0.982	0.794	3.30188e-20
Cdh2	2.59085e-24	1.61808	0.474	0.04	4.32699e-20
Eef1a1	2.70649e-24	-1.77077	0.842	0.98	4.52011e-20
Sdc3	3.27932e-24	1.35245	0.421	0.028	5.47679e-20
Rps5	4.04302e-24	-2.04753	0.877	0.983	6.75224e-20
Eef2	4.80232e-24	-1.77862	0.456	0.911	8.02036e-20
Lhfp	5.59692e-24	1.76876	0.684	0.137	9.34742e-20
Cadm1	6.25649e-24	1.64402	0.509	0.045	1.0449e-19
Rpl32	1.24911e-23	-2.31934	0.86	0.976	2.08613e-19
Colec12	1.32687e-23	1.75464	0.614	0.102	2.21601e-19
A2m	1.51101e-23	1.61442	0.333	0.011	2.52353e-19
Rps16	1.51242e-23	-1.80884	0.807	0.977	2.5259e-19
Mpzl1	2.29573e-23	1.6818	0.596	0.101	3.8341e-19
Gm20619	3.22095e-23	1.13076	0.316	0.008	5.37931e-19
Rpl36a	5.17772e-23	-1.92554	0.544	0.926	8.64731e-19
Pappa	5.18634e-23	1.98436	0.491	0.048	8.66171e-19
Bgn	5.18831e-23	1.57198	0.93	0.224	8.665e-19
Dpysl3	6.19278e-23	1.75715	0.632	0.117	1.03426e-18
Plxna2	7.43509e-23	1.50969	0.368	0.022	1.24173e-18
Rps3	8.89956e-23	-1.75911	0.772	0.972	1.48632e-18
Sgce	8.93576e-23	1.49378	0.719	0.15	1.49236e-18
Fat1	1.04428e-22	1.40354	0.439	0.04	1.74405e-18
Rpl17	1.19724e-22	-1.93949	0.719	0.961	1.99951e-18
Ndnf	1.64259e-22	1.2087	0.298	0.008	2.74329e-18
Rpl14	2.22371e-22	-1.90291	0.807	0.969	3.71382e-18
Ebf1	2.74882e-22	1.66192	0.877	0.269	4.59081e-18
Ly6e	3.64025e-22	-2.01864	0.105	0.727	6.07958e-18
Insig2	6.58351e-22	1.68044	0.667	0.254	1.09951e-17
Rps19	7.05631e-22	-2.03056	0.947	0.991	1.17847e-17
Zeb2	7.13722e-22	1.57194	0.737	0.378	1.19199e-17
Rpsa	8.64153e-22	-1.84376	0.491	0.91	1.44322e-17
Srgn	9.07433e-22	-2.69094	0.105	0.709	1.5155e-17
Rpl11	9.43205e-22	-1.67525	0.649	0.946	1.57525e-17
Tspo	1.35073e-21	-1.79524	0.228	0.797	2.25585e-17
Hey1	1.54025e-21	1.57483	0.368	0.022	2.57237e-17
Ncam1	1.76731e-21	1.9219	0.544	0.094	2.95159e-17
Rpl18	3.45544e-21	-1.57566	0.649	0.947	5.77092e-17
Rpl24	1.10512e-20	-1.47741	0.754	0.968	1.84566e-16
Rpl19	1.18658e-20	-1.59174	0.737	0.962	1.98171e-16
Rps23	1.47621e-20	-1.76358	0.912	0.985	2.46543e-16
Rps15a	1.57225e-20	-1.82629	0.754	0.957	2.62581e-16
Rpl3	2.8122e-20	-1.96425	0.877	0.978	4.69666e-16
Rplp0	2.96561e-20	-1.8239	0.895	0.98	4.95287e-16
Id4	4.02318e-20	1.91595	0.509	0.067	6.71911e-16
Mxra8	4.04883e-20	1.66687	0.719	0.181	6.76195e-16
Bst2	4.41625e-20	1.63301	0.825	0.491	7.37558e-16
Rpl13	6.50673e-20	-1.61165	0.965	0.993	1.08669e-15
Tmem86a	6.70242e-20	1.86192	0.474	0.063	1.11937e-15
Rplp2	6.70908e-20	-1.69387	0.614	0.931	1.12048e-15
Rpl12	9.22693e-20	-1.64083	0.316	0.833	1.54099e-15
Serping1	1.10154e-19	1.37946	0.895	0.207	1.83968e-15
Lmo4	1.18564e-19	1.6688	0.702	0.289	1.98013e-15
Rps7	1.2391e-19	-1.71725	0.737	0.956	2.06942e-15
H2-Q6	1.27472e-19	1.48735	0.526	0.108	2.12891e-15
Rps17	1.4312e-19	-1.76548	0.667	0.934	2.39024e-15
Rplp1	1.59593e-19	-1.58809	0.667	0.942	2.66536e-15
Irx3	2.98068e-19	1.32838	0.491	0.041	4.97803e-15
Rpl31	3.07125e-19	-1.65539	0.632	0.928	5.1293e-15
Fbl	4.5777e-19	-1.54616	0.07	0.639	7.64522e-15
Gm26917	4.84715e-19	1.99474	0.684	0.421	8.09522e-15
Rpl23	6.30388e-19	-1.65595	0.737	0.954	1.05281e-14
Rasl11a	6.59207e-19	1.85938	0.526	0.061	1.10094e-14
Epdr1	6.75943e-19	1.50214	0.684	0.241	1.12889e-14
Rpl37a	1.01348e-18	-1.31832	0.895	0.989	1.69261e-14
Rac2	1.15322e-18	-2.2438	0.053	0.61	1.92599e-14
Ifnar2	1.33869e-18	1.55021	0.684	0.327	2.23574e-14
Gadd45g	1.40456e-18	2.24091	0.737	0.3	2.34576e-14
Rps4x	1.48267e-18	-1.79976	0.842	0.969	2.47621e-14
Gnb2l1	1.70239e-18	-1.64524	0.351	0.83	2.84316e-14
Rps13	1.71468e-18	-1.54406	0.702	0.948	2.86369e-14
Rpl7	1.77369e-18	-1.68791	0.737	0.948	2.96224e-14
Comp	1.77964e-18	2.0154	0.561	0.07	2.97218e-14
Rpl35a	2.02887e-18	-1.48042	0.825	0.97	3.38842e-14
Tpt1	2.46821e-18	-1.01184	0.684	0.968	4.12215e-14
Sgms2	2.89107e-18	1.52818	0.421	0.081	4.82838e-14
Gdf10	3.08682e-18	1.76536	0.351	0.024	5.15529e-14
Rps10	3.22197e-18	-1.57723	0.474	0.883	5.38101e-14
Podnl1	3.37558e-18	1.43616	0.368	0.039	5.63756e-14
Ift43	3.70872e-18	1.47926	0.474	0.093	6.19394e-14
Eef1b2	4.04779e-18	-1.49789	0.246	0.78	6.76022e-14
Cst3	4.84935e-18	1.22671	1	0.914	8.0989e-14
Vcam1	4.8875e-18	2.02872	0.719	0.149	8.16262e-14
Slc20a2	6.20286e-18	1.15997	0.298	0.049	1.03594e-13
Nop58	9.04034e-18	-1.45035	0.018	0.532	1.50983e-13
Ctsb	1.04371e-17	1.17887	0.965	0.785	1.74309e-13
Abi3bp	1.20983e-17	1.52724	0.579	0.105	2.02054e-13
Atraid	1.29714e-17	1.30395	0.754	0.459	2.16635e-13
Hmgb2	1.52117e-17	-2.58942	0.246	0.724	2.54051e-13
Fam69a	1.59735e-17	1.34961	0.596	0.287	2.66773e-13
Rpl39	1.66284e-17	-1.53099	0.737	0.951	2.77711e-13
Cks2	1.80196e-17	-2.11609	0.123	0.653	3.00945e-13
Tns3	1.92123e-17	1.39716	0.474	0.099	3.20864e-13
St3gal6	2.28607e-17	1.45608	0.614	0.21	3.81796e-13
Rps14	2.42395e-17	-1.44191	0.982	0.993	4.04824e-13
Eif3f	3.09558e-17	-1.30531	0.439	0.872	5.16993e-13
Rpl36	3.11912e-17	-1.41603	0.789	0.964	5.20924e-13
Adamts5	3.17196e-17	1.5345	0.544	0.086	5.29749e-13
H2-Q4	3.41275e-17	1.50714	0.561	0.178	5.69963e-13
Rpl21	3.94696e-17	-1.36918	0.702	0.946	6.59182e-13
Rpl41	4.01208e-17	-1.26058	0.982	0.996	6.70057e-13
Kitl	4.15855e-17	1.52952	0.544	0.065	6.9452e-13
Socs2	4.31472e-17	1.457	0.614	0.139	7.20601e-13
Rpl26	4.7219e-17	-1.67528	0.842	0.967	7.88604e-13
Rpl30	4.81691e-17	-1.32192	0.421	0.865	8.04472e-13
Plac8	6.20461e-17	-3.8299	0.053	0.545	1.03623e-12
Pi15	7.40426e-17	0.966851	0.263	0.01	1.23659e-12
Cpxm1	7.52792e-17	1.42554	0.474	0.067	1.25724e-12
Rps27a	7.56013e-17	-1.59867	0.877	0.974	1.26262e-12
Marc1	8.07808e-17	1.40179	0.333	0.032	1.34912e-12
H2afz	9.97304e-17	-2.26463	0.596	0.88	1.6656e-12
Ybx1	1.10655e-16	-1.35777	0.667	0.94	1.84805e-12
Shox2	1.31477e-16	1.19107	0.298	0.022	2.1958e-12
Rps9	1.40411e-16	-1.44872	0.895	0.976	2.345e-12
Slc40a1	1.59611e-16	1.2755	0.368	0.14	2.66566e-12
Rps8	1.61528e-16	-1.42616	0.807	0.965	2.69768e-12
Rpl13a	1.63479e-16	-1.45818	0.895	0.981	2.73026e-12
Cnn2	1.76513e-16	1.43921	0.667	0.321	2.94794e-12
Dpep1	1.86465e-16	1.59099	0.561	0.079	3.11416e-12
Tmem59	2.18459e-16	1.04359	0.947	0.851	3.64849e-12
S1pr1	2.33907e-16	1.35115	0.421	0.062	3.90648e-12
Hsp90ab1	2.34492e-16	-1.26196	0.702	0.952	3.91625e-12
Hmgn3	2.90093e-16	1.43142	0.667	0.27	4.84484e-12
Wdr86	3.16888e-16	1.26447	0.386	0.037	5.29234e-12
Rps15	3.30415e-16	-1.3062	0.719	0.947	5.51827e-12
Anp32a	3.7406e-16	-1.27578	0.175	0.719	6.24718e-12
Fam78b	3.85594e-16	1.00512	0.211	0.01	6.43981e-12
Mpo	3.8981e-16	-4.56421	0	0.443	6.51022e-12
Rpl8	3.93487e-16	-1.42494	0.789	0.96	6.57162e-12
Naca	4.26432e-16	-1.37487	0.702	0.937	7.12184e-12
Fmo1	4.33891e-16	1.16388	0.404	0.046	7.24642e-12
Cd24a	4.37424e-16	-2.41061	0.035	0.527	7.30542e-12
Rpl10a	5.0198e-16	-1.59331	0.719	0.935	8.38357e-12
Cct7	6.01093e-16	-1.32382	0.175	0.713	1.00389e-11
Lmnb1	6.43134e-16	-1.30406	0.018	0.488	1.0741e-11
Tspan4	7.71682e-16	1.4049	0.632	0.334	1.28879e-11
Rpl28	1.023e-15	-1.40709	0.632	0.913	1.70852e-11
Arhgdib	1.11199e-15	-2.52119	0.07	0.565	1.85714e-11
Maf	1.14521e-15	1.41943	0.386	0.053	1.91261e-11
Nhp2	1.21435e-15	-1.44318	0.105	0.618	2.02809e-11
Cks1b	1.23434e-15	-1.66327	0.07	0.565	2.06147e-11
Rpl34	1.25243e-15	-1.35233	0.825	0.965	2.09169e-11
Rps3a1	1.2912e-15	-1.69652	0.947	0.973	2.15643e-11
Rps21	1.41487e-15	-1.27931	0.456	0.861	2.36298e-11
Ptgfr	1.62931e-15	1.20437	0.368	0.035	2.72111e-11
Gm9843	1.64041e-15	-1.16431	0.561	0.911	2.73965e-11
A430027H14Rik	1.76933e-15	0.880911	0.158	0.002	2.95495e-11
Gm42726	1.80343e-15	1.48519	0.649	0.192	3.01191e-11
Pabpc1	2.06255e-15	-1.83394	0.561	0.867	3.44466e-11
Slit3	2.27662e-15	1.03367	0.298	0.028	3.80218e-11
Rpl36al	2.2939e-15	-1.33153	0.386	0.819	3.83105e-11
Rai14	2.50117e-15	1.27065	0.298	0.033	4.1772e-11
Gm8730	2.69713e-15	-1.29385	0.579	0.906	4.50447e-11
Fgfr3	2.78946e-15	1.05587	0.263	0.021	4.65868e-11
Rpl37	2.8894e-15	-1.41567	0.912	0.98	4.82559e-11
Ifitm3	3.01788e-15	1.04865	0.982	0.831	5.04016e-11
Rcn3	3.02814e-15	1.35348	0.737	0.245	5.05729e-11
Emp2	3.24011e-15	1.29802	0.526	0.097	5.4113e-11
Anp32e	3.55021e-15	-1.41475	0.123	0.633	5.9292e-11
Mxd4	4.22372e-15	1.39926	0.596	0.256	7.05403e-11
Runx2	4.8582e-15	1.32084	0.404	0.091	8.11368e-11
Scarf2	5.66885e-15	1.25329	0.351	0.052	9.46754e-11
Itm2c	5.71303e-15	1.27734	0.772	0.434	9.54134e-11
Eif5a	6.28542e-15	-1.45402	0.737	0.935	1.04973e-10
Ywhah	6.91409e-15	-1.32151	0.246	0.734	1.15472e-10
Pdlim2	7.23888e-15	1.50399	0.579	0.181	1.20896e-10
Cdc42ep1	7.75019e-15	1.16863	0.298	0.034	1.29436e-10
Rps2	8.43494e-15	-1.4761	0.754	0.945	1.40872e-10
Adamts9	9.1388e-15	1.03	0.281	0.019	1.52627e-10
Tmpo	1.07322e-14	-1.23802	0.035	0.509	1.79238e-10
Chst2	1.08731e-14	1.11869	0.298	0.027	1.81592e-10
Rps11	1.12729e-14	-1.35731	0.895	0.976	1.88269e-10
Fstl1	1.13125e-14	1.28565	0.754	0.186	1.8893e-10
Tgfbr3	1.19367e-14	1.2351	0.474	0.1	1.99354e-10
Ivns1abp	1.22069e-14	-1.10464	0.018	0.49	2.03868e-10
Tomm20	1.31647e-14	-1.21521	0.281	0.763	2.19863e-10
Ccdc80	1.50147e-14	1.40781	0.596	0.112	2.50761e-10
Sdc2	1.60537e-14	1.28764	0.667	0.17	2.68113e-10
Mfap2	1.72209e-14	1.3171	0.456	0.078	2.87607e-10
Gapdh	1.74695e-14	-1.20341	0.246	0.752	2.91758e-10
Syt6	1.95237e-14	0.673492	0.158	0.003	3.26065e-10
Ppic	3.11657e-14	1.35531	0.684	0.251	5.20499e-10
Laptm5	3.39857e-14	-1.33926	0	0.398	5.67596e-10
Fen1	3.57775e-14	-1.21999	0	0.397	5.9752e-10
Gm44029	3.86962e-14	0.879338	0.175	0.005	6.46265e-10
Gpx3	4.1948e-14	0.858997	0.807	0.232	7.00574e-10
Porcn	4.41772e-14	0.904889	0.246	0.02	7.37804e-10
Tuba4a	4.50606e-14	-1.37808	0.035	0.475	7.52557e-10
Rps20	5.05205e-14	-1.2715	0.667	0.919	8.43743e-10
Mdk	5.24857e-14	1.22104	0.474	0.067	8.76564e-10
Maged1	5.25778e-14	1.38518	0.544	0.176	8.78102e-10
mt-Nd4	5.62638e-14	0.699626	1	0.953	9.39661e-10
Prtn3	6.04261e-14	-3.22228	0	0.392	1.00918e-09
Coro1a	6.20952e-14	-2.04619	0.035	0.465	1.03705e-09
Mcm5	6.60523e-14	-1.18307	0	0.391	1.10314e-09
Lbr	7.6473e-14	-1.18189	0.053	0.511	1.27718e-09
Rps18	8.57076e-14	-1.56689	0.93	0.983	1.4314e-09
Lcp1	8.73027e-14	-1.51395	0	0.388	1.45804e-09
Snrpf	8.74544e-14	-1.33348	0.351	0.776	1.46058e-09
Fgf7	9.04308e-14	1.21345	0.439	0.062	1.51029e-09
Taldo1	1.16763e-13	-1.43167	0.298	0.738	1.95007e-09
Gpi1	1.21371e-13	-1.38341	0.105	0.604	2.02703e-09
AI662270	1.21534e-13	-1.19237	0.053	0.52	2.02975e-09
Gmfg	1.29324e-13	-1.97884	0.07	0.517	2.15984e-09
Pdgfrb	1.45559e-13	1.34881	0.439	0.09	2.43099e-09
Cd200	1.4616e-13	1.48329	0.526	0.134	2.44102e-09
Pgrmc1	1.55548e-13	1.22649	0.667	0.403	2.59781e-09
Tnfsf12	1.75914e-13	1.22562	0.421	0.091	2.93794e-09
Cmpk1	2.01474e-13	-1.02975	0.088	0.588	3.36482e-09
Igf1	2.06012e-13	1.37894	0.561	0.112	3.44061e-09
Rps29	2.77506e-13	-1.11969	0.93	0.984	4.63462e-09
Fcgrt	2.79356e-13	1.18385	0.719	0.25	4.66552e-09
Smc2	2.83389e-13	-1.18964	0	0.375	4.73288e-09
Ogn	2.89442e-13	1.16228	0.596	0.107	4.83397e-09
Vrk1	2.90865e-13	-1.02866	0.018	0.436	4.85774e-09
Txn1	2.92034e-13	-1.16973	0.474	0.845	4.87727e-09
Cox6b1	3.17475e-13	-1.0648	0.474	0.858	5.30216e-09
Fkbp10	3.32658e-13	1.23516	0.456	0.1	5.55572e-09
Ebf3	3.5726e-13	1.18449	0.368	0.05	5.9666e-09
Rpl5	3.66328e-13	-1.30561	0.509	0.859	6.11805e-09
Antxr1	3.68201e-13	1.29689	0.421	0.094	6.14933e-09
Dnajc9	4.33074e-13	-1.1936	0.053	0.514	7.23277e-09
Snai2	4.37505e-13	1.19934	0.368	0.051	7.30677e-09
Erh	4.38612e-13	-1.46897	0.439	0.816	7.32526e-09
Eef1g	4.50578e-13	-1.33926	0.579	0.876	7.52511e-09
Comt	4.54802e-13	0.927923	0.982	0.912	7.59566e-09
Mmd2	4.86049e-13	0.676471	0.158	0.006	8.11751e-09
Ranbp1	5.15259e-13	-1.51254	0.386	0.786	8.60534e-09
Ctsl	5.33264e-13	1.13639	0.807	0.387	8.90604e-09
Rrm1	5.74298e-13	-1.31093	0.018	0.432	9.59135e-09
Kng1	6.74015e-13	1.562	0.474	0.065	1.12567e-08
Ran	7.83307e-13	-1.73246	0.491	0.815	1.3082e-08
Msmp	7.87735e-13	1.10866	0.474	0.082	1.3156e-08
Rpl38	7.94663e-13	-1.05472	0.719	0.939	1.32717e-08
Slc29a1	8.8002e-13	1.24364	0.737	0.455	1.46972e-08
Rbms3	9.0058e-13	1.22344	0.333	0.049	1.50406e-08
Mif	9.37856e-13	-1.48327	0.263	0.712	1.56631e-08
Angptl4	1.07154e-12	1.30121	0.509	0.126	1.78958e-08
Ptgis	1.1285e-12	1.16639	0.404	0.064	1.88471e-08
Gpx1	1.15093e-12	-1.65599	0.509	0.82	1.92217e-08
Rpl29	1.16335e-12	-1.19591	0.596	0.887	1.94291e-08
H2-Q7	1.44908e-12	1.18149	0.667	0.291	2.42011e-08
Hoxa10	1.58023e-12	1.09822	0.333	0.045	2.63914e-08
Cyp2u1	1.60962e-12	0.894579	0.193	0.014	2.68822e-08
Satb2	1.64234e-12	0.800475	0.228	0.019	2.74288e-08
Alox5ap	1.64765e-12	-1.64641	0	0.356	2.75175e-08
Tspan17	1.72893e-12	1.13967	0.421	0.106	2.88749e-08
Lyar	1.87713e-12	-1.08806	0.053	0.501	3.13499e-08
Rpl27a	2.094e-12	-1.25669	0.877	0.966	3.49718e-08
Spc24	2.14649e-12	-1.03486	0	0.353	3.58485e-08
Anp32b	2.21497e-12	-1.60168	0.316	0.72	3.69922e-08
Cd53	2.25195e-12	-1.49611	0	0.352	3.76098e-08
Selm	2.28694e-12	1.19229	0.702	0.295	3.81942e-08
1500009L16Rik	2.33243e-12	1.20595	0.474	0.08	3.8954e-08
Rmnd1	2.51117e-12	1.42776	0.333	0.155	4.1939e-08
Apbb1ip	2.7272e-12	-0.732856	0	0.35	4.55469e-08
Ptma	2.91341e-12	-1.29825	0.982	0.99	4.86569e-08
Aldh1a2	2.93108e-12	1.30194	0.333	0.044	4.8952e-08
Sept4	2.99661e-12	1.30039	0.456	0.132	5.00464e-08
Cdk1	3.26166e-12	-1.08853	0	0.348	5.4473e-08
Fxyd5	3.56714e-12	-1.49826	0.088	0.525	5.95748e-08
Fibin	3.63842e-12	1.26811	0.421	0.054	6.07653e-08
Snrpe	3.64266e-12	-1.30583	0.333	0.745	6.0836e-08
Lars2	3.83871e-12	1.2117	0.368	0.12	6.41104e-08
2700094K13Rik	3.92918e-12	-1.07238	0.105	0.577	6.56212e-08
Vldlr	4.17085e-12	1.17565	0.263	0.035	6.96574e-08
Mcm4	4.27617e-12	-1.02231	0.018	0.4	7.14163e-08
Copz2	4.41379e-12	1.15032	0.579	0.165	7.37147e-08
Cox7a2l	4.4291e-12	-0.946282	0.333	0.802	7.39704e-08
Zfhx4	4.47852e-12	1.00186	0.316	0.041	7.47957e-08
Mdfi	4.78506e-12	1.0577	0.333	0.059	7.99153e-08
Myeov2	4.91184e-12	1.10384	0.825	0.684	8.20326e-08
Btf3	4.91369e-12	-1.14571	0.737	0.923	8.20635e-08
Eif4a1	5.05605e-12	-1.36873	0.789	0.931	8.44411e-08
Etf1	5.24614e-12	-0.931252	0.053	0.508	8.76159e-08
Dhrs3	5.45557e-12	1.25409	0.456	0.148	9.11135e-08
Nudt21	6.55473e-12	-1.06177	0.123	0.588	1.0947e-07
Lig1	7.20839e-12	-0.908871	0	0.339	1.20387e-07
Map1lc3a	7.21824e-12	1.10105	0.702	0.354	1.20552e-07
Mcm2	7.27185e-12	-1.13712	0.018	0.414	1.21447e-07
Dctpp1	7.51698e-12	-1.03719	0.053	0.494	1.25541e-07
Tpbg	7.66044e-12	1.21307	0.281	0.042	1.27937e-07
Bmp5	7.76311e-12	0.93001	0.246	0.022	1.29652e-07
Col12a1	8.16619e-12	1.33719	0.386	0.064	1.36383e-07
Hnrnpa1	8.33688e-12	-1.42832	0.333	0.724	1.39234e-07
Cct8	8.41169e-12	-1.17045	0.246	0.69	1.40484e-07
Sema7a	8.52728e-12	0.9338	0.211	0.019	1.42414e-07
Snrpd2	8.77015e-12	-0.873156	0.228	0.711	1.4647e-07
Cct2	9.25042e-12	-1.00025	0.123	0.591	1.54491e-07
Agt	9.4256e-12	1.26022	0.474	0.064	1.57417e-07
Fads3	9.61604e-12	1.12235	0.351	0.135	1.60597e-07
Hsp90aa1	1.03802e-11	-1.19337	0.632	0.896	1.7336e-07
Hprt	1.10568e-11	-1.07624	0.175	0.632	1.8466e-07
Cyr61	1.12083e-11	2.17245	0.544	0.173	1.87189e-07
St6galnac4	1.12359e-11	1.18714	0.368	0.16	1.87651e-07
Ikzf1	1.32459e-11	-0.761772	0	0.332	2.2122e-07
Ctsg	1.32459e-11	-2.97233	0	0.332	2.2122e-07
Selplg	1.32459e-11	-1.23619	0	0.332	2.2122e-07
Rnaset2b	1.39605e-11	1.19243	0.596	0.343	2.33155e-07
Serpinb1a	1.43864e-11	-1.71143	0.035	0.41	2.40267e-07
Emg1	1.46217e-11	-1.06388	0.246	0.691	2.44196e-07
Hspa9	1.46639e-11	-1.13918	0.158	0.607	2.44901e-07
Arpc2	1.59372e-11	-1.2532	0.491	0.864	2.66167e-07
Tubb5	1.60281e-11	-1.54314	0.456	0.799	2.67685e-07
Eif3h	1.61814e-11	-0.990414	0.456	0.827	2.70245e-07
Col1a2	1.68519e-11	0.597056	0.737	0.208	2.81443e-07
Asf1b	1.73031e-11	-0.887082	0	0.329	2.8898e-07
Hspa8	1.78504e-11	-0.745958	0.895	0.99	2.9812e-07
Metrnl	1.78735e-11	1.34721	0.509	0.165	2.98505e-07
Gstm2	1.94825e-11	1.10084	0.333	0.062	3.25378e-07
Omd	2.05836e-11	1.45909	0.298	0.035	3.43766e-07
Eif3k	2.13778e-11	-0.996562	0.491	0.841	3.5703e-07
Fam111a	2.18084e-11	-0.713784	0	0.326	3.64222e-07
1110001J03Rik	2.25524e-11	-0.887846	0.07	0.524	3.76647e-07
Hmha1	2.2577e-11	-0.868075	0	0.326	3.77058e-07
Samsn1	2.31041e-11	-0.886376	0	0.326	3.85861e-07
Rfc4	2.33019e-11	-1.15857	0.018	0.396	3.89166e-07
Fos	2.50624e-11	1.40324	0.947	0.658	4.18568e-07
Fam96a	2.52359e-11	-1.17072	0.175	0.605	4.21464e-07
Rps26	2.57606e-11	-1.01525	0.614	0.893	4.30228e-07
Rpl22l1	2.74531e-11	-1.17551	0.737	0.928	4.58494e-07
Ppa1	2.80515e-11	-0.963318	0.035	0.438	4.68488e-07
Apobec3	2.83712e-11	-1.0712	0.07	0.505	4.73828e-07
Fat4	3.0146e-11	0.674517	0.175	0.007	5.03469e-07
Tuba1c	3.16657e-11	1.33262	0.509	0.301	5.28849e-07
Tpm3	3.36317e-11	-1.04479	0.246	0.738	5.61683e-07
Fh1	3.65668e-11	-0.806332	0.018	0.39	6.10703e-07
Fign	3.87432e-11	0.842233	0.211	0.02	6.47051e-07
Tkt	4.23332e-11	-1.08971	0.193	0.64	7.07008e-07
Ppfibp2	4.28163e-11	0.90509	0.211	0.034	7.15076e-07
Olfml2a	4.4241e-11	1.14337	0.263	0.044	7.3887e-07
Ak1	4.62378e-11	0.960984	0.351	0.076	7.72218e-07
Tspan32	4.6467e-11	-0.884888	0.018	0.381	7.76045e-07
Birc5	4.65694e-11	-1.58877	0.018	0.395	7.77756e-07
Arpc3	4.82977e-11	-1.00423	0.439	0.805	8.0662e-07
Sparc	5.082e-11	0.341068	0.772	0.224	8.48745e-07
Hnrnpa3	5.19635e-11	-1.09916	0.333	0.734	8.67842e-07
Enah	5.23044e-11	1.14778	0.263	0.043	8.73535e-07
Gsto1	5.85397e-11	-0.937393	0.053	0.475	9.77672e-07
Ucp2	5.89614e-11	-1.29554	0.035	0.426	9.84714e-07
Nudc	6.2482e-11	-0.987748	0.211	0.658	1.04351e-06
S1pr3	6.3793e-11	1.10706	0.351	0.064	1.06541e-06
Nav2	6.54773e-11	0.960128	0.228	0.036	1.09354e-06
Shroom3	6.64579e-11	1.0915	0.281	0.032	1.10991e-06
Ube2d3	6.79249e-11	-0.795771	0.544	0.876	1.13441e-06
Cdc20	6.84725e-11	-0.976312	0	0.313	1.14356e-06
Stmn1	7.20899e-11	-2.00282	0.404	0.711	1.20397e-06
Rpl22	7.26083e-11	-1.22254	0.579	0.847	1.21263e-06
Fermt3	7.53726e-11	-0.86696	0.018	0.389	1.2588e-06
Spint2	7.93261e-11	-1.00133	0.018	0.387	1.32482e-06
Atp5e	8.70492e-11	-0.836568	0.474	0.842	1.45381e-06
Nkg7	8.78226e-11	-2.00874	0	0.31	1.46672e-06
Gas1	8.86652e-11	1.35433	0.509	0.116	1.4808e-06
Socs1	9.01969e-11	1.42427	0.368	0.113	1.50638e-06
Ptpn6	9.64177e-11	-0.976807	0.018	0.391	1.61027e-06
Cd37	9.72074e-11	-1.00578	0	0.309	1.62346e-06
Fxyd1	9.8705e-11	1.1401	0.561	0.188	1.64847e-06
Adk	1.00384e-10	-0.946143	0.053	0.454	1.67651e-06
Cd34	1.02066e-10	-2.03844	0.018	0.366	1.7046e-06
Ninj1	1.06613e-10	-1.02094	0.035	0.446	1.78055e-06
Cenpw	1.07127e-10	-0.871994	0.018	0.371	1.78913e-06
Smarca5	1.09218e-10	-0.962404	0.123	0.571	1.82406e-06
Bin2	1.15088e-10	-0.929114	0	0.307	1.92208e-06
Rangap1	1.21738e-10	-0.669878	0	0.306	2.03315e-06
Nap1l1	1.23074e-10	-1.08639	0.193	0.618	2.05546e-06
Rgs18	1.28767e-10	-0.953803	0	0.305	2.15053e-06
Ptprcap	1.2899e-10	-1.40644	0.018	0.373	2.15426e-06
Wisp1	1.32203e-10	0.961839	0.211	0.023	2.20791e-06
Hnrnpf	1.35416e-10	-1.17958	0.579	0.851	2.26158e-06
Ism1	1.44495e-10	0.901323	0.246	0.027	2.41322e-06
Ctsk	1.49638e-10	1.09943	0.474	0.111	2.4991e-06
Efna5	1.59041e-10	0.960801	0.263	0.034	2.65615e-06
Cd52	1.59307e-10	-2.0683	0	0.303	2.66059e-06
Rrm2	1.64525e-10	-1.88589	0.035	0.387	2.74774e-06
Socs3	1.70565e-10	1.85495	0.544	0.223	2.8486e-06
Slc12a4	1.84836e-10	0.953382	0.316	0.118	3.08695e-06
Fam19a1	1.98926e-10	0.521398	0.105	0.001	3.32226e-06
Hells	2.01385e-10	-0.658492	0	0.3	3.36334e-06
Syce2	2.12248e-10	-0.982554	0.035	0.414	3.54475e-06
Cyp1b1	2.28398e-10	1.1433	0.351	0.067	3.81447e-06
Efemp2	2.29619e-10	1.04047	0.474	0.132	3.83486e-06
Mcm6	2.40155e-10	-1.29245	0.105	0.501	4.01084e-06
Mylk	2.46859e-10	1.12998	0.351	0.06	4.12279e-06
mt-Cytb	2.52146e-10	0.614992	1	0.992	4.2111e-06
Apbb2	2.82233e-10	0.934683	0.386	0.076	4.71357e-06
Nsa2	2.91065e-10	-0.796818	0.035	0.434	4.86107e-06
Fkbp7	2.91104e-10	1.01	0.561	0.2	4.86173e-06
Gm9493	2.93354e-10	-0.97557	0.421	0.81	4.8993e-06
Hnrnpu	3.10368e-10	-0.982397	0.281	0.701	5.18345e-06
Tipin	3.1369e-10	-1.11717	0.105	0.508	5.23893e-06
Ifngr2	3.17972e-10	1.17835	0.474	0.244	5.31046e-06
Naa15	3.20975e-10	-0.611209	0	0.294	5.36061e-06
Hcls1	3.20975e-10	-0.771283	0	0.294	5.36061e-06
Ptp4a1	3.24997e-10	-1.08464	0.123	0.568	5.42777e-06
Bag1	3.34596e-10	-0.875893	0.228	0.665	5.58809e-06
Nsun2	3.73682e-10	-0.927178	0.07	0.478	6.24086e-06
Ywhae	3.89008e-10	-0.86025	0.491	0.843	6.49682e-06
Ptpn7	4.00262e-10	-0.602126	0	0.292	6.68478e-06
Mthfd1	4.04696e-10	-0.657459	0	0.291	6.75883e-06
Rbp4	4.06369e-10	1.24891	0.263	0.027	6.78677e-06
Rpl35	4.14398e-10	-0.941024	0.86	0.963	6.92087e-06
Nop9	4.22922e-10	-0.57149	0	0.291	7.06321e-06
Eef1d	4.31714e-10	-1.01187	0.386	0.764	7.21006e-06
Ramp1	4.32117e-10	-1.40294	0.053	0.428	7.21678e-06
Hn1	4.40327e-10	-1.00194	0.263	0.682	7.3539e-06
Tyrobp	4.61829e-10	-2.29861	0	0.29	7.713e-06
Npm1	4.71171e-10	-1.55373	0.632	0.857	7.86903e-06
Prdx6	4.81884e-10	-0.95665	0.263	0.692	8.04795e-06
Chchd2	5.10687e-10	-0.737972	0.702	0.932	8.52898e-06
Cdca8	5.34154e-10	-1.0769	0.018	0.345	8.92091e-06
B4galnt1	5.62707e-10	-0.733165	0	0.287	9.39777e-06
Atpif1	5.68139e-10	-1.5096	0.474	0.786	9.4885e-06
Celf2	5.86515e-10	-1.01103	0.035	0.406	9.79538e-06
Cpsf3l	5.87912e-10	-0.59047	0	0.287	9.81872e-06
Hnrnpm	6.07357e-10	-0.896087	0.246	0.679	1.01435e-05
G3bp1	6.17015e-10	-1.04505	0.281	0.69	1.03048e-05
Amotl1	6.25109e-10	0.985808	0.281	0.049	1.04399e-05
Ccna2	6.48757e-10	-0.829188	0	0.286	1.08349e-05
Cox5a	6.57029e-10	-1.00164	0.421	0.775	1.0973e-05
Efnb1	6.60924e-10	0.99532	0.281	0.054	1.10381e-05
Napsa	6.66891e-10	-1.17832	0.018	0.345	1.11378e-05
Clec12a	6.9272e-10	-1.37016	0	0.285	1.15691e-05
Sell	7.15788e-10	-1.01898	0	0.284	1.19544e-05
Creg1	7.5761e-10	-0.973507	0.193	0.618	1.26529e-05
Eif3b	7.61486e-10	-0.827931	0.105	0.54	1.27176e-05
Ptpn18	7.64167e-10	-1.08336	0.035	0.4	1.27624e-05
C1qbp	7.81175e-10	-1.07156	0.193	0.602	1.30464e-05
Mcm3	7.90928e-10	-1.01547	0.07	0.46	1.32093e-05
Nrm	8.07023e-10	-0.582985	0	0.283	1.34781e-05
Crnde	8.15731e-10	0.667141	0.193	0.039	1.36235e-05
Uqcrfs1	8.34565e-10	-0.890661	0.263	0.686	1.39381e-05
Glrx5	8.52865e-10	-1.45067	0.175	0.607	1.42437e-05
Eva1b	8.58584e-10	1.09348	0.439	0.148	1.43392e-05
Hnrnpa2b1	8.75443e-10	-0.974033	0.614	0.872	1.46208e-05
Kng2	8.76962e-10	1.25095	0.421	0.071	1.46461e-05
Ube2s	9.09983e-10	-0.878867	0.456	0.824	1.51976e-05
Nog	9.63473e-10	0.671972	0.158	0.011	1.6091e-05
Runx1	9.95837e-10	1.09015	0.509	0.26	1.66315e-05
Rbms1	1.0543e-09	1.02821	0.596	0.332	1.76079e-05
Sftpa1	1.0554e-09	0.626911	0.14	0.003	1.76263e-05
Gnl3	1.09548e-09	-0.874148	0.035	0.403	1.82956e-05
Lzts2	1.11888e-09	0.923151	0.386	0.121	1.86865e-05
Ggh	1.12152e-09	1.11354	0.509	0.299	1.87304e-05
Hmgb3	1.14742e-09	-1.47312	0.123	0.519	1.91631e-05
Cd48	1.18292e-09	-1.07143	0.018	0.339	1.9756e-05
Bzw1	1.18434e-09	-0.877289	0.246	0.68	1.97797e-05
Gm15013	1.22564e-09	-0.951991	0.316	0.73	2.04695e-05
Tln2	1.24331e-09	1.11397	0.281	0.052	2.07646e-05
Sf3b6	1.29163e-09	-0.843274	0.263	0.681	2.15714e-05
Abracl	1.29504e-09	-0.882208	0.158	0.61	2.16284e-05
Ldha	1.35459e-09	-0.914572	0.509	0.847	2.26231e-05
Pgls	1.51777e-09	-1.01886	0.246	0.663	2.53483e-05
Nhp2l1	1.66075e-09	-0.861047	0.386	0.767	2.77362e-05
Gtf3a	1.71172e-09	-0.701185	0.018	0.348	2.85875e-05
Sdcbp	1.79591e-09	-0.838969	0.281	0.708	2.99935e-05
Glrx3	1.88443e-09	-0.807685	0.228	0.665	3.14719e-05
Fam49b	1.91217e-09	-1.0341	0.088	0.496	3.19351e-05
Dnajc2	1.9957e-09	-0.783309	0.035	0.41	3.33302e-05
Sh3bgrl3	2.02231e-09	-1.47444	0.316	0.701	3.37746e-05
Lepr	2.11118e-09	1.10737	0.404	0.074	3.52589e-05
Atp1a1	2.19193e-09	1.21349	0.614	0.528	3.66074e-05
Impdh2	2.32399e-09	-0.969275	0.246	0.652	3.8813e-05
Dph3	2.35581e-09	-0.823829	0.07	0.455	3.93445e-05
Hivep3	2.38191e-09	0.759866	0.246	0.041	3.97803e-05
Wisp2	2.65324e-09	1.34184	0.421	0.086	4.43117e-05
Cdt1	2.70279e-09	-0.63222	0	0.268	4.51393e-05
App	2.74246e-09	0.922703	0.667	0.296	4.58018e-05
Dkc1	2.81569e-09	-0.822716	0.07	0.464	4.70248e-05
Dek	2.84224e-09	-1.07333	0.193	0.609	4.74682e-05
Ltbp1	2.86507e-09	0.922088	0.281	0.049	4.78495e-05
Tomm7	2.88676e-09	-0.738261	0.316	0.745	4.82118e-05
Nudt4	2.90343e-09	1.05457	0.509	0.314	4.84902e-05
Ccnb2	3.04501e-09	-1.17396	0.018	0.342	5.08548e-05
Aplp2	3.12051e-09	1.07475	0.649	0.407	5.21156e-05
Ctgf	3.19015e-09	1.21763	0.351	0.072	5.32786e-05
Dapp1	3.20621e-09	-0.703276	0	0.266	5.35469e-05
Fam107b	3.25991e-09	-0.984948	0.035	0.383	5.44438e-05
Postn	3.30954e-09	1.06913	0.316	0.035	5.52727e-05
Ssrp1	3.46643e-09	-0.952038	0.193	0.588	5.78928e-05
Pfdn2	3.6091e-09	-0.679812	0.228	0.675	6.02756e-05
Il10rb	3.7402e-09	0.94597	0.509	0.283	6.24651e-05
Rpl7a	3.78862e-09	-0.78292	0.456	0.814	6.32738e-05
Uhrf1	3.80166e-09	-0.601863	0	0.264	6.34915e-05
Top2a	3.92299e-09	-1.21909	0.035	0.356	6.55179e-05
Spi1	3.95494e-09	-1.04373	0.018	0.323	6.60515e-05
Ndufb7	3.97028e-09	-0.68418	0.263	0.696	6.63077e-05
Pold3	4.13895e-09	-0.501753	0	0.262	6.91246e-05
Set	4.33025e-09	-1.16206	0.439	0.77	7.23196e-05
Eif3m	4.59041e-09	-0.905648	0.281	0.672	7.66645e-05
Nfe2	4.65126e-09	-0.483635	0	0.261	7.76807e-05
Lmo2	4.6713e-09	-1.20677	0.14	0.531	7.80154e-05
Cdk6	4.80519e-09	-1.23746	0.035	0.403	8.02514e-05
Prmt7	4.85262e-09	-0.495155	0	0.26	8.10437e-05
Rpl6	4.95019e-09	-0.831458	0.614	0.891	8.26731e-05
Dhfr	5.00926e-09	-0.576938	0	0.26	8.36597e-05
Atp5f1	5.06015e-09	-0.851264	0.509	0.816	8.45095e-05
Plpp3	5.10395e-09	1.18656	0.561	0.16	8.52411e-05
Smagp	5.31065e-09	0.864478	0.246	0.037	8.86931e-05
Elane	5.33761e-09	-4.17004	0	0.259	8.91434e-05
Cox4i1	5.34067e-09	-0.750113	0.807	0.951	8.91946e-05
Hnrnpab	5.52836e-09	-0.931083	0.246	0.639	9.23292e-05
Nrp2	5.70898e-09	0.944916	0.298	0.056	9.53457e-05
Ewsr1	5.81074e-09	-0.853356	0.298	0.702	9.70452e-05
Hspe1	5.91963e-09	-0.990062	0.456	0.779	9.88637e-05
CR974586.5	5.95076e-09	0.837264	0.211	0.02	9.93836e-05
H2-DMa	6.01363e-09	-0.952397	0.018	0.332	0.000100434
Gjc1	6.08342e-09	0.89615	0.193	0.026	0.000101599
Utp18	6.31916e-09	-0.625625	0.018	0.342	0.000105536
Fcho1	6.38738e-09	-0.523093	0	0.257	0.000106676
Col6a2	6.48546e-09	1.03108	0.526	0.159	0.000108314
Spon1	6.52423e-09	0.995899	0.263	0.039	0.000108961
Lgmn	6.64659e-09	1.01662	0.491	0.173	0.000111005
Pcolce	6.72444e-09	0.733306	0.702	0.202	0.000112305
Ghr	6.74695e-09	1.02298	0.404	0.088	0.000112681
Rfc5	6.86685e-09	-0.741704	0.035	0.37	0.000114683
Rbm3	6.9576e-09	-0.963097	0.509	0.804	0.000116199
Nme1	7.35318e-09	-1.11954	0.404	0.724	0.000122805
Ar	7.40833e-09	0.897112	0.246	0.043	0.000123727
Slco3a1	7.41965e-09	0.962046	0.368	0.133	0.000123916
Lpp	7.44111e-09	0.785868	0.281	0.056	0.000124274
Hnrnpc	7.59894e-09	-0.883029	0.351	0.725	0.00012691
Lrwd1	7.72056e-09	-0.500688	0	0.255	0.000128941
Slc16a1	7.72056e-09	-0.535671	0	0.255	0.000128941
Cd69	7.88463e-09	-1.31805	0	0.254	0.000131681
Pttg1ip	8.07777e-09	0.938772	0.561	0.329	0.000134907
Ddx17	8.1822e-09	0.961241	0.421	0.26	0.000136651
Cd1d1	8.55811e-09	1.14147	0.421	0.201	0.000142929
Scara3	8.61365e-09	1.0566	0.386	0.101	0.000143857
Mdh2	8.70948e-09	-0.958713	0.491	0.792	0.000145457
Hdgf	8.81784e-09	-1.05649	0.316	0.674	0.000147267
Nfib	9.35604e-09	1.16889	0.404	0.117	0.000156255
Apitd1	9.82861e-09	-0.498816	0	0.251	0.000164148
Trp53	9.93844e-09	-0.864417	0.158	0.57	0.000165982
2010107E04Rik	9.99203e-09	-0.914757	0.439	0.769	0.000166877
Pabpc4	1.00899e-08	-0.64216	0.018	0.314	0.000168512
Actn1	1.02671e-08	0.939859	0.351	0.116	0.000171471
Adamts2	1.0361e-08	1.07861	0.386	0.113	0.000173039
Prr16	1.03889e-08	0.819869	0.193	0.018	0.000173506
Snrpd1	1.05463e-08	-0.961076	0.246	0.632	0.000176134
Racgap1	1.07997e-08	-0.516669	0	0.25	0.000180365
Lyz2	1.09097e-08	-4.1145	0.018	0.304	0.000182203
Tmem238	1.1261e-08	-0.550309	0	0.25	0.00018807
Plk4	1.1261e-08	-0.447125	0	0.25	0.00018807
Csad	1.13242e-08	0.900818	0.281	0.09	0.000189125
Hpgd	1.14235e-08	1.01113	0.263	0.042	0.000190784
Prdm5	1.14682e-08	0.763716	0.175	0.035	0.00019153
Eed	1.18185e-08	-0.698945	0.035	0.376	0.000197381
Iqgap2	1.18651e-08	-0.524659	0	0.249	0.000198159
Uqcrh	1.1969e-08	-0.770618	0.614	0.882	0.000199894
Cenpk	1.19897e-08	-0.635222	0	0.249	0.000200239
Ptpre	1.19897e-08	-0.718297	0	0.249	0.000200239
Tpd52	1.28985e-08	-0.775615	0	0.248	0.000215418
Mrps9	1.32634e-08	-0.603448	0.018	0.34	0.000221512
Gmnn	1.44006e-08	-1.03135	0.053	0.398	0.000240504
Ms4a3	1.44656e-08	-1.64856	0	0.247	0.000241589
Ctps	1.44656e-08	-0.431321	0	0.247	0.000241589
Timm13	1.4876e-08	-0.656946	0.281	0.693	0.000248444
Fignl1	1.52384e-08	-0.476103	0	0.246	0.000254497
Rad51	1.67334e-08	-0.472665	0	0.245	0.000279464
Stk24	1.71751e-08	-0.623552	0.035	0.406	0.000286841
Kctd12	1.72377e-08	1.04005	0.351	0.15	0.000287886
Nolc1	1.76228e-08	-0.751744	0.053	0.408	0.000294319
Gemin2	1.79951e-08	-0.448484	0	0.244	0.000300536
Phgdh	1.80455e-08	-1.00545	0.07	0.434	0.000301379
Adgrg1	1.85641e-08	-0.747208	0	0.243	0.000310039
Arpc5	1.90709e-08	-0.811859	0.386	0.766	0.000318503
Ung	1.95521e-08	-0.563982	0	0.243	0.000326539
Prim1	1.95897e-08	-0.676211	0.018	0.317	0.000327168
Ly6c2	2.03795e-08	-1.89853	0	0.242	0.000340359
Lsm4	2.05387e-08	-0.855264	0.298	0.682	0.000343017
Kif22	2.05918e-08	-0.593631	0	0.242	0.000343903
Ncald	2.05953e-08	0.773354	0.228	0.035	0.000343962
Itm2b	2.10175e-08	0.576303	1	0.985	0.000351013
Car2	2.12529e-08	-3.01802	0.193	0.537	0.000354944
Rfc2	2.16751e-08	-0.850562	0.158	0.55	0.000361996
Tuba1a	2.20176e-08	0.870783	0.789	0.546	0.000367715
Pid1	2.20372e-08	0.924716	0.316	0.087	0.000368043
Nop56	2.26093e-08	-0.846693	0.175	0.577	0.000377598
Cetn2	2.43105e-08	-0.724275	0.07	0.443	0.000406009
S100a16	2.5937e-08	0.895438	0.561	0.179	0.000433174
Ppia	2.59673e-08	-0.974184	0.93	0.976	0.00043368
Hspa4	2.76009e-08	-0.715537	0.053	0.418	0.000460962
Bicc1	2.84748e-08	0.949112	0.333	0.08	0.000475558
Snrpb	2.96848e-08	-0.805205	0.526	0.819	0.000495766
Thsd4	3.00935e-08	0.799042	0.158	0.015	0.000502591
Ccl19	3.02241e-08	1.03019	0.316	0.057	0.000504773
Mmp11	3.06687e-08	0.832043	0.228	0.036	0.000512198
Mad2l1	3.09187e-08	-0.599105	0.018	0.302	0.000516373
Ndufa12	3.11846e-08	-0.808735	0.316	0.692	0.000520813
Isg15	3.1402e-08	1.13508	0.298	0.12	0.000524444
Dram1	3.16644e-08	0.693029	0.228	0.059	0.000528827
Cox8a	3.17906e-08	-0.683055	0.702	0.917	0.000530934
Sf3b2	3.19363e-08	-0.747066	0.246	0.649	0.000533368
B3gnt9	3.20392e-08	0.789996	0.228	0.046	0.000535087
Plaur	3.20971e-08	-0.932308	0	0.236	0.000536054
E2f1	3.20971e-08	-0.47096	0	0.236	0.000536054
Mipep	3.2183e-08	0.861147	0.246	0.155	0.000537488
Immt	3.22071e-08	-0.744148	0.088	0.457	0.000537891
Gnai1	3.31742e-08	0.770407	0.263	0.035	0.000554043
Psma3	3.34819e-08	-0.688843	0.491	0.816	0.000559182
2810417H13Rik	3.46502e-08	-1.65033	0.07	0.375	0.000578693
Aurkaip1	3.48667e-08	-0.719609	0.158	0.561	0.000582308
Gtpbp4	3.50176e-08	-0.756604	0.053	0.401	0.000584829
Cenph	3.55722e-08	-0.483505	0	0.235	0.000594092
Arhgap31	3.57939e-08	1.15378	0.368	0.154	0.000597794
Pdgfa	3.68518e-08	0.967811	0.281	0.066	0.000615462
Dars	3.78354e-08	-0.74663	0.14	0.537	0.000631888
Rnmt	3.91195e-08	-0.571016	0.018	0.325	0.000653334
Baz1a	3.99722e-08	-0.670734	0.035	0.369	0.000667575
Knstrn	4.10673e-08	-0.474499	0	0.233	0.000685866
Ginm1	4.15511e-08	1.02227	0.491	0.349	0.000693945
Naa50	4.16024e-08	-0.781501	0.14	0.524	0.000694802
Ube2t	4.19177e-08	-0.446337	0	0.233	0.000700068
Capg	4.33651e-08	-1.08695	0.053	0.392	0.000724241
Tcp1	4.503e-08	-0.759346	0.246	0.643	0.000752046
mt-Nd4l	4.52567e-08	0.961746	0.526	0.407	0.000755831
Ndufb5	4.55729e-08	-0.653262	0.333	0.725	0.000761113
Pcdhga12	4.63809e-08	0.657496	0.14	0.019	0.000774607
Tspan13	4.65238e-08	-1.33986	0.123	0.494	0.000776994
Rbfa	4.66307e-08	-0.613674	0.035	0.379	0.000778779
Uchl3	4.68787e-08	-0.727264	0.105	0.49	0.00078292
Itpr2	4.72908e-08	0.790331	0.246	0.063	0.000789803
Aurka	4.73965e-08	-0.576004	0	0.231	0.00079157
Polr1d	4.75057e-08	-0.686701	0.263	0.666	0.000793392
Ckb	4.7638e-08	1.03628	0.421	0.146	0.000795602
Lyl1	4.85593e-08	-0.594433	0.018	0.307	0.000810988
Dnmt1	4.97554e-08	-0.562152	0.018	0.313	0.000830965
Nisch	4.97823e-08	0.97679	0.474	0.345	0.000831414
Lsp1	4.98503e-08	-1.44011	0.018	0.292	0.00083255
Ptprc	5.14348e-08	-0.739135	0	0.23	0.000859013
Tk1	5.16319e-08	-0.910217	0.018	0.303	0.000862305
Hist1h4i	5.24962e-08	-0.480592	0	0.23	0.00087674
Cdk2	5.52591e-08	-0.552537	0.018	0.314	0.000922883
Heph	5.562e-08	0.504968	0.123	0.007	0.00092891
Sgcd	5.56772e-08	0.669142	0.105	0.006	0.000929865
Lamp2	5.5735e-08	0.830019	0.684	0.475	0.00093083
Ebna1bp2	5.63332e-08	-0.740373	0.14	0.538	0.000940821
Ass1	5.75458e-08	-0.674437	0	0.228	0.000961072
Zfp637	5.80248e-08	0.852603	0.351	0.209	0.000969072
Srpx	5.94112e-08	0.824017	0.298	0.062	0.000992227
4930579G24Rik	5.99408e-08	-0.39283	0	0.228	0.00100107
Vdac1	6.2644e-08	-0.658549	0.158	0.569	0.00104622
Cdc6	6.3073e-08	-0.564459	0	0.227	0.00105338
Eif3i	6.37512e-08	-0.80953	0.298	0.663	0.00106471
Samhd1	6.41017e-08	0.97824	0.526	0.322	0.00107056
Ndufa9	6.43058e-08	-0.635907	0.14	0.541	0.00107397
Pbk	6.50622e-08	-0.760231	0.018	0.286	0.0010866
Hmgn2	6.83842e-08	-1.21648	0.333	0.668	0.00114208
Casc5	7.05424e-08	-0.442902	0	0.226	0.00117813
Dnph1	7.42193e-08	-0.372308	0	0.225	0.00123954
Vav1	7.42193e-08	-0.556967	0	0.225	0.00123954
Prdx3	7.57041e-08	-0.88918	0.14	0.5	0.00126433
Txnl1	7.60349e-08	-0.759651	0.211	0.609	0.00126986
Clic1	7.71498e-08	-0.958627	0.491	0.817	0.00128848
Msh2	7.77017e-08	-0.566734	0.018	0.311	0.0012977
Creb3	8.012e-08	0.993689	0.333	0.183	0.00133808
Rad51ap1	8.13195e-08	-0.438157	0	0.224	0.00135812
Parp1	8.18908e-08	-0.566604	0.018	0.339	0.00136766
Sec61g	8.2019e-08	-0.523617	0.614	0.889	0.0013698
Dlx6	8.21704e-08	0.659067	0.105	0.006	0.00137233
Cyb5r3	8.35654e-08	-0.933214	0.053	0.379	0.00139563
Tnfaip8	8.41589e-08	-0.733326	0.018	0.312	0.00140554
Pou6f1	8.46693e-08	0.588851	0.123	0.009	0.00141406
Csrp1	8.50584e-08	-0.865235	0.053	0.412	0.00142056
H2afy	8.64531e-08	-1.94132	0.298	0.639	0.00144385
Pomp	8.65509e-08	-0.625134	0.421	0.777	0.00144549
Nans	8.82604e-08	-0.638159	0.07	0.431	0.00147404
Pnpt1	8.9995e-08	-0.379306	0	0.223	0.00150301
Tacc3	9.11008e-08	-0.633688	0.018	0.3	0.00152147
Atrx	9.23018e-08	-0.688444	0.088	0.494	0.00154153
Map4k1	9.66039e-08	-0.425006	0	0.222	0.00161338
Steap4	9.70708e-08	0.966686	0.281	0.061	0.00162118
Rhoh	9.75863e-08	-0.82347	0	0.222	0.00162979
Nptn	9.96716e-08	0.893086	0.596	0.434	0.00166461
Ezr	1.00382e-07	-0.71502	0.035	0.343	0.00167648
Rps28	1.00498e-07	-0.863249	0.86	0.966	0.00167842
Fabp5	1.01416e-07	-0.660972	0.018	0.314	0.00169374
Vdr	1.01822e-07	0.590913	0.158	0.02	0.00170053
Rnaset2a	1.03697e-07	0.937027	0.491	0.306	0.00173185
Gatm	1.0511e-07	-0.919616	0.035	0.337	0.00175543
Adamts10	1.1079e-07	0.748473	0.246	0.072	0.00185031
Slc25a5	1.12852e-07	-1.07809	0.754	0.904	0.00188474
Dnaja1	1.13913e-07	-0.697215	0.561	0.881	0.00190246
Rhod	1.14984e-07	0.584331	0.175	0.019	0.00192035
Atp5g2	1.23132e-07	-0.765295	0.439	0.762	0.00205643
Mrps18c	1.23605e-07	-0.678749	0.175	0.562	0.00206433
Slpi	1.2435e-07	-1.41592	0	0.218	0.00207677
Ruvbl1	1.24498e-07	-0.713511	0.123	0.492	0.00207923
Api5	1.26792e-07	-0.622221	0.053	0.394	0.00211756
Prr13	1.27115e-07	-0.907043	0.263	0.659	0.00212295
Gm10073	1.30419e-07	-0.716667	0.281	0.693	0.00217812
Unc5b	1.32575e-07	0.716411	0.158	0.018	0.00221413
Actr3	1.32849e-07	-0.97139	0.351	0.714	0.00221871
Arhgef25	1.34642e-07	0.727845	0.228	0.06	0.00224865
Rpia	1.36628e-07	-0.741355	0.088	0.433	0.00228183
C4b	1.37787e-07	0.876424	0.386	0.087	0.00230118
Rps6ka1	1.41744e-07	-0.381947	0	0.217	0.00236726
Ndufv1	1.43826e-07	-0.694438	0.14	0.518	0.00240204
Tdp1	1.44624e-07	-0.372464	0	0.216	0.00241537
Pcbp2	1.45001e-07	-0.567636	0.439	0.8	0.00242167
Umps	1.45457e-07	-0.655417	0.053	0.393	0.00242927
Ppid	1.47273e-07	-0.698847	0.14	0.528	0.00245961
Ddx27	1.48026e-07	-0.544148	0.018	0.305	0.00247219
Ncf2	1.50559e-07	-0.591605	0	0.216	0.00251449
Tyms	1.50698e-07	-0.979335	0.07	0.39	0.00251681
Cox7c	1.51846e-07	-0.599516	0.614	0.875	0.00253598
Ggt7	1.526e-07	0.53516	0.105	0.008	0.00254858
Plagl1	1.54227e-07	0.736732	0.175	0.024	0.00257574
Slc50a1	1.59452e-07	0.922444	0.509	0.348	0.002663
Pkmyt1	1.59915e-07	-0.355839	0	0.215	0.00267074
Cdca3	1.64922e-07	-0.691299	0.018	0.314	0.00275437
Gins2	1.70637e-07	-0.536781	0.018	0.288	0.0028498
Stxbp2	1.71748e-07	-0.547644	0.018	0.297	0.00286836
Dtymk	1.72506e-07	-0.836219	0.211	0.581	0.00288102
Ccnb1	1.72562e-07	-0.919213	0.018	0.285	0.00288196
Cdk2ap2	1.73033e-07	-0.844312	0.246	0.628	0.00288983
Hn1l	1.73241e-07	-0.517801	0.018	0.31	0.0028933
Frat2	1.75401e-07	-0.541275	0.018	0.343	0.00292936
Ezh2	1.7599e-07	-0.748368	0.07	0.411	0.00293921
Parvg	1.85883e-07	-0.489351	0	0.213	0.00310443
Atp5g1	1.90582e-07	-0.94897	0.509	0.785	0.00318291
Casp2	1.91554e-07	-0.40029	0	0.212	0.00319915
Trp53i13	1.97175e-07	0.85359	0.351	0.136	0.00329302
Tbx2	1.98064e-07	0.494638	0.105	0.008	0.00330787
P2rx4	1.9996e-07	0.950333	0.368	0.185	0.00333952
Slit2	2.01858e-07	0.67761	0.158	0.022	0.00337122
Selk	2.02525e-07	0.645783	0.93	0.88	0.00338237
Mccc1	2.04269e-07	0.904416	0.193	0.091	0.00341149
Siva1	2.04663e-07	-0.845265	0.175	0.524	0.00341807
Cenpe	2.05459e-07	-0.460247	0	0.212	0.00343138
Zfp503	2.05842e-07	0.858391	0.263	0.058	0.00343777
Smc4	2.07539e-07	-0.933328	0.105	0.447	0.00346611
Mgmt	2.11581e-07	0.740997	0.246	0.099	0.00353362
Son	2.13922e-07	0.887526	0.772	0.739	0.00357272
Ddit4l	2.15263e-07	1.01713	0.246	0.055	0.00359511
Btk	2.15996e-07	-0.439185	0	0.211	0.00360735
Adssl1	2.17819e-07	-0.7953	0.018	0.276	0.0036378
Gars	2.19469e-07	-0.575112	0.035	0.353	0.00366534
BC035044	2.22235e-07	-0.973763	0.018	0.273	0.00371155
Tmem150a	2.23183e-07	0.750494	0.175	0.034	0.00372738
Eif4a3	2.23269e-07	-0.638274	0.123	0.503	0.00372882
Usp15	2.25197e-07	-0.539893	0.018	0.303	0.00376101
Ubac1	2.25794e-07	-0.901358	0.018	0.284	0.00377098
Hspd1	2.26924e-07	-1.14198	0.404	0.686	0.00378986
Atp5o	2.29547e-07	-0.788336	0.456	0.769	0.00383366
Gltscr2	2.29576e-07	-0.736034	0.386	0.747	0.00383415
Ftsj3	2.30991e-07	-0.513088	0.018	0.304	0.00385778
Ipo5	2.3262e-07	-0.507334	0.018	0.312	0.00388498
Cfl1	2.3279e-07	-0.668675	0.772	0.936	0.00388782
Thra	2.38939e-07	0.941536	0.333	0.183	0.00399052
Cst7	2.50905e-07	-0.671118	0	0.209	0.00419036
Cenpa	2.56992e-07	-1.06756	0.053	0.358	0.00429202
Tpi1	2.58036e-07	-0.735328	0.228	0.604	0.00430946
Mpst	2.60959e-07	-0.58465	0.018	0.294	0.00435827
Timm9	2.61117e-07	-0.366663	0	0.208	0.00436091
Metap2	2.64833e-07	-0.979436	0.333	0.654	0.00442297
Sfxn1	2.67936e-07	-0.6115	0.053	0.393	0.0044748
Pfn1	2.68926e-07	-0.932271	0.877	0.953	0.00449133
Bckdk	2.71286e-07	-0.563932	0.035	0.352	0.00453075
Map4k4	2.71788e-07	0.883961	0.386	0.148	0.00453914
Tgfb1i1	2.71956e-07	0.798257	0.263	0.063	0.00454194
Grb14	2.72959e-07	0.728442	0.193	0.03	0.00455869
C1qtnf6	2.76717e-07	0.724574	0.281	0.074	0.00462144
Usp8	2.85615e-07	-0.423496	0	0.207	0.00477006
Rtp4	2.87897e-07	0.953259	0.298	0.11	0.00480817
Raph1	2.91913e-07	0.837119	0.193	0.052	0.00487525
Park7	2.91954e-07	-0.826718	0.561	0.804	0.00487592
Slc25a3	2.93067e-07	-0.694208	0.474	0.781	0.00489452
Chaf1a	2.94274e-07	-0.368815	0	0.207	0.00491467
Sephs2	2.97618e-07	-0.603033	0.07	0.429	0.00497051
Snx22	2.98171e-07	0.712461	0.211	0.068	0.00497975
Myo1b	2.98424e-07	0.695491	0.211	0.036	0.00498398
Sumo2	3.07773e-07	-0.687471	0.632	0.867	0.00514011
Ncaph2	3.09011e-07	-0.611869	0.053	0.37	0.0051608
Kif20b	3.21834e-07	-0.363824	0	0.206	0.00537495
Rcc1	3.28295e-07	-0.356053	0	0.205	0.00548285
Myl9	3.35703e-07	0.96273	0.228	0.031	0.00560658
Npnt	3.38851e-07	0.558741	0.123	0.008	0.00565915
Six1	3.39508e-07	0.841988	0.211	0.043	0.00567013
Macrod1	3.41604e-07	-0.418216	0	0.205	0.00570512
Rad18	3.41604e-07	-0.319864	0	0.205	0.00570513
Nup210	3.41604e-07	-0.333831	0	0.205	0.00570513
Pa2g4	3.47248e-07	-0.859964	0.228	0.577	0.00579939
Arhgap9	3.51933e-07	-0.501732	0	0.204	0.00587763
Plxdc2	3.642e-07	0.918807	0.386	0.13	0.0060825
Gins1	3.69837e-07	-0.379097	0	0.204	0.00617664
Lrrc47	3.81006e-07	-0.36011	0	0.203	0.00636319
Psmb1	3.91696e-07	-0.594802	0.544	0.835	0.00654172
Chn1	3.94875e-07	0.547	0.123	0.012	0.0065948
Slc38a1	4.00366e-07	-0.442082	0	0.203	0.00668651
Hotairm1	4.03354e-07	0.716181	0.211	0.045	0.00673641
Pde4b	4.13027e-07	-1.04187	0.018	0.268	0.00689796
Tenm4	4.16186e-07	0.59893	0.14	0.01	0.00695072
Snrnp25	4.30533e-07	-0.549084	0.035	0.324	0.00719033
Chrdl1	4.32848e-07	0.822	0.333	0.058	0.007229
Adgra2	4.37493e-07	0.579123	0.14	0.017	0.00730657
Gins4	4.47355e-07	-0.470545	0.018	0.309	0.00747127
Klhl6	4.49067e-07	-0.816534	0.018	0.268	0.00749987
Msh6	4.50873e-07	-0.34868	0	0.201	0.00753003
Mthfd1l	4.64451e-07	-0.323384	0	0.201	0.00775679
Plekhm3	4.67519e-07	0.542845	0.158	0.03	0.00780804
Tbrg4	4.73726e-07	-0.348202	0	0.2	0.00791169
Itgav	4.74811e-07	0.731342	0.246	0.067	0.00792981
Idh3a	4.7487e-07	-0.614986	0.105	0.478	0.0079308
Cdca7	4.7639e-07	-0.672763	0.053	0.366	0.00795619
Pdk1	4.78431e-07	-0.365448	0	0.2	0.00799027
Snrpd3	4.82977e-07	-0.770823	0.404	0.715	0.0080662
Wls	5.05435e-07	1.00894	0.368	0.212	0.00844127
Svip	5.07648e-07	-0.35534	0	0.199	0.00847823
Lrp1	5.11251e-07	0.87055	0.404	0.134	0.00853841
Npm3	5.168e-07	-0.758765	0.228	0.591	0.00863108
Grem1	5.16971e-07	0.830903	0.228	0.033	0.00863393
Eif3l	5.17039e-07	-0.647622	0.211	0.588	0.00863507
Sap30	5.25519e-07	-0.68474	0.07	0.403	0.0087767
Sub1	5.27159e-07	-1.02141	0.754	0.884	0.00880408
Suz12	5.54801e-07	-0.359941	0	0.198	0.00926573
Fah	5.7247e-07	0.68719	0.158	0.028	0.00956082
Glipr1	5.80905e-07	-1.05416	0.035	0.312	0.0097017
Ptges3	5.86652e-07	-0.749768	0.193	0.556	0.00979768
Chchd4	5.88411e-07	-0.512365	0.018	0.289	0.00982705
AI467606	6.00321e-07	-0.460708	0	0.197	0.010026
Dnaja2	6.00899e-07	-0.655329	0.175	0.557	0.0100356
Capza2	6.02866e-07	-0.710213	0.333	0.716	0.0100685
Mis18a	6.17058e-07	-0.487876	0.018	0.294	0.0103055
Zfp367	6.18325e-07	-0.333279	0	0.197	0.0103266
Minos1	6.29862e-07	-0.758283	0.544	0.807	0.0105193
Pkm	6.35864e-07	-1.26912	0.404	0.651	0.0106196
Ctla2a	6.3686e-07	-1.48287	0	0.196	0.0106362
Eef1e1	6.47852e-07	-0.664929	0.105	0.435	0.0108198
Uchl5	6.52554e-07	-0.679477	0.14	0.498	0.0108983
Cnpy2	6.6302e-07	0.786056	0.632	0.541	0.0110731
2700060E02Rik	6.70771e-07	-0.544711	0.368	0.739	0.0112025
Uqcrc2	6.77838e-07	-0.616273	0.211	0.59	0.0113206
Sart3	6.89007e-07	-0.343237	0	0.195	0.0115071
Atxn7l3b	7.09367e-07	0.860339	0.632	0.557	0.0118471
Gpc6	7.16895e-07	0.750041	0.211	0.044	0.0119729
Larp7	7.5443e-07	-0.544101	0.035	0.348	0.0125997
Cenpf	7.60141e-07	-0.467703	0	0.194	0.0126951
Emc2	7.62756e-07	0.985435	0.509	0.434	0.0127388
Pkd2	7.62946e-07	0.697151	0.246	0.058	0.012742
Nuf2	7.6764e-07	-0.343138	0	0.194	0.0128204
Dhrs7	7.68807e-07	0.938284	0.474	0.287	0.0128398
Pbdc1	7.76369e-07	-0.584784	0.158	0.536	0.0129661
Ube2c	7.8233e-07	-1.09257	0.018	0.258	0.0130657
Pard6g	7.82517e-07	0.716489	0.211	0.056	0.0130688
Bace1	7.89512e-07	0.746917	0.193	0.075	0.0131856
Vars	7.91587e-07	-0.607598	0.053	0.34	0.0132203
Rnd3	8.182e-07	0.796426	0.298	0.087	0.0136648
Usp10	8.30323e-07	-0.336614	0	0.193	0.0138672
Psma1	8.36002e-07	-0.714905	0.368	0.698	0.0139621
Lrrc36	8.36924e-07	0.485812	0.105	0.036	0.0139775
Htra1	8.37042e-07	0.809616	0.456	0.136	0.0139794
Spns3	8.72034e-07	-0.545076	0	0.192	0.0145638
Ncl	8.86069e-07	-0.921774	0.526	0.784	0.0147982
Lockd	8.8811e-07	-0.738564	0.035	0.299	0.0148323
Mmp23	8.97451e-07	0.818757	0.298	0.082	0.0149883
Ncapg	8.98045e-07	-0.322339	0	0.192	0.0149982
Gm16286	8.99568e-07	-0.593634	0.175	0.565	0.0150237
Smad7	9.12408e-07	0.930712	0.368	0.169	0.0152381
Bglap3	9.17817e-07	0.867117	0.246	0.026	0.0153285
Clta	9.32942e-07	-0.549697	0.368	0.73	0.0155811
Emc6	9.41998e-07	-0.601221	0.193	0.578	0.0157323
Rpl13-ps3	9.46383e-07	-0.671096	0.421	0.783	0.0158055
Fzd5	9.69467e-07	0.636484	0.175	0.031	0.0161911
Bola2	9.72805e-07	-0.667035	0.175	0.541	0.0162468
Tspan31	9.73176e-07	0.856735	0.491	0.374	0.016253
Ppih	9.76369e-07	-0.535936	0.053	0.362	0.0163063
Aurkb	9.86364e-07	-0.540005	0.018	0.256	0.0164733
Thap3	9.96553e-07	0.778854	0.298	0.113	0.0166434
Nnmt	1.00385e-06	0.778796	0.351	0.092	0.0167654
Dscc1	1.00996e-06	-0.341138	0	0.19	0.0168674
Dtl	1.04976e-06	-0.519791	0.018	0.256	0.0175321
Asf1a	1.0525e-06	-0.661608	0.14	0.503	0.0175778
Nrros	1.05446e-06	-0.747152	0.035	0.312	0.0176105
Ccdc68	1.05454e-06	0.439568	0.105	0.031	0.0176119
Tex30	1.07907e-06	-0.546792	0.053	0.375	0.0180216
Ryk	1.07979e-06	0.678159	0.246	0.082	0.0180336
F630028O10Rik	1.12457e-06	-0.784414	0	0.188	0.0187814
Gpr171	1.12457e-06	-0.739446	0	0.188	0.0187814
Cdc37	1.12556e-06	-0.512033	0.281	0.661	0.018798
Chaf1b	1.13179e-06	-0.486045	0.018	0.273	0.018902
Rbm25	1.14717e-06	-0.655505	0.246	0.621	0.0191588
Wdr55	1.16935e-06	-0.311193	0	0.188	0.0195293
Hspa14	1.18904e-06	-0.586744	0.088	0.423	0.0198582
Shc1	1.2055e-06	0.750918	0.368	0.251	0.020133
Gna11	1.20832e-06	0.785432	0.316	0.147	0.0201801
Wdr76	1.21589e-06	-0.335623	0	0.187	0.0203065
Eif3e	1.22616e-06	-0.607848	0.491	0.793	0.020478
Rbm38	1.2294e-06	-0.571323	0.053	0.376	0.0205322
Bmp1	1.23962e-06	0.960938	0.316	0.14	0.0207028
Uqcr11	1.25008e-06	-0.652083	0.509	0.8	0.0208775
Dnajc1	1.25861e-06	0.819774	0.351	0.208	0.02102
Swi5	1.26513e-06	-0.507448	0.474	0.79	0.0211289
Ndc80	1.27663e-06	-0.314114	0	0.187	0.021321
Rab34	1.28881e-06	0.850454	0.281	0.09	0.0215244
Med28	1.29221e-06	-0.606234	0.298	0.672	0.0215812
Nol7	1.30092e-06	-0.611171	0.211	0.584	0.0217267
Ak2	1.30244e-06	-0.586617	0.193	0.556	0.0217521
Slc35g1	1.3141e-06	0.560543	0.123	0.059	0.0219469
Chchd10	1.31842e-06	-1.32209	0.035	0.318	0.0220189
Lsm3	1.33497e-06	-0.72036	0.246	0.587	0.0222954
Sae1	1.34801e-06	-0.609314	0.158	0.53	0.0225131
Ctse	1.36673e-06	-1.50619	0	0.186	0.0228258
Cit	1.36673e-06	-0.313369	0	0.186	0.0228258
Vti1b	1.37937e-06	-0.571938	0.053	0.379	0.0230369
Rnaseh2c	1.38442e-06	-0.649947	0.105	0.452	0.0231211
Rad23b	1.38992e-06	-0.591897	0.14	0.517	0.0232131
Rpf2	1.39804e-06	-0.486126	0.035	0.335	0.0233486
Nusap1	1.43685e-06	-0.740597	0.018	0.242	0.0239968
H2-Ab1	1.44893e-06	-1.26182	0	0.185	0.0241986
Nup107	1.44893e-06	-0.311531	0	0.185	0.0241986
H2afx	1.47064e-06	-0.738835	0.175	0.539	0.0245612
Rcn1	1.47184e-06	0.849517	0.421	0.258	0.0245812
Nr2f6	1.47408e-06	0.755727	0.246	0.083	0.0246186
Fermt2	1.50228e-06	0.812922	0.386	0.127	0.0250896
Exosc7	1.5109e-06	-0.633289	0.123	0.463	0.0252336
Sec23ip	1.536e-06	-0.34722	0	0.184	0.0256527
Psmb3	1.53898e-06	-0.605493	0.491	0.789	0.0257024
Stip1	1.54306e-06	-0.570121	0.123	0.484	0.0257706
Narf	1.551e-06	-0.367078	0	0.184	0.0259033
Fbxl5	1.551e-06	-0.445659	0	0.184	0.0259033
Was	1.56615e-06	-0.392995	0	0.184	0.0261563
Slc16a10	1.56615e-06	-0.331914	0	0.184	0.0261563
Mns1	1.58751e-06	-0.637413	0.018	0.242	0.026513
Mafb	1.60791e-06	1.11868	0.281	0.082	0.0268537
Trip6	1.65114e-06	0.84661	0.281	0.139	0.0275756
Lat2	1.66016e-06	-0.568787	0	0.183	0.0277264
Tm6sf1	1.67175e-06	-0.636308	0.018	0.272	0.02792
Mis18bp1	1.67636e-06	-0.309265	0	0.183	0.0279969
Mllt4	1.67974e-06	0.667231	0.193	0.039	0.0280534
Bub1b	1.7259e-06	-0.297471	0	0.183	0.0288243
Nupr1	1.73083e-06	0.889232	0.544	0.244	0.0289066
Polr2e	1.75332e-06	-0.532408	0.14	0.52	0.0292822
Tanc1	1.75336e-06	0.692945	0.175	0.039	0.0292829
H2afj	1.75818e-06	-0.763158	0.386	0.689	0.0293634
Gclm	1.7986e-06	-0.944013	0.123	0.425	0.0300384
Mrpl23	1.81021e-06	-0.585215	0.263	0.635	0.0302323
Bglap2	1.8168e-06	0.718802	0.246	0.024	0.0303423
Mycbp	1.81715e-06	-0.4442	0.018	0.267	0.0303482
Bola3	1.82238e-06	-0.775884	0.158	0.5	0.0304356
Ly6a	1.82936e-06	-2.24404	0	0.182	0.0305521
Parp2	1.85748e-06	-0.495336	0.035	0.317	0.0310218
Hsbp1	1.86654e-06	0.691884	0.789	0.707	0.0311731
Vegfc	1.90636e-06	0.980224	0.228	0.062	0.0318381
Tcf7l2	1.92323e-06	0.845541	0.281	0.105	0.0321199
Gar1	1.93246e-06	-0.608689	0.158	0.518	0.032274
Id2	1.94312e-06	1.1266	0.404	0.172	0.032452
Gclc	1.9578e-06	-0.363203	0	0.181	0.0326973
Trim2	1.99651e-06	0.705078	0.281	0.137	0.0333436
Rpl6l	2.0062e-06	-0.649244	0.509	0.814	0.0335056
Kcnn4	2.02262e-06	-0.563208	0.018	0.26	0.0337797
Olfml1	2.0241e-06	0.645532	0.123	0.021	0.0338045
Cpq	2.0434e-06	0.752026	0.509	0.304	0.0341269
Cenpu	2.07495e-06	-0.253768	0	0.18	0.0346537
Ppp1r7	2.12575e-06	-0.475457	0.035	0.315	0.0355022
Macf1	2.18435e-06	0.745529	0.351	0.194	0.0364808
Xrcc6	2.21219e-06	-0.705183	0.035	0.328	0.0369458
Pkig	2.23067e-06	-0.761764	0.211	0.564	0.0372544
Eri1	2.26807e-06	-0.486618	0.035	0.311	0.037879
Fam13a	2.29477e-06	0.704705	0.193	0.027	0.0383249
Ccl9	2.30349e-06	-1.09412	0.035	0.271	0.0384705
Diaph3	2.30795e-06	-0.280978	0	0.178	0.0385451
Ddr2	2.31106e-06	0.787558	0.263	0.068	0.0385971
Osgep	2.31757e-06	-0.561775	0.088	0.424	0.0387058
Tagln2	2.3261e-06	-0.73237	0.421	0.755	0.0388482
Coq7	2.34289e-06	-0.514931	0.035	0.318	0.0391286
Glud1	2.34651e-06	-0.681465	0.088	0.426	0.039189
Rangrf	2.35191e-06	-0.490766	0.018	0.264	0.0392792
Tspan6	2.35641e-06	0.718473	0.281	0.1	0.0393544
Taf1	2.37585e-06	-0.33236	0	0.178	0.0396791
Ifitm1	2.37787e-06	-1.47045	0.018	0.24	0.0397129
Exosc5	2.38327e-06	-0.522642	0.088	0.428	0.0398029
Chd1	2.3861e-06	-0.616747	0.07	0.405	0.0398503
Alyref	2.43542e-06	-0.514607	0.193	0.59	0.040674
Stx1a	2.45159e-06	0.431464	0.105	0.007	0.040944
Fbn1	2.47857e-06	0.794761	0.439	0.128	0.0413947
Stom	2.48582e-06	-0.464142	0.018	0.261	0.0415157
H2-Q10	2.49724e-06	0.715398	0.281	0.069	0.0417065
Tmem14c	2.50068e-06	-1.28457	0.263	0.585	0.0417638
Cycs	2.52759e-06	-0.693033	0.439	0.741	0.0422133
Prrx1	2.54164e-06	0.812195	0.333	0.091	0.0424479
Daam2	2.60211e-06	0.549593	0.14	0.02	0.0434579
Calm1	2.64071e-06	-0.674907	0.754	0.924	0.0441025
Pitpna	2.64734e-06	-0.617716	0.158	0.547	0.0442132
Spc25	2.6627e-06	-0.535679	0.018	0.255	0.0444697
Lrrc8c	2.66774e-06	-0.345506	0	0.176	0.0445539
Lsm5	2.68268e-06	-0.61699	0.298	0.654	0.0448034
Gt(ROSA)26Sor	2.70325e-06	-0.570752	0.035	0.303	0.045147
Emilin1	2.75307e-06	0.860664	0.333	0.187	0.045979
Cnn3	2.76369e-06	0.809838	0.596	0.413	0.0461564
Tmbim6	2.76917e-06	0.681329	0.895	0.88	0.0462478
Cytip	2.77268e-06	-0.587661	0	0.176	0.0463066
Psme3	2.77866e-06	-0.568127	0.088	0.413	0.0464063
Lst1	2.79955e-06	-0.580361	0	0.176	0.0467553
Bzw2	2.79966e-06	-0.617086	0.07	0.381	0.0467572
Mrpl33	2.81122e-06	-0.627057	0.421	0.745	0.0469503
Cenpm	2.87749e-06	-0.442935	0.018	0.261	0.048057
Cmtm7	2.89429e-06	-1.31122	0.316	0.58	0.0483376
Clspn	2.93778e-06	-0.311216	0	0.175	0.0490639
Kif11	2.93778e-06	-0.290233	0	0.175	0.0490639
Nubp1	2.96601e-06	-0.52483	0.053	0.341	0.0495353
Hmgb1	3.00392e-06	-0.856083	0.772	0.916	0.0501686
Psmd14	3.05689e-06	-0.591023	0.175	0.52	0.0510531
Rps12-ps3	3.07637e-06	-0.641514	0.281	0.639	0.0513785
Ifi27l2a	3.08274e-06	-1.29094	0	0.174	0.0514849
Rpf1	3.13129e-06	-0.56897	0.07	0.385	0.0522957
Lamp1	3.17017e-06	0.761957	0.825	0.796	0.0529451
H3f3a	3.17022e-06	-0.858615	0.825	0.919	0.0529459
Cstf2	3.17308e-06	-0.302735	0	0.174	0.0529937
P3h4	3.18771e-06	0.748245	0.298	0.092	0.0532379
Spp1	3.21139e-06	0.823696	0.246	0.124	0.0536335
Bcl11a	3.21297e-06	-0.5085	0.018	0.257	0.0536598
Blm	3.23475e-06	-0.277004	0	0.174	0.0540236
Abcc9	3.24526e-06	0.535005	0.123	0.01	0.0541991
Ppil1	3.32174e-06	-0.588257	0.088	0.394	0.0554764
Ddx39	3.32491e-06	-0.831333	0.246	0.56	0.0555293
Dyrk3	3.32949e-06	-0.304437	0	0.173	0.0556058
Asnsd1	3.34748e-06	-0.455651	0.035	0.322	0.0559062
Rhoc	3.42576e-06	0.819864	0.439	0.165	0.0572137
Rnf215	3.42628e-06	0.690337	0.228	0.08	0.0572224
Ces2g	3.42696e-06	-0.534105	0	0.173	0.0572336
Car3	3.43845e-06	1.61775	0.158	0.049	0.0574255
Ppig	3.44831e-06	-0.555937	0.158	0.526	0.0575903
Rbmx2	3.46007e-06	-0.278091	0	0.173	0.0577866
Mob2	3.47539e-06	-0.522957	0.035	0.305	0.0580424
Zcchc14	3.4932e-06	0.652101	0.175	0.031	0.0583399
Tpx2	3.50132e-06	-0.509145	0.018	0.238	0.0584756
Slc6a6	3.50586e-06	1.02369	0.368	0.215	0.0585514
Hk3	3.52724e-06	-0.45799	0	0.173	0.0589084
Arrb2	3.52724e-06	-0.427341	0	0.173	0.0589084
Ehd4	3.54387e-06	-0.549349	0.018	0.258	0.0591861
Nrp1	3.55237e-06	0.842891	0.404	0.157	0.0593281
Neil3	3.5613e-06	-0.313239	0	0.172	0.0594773
Pex7	3.59386e-06	-0.497537	0.035	0.314	0.0600211
Gsn	3.60317e-06	-4.43495	0.018	0.289	0.0601765
Tsc22d3	3.63432e-06	0.894715	0.561	0.389	0.0606968
Tmem178	3.6894e-06	0.62611	0.158	0.033	0.0616167
Ssb	3.73362e-06	-0.538745	0.351	0.699	0.0623552
Thumpd3	3.76024e-06	-0.423137	0.018	0.271	0.0627998
Nono	3.79908e-06	-0.629661	0.263	0.623	0.0634484
Clip2	3.80643e-06	0.570153	0.158	0.041	0.0635711
Txn2	3.93235e-06	-0.531536	0.228	0.597	0.0656742
Srpx2	3.9985e-06	0.824868	0.228	0.058	0.066779
Fkbp14	4.01905e-06	0.62915	0.193	0.043	0.0671221
Hoxb3os	4.02351e-06	0.651421	0.123	0.017	0.0671966
Ccl4	4.03484e-06	-1.58765	0	0.171	0.0673859
Eif1a	4.05487e-06	-0.697175	0.088	0.406	0.0677204
Snrnp40	4.10883e-06	-0.585445	0.175	0.522	0.0686215
Cacybp	4.12909e-06	-0.594475	0.298	0.64	0.0689599
Bak1	4.15279e-06	-0.445914	0.035	0.319	0.0693558
Cenpp	4.19267e-06	-0.280914	0	0.17	0.0700218
Nmnat3	4.23307e-06	-0.261812	0	0.17	0.0706965
Fancl	4.27385e-06	-0.309412	0	0.17	0.0713776
Gm5611	4.27385e-06	-0.315378	0	0.17	0.0713776
Pla2g12a	4.42846e-06	-0.742532	0.053	0.315	0.0739597
Magoh	4.47803e-06	-0.608157	0.281	0.62	0.0747876
Thsd7a	4.51191e-06	0.526106	0.123	0.014	0.0753534
Xist	4.51224e-06	0.616503	0.912	0.886	0.0753589
Ckap2l	4.5704e-06	-0.27212	0	0.169	0.0763302
Anapc5	4.64772e-06	-0.623296	0.333	0.655	0.0776215
Smchd1	4.65135e-06	-0.54372	0.053	0.342	0.0776823
Ncf4	4.73215e-06	-0.661985	0.018	0.233	0.0790317
Cebpa	4.7863e-06	0.783077	0.263	0.109	0.079936
Tnfrsf13b	4.88723e-06	-0.447146	0	0.168	0.0816216
Mybl2	4.88723e-06	-0.270331	0	0.168	0.0816216
Rbm42	4.97411e-06	-0.54871	0.088	0.418	0.0830726
Itm2a	4.99226e-06	0.724042	0.509	0.207	0.0833757
Amotl2	4.99996e-06	0.727729	0.211	0.051	0.0835043
Vapa	5.04595e-06	-0.533002	0.368	0.737	0.0842724
Usp1	5.05823e-06	-0.495686	0.07	0.388	0.0844776
Tax1bp3	5.11737e-06	0.80306	0.404	0.235	0.0854652
Adss	5.16706e-06	-0.581161	0.105	0.446	0.0862951
Phb2	5.16848e-06	-0.639886	0.298	0.632	0.0863187
Ppat	5.22083e-06	-0.389579	0.018	0.272	0.0871931
Nsmce4a	5.2569e-06	-0.611686	0.228	0.575	0.0877955
Recql	5.37777e-06	-0.282577	0	0.167	0.0898141
Nudt5	5.44623e-06	-0.516351	0.088	0.41	0.0909575
Exoc6	5.48155e-06	-0.295329	0	0.166	0.0915474
Hhex	5.50243e-06	-0.634602	0.018	0.235	0.091896
Lgals9	5.51877e-06	-0.633314	0.123	0.493	0.0921689
Cct3	5.62292e-06	-0.606814	0.263	0.602	0.0939084
Tmem119	5.75025e-06	0.724647	0.263	0.073	0.096035
Zfp622	5.77945e-06	-0.663888	0.088	0.41	0.0965226
Kansl3	5.79827e-06	0.72666	0.281	0.157	0.0968369
Snta1	5.83405e-06	0.601776	0.158	0.035	0.0974344
Oat	5.86102e-06	0.917238	0.632	0.584	0.0978848
Clns1a	5.93646e-06	-0.504451	0.105	0.436	0.0991447
Ube2i	6.03623e-06	-0.527771	0.404	0.736	0.100811
Mtss1l	6.20014e-06	0.535425	0.123	0.016	0.103549
Mthfd2	6.21835e-06	-0.462344	0.035	0.292	0.103853
Plekhf1	6.23521e-06	0.720625	0.316	0.102	0.104134
Emilin2	6.28021e-06	-0.604295	0.018	0.237	0.104886
Pdlim1	6.34071e-06	-0.592379	0.053	0.323	0.105896
Podxl2	6.37518e-06	0.60195	0.14	0.028	0.106472
Ipo11	6.38618e-06	-0.398616	0	0.164	0.106656
Cox7b	6.45064e-06	-0.54904	0.368	0.69	0.107732
Brms1	6.49947e-06	-0.39957	0.018	0.263	0.108548
Hars	6.67344e-06	-0.632306	0.07	0.352	0.111453
Rrs1	6.7162e-06	-0.512403	0.07	0.399	0.112167
Stoml1	6.74965e-06	0.682466	0.193	0.07	0.112726
Vstm4	6.75817e-06	0.608857	0.193	0.038	0.112868
Ndufb10	6.76691e-06	-0.630796	0.386	0.699	0.113014
Zfp36l1	6.77629e-06	0.683304	0.596	0.335	0.113171
Flnb	6.8384e-06	0.721093	0.193	0.057	0.114208
Inpp5e	6.95992e-06	0.520279	0.158	0.055	0.116238
Nol3	6.96008e-06	0.47809	0.105	0.012	0.11624
Cmtm4	7.01425e-06	0.460221	0.123	0.016	0.117145
Trf	7.04843e-06	0.777831	0.439	0.257	0.117716
Brix1	7.06201e-06	-0.549134	0.175	0.527	0.117943
Mrpl30	7.28303e-06	-0.536619	0.211	0.562	0.121634
Itgb3	7.31091e-06	0.542477	0.14	0.029	0.1221
Slc39a7	7.47125e-06	0.806701	0.439	0.353	0.124777
Dynlt1a	7.50897e-06	-0.260882	0	0.162	0.125407
Ola1	7.55715e-06	-0.46879	0.07	0.38	0.126212
Rhd	7.58077e-06	-1.40105	0	0.162	0.126606
Capzb	7.64079e-06	-0.58101	0.456	0.774	0.127609
Eif5b	7.6533e-06	-0.585285	0.123	0.451	0.127818
Qsox1	7.73585e-06	0.763699	0.298	0.177	0.129197
Eny2	7.81369e-06	-0.547739	0.298	0.635	0.130496
Incenp	7.85624e-06	-0.442657	0.018	0.243	0.131207
Syngr2	7.91789e-06	-0.633003	0.105	0.425	0.132237
St3gal4	7.95159e-06	-0.413841	0.018	0.273	0.132799
Kpnb1	7.96593e-06	-0.448383	0.035	0.312	0.133039
Ethe1	8.10023e-06	-0.592282	0.088	0.407	0.135282
Arhgap30	8.10272e-06	-0.439296	0	0.161	0.135323
Polr2h	8.1307e-06	-0.535983	0.07	0.37	0.135791
Sri	8.14275e-06	-0.578185	0.439	0.752	0.135992
Smc1a	8.28144e-06	-0.556869	0.158	0.507	0.138308
Khk	8.42675e-06	-0.546533	0.035	0.305	0.140735
Brd7	8.44553e-06	-0.479137	0.07	0.383	0.141049
Rel	8.49709e-06	-0.494313	0	0.16	0.14191
Phlda3	8.61284e-06	0.938753	0.351	0.15	0.143843
Exoc3l4	8.65359e-06	0.607664	0.14	0.027	0.144524
Srp72	8.75636e-06	-0.514409	0.07	0.372	0.14624
Myb	8.85134e-06	-0.744721	0.07	0.346	0.147826
Pold1	9.24112e-06	-0.40359	0.018	0.257	0.154336
Adgrg3	9.2553e-06	-0.410184	0	0.159	0.154573
Capn1	9.25531e-06	-0.291428	0	0.159	0.154573
Ak6	9.32395e-06	-0.47741	0.053	0.324	0.155719
Cox18	9.34357e-06	-0.263157	0	0.159	0.156047
Prdx1	9.38271e-06	-0.501029	0.789	0.938	0.156701
Coro1c	9.42272e-06	-0.495061	0.035	0.294	0.157369
Lrrc40	9.52259e-06	-0.253285	0	0.159	0.159037
2310036O22Rik	9.53988e-06	-0.521685	0.246	0.599	0.159326
Srrm1	9.56297e-06	-0.549716	0.228	0.586	0.159711
Prc1	9.58468e-06	-0.490449	0.018	0.229	0.160074
Sec61b	9.59965e-06	-0.708463	0.596	0.808	0.160324
Nup50	9.60817e-06	-0.458178	0.035	0.29	0.160466
Eftud2	9.60947e-06	-0.428373	0.035	0.308	0.160488
Itga11	9.61288e-06	0.631408	0.158	0.034	0.160545
Ly86	9.61337e-06	-0.622986	0	0.158	0.160553
Cotl1	9.61687e-06	-0.83166	0.088	0.365	0.160611
U2af1	9.66728e-06	-0.632233	0.421	0.705	0.161453
Pgf	9.70483e-06	0.864948	0.158	0.036	0.16208
Trem3	9.70501e-06	-0.577553	0	0.158	0.162083
Tceb1	9.78137e-06	-0.593589	0.386	0.701	0.163359
Psma6	9.80475e-06	-0.567384	0.351	0.674	0.163749
Shcbp1	9.83945e-06	-0.377757	0.018	0.237	0.164329
Ube2l3	9.86253e-06	-0.520975	0.263	0.613	0.164714
Ms4a6c	9.96711e-06	-1.15148	0.018	0.208	0.166461
Srsf7	1.00079e-05	-0.637802	0.456	0.745	0.167143
Eif3g	1.02639e-05	-0.565589	0.333	0.655	0.171417
Myo10	1.02763e-05	0.56253	0.175	0.037	0.171624
Chd1l	1.0371e-05	-0.264049	0	0.157	0.173207
Atp8b4	1.04698e-05	-0.406446	0	0.157	0.174856
Ctss	1.05695e-05	-0.931515	0	0.157	0.176521
Cmtm3	1.0578e-05	0.816745	0.351	0.176	0.176663
Slc39a13	1.07307e-05	0.657139	0.211	0.072	0.179214
Synpo	1.0841e-05	0.606513	0.175	0.031	0.181055
Spcs3	1.08991e-05	-0.565637	0.105	0.439	0.182027
2410016O06Rik	1.09777e-05	-0.300282	0	0.157	0.183338
Fubp1	1.10612e-05	-0.575496	0.158	0.51	0.184733
Prps2	1.10821e-05	-0.307842	0	0.156	0.185083
Cdkn1c	1.10927e-05	0.805417	0.333	0.093	0.185259
Nckap1l	1.14014e-05	-0.357559	0	0.156	0.190415
Topbp1	1.14609e-05	-0.364325	0.018	0.253	0.191409
Bglap	1.15704e-05	0.562257	0.175	0.013	0.193237
Lsm2	1.15849e-05	-0.592416	0.193	0.522	0.193479
Lemd2	1.16019e-05	0.798238	0.211	0.106	0.193764
C1rl	1.1811e-05	0.544324	0.123	0.032	0.197256
Meis2	1.20285e-05	0.528624	0.14	0.019	0.200888
Agfg2	1.20676e-05	-0.284517	0	0.155	0.20154
Naga	1.21777e-05	0.667263	0.246	0.12	0.20338
Pfdn6	1.22862e-05	-0.463409	0.175	0.523	0.205192
Hemgn	1.2298e-05	-0.761375	0	0.155	0.205389
Col6a1	1.24869e-05	0.686975	0.544	0.193	0.208544
Icam2	1.25376e-05	-0.588276	0.018	0.219	0.209391
Spn	1.25405e-05	-0.430199	0.018	0.235	0.209439
Dnajb6	1.27003e-05	-0.538737	0.298	0.665	0.212108
Il1r1	1.27818e-05	0.653862	0.193	0.05	0.213469
Rbm17	1.28038e-05	-0.38401	0.14	0.511	0.213836
Mndal	1.30475e-05	-0.594934	0.018	0.249	0.217906
Paics	1.31045e-05	-0.550394	0.193	0.537	0.218858
Tfap4	1.31394e-05	-0.313195	0	0.154	0.219441
Sh3glb1	1.3509e-05	-0.571117	0.246	0.607	0.225613
Snrpc	1.35184e-05	-0.504539	0.228	0.58	0.225771
Nsmce1	1.35204e-05	-0.557986	0.14	0.459	0.225804
Acap1	1.36454e-05	-0.420518	0	0.153	0.227892
Arvcf	1.36663e-05	0.42532	0.14	0.035	0.22824
Tbrg1	1.37699e-05	0.746648	0.544	0.443	0.22997
Mrps30	1.37985e-05	-0.488486	0.07	0.367	0.230449
Psmd5	1.40279e-05	-0.458976	0.07	0.367	0.23428
Mcm7	1.40306e-05	-0.853641	0.193	0.479	0.234325
Phex	1.41225e-05	0.643126	0.105	0.016	0.23586
Plce1	1.41244e-05	0.440853	0.123	0.014	0.235892
Plek	1.43051e-05	-0.509683	0	0.153	0.23891
Lmf1	1.44139e-05	0.604278	0.228	0.114	0.240727
Psma7	1.44494e-05	-0.662154	0.596	0.804	0.24132
Traf3ip3	1.45777e-05	-0.446373	0	0.153	0.243463
Raly	1.46268e-05	-0.541255	0.386	0.711	0.244282
Sfrp1	1.47212e-05	0.572739	0.175	0.027	0.245858
Ms4a6b	1.48555e-05	-0.543597	0	0.152	0.248101
Me2	1.50241e-05	-0.459038	0.07	0.365	0.250917
Ahsa1	1.5149e-05	-0.524714	0.281	0.618	0.253003
Gm28727	1.52819e-05	-0.283715	0	0.152	0.255223
Tnpo3	1.53285e-05	-0.433958	0.018	0.24	0.256001
Foxs1	1.55419e-05	0.529909	0.158	0.023	0.259566
Rnf26	1.56223e-05	-0.376783	0.018	0.242	0.260908
Cela1	1.58694e-05	-0.288125	0	0.151	0.265034
Tspo2	1.60197e-05	-0.51166	0	0.151	0.267545
Rpa2	1.62559e-05	-0.650792	0.105	0.392	0.27149
Nradd	1.62909e-05	0.692269	0.175	0.053	0.272075
Ints12	1.64791e-05	-0.31488	0	0.151	0.275218
Cox7a2	1.67177e-05	-0.532947	0.614	0.838	0.279203
Kazald1	1.68208e-05	0.813494	0.211	0.048	0.280924
Stard3nl	1.74403e-05	0.763361	0.351	0.267	0.29127
Rnaseh2a	1.7496e-05	-0.414571	0.053	0.332	0.292201
Ctdspl	1.77341e-05	0.597855	0.175	0.051	0.296178
Polr2f	1.77438e-05	-0.463337	0.193	0.545	0.296339
Itgb2	1.77688e-05	-0.508492	0	0.15	0.296757
Gm7676	1.77961e-05	0.673953	0.263	0.095	0.297213
Tomm5	1.79106e-05	-0.445737	0.263	0.612	0.299124
Gng11	1.80762e-05	0.806172	0.421	0.181	0.301891
Ndufs2	1.82503e-05	-0.500327	0.281	0.623	0.304797
Myo1f	1.82778e-05	-0.369394	0	0.149	0.305257
Eif3c	1.83065e-05	-0.476069	0.211	0.576	0.305738
Nop10	1.83628e-05	-0.708777	0.632	0.831	0.306678
Elac2	1.84506e-05	-0.250887	0	0.149	0.308143
Hfe	1.8579e-05	0.578134	0.228	0.08	0.310288
Shmt1	1.8625e-05	-0.32426	0	0.149	0.311056
Mme	1.86944e-05	0.646292	0.246	0.055	0.312214
Syf2	1.88644e-05	-0.513844	0.281	0.638	0.315054
Tal1	1.89788e-05	-0.284507	0	0.149	0.316965
Slc43a1	1.93392e-05	-0.308527	0	0.149	0.322984
Gfi1b	1.93392e-05	-0.375022	0	0.149	0.322984
Sepw1	1.9366e-05	0.648643	0.842	0.813	0.323432
Slc25a12	1.9522e-05	-0.251025	0	0.148	0.326036
Ddx39b	1.96316e-05	-0.570488	0.333	0.657	0.327868
Stx2	1.97064e-05	-0.256611	0	0.148	0.329116
Abce1	1.97308e-05	-0.447767	0.053	0.344	0.329525
Dcun1d1	1.98213e-05	-0.535134	0.07	0.343	0.331036
Cfp	1.98926e-05	-0.462202	0	0.148	0.332226
Oser1	1.99283e-05	-0.546264	0.175	0.536	0.332823
Mrpl34	2.00516e-05	-0.485349	0.123	0.445	0.334882
Lrmp	2.00811e-05	-0.694509	0.018	0.217	0.335374
Plekhg2	2.01187e-05	0.626267	0.158	0.036	0.336002
Pld3	2.01353e-05	0.712421	0.281	0.137	0.336279
Atp5b	2.01629e-05	-0.710032	0.754	0.887	0.33674
Rpl23a	2.03746e-05	-0.719036	0.298	0.624	0.340276
Emp1	2.05399e-05	0.75709	0.474	0.18	0.343037
Atp5g3	2.05615e-05	-0.51601	0.298	0.62	0.343397
Gimap9	2.06547e-05	-0.411912	0	0.148	0.344955
Nfkbid	2.08497e-05	-0.549511	0	0.147	0.348211
Lsm8	2.09253e-05	-0.46272	0.14	0.476	0.349474
Cdca7l	2.10812e-05	-0.395424	0.018	0.238	0.352078
Psat1	2.10874e-05	-0.431374	0.018	0.231	0.352181
Cct5	2.1149e-05	-0.715399	0.509	0.746	0.353209
Eif4g2	2.13888e-05	-0.471454	0.439	0.759	0.357214
Gm5093	2.14458e-05	-0.293255	0	0.147	0.358165
Pmp22	2.1494e-05	0.72247	0.474	0.173	0.358971
Slc38a5	2.16481e-05	-0.579623	0	0.147	0.361545
Ormdl2	2.17173e-05	-0.420967	0.088	0.397	0.362701
Ier5	2.17316e-05	0.880127	0.649	0.565	0.362939
Tomm40	2.18682e-05	-0.47196	0.088	0.394	0.365222
Ybx3	2.18783e-05	-0.537753	0.07	0.335	0.36539
Med30	2.18853e-05	-0.423256	0.053	0.348	0.365506
Cdkn3	2.18887e-05	-0.469513	0.018	0.209	0.365564
Jam3	2.19212e-05	0.620326	0.211	0.052	0.366106
Rit1	2.20649e-05	0.797968	0.246	0.167	0.368507
Efs	2.21172e-05	0.66579	0.14	0.033	0.36938
Lrpap1	2.21513e-05	0.906056	0.509	0.446	0.369949
Pebp1	2.21799e-05	-0.517357	0.421	0.73	0.370427
Krr1	2.23436e-05	-0.453066	0.035	0.283	0.373161
Cpsf2	2.24207e-05	-0.47721	0.053	0.319	0.374448
Exosc3	2.2554e-05	-0.530208	0.14	0.45	0.376674
Ankrd13a	2.27658e-05	-0.482055	0.07	0.377	0.380211
Pknox2	2.28121e-05	0.449868	0.105	0.009	0.380985
Gpc1	2.30458e-05	0.651371	0.158	0.059	0.384887
Pcbp1	2.36214e-05	-0.477887	0.386	0.712	0.394502
Aph1c	2.37533e-05	0.705829	0.105	0.039	0.396703
Gm4951	2.38394e-05	0.817549	0.228	0.044	0.398141
Lpl	2.38648e-05	0.448765	0.386	0.104	0.398566
Psmd11	2.43415e-05	-0.489221	0.246	0.587	0.406528
Adgrf5	2.44358e-05	0.66834	0.175	0.032	0.408102
Orc6	2.44914e-05	-0.55779	0.088	0.371	0.40903
Pmepa1	2.46848e-05	0.712477	0.333	0.113	0.41226
Ms4a4d	2.47104e-05	0.658413	0.193	0.038	0.412688
Arhgap15	2.48372e-05	-0.571005	0.035	0.269	0.414806
Carnmt1	2.48625e-05	-0.487133	0.088	0.384	0.415229
Llph	2.4951e-05	-0.491719	0.211	0.561	0.416706
Aldoa	2.49779e-05	-0.543555	0.509	0.812	0.417156
1500015O10Rik	2.50015e-05	0.434656	0.298	0.057	0.41755
Lum	2.61049e-05	0.573101	0.404	0.116	0.435977
Gpr88	2.62234e-05	0.602065	0.14	0.025	0.437958
Sarnp	2.62578e-05	-0.41956	0.316	0.668	0.438532
Pyhin1	2.66102e-05	-0.541257	0	0.144	0.444417
Ifitm2	2.66494e-05	0.422478	0.965	0.914	0.445072
Tcta	2.6729e-05	0.591445	0.193	0.077	0.446402
Gm8797	2.6778e-05	0.833829	0.491	0.409	0.447219
Utp14a	2.69353e-05	-0.376636	0.018	0.223	0.449847
Snx3	2.69933e-05	-0.526581	0.386	0.699	0.450814
Dcp2	2.71133e-05	-0.386411	0.018	0.234	0.452819
Tmem53	2.74458e-05	0.604133	0.175	0.048	0.458373
Dstn	2.75444e-05	0.809138	0.667	0.529	0.46002
Yrdc	2.7747e-05	-0.51281	0.088	0.405	0.463403
Vasn	2.79574e-05	0.761515	0.246	0.082	0.466916
Supt4a	2.79621e-05	-0.576383	0.333	0.649	0.466995
Strap	2.79916e-05	-0.535278	0.263	0.593	0.467487
Acot13	2.84116e-05	-0.446881	0.035	0.259	0.474503
Rcn2	2.84185e-05	0.797077	0.544	0.445	0.474617
Naa10	2.84957e-05	-0.455481	0.07	0.347	0.475907
Fcgr2b	2.89501e-05	-0.353275	0	0.143	0.483496
Slfn2	2.89501e-05	-0.665797	0	0.143	0.483496
Bud31	2.92189e-05	-0.481374	0.193	0.541	0.487985
Ly6c1	2.92224e-05	-1.72766	0	0.143	0.488043
Nup93	2.95734e-05	-0.38233	0.035	0.292	0.493905
Arf6	2.96191e-05	-0.523071	0.281	0.645	0.494669
Gna15	2.97744e-05	-0.321623	0	0.142	0.497263
Gm16118	3.06037e-05	0.491528	0.123	0.019	0.511113
Cbfa2t3	3.06219e-05	-0.35341	0	0.142	0.511417
Nxpe2	3.09096e-05	-0.468881	0	0.142	0.516222
Aqp1	3.09408e-05	-1.14661	0.035	0.222	0.516742
Hk1	3.09797e-05	-0.442957	0.035	0.287	0.517392
Mcts1	3.10974e-05	-0.427298	0.088	0.409	0.519357
Thrap3	3.14813e-05	-0.495192	0.158	0.512	0.525769
Cops4	3.20287e-05	-0.468279	0.175	0.521	0.534911
Tceal1	3.25174e-05	0.512249	0.175	0.043	0.543074
Sept11	3.27545e-05	0.78232	0.421	0.266	0.547033
Mcpt8	3.30002e-05	-1.7328	0	0.141	0.551136
Cct4	3.31166e-05	-0.520084	0.439	0.722	0.55308
Ifi27	3.31481e-05	0.845341	0.632	0.571	0.553606
Cmc2	3.3197e-05	-0.466235	0.053	0.31	0.554423
Car1	3.39488e-05	-1.97663	0.035	0.242	0.56698
Dido1	3.42569e-05	-0.282781	0	0.14	0.572124
Plxnd1	3.43606e-05	0.644575	0.175	0.05	0.573857
Cisd2	3.45236e-05	-0.473685	0.193	0.536	0.576578
Tmem62	3.51352e-05	0.44927	0.123	0.035	0.586794
Ndufa4	3.58337e-05	-0.836183	0.789	0.883	0.598459
Grpel1	3.64641e-05	-0.493763	0.263	0.59	0.608987
Supt16	3.65674e-05	-0.626802	0.123	0.41	0.610711
Tubb4b	3.68303e-05	-0.877206	0.281	0.566	0.615102
Plekhh3	3.7129e-05	0.522168	0.14	0.029	0.620092
Eif3a	3.71951e-05	-0.501821	0.281	0.604	0.621196
Itgb3bp	3.7226e-05	-0.343786	0.018	0.222	0.621711
Tmem248	3.72402e-05	-0.43632	0.053	0.323	0.621948
Pla2g16	3.72599e-05	-0.605193	0.053	0.274	0.622278
Cd81	3.7487e-05	0.480647	0.912	0.875	0.626071
Use1	3.75725e-05	-0.374292	0.158	0.547	0.627498
Mxd1	3.76094e-05	-0.356548	0	0.139	0.628114
H2afy2	3.77933e-05	0.519202	0.158	0.043	0.631186
Pmaip1	3.83177e-05	-0.472833	0	0.139	0.639944
Ltbp2	3.85629e-05	0.820433	0.211	0.057	0.644039
Strbp	3.88303e-05	-0.395005	0.018	0.225	0.648505
Cited2	3.88567e-05	0.734623	0.544	0.374	0.648946
Tubg1	3.92107e-05	-0.342353	0.018	0.233	0.654858
Ncbp1	3.93328e-05	-0.328187	0.018	0.23	0.656897
Snhg18	3.94023e-05	0.735896	0.246	0.086	0.658057
Cdk17	3.94052e-05	-0.291197	0	0.138	0.658106
Msra	3.97799e-05	-0.439213	0.018	0.221	0.664364
Adipoq	4.01761e-05	1.25232	0.263	0.071	0.670981
Inpp5d	4.05231e-05	-0.336038	0	0.138	0.676776
Cntrl	4.0633e-05	-0.392826	0.018	0.214	0.678612
Fundc2	4.0712e-05	-0.400828	0.246	0.596	0.679931
Fosb	4.08332e-05	1.2347	0.474	0.31	0.681956
Stra13	4.08453e-05	-0.438205	0.211	0.553	0.682157
Nucks1	4.12253e-05	-0.374805	0.175	0.542	0.688504
Khdrbs1	4.13586e-05	-0.54701	0.211	0.544	0.690729
Yeats4	4.20674e-05	-0.470658	0.088	0.378	0.702567
Bub3	4.23773e-05	-0.48194	0.246	0.581	0.707743
Cox17	4.24313e-05	-0.46687	0.228	0.568	0.708646
Dr1	4.25971e-05	-0.374109	0.018	0.236	0.711415
Eif2s3x	4.27543e-05	-0.423159	0.07	0.357	0.714039
5430427O19Rik	4.28539e-05	-0.361304	0	0.137	0.715703
Ptcd2	4.28706e-05	-0.345164	0.018	0.235	0.715982
Gpm6b	4.29429e-05	0.596464	0.333	0.087	0.71719
Rtfdc1	4.30505e-05	-0.441016	0.07	0.36	0.718987
Ppp1ca	4.33859e-05	-0.55888	0.649	0.841	0.724588
Sin3b	4.35723e-05	-0.424356	0.14	0.498	0.727702
Mrpl2	4.37548e-05	-0.445134	0.088	0.372	0.730748
Slc7a5	4.37804e-05	-0.392975	0.018	0.226	0.731177
Ruvbl2	4.40509e-05	-0.478139	0.105	0.397	0.735694
Scarb1	4.41345e-05	-0.330506	0.018	0.221	0.737091
Smim5	4.45889e-05	-0.460193	0.018	0.211	0.74468
Adarb1	4.46243e-05	0.511628	0.175	0.037	0.74527
Sat2	4.4812e-05	0.40713	0.105	0.015	0.748405
Rpgrip1	4.48182e-05	-0.557394	0.018	0.233	0.748509
Sgcb	4.49609e-05	0.623073	0.246	0.096	0.750892
Tspan3	4.52065e-05	0.641296	0.579	0.393	0.754993
Nhsl1	4.53041e-05	0.473188	0.105	0.016	0.756624
Acot7	4.55305e-05	-0.512521	0.035	0.269	0.760405
Pard3	4.58166e-05	0.491362	0.123	0.021	0.765184
Dkk3	4.5835e-05	0.587057	0.175	0.032	0.765491
Sult1a1	4.59487e-05	0.730012	0.158	0.045	0.76739
Cttn	4.61385e-05	0.703065	0.281	0.152	0.770559
Thyn1	4.61994e-05	-0.405789	0.053	0.326	0.771576
Tomm70a	4.63637e-05	-0.41408	0.053	0.325	0.77432
Rpl15	4.67471e-05	-0.519232	0.632	0.858	0.780724
Itga4	4.6779e-05	-0.374398	0.018	0.246	0.781255
Hmgn5	4.67868e-05	-0.480767	0.088	0.384	0.781386
Wdr18	4.81308e-05	-0.440079	0.088	0.377	0.803833
Cdkn2aipnl	4.84751e-05	-0.309596	0.018	0.232	0.809582
Arid2	4.88204e-05	-0.251831	0	0.135	0.815349
Hdc	4.92767e-05	-0.549045	0	0.135	0.82297
Alkbh1	4.99455e-05	-0.419522	0.035	0.297	0.83414
Cybb	5.06711e-05	-0.675614	0	0.135	0.846259
Ddx5	5.07448e-05	-0.570512	0.912	0.959	0.847488
Trap1	5.08951e-05	-0.432642	0.088	0.387	0.85
Serbp1	5.09997e-05	-0.730858	0.632	0.804	0.851746
Gmps	5.16052e-05	-0.425387	0.105	0.412	0.861858
C1ra	5.16318e-05	0.616741	0.386	0.121	0.862302
Derl2	5.21573e-05	0.71671	0.456	0.383	0.87108
Adcy2	5.26006e-05	0.528408	0.14	0.023	0.878482
Ubald2	5.32541e-05	-0.421522	0.193	0.551	0.889396
Bcap29	5.37012e-05	-0.46385	0.07	0.34	0.896864
Pcmt1	5.3939e-05	-0.457343	0.228	0.562	0.900835
Psmb6	5.40506e-05	-0.373185	0.509	0.785	0.902699
Pde4d	5.40783e-05	-0.298232	0	0.134	0.903162
Ctnnbip1	5.4495e-05	0.66398	0.246	0.12	0.91012
Arhgef12	5.51419e-05	0.615355	0.175	0.069	0.920924
Oaz2	5.52221e-05	0.757174	0.421	0.33	0.922265
Plbd2	5.54003e-05	0.653908	0.281	0.161	0.92524
Trim27	5.60349e-05	-0.449456	0.105	0.411	0.935839
Tex264	5.6328e-05	0.678341	0.368	0.213	0.940734
Klhl22	5.64004e-05	0.520005	0.175	0.078	0.941943
Parp8	5.66498e-05	-0.33571	0	0.133	0.946109
Ltb4r1	5.66498e-05	-0.430865	0	0.133	0.946109
Prmt2	5.67129e-05	0.648923	0.175	0.062	0.947163
Nxf1	5.71199e-05	0.811428	0.491	0.442	0.953959
Fkbp4	5.76531e-05	-0.519581	0.316	0.631	0.962864
Ctsf	5.79946e-05	0.600011	0.316	0.135	0.968568
Sp140	5.82504e-05	-0.305788	0	0.133	0.97284
Ndufs8	5.8467e-05	-0.381012	0.298	0.64	0.976458
Haus8	5.93018e-05	-0.32025	0.018	0.22	0.990399
Fcgr3	5.93133e-05	-0.720514	0.018	0.19	0.990592
Lix1l	5.95825e-05	0.575729	0.228	0.067	0.995088
Fam20a	5.99461e-05	0.621222	0.158	0.041	1
Calu	6.00218e-05	0.829898	0.421	0.336	1
Idh3g	6.08007e-05	-0.508641	0.228	0.547	1
Tbc1d15	6.13404e-05	-0.368388	0.053	0.347	1
Rrbp1	6.14261e-05	0.67289	0.632	0.527	1
Tpgs1	6.18445e-05	0.731379	0.368	0.323	1
Hint1	6.21428e-05	-0.513815	0.702	0.864	1
Prss57	6.21611e-05	-0.423332	0	0.132	1
Fndc3b	6.23062e-05	0.671809	0.228	0.092	1
Arl6	6.23394e-05	0.602946	0.175	0.083	1
Arl14ep	6.30997e-05	0.555773	0.193	0.091	1
Igsf6	6.3126e-05	-0.548042	0.018	0.195	1
Gm2a	6.32802e-05	-0.740384	0.088	0.328	1
Adgrl4	6.33254e-05	-0.471076	0	0.131	1
Yipf4	6.33284e-05	0.654844	0.526	0.433	1
Ccser2	6.38787e-05	0.658764	0.263	0.113	1
Snhg6	6.41687e-05	-0.397889	0.035	0.29	1
Iigp1	6.42335e-05	0.615859	0.246	0.054	1
Gm10116	6.43063e-05	0.77964	0.684	0.627	1
Dera	6.46829e-05	-0.420727	0.07	0.356	1
Ccdc3	6.543e-05	0.593146	0.123	0.019	1
Xaf1	6.55346e-05	0.660089	0.246	0.132	1
Ip6k2	6.56871e-05	0.6917	0.263	0.176	1
Pstpip1	6.63313e-05	-0.321459	0	0.131	1
Csnk1d	6.67696e-05	-0.539543	0.07	0.341	1
Caprin1	6.68572e-05	-0.457493	0.123	0.44	1
Prkar2b	6.692e-05	-0.397424	0.035	0.269	1
Muc13	6.69492e-05	-0.440935	0	0.131	1
Mrpl42	6.70446e-05	-0.503346	0.351	0.647	1
Atp5c1	6.72933e-05	-0.566516	0.632	0.822	1
E130309D02Rik	6.79124e-05	-0.317484	0.018	0.217	1
Slc43a3	6.81408e-05	-0.565046	0.07	0.328	1
Tst	6.82021e-05	-0.252682	0	0.13	1
Flt3l	6.84675e-05	0.569073	0.14	0.068	1
Pdhb	6.86302e-05	-0.464965	0.123	0.416	1
Ccng1	6.88832e-05	-0.356868	0.018	0.219	1
Rrp15	6.94971e-05	-0.447711	0.07	0.345	1
Nmral1	7.02358e-05	-0.407708	0.035	0.255	1
Nup62	7.09638e-05	-0.381633	0.053	0.318	1
Rhog	7.17188e-05	-0.379554	0.018	0.225	1
Sdsl	7.21785e-05	-0.468012	0.018	0.2	1
Gfer	7.22606e-05	-0.38363	0.035	0.25	1
Cyb5r4	7.22683e-05	-0.410291	0.088	0.396	1
Hnrnpr	7.25435e-05	-0.442002	0.211	0.561	1
Itfg2	7.34288e-05	0.630811	0.228	0.16	1
Nedd4	7.34969e-05	0.692489	0.544	0.428	1
Msn	7.38995e-05	-0.481006	0.193	0.547	1
Prps1	7.40963e-05	-0.372536	0.088	0.383	1
Frmd4b	7.50681e-05	0.601727	0.123	0.035	1
Zfp866	7.54716e-05	0.457137	0.123	0.047	1
Cox5b	7.65171e-05	-0.606493	0.596	0.792	1
Eif5	7.68002e-05	-0.359058	0.439	0.762	1
Actl6a	7.70325e-05	-0.409097	0.175	0.502	1
Chpf	7.7822e-05	0.586122	0.246	0.078	1
Akr1c12	7.79422e-05	0.545131	0.123	0.028	1
Ccnd3	7.85141e-05	-0.837262	0.281	0.562	1
Tnfsf11	8.02745e-05	0.49305	0.158	0.027	1
Fcer1g	8.04842e-05	-1.53438	0.105	0.34	1
Nf1	8.05103e-05	0.523707	0.158	0.062	1
Rab44	8.05749e-05	-0.304583	0	0.128	1
Uba2	8.07016e-05	-0.472826	0.211	0.525	1
Ssr4	8.07883e-05	-0.48768	0.386	0.691	1
Tgds	8.12639e-05	0.582446	0.211	0.145	1
Rbbp8	8.12701e-05	-0.304183	0.018	0.228	1
Msrb1	8.16209e-05	-0.738859	0.158	0.448	1
Rab12	8.18428e-05	0.522899	0.211	0.077	1
Cebpb	8.21393e-05	0.671263	0.825	0.668	1
Sec11c	8.33903e-05	-0.597409	0.404	0.681	1
Psmc4	8.44803e-05	-0.416924	0.263	0.6	1
Elovl5	8.51738e-05	-0.341785	0	0.127	1
Mrps25	8.53426e-05	-0.390843	0.07	0.344	1
Ddx46	8.54961e-05	-0.386403	0.053	0.313	1
Nup54	8.61522e-05	-0.332179	0.018	0.231	1
Ddb1	8.68644e-05	-0.390984	0.105	0.415	1
Crtap	8.69225e-05	0.642319	0.228	0.097	1
Sash3	8.75695e-05	-0.316335	0	0.127	1
Plpp1	8.88524e-05	-0.669634	0.018	0.192	1
D1Ertd622e	9.05022e-05	-0.338051	0.035	0.284	1
Reep3	9.08036e-05	0.656523	0.333	0.183	1
Bysl	9.17352e-05	-0.302673	0.018	0.216	1
Bri3bp	9.24376e-05	-0.327251	0.018	0.238	1
Klf1	9.2573e-05	-0.964071	0.018	0.178	1
Nadk	9.27762e-05	-0.493027	0.088	0.363	1
Tmem47	9.28236e-05	0.651561	0.123	0.029	1
Ppme1	9.34224e-05	-0.286667	0	0.126	1
Gm13889	9.43773e-05	0.698615	0.193	0.028	1
Ctnnbl1	9.438e-05	-0.399057	0.053	0.312	1
Gm26523	9.45964e-05	0.407871	0.123	0.014	1
Fxn	9.56026e-05	-0.482894	0.07	0.309	1
Rars	9.63928e-05	-0.417653	0.07	0.335	1
Dut	9.64157e-05	-0.816779	0.298	0.575	1
Pld4	9.69389e-05	-0.547797	0	0.125	1
2700029M09Rik	9.7804e-05	-0.497345	0.158	0.448	1
Pdzk1ip1	9.8746e-05	-0.258104	0	0.125	1
Tmem2	9.90602e-05	0.523377	0.123	0.036	1
Zfp618	9.9656e-05	0.451794	0.105	0.017	1
Pck2	9.98021e-05	-0.399917	0.035	0.244	1
Uri1	0.000100461	-0.428009	0.053	0.313	1
Twf2	0.000100839	-0.467824	0.035	0.237	1
Dok3	0.000101223	-0.574954	0.018	0.188	1
Brap	0.000102244	-0.364449	0.018	0.225	1
Igll1	0.000102461	-1.98425	0	0.124	1
Capns1	0.000103515	-0.283823	0.456	0.801	1
Ndufab1	0.00010375	-0.558527	0.421	0.692	1
Pradc1	0.000103961	-0.304005	0.018	0.218	1
Man2b1	0.000104042	-0.472593	0.035	0.244	1
Higd1a	0.000105902	-0.515541	0.351	0.646	1
Polr3c	0.000106066	-0.33415	0.018	0.214	1
Rab13	0.000106415	0.481866	0.158	0.042	1
Trim26	0.000106486	0.629712	0.246	0.124	1
Haus4	0.000107099	-0.39123	0.053	0.292	1
Arhgef10l	0.000107319	0.433866	0.105	0.022	1
Slc26a8	0.00010744	0.437626	0.105	0.017	1
Kars	0.000109371	-0.401281	0.07	0.346	1
Tmx1	0.000109642	-0.524838	0.175	0.463	1
Calm3	0.000110464	-0.543013	0.456	0.712	1
Myo1g	0.000112364	-0.306922	0	0.123	1
Mrto4	0.000112722	-0.414346	0.105	0.399	1
Atp1b2	0.000114456	-0.255716	0	0.123	1
Pola2	0.000114981	-0.286195	0.018	0.206	1
Rcsd1	0.000116154	-0.527988	0.018	0.205	1
Psip1	0.000117373	-0.499709	0.211	0.507	1
Bex6	0.000117665	-0.298972	0	0.122	1
Eif2s1	0.000117975	-0.506997	0.316	0.609	1
Cnp	0.000118012	-1.14488	0.07	0.324	1
Dcps	0.000118055	-0.430961	0.123	0.413	1
1110051M20Rik	0.000118703	0.606279	0.175	0.101	1
Lsm6	0.000119585	-0.455064	0.333	0.639	1
Smarcc1	0.000119656	-0.478839	0.105	0.398	1
Dhrs4	0.000121722	-0.390194	0.053	0.297	1
Sdhb	0.000122687	-0.354662	0.386	0.702	1
Inafm1	0.000123217	0.684097	0.175	0.1	1
Srp9	0.000124652	-0.415342	0.509	0.774	1
Pno1	0.000125142	-0.36892	0.053	0.297	1
Akr1b3	0.000128195	-0.54165	0.211	0.536	1
Rab3il1	0.000128323	0.603512	0.211	0.132	1
Itgb7	0.000129022	-0.43792	0	0.121	1
Rgs1	0.000129022	-0.588286	0	0.121	1
Irx5	0.00013058	0.555102	0.123	0.023	1
Tmem140	0.000131837	0.566395	0.211	0.061	1
Ccl3	0.000132635	-0.750574	0	0.121	1
Mms22l	0.000132714	-0.285395	0.018	0.211	1
Noc4l	0.000132811	-0.343831	0.035	0.261	1
Ddx49	0.000132975	-0.297816	0.018	0.226	1
S100a11	0.000133064	0.412832	0.842	0.677	1
Vamp5	0.000133401	-0.699478	0.123	0.369	1
Cirh1a	0.000133638	-0.349475	0.035	0.285	1
Gdi2	0.000134831	-0.386738	0.368	0.707	1
Dpp4	0.0001351	-0.417406	0	0.12	1
Vsir	0.000135255	-0.4865	0.018	0.196	1
Mdh1	0.000136038	-0.470669	0.421	0.703	1
Gatb	0.000138244	0.508639	0.14	0.089	1
Slc38a6	0.000139235	0.452528	0.105	0.021	1
Gpatch4	0.000139642	-0.327446	0.018	0.207	1
Ptms	0.000139916	0.630588	0.456	0.24	1
Ecm1	0.000140489	0.304233	0.526	0.178	1
Bloc1s2	0.000141898	-0.415613	0.123	0.442	1
Pgs1	0.000142024	0.650042	0.263	0.19	1
Dnajc21	0.000143171	-0.401509	0.018	0.218	1
Rsl24d1	0.000143575	-0.423348	0.123	0.441	1
Phf10	0.000145389	-0.466925	0.053	0.278	1
Lactb	0.00014649	-0.316025	0.018	0.207	1
Mapkapk3	0.000147534	-0.384143	0.018	0.199	1
Trim25	0.000148121	-0.267769	0	0.119	1
Seh1l	0.000148794	-0.44392	0.105	0.376	1
Arpc4	0.000149371	-0.448437	0.316	0.661	1
Nifk	0.000150337	-0.412445	0.088	0.372	1
Cmas	0.000150619	-0.508803	0.14	0.468	1
Clock	0.000153015	0.60371	0.158	0.061	1
Snx20	0.00015509	-0.318287	0	0.118	1
Tspan5	0.00015509	-0.317006	0	0.118	1
Smo	0.000155945	0.655646	0.175	0.079	1
Wdr24	0.000157289	0.379203	0.105	0.048	1
Pitrm1	0.00015834	-0.294234	0.018	0.21	1
Ifi30	0.000159053	-0.409626	0.018	0.204	1
Tmem50a	0.000161118	0.658816	0.737	0.736	1
Fbxo5	0.000161447	-0.437503	0.035	0.231	1
Spred1	0.000161552	0.516589	0.193	0.1	1
Zcchc3	0.000161638	0.48148	0.14	0.093	1
Eif1ax	0.000161756	-0.421131	0.281	0.591	1
Prpf31	0.000162825	-0.338415	0.07	0.345	1
Hoxc6	0.000164321	0.410832	0.123	0.02	1
Ank3	0.000164932	0.453193	0.123	0.02	1
0610007P14Rik	0.000165537	-0.457763	0.14	0.423	1
Gsta4	0.000166124	0.567108	0.123	0.058	1
Enpp5	0.000166392	0.530687	0.193	0.069	1
Chchd3	0.000167176	-0.406705	0.105	0.389	1
Zfp512b	0.000168896	0.547445	0.123	0.039	1
Rpp14	0.000169071	-0.344326	0.035	0.251	1
2700081O15Rik	0.000169648	0.443029	0.123	0.027	1
Cuedc1	0.00017046	0.56838	0.193	0.061	1
Cyhr1	0.000170681	0.673454	0.228	0.17	1
Atp5h	0.000170967	-0.43312	0.579	0.8	1
Tbl3	0.000171043	-0.30658	0.018	0.203	1
Tdp2	0.00017125	-0.389878	0.07	0.333	1
Gata2	0.000171585	-0.554394	0	0.117	1
Leprot	0.000171666	0.680576	0.509	0.396	1
Ptprm	0.000173358	0.42764	0.123	0.02	1
Egr1	0.000173376	0.782091	0.509	0.292	1
Uqcrc1	0.000174177	-0.328097	0.421	0.716	1
Wdr12	0.000174368	-0.444619	0.088	0.355	1
Man2b2	0.000176473	0.56695	0.193	0.095	1
Gdf15	0.000179036	0.750033	0.105	0.021	1
H1f0	0.000179528	0.758193	0.404	0.274	1
Gda	0.000179646	-0.262728	0	0.116	1
Wdr89	0.000180363	-0.41626	0.351	0.668	1
Glipr2	0.000180538	-0.51163	0.018	0.197	1
Mapk1	0.000181025	-0.395977	0.105	0.4	1
Wdr13	0.000181963	0.476207	0.123	0.056	1
0610011F06Rik	0.000182152	-0.337105	0.053	0.304	1
Akap13	0.000182851	-0.489784	0.07	0.343	1
Ilf2	0.00018385	-0.351793	0.193	0.534	1
Pja1	0.000184531	0.832696	0.281	0.236	1
G6pc3	0.000185	-0.429019	0.053	0.293	1
Itgb5	0.000187366	0.602927	0.333	0.14	1
Ube3c	0.000190485	0.490216	0.175	0.11	1
Mrpl21	0.000190858	-0.41744	0.14	0.43	1
Tsen34	0.000191604	0.679436	0.421	0.308	1
Zfp207	0.000192015	-0.461709	0.246	0.564	1
Phf5a	0.000192733	-0.582338	0.228	0.508	1
Gimap1	0.000193332	-0.500158	0	0.115	1
Socs6	0.000193332	-0.250333	0	0.115	1
Sh3pxd2b	0.000193501	0.475857	0.14	0.035	1
Epsti1	0.000195114	-0.39874	0	0.115	1
Yipf3	0.000195457	0.722932	0.333	0.293	1
Fbxw17	0.0001956	0.540305	0.158	0.062	1
Prss34	0.000196912	-1.86654	0	0.115	1
Atf1	0.000197506	-0.340057	0.053	0.324	1
Rpa1	0.000198502	-0.439026	0.088	0.345	1
Tifab	0.000198726	-0.298183	0	0.115	1
Gm9844	0.000198913	0.669058	0.491	0.32	1
Chic2	0.000200453	-0.401772	0.193	0.544	1
Ank1	0.000200557	-0.250781	0	0.115	1
Cox6c	0.000201256	-0.437917	0.754	0.899	1
Sf3b4	0.000203364	-0.382648	0.228	0.554	1
Wnt4	0.000203439	0.530355	0.123	0.027	1
1700097N02Rik	0.00020427	-0.265813	0	0.114	1
Smarca4	0.000204886	-0.51307	0.053	0.308	1
Hoxb2	0.00020552	0.490909	0.175	0.046	1
Lacc1	0.000206106	0.405316	0.105	0.035	1
Spry1	0.000207078	0.675159	0.193	0.066	1
Nasp	0.000207239	-0.509619	0.14	0.412	1
Dnajc8	0.000208802	-0.487462	0.404	0.678	1
Sirt3	0.000210856	-0.385471	0.035	0.254	1
2810428I15Rik	0.00021116	0.788203	0.474	0.428	1
Frg1	0.000211413	-0.407764	0.158	0.492	1
Eif6	0.000212889	-0.325759	0.298	0.639	1
Lama4	0.000215525	0.549072	0.158	0.043	1
Ccr2	0.00021582	-0.496905	0	0.114	1
Scmh1	0.00021582	-0.262229	0	0.114	1
Rnf8	0.000218284	-0.289671	0.018	0.207	1
Phldb2	0.000218683	0.403491	0.123	0.02	1
Mob3a	0.000219812	-0.269471	0	0.113	1
Igsf10	0.00022091	0.393884	0.123	0.019	1
Tnfrsf1a	0.000221337	0.587586	0.404	0.26	1
Meg3	0.000223877	-1.88799	0	0.113	1
Cdca5	0.000226629	-0.270527	0.018	0.189	1
1110008F13Rik	0.000228253	-0.484096	0.439	0.702	1
Nfatc4	0.000232041	0.506028	0.105	0.021	1
Bambi	0.00023526	0.676792	0.298	0.163	1
Mcemp1	0.000236526	-0.528227	0	0.112	1
F13a1	0.000237651	-0.899053	0.018	0.167	1
Trim30a	0.000238702	-0.311724	0	0.112	1
Nop16	0.000240609	-0.389679	0.07	0.336	1
Rbbp4	0.000240932	-0.433977	0.281	0.589	1
Pvrl3	0.000241348	0.522035	0.158	0.04	1
Brk1	0.00024283	-0.35964	0.298	0.632	1
Cebpe	0.000243114	-0.492092	0	0.112	1
Wdhd1	0.00024405	-0.281202	0.018	0.194	1
Mrpl19	0.000245319	-0.336371	0.07	0.352	1
Rap1a	0.000245959	-0.36316	0.333	0.675	1
Lta4h	0.000246477	-0.494758	0.088	0.348	1
Ubl5	0.000247253	-0.48678	0.526	0.761	1
Cd44	0.000248236	-0.431061	0.053	0.289	1
Hcst	0.000251547	-0.51889	0.018	0.175	1
Best1	0.000253104	0.352826	0.105	0.015	1
Kif20a	0.000253151	-0.278739	0.018	0.194	1
Sf1	0.000253349	-0.442737	0.158	0.468	1
Ctso	0.000253848	0.724657	0.228	0.144	1
Ciapin1	0.00025426	-0.292342	0.07	0.352	1
Psma2	0.000256491	-0.52507	0.596	0.791	1
Tmem45a	0.000257614	0.503622	0.193	0.058	1
Lysmd2	0.000260087	0.680835	0.228	0.102	1
Mrpl38	0.000262825	-0.339085	0.053	0.3	1
Prpf40b	0.000265354	0.375254	0.105	0.024	1
Ppif	0.000265547	-0.37539	0.035	0.251	1
Sgpl1	0.000265724	0.55796	0.175	0.11	1
Ndufs1	0.000266922	-0.353242	0.088	0.354	1
Dusp2	0.000267786	-0.94582	0.018	0.173	1
Asah1	0.000269207	0.74381	0.421	0.344	1
Clec14a	0.000270729	0.508856	0.14	0.022	1
Extl2	0.000271261	0.508509	0.14	0.059	1
Cdkn2c	0.000272457	-0.392502	0.035	0.229	1
Irf1	0.000274574	0.710983	0.386	0.225	1
Gm42418	0.000274605	1.13108	0.386	0.341	1
Stoml2	0.000275242	-0.439267	0.175	0.456	1
Esd	0.000275703	-0.341507	0.386	0.687	1
Pmf1	0.000276526	-0.531332	0.123	0.372	1
Mpp1	0.000277136	-0.459497	0.088	0.321	1
Vps36	0.000277395	-0.376461	0.07	0.344	1
Wbscr22	0.000277982	-0.333053	0.053	0.3	1
Tpm2	0.000278179	0.468094	0.175	0.035	1
Abca8a	0.000278688	0.63863	0.193	0.053	1
Anapc7	0.000279068	0.551729	0.228	0.179	1
Lamb1	0.000279213	0.548628	0.175	0.049	1
Nagk	0.000279616	0.543653	0.246	0.125	1
Cyth4	0.000281442	-0.347918	0	0.11	1
Kit	0.000281442	-0.261711	0	0.11	1
Hax1	0.00028362	-0.374771	0.07	0.318	1
Fam110a	0.000286636	-0.338893	0	0.109	1
Hbb-bt	0.0002875	-2.8724	0.053	0.221	1
Eef2k	0.000292145	-0.346252	0.018	0.201	1
Fscn1	0.000292955	0.537728	0.333	0.104	1
Snrpa	0.000300216	-0.403285	0.175	0.487	1
Gng12	0.000300938	-0.561342	0.158	0.441	1
Alad	0.000301547	-0.845191	0.07	0.294	1
P3h3	0.000301558	0.593923	0.228	0.086	1
Dnm1l	0.000304277	-0.327197	0.018	0.19	1
Nxt1	0.00030507	-0.374406	0.123	0.398	1
Ankrd44	0.00030801	0.623385	0.193	0.108	1
Map4k3	0.000308376	0.44932	0.123	0.027	1
Sipa1	0.000309709	-0.421614	0.035	0.243	1
Ifrd2	0.000311144	-0.535179	0.105	0.341	1
Axl	0.00031121	-0.747334	0	0.108	1
Gart	0.00031139	-0.400122	0.105	0.378	1
Ndufaf7	0.00031141	-0.302382	0.035	0.266	1
Blvrb	0.000312735	-1.41686	0.158	0.361	1
Clec3b	0.000314066	-2.13486	0	0.108	1
Lmbrd1	0.000314421	0.631289	0.298	0.211	1
Bag2	0.000314765	-0.284603	0.018	0.185	1
Prmt3	0.000315403	-0.373695	0.053	0.287	1
Pigq	0.000316837	-0.313984	0.018	0.19	1
Cebpz	0.000318048	-0.393543	0.07	0.328	1
Sec62	0.000318139	0.699827	0.684	0.693	1
Cr1l	0.000318349	-0.451312	0.14	0.419	1
S1pr4	0.000319857	-0.321965	0	0.108	1
Bccip	0.000320858	-0.355285	0.263	0.583	1
Carhsp1	0.000321735	-0.636515	0.07	0.267	1
Rhbdf1	0.000321926	0.573473	0.158	0.045	1
Mprip	0.000325329	0.599418	0.298	0.186	1
Snx21	0.000325714	0.555809	0.193	0.076	1
Adam15	0.000325754	-0.387004	0	0.108	1
Ash2l	0.000326681	-0.38174	0.088	0.349	1
Fam117a	0.000327434	-0.309354	0.018	0.186	1
Pglyrp1	0.000328743	-1.36847	0	0.107	1
Ski	0.000337509	0.557096	0.228	0.099	1
Fnbp1	0.000340972	-0.297333	0	0.107	1
Mfng	0.000340972	-0.317049	0	0.107	1
Plscr2	0.00034318	0.488047	0.105	0.017	1
Plod2	0.000343541	0.636142	0.246	0.093	1
Atp13a2	0.000344099	-0.265923	0	0.107	1
Hist1h1b	0.000349073	-0.323438	0.018	0.201	1
Mrpl12	0.000349668	-0.306056	0.228	0.534	1
Adgrl2	0.000356715	0.407156	0.14	0.04	1
Itgb1	0.000358561	0.73259	0.509	0.474	1
Eci1	0.000358872	-0.407111	0.088	0.345	1
Hnrnpdl	0.000359084	-0.377343	0.298	0.603	1
2510002D24Rik	0.000361948	-0.359421	0.035	0.241	1
Atp1b1	0.000363468	-0.562133	0	0.106	1
Hba-a2	0.000364231	-2.01956	0.035	0.201	1
Lrrc1	0.000366223	0.422507	0.123	0.055	1
Nrgn	0.0003668	-0.377341	0	0.106	1
Gabpb1	0.000367234	-0.464754	0.053	0.271	1
Fyn	0.000370162	-0.386147	0	0.106	1
Gyg	0.000370792	-0.419007	0.105	0.378	1
Rock2	0.0003717	0.685648	0.263	0.177	1
Ackr1	0.000373555	-0.350142	0	0.106	1
Icam4	0.000374122	-0.355237	0.018	0.17	1
Tcof1	0.000374807	-0.348975	0.035	0.246	1
Rfc3	0.000376949	-0.415177	0.07	0.29	1
Ero1l	0.000379292	-0.30208	0.035	0.26	1
Mtus1	0.000383919	-0.256682	0	0.105	1
Txndc9	0.000384939	-0.426922	0.175	0.46	1
Higd2a	0.00038513	-0.316026	0.263	0.606	1
AB124611	0.000387437	-0.36273	0	0.105	1
Sf3b1	0.000387916	-0.335511	0.404	0.715	1
1700025G04Rik	0.00038893	0.517984	0.228	0.102	1
Tmem65	0.000390987	-0.31597	0	0.105	1
Rab10	0.000392588	-0.343325	0.211	0.557	1
Megf8	0.000396223	0.397359	0.105	0.021	1
Dclk1	0.0003966	0.471068	0.14	0.033	1
Cdc26	0.00039881	-0.31766	0.263	0.588	1
Mapre1	0.000398881	-0.390961	0.333	0.635	1
Gata1	0.000399466	-0.479539	0.018	0.165	1
Orc2	0.000402963	-0.302957	0.035	0.218	1
Rassf4	0.000405511	-0.265261	0	0.104	1
Tgfb1	0.000407039	-0.572763	0.228	0.535	1
Lrrc58	0.000408438	0.596768	0.719	0.705	1
Smim8	0.000408505	-0.303738	0.018	0.187	1
Eno1	0.000412037	-0.431586	0.333	0.648	1
Clec4a2	0.000412973	-0.403042	0	0.104	1
1810022K09Rik	0.000417718	-0.332645	0.123	0.413	1
Rpl23a-ps3	0.000418294	-0.449563	0.649	0.862	1
Cd84	0.000420571	-0.290022	0	0.104	1
Ssr3	0.0004232	0.738546	0.491	0.476	1
Fam32a	0.000425747	-0.356609	0.211	0.528	1
Atp5a1	0.000428123	-0.494216	0.684	0.832	1
Exoc6b	0.00042865	0.458359	0.123	0.039	1
Lpgat1	0.000432095	0.514473	0.175	0.082	1
Tspan15	0.000432229	-0.262799	0	0.103	1
Guk1	0.000433497	-0.361003	0.123	0.407	1
Dazap1	0.000434982	-0.453936	0.368	0.632	1
Pex2	0.000435245	0.721779	0.316	0.306	1
Rtn4rl1	0.000435555	0.441859	0.105	0.024	1
Tanc2	0.000436516	0.457326	0.105	0.022	1
Nadk2	0.000437781	-0.303192	0.035	0.252	1
Steap3	0.000438177	-0.352308	0.018	0.187	1
Acss1	0.000439241	-0.304701	0.018	0.172	1
Galnt1	0.000439812	-0.384176	0.07	0.318	1
Syncrip	0.000440041	-0.405572	0.193	0.499	1
Zc3h18	0.000440278	-0.280641	0.018	0.202	1
Plekhf2	0.000443773	-0.354085	0.07	0.334	1
Eif4e	0.000445415	-0.33462	0.298	0.614	1
Mrps23	0.000445684	-0.362219	0.07	0.303	1
Vps35	0.000445968	-0.334714	0.158	0.456	1
Nt5c3	0.000450721	-0.432715	0.123	0.379	1
Bcas2	0.000451598	-0.351528	0.316	0.617	1
Trim10	0.000452376	-0.256684	0	0.103	1
Kdm2b	0.000453279	-0.295793	0.035	0.243	1
Dazap2	0.000453764	-0.396126	0.316	0.637	1
Itih5	0.000456516	-0.518811	0	0.103	1
Fmnl1	0.000456516	-0.292455	0	0.103	1
Gmpr	0.000456516	-0.266459	0	0.103	1
Gstt1	0.000458686	0.55837	0.228	0.113	1
Nup85	0.000459237	-0.284435	0.053	0.294	1
Mrps35	0.000461617	-0.320676	0.035	0.243	1
Brcc3	0.000467548	-0.308211	0.07	0.331	1
Zbtb20	0.000468038	0.53722	0.474	0.26	1
Dhx33	0.00046914	0.406133	0.105	0.047	1
Cd68	0.000469162	-0.299366	0	0.102	1
Samm50	0.000471005	-0.345017	0.211	0.515	1
Ptpn13	0.000473256	0.379179	0.105	0.029	1
Acsl5	0.000474253	-0.41501	0.14	0.413	1
Tsn	0.000475824	-0.341615	0.298	0.601	1
Ddx19a	0.000476751	-0.301625	0.035	0.242	1
Cwf19l2	0.000477787	-0.250689	0	0.102	1
Junb	0.000477965	0.700014	0.895	0.838	1
Dnpep	0.00048597	-0.340544	0.053	0.304	1
Smc6	0.000486538	-0.295495	0.193	0.521	1
Banf1	0.00048969	-0.264945	0.246	0.562	1
Fars2	0.000492988	-0.270111	0.018	0.211	1
Irf2bp2	0.000493963	0.610197	0.263	0.201	1
Aga	0.000495305	0.66725	0.281	0.228	1
Chchd6	0.000495872	-0.278143	0.018	0.202	1
Ubl4a	0.000502594	-0.325713	0.123	0.405	1
Rnaseh2b	0.000503323	-0.332103	0.088	0.339	1
Ccdc59	0.000505374	0.818378	0.386	0.376	1
Mocs2	0.00051024	0.720043	0.316	0.289	1
Oasl2	0.000510942	0.455876	0.175	0.059	1
Pdgfra	0.000515242	0.641487	0.246	0.088	1
2310001H17Rik	0.000516525	-0.396765	0.018	0.169	1
Glb1l	0.0005207	0.40773	0.105	0.037	1
Rcbtb2	0.000520982	0.642796	0.263	0.201	1
Plaa	0.000522011	-0.316034	0.035	0.236	1
Dynlrb1	0.00052351	-0.258043	0.421	0.749	1
Ermap	0.000524945	-0.440063	0.018	0.15	1
Stk16	0.000527625	-0.311289	0.123	0.417	1
Mbnl1	0.000528043	-0.322179	0.228	0.582	1
Syk	0.000528108	-0.291258	0	0.1	1
Osm	0.000532935	-0.450201	0	0.1	1
Cenpq	0.000536668	-0.353318	0.053	0.264	1
Lat	0.000542722	-0.422204	0	0.1	1
Hsd11b1	0.000547682	-0.383201	0	0.1	1
Prkci	0.000547895	0.415504	0.105	0.037	1
Hoxa9	0.000548236	0.544969	0.228	0.108	1
Hspa4l	0.000549752	-0.271324	0.018	0.192	1
Rp9	0.000555642	-0.425074	0.211	0.507	1
Prdx2	0.000558398	-1.19023	0.579	0.772	1
Xrn2	0.000559336	-0.381713	0.123	0.404	1
Ppp6c	0.000565314	-0.342554	0.105	0.384	1
Srsf10	0.000567184	-0.436281	0.263	0.551	1
Nde1	0.00056775	-0.355002	0.053	0.276	1
Irs1	0.000571129	0.434442	0.105	0.021	1
Mrpl54	0.000576229	-0.343791	0.228	0.536	1
[truncated: 1,635 more rows]

## Sheet: FC
	avg_log2FC	pct.1	pct.2
S100a8	5.64383	0.018	0.094
S100a9	4.6232	0	0.058
Mpo	4.56421	0	0.443
Wif1	4.46016	0.93	0.038
Gsn	4.43495	0.018	0.289
Ngp	4.26245	0	0.038
Elane	4.17004	0	0.259
Tnc	4.14404	0.982	0.06
Lyz2	4.1145	0.018	0.304
Camp	3.91455	0	0.035
Plac8	3.8299	0.053	0.545
Angpt4	3.59206	0.772	0.016
Mmp13	3.58308	0.702	0.037
Alpl	3.51015	0.895	0.049
Kcnk2	3.50763	0.895	0.02
Hba-a1	3.44728	0.105	0.233
Limch1	3.42487	0.825	0.049
Cxcl12	3.23898	1	0.086
Prtn3	3.22228	0	0.392
Cxcl14	3.13443	0.895	0.079
Fbln5	3.09245	0.912	0.103
Olfml3	3.08573	0.93	0.111
Col8a1	3.05202	0.877	0.08
Serpine2	3.05015	0.965	0.205
Rgs3	3.03258	0.912	0.111
Igfbp4	3.02401	1	0.55
Car2	3.01802	0.193	0.537
Gas6	3.0009	0.965	0.122
Ctsg	2.97233	0	0.332
Gja1	2.9543	0.93	0.135
Lifr	2.94474	0.754	0.084
Hbb-bs	2.93406	0.158	0.225
Tpm1	2.91361	0.912	0.3
Pth1r	2.87953	0.825	0.076
Hbb-bt	2.8724	0.053	0.221
Pi16	2.81424	0.018	0.147
Srgn	2.69094	0.105	0.709
Hmgb2	2.58942	0.246	0.724
Islr	2.55403	0.86	0.171
Arhgdib	2.52119	0.07	0.565
Apoe	2.49689	1	0.61
Plp1	2.47591	0	0.019
Cp	2.46939	0.842	0.099
Igfbp6	2.43133	0.018	0.115
Cd24a	2.41061	0.035	0.527
Lrp4	2.38686	0.456	0.041
Dlx5	2.3474	0.596	0.042
Esm1	2.34675	0.719	0.076
Cldn10	2.3433	0.632	0.042
Rpl32	2.31934	0.86	0.976
Retnlg	2.3059	0.018	0.023
Cd63	2.30573	1	0.733
Tyrobp	2.29861	0	0.29
Mfap5	2.29278	0.018	0.114
H2afz	2.26463	0.596	0.88
Ly6a	2.24404	0	0.182
Rac2	2.2438	0.053	0.61
Gadd45g	2.24091	0.737	0.3
Olfml2b	2.23708	0.842	0.152
Tmem176a	2.23603	0.86	0.292
S100b	2.22288	0.596	0.048
Cdh11	2.21319	0.737	0.082
Clec11a	2.21304	0.772	0.113
Cfh	2.21213	0.877	0.128
Ackr4	2.20537	0.649	0.069
Id3	2.20494	0.842	0.307
Apod	2.18842	0.018	0.081
Dapk2	2.18413	0.737	0.156
Ibsp	2.17263	0.754	0.091
Cyr61	2.17245	0.544	0.173
Clmp	2.16473	0.754	0.085
Tmem176b	2.15556	1	0.471
Slc36a2	2.15062	0.544	0.026
Clec3b	2.13486	0	0.108
Dcn	2.12512	0.193	0.15
Cd74	2.12322	0.018	0.053
Rps6	2.1214	0.842	0.979
Cks2	2.11609	0.123	0.653
Rpl4	2.09825	0.667	0.955
Gdpd2	2.08166	0.737	0.073
Cd52	2.0683	0	0.303
Arrdc4	2.06523	0.737	0.106
Hvcn1	2.06153	0.596	0.133
Rps5	2.04753	0.877	0.983
Coro1a	2.04619	0.035	0.465
Fhl2	2.04476	0.632	0.074
Gpx8	2.04362	0.877	0.192
Cd34	2.03844	0.018	0.366
Rps19	2.03056	0.947	0.991
Vcam1	2.02872	0.719	0.149
Col3a1	2.02662	0.053	0.16
Hba-a2	2.01956	0.035	0.201
Ly6e	2.01864	0.105	0.727
Comp	2.0154	0.561	0.07
Nkg7	2.00874	0	0.31
Cald1	2.00803	0.737	0.151
Rps24	2.00675	0.614	0.951
Stmn1	2.00282	0.404	0.711
Gm26917	1.99474	0.684	0.421
Pappa	1.98436	0.491	0.048
Igll1	1.98425	0	0.124
Gmfg	1.97884	0.07	0.517
Cd302	1.97751	0.895	0.232
Car1	1.97663	0.035	0.242
Myoc	1.97464	0	0.069
Tnfrsf19	1.97034	0.596	0.041
Rpl3	1.96425	0.877	0.978
Mmp14	1.96098	0.649	0.131
Chil3	1.95258	0	0.053
Rps25	1.94599	0.474	0.932
H2afy	1.94132	0.298	0.639
Rpl17	1.93949	0.719	0.961
Palld	1.93857	0.667	0.06
Vpreb1	1.93524	0	0.075
Rpl36a	1.92554	0.544	0.926
Ncam1	1.9219	0.544	0.094
Fgfr2	1.91714	0.579	0.056
Id4	1.91595	0.509	0.067
Loxl1	1.91148	0.737	0.16
Ptprd	1.90583	0.614	0.068
Igfbp7	1.90367	0.912	0.187
Fap	1.9031	0.579	0.085
Rpl14	1.90291	0.807	0.969
Ly6c2	1.89853	0	0.242
Meg3	1.88799	0	0.113
Rrm2	1.88589	0.035	0.387
Prss34	1.86654	0	0.115
Tmem86a	1.86192	0.474	0.063
Rasl11a	1.85938	0.526	0.061
Rspo3	1.85574	0.544	0.032
Socs3	1.85495	0.544	0.223
Igsf3	1.84729	0.684	0.145
Rpsa	1.84376	0.491	0.91
Rpl18a	1.84336	0.895	0.993
Pabpc1	1.83394	0.561	0.867
H2-D1	1.83323	1	0.977
Igfbp5	1.8312	0.912	0.156
Csf1	1.82924	0.719	0.117
Rps15a	1.82629	0.754	0.957
Ltf	1.82434	0	0.031
Rplp0	1.8239	0.895	0.98
Rps16	1.80884	0.807	0.977
Rps4x	1.79976	0.842	0.969
Tspo	1.79524	0.228	0.797
Marcks	1.78528	0.825	0.218
Eef2	1.77862	0.456	0.911
Eef1a1	1.77077	0.842	0.98
Lhfp	1.76876	0.684	0.137
H2-K1	1.76769	1	0.857
Rps17	1.76548	0.667	0.934
Gdf10	1.76536	0.351	0.024
Rps23	1.76358	0.912	0.985
Ggt5	1.76078	0.544	0.065
Auts2	1.75972	0.579	0.09
Rps3	1.75911	0.772	0.972
Dpysl3	1.75715	0.632	0.117
Colec12	1.75464	0.614	0.102
Foxc1	1.75172	0.667	0.091
Mcpt8	1.7328	0	0.141
Ran	1.73246	0.491	0.815
Ly6c1	1.72766	0	0.143
Rps7	1.71725	0.737	0.956
Serpinb1a	1.71143	0.035	0.41
Rps3a1	1.69652	0.947	0.973
Rplp2	1.69387	0.614	0.931
Rpl7	1.68791	0.737	0.948
Mpzl1	1.6818	0.596	0.101
Sp7	1.68117	0.491	0.024
Insig2	1.68044	0.667	0.254
Rpl26	1.67528	0.842	0.967
Rpl11	1.67525	0.649	0.946
Serpinh1	1.67169	0.965	0.237
Lmo4	1.6688	0.702	0.289
Mxra8	1.66687	0.719	0.181
Cks1b	1.66327	0.07	0.565
Ebf1	1.66192	0.877	0.269
Gpx1	1.65599	0.509	0.82
Rpl23	1.65595	0.737	0.954
Rpl31	1.65539	0.632	0.928
2810417H13Rik	1.65033	0.07	0.375
Ms4a3	1.64856	0	0.247
Alox5ap	1.64641	0	0.356
Gnb2l1	1.64524	0.351	0.83
Cadm1	1.64402	0.509	0.045
Rpl12	1.64083	0.316	0.833
Bst2	1.63301	0.825	0.491
Lmo7	1.62529	0.456	0.031
Eva1a	1.62083	0.456	0.029
Cdh2	1.61808	0.474	0.04
Car3	1.61775	0.158	0.049
A2m	1.61442	0.333	0.011
Rpl13	1.61165	0.965	0.993
Smad6	1.60986	0.491	0.033
Vpreb3	1.60817	0.035	0.103
Tle2	1.60656	0.509	0.041
Anp32b	1.60168	0.316	0.72
Rps27a	1.59867	0.877	0.974
Malat1	1.59838	1	0.998
Lcn2	1.59477	0	0.053
Rpl10a	1.59331	0.719	0.935
Rpl19	1.59174	0.737	0.962
Dpep1	1.59099	0.561	0.079
Birc5	1.58877	0.018	0.395
Rplp1	1.58809	0.667	0.942
Ccl4	1.58765	0	0.171
Rps10	1.57723	0.474	0.883
Il7	1.57683	0.439	0.03
Rpl18	1.57566	0.649	0.947
Hey1	1.57483	0.368	0.022
Bgn	1.57198	0.93	0.224
Zeb2	1.57194	0.737	0.378
Hspa1a	1.56864	0.246	0.322
Rps18	1.56689	0.93	0.983
Crip1	1.56587	0.684	0.828
Kng1	1.562	0.474	0.065
Npm1	1.55373	0.632	0.857
Ifnar2	1.55021	0.684	0.327
Fbl	1.54616	0.07	0.639
Rps13	1.54406	0.702	0.948
Tubb5	1.54314	0.456	0.799
S100a6	1.53933	0.211	0.287
Adamts5	1.5345	0.544	0.086
Fcer1g	1.53438	0.105	0.34
Rpl39	1.53099	0.737	0.951
Kitl	1.52952	0.544	0.065
Sgms2	1.52818	0.421	0.081
Abi3bp	1.52724	0.579	0.105
Aspn	1.51648	0	0.094
Wfdc21	1.51608	0.018	0.054
Lcp1	1.51395	0	0.388
Ranbp1	1.51254	0.386	0.786
Plxna2	1.50969	0.368	0.022
Atpif1	1.5096	0.474	0.786
H2-Q4	1.50714	0.561	0.178
Ctse	1.50619	0	0.186
Pdlim2	1.50399	0.579	0.181
Laptm4a	1.50395	0.982	0.794
Epdr1	1.50214	0.684	0.241
Fxyd5	1.49826	0.088	0.525
Eef1b2	1.49789	0.246	0.78
Cd53	1.49611	0	0.352
Sgce	1.49378	0.719	0.15
H2-Q6	1.48735	0.526	0.108
Gm42726	1.48519	0.649	0.192
Cd200	1.48329	0.526	0.134
Mif	1.48327	0.263	0.712
Ctla2a	1.48287	0	0.196
Tppp3	1.48101	0.088	0.168
Rpl35a	1.48042	0.825	0.97
Ccl2	1.47992	0.053	0.088
Ift43	1.47926	0.474	0.093
Rpl24	1.47741	0.754	0.968
Rps2	1.4761	0.754	0.945
Sh3bgrl3	1.47444	0.316	0.701
Hmgb3	1.47312	0.123	0.519
Ifitm1	1.47045	0.018	0.24
Lgals3	1.46951	0.053	0.173
Erh	1.46897	0.439	0.816
Nbl1	1.46832	0.07	0.147
Omd	1.45909	0.298	0.035
Rpl13a	1.45818	0.895	0.981
Socs2	1.457	0.614	0.139
St3gal6	1.45608	0.614	0.21
Eif5a	1.45402	0.737	0.935
Glrx5	1.45067	0.175	0.607
Nop58	1.45035	0.018	0.532
Rps9	1.44872	0.895	0.976
Nhp2	1.44318	0.105	0.618
Rps14	1.44191	0.982	0.993
Lsp1	1.44011	0.018	0.292
Cnn2	1.43921	0.667	0.321
Podnl1	1.43616	0.368	0.039
Taldo1	1.43167	0.298	0.738
Hmgn3	1.43142	0.667	0.27
Hnrnpa1	1.42832	0.333	0.724
Rmnd1	1.42776	0.333	0.155
Rps8	1.42616	0.807	0.965
Cpxm1	1.42554	0.474	0.067
Rpl8	1.42494	0.789	0.96
Socs1	1.42427	0.368	0.113
Maf	1.41943	0.386	0.053
Blvrb	1.41686	0.158	0.361
Rpl36	1.41603	0.789	0.964
Slpi	1.41592	0	0.218
Rpl37	1.41567	0.912	0.98
Anp32e	1.41475	0.123	0.633
Ccdc80	1.40781	0.596	0.112
Rpl28	1.40709	0.632	0.913
Ptprcap	1.40644	0.018	0.373
Cytl1	1.40593	0	0.019
Tspan4	1.4049	0.632	0.334
Fat1	1.40354	0.439	0.04
Fos	1.40324	0.947	0.658
Ramp1	1.40294	0.053	0.428
Marc1	1.40179	0.333	0.032
Rhd	1.40105	0	0.162
Mxd4	1.39926	0.596	0.256
Tns3	1.39716	0.474	0.099
Maged1	1.38518	0.544	0.176
Gpi1	1.38341	0.105	0.604
Serping1	1.37946	0.895	0.207
Igf1	1.37894	0.561	0.112
Tuba4a	1.37808	0.035	0.475
Naca	1.37487	0.702	0.937
Clec12a	1.37016	0	0.285
Rpl21	1.36918	0.702	0.946
Eif4a1	1.36873	0.789	0.931
Pglyrp1	1.36847	0	0.107
Ybx1	1.35777	0.667	0.94
Rps11	1.35731	0.895	0.976
Ppic	1.35531	0.684	0.251
Gas1	1.35433	0.509	0.116
Cd79a	1.35391	0.018	0.105
Rcn3	1.35348	0.737	0.245
Sdc3	1.35245	0.421	0.028
Rpl34	1.35233	0.825	0.965
S1pr1	1.35115	0.421	0.062
Fam69a	1.34961	0.596	0.287
Pdgfrb	1.34881	0.439	0.09
Metrnl	1.34721	0.509	0.165
Wisp2	1.34184	0.421	0.086
Tspan13	1.33986	0.123	0.494
Eef1g	1.33926	0.579	0.876
Laptm5	1.33926	0	0.398
Ccl5	1.33842	0	0.023
Col12a1	1.33719	0.386	0.064
Snrpf	1.33348	0.351	0.776
Tuba1c	1.33262	0.509	0.301
Rpl36al	1.33153	0.386	0.819
Irx3	1.32838	0.491	0.041
Cct7	1.32382	0.175	0.713
Chchd10	1.32209	0.035	0.318
Rpl30	1.32192	0.421	0.865
Lmna	1.32177	0.193	0.362
Ywhah	1.32151	0.246	0.734
Runx2	1.32084	0.404	0.091
Rpl37a	1.31832	0.895	0.989
Cd69	1.31805	0	0.254
Mfap2	1.3171	0.456	0.078
Cmtm7	1.31122	0.316	0.58
Rrm1	1.31093	0.018	0.432
Rps15	1.3062	0.719	0.947
Snrpe	1.30583	0.333	0.745
Rpl5	1.30561	0.509	0.859
Eif3f	1.30531	0.439	0.872
Lmnb1	1.30406	0.018	0.488
Atraid	1.30395	0.754	0.459
Aldh1a2	1.30194	0.333	0.044
Angptl4	1.30121	0.509	0.126
Sept4	1.30039	0.456	0.132
Ptma	1.29825	0.982	0.99
Emp2	1.29802	0.526	0.097
Plppr5	1.29763	0.228	0.001
Antxr1	1.29689	0.421	0.094
Ucp2	1.29554	0.035	0.426
Gm8730	1.29385	0.579	0.906
Mcm6	1.29245	0.105	0.501
Ifi27l2a	1.29094	0	0.174
Sdc2	1.28764	0.667	0.17
Fstl1	1.28565	0.754	0.186
Tmem14c	1.28457	0.263	0.585
Rps21	1.27931	0.456	0.861
Itm2c	1.27734	0.772	0.434
Anp32a	1.27578	0.175	0.719
Slc40a1	1.2755	0.368	0.14
Rps20	1.2715	0.667	0.919
Serpinf1	1.27101	0.123	0.255
B2m	1.27081	1	0.971
Rai14	1.27065	0.298	0.033
Pkm	1.26912	0.404	0.651
Fibin	1.26811	0.421	0.054
Wdr86	1.26447	0.386	0.037
Hsp90ab1	1.26196	0.702	0.952
H2-Ab1	1.26182	0	0.185
Rpl41	1.26058	0.982	0.996
Agt	1.26022	0.474	0.064
Rpl27a	1.25669	0.877	0.966
Dhrs3	1.25409	0.456	0.148
Scarf2	1.25329	0.351	0.052
Arpc2	1.2532	0.491	0.864
Adipoq	1.25232	0.263	0.071
Kng2	1.25095	0.421	0.071
Rbp4	1.24891	0.263	0.027
Slc29a1	1.24364	0.737	0.455
Tmpo	1.23802	0.035	0.509
Cdk6	1.23746	0.035	0.403
Selplg	1.23619	0	0.332
Fkbp10	1.23516	0.456	0.1
Tgfbr3	1.2351	0.474	0.1
Fosb	1.2347	0.474	0.31
Cst3	1.22671	1	0.914
Pgrmc1	1.22649	0.667	0.403
Tnfsf12	1.22562	0.421	0.091
Has1	1.22466	0	0.073
Rbms3	1.22344	0.333	0.049
Rpl22	1.22254	0.579	0.847
Mdk	1.22104	0.474	0.067
Fen1	1.21999	0	0.397
Top2a	1.21909	0.035	0.356
Ctgf	1.21763	0.351	0.072
Fabp4	1.21649	0.018	0.042
Hmgn2	1.21648	0.333	0.668
Tomm20	1.21521	0.281	0.763
Atp1a1	1.21349	0.614	0.528
Fgf7	1.21345	0.439	0.062
Tpbg	1.21307	0.281	0.042
Lars2	1.2117	0.368	0.12
Ndnf	1.2087	0.298	0.008
Lmo2	1.20677	0.14	0.531
1500009L16Rik	1.20595	0.474	0.08
Ptgfr	1.20437	0.368	0.035
Gapdh	1.20341	0.246	0.752
Snai2	1.19934	0.368	0.051
Rpl29	1.19591	0.596	0.887
Dnajc9	1.1936	0.053	0.514
Hsp90aa1	1.19337	0.632	0.896
Rnaset2b	1.19243	0.596	0.343
AI662270	1.19237	0.053	0.52
Selm	1.19229	0.702	0.295
Shox2	1.19107	0.298	0.022
Prdx2	1.19023	0.579	0.772
Smc2	1.18964	0	0.375
St6galnac4	1.18714	0.368	0.16
Plpp3	1.18656	0.561	0.16
Ebf3	1.18449	0.368	0.05
Fcgrt	1.18385	0.719	0.25
Mcm5	1.18307	0	0.391
Lbr	1.18189	0.053	0.511
H2-Q7	1.18149	0.667	0.291
Hnrnpf	1.17958	0.579	0.851
Ctsb	1.17887	0.965	0.785
Ifngr2	1.17835	0.474	0.244
Napsa	1.17832	0.018	0.345
Ccl21a	1.17678	0.053	0.013
Vldlr	1.17565	0.263	0.035
Rpl22l1	1.17551	0.737	0.928
Ccnb2	1.17396	0.018	0.342
Fam96a	1.17072	0.175	0.605
Cct8	1.17045	0.246	0.69
Txn1	1.16973	0.474	0.845
Nfib	1.16889	0.404	0.117
Cdc42ep1	1.16863	0.298	0.034
Ptgis	1.16639	0.404	0.064
Gm9843	1.16431	0.561	0.911
Fmo1	1.16388	0.404	0.046
Ogn	1.16228	0.596	0.107
Set	1.16206	0.439	0.77
Slc20a2	1.15997	0.298	0.049
Rfc4	1.15857	0.018	0.396
Arhgap31	1.15378	0.368	0.154
Ms4a6c	1.15148	0.018	0.208
Gypa	1.15065	0.035	0.172
Copz2	1.15032	0.579	0.165
Enah	1.14778	0.263	0.043
Aqp1	1.14661	0.035	0.222
Btf3	1.14571	0.737	0.923
Cnp	1.14488	0.07	0.324
Olfml2a	1.14337	0.263	0.044
Cyp1b1	1.1433	0.351	0.067
Hspd1	1.14198	0.404	0.686
Cd1d1	1.14147	0.421	0.201
Fxyd1	1.1401	0.561	0.188
Tspan17	1.13967	0.421	0.106
Hspa9	1.13918	0.158	0.607
Mcm2	1.13712	0.018	0.414
Ctsl	1.13639	0.807	0.387
Isg15	1.13508	0.298	0.12
Gm42418	1.13108	0.386	0.341
Gm20619	1.13076	0.316	0.008
Mylk	1.12998	0.351	0.06
Id2	1.1266	0.404	0.172
Fads3	1.12235	0.351	0.135
Ifitm6	1.12157	0	0.078
Rps29	1.11969	0.93	0.984
Nme1	1.11954	0.404	0.724
Chst2	1.11869	0.298	0.027
Mafb	1.11868	0.281	0.082
Tipin	1.11717	0.105	0.508
Col1a1	1.11715	0.211	0.139
Hspb1	1.11686	0.123	0.11
Tln2	1.11397	0.281	0.052
Ggh	1.11354	0.509	0.299
Msmp	1.10866	0.474	0.082
Lepr	1.10737	0.404	0.074
S1pr3	1.10706	0.351	0.064
Ly6d	1.10607	0.018	0.05
Ivns1abp	1.10464	0.018	0.49
Myeov2	1.10384	0.825	0.684
Map1lc3a	1.10105	0.702	0.354
Gstm2	1.10084	0.333	0.062
Ctsk	1.09943	0.474	0.111
Hnrnpa3	1.09916	0.333	0.734
Hoxa10	1.09822	0.333	0.045
Ccl9	1.09412	0.035	0.271
Eva1b	1.09348	0.439	0.148
Ube2c	1.09257	0.018	0.258
Shroom3	1.0915	0.281	0.032
Runx1	1.09015	0.509	0.26
Tkt	1.08971	0.193	0.64
Cdk1	1.08853	0	0.348
Lyar	1.08806	0.053	0.501
Capg	1.08695	0.053	0.392
Nap1l1	1.08639	0.193	0.618
Ptp4a1	1.08464	0.123	0.568
Ptpn18	1.08336	0.035	0.4
Adamts2	1.07861	0.386	0.113
Slc25a5	1.07809	0.754	0.904
Cdca8	1.0769	0.018	0.345
Hprt	1.07624	0.175	0.632
Cldn13	1.07588	0.018	0.15
Aplp2	1.07475	0.649	0.407
Dek	1.07333	0.193	0.609
2700094K13Rik	1.07238	0.105	0.577
C1qbp	1.07156	0.193	0.602
Cd48	1.07143	0.018	0.339
Apobec3	1.0712	0.07	0.505
Postn	1.06913	0.316	0.035
Cenpa	1.06756	0.053	0.358
Cox6b1	1.0648	0.474	0.858
Emg1	1.06388	0.246	0.691
Nudt21	1.06177	0.123	0.588
Tnfrsf12a	1.06146	0.035	0.145
Prg4	1.05853	0	0.035
Mdfi	1.0577	0.333	0.059
Scara3	1.0566	0.386	0.101
Hdgf	1.05649	0.316	0.674
Fgfr3	1.05587	0.263	0.021
Rpl38	1.05472	0.719	0.939
Nudt4	1.05457	0.509	0.314
Glipr1	1.05416	0.035	0.312
Cd79b	1.05371	0.053	0.192
Ifitm3	1.04865	0.982	0.831
G3bp1	1.04505	0.281	0.69
Tpm3	1.04479	0.246	0.738
Spi1	1.04373	0.018	0.323
Tmem59	1.04359	0.947	0.851
Irf8	1.04264	0.07	0.25
Pde4b	1.04187	0.018	0.268
Efemp2	1.04047	0.474	0.132
Kctd12	1.04005	0.351	0.15
Dctpp1	1.03719	0.053	0.494
Ckb	1.03628	0.421	0.146
Spc24	1.03486	0	0.353
Fam49b	1.0341	0.088	0.496
Slit3	1.03367	0.298	0.028
Gmnn	1.03135	0.053	0.398
Col6a2	1.03108	0.526	0.159
Ccl19	1.03019	0.316	0.057
Adamts9	1.03	0.281	0.019
Cmpk1	1.02975	0.088	0.588
Vrk1	1.02866	0.018	0.436
Rbms1	1.02821	0.596	0.332
Anxa1	1.02557	0.439	0.605
Slc6a6	1.02369	0.368	0.215
Ghr	1.02298	0.404	0.088
Mcm4	1.02231	0.018	0.4
Ginm1	1.02227	0.491	0.349
Sub1	1.02141	0.754	0.884
Ninj1	1.02094	0.035	0.446
Sell	1.01898	0	0.284
Pgls	1.01886	0.246	0.663
Ddit4l	1.01713	0.246	0.055
Lgmn	1.01662	0.491	0.173
Mcm3	1.01547	0.07	0.46
Rps26	1.01525	0.614	0.893
Eef1d	1.01187	0.386	0.764
Tpt1	1.01184	0.684	0.968
Hpgd	1.01113	0.263	0.042
Celf2	1.01103	0.035	0.406
Fkbp7	1.01	0.561	0.2
Wls	1.00894	0.368	0.212
Cd37	1.00578	0	0.309
Phgdh	1.00545	0.07	0.434
Fam78b	1.00512	0.211	0.01
Arpc3	1.00423	0.439	0.805
Hn1	1.00194	0.263	0.682
Zfhx4	1.00186	0.316	0.041
Cox5a	1.00164	0.421	0.775
Spint2	1.00133	0.018	0.387
Cct2	1.00025	0.123	0.591
Ccl7	0.997573	0.14	0.077
Eif3k	0.996562	0.491	0.841
Aplp1	0.99609	0	0.022
Spon1	0.995899	0.263	0.039
Efnb1	0.99532	0.281	0.054
Creb3	0.993689	0.333	0.183
Eif3h	0.990414	0.456	0.827
Hspe1	0.990062	0.456	0.779
Klf4	0.989398	0.175	0.287
Nudc	0.987748	0.211	0.658
Amotl1	0.985808	0.281	0.049
Emc2	0.985435	0.509	0.434
Fam107b	0.984948	0.035	0.383
Syce2	0.982554	0.035	0.414
Hnrnpu	0.982397	0.281	0.701
Vegfc	0.980224	0.228	0.062
Metap2	0.979436	0.333	0.654
Tyms	0.979335	0.07	0.39
Samhd1	0.97824	0.526	0.322
Ptpn6	0.976807	0.018	0.391
Nisch	0.97679	0.474	0.345
Cdc20	0.976312	0	0.313
Gm9493	0.97557	0.421	0.81
Ppia	0.974184	0.93	0.976
Hnrnpa2b1	0.974033	0.614	0.872
BC035044	0.973763	0.018	0.273
Creg1	0.973507	0.193	0.618
Actr3	0.97139	0.351	0.714
Klf2	0.969754	0.316	0.341
Impdh2	0.969275	0.246	0.652
Pdgfa	0.967811	0.281	0.066
Pi15	0.966851	0.263	0.01
Chad	0.966779	0.018	0.036
Cxcl9	0.966722	0.053	0.009
Steap4	0.966686	0.281	0.061
Ifrd1	0.965725	0.211	0.482
Klf1	0.964071	0.018	0.178
Ppa1	0.963318	0.035	0.438
Rbm3	0.963097	0.509	0.804
Myl9	0.96273	0.228	0.031
Smarca5	0.962404	0.123	0.571
Slco3a1	0.962046	0.368	0.133
Wisp1	0.961839	0.211	0.023
mt-Nd4l	0.961746	0.526	0.407
Ddx17	0.961241	0.421	0.26
[truncated: 16,076 more rows]

## Sheet: ROC
	myAUC	avg_diff	power	avg_log2FC	pct.1	pct.2
[truncated: 3,634 more rows]

[truncated: 2 more sheets: Comet_DB, SC2marker+imaging]
