# Supplementary material for: Detection of cell markers from single cell RNA-seq with sc2marker
Source: BMC Bioinformatics. 2022 Jul 12;23:276. doi: 10.1186/s12859-022-04817-5 (PMC9281170; doi:10.1186/s12859-022-04817-5)
Supplement: Supplementary file 8 — Additional file 8: Results of markers detection for Adipo-car cell populations in stromal cells with sc2marker and other competing methods. [file 12859_2022_4817_MOESM8_ESM.xlsx]

## Sheet: T
Marker detection results for Adipo-car cell populations in stromal cells for all evaluated methods.
	p_val	avg_log2FC	pct.1	pct.2	p_val_adj
Ptpn18	0	-1.28352	0.009	0.427	0
Ramp1	0	-1.66529	0.028	0.455	0
Rgs18	0	-1.00021	0	0.326	0
Sell	0	-1.06413	0.002	0.303	0
Cd48	0	-1.1833	0.004	0.362	0
Ass1	0	-0.710395	0	0.244	0
Serping1	0	2.89039	0.973	0.154	0
Spi1	0	-1.15607	0.002	0.345	0
Cst7	0	-0.706939	0	0.223	0
Cd53	0	-1.5395	0.004	0.376	0
Laptm5	0	-1.34868	0.011	0.424	0
Cd52	0	-2.12129	0.004	0.323	0
Selplg	0	-1.26186	0.008	0.354	0
Alox5ap	0	-1.6859	0.006	0.379	0
Tmem176b	0	3.82906	0.996	0.436	0
Cxcl12	0	6.44757	1	0.025	0
Ptpn6	0	-1.07591	0.008	0.417	0
Clec12a	0	-1.41202	0.004	0.304	0
Apoe	0	3.27406	0.998	0.583	0
Spint2	0	-1.08865	0.008	0.413	0
Tyrobp	0	-2.34889	0.008	0.309	0
Nkg7	0	-2.07536	0.002	0.331	0
Napsa	0	-1.29735	0.004	0.368	0
Tm6sf1	0	-0.81595	0.006	0.29	0
Ucp2	0	-1.44449	0.023	0.453	0
Ptpre	0	-0.7482	0.002	0.266	0
Glipr1	0	-1.31067	0.009	0.333	0
Sap30	0	-0.984052	0.011	0.43	0
Hp	0	4.7679	0.972	0.242	0
Ctsg	0	-3.04552	0.004	0.354	0
Lcp1	0	-1.55209	0.004	0.414	0
Ikzf1	0	-0.774274	0.006	0.354	0
Gpx3	0	2.95882	0.975	0.18	0
AI662270	0	-1.41897	0.04	0.553	0
Mpo	0	-4.58473	0.006	0.472	0
Ly6c2	0	-1.95046	0.004	0.258	0
Rac2	0	-2.36705	0.038	0.649	0
Parvg	0	-0.51713	0	0.227	0
Bin2	0	-0.963108	0.004	0.327	0
Hcls1	0	-0.792311	0.008	0.314	0
H2-D1	0	2.24615	0.998	0.975	0
Vav1	0	-0.584406	0.002	0.24	0
Fermt3	0	-0.968709	0.009	0.415	0
Ms4a3	0	-1.69586	0.004	0.263	0
Tmem176a	0	3.632	0.966	0.245	0
Malat1	0	1.75974	0.998	0.998	0
Spn	0	-0.507509	0.002	0.251	0
Lyz2	0	-4.21827	0.009	0.324	0
Lpl	0	5.06285	0.964	0.041	0
Igsf6	0	-0.654294	0	0.208	0
Hhex	0	-0.728497	0.002	0.251	0
Gmfg	1.76809e-306	-2.101	0.059	0.548	2.95289e-302
Cd69	9.24524e-304	-1.34919	0.006	0.271	1.54405e-299
Fcgr3	2.80883e-303	-0.833687	0	0.202	4.69102e-299
Samsn1	4.58502e-302	-0.895293	0.004	0.347	7.65744e-298
Gas6	9.55484e-299	3.95193	0.955	0.066	1.59575e-294
Elane	1.26181e-298	-4.23717	0.006	0.276	2.10734e-294
F630028O10Rik	2.72452e-297	-0.82474	0	0.201	4.55022e-293
Tspan32	3.91389e-297	-0.925991	0.013	0.406	6.53658e-293
Coro1a	6.84227e-296	-2.00315	0.051	0.493	1.14273e-291
Lmnb1	7.92603e-291	-1.27473	0.032	0.519	1.32373e-286
Lat2	1.01391e-287	-0.60021	0	0.195	1.69333e-283
BC035044	4.12149e-285	-1.06392	0.008	0.291	6.8833e-281
Ptpn7	9.35552e-279	-0.61355	0.006	0.311	1.56247e-274
H2-DMa	1.75779e-277	-1.02602	0.009	0.353	2.93568e-273
Iqgap2	7.82338e-276	-0.542512	0.004	0.266	1.30658e-271
Ms4a6c	1.30901e-272	-1.24945	0.004	0.222	2.18617e-268
Ncf4	1.34486e-272	-0.746855	0.006	0.249	2.24605e-268
Ifitm3	2.62233e-272	1.67108	0.991	0.82	4.37956e-268
Igfbp4	1.42718e-270	3.06879	0.972	0.521	2.38353e-266
Serpine2	2.85608e-270	3.09531	0.938	0.156	4.76994e-266
Igfbp5	1.51961e-267	3.02017	0.934	0.103	2.53791e-263
B4galnt1	5.40315e-267	-0.739737	0.008	0.306	9.0238e-263
Hcst	5.29986e-261	-0.616688	0	0.187	8.8513e-257
Ptprcap	8.43022e-260	-1.42853	0.021	0.396	1.40793e-255
Adipoq	2.36173e-259	5.00772	0.919	0.008	3.94433e-255
Bgn	1.49567e-258	2.10019	0.939	0.176	2.49792e-254
Rrm2	3.13481e-258	-1.86906	0.023	0.412	5.23545e-254
Ly86	7.06057e-253	-0.65678	0	0.169	1.17919e-248
Arhgap30	1.33885e-248	-0.464667	0	0.172	2.23601e-244
Nrros	1.75178e-248	-0.91007	0.013	0.332	2.92565e-244
Nfe2	1.01353e-245	-0.493063	0.006	0.278	1.69269e-241
Serpinh1	9.76974e-244	1.85305	0.926	0.191	1.63164e-239
Trem3	9.89945e-244	-0.609366	0	0.169	1.65331e-239
Esm1	2.1373e-241	3.93988	0.909	0.019	3.56951e-237
Ccl4	6.57419e-241	-1.65129	0	0.182	1.09796e-236
Prtn3	7.3684e-241	-2.98728	0.066	0.413	1.2306e-236
Myb	1.1119e-240	-1.00868	0.019	0.368	1.85699e-236
Vcam1	6.68281e-240	3.16583	0.919	0.096	1.1161e-235
Cdca7	8.15347e-240	-0.864299	0.019	0.39	1.36171e-235
Adssl1	2.1949e-239	-0.86323	0.009	0.294	3.66571e-235
Fcho1	5.77049e-239	-0.53339	0.008	0.274	9.63729e-235
Cd302	1.47375e-238	2.95105	0.928	0.185	2.46132e-234
Cdk1	1.87917e-236	-1.04166	0.017	0.37	3.13841e-232
Hk3	2.35056e-236	-0.478224	0.002	0.184	3.92566e-232
Mcm2	4.52655e-235	-1.18522	0.025	0.44	7.55979e-231
Fxyd5	1.25639e-234	-1.62217	0.059	0.557	2.0983e-230
Nckap1l	5.77061e-233	-0.378805	0	0.167	9.6375e-229
Myo1f	1.12652e-232	-0.391253	0	0.159	1.88141e-228
Mcm5	7.65633e-232	-1.1031	0.021	0.415	1.27868e-227
Spns3	5.52292e-231	-0.564142	0.002	0.205	9.22383e-227
Fcgr2b	1.56159e-221	-0.374299	0	0.152	2.60801e-217
Itgb2	6.06134e-221	-0.537168	0	0.16	1.0123e-216
Fen1	1.21815e-220	-1.12706	0.028	0.422	2.03444e-216
Fam111a	7.63357e-220	-0.696872	0.011	0.347	1.27488e-215
Lmo2	1.52254e-219	-1.56946	0.061	0.563	2.54279e-215
Cst3	1.75815e-216	1.6371	0.989	0.909	2.93629e-212
Fbln5	6.11254e-216	3.41099	0.888	0.05	1.02086e-211
Serpinb1a	2.45031e-215	-1.65656	0.053	0.434	4.09227e-211
F13a1	4.55163e-215	-1.0185	0.004	0.178	7.60168e-211
Mcm3	9.64197e-215	-1.27943	0.044	0.488	1.61031e-210
Cd63	1.76893e-214	1.16264	0.981	0.716	2.95429e-210
Slc38a1	1.25324e-213	-0.456555	0.004	0.216	2.09304e-209
Ncf1	1.49666e-212	-0.464186	0.002	0.166	2.49957e-208
Smc2	8.78e-211	-1.1047	0.032	0.398	1.46635e-206
Adgrg1	1.34888e-210	-0.754679	0.006	0.259	2.25276e-206
Gna15	7.98257e-209	-0.340977	0	0.152	1.33317e-204
Hmha1	5.37208e-207	-0.841135	0.017	0.347	8.97192e-203
Atp8b4	6.33037e-207	-0.424131	0.002	0.168	1.05723e-202
Pmaip1	3.05672e-206	-0.499827	0	0.148	5.10503e-202
Rab38	3.52127e-206	-0.403648	0	0.154	5.88086e-202
Plpp3	5.38257e-206	2.90896	0.89	0.108	8.98944e-202
H2-K1	9.92652e-205	1.74392	0.981	0.848	1.65783e-200
Cenpe	1.90735e-203	-0.468991	0.006	0.225	3.18547e-199
Hbb-bt	5.37993e-203	-3.18948	0.023	0.234	8.98502e-199
Gpx8	1.33472e-201	2.52746	0.894	0.145	2.22911e-197
Kng2	1.99308e-201	3.28397	0.869	0.013	3.32864e-197
Stmn1	1.30326e-200	-2.58521	0.244	0.744	2.17657e-196
Racgap1	1.66271e-200	-0.517674	0.009	0.266	2.7769e-196
Slpi	2.1101e-200	-1.40991	0.009	0.232	3.52408e-196
Cd37	5.06451e-199	-0.974569	0.011	0.329	8.45824e-195
Ms4a6b	5.9245e-199	-0.56786	0.002	0.162	9.89451e-195
Prss57	7.75163e-199	-0.447916	0	0.141	1.2946e-194
Ibsp	3.69769e-198	3.84616	0.854	0.038	6.17552e-194
Cd34	1.23732e-197	-1.9245	0.034	0.388	2.06644e-193
Rarres2	1.40258e-197	2.69061	0.886	0.126	2.34246e-193
Gdpd2	2.04948e-197	3.69876	0.869	0.018	3.42284e-193
Hmgb3	4.62504e-197	-1.75885	0.066	0.55	7.72429e-193
Ptprc	8.73991e-197	-0.738304	0.009	0.245	1.45965e-192
Cxcr4	2.83065e-196	-0.436234	0.004	0.189	4.72746e-192
Mki67	8.06952e-196	-0.78513	0.013	0.283	1.34769e-191
Dok3	6.30828e-195	-0.655785	0.004	0.201	1.05355e-190
Muc13	7.86055e-195	-0.466386	0	0.139	1.31279e-190
Celf2	4.28746e-194	-1.09554	0.027	0.431	7.16048e-190
Chaf1b	5.7605e-191	-0.566679	0.013	0.291	9.62061e-187
Cks2	5.74974e-190	-2.05903	0.146	0.688	9.60264e-186
Pde4b	8.19816e-190	-1.08804	0.015	0.285	1.36917e-185
Plcg2	8.54234e-190	-0.317728	0	0.132	1.42666e-185
Myo1g	1.31747e-189	-0.325488	0	0.131	2.20031e-185
Shcbp1	2.03241e-188	-0.437181	0.006	0.252	3.39432e-184
Igfbp7	1.3376e-187	2.11549	0.871	0.141	2.23393e-183
Cenpa	2.80576e-187	-1.29253	0.028	0.38	4.6859e-183
Cdca8	8.81856e-187	-1.05151	0.023	0.367	1.47279e-182
Cdca7l	8.41832e-186	-0.471475	0.004	0.254	1.40594e-181
Bex6	1.51997e-185	-0.317107	0	0.131	2.53851e-181
Tnfaip8l2	3.23432e-184	-0.345585	0	0.13	5.40163e-180
Tpm1	1.97133e-183	2.71854	0.879	0.261	3.29233e-179
Cxcl14	5.2794e-182	3.64108	0.835	0.029	8.81712e-178
H2-Ab1	1.00859e-181	-1.28639	0.009	0.197	1.68444e-177
Hells	1.93638e-181	-0.634628	0.017	0.319	3.23395e-177
Mcm6	7.4009e-181	-1.45371	0.081	0.53	1.23602e-176
Bcl11a	1.13896e-178	-0.575161	0.013	0.273	1.90217e-174
Rgs1	1.57771e-178	-0.620573	0	0.129	2.63493e-174
Kng1	1.65376e-178	3.44248	0.83	0.01	2.76194e-174
Plaur	2.85968e-178	-0.916489	0.013	0.251	4.77596e-174
Arhgap9	5.90542e-178	-0.506573	0.004	0.218	9.86264e-174
Zfp367	6.75097e-177	-0.341462	0.004	0.21	1.12748e-172
Mfap5	7.1323e-177	-2.59774	0	0.122	1.19116e-172
Pabpc1	1.14511e-176	-2.23473	0.402	0.9	1.91245e-172
Stxbp2	1.23133e-176	-0.588461	0.011	0.316	2.05645e-172
Cd300a	3.23614e-176	-0.386941	0.002	0.154	5.40468e-172
Clu	5.21902e-176	2.66133	0.843	0.063	8.71628e-172
Rrm1	1.5412e-175	-1.22154	0.044	0.458	2.57397e-171
Ctse	5.25291e-174	-1.48262	0.008	0.198	8.77288e-170
Dctpp1	4.40075e-173	-1.08948	0.062	0.523	7.34969e-169
Chchd10	9.84951e-173	-1.50959	0.03	0.337	1.64497e-168
Birc5	4.70805e-172	-1.53768	0.032	0.419	7.86291e-168
Sfrp4	9.42455e-172	2.28295	0.83	0.064	1.57399e-167
Kcnab2	1.81507e-171	-0.261076	0	0.123	3.03134e-167
Spc24	2.25698e-171	-0.937327	0.027	0.375	3.76938e-167
Dpep1	6.22342e-170	2.98826	0.822	0.026	1.03937e-165
Rhoh	1.48573e-169	-0.819317	0.008	0.236	2.48131e-165
Rpl32	1.31647e-168	-2.2703	0.847	0.985	2.19864e-164
Top2a	3.49759e-168	-1.21802	0.044	0.377	5.84132e-164
Ltb4r1	6.03823e-166	-0.448601	0.002	0.142	1.00844e-161
Ccnb1	1.6458e-165	-0.956777	0.015	0.303	2.74866e-161
Fam49b	2.92104e-165	-1.19936	0.057	0.526	4.87843e-161
Tuba4a	8.0057e-165	-1.22136	0.064	0.503	1.33703e-160
Rpl4	1.48517e-164	-2.21122	0.64	0.977	2.48038e-160
Ccr2	4.28203e-164	-0.525039	0	0.121	7.15142e-160
Pkm	1.06166e-163	-1.82557	0.199	0.684	1.77308e-159
Cyth4	9.70823e-163	-0.368662	0	0.117	1.62137e-158
Casc5	1.26102e-162	-0.438559	0.011	0.24	2.10604e-158
Rbm38	9.85199e-162	-0.833159	0.03	0.399	1.64538e-157
Rps19	2.51447e-161	-2.03699	0.928	0.996	4.19941e-157
Agt	7.95543e-161	3.18316	0.797	0.012	1.32864e-156
Rpl18a	8.1986e-161	-1.89684	0.939	0.996	1.36925e-156
Cdca5	1.39453e-160	-0.327718	0.006	0.201	2.329e-156
Cotl1	5.29732e-160	-1.09474	0.036	0.387	8.84705e-156
2810417H13Rik	7.5887e-160	-1.67124	0.055	0.397	1.26739e-155
Gsn	6.91673e-159	-4.29952	0.025	0.307	1.15516e-154
Rps6	1.70502e-158	-2.18487	0.824	0.99	2.84755e-154
Clec4a2	1.77994e-158	-0.426614	0	0.111	2.97268e-154
Prc1	5.99682e-158	-0.544842	0.013	0.244	1.00153e-153
5430427O19Rik	8.80436e-158	-0.374545	0.002	0.146	1.47042e-153
Kif20a	2.03379e-157	-0.357185	0.006	0.207	3.39663e-153
Ung	8.01609e-157	-0.548254	0.015	0.258	1.33877e-152
Cd84	1.81816e-156	-0.30767	0	0.111	3.03651e-152
Gatm	2.13866e-156	-1.00542	0.03	0.358	3.57177e-152
Itga4	3.92282e-156	-0.496059	0.011	0.262	6.5515e-152
Rps6ka1	8.29784e-156	-0.381873	0.008	0.231	1.38582e-151
Car1	6.49527e-155	-2.25733	0.017	0.258	1.08478e-150
Mcpt8	7.3666e-155	-1.79941	0	0.15	1.2303e-150
Hmgb2	3.10083e-153	-2.33593	0.348	0.748	5.17869e-149
Dbf4	3.25994e-153	-0.339747	0.006	0.21	5.44442e-149
Trf	4.48733e-153	3.46563	0.795	0.217	7.49428e-149
Lbr	5.57148e-153	-1.09277	0.066	0.541	9.30493e-149
Ckap2l	3.39109e-152	-0.278391	0.004	0.18	5.66346e-148
Slc7a5	6.00608e-152	-0.458096	0.006	0.241	1.00308e-147
Arhgdib	1.4403e-151	-2.1468	0.199	0.589	2.40544e-147
Ccnb2	1.46414e-151	-1.17318	0.038	0.363	2.44526e-147
Cd68	1.01672e-149	-0.317523	0	0.109	1.69803e-145
Hdc	1.4176e-149	-0.567397	0.002	0.144	2.36754e-145
Cd27	2.2308e-149	-0.500982	0.004	0.168	3.72565e-145
Rps24	3.73586e-149	-2.00775	0.672	0.969	6.23926e-145
Cdk6	3.96675e-149	-1.28542	0.044	0.427	6.62487e-145
Gja1	1.09482e-148	2.6156	0.805	0.09	1.82845e-144
Ccl3	7.16855e-148	-0.783606	0.002	0.129	1.19722e-143
Dapp1	8.15466e-148	-0.675113	0.015	0.283	1.36191e-143
Cd24a	1.02904e-147	-1.92399	0.098	0.556	1.71861e-143
Pbk	1.21532e-147	-0.755773	0.027	0.303	2.0297e-143
Fignl1	1.57317e-147	-0.459804	0.013	0.261	2.62735e-143
Acap1	2.35441e-147	-0.428497	0.004	0.164	3.9321e-143
Fstl1	3.02607e-147	1.58137	0.826	0.143	5.05384e-143
Rps4x	5.01081e-147	-2.01305	0.775	0.983	8.36856e-143
Tnfrsf13b	2.68084e-146	-0.450883	0.006	0.179	4.47727e-142
Npm1	2.98889e-146	-2.03858	0.46	0.885	4.99175e-142
Rplp0	5.50365e-146	-1.94635	0.856	0.988	9.19165e-142
Mcemp1	1.65166e-145	-0.551785	0.002	0.12	2.75843e-141
Rpl17	3.16944e-145	-1.92566	0.761	0.975	5.29329e-141
Cdc20	7.93736e-145	-0.886641	0.032	0.331	1.32562e-140
Cebpe	7.66535e-144	-0.513961	0.002	0.119	1.28019e-139
Rps18	8.88192e-144	-1.93396	0.888	0.989	1.48337e-139
Cenpf	1.66122e-143	-0.465173	0.009	0.206	2.77441e-139
H2afy	1.92205e-143	-2.26394	0.231	0.667	3.21002e-139
Rpl22	3.65439e-143	-1.71726	0.371	0.881	6.10319e-139
B2m	6.98031e-143	0.88945	1	0.969	1.16578e-138
Rpl14	7.42717e-143	-1.95716	0.784	0.981	1.24041e-138
Anp32b	2.40249e-142	-1.72597	0.248	0.752	4.0124e-138
Osm	2.82018e-142	-0.476104	0	0.107	4.70998e-138
Klhl6	4.41214e-142	-0.831079	0.019	0.285	7.36872e-138
Sparc	5.43298e-142	0.625542	0.822	0.183	9.07362e-138
Nfkbid	6.7205e-142	-0.557878	0.004	0.157	1.12239e-137
Tspan13	7.79964e-142	-1.58646	0.098	0.521	1.30262e-137
Laptm4a	2.06995e-141	1.28291	0.945	0.784	3.45702e-137
Asf1b	2.16111e-141	-0.794522	0.028	0.349	3.60927e-137
Ncf2	4.23165e-141	-0.57522	0.009	0.23	7.06729e-137
Pld4	7.76478e-141	-0.566248	0.002	0.134	1.2968e-136
Dyrk3	2.19427e-140	-0.310697	0.002	0.185	3.66466e-136
Pyhin1	2.35501e-140	-0.551781	0.004	0.153	3.93311e-136
Ppat	3.11488e-140	-0.478623	0.011	0.29	5.20216e-136
Ctss	4.0697e-140	-0.936111	0.008	0.167	6.79681e-136
Rcn3	4.07075e-140	1.85951	0.83	0.204	6.79856e-136
Rps5	6.08874e-140	-1.87785	0.866	0.991	1.01688e-135
Rpl3	7.08104e-139	-1.98989	0.816	0.99	1.1826e-134
Rps14	9.15952e-139	-1.60342	0.951	0.997	1.52973e-134
Rps3a1	1.11236e-138	-1.83552	0.835	0.983	1.85775e-134
Diaph3	1.1241e-138	-0.284289	0.006	0.19	1.87737e-134
Pglyrp1	1.35438e-138	-1.427	0	0.115	2.26195e-134
Rad51ap1	7.54105e-138	-0.4243	0.011	0.238	1.25943e-133
Kitl	9.13807e-138	2.58975	0.746	0.017	1.52615e-133
Nup210	2.25766e-137	-0.332776	0.006	0.218	3.77052e-133
Rps15a	3.09321e-137	-1.89142	0.727	0.973	5.16597e-133
Rps27a	4.07706e-137	-1.80216	0.828	0.984	6.80909e-133
Lepr	4.50396e-137	2.89815	0.75	0.025	7.52207e-133
Itgb7	1.58699e-136	-0.453269	0.004	0.129	2.65043e-132
Wisp2	2.15866e-136	3.40634	0.752	0.039	3.60518e-132
Plek	2.19636e-136	-0.515792	0.004	0.163	3.66815e-132
Nhp2	5.74189e-136	-1.31579	0.157	0.648	9.58953e-132
C1ra	7.36863e-136	2.43871	0.767	0.074	1.23064e-131
Ddx39	1.442e-135	-1.29281	0.125	0.59	2.40828e-131
Rpl36a	4.68178e-135	-1.83783	0.61	0.947	7.81904e-131
Rpl26	4.69173e-135	-1.83708	0.758	0.981	7.83566e-131
Ncapg	4.84114e-135	-0.320368	0.008	0.204	8.08518e-131
Rps3	6.37271e-135	-1.76846	0.818	0.982	1.06431e-130
Sash3	2.08248e-134	-0.326844	0.002	0.135	3.47794e-130
Sh3bgrl3	6.29739e-134	-1.81715	0.261	0.731	1.05173e-129
Tspo	6.52428e-134	-1.53977	0.297	0.83	1.08962e-129
Socs3	9.3996e-134	2.94705	0.805	0.181	1.56983e-129
Ebf1	1.12923e-133	1.38506	0.83	0.231	1.88592e-129
Aurkb	1.21005e-133	-0.557308	0.017	0.272	2.0209e-129
Lsp1	2.03645e-133	-1.37065	0.044	0.308	3.40108e-129
Rpl23	2.33431e-133	-1.8024	0.718	0.97	3.89854e-129
Tacc3	3.12567e-133	-0.658438	0.028	0.319	5.22018e-129
Capg	3.90224e-133	-1.15687	0.057	0.414	6.51713e-129
Lrmp	6.9937e-133	-0.736489	0.013	0.231	1.16802e-128
Cks1b	8.33887e-133	-1.3963	0.144	0.592	1.39267e-128
Hist1h2ae	1.00794e-132	-0.524149	0.009	0.165	1.68336e-128
Kif23	1.42065e-132	-0.336892	0.006	0.185	2.37263e-128
Rps7	3.62244e-132	-1.78769	0.735	0.971	6.04983e-128
Anp32e	4.71651e-132	-1.33511	0.172	0.664	7.87704e-128
1500009L16Rik	8.08343e-132	2.51914	0.727	0.034	1.35001e-127
Rpl35a	4.4915e-131	-1.71258	0.788	0.983	7.50125e-127
Lst1	1.02496e-130	-0.574149	0.008	0.187	1.71178e-126
Cp	1.27039e-130	2.40829	0.746	0.056	2.12167e-126
Rps25	1.33631e-130	-1.6945	0.595	0.954	2.23177e-126
Cdc6	3.99339e-130	-0.535806	0.013	0.242	6.66936e-126
Rps16	5.79021e-130	-1.74502	0.826	0.987	9.67023e-126
Smc4	1.29818e-129	-1.17116	0.07	0.472	2.1681e-125
Tkt	2.34194e-129	-1.30538	0.172	0.671	3.91128e-125
Eef1a1	3.54855e-129	-1.66665	0.854	0.989	5.92644e-125
Kif20b	6.80247e-129	-0.359606	0.008	0.219	1.13608e-124
Taldo1	8.41318e-129	-1.50946	0.277	0.769	1.40508e-124
Rpl13	1.6499e-128	-1.49804	0.955	0.996	2.75549e-124
Nrp1	1.74676e-128	2.32317	0.754	0.114	2.91727e-124
Gsto1	2.22151e-128	-0.962553	0.068	0.502	3.71015e-124
Rps10	2.32452e-128	-1.64976	0.473	0.911	3.88218e-124
Rpl12	3.17948e-128	-1.57403	0.386	0.863	5.31006e-124
Rpsa	9.42908e-128	-1.74656	0.593	0.931	1.57475e-123
Rps23	1.06418e-127	-1.67327	0.9	0.991	1.77728e-123
Fcgrt	1.18919e-127	1.77583	0.799	0.212	1.98607e-123
Dpp4	5.58e-127	-0.42884	0.002	0.128	9.31916e-123
Syce2	5.59715e-127	-0.956979	0.055	0.438	9.34781e-123
Rpl37a	6.49045e-127	-1.54258	0.909	0.994	1.08397e-122
Col6a1	1.91443e-126	1.73349	0.792	0.151	3.19729e-122
Ccna2	1.9295e-126	-0.745012	0.027	0.303	3.22246e-122
Rpl39	3.52238e-126	-1.71643	0.744	0.965	5.88272e-122
Uhrf1	1.407e-125	-0.557123	0.017	0.28	2.34983e-121
Map4k1	1.81702e-125	-0.413786	0.009	0.236	3.0346e-121
Lyl1	2.36426e-125	-0.591925	0.025	0.326	3.94855e-121
Inpp5d	6.85059e-125	-0.343248	0.006	0.147	1.14412e-120
1700097N02Rik	7.73392e-125	-0.276649	0.002	0.122	1.29164e-120
Ptma	8.83369e-125	-1.55871	0.953	0.993	1.47531e-120
Mfng	1.69725e-124	-0.330079	0.002	0.114	2.83458e-120
Rps9	2.49995e-124	-1.63772	0.839	0.985	4.17517e-120
Rpl31	8.48094e-124	-1.65084	0.61	0.95	1.4164e-119
Dnajc9	8.88812e-124	-1.09423	0.098	0.542	1.48441e-119
Trip13	4.13702e-123	-0.266071	0.006	0.194	6.90924e-119
Svip	4.29915e-123	-0.348478	0.008	0.212	7.18e-119
Rfc4	4.64956e-123	-1.01807	0.047	0.419	7.76524e-119
Nrgn	5.39194e-123	-0.393579	0.002	0.113	9.00508e-119
Aunip	9.04974e-123	-0.337401	0.009	0.21	1.5114e-118
Kif22	9.7335e-123	-0.554637	0.017	0.257	1.62559e-118
Rpl7	3.0301e-122	-1.65888	0.689	0.965	5.06056e-118
Rpl10a	3.86085e-122	-1.68988	0.653	0.955	6.448e-118
Slfn2	4.81071e-122	-0.665342	0.006	0.152	8.03437e-118
Ly6a	6.54306e-122	-2.1103	0.013	0.193	1.09276e-117
H2afz	1.35857e-121	-1.98939	0.629	0.896	2.26895e-117
Rpl19	2.15257e-121	-1.63228	0.767	0.974	3.59501e-117
Sepp1	4.40772e-121	1.22418	0.894	0.588	7.36133e-117
Nusap1	4.46921e-121	-0.736441	0.027	0.256	7.46403e-117
Cdca3	6.59391e-121	-0.813312	0.028	0.333	1.10125e-116
Comt	1.74985e-120	1.31056	0.97	0.908	2.92243e-116
Aurka	5.16218e-120	-0.538396	0.015	0.246	8.62135e-116
Ezr	6.21151e-120	-0.760529	0.045	0.363	1.03738e-115
Rps2	6.44209e-120	-1.69486	0.731	0.96	1.07589e-115
Epdr1	7.06947e-120	2.16967	0.756	0.206	1.18067e-115
Was	1.47506e-119	-0.388189	0.006	0.196	2.4635e-115
Rpl11	1.78073e-119	-1.5903	0.714	0.961	2.97401e-115
Naca	2.34666e-119	-1.58488	0.657	0.957	3.91917e-115
Csf1	9.42938e-119	2.29452	0.72	0.077	1.5748e-114
Prss34	9.87846e-119	-1.92978	0.002	0.123	1.6498e-114
Chrdl1	1.02015e-118	2.55256	0.684	0.013	1.70375e-114
Rpl41	1.82802e-118	-1.25727	0.97	0.998	3.05298e-114
Rpl29	2.06699e-118	-1.49425	0.5	0.914	3.45209e-114
Rab44	3.44913e-118	-0.310108	0.002	0.136	5.7604e-114
Sla	4.7154e-118	-0.315312	0.002	0.129	7.87519e-114
Nme1	1.06419e-117	-1.41618	0.275	0.755	1.77731e-113
Adk	1.08831e-117	-0.911276	0.064	0.481	1.81758e-113
Rpl13a	1.97583e-117	-1.57119	0.856	0.99	3.29984e-113
Rpl37	2.48789e-117	-1.54243	0.856	0.989	4.15502e-113
Mgst1	6.04195e-117	1.63157	0.831	0.358	1.00907e-112
Rpl27a	8.06894e-117	-1.58081	0.765	0.98	1.34759e-112
Lig1	1.84388e-116	-0.766481	0.036	0.359	3.07947e-112
Hn1	2.66497e-116	-1.23055	0.193	0.715	4.45076e-112
Rplp1	2.80646e-116	-1.56553	0.688	0.96	4.68707e-112
Ghr	2.9846e-116	2.54974	0.695	0.044	4.98457e-112
Pcolce	5.65498e-116	1.30858	0.778	0.162	9.44438e-112
Igfbp6	5.91685e-116	-2.67517	0.009	0.122	9.88174e-112
Psat1	1.32576e-115	-0.472789	0.011	0.246	2.21416e-111
C1qbp	1.40835e-115	-1.23096	0.159	0.632	2.35209e-111
Hba-a1	2.704e-115	-3.62923	0.053	0.246	4.51594e-111
Vrk1	5.36763e-115	-0.855243	0.068	0.46	8.96448e-111
Mcm4	1.62874e-114	-0.862207	0.062	0.422	2.72016e-110
Rps11	2.15374e-114	-1.47689	0.888	0.982	3.59697e-110
Rps17	5.77024e-114	-1.58465	0.67	0.952	9.63688e-110
Rpl28	6.15627e-114	-1.52906	0.595	0.935	1.02816e-109
Rps13	7.6334e-114	-1.53975	0.712	0.964	1.27485e-109
Gpi1	9.22392e-114	-1.22949	0.163	0.633	1.54049e-109
Rpl5	1.28354e-113	-1.51149	0.479	0.885	2.14364e-109
Mcm7	3.54812e-113	-1.16533	0.104	0.505	5.92571e-109
Igll1	3.72415e-113	-1.95797	0.002	0.133	6.2197e-109
Ctla2a	3.84833e-113	-1.40926	0.023	0.208	6.4271e-109
Srgn	6.50404e-113	-1.83935	0.292	0.735	1.08624e-108
Gm8730	1.47848e-112	-1.48329	0.57	0.929	2.4692e-108
Ran	2.47926e-112	-1.67696	0.468	0.839	4.14061e-108
Epsti1	2.78439e-112	-0.407761	0.004	0.123	4.65022e-108
Dkc1	3.61387e-112	-0.903691	0.072	0.491	6.03552e-108
Hnrnpa1	6.72685e-112	-1.43461	0.29	0.754	1.12345e-107
Phgdh	8.67173e-112	-1.03147	0.074	0.458	1.44827e-107
Ackr4	2.48716e-111	2.62814	0.67	0.028	4.15381e-107
Kif11	2.76553e-111	-0.288446	0.006	0.187	4.61872e-107
Eef1b2	2.80638e-111	-1.31853	0.326	0.81	4.68693e-107
Plac8	4.50753e-111	-2.66516	0.309	0.559	7.52803e-107
Rps8	7.30299e-111	-1.58345	0.782	0.977	1.21967e-106
Rplp2	2.48958e-110	-1.51906	0.669	0.948	4.15785e-106
Ms4a4c	2.68733e-110	-0.379501	0.002	0.1	4.48811e-106
Tmpo	3.74342e-110	-0.991691	0.091	0.537	6.25188e-106
Arrdc4	8.23808e-110	2.31012	0.68	0.068	1.37584e-105
Rpl30	1.06458e-109	-1.40063	0.47	0.891	1.77795e-105
Gnb2l1	1.26848e-109	-1.42718	0.413	0.858	2.11849e-105
Eef2	1.50435e-109	-1.4413	0.564	0.933	2.51242e-105
Rpl34	1.70844e-108	-1.44126	0.794	0.976	2.85327e-104
Hmgn2	1.76989e-108	-1.53814	0.261	0.696	2.95589e-104
Gpx1	2.0322e-108	-1.6124	0.468	0.845	3.39398e-104
Rpl21	2.17133e-108	-1.45792	0.703	0.963	3.62634e-104
Snrpf	2.80313e-108	-1.35902	0.352	0.804	4.68151e-104
Hist1h1b	4.46267e-108	-0.453195	0.015	0.213	7.45311e-104
Dusp2	3.15739e-107	-1.01228	0.017	0.184	5.27316e-103
Mms22l	7.34272e-107	-0.338083	0.009	0.225	1.22631e-102
Cdk2	1.15156e-106	-0.550632	0.027	0.333	1.92322e-102
Btk	1.20359e-106	-0.419411	0.008	0.225	2.01011e-102
Ywhah	1.33589e-106	-1.24329	0.282	0.764	2.23108e-102
Sdsl	1.73634e-106	-0.507961	0.013	0.213	2.89987e-102
Rpl18	2.04165e-106	-1.44414	0.705	0.963	3.40976e-102
C4b	2.05075e-106	2.37837	0.665	0.046	3.42497e-102
Tpd52	2.41557e-106	-0.700718	0.021	0.263	4.03424e-102
Fos	3.67146e-106	1.86133	0.932	0.639	6.1317e-102
Ctsb	1.05521e-105	1.29165	0.928	0.775	1.76231e-101
Wdr12	1.79733e-105	-0.6663	0.038	0.377	3.00173e-101
Kcnn4	2.05105e-105	-0.594619	0.027	0.276	3.42546e-101
Islr	4.40037e-105	1.49938	0.729	0.134	7.34906e-101
Gadd45g	6.67653e-105	2.55267	0.759	0.269	1.11505e-100
Dock2	6.93588e-105	-0.266984	0.002	0.108	1.15836e-100
Hspd1	8.94525e-105	-1.38319	0.275	0.715	1.49395e-100
Rpl8	9.54139e-105	-1.46041	0.756	0.974	1.59351e-100
Cenpm	9.84828e-105	-0.479675	0.023	0.277	1.64476e-100
Rps15	2.55782e-104	-1.42102	0.691	0.964	4.27181e-100
Hat1	3.1901e-104	-0.875958	0.062	0.427	5.32779e-100
Tpx2	4.28034e-104	-0.513916	0.021	0.253	7.14859e-100
Ssrp1	4.38348e-104	-1.09147	0.161	0.617	7.32085e-100
Set	3.50807e-103	-1.45217	0.388	0.796	5.85883e-99
Thyn1	3.60221e-103	-0.552619	0.03	0.346	6.01605e-99
Rps26	3.84569e-103	-1.3268	0.517	0.92	6.42268e-99
Rpl36al	4.10632e-103	-1.3125	0.409	0.847	6.85796e-99
Rfc5	4.18892e-103	-0.714355	0.051	0.391	6.99591e-99
Prim1	6.2323e-103	-0.638619	0.034	0.336	1.04086e-98
Serbp1	6.74489e-103	-1.37873	0.417	0.832	1.12646e-98
Rps20	9.38618e-103	-1.42973	0.634	0.939	1.56759e-98
Cenph	9.74402e-103	-0.443201	0.021	0.249	1.62735e-98
Ranbp1	1.11346e-102	-1.48358	0.42	0.81	1.85959e-98
Serpina3g	1.19402e-102	2.48789	0.682	0.106	1.99413e-98
Rpl38	2.2043e-102	-1.37156	0.703	0.956	3.6814e-98
Erh	2.40664e-102	-1.49478	0.492	0.838	4.01933e-98
Stap1	2.78791e-102	-0.458494	0.008	0.176	4.65609e-98
E2f1	5.07137e-102	-0.433259	0.017	0.251	8.46969e-98
Dmkn	5.17311e-102	-0.400459	0.002	0.105	8.63961e-98
Arpc3	9.91137e-102	-1.22254	0.373	0.834	1.6553e-97
Tgfb1	1.32827e-101	-1.02114	0.097	0.566	2.21834e-97
Rpl24	1.75899e-101	-1.34025	0.814	0.978	2.93769e-97
Tifab	3.32113e-101	-0.30169	0.004	0.122	5.54661e-97
Traf3ip3	7.28641e-101	-0.437479	0.008	0.162	1.2169e-96
Cd79b	2.26252e-100	-1.2743	0.021	0.204	3.77863e-96
Klf1	3.68292e-100	-0.96421	0.013	0.189	6.15084e-96
Fbl	3.70332e-100	-1.10126	0.199	0.668	6.18492e-96
Cdc45	4.24525e-100	-0.363898	0.015	0.23	7.09e-96
Mif	4.70903e-100	-1.41134	0.301	0.739	7.86455e-96
Uchl5	6.88737e-100	-0.879157	0.085	0.526	1.15026e-95
Icam2	2.23692e-99	-0.590381	0.013	0.233	3.73589e-95
Errfi1	2.83178e-99	1.79955	0.714	0.113	4.72936e-95
Vpreb3	3.48022e-99	-1.99237	0.004	0.11	5.81231e-95
Fst	3.77116e-99	2.41139	0.621	0.02	6.29822e-95
Slc29a1	4.61539e-99	1.77433	0.794	0.431	7.70815e-95
Cald1	9.05274e-99	1.87738	0.695	0.115	1.5119e-94
Car2	1.38963e-98	-2.57313	0.188	0.56	2.32083e-94
Eef1g	2.54881e-98	-1.37116	0.551	0.899	4.25676e-94
Tfr2	3.81219e-98	-0.300455	0.006	0.18	6.36674e-94
Col1a2	4.76381e-98	0.475183	0.739	0.172	7.95605e-94
Atpif1	5.24858e-98	-1.56904	0.424	0.811	8.76566e-94
H2afx	5.8667e-98	-1.14662	0.146	0.566	9.79797e-94
Cmtm7	6.59417e-98	-1.55011	0.254	0.603	1.10129e-93
Rgs10	1.05633e-97	-0.7357	0.049	0.368	1.76418e-93
Rbmxl1	1.3272e-97	-0.983626	0.138	0.575	2.21656e-93
Nupr1	2.35614e-97	1.54894	0.733	0.21	3.93498e-93
Id3	6.8347e-97	2.01549	0.756	0.277	1.14146e-92
Adgrl4	9.39074e-97	-0.466314	0.004	0.14	1.56835e-92
Clec3b	1.069e-96	-2.08182	0.009	0.115	1.78533e-92
Rpa2	1.08558e-96	-0.853962	0.064	0.415	1.81303e-92
Hist1h2ap	1.75234e-96	-0.517329	0.011	0.156	2.92658e-92
Rpl36	7.18544e-96	-1.30413	0.833	0.972	1.20004e-91
Fkbp3	9.12155e-96	-1.08694	0.216	0.696	1.52339e-91
Foxc1	1.07697e-95	2.14648	0.627	0.055	1.79865e-91
Fhl2	2.00592e-95	2.17725	0.614	0.038	3.35009e-91
Ybx1	5.17414e-95	-1.3843	0.697	0.956	8.64133e-91
Sephs2	1.26308e-94	-0.829823	0.074	0.453	2.10948e-90
Abracl	1.39159e-94	-1.01937	0.163	0.64	2.3241e-90
Dut	4.77145e-94	-1.30077	0.191	0.601	7.9688e-90
Hmgn5	5.44813e-94	-0.689479	0.045	0.407	9.09892e-90
Itm2b	6.0417e-94	0.738005	0.992	0.985	1.00902e-89
Fcer1g	3.62134e-93	-1.75101	0.066	0.358	6.04801e-89
Ivns1abp	4.5855e-93	-0.850982	0.081	0.517	7.65824e-89
Gyg	5.60979e-93	-0.667794	0.051	0.4	9.3689e-89
Tmsb4x	1.04942e-92	0.281334	0.992	0.958	1.75263e-88
Marcks	1.25496e-92	1.63864	0.708	0.186	2.0959e-88
Umps	1.75717e-92	-0.719652	0.062	0.415	2.93466e-88
Gypa	1.89731e-92	-1.33917	0.015	0.183	3.16869e-88
Cct8	2.13117e-92	-1.15893	0.278	0.717	3.55927e-88
Hnrnpa3	3.07463e-92	-1.14042	0.309	0.763	5.13495e-88
Lsm2	8.01207e-92	-0.932291	0.133	0.548	1.3381e-87
Cox5a	9.85514e-92	-1.22722	0.375	0.802	1.64591e-87
Hmmr	1.03539e-91	-0.394612	0.017	0.204	1.72921e-87
Pi16	1.20772e-91	-2.97629	0.011	0.157	2.01701e-87
Btf3	1.30586e-91	-1.23606	0.663	0.941	2.18091e-87
Cnp	1.33025e-91	-1.32933	0.047	0.343	2.22165e-87
Nuf2	2.84027e-91	-0.321933	0.015	0.206	4.74354e-87
Exoc6	2.93832e-91	-0.289343	0.006	0.177	4.90729e-87
Cdh11	3.78025e-91	2.00123	0.6	0.048	6.3134e-87
Prdx6	4.05092e-91	-1.10937	0.271	0.72	6.76544e-87
Gmnn	5.21696e-91	-0.953785	0.062	0.42	8.71284e-87
Cycs	6.31145e-91	-1.15953	0.322	0.771	1.05407e-86
Tfrc	8.80247e-91	-0.407107	0.015	0.204	1.4701e-86
Tuba1a	1.10985e-90	0.770262	0.862	0.524	1.85355e-86
Ccl19	1.37657e-90	2.29266	0.593	0.018	2.29901e-86
Ncapd2	1.87961e-90	-0.298194	0.009	0.211	3.13913e-86
Cyp1b1	2.11342e-90	2.08668	0.587	0.029	3.52963e-86
Eif5a	2.29751e-90	-1.37539	0.769	0.946	3.83707e-86
Hspa4l	4.10347e-90	-0.328436	0.011	0.204	6.85321e-86
Tal1	4.76715e-90	-0.277341	0.008	0.158	7.96162e-86
Slc25a5	5.25603e-90	-1.47038	0.742	0.915	8.7781e-86
Lockd	8.4288e-90	-0.72486	0.049	0.315	1.40769e-85
Gm15013	1.24913e-89	-1.11145	0.286	0.761	2.08618e-85
Clic1	4.9529e-89	-1.25019	0.424	0.844	8.27184e-85
Lrrc8c	6.63252e-89	-0.333898	0.011	0.188	1.1077e-84
Eif3h	7.18125e-89	-1.11679	0.419	0.855	1.19934e-84
Plk1	1.6983e-88	-0.418597	0.023	0.212	2.83633e-84
Arpc2	2.01792e-88	-1.3153	0.491	0.889	3.37012e-84
Gapdh	2.06181e-88	-1.11634	0.328	0.78	3.44343e-84
Hnrnpf	2.30801e-88	-1.29532	0.561	0.871	3.8546e-84
Frat2	2.39849e-88	-0.677182	0.038	0.364	4.00571e-84
Thy1	5.86271e-88	-0.702662	0.008	0.106	9.79131e-84
Epas1	7.79104e-88	2.01831	0.589	0.038	1.30118e-83
Ppia	8.58762e-88	-1.2375	0.909	0.981	1.43422e-83
Mfsd2b	8.80148e-88	-0.251791	0.006	0.149	1.46994e-83
Mthfd1	1.11386e-87	-0.550691	0.027	0.309	1.86026e-83
Gimap1	1.81852e-87	-0.493928	0.006	0.123	3.03711e-83
Spc25	2.22937e-87	-0.538351	0.028	0.27	3.72327e-83
Fth1	2.52078e-87	0.354343	0.998	0.996	4.20996e-83
Rad51	3.84155e-87	-0.41817	0.023	0.259	6.41577e-83
Il34	4.72825e-87	2.14774	0.57	0.02	7.89665e-83
Gm9493	5.28365e-87	-1.15558	0.381	0.839	8.82423e-83
Eif3a	7.26041e-87	-0.972199	0.184	0.633	1.21256e-82
Ctsl	1.04148e-86	1.27374	0.759	0.362	1.73938e-82
Slc16a10	1.70913e-86	-0.311304	0.009	0.196	2.85441e-82
Actr3	1.82744e-86	-1.15481	0.288	0.743	3.052e-82
Egfl7	3.36133e-86	-0.838655	0.015	0.225	5.61376e-82
Rps29	5.61466e-86	-1.12387	0.892	0.991	9.37704e-82
Shmt1	6.12789e-86	-0.313997	0.006	0.159	1.02342e-81
Hprt	7.68676e-86	-0.993827	0.21	0.66	1.28377e-81
Cit	8.01805e-86	-0.298364	0.009	0.198	1.33909e-81
Mad2l1	1.16907e-85	-0.53759	0.036	0.32	1.95247e-81
Angptl4	1.68511e-85	2.41647	0.61	0.093	2.8143e-81
App	2.11362e-85	1.41737	0.718	0.267	3.52995e-81
AI467606	4.96389e-85	-0.427196	0.011	0.209	8.2902e-81
Cct5	5.02582e-85	-1.11951	0.358	0.773	8.39362e-81
Idh3a	7.46265e-85	-0.789899	0.1	0.504	1.24634e-80
Nnmt	8.95975e-85	2.0425	0.589	0.056	1.49637e-80
Apobec3	1.33524e-84	-0.921906	0.116	0.531	2.22999e-80
Itm2c	1.91809e-84	1.53312	0.759	0.412	3.20341e-80
Aplp2	2.26757e-84	1.48667	0.744	0.384	3.78707e-80
Cyr61	2.67357e-84	3.0403	0.652	0.14	4.46512e-80
Rsl24d1	2.96553e-84	-0.75726	0.076	0.466	4.95274e-80
Blvrb	3.62826e-84	-1.61014	0.098	0.38	6.05956e-80
Hbb-bs	7.34734e-84	-3.29995	0.07	0.236	1.22708e-79
Tk1	1.02466e-83	-0.798812	0.04	0.32	1.71129e-79
Rbm3	1.10172e-83	-1.17091	0.466	0.827	1.83998e-79
Rangrf	1.11689e-83	-0.496909	0.023	0.281	1.86532e-79
Ska1	1.35714e-83	-0.318116	0.013	0.206	2.26656e-79
Dnph1	3.01044e-83	-0.339772	0.015	0.239	5.02773e-79
Myct1	3.20124e-83	-0.54296	0.006	0.108	5.34639e-79
Mdk	3.25134e-83	2.05066	0.566	0.033	5.43007e-79
Paics	5.2682e-83	-0.873161	0.14	0.564	8.79843e-79
Tmem59	1.03332e-82	1.1239	0.926	0.846	1.72575e-78
Eif3f	1.34699e-82	-1.11309	0.536	0.894	2.2496e-78
Knstrn	1.51151e-82	-0.419544	0.021	0.247	2.52437e-78
Gclm	1.77753e-82	-0.99034	0.098	0.447	2.96865e-78
Chaf1a	2.32548e-82	-0.336008	0.017	0.219	3.88378e-78
Bub1b	2.85838e-82	-0.278876	0.006	0.194	4.77379e-78
Nap1l1	1.09727e-81	-0.985071	0.216	0.645	1.83256e-77
Rfc2	1.66692e-81	-0.938391	0.163	0.577	2.78392e-77
Pfn1	1.82641e-81	-1.27147	0.845	0.96	3.05028e-77
Aqp1	2.95631e-81	-1.07975	0.034	0.235	4.93733e-77
Msn	3.21088e-81	-0.930572	0.127	0.576	5.3625e-77
Nbl1	1.88556e-80	-1.79517	0.025	0.156	3.14908e-76
Hspa5	2.08826e-80	0.973283	0.973	0.945	3.4876e-76
Cct2	3.07686e-80	-0.883608	0.176	0.619	5.13867e-76
Hdgf	1.21086e-79	-1.07014	0.282	0.701	2.02226e-75
Lgals3	1.2966e-79	-1.53575	0.036	0.183	2.16546e-75
Ruvbl2	1.35744e-79	-0.666029	0.068	0.419	2.26707e-75
Snrpe	2.20495e-79	-1.12559	0.375	0.769	3.68249e-75
Gch1	2.56525e-79	-0.323698	0.009	0.173	4.28423e-75
Nrm	4.93439e-79	-0.492183	0.027	0.3	8.24093e-75
Tnfaip8	5.61583e-79	-0.680708	0.045	0.33	9.379e-75
Pdgfrb	6.65376e-79	1.86638	0.561	0.057	1.11125e-74
Dtymk	9.0588e-79	-0.992419	0.193	0.608	1.51291e-74
Cdt1	1.46336e-78	-0.525339	0.042	0.283	2.44395e-74
Emilin2	1.64187e-78	-0.587715	0.03	0.251	2.74209e-74
Sh3kbp1	1.70712e-78	-0.453811	0.019	0.244	2.85106e-74
Fgf7	1.85632e-78	1.95648	0.538	0.029	3.10024e-74
Lsm5	1.88803e-78	-0.939525	0.237	0.683	3.1532e-74
Cd79a	2.07127e-78	-1.4135	0.009	0.111	3.45922e-74
Htra1	2.33989e-78	1.6801	0.61	0.103	3.90785e-74
Syk	2.47652e-78	-0.29185	0.004	0.107	4.13604e-74
Eif3k	3.16807e-78	-1.02719	0.47	0.866	5.29099e-74
Runx1	5.55333e-78	1.72669	0.638	0.234	9.27461e-74
Pa2g4	5.55521e-78	-0.975692	0.201	0.603	9.27775e-74
Mme	9.2668e-78	1.89887	0.527	0.021	1.54765e-73
Gm42726	1.3091e-77	1.6766	0.638	0.162	2.18632e-73
Gar1	1.54538e-77	-0.808672	0.133	0.545	2.58094e-73
Il1rn	1.78155e-77	2.86441	0.54	0.029	2.97536e-73
Cytip	1.81915e-77	-0.53731	0.015	0.187	3.03816e-73
Anp32a	2.21539e-77	-0.98886	0.307	0.745	3.69992e-73
Il2rg	2.28786e-77	-0.52411	0.013	0.148	3.82095e-73
Gm4951	2.30514e-77	2.19434	0.525	0.01	3.84981e-73
Pappa	2.81551e-77	2.00911	0.525	0.016	4.70218e-73
Ube2c	3.16263e-77	-0.968476	0.04	0.272	5.28191e-73
Cct3	3.71644e-77	-0.895686	0.199	0.63	6.20683e-73
Bmp4	4.38187e-77	2.06104	0.553	0.044	7.31816e-73
Fam107b	4.96469e-77	-0.814977	0.074	0.404	8.29154e-73
Ormdl2	5.4543e-77	-0.657481	0.068	0.42	9.10923e-73
Ube2t	5.49139e-77	-0.391622	0.019	0.247	9.17116e-73
Hnrnpab	6.53462e-77	-0.952826	0.246	0.666	1.09135e-72
Gpm6b	1.20486e-76	1.59558	0.557	0.054	2.01224e-72
Rps21	1.23498e-76	-1.04462	0.515	0.884	2.06253e-72
Nudt21	1.26564e-76	-0.908469	0.197	0.613	2.11375e-72
Fbxo5	1.27718e-76	-0.492839	0.027	0.245	2.13302e-72
Ifnar2	1.84301e-76	1.64396	0.657	0.305	3.07801e-72
Nop58	2.01593e-76	-0.872522	0.131	0.558	3.36681e-72
Hba-a2	2.31102e-76	-2.10518	0.044	0.211	3.85964e-72
Cfp	2.60444e-76	-0.434701	0.009	0.157	4.34967e-72
Rbms1	3.66175e-76	1.55624	0.68	0.307	6.11549e-72
Neil3	4.80832e-76	-0.292681	0.011	0.183	8.03038e-72
Zfp36l1	7.72986e-76	1.67994	0.703	0.309	1.29096e-71
Rbbp4	8.71397e-76	-0.861352	0.18	0.617	1.45532e-71
Fam96a	1.13455e-75	-0.950745	0.218	0.631	1.8948e-71
Ggt5	1.25486e-75	1.86559	0.525	0.034	2.09574e-71
Ncl	1.35883e-75	-1.18028	0.443	0.807	2.26939e-71
Tipin	1.44378e-75	-0.938946	0.146	0.532	2.41126e-71
Cdkn3	2.561e-75	-0.459383	0.027	0.222	4.27713e-71
Eif4a1	2.57649e-75	-1.22485	0.777	0.942	4.30299e-71
Hist1h4i	3.1738e-75	-0.416477	0.025	0.243	5.30057e-71
Dck	6.43795e-75	-0.389156	0.017	0.215	1.0752e-70
Dnmt1	9.10813e-75	-0.498257	0.034	0.332	1.52115e-70
G3bp1	9.333e-75	-1.01646	0.311	0.715	1.5587e-70
Snrnp40	9.64126e-75	-0.782769	0.138	0.548	1.61019e-70
Bag1	1.62862e-74	-0.902013	0.242	0.693	2.71995e-70
Hmgb1	2.18621e-74	-1.20408	0.706	0.931	3.65118e-70
Tyms	2.60354e-74	-0.913001	0.091	0.41	4.34817e-70
Ten1	2.69696e-74	-0.526198	0.036	0.334	4.5042e-70
Snrpd3	2.76604e-74	-0.989016	0.324	0.742	4.61957e-70
Alad	2.7746e-74	-1.10805	0.059	0.31	4.63385e-70
Cd72	2.95771e-74	-0.724768	0.013	0.154	4.93968e-70
Hmgn3	3.26115e-74	1.5832	0.644	0.245	5.44645e-70
Loxl1	3.3777e-74	1.47704	0.61	0.13	5.64109e-70
Gm9843	3.82039e-74	-1.0073	0.574	0.934	6.38044e-70
Fabp5	4.54642e-74	-0.598095	0.04	0.333	7.59298e-70
Ninj1	5.3265e-74	-0.824028	0.087	0.469	8.89579e-70
Tubb5	7.11608e-74	-1.35956	0.502	0.819	1.18846e-69
Rps28	8.73984e-74	-1.11168	0.811	0.977	1.45964e-69
Rpa1	1.07035e-73	-0.640241	0.062	0.364	1.78758e-69
Rad54l	1.65633e-73	-0.263123	0.008	0.201	2.76624e-69
Mis18bp1	1.67415e-73	-0.288546	0.009	0.195	2.79599e-69
Apitd1	2.05755e-73	-0.418422	0.027	0.266	3.43632e-69
Gm10116	2.34797e-73	1.30196	0.826	0.613	3.92134e-69
Impdh2	4.63135e-73	-0.97386	0.271	0.678	7.73482e-69
Icam4	5.85198e-73	-0.379272	0.017	0.181	9.77339e-69
H2-Q10	9.06378e-73	1.93455	0.515	0.037	1.51374e-68
Mns1	9.72262e-73	-0.568213	0.032	0.256	1.62378e-68
Cenpq	1.03299e-72	-0.451892	0.023	0.28	1.72519e-68
Atp5g1	1.19282e-72	-1.12089	0.46	0.807	1.99214e-68
Anxa3	1.61614e-72	-0.958997	0.072	0.325	2.69912e-68
Lhfp	2.10336e-72	1.56848	0.583	0.107	3.51283e-68
Hnrnpu	2.81736e-72	-0.958917	0.311	0.727	4.70527e-68
Smim5	3.66065e-72	-0.47236	0.025	0.223	6.11364e-68
Rpl6	3.92362e-72	-1.03963	0.589	0.911	6.55283e-68
Rsl1d1	4.46415e-72	-0.878025	0.182	0.609	7.45558e-68
Eif3i	5.59986e-72	-0.899501	0.259	0.69	9.35232e-68
Ltbp2	6.67706e-72	1.91273	0.504	0.025	1.11514e-67
2700094K13Rik	6.72472e-72	-0.868549	0.188	0.603	1.1231e-67
Atad2	7.02313e-72	-0.393909	0.023	0.247	1.17293e-67
H3f3a	1.44764e-71	-1.11922	0.712	0.934	2.41771e-67
Gng2	2.01377e-71	-0.289895	0.006	0.119	3.36319e-67
Id4	2.2275e-71	2.11133	0.521	0.036	3.72014e-67
Dpt	2.38201e-71	-1.04546	0.017	0.121	3.97819e-67
Ewsr1	2.43691e-71	-0.954357	0.326	0.727	4.06988e-67
Lat	2.90021e-71	-0.415561	0.008	0.106	4.84364e-67
Prelp	9.6792e-71	1.30979	0.621	0.133	1.61652e-66
Fkbp9	1.39005e-70	1.49225	0.6	0.17	2.32152e-66
Nsa2	1.49867e-70	-0.686792	0.091	0.457	2.50293e-66
Cmpk1	2.14221e-70	-0.764821	0.159	0.616	3.57771e-66
Eif3m	2.77522e-70	-0.88851	0.269	0.699	4.63489e-66
Ptx3	3.30186e-70	2.41176	0.506	0.02	5.51444e-66
Prps2	3.50658e-70	-0.291494	0.009	0.166	5.85634e-66
Cmas	4.72573e-70	-0.747611	0.085	0.495	7.89245e-66
Minos1	6.415e-70	-0.9512	0.441	0.832	1.07137e-65
C1s1	6.42994e-70	1.70439	0.545	0.076	1.07386e-65
Ifrd2	8.16996e-70	-0.720869	0.07	0.359	1.36447e-65
Trp53	8.36853e-70	-0.839969	0.178	0.596	1.39763e-65
Dnajc2	9.4854e-70	-0.662321	0.074	0.432	1.58416e-65
Atp5f1	1.04279e-69	-0.998535	0.487	0.839	1.74157e-65
Gata1	1.14536e-69	-0.50727	0.021	0.175	1.91286e-65
Gars	1.3073e-69	-0.564708	0.053	0.373	2.18332e-65
Lsm6	1.33544e-69	-0.870017	0.25	0.666	2.23031e-65
Clmp	2.35942e-69	1.66952	0.519	0.058	3.94047e-65
Pafah1b3	3.19849e-69	-0.875948	0.04	0.238	5.34179e-65
Rpl35	3.30747e-69	-1.0362	0.852	0.97	5.5238e-65
Tcf3	3.58849e-69	-0.817452	0.121	0.524	5.99313e-65
Cldn13	3.90817e-69	-1.13991	0.013	0.159	6.52704e-65
Eef2k	5.09053e-69	-0.382538	0.015	0.214	8.5017e-65
Gata2	6.72978e-69	-0.53565	0.008	0.124	1.12394e-64
Npm3	7.28464e-69	-0.853795	0.195	0.618	1.21661e-64
Cacybp	1.0566e-68	-0.863591	0.252	0.666	1.76462e-64
Lyar	1.14063e-68	-0.765117	0.129	0.525	1.90497e-64
Vegfc	1.20868e-68	1.6793	0.491	0.031	2.01862e-64
Chd1l	1.79709e-68	-0.250026	0.009	0.167	3.00132e-64
Cfh	1.97226e-68	1.32629	0.578	0.1	3.29387e-64
Cct4	2.60593e-68	-0.92967	0.347	0.748	4.35217e-64
Igsf3	3.73084e-68	1.62149	0.544	0.119	6.23088e-64
Colec12	5.48045e-68	1.54282	0.53	0.074	9.1529e-64
Nolc1	6.05627e-68	-0.695865	0.089	0.429	1.01146e-63
Supt16	8.86887e-68	-0.770893	0.091	0.432	1.48119e-63
Ppp1ca	9.52715e-68	-0.9481	0.517	0.864	1.59113e-63
Adamts2	1.30208e-67	1.55898	0.536	0.083	2.1746e-63
Coro1c	1.30816e-67	-0.494719	0.03	0.312	2.18475e-63
Mylk	1.34539e-67	1.77903	0.485	0.03	2.24693e-63
Lgals1	1.70962e-67	-1.62764	0.483	0.736	2.85523e-63
Bola2	1.99878e-67	-0.756921	0.144	0.569	3.33816e-63
Ebf3	2.04034e-67	1.72867	0.481	0.02	3.40757e-63
Cenpw	2.8466e-67	-0.645872	0.076	0.39	4.7541e-63
Efemp2	3.16371e-67	1.51632	0.547	0.103	5.28372e-63
Ppa1	3.20464e-67	-0.729903	0.102	0.461	5.35207e-63
Ipo11	5.04645e-67	-0.373848	0.013	0.174	8.42808e-63
Dek	5.1328e-67	-1.0307	0.261	0.632	8.57229e-63
Clspn	6.36191e-67	-0.277601	0.009	0.186	1.0625e-62
Rassf4	8.79011e-67	-0.259574	0.006	0.111	1.46804e-62
Atic	1.32644e-66	-0.597491	0.064	0.396	2.21528e-62
Mef2c	2.01299e-66	-0.906737	0.081	0.354	3.3619e-62
Rgs3	2.06167e-66	1.78548	0.536	0.085	3.4432e-62
Idh3g	2.34242e-66	-0.724832	0.153	0.574	3.91208e-62
Tnc	3.08751e-66	2.01651	0.5	0.035	5.15645e-62
Atp5b	3.65427e-66	-1.04913	0.65	0.904	6.103e-62
Olfml2b	3.99604e-66	1.54889	0.568	0.126	6.67378e-62
Calm3	5.57363e-66	-0.852271	0.32	0.74	9.30851e-62
Fbln2	5.74483e-66	-0.819996	0.015	0.102	9.59444e-62
Cebpb	9.19605e-66	1.56769	0.835	0.657	1.53583e-61
Hnrnpm	9.62355e-66	-0.868322	0.299	0.704	1.60723e-61
Pola1	1.84466e-65	-0.269914	0.011	0.201	3.08077e-61
Baz1a	1.89164e-65	-0.605572	0.07	0.389	3.15923e-61
Snrpd1	2.11308e-65	-0.903762	0.277	0.656	3.52905e-61
Atp1b2	2.96755e-65	-0.251144	0.004	0.131	4.95611e-61
Hrsp12	3.83381e-65	-0.3996	0.025	0.262	6.40284e-61
Nmral1	4.13043e-65	-0.448458	0.028	0.271	6.89824e-61
Fxyd1	5.33712e-65	1.24079	0.606	0.16	8.91353e-61
Rhd	6.87904e-65	-1.14649	0.017	0.171	1.14887e-60
Ezh2	1.02857e-64	-0.728495	0.098	0.432	1.71781e-60
Plxdc2	1.36545e-64	1.46959	0.542	0.101	2.28044e-60
Igf1	1.48102e-64	1.35338	0.534	0.083	2.47345e-60
Cenpk	1.63971e-64	-0.506514	0.034	0.263	2.73848e-60
Parp1	1.8494e-64	-0.540415	0.047	0.358	3.08868e-60
Gda	1.92121e-64	-0.254704	0.006	0.124	3.20861e-60
Pcna	2.66952e-64	-0.842023	0.163	0.525	4.45836e-60
Cct7	3.60857e-64	-0.897047	0.345	0.736	6.02667e-60
Gtpbp4	3.74331e-64	-0.643	0.076	0.423	6.25171e-60
Mgp	3.95805e-64	1.30968	0.562	0.138	6.61034e-60
Naa50	5.97401e-64	-0.714722	0.134	0.551	9.9772e-60
S1pr4	6.46468e-64	-0.311196	0.008	0.115	1.07967e-59
Cpxm1	6.62759e-64	1.64589	0.483	0.039	1.10687e-59
Eif2s1	6.79894e-64	-0.830779	0.239	0.634	1.13549e-59
Utp18	8.21404e-64	-0.511078	0.047	0.362	1.37183e-59
Rpf2	9.88252e-64	-0.52218	0.055	0.353	1.65048e-59
Pdzrn4	1.18692e-63	1.80929	0.449	0.008	1.98228e-59
Abcb4	1.26006e-63	-0.260084	0.009	0.149	2.10443e-59
Ppih	2.03634e-63	-0.537529	0.061	0.383	3.4009e-59
Lsm4	2.60156e-63	-0.857163	0.297	0.708	4.34486e-59
Gart	2.99588e-63	-0.598237	0.07	0.399	5.00342e-59
Eif3b	3.07391e-63	-0.719217	0.153	0.566	5.13374e-59
Emg1	6.10058e-63	-0.842728	0.305	0.717	1.01886e-58
Tomm20	1.28958e-62	-0.882236	0.405	0.787	2.15372e-58
Sec11c	1.33254e-62	-0.863276	0.297	0.708	2.22547e-58
Me2	1.56197e-62	-0.553864	0.061	0.386	2.60865e-58
Lifr	1.83245e-62	1.70721	0.492	0.059	3.06037e-58
Sub1	2.79286e-62	-1.07271	0.701	0.897	4.66436e-58
Tomm7	4.71761e-62	-0.818579	0.354	0.771	7.87888e-58
Noc2l	5.09008e-62	-0.496059	0.047	0.326	8.50095e-58
Rnaseh2c	5.89879e-62	-0.743038	0.119	0.474	9.85156e-58
Uqcrfs1	6.9134e-62	-0.854351	0.316	0.711	1.15461e-57
Pla2g12a	1.15103e-61	-0.706404	0.068	0.332	1.92234e-57
Rpl6l	1.47803e-61	-0.905721	0.451	0.839	2.46846e-57
Exosc8	1.56871e-61	-0.732079	0.144	0.493	2.6199e-57
Mrto4	3.36257e-61	-0.612195	0.085	0.421	5.61582e-57
Tecr	3.59551e-61	-0.822007	0.36	0.768	6.00486e-57
Meg3	4.29529e-61	-1.7134	0.019	0.119	7.17356e-57
Hnrnpa2b1	4.77021e-61	-0.950862	0.638	0.888	7.96673e-57
Tex30	7.42395e-61	-0.596731	0.064	0.396	1.23987e-56
S1pr3	8.12619e-61	1.80105	0.455	0.036	1.35716e-56
Tcp1	9.0636e-61	-0.834765	0.275	0.668	1.51371e-56
Igfbp3	9.85921e-61	1.89188	0.456	0.021	1.64659e-56
Eif1ax	1.00059e-60	-0.762158	0.22	0.617	1.67109e-56
Metap2	1.07736e-60	-0.940221	0.305	0.678	1.7993e-56
Fam60a	1.16458e-60	-0.433147	0.019	0.232	1.94497e-56
Ftl1	1.41825e-60	0.682086	0.998	0.996	2.36862e-56
Smarca5	1.64906e-60	-0.788692	0.214	0.594	2.75409e-56
Cd1d1	1.77047e-60	1.60345	0.542	0.178	2.95687e-56
Atp5g2	1.85623e-60	-0.847307	0.413	0.785	3.1001e-56
Glrx3	2.87417e-60	-0.768891	0.261	0.692	4.80016e-56
Cox4i1	3.13694e-60	-0.856919	0.775	0.963	5.239e-56
Hspa4	4.17184e-60	-0.631072	0.089	0.44	6.96739e-56
Usp1	4.7647e-60	-0.597213	0.08	0.409	7.95752e-56
Slc6a6	5.43604e-60	1.61415	0.547	0.191	9.07873e-56
Sgce	8.59969e-60	1.41001	0.534	0.125	1.43623e-55
Nudc	8.93539e-60	-0.799258	0.286	0.682	1.4923e-55
Gltscr2	9.96169e-60	-0.815397	0.33	0.776	1.6637e-55
Aldh1a2	1.07688e-59	1.81468	0.438	0.017	1.79849e-55
Nsun2	1.12997e-59	-0.706933	0.133	0.501	1.88716e-55
Ccne1	1.14858e-59	-0.544799	0.025	0.197	1.91825e-55
Srsf3	1.16406e-59	-0.896473	0.403	0.755	1.9441e-55
Nsmce4a	1.33156e-59	-0.751355	0.208	0.6	2.22384e-55
Adss	1.3783e-59	-0.636203	0.097	0.47	2.3019e-55
Col4a1	1.51639e-59	1.4073	0.504	0.079	2.53252e-55
Emp2	1.68102e-59	1.43057	0.487	0.07	2.80746e-55
Xrcc6	1.69668e-59	-0.68599	0.051	0.347	2.83363e-55
Msh2	1.69715e-59	-0.479738	0.042	0.329	2.83441e-55
Vars	1.72785e-59	-0.536542	0.059	0.359	2.88568e-55
Ogfrl1	1.823e-59	-0.566031	0.068	0.388	3.04459e-55
Fmnl1	2.07877e-59	-0.279563	0.004	0.109	3.47176e-55
Shmt2	2.11455e-59	-0.47483	0.049	0.329	3.53152e-55
Ly6e	2.12667e-59	-1.03773	0.347	0.751	3.55176e-55
Nol7	3.30959e-59	-0.745906	0.203	0.609	5.52734e-55
Ndufa12	4.45346e-59	-0.818217	0.318	0.718	7.43772e-55
Eif3e	5.02778e-59	-0.85075	0.449	0.816	8.39689e-55
Junb	9.6826e-59	1.23464	0.909	0.833	1.61709e-54
Snai2	1.06582e-58	1.66195	0.436	0.024	1.78002e-54
U2af1	1.1591e-58	-0.82869	0.348	0.73	1.93581e-54
2700029M09Rik	1.41352e-58	-0.664607	0.112	0.471	2.36072e-54
Smarcc1	1.59278e-58	-0.606057	0.078	0.42	2.66011e-54
Bzw2	1.88053e-58	-0.602716	0.078	0.402	3.14068e-54
Dscc1	1.91504e-58	-0.294148	0.019	0.201	3.1983e-54
Arpc5	2.08288e-58	-0.847054	0.394	0.792	3.47862e-54
Pdia6	2.33379e-58	0.885017	0.894	0.8	3.89766e-54
Hspa9	2.337e-58	-0.811848	0.242	0.631	3.90303e-54
Prmt1	3.00455e-58	-0.828452	0.335	0.73	5.0179e-54
Atp5c1	3.17189e-58	-0.824465	0.509	0.844	5.29738e-54
Rrs1	3.40244e-58	-0.591389	0.076	0.421	5.68241e-54
Ddx27	3.56116e-58	-0.459578	0.036	0.323	5.94748e-54
Slc38a5	3.89697e-58	-0.506639	0.017	0.156	6.50832e-54
Acot7	5.33262e-58	-0.532695	0.042	0.284	8.906e-54
Srsf7	6.45192e-58	-0.897964	0.422	0.767	1.07753e-53
Atp5e	7.17585e-58	-0.817302	0.536	0.862	1.19844e-53
Alas1	8.28935e-58	-0.713136	0.051	0.273	1.3844e-53
Snx5	8.76314e-58	-0.657744	0.127	0.533	1.46353e-53
Tspo2	9.17125e-58	-0.448211	0.021	0.16	1.53169e-53
Def6	1.04652e-57	-0.410354	0.023	0.213	1.7478e-53
Tbc1d10c	1.50539e-57	-0.480576	0.019	0.176	2.51415e-53
Gins1	1.50979e-57	-0.319438	0.027	0.215	2.52149e-53
Hes1	1.80865e-57	1.41863	0.585	0.18	3.02063e-53
Cdk4	3.10682e-57	-0.877573	0.348	0.691	5.18871e-53
Eif3l	3.1993e-57	-0.709234	0.21	0.613	5.34315e-53
Impa2	3.29191e-57	-0.389062	0.023	0.24	5.49781e-53
Park7	3.37044e-57	-0.838888	0.492	0.825	5.62897e-53
Msh6	3.70716e-57	-0.301152	0.015	0.213	6.19133e-53
Rpl15	8.14499e-57	-0.83788	0.544	0.88	1.36029e-52
Psmc3ip	8.48378e-57	-0.297868	0.015	0.221	1.41688e-52
Brix1	9.79196e-57	-0.660999	0.152	0.552	1.63535e-52
Usp15	1.10792e-56	-0.477031	0.047	0.32	1.85034e-52
Snrpa1	1.1898e-56	-0.726066	0.188	0.563	1.98708e-52
Ola1	1.41224e-56	-0.532364	0.072	0.4	2.35857e-52
Txn1	1.4367e-56	-0.852364	0.562	0.863	2.39944e-52
Cox7a2l	1.74382e-56	-0.82501	0.415	0.828	2.91236e-52
Plk4	2.11861e-56	-0.357688	0.027	0.265	3.53828e-52
Ankrd13a	3.64443e-56	-0.581952	0.074	0.397	6.08656e-52
Pmf1	4.00832e-56	-0.657856	0.085	0.391	6.6943e-52
Gins2	4.68786e-56	-0.442328	0.044	0.304	7.82919e-52
Snrpd2	5.31245e-56	-0.789675	0.364	0.734	8.87232e-52
Rpl22l1	5.46029e-56	-0.963321	0.801	0.936	9.11923e-52
Spon1	5.46432e-56	1.66869	0.411	0.012	9.12595e-52
Rgs19	5.76581e-56	-0.501192	0.036	0.275	9.62948e-52
Apbb1ip	8.36725e-56	-0.504348	0.062	0.369	1.39741e-51
Bst2	1.01805e-55	1.42031	0.674	0.48	1.70024e-51
Wdr86	1.27743e-55	1.56152	0.405	0.012	2.13344e-51
Gimap9	1.30206e-55	-0.377743	0.011	0.157	2.17458e-51
C3	1.39281e-55	1.7652	0.479	0.108	2.32613e-51
Pgls	1.59704e-55	-0.824983	0.282	0.689	2.66722e-51
Mrpl16	1.72436e-55	-0.468934	0.053	0.328	2.87986e-51
Cyb5r4	1.83582e-55	-0.555657	0.076	0.417	3.066e-51
Mmp23	1.8486e-55	1.50497	0.449	0.056	3.08735e-51
Col6a2	1.91438e-55	1.22329	0.545	0.133	3.19721e-51
Sf3b6	2.1117e-55	-0.741678	0.309	0.706	3.52675e-51
Wdhd1	2.72778e-55	-0.296516	0.017	0.206	4.55567e-51
Nop56	3.3209e-55	-0.744449	0.205	0.602	5.54624e-51
Phb2	3.80014e-55	-0.833722	0.301	0.654	6.34661e-51
Nasp	4.51309e-55	-0.692929	0.116	0.432	7.5373e-51
Pabpc4	4.80316e-55	-0.481001	0.051	0.332	8.02175e-51
Ly6c1	4.81968e-55	-1.52825	0.03	0.15	8.04935e-51
Ifi27l2a	6.32031e-55	-1.09211	0.042	0.183	1.05556e-50
Cux1	7.52228e-55	-0.59242	0.064	0.37	1.2563e-50
Insig2	7.70892e-55	1.32897	0.547	0.235	1.28747e-50
Ptprd	7.80199e-55	1.59174	0.439	0.044	1.30301e-50
Dars	7.99281e-55	-0.654068	0.163	0.562	1.33488e-50
Fxn	1.36271e-54	-0.533177	0.061	0.326	2.27586e-50
Stip1	1.39298e-54	-0.60753	0.123	0.508	2.32642e-50
Snrpg	1.44239e-54	-0.758816	0.371	0.759	2.40893e-50
Ethe1	1.82801e-54	-0.611841	0.085	0.429	3.05296e-50
Idi1	1.87341e-54	-0.412997	0.021	0.232	3.12878e-50
Eif4b	1.87968e-54	-0.590728	0.089	0.422	3.13926e-50
Grem1	2.09295e-54	1.75946	0.403	0.007	3.49543e-50
Prkcd	2.40085e-54	-0.514559	0.042	0.27	4.00965e-50
Ppp1cc	2.82229e-54	-0.761662	0.356	0.744	4.71351e-50
H2-Q7	2.89181e-54	1.35357	0.587	0.271	4.82962e-50
Steap4	3.15908e-54	1.44088	0.422	0.035	5.27598e-50
Supt4a	3.66817e-54	-0.728031	0.258	0.677	6.12621e-50
Ces2g	4.14986e-54	-0.448083	0.028	0.183	6.93069e-50
Zfp422	6.66464e-54	-0.661405	0.085	0.366	1.11306e-49
Gm28875	1.33411e-53	-0.428749	0.019	0.196	2.2281e-49
Sept4	1.39249e-53	1.22478	0.464	0.109	2.3256e-49
mt-Co1	1.79025e-53	-0.689745	0.964	0.996	2.98989e-49
F2r	1.97739e-53	-0.506182	0.011	0.11	3.30244e-49
Ipo5	2.0472e-53	-0.438614	0.044	0.33	3.41903e-49
Pstpip1	2.43992e-53	-0.287958	0.008	0.139	4.07491e-49
Orc6	3.12122e-53	-0.633139	0.087	0.39	5.21275e-49
S100a6	3.72338e-53	-2.27625	0.136	0.297	6.21842e-49
Cfl1	4.54009e-53	-0.81064	0.784	0.946	7.58241e-49
Ddit4l	6.68639e-53	1.69567	0.415	0.029	1.11669e-48
Asf1a	8.60549e-53	-0.668712	0.152	0.527	1.4372e-48
Hspe1	1.11511e-52	-0.83127	0.462	0.8	1.86235e-48
Adgrg3	1.2267e-52	-0.357135	0.015	0.169	2.04871e-48
Tsc22d1	1.7785e-52	0.93066	0.784	0.585	2.97028e-48
Esco2	2.40366e-52	-0.332238	0.023	0.194	4.01436e-48
Nono	2.43619e-52	-0.710307	0.244	0.649	4.06868e-48
Sdc2	2.75806e-52	1.0618	0.542	0.146	4.60623e-48
Dtl	2.94562e-52	-0.426261	0.038	0.27	4.91948e-48
Tpm3	4.70252e-52	-0.802919	0.35	0.763	7.85367e-48
Hnrnpc	5.53087e-52	-0.747207	0.373	0.748	9.23711e-48
Rcc1	5.71589e-52	-0.294684	0.021	0.218	9.5461e-48
Eef1d	6.19421e-52	-0.782598	0.42	0.787	1.03449e-47
Fam46a	7.12506e-52	1.52359	0.544	0.246	1.18996e-47
Sord	1.00348e-51	-0.486166	0.055	0.325	1.67591e-47
Rangap1	1.21236e-51	-0.457323	0.051	0.323	2.02476e-47
Bicc1	1.23022e-51	1.43617	0.428	0.056	2.05459e-47
Gspt1	1.53902e-51	-0.57191	0.1	0.441	2.57032e-47
Sumo2	1.54745e-51	-0.807954	0.621	0.883	2.5844e-47
Llph	1.95421e-51	-0.635925	0.178	0.587	3.26373e-47
Tppp3	2.25021e-51	-1.7068	0.062	0.175	3.75808e-47
Cd81	2.4888e-51	0.512595	0.939	0.871	4.15654e-47
Selm	2.65991e-51	0.981038	0.625	0.273	4.44232e-47
Uqcrc2	2.71809e-51	-0.66756	0.231	0.614	4.53949e-47
Fermt2	2.82024e-51	1.28066	0.475	0.103	4.71008e-47
Bloc1s2	2.85807e-51	-0.620713	0.114	0.464	4.77326e-47
Cryab	2.99868e-51	-1.27627	0.023	0.119	5.00809e-47
Incenp	3.04277e-51	-0.39479	0.032	0.257	5.08174e-47
Bzw1	3.15755e-51	-0.700834	0.29	0.706	5.27343e-47
Hk1	4.87319e-51	-0.442699	0.038	0.304	8.13871e-47
Hspbp1	5.97207e-51	-0.408418	0.04	0.282	9.97395e-47
Apex1	7.72813e-51	-0.645599	0.138	0.501	1.29067e-46
Lox	8.45095e-51	1.4575	0.422	0.053	1.41139e-46
Lta4h	1.06874e-50	-0.569159	0.07	0.367	1.78491e-46
Glo1	1.0917e-50	-0.68379	0.203	0.562	1.82325e-46
Srpx	1.10578e-50	1.34899	0.403	0.038	1.84676e-46
Stom	1.38793e-50	-0.409633	0.04	0.276	2.31798e-46
Fam69a	2.08633e-50	1.39546	0.521	0.271	3.48439e-46
Zfp706	2.10923e-50	-0.849317	0.487	0.812	3.52263e-46
Col8a1	2.42519e-50	1.87051	0.439	0.059	4.05031e-46
Uqcrh	2.51188e-50	-0.755791	0.606	0.901	4.1951e-46
Rasl11a	2.86081e-50	1.81523	0.415	0.038	4.77784e-46
Tmem86a	3.06628e-50	1.96102	0.409	0.04	5.12099e-46
Blnk	3.69404e-50	-0.698367	0.021	0.131	6.16941e-46
Mthfd1l	3.76993e-50	-0.267487	0.013	0.213	6.29616e-46
Rpl13-ps3	3.84939e-50	-0.785834	0.42	0.808	6.42886e-46
Hnrnpk	4.16364e-50	-0.815626	0.765	0.929	6.95369e-46
Mgst2	5.83779e-50	-0.434475	0.019	0.161	9.7497e-46
Psma1	6.10844e-50	-0.770524	0.383	0.719	1.02017e-45
Mpst	7.99252e-50	-0.469269	0.045	0.311	1.33483e-45
Hmbs	8.27065e-50	-1.20871	0.131	0.388	1.38128e-45
Dpysl3	8.48682e-50	1.22544	0.47	0.094	1.41738e-45
Rpia	9.28136e-50	-0.616112	0.123	0.454	1.55008e-45
Pno1	9.64584e-50	-0.405106	0.044	0.314	1.61095e-45
St8sia4	1.13584e-49	-0.318286	0.011	0.133	1.89696e-45
Smc3	1.63673e-49	-0.611573	0.152	0.528	2.73351e-45
Nr4a2	2.02262e-49	-0.564467	0.017	0.138	3.37797e-45
Dlc1	2.26769e-49	1.40136	0.407	0.046	3.78727e-45
Hemgn	2.44634e-49	-0.629278	0.025	0.164	4.08563e-45
Tspan33	2.60772e-49	-0.412551	0.025	0.158	4.35515e-45
Socs2	2.95203e-49	1.29981	0.483	0.117	4.93019e-45
Rpl7a	2.98432e-49	-0.736509	0.494	0.835	4.98411e-45
Tpr	3.07236e-49	-0.650429	0.21	0.604	5.13115e-45
Pfdn6	3.20909e-49	-0.614784	0.172	0.547	5.35949e-45
Siva1	3.2785e-49	-0.688634	0.193	0.546	5.47543e-45
4930579G24Rik	4.22058e-49	-0.312695	0.019	0.242	7.04878e-45
Cdc37	4.80159e-49	-0.668797	0.286	0.686	8.01913e-45
Tns3	5.21981e-49	1.41021	0.415	0.078	8.7176e-45
Rab4a	6.43428e-49	-0.280446	0.011	0.159	1.07459e-44
Psmd8	6.77534e-49	-0.666269	0.28	0.694	1.13155e-44
Rgcc	8.38501e-49	1.45553	0.689	0.433	1.40038e-44
Iigp1	8.78935e-49	1.92239	0.409	0.028	1.46791e-44
Mafb	9.3947e-49	1.57262	0.42	0.058	1.56901e-44
Sdc1	9.76047e-49	1.45136	0.422	0.068	1.6301e-44
Prdx4	9.84408e-49	1.22392	0.652	0.424	1.64406e-44
Fgfr2	1.0352e-48	1.38408	0.39	0.035	1.72889e-44
Lmo4	1.20539e-48	1.15211	0.574	0.27	2.01313e-44
Bub3	1.61986e-48	-0.693117	0.233	0.605	2.70533e-44
Mzb1	1.66658e-48	-0.946752	0.019	0.124	2.78335e-44
Serpina12	2.15016e-48	1.97826	0.373	0.014	3.59098e-44
Dcn	2.24447e-48	-3.72959	0.068	0.156	3.74849e-44
Mrpl12	2.64886e-48	-0.642993	0.193	0.558	4.42385e-44
Tpt1	2.94708e-48	-0.693596	0.831	0.976	4.92192e-44
Pold1	3.20848e-48	-0.376487	0.034	0.272	5.35848e-44
Pros1	3.31204e-48	1.32743	0.443	0.096	5.53143e-44
Abi3bp	4.65103e-48	1.25603	0.449	0.083	7.76769e-44
Ccrl2	4.98275e-48	-0.252376	0.006	0.106	8.32169e-44
Eef1e1	6.73291e-48	-0.564483	0.125	0.456	1.12446e-43
Ube2l3	7.33642e-48	-0.638575	0.244	0.638	1.22525e-43
Tmem14c	8.60431e-48	-1.10871	0.265	0.606	1.43701e-43
Ybx3	8.89257e-48	-0.516699	0.076	0.352	1.48515e-43
AB124611	9.24893e-48	-0.334394	0.009	0.111	1.54466e-43
Ppid	9.49266e-48	-0.653022	0.197	0.55	1.58537e-43
Nars	1.04904e-47	-0.590856	0.157	0.531	1.75201e-43
Uchl3	1.12935e-47	-0.575475	0.134	0.514	1.88612e-43
Pebp1	1.34381e-47	-0.720433	0.403	0.752	2.2443e-43
Sdha	1.50235e-47	-0.64743	0.252	0.641	2.50908e-43
Taok3	1.50567e-47	-0.465664	0.049	0.327	2.51461e-43
Eif4e	1.60924e-47	-0.642112	0.254	0.638	2.68759e-43
2010107E04Rik	1.65566e-47	-0.75086	0.472	0.789	2.76511e-43
Jund	1.99343e-47	0.911993	0.958	0.967	3.32923e-43
Stard10	2.3062e-47	-0.375748	0.028	0.172	3.85159e-43
Ncapd3	2.90419e-47	-0.342213	0.032	0.242	4.85029e-43
Ifi30	3.39701e-47	-0.398955	0.027	0.216	5.67334e-43
Pqlc3	3.86464e-47	-0.403863	0.017	0.147	6.45433e-43
Ppic	3.87224e-47	1.08348	0.568	0.23	6.46702e-43
Haus4	4.11617e-47	-0.413985	0.045	0.309	6.87441e-43
Tardbp	4.60812e-47	-0.543159	0.11	0.459	7.69602e-43
Samm50	4.75216e-47	-0.589749	0.165	0.539	7.93658e-43
Slc25a3	5.06353e-47	-0.698479	0.466	0.803	8.4566e-43
Mrpl23	5.64147e-47	-0.64053	0.258	0.66	9.42182e-43
Ecm1	6.62846e-47	0.553536	0.568	0.151	1.10702e-42
Acss1	6.73003e-47	-0.301783	0.023	0.182	1.12398e-42
Samhd1	7.95294e-47	1.21183	0.557	0.305	1.32822e-42
Strbp	8.88129e-47	-0.359864	0.025	0.238	1.48326e-42
Ruvbl1	1.014e-46	-0.589847	0.155	0.514	1.69349e-42
Txnl1	1.30142e-46	-0.696129	0.278	0.631	2.1735e-42
Prpf38a	1.32706e-46	-0.507389	0.083	0.388	2.21632e-42
Dnajc15	1.40068e-46	-0.537929	0.104	0.428	2.33927e-42
Marc1	1.72165e-46	1.38401	0.348	0.01	2.87533e-42
Snrpb	1.89968e-46	-0.713318	0.534	0.838	3.17265e-42
Trim27	2.32289e-46	-0.537196	0.102	0.431	3.87947e-42
Antxr1	2.49736e-46	1.24146	0.42	0.072	4.17084e-42
Satb1	2.69003e-46	-0.354864	0.009	0.114	4.49261e-42
Spry1	2.80044e-46	1.42674	0.381	0.043	4.67701e-42
Pon2	3.45362e-46	1.20213	0.585	0.348	5.76789e-42
Mxra8	3.48591e-46	0.951974	0.527	0.159	5.82182e-42
Rps27l	3.49485e-46	-0.836117	0.644	0.862	5.83675e-42
Dhfr	3.57411e-46	-0.400041	0.042	0.275	5.96913e-42
Evi2a	3.62328e-46	-0.378919	0.013	0.134	6.05124e-42
Uck2	3.70766e-46	-0.393488	0.034	0.266	6.19216e-42
Shroom3	4.37862e-46	1.42419	0.35	0.009	7.31273e-42
Nup43	5.18999e-46	-0.326407	0.036	0.248	8.6678e-42
Tgfbr3	6.62257e-46	1.33771	0.417	0.079	1.10604e-41
Ccdc22	8.08179e-46	-0.286794	0.021	0.208	1.34974e-41
Hirip3	9.70099e-46	-0.280021	0.017	0.215	1.62016e-41
Plekhf1	1.16888e-45	1.27648	0.413	0.08	1.95214e-41
Psip1	1.19832e-45	-0.620319	0.174	0.53	2.00131e-41
Tmem238	1.23911e-45	-0.392603	0.038	0.264	2.06945e-41
Ifi27	1.24337e-45	1.00385	0.727	0.56	2.07656e-41
Rnaseh2a	1.26591e-45	-0.476794	0.078	0.349	2.1142e-41
Snx20	1.45306e-45	-0.28579	0.008	0.126	2.42676e-41
Cebpa	1.70029e-45	1.33914	0.402	0.088	2.83965e-41
Nxt1	1.99088e-45	-0.532506	0.1	0.418	3.32497e-41
Ermap	1.99979e-45	-0.409338	0.03	0.158	3.33984e-41
Vdac1	2.27273e-45	-0.609748	0.22	0.592	3.79568e-41
Srm	2.53795e-45	-0.634783	0.129	0.445	4.23864e-41
Mis18a	3.23883e-45	-0.412351	0.049	0.311	5.40917e-41
Rbm17	4.70284e-45	-0.550974	0.142	0.536	7.85422e-41
Oat	7.16248e-45	1.1484	0.706	0.575	1.19621e-40
P2ry14	8.41857e-45	1.5397	0.426	0.096	1.40599e-40
Tmem159	9.00336e-45	1.26658	0.432	0.126	1.50365e-40
Hars	9.89962e-45	-0.561499	0.091	0.369	1.65334e-40
Fcf1	1.03608e-44	-0.57284	0.176	0.556	1.73035e-40
Glud1	1.16834e-44	-0.621012	0.119	0.447	1.95124e-40
Fundc2	1.24441e-44	-0.633506	0.248	0.62	2.0783e-40
Map4k4	1.49506e-44	1.27282	0.447	0.128	2.49689e-40
Bex4	1.60208e-44	-0.262903	0.013	0.137	2.67564e-40
Sept6	1.78291e-44	-0.421874	0.027	0.197	2.97763e-40
Psmb7	2.64413e-44	-0.622707	0.261	0.629	4.41597e-40
Atp5h	3.62865e-44	-0.671346	0.517	0.82	6.06021e-40
Cdc42se1	4.52837e-44	-0.507574	0.072	0.364	7.56284e-40
Gmps	5.43598e-44	-0.522948	0.11	0.432	9.07864e-40
Cox7c	5.57911e-44	-0.686042	0.64	0.89	9.31768e-40
Stk24	8.26421e-44	-0.50691	0.091	0.427	1.38021e-39
Pth1r	8.93244e-44	1.20091	0.403	0.057	1.49181e-39
Uba2	9.4864e-44	-0.564321	0.176	0.549	1.58432e-39
Fkbp7	1.07673e-43	0.990745	0.509	0.179	1.79824e-39
Mthfd2	1.09601e-43	-0.390237	0.047	0.308	1.83045e-39
Fyn	1.23576e-43	-0.350037	0.013	0.112	2.06384e-39
Dpy30	1.65436e-43	-0.642835	0.278	0.631	2.76295e-39
Podnl1	1.70829e-43	1.25538	0.339	0.019	2.85301e-39
Amy1	1.71522e-43	1.31479	0.341	0.02	2.86458e-39
Rfc3	1.76057e-43	-0.457214	0.061	0.305	2.94032e-39
Eif3g	1.76455e-43	-0.639834	0.314	0.679	2.94697e-39
Lgals3bp	1.92959e-43	1.31548	0.477	0.246	3.22261e-39
Dnaja2	2.31061e-43	-0.559053	0.18	0.582	3.85894e-39
Capzb	2.35644e-43	-0.66511	0.43	0.797	3.93549e-39
Mt1	2.56575e-43	1.22726	0.811	0.62	4.28505e-39
Mrps14	2.9852e-43	-0.664871	0.42	0.753	4.98559e-39
Rassf5	3.17769e-43	-0.341744	0.019	0.172	5.30706e-39
Psap	3.42773e-43	0.610259	0.888	0.82	5.72464e-39
Cox6b1	3.81037e-43	-0.696136	0.629	0.872	6.3637e-39
Zyx	4.55147e-43	-0.565061	0.062	0.279	7.60142e-39
Caprin1	7.02197e-43	-0.533823	0.119	0.462	1.17274e-38
Tuba1b	9.29846e-43	-1.00162	0.617	0.807	1.55294e-38
Ddx39b	1.02694e-42	-0.635472	0.312	0.68	1.71509e-38
Atp5a1	1.18317e-42	-0.674447	0.572	0.85	1.97601e-38
Apbb2	1.22113e-42	1.22301	0.375	0.056	2.0394e-38
Nt5c3	1.40594e-42	-0.535772	0.104	0.398	2.34806e-38
Cox5b	1.46686e-42	-0.686852	0.517	0.811	2.44979e-38
Ghitm	1.73561e-42	-0.607137	0.288	0.661	2.89865e-38
Mbnl1	1.99132e-42	-0.623323	0.201	0.608	3.3257e-38
Rps12-ps3	2.0461e-42	-0.648387	0.288	0.663	3.41719e-38
Pdgfra	2.56406e-42	1.28523	0.394	0.066	4.28224e-38
Ppp2r1b	2.62329e-42	-0.331872	0.032	0.261	4.38116e-38
Cpox	2.95556e-42	-0.884197	0.095	0.277	4.93608e-38
Hsp90ab1	3.19348e-42	-0.623385	0.801	0.961	5.33343e-38
Rspo3	3.25366e-42	1.3812	0.333	0.014	5.43394e-38
Gfi1b	3.39987e-42	-0.305994	0.017	0.157	5.67813e-38
Eif3d	3.45329e-42	-0.550642	0.169	0.516	5.76735e-38
Yeats4	3.61249e-42	-0.479283	0.091	0.397	6.03322e-38
Ptgfr	3.87785e-42	1.34872	0.33	0.015	6.4764e-38
Rbbp8	4.14518e-42	-0.296147	0.025	0.242	6.92286e-38
Nifk	5.1981e-42	-0.482071	0.083	0.392	8.68136e-38
Ube2i	5.26313e-42	-0.619153	0.4	0.759	8.78995e-38
Ssb	6.55302e-42	-0.640993	0.371	0.721	1.09442e-37
Cyc1	7.95606e-42	-0.630566	0.301	0.656	1.32874e-37
Kras	9.12468e-42	-0.493029	0.08	0.38	1.52391e-37
Hsp90b1	1.03345e-41	0.841606	0.873	0.804	1.72596e-37
Raly	1.08452e-41	-0.60983	0.364	0.734	1.81126e-37
Rpl23a-ps3	1.37101e-41	-0.711354	0.572	0.883	2.28972e-37
Cd55	1.88803e-41	-0.707978	0.036	0.2	3.15319e-37
Nup62	1.95258e-41	-0.423596	0.066	0.335	3.26101e-37
Capza2	2.05359e-41	-0.67718	0.356	0.74	3.4297e-37
Ndufb7	3.12854e-41	-0.627135	0.381	0.716	5.22498e-37
Diaph1	3.25666e-41	-0.454651	0.047	0.269	5.43896e-37
Atp5o	3.34591e-41	-0.704153	0.498	0.787	5.58801e-37
Slc1a5	3.38552e-41	1.15136	0.61	0.427	5.65416e-37
Carnmt1	3.55738e-41	-0.502593	0.108	0.403	5.94118e-37
Stra13	3.76373e-41	-0.548341	0.205	0.577	6.28581e-37
Dazap1	3.989e-41	-0.602567	0.295	0.655	6.66202e-37
Cd151	4.01147e-41	1.05156	0.477	0.199	6.69955e-37
Ftsj3	4.42045e-41	-0.392014	0.051	0.321	7.3826e-37
Prss23	5.32285e-41	1.16874	0.417	0.08	8.88969e-37
Phf5a	5.6067e-41	-0.64224	0.193	0.529	9.36376e-37
Egr1	5.8381e-41	1.29363	0.562	0.273	9.75022e-37
Eva1b	6.65172e-41	1.18713	0.428	0.129	1.1109e-36
Ndc80	6.83865e-41	-0.251712	0.015	0.198	1.14212e-36
Psmb1	7.7448e-41	-0.630567	0.568	0.853	1.29346e-36
Acaa2	9.46583e-41	-0.485081	0.102	0.4	1.58089e-36
Zfp36	9.5588e-41	1.41567	0.595	0.33	1.59642e-36
Ndufa10	1.09231e-40	-0.538909	0.195	0.556	1.82426e-36
Vsir	2.07984e-40	-0.430406	0.028	0.207	3.47354e-36
Dera	2.19444e-40	-0.435025	0.074	0.375	3.66493e-36
Irx3	2.9597e-40	1.42037	0.331	0.022	4.94299e-36
Pgrmc1	3.12897e-40	1.14737	0.57	0.392	5.22569e-36
Tubb4b	3.16889e-40	-0.771775	0.261	0.586	5.29236e-36
Rcsd1	4.75596e-40	-0.490101	0.036	0.216	7.94292e-36
Cox6a1	6.02923e-40	-0.641898	0.617	0.879	1.00694e-35
Cpq	6.48203e-40	1.11345	0.527	0.289	1.08256e-35
Cdh2	7.86899e-40	1.22331	0.322	0.022	1.3142e-35
Mybbp1a	7.9236e-40	-0.37887	0.044	0.276	1.32332e-35
Slc16a1	8.09599e-40	-0.367347	0.044	0.268	1.35211e-35
Ppib	9.04254e-40	0.84267	0.894	0.84	1.51019e-35
Prdx3	9.17206e-40	-0.623693	0.193	0.521	1.53183e-35
Slc4a1	1.00114e-39	-0.252898	0.015	0.11	1.672e-35
Frrs1	1.0044e-39	-0.320682	0.025	0.228	1.67744e-35
Exosc5	1.00459e-39	-0.511173	0.125	0.448	1.67776e-35
Cd44	1.11958e-39	-0.43334	0.055	0.304	1.86981e-35
Ywhae	1.17014e-39	-0.646414	0.58	0.86	1.95426e-35
Ifitm2	1.33516e-39	0.516803	0.951	0.912	2.22986e-35
Atraid	1.64085e-39	1.0336	0.623	0.449	2.74038e-35
St3gal6	1.72261e-39	1.23136	0.468	0.194	2.87693e-35
Api5	1.7341e-39	-0.455996	0.093	0.414	2.89613e-35
Cbln1	2.06289e-39	1.61596	0.303	0.004	3.44523e-35
Il16	2.15186e-39	-0.440065	0.027	0.168	3.59383e-35
Magoh	2.27402e-39	-0.558137	0.277	0.643	3.79784e-35
Eif2s2	2.43143e-39	-0.598742	0.398	0.741	4.06073e-35
Lsm8	2.63312e-39	-0.544642	0.17	0.497	4.39758e-35
Strap	2.65337e-39	-0.552141	0.242	0.617	4.4314e-35
mt-Co2	2.78117e-39	-0.575995	0.926	0.983	4.64483e-35
Sdcbp	2.91511e-39	-0.578798	0.35	0.732	4.86853e-35
Maged1	3.03859e-39	1.05487	0.46	0.158	5.07475e-35
Bcap29	3.09644e-39	-0.424519	0.068	0.358	5.17136e-35
Uqcrq	3.65614e-39	-0.628759	0.485	0.785	6.10613e-35
Timm50	3.69727e-39	-0.441912	0.095	0.404	6.17482e-35
Cpsf2	4.23671e-39	-0.44597	0.072	0.336	7.07573e-35
Nop16	4.50204e-39	-0.440391	0.07	0.354	7.51886e-35
Vdac3	6.47456e-39	-0.536843	0.288	0.673	1.08132e-34
Sdhb	6.86172e-39	-0.561861	0.36	0.726	1.14598e-34
Ndufb8	6.90172e-39	-0.589714	0.451	0.771	1.15266e-34
Gemin6	7.10599e-39	-0.289293	0.03	0.249	1.18677e-34
Ccne2	7.87452e-39	-0.309375	0.028	0.192	1.31512e-34
Rnaseh2b	9.1151e-39	-0.413956	0.076	0.356	1.52231e-34
Mdh2	1.41906e-38	-0.665486	0.54	0.809	2.36998e-34
Macrod1	1.46839e-38	-0.322551	0.023	0.217	2.45236e-34
Stard7	1.49089e-38	-0.359224	0.051	0.311	2.48993e-34
Pik3r1	1.58418e-38	1.1858	0.492	0.294	2.64573e-34
Psma6	1.68192e-38	-0.576868	0.343	0.697	2.80898e-34
Asns	2.40564e-38	-0.510166	0.051	0.226	4.01765e-34
Ppp1r14b	2.42972e-38	-0.708442	0.195	0.539	4.05787e-34
Snrnp25	3.03335e-38	-0.398516	0.068	0.341	5.06599e-34
Cyb5r3	3.20926e-38	-0.662613	0.121	0.396	5.35978e-34
Carhsp1	4.15837e-38	-0.579183	0.066	0.281	6.9449e-34
Glrx5	5.36748e-38	-0.96753	0.309	0.626	8.96423e-34
Fli1	6.23293e-38	-0.395253	0.03	0.19	1.04096e-33
Ndufab1	6.98459e-38	-0.650509	0.403	0.712	1.1665e-33
Dnajc7	8.25746e-38	-0.865719	0.206	0.57	1.37908e-33
Fkbp4	8.97378e-38	-0.594027	0.305	0.653	1.49871e-33
Il7	9.76501e-38	1.15377	0.295	0.013	1.63085e-33
Atp5j2	1.013e-37	-0.591573	0.517	0.822	1.69181e-33
Mxd4	1.03102e-37	1.14077	0.483	0.242	1.72191e-33
Aldh1a1	1.17205e-37	-0.271154	0.021	0.139	1.95743e-33
Rad23b	1.26363e-37	-0.525983	0.172	0.54	2.11039e-33
Pgam1	1.32836e-37	-0.745008	0.252	0.539	2.21849e-33
Rcc2	1.3756e-37	-0.394336	0.055	0.326	2.29739e-33
Parp8	1.38283e-37	-0.282124	0.015	0.141	2.30946e-33
Fdps	1.42652e-37	-0.479887	0.078	0.355	2.38242e-33
Lrwd1	1.47236e-37	-0.337008	0.044	0.268	2.45899e-33
Nudt5	1.85185e-37	-0.482268	0.129	0.428	3.09277e-33
Coq7	1.93843e-37	-0.417947	0.068	0.335	3.23738e-33
Grn	2.02815e-37	1.00006	0.562	0.344	3.38721e-33
Wapl	2.05444e-37	-0.470355	0.095	0.368	3.43112e-33
Prmt3	2.17217e-37	-0.384748	0.051	0.303	3.62774e-33
H2afj	2.17278e-37	-0.632475	0.405	0.708	3.62876e-33
Ms4a4d	2.30998e-37	1.22661	0.307	0.019	3.8579e-33
Atp1b3	2.68452e-37	-0.529755	0.121	0.446	4.48342e-33
Msmp	2.75298e-37	0.808124	0.369	0.063	4.59775e-33
Tma7	2.77103e-37	-0.628704	0.562	0.83	4.6279e-33
Clta	3.06707e-37	-0.566907	0.4	0.752	5.12231e-33
Rnmt	3.56426e-37	-0.402656	0.066	0.342	5.95266e-33
Psmb3	3.66445e-37	-0.59428	0.519	0.807	6.12e-33
Nptn	3.89845e-37	1.0719	0.591	0.424	6.5108e-33
Tspan5	4.30207e-37	-0.272918	0.011	0.126	7.18488e-33
Txnrd2	5.17964e-37	-0.343918	0.04	0.228	8.65052e-33
Atp5j	6.1685e-37	-0.595269	0.657	0.889	1.0302e-32
Anapc15	6.48129e-37	-0.351822	0.049	0.285	1.08244e-32
Gimap6	6.60362e-37	-0.67181	0.047	0.189	1.10287e-32
Sf3b4	8.25948e-37	-0.515602	0.212	0.577	1.37942e-32
Gm7676	8.64446e-37	1.14843	0.35	0.077	1.44371e-32
Ppp1cb	9.58992e-37	-0.523793	0.233	0.622	1.60161e-32
Fosb	1.13804e-36	1.36381	0.536	0.294	1.90064e-32
Eed	1.25706e-36	-0.454763	0.097	0.394	2.09942e-32
Pold2	1.27816e-36	-0.416261	0.08	0.363	2.13465e-32
Ndufa9	1.36877e-36	-0.501377	0.208	0.563	2.28598e-32
Tnfsf12	1.40921e-36	1.09068	0.358	0.073	2.35353e-32
Mgll	1.50812e-36	-0.308675	0.021	0.157	2.51871e-32
Uqcrc1	1.57716e-36	-0.589004	0.419	0.736	2.63402e-32
Mmp14	1.75272e-36	1.15776	0.388	0.116	2.92721e-32
P2rx4	1.90027e-36	1.14516	0.415	0.169	3.17363e-32
Cfb	1.97062e-36	1.29944	0.312	0.028	3.29114e-32
Ppp1r7	1.99721e-36	-0.36721	0.059	0.332	3.33554e-32
Plekhf2	2.12723e-36	-0.418382	0.068	0.352	3.55268e-32
Bccip	2.17069e-36	-0.49977	0.231	0.607	3.62527e-32
Capza1	2.42447e-36	-0.467087	0.114	0.444	4.0491e-32
Brd7	2.61248e-36	-0.449304	0.106	0.401	4.3631e-32
Gng12	3.17075e-36	-0.615681	0.159	0.46	5.29547e-32
Aprt	3.43563e-36	-0.523116	0.195	0.552	5.73784e-32
Kcnq1ot1	4.03947e-36	-0.49346	0.074	0.355	6.74631e-32
Wdr46	4.32362e-36	-0.310059	0.03	0.237	7.22088e-32
Rad50	4.35689e-36	-0.363824	0.049	0.309	7.27644e-32
Sept11	4.8077e-36	1.06999	0.483	0.251	8.02935e-32
Mrpl33	5.18574e-36	-0.594661	0.434	0.766	8.66071e-32
Ppil1	5.5191e-36	-0.452153	0.112	0.413	9.21744e-32
Hspa14	5.60913e-36	-0.483828	0.136	0.442	9.36781e-32
Lamb1	6.24034e-36	1.1137	0.305	0.031	1.0422e-31
Acsl5	6.47771e-36	-0.499208	0.129	0.433	1.08184e-31
D1Ertd622e	6.57626e-36	-0.372608	0.061	0.299	1.0983e-31
Polr1d	7.32334e-36	-0.535676	0.328	0.689	1.22307e-31
Isy1	8.04374e-36	-0.357072	0.055	0.301	1.34338e-31
Cox8a	9.1074e-36	-0.584468	0.767	0.927	1.52103e-31
Ndufa6	1.13929e-35	-0.533655	0.473	0.813	1.90273e-31
Dcps	1.21039e-35	-0.44948	0.117	0.433	2.02147e-31
Clec11a	1.25086e-35	0.978751	0.394	0.097	2.08905e-31
Gemin2	1.41515e-35	-0.307474	0.04	0.257	2.36344e-31
Fscn1	1.49959e-35	1.0974	0.388	0.084	2.50446e-31
Rtcb	1.7161e-35	-0.471408	0.152	0.512	2.86606e-31
Pkmyt1	1.74664e-35	-0.261537	0.025	0.228	2.91707e-31
Nans	1.79553e-35	-0.460707	0.138	0.45	2.99871e-31
Creg1	2.01185e-35	-0.648925	0.333	0.636	3.35999e-31
Ppie	2.02836e-35	-0.462702	0.15	0.513	3.38756e-31
Acyp1	2.08091e-35	-0.47752	0.112	0.4	3.47532e-31
Arl6ip1	2.25134e-35	-0.650816	0.388	0.717	3.75997e-31
Pygl	2.42385e-35	-0.322252	0.021	0.164	4.04807e-31
Casp2	2.51332e-35	-0.297267	0.028	0.225	4.1975e-31
Rcl1	2.78554e-35	-0.375534	0.049	0.298	4.65213e-31
Nxpe2	3.13082e-35	-0.367442	0.03	0.149	5.22878e-31
Pomp	3.31183e-35	-0.553017	0.502	0.795	5.53109e-31
Ift43	4.18092e-35	1.05579	0.35	0.076	6.98255e-31
Slc50a1	5.21956e-35	1.02631	0.525	0.335	8.71719e-31
Csmd1	5.50077e-35	1.07553	0.273	0.009	9.18684e-31
Gnl3	5.54897e-35	-0.509091	0.119	0.421	9.26734e-31
Prpf40a	5.58226e-35	-0.508469	0.214	0.568	9.32294e-31
Cyfip2	5.76507e-35	-0.299815	0.015	0.154	9.62824e-31
Palld	6.07114e-35	1.03743	0.33	0.045	1.01394e-30
Ndufb5	8.7776e-35	-0.537226	0.417	0.745	1.46595e-30
Bcas2	9.10115e-35	-0.542155	0.303	0.639	1.51998e-30
Nhp2l1	1.17231e-34	-0.563427	0.468	0.787	1.95788e-30
Eif4a3	1.18106e-34	-0.474443	0.174	0.524	1.97248e-30
Arl5c	1.32466e-34	-0.677518	0.032	0.143	2.21232e-30
Cox7b	1.4166e-34	-0.542999	0.392	0.71	2.36587e-30
Khdrbs1	1.46087e-34	-0.501958	0.197	0.567	2.4398e-30
Gpr88	1.49384e-34	1.08254	0.267	0.007	2.49486e-30
Slbp	1.6713e-34	-0.790225	0.434	0.703	2.79124e-30
Dapk1	1.72456e-34	1.18314	0.311	0.047	2.88018e-30
Kdm2b	1.75742e-34	-0.299311	0.034	0.257	2.93506e-30
Lamp2	1.99911e-34	1.00498	0.604	0.467	3.33871e-30
Mrpl30	2.264e-34	-0.499705	0.229	0.584	3.78111e-30
mt-Atp6	2.46662e-34	-0.406937	0.998	0.998	4.11951e-30
Sf3b2	2.66397e-34	-0.489508	0.303	0.672	4.44909e-30
Uqcr10	2.80636e-34	-0.558654	0.509	0.8	4.68691e-30
Cnn2	2.91697e-34	0.969697	0.532	0.308	4.87163e-30
Smoc1	3.07418e-34	1.04769	0.271	0.012	5.13419e-30
Gm10036	3.2264e-34	-0.573878	0.218	0.577	5.38842e-30
Sdhd	3.41102e-34	-0.535976	0.292	0.634	5.69674e-30
Copz2	3.87042e-34	0.872395	0.439	0.147	6.46399e-30
Svep1	4.49195e-34	1.0675	0.294	0.027	7.50201e-30
Farsb	4.65037e-34	-0.407303	0.085	0.344	7.76659e-30
Fam13a	4.74408e-34	1.23896	0.273	0.01	7.92308e-30
Tram1	4.95323e-34	-0.554607	0.297	0.673	8.27238e-30
Ctsf	5.49252e-34	1.08327	0.375	0.118	9.17305e-30
Hn1l	7.24112e-34	-0.354502	0.057	0.327	1.20934e-29
Rap1a	8.51442e-34	-0.526279	0.316	0.7	1.42199e-29
Ppm1g	9.40285e-34	-0.488348	0.15	0.447	1.57037e-29
Rcn1	9.57417e-34	1.07355	0.447	0.245	1.59898e-29
Zfos1	9.98437e-34	-0.506933	0.191	0.564	1.66749e-29
Tcof1	1.00076e-33	-0.341608	0.042	0.259	1.67138e-29
Psma2	1.1431e-33	-0.556655	0.53	0.809	1.90909e-29
Etf1	1.23841e-33	-0.481931	0.167	0.53	2.06827e-29
Sde2	1.34054e-33	-0.55602	0.153	0.493	2.23883e-29
Eva1a	1.46805e-33	1.08094	0.273	0.014	2.4518e-29
Wdr76	1.61046e-33	-0.254299	0.023	0.198	2.68962e-29
Il1r1	1.671e-33	1.16084	0.282	0.034	2.79074e-29
Fam132a	2.00915e-33	-0.88685	0.11	0.292	3.35548e-29
Fbln1	2.0365e-33	0.994965	0.388	0.09	3.40116e-29
Ubc	2.14708e-33	0.665002	0.975	0.967	3.58584e-29
Mpp1	2.31006e-33	-0.426804	0.083	0.337	3.85804e-29
Serp1	2.6523e-33	-0.650987	0.398	0.735	4.42961e-29
Zeb2	2.72673e-33	1.11928	0.528	0.37	4.55392e-29
Psme3	3.07121e-33	-0.457209	0.133	0.432	5.12923e-29
Guk1	3.08998e-33	-0.452568	0.127	0.426	5.16057e-29
Nubp1	3.24424e-33	-0.383876	0.08	0.358	5.4182e-29
S100a11	3.36212e-33	0.431196	0.818	0.668	5.61508e-29
Khk	3.70282e-33	-0.437606	0.07	0.32	6.18409e-29
Tspan4	3.84417e-33	1.03377	0.496	0.324	6.42015e-29
Actl6a	3.86554e-33	-0.460957	0.182	0.524	6.45583e-29
Pdlim2	3.95496e-33	0.938088	0.438	0.164	6.60518e-29
Psma7	4.09005e-33	-0.563671	0.561	0.821	6.83079e-29
Acly	4.27645e-33	-0.370082	0.053	0.305	7.1421e-29
Nap1l4	5.36994e-33	-0.483285	0.206	0.556	8.96834e-29
Nop14	5.8294e-33	-0.307135	0.034	0.256	9.73568e-29
Pfdn2	5.95226e-33	-0.493962	0.337	0.697	9.94088e-29
Sept1	6.17339e-33	-0.497417	0.055	0.229	1.03102e-28
Ptges3	7.31872e-33	-0.471312	0.212	0.579	1.2223e-28
Nenf	8.14883e-33	0.904243	0.6	0.425	1.36094e-28
Gpatch4	8.18983e-33	-0.279929	0.028	0.219	1.36778e-28
Ube2d3	8.94537e-33	-0.514694	0.631	0.891	1.49397e-28
Gdi2	1.13417e-32	-0.505786	0.362	0.731	1.89418e-28
Prcp	1.23437e-32	-0.407717	0.076	0.332	2.06152e-28
Gpbp1	1.32089e-32	-0.466006	0.133	0.462	2.20601e-28
Ctsk	1.32575e-32	0.876977	0.381	0.094	2.21413e-28
Setd8	1.4832e-32	-0.357174	0.064	0.317	2.47709e-28
Vps37b	1.62014e-32	-0.418435	0.044	0.217	2.70579e-28
Tmbim6	1.62589e-32	0.727666	0.89	0.879	2.7154e-28
Ldha	1.67384e-32	-0.62014	0.629	0.861	2.79548e-28
Rpl23a	1.7078e-32	-0.685767	0.339	0.643	2.8522e-28
Lamp1	2.1139e-32	0.688228	0.848	0.792	3.53042e-28
Lamtor4	2.12043e-32	-0.511348	0.218	0.574	3.54133e-28
St5	2.19356e-32	1.04933	0.275	0.04	3.66346e-28
Ubac1	2.67797e-32	-0.57325	0.081	0.297	4.47248e-28
Mrpl18	2.79598e-32	-0.604548	0.335	0.617	4.66956e-28
Higd1a	2.79638e-32	-0.502344	0.314	0.669	4.67024e-28
Trim28	3.05906e-32	-0.464339	0.159	0.496	5.10893e-28
Pcbp2	3.14188e-32	-0.489896	0.5	0.819	5.24725e-28
Ipo7	4.1305e-32	-0.306038	0.038	0.273	6.89834e-28
Ogn	4.80487e-32	0.876271	0.383	0.09	8.02461e-28
Arf6	5.65713e-32	-0.5149	0.288	0.669	9.44797e-28
Mpdz	6.06178e-32	1.01262	0.277	0.028	1.01238e-27
Eif2a	7.5e-32	-0.455481	0.14	0.461	1.25258e-27
Snrpa	7.71407e-32	-0.446812	0.161	0.509	1.28833e-27
Nop9	7.98561e-32	-0.341935	0.061	0.306	1.33368e-27
Sec61b	8.111e-32	-0.599671	0.589	0.823	1.35462e-27
Fmo2	8.11764e-32	1.08435	0.275	0.025	1.35573e-27
Gabpb1	1.28935e-31	-0.416596	0.057	0.286	2.15335e-27
Scara3	1.2938e-31	0.987567	0.352	0.085	2.16077e-27
Rrp15	1.32713e-31	-0.397522	0.083	0.362	2.21645e-27
2410015M20Rik	1.47144e-31	-0.464737	0.337	0.69	2.45745e-27
Eno1	1.55425e-31	-0.554196	0.312	0.671	2.59575e-27
Selk	1.59514e-31	0.672603	0.89	0.88	2.66404e-27
Orc2	1.64988e-31	-0.269702	0.034	0.23	2.75547e-27
Larp7	1.72637e-31	-0.405442	0.089	0.365	2.88322e-27
Acp1	1.86885e-31	-0.664067	0.212	0.492	3.12117e-27
Klf9	1.87931e-31	0.931254	0.485	0.271	3.13863e-27
Chchd2	2.17563e-31	-0.529556	0.799	0.94	3.63352e-27
Gadd45b	2.23894e-31	1.13921	0.441	0.19	3.73925e-27
Urod	2.32831e-31	-0.594562	0.098	0.313	3.88851e-27
Tgm2	2.5573e-31	1.01122	0.309	0.088	4.27094e-27
Adsl	2.58973e-31	-0.330408	0.053	0.294	4.32512e-27
1190007I07Rik	2.608e-31	-0.315237	0.042	0.279	4.35563e-27
Lbp	2.82155e-31	1.02403	0.419	0.184	4.71228e-27
Mdh1	3.17354e-31	-0.50462	0.4	0.723	5.30012e-27
Smarca4	3.43805e-31	-0.517343	0.08	0.323	5.74188e-27
Mapre1	3.45458e-31	-0.476302	0.301	0.658	5.7695e-27
Crlf1	3.52421e-31	-0.614955	0.013	0.11	5.88578e-27
Txnl4a	4.07839e-31	-0.431246	0.142	0.444	6.81131e-27
Adamts1	4.09243e-31	1.2359	0.339	0.072	6.83476e-27
Seh1l	4.45659e-31	-0.401512	0.104	0.394	7.44294e-27
Mecr	5.52482e-31	-0.260748	0.03	0.238	9.227e-27
Cmc2	5.62866e-31	-0.393258	0.087	0.325	9.40042e-27
Eif4g2	5.93792e-31	-0.495548	0.443	0.78	9.91693e-27
Tmem51	6.0125e-31	0.997055	0.263	0.028	1.00415e-26
Ier5	6.14184e-31	1.41439	0.638	0.56	1.02575e-26
2700060E02Rik	6.93725e-31	-0.484731	0.422	0.76	1.15859e-26
Prmt7	7.95384e-31	-0.310173	0.044	0.275	1.32837e-26
Utp14a	8.82738e-31	-0.28149	0.028	0.236	1.47426e-26
Eftud2	8.92013e-31	-0.341606	0.062	0.324	1.48975e-26
Hnrnpr	9.64932e-31	-0.479229	0.233	0.583	1.61153e-26
Uap1l1	1.05226e-30	-0.282521	0.023	0.158	1.75738e-26
Rrp1	1.0529e-30	-0.451712	0.229	0.585	1.75845e-26
Ppp4c	1.07542e-30	-0.482066	0.284	0.646	1.79606e-26
Sec61g	1.09345e-30	-0.543065	0.723	0.9	1.82618e-26
Pparg	1.22077e-30	0.950952	0.252	0.013	2.03881e-26
Mphosph10	1.22363e-30	-0.4024	0.093	0.364	2.04358e-26
Txn2	1.37164e-30	-0.451116	0.267	0.619	2.29077e-26
Crip1	1.60849e-30	-1.64464	0.686	0.837	2.68634e-26
Tcf7l2	1.69955e-30	1.01519	0.326	0.09	2.83841e-26
Adrbk1	1.85622e-30	-0.358353	0.04	0.238	3.10007e-26
AW112010	1.93543e-30	0.804598	0.473	0.24	3.23236e-26
Sf3a3	2.05675e-30	-0.395561	0.123	0.431	3.43498e-26
Pdk1	2.08074e-30	-0.262835	0.025	0.212	3.47504e-26
Grwd1	2.34642e-30	-0.285651	0.032	0.218	3.91876e-26
Gtf2f2	2.43486e-30	-0.299288	0.047	0.284	4.06645e-26
Casp8	2.70718e-30	-0.371024	0.072	0.336	4.52127e-26
Eif2s3x	2.86865e-30	-0.378942	0.091	0.375	4.79094e-26
Mgst3	3.00593e-30	-0.929671	0.152	0.359	5.02021e-26
Skil	3.0542e-30	-0.766633	0.089	0.265	5.10082e-26
Ppif	3.19194e-30	-0.332179	0.042	0.265	5.33086e-26
Sult1a1	3.45844e-30	0.976916	0.265	0.029	5.77595e-26
Efhd2	3.65054e-30	-0.399807	0.08	0.343	6.09676e-26
Cdk2ap2	3.72513e-30	-0.545529	0.314	0.649	6.22134e-26
G0s2	4.16043e-30	1.0376	0.347	0.097	6.94834e-26
Arpc5l	4.76592e-30	-0.533402	0.269	0.599	7.95957e-26
Ehd4	4.80453e-30	-0.394547	0.051	0.271	8.02404e-26
Wbp11	5.19212e-30	-0.402087	0.142	0.472	8.67136e-26
Rpf1	5.32185e-30	-0.413567	0.11	0.403	8.88802e-26
Spcs3	5.41869e-30	-0.445397	0.134	0.459	9.04975e-26
Mknk2	5.77521e-30	-0.378818	0.064	0.304	9.64518e-26
Eif5	5.7941e-30	-0.480822	0.458	0.782	9.67672e-26
Etfb	6.01044e-30	-0.591416	0.386	0.693	1.0038e-25
Angpt2	6.08684e-30	1.1084	0.242	0.013	1.01656e-25
Stk4	6.47188e-30	-0.306766	0.032	0.21	1.08087e-25
S100a4	6.78533e-30	-0.503541	0.021	0.106	1.13322e-25
Smu1	6.80573e-30	-0.429409	0.197	0.544	1.13662e-25
4930523C07Rik	7.20889e-30	-0.467926	0.072	0.324	1.20396e-25
Pycard	7.36723e-30	-0.50258	0.174	0.481	1.2304e-25
Tle2	7.67196e-30	0.944212	0.261	0.029	1.28129e-25
Usmg5	7.71936e-30	-0.506262	0.557	0.819	1.28921e-25
Tsfm	7.82113e-30	-0.383853	0.116	0.401	1.30621e-25
Sumo1	8.88173e-30	-0.479584	0.53	0.82	1.48334e-25
Gtf3a	9.4161e-30	-0.392505	0.093	0.365	1.57258e-25
Usp39	9.62765e-30	-0.329343	0.066	0.299	1.60791e-25
Cuedc2	1.22492e-29	-0.433824	0.199	0.55	2.04574e-25
Srsf6	1.27472e-29	-0.471873	0.343	0.667	2.1289e-25
Sepw1	1.34519e-29	0.756001	0.847	0.811	2.24659e-25
Abcb10	1.35293e-29	-0.270259	0.03	0.171	2.25953e-25
Atp6v1g1	1.36206e-29	-0.461525	0.466	0.804	2.27478e-25
P3h2	1.3658e-29	1.09491	0.252	0.02	2.28103e-25
Gprin3	1.5291e-29	1.00652	0.231	0.006	2.55374e-25
Naa10	1.55856e-29	-0.363853	0.093	0.363	2.60295e-25
Polr2h	1.743e-29	-0.399609	0.1	0.388	2.91098e-25
Pkig	1.81471e-29	-0.562958	0.269	0.584	3.03075e-25
Eif3c	1.94087e-29	-0.432662	0.242	0.598	3.24144e-25
Wdr43	2.0177e-29	-0.435391	0.11	0.406	3.36975e-25
Dnaaf2	2.15579e-29	-0.294165	0.038	0.23	3.60039e-25
Haus3	2.16887e-29	-0.301067	0.047	0.272	3.62223e-25
Farsa	2.26141e-29	-0.404261	0.131	0.43	3.77677e-25
Cdkn1c	2.29506e-29	1.04561	0.337	0.077	3.83297e-25
Syngr2	2.31208e-29	-0.472544	0.148	0.444	3.86141e-25
Mrpl28	2.38448e-29	-0.481871	0.258	0.576	3.98231e-25
Ak6	2.59291e-29	-0.345121	0.08	0.341	4.33041e-25
1110008F13Rik	3.27794e-29	-0.532817	0.436	0.72	5.47449e-25
Fkbp10	3.63972e-29	0.875098	0.333	0.086	6.0787e-25
Vapa	3.74227e-29	-0.510376	0.419	0.758	6.24997e-25
Tmem140	4.25519e-29	1.05677	0.275	0.046	7.1066e-25
Nudt4	4.82759e-29	1.03007	0.468	0.304	8.06256e-25
Rab34	5.05847e-29	0.848766	0.312	0.074	8.44815e-25
Rnaset2b	5.23183e-29	0.981615	0.496	0.334	8.73768e-25
Uqcrb	5.38574e-29	-0.5171	0.657	0.868	8.99473e-25
Rps26-ps1	5.41507e-29	-0.521664	0.25	0.614	9.0437e-25
Topbp1	5.65465e-29	-0.275938	0.042	0.267	9.44382e-25
Atp1b1	5.69159e-29	-0.471528	0.021	0.111	9.50553e-25
Basp1	6.54985e-29	1.0092	0.265	0.039	1.09389e-24
Tfdp2	7.31903e-29	-0.333176	0.047	0.244	1.22235e-24
Thrap3	7.33006e-29	-0.447424	0.188	0.534	1.22419e-24
Atp5d	7.36765e-29	-0.46014	0.451	0.765	1.23047e-24
Zfp207	7.72543e-29	-0.423681	0.225	0.587	1.29022e-24
Ism1	7.96497e-29	0.964292	0.237	0.012	1.33023e-24
Fndc3b	8.47397e-29	0.927348	0.301	0.078	1.41524e-24
Maf	8.68267e-29	0.976987	0.271	0.039	1.45009e-24
Cbfb	9.8024e-29	-0.44986	0.104	0.348	1.6371e-24
Atp6v1f	1.02845e-28	-0.442559	0.384	0.748	1.71761e-24
Gltp	1.08948e-28	-0.482737	0.195	0.55	1.81955e-24
Ahsa1	1.13013e-28	-0.451881	0.314	0.638	1.88743e-24
Cstb	1.15872e-28	0.875974	0.667	0.606	1.93517e-24
Pum3	1.23338e-28	-0.349754	0.072	0.353	2.05986e-24
Itm2a	1.33676e-28	0.593569	0.462	0.19	2.23252e-24
Psmd14	1.39624e-28	-0.418888	0.216	0.54	2.33186e-24
Hsd17b10	1.47809e-28	-0.435524	0.223	0.577	2.46857e-24
Prpf31	1.51873e-28	-0.356236	0.091	0.362	2.53643e-24
Adh1	1.52096e-28	1.07806	0.239	0.017	2.54015e-24
Pdap1	1.52406e-28	-0.42819	0.153	0.447	2.54533e-24
Rexo2	1.56423e-28	-0.501412	0.318	0.63	2.61242e-24
Sae1	1.64413e-28	-0.422935	0.214	0.551	2.74587e-24
Banf1	1.89454e-28	-0.449549	0.259	0.583	3.16407e-24
Pole3	1.9387e-28	-0.402734	0.112	0.374	3.23781e-24
Ctbp1	2.1927e-28	-0.428295	0.354	0.696	3.66202e-24
Ctage5	2.32791e-28	-0.369307	0.093	0.377	3.88784e-24
H2-Q4	2.4112e-28	0.886728	0.388	0.165	4.02694e-24
Tnfsf11	2.42127e-28	1.04472	0.233	0.012	4.04376e-24
Mpzl1	2.99409e-28	0.923198	0.32	0.088	5.00042e-24
Nup93	3.08146e-28	-0.309719	0.061	0.308	5.14635e-24
Abce1	3.43317e-28	-0.375456	0.091	0.361	5.73374e-24
Grpel1	3.54139e-28	-0.40588	0.263	0.612	5.91447e-24
Wdr18	3.64057e-28	-0.389307	0.121	0.394	6.08011e-24
Arpc4	3.73314e-28	-0.485423	0.328	0.683	6.23472e-24
Sri	3.91231e-28	-0.466815	0.458	0.772	6.53394e-24
Rras	4.03211e-28	0.906905	0.352	0.112	6.73403e-24
Lrpap1	4.4727e-28	0.950076	0.551	0.439	7.46986e-24
Steap3	4.54534e-28	-0.308451	0.032	0.197	7.59116e-24
Cetn3	4.7454e-28	-0.450046	0.377	0.699	7.92529e-24
Rae1	4.77736e-28	-0.393903	0.125	0.404	7.97867e-24
Ppp2r3c	4.98563e-28	-0.316691	0.051	0.293	8.32649e-24
Hoxa10	5.61325e-28	1.00027	0.256	0.032	9.3747e-24
Brcc3	5.84233e-28	-0.347589	0.085	0.347	9.75727e-24
Gm11808	5.89952e-28	-0.513783	0.477	0.793	9.8528e-24
Cd200	5.94713e-28	0.750458	0.384	0.118	9.9323e-24
S100a16	5.96782e-28	0.689522	0.447	0.162	9.96685e-24
Emc6	6.40213e-28	-0.444226	0.256	0.599	1.06922e-23
Pop5	7.61856e-28	-0.381505	0.116	0.379	1.27238e-23
Sptssa	7.83425e-28	-0.518297	0.314	0.643	1.3084e-23
Klf6	8.40186e-28	1.60223	0.555	0.404	1.40319e-23
Mtpn	9.1412e-28	-0.414561	0.138	0.434	1.52667e-23
Haus1	9.79076e-28	-0.323971	0.072	0.304	1.63515e-23
Chchd4	9.79908e-28	-0.318155	0.061	0.304	1.63654e-23
Sf3b3	1.04711e-27	-0.344949	0.083	0.368	1.74877e-23
Spop	1.07199e-27	-0.440991	0.235	0.599	1.79034e-23
Col4a2	1.07427e-27	0.869098	0.288	0.055	1.79413e-23
Sf3b5	1.17642e-27	-0.419421	0.309	0.637	1.96473e-23
Rbm39	1.24331e-27	0.657662	0.926	0.93	2.07645e-23
St3gal5	1.36845e-27	-0.291457	0.032	0.174	2.28545e-23
Fap	1.39081e-27	0.864364	0.311	0.072	2.3228e-23
Fbn1	1.4295e-27	0.535704	0.396	0.11	2.38742e-23
Msra	1.495e-27	-0.318901	0.04	0.233	2.4968e-23
Slc5a3	1.49673e-27	1.02469	0.242	0.034	2.4997e-23
Wdr77	1.58099e-27	-0.328755	0.059	0.299	2.6404e-23
Psmb2	1.71883e-27	-0.479207	0.578	0.82	2.87062e-23
Eif5b	1.74998e-27	-0.404783	0.155	0.47	2.92264e-23
Gadd45gip1	1.75832e-27	-0.433191	0.227	0.535	2.93657e-23
Pts	1.88553e-27	-0.365307	0.095	0.385	3.14903e-23
Ube2n	1.93684e-27	-0.41775	0.392	0.721	3.23472e-23
Ndufv1	1.95811e-27	-0.424498	0.22	0.537	3.27025e-23
Fam117a	2.12913e-27	-0.256662	0.03	0.196	3.55586e-23
Uqcr11	2.20401e-27	-0.54375	0.6	0.812	3.68091e-23
Acp5	2.79708e-27	-0.530033	0.051	0.18	4.67141e-23
Auts2	2.88495e-27	0.923457	0.307	0.078	4.81816e-23
Xrn2	2.89104e-27	-0.406654	0.129	0.422	4.82832e-23
Irf1	3.07309e-27	1.05314	0.42	0.211	5.13237e-23
Ltbp4	3.11275e-27	-0.776398	0.044	0.124	5.1986e-23
Ptn	3.44174e-27	1.26789	0.261	0.035	5.74804e-23
Slc25a4	4.45453e-27	0.691401	0.805	0.774	7.43952e-23
Eri1	4.78656e-27	-0.319192	0.074	0.327	7.99404e-23
Ifi203	5.32325e-27	-0.400169	0.042	0.186	8.89035e-23
Chchd1	5.33173e-27	-0.419568	0.299	0.625	8.90452e-23
Syncrip	5.47553e-27	-0.388785	0.178	0.52	9.14468e-23
Srsf1	5.49807e-27	-0.413043	0.212	0.551	9.18233e-23
Pfas	5.6542e-27	-0.264816	0.027	0.209	9.44308e-23
Vasn	5.75237e-27	0.985415	0.288	0.067	9.60704e-23
Tsn	6.51212e-27	-0.435711	0.295	0.622	1.08759e-22
Limd2	6.61541e-27	-0.694952	0.235	0.458	1.10484e-22
Gstt1	6.85562e-27	0.863746	0.299	0.099	1.14496e-22
Blmh	7.66009e-27	-0.385419	0.123	0.411	1.27931e-22
Anapc5	7.71991e-27	-0.406001	0.35	0.675	1.2893e-22
Nsg1	7.99442e-27	0.81374	0.299	0.066	1.33515e-22
Gng11	8.38474e-27	0.628319	0.419	0.165	1.40033e-22
Elf1	9.05419e-27	-0.512902	0.17	0.474	1.51214e-22
Polr2e	9.37594e-27	-0.409006	0.205	0.541	1.56588e-22
Ctps	9.95486e-27	-0.262583	0.04	0.26	1.66256e-22
Myl9	1.00105e-26	0.880904	0.235	0.017	1.67186e-22
Rps18-ps3	1.0199e-26	-0.487063	0.288	0.647	1.70333e-22
Esd	1.10142e-26	-0.4429	0.394	0.707	1.83948e-22
Prr13	1.22371e-26	-0.562683	0.347	0.68	2.04372e-22
Wdr61	1.29468e-26	-0.399532	0.231	0.559	2.16225e-22
Lmo7	1.32114e-26	0.938747	0.229	0.02	2.20643e-22
Arhgap15	1.42191e-26	-0.410965	0.076	0.282	2.37473e-22
Ebna1bp2	1.44154e-26	-0.41837	0.22	0.558	2.40752e-22
Hdac2	1.52261e-26	-0.384069	0.193	0.527	2.54291e-22
Tmem53	1.53896e-26	0.853287	0.239	0.035	2.57022e-22
Rgs16	1.56372e-26	1.64092	0.242	0.019	2.61157e-22
Psmb4	1.63174e-26	-0.426777	0.324	0.645	2.72517e-22
Nedd4	1.86541e-26	0.834597	0.545	0.42	3.11542e-22
Sf3b1	1.99649e-26	-0.420476	0.405	0.736	3.33433e-22
Aldh2	2.20523e-26	-0.462289	0.33	0.689	3.68296e-22
Sart1	2.23631e-26	-0.320707	0.062	0.299	3.73487e-22
Rspo2	2.32496e-26	1.0486	0.22	0.011	3.88292e-22
Nde1	2.65189e-26	-0.326191	0.061	0.29	4.42892e-22
Nucks1	2.75512e-26	-0.404136	0.225	0.563	4.60133e-22
Lsm3	2.95133e-26	-0.466956	0.314	0.605	4.92902e-22
Atrx	2.99591e-26	-0.358409	0.159	0.516	5.00347e-22
Mrpl32	3.37269e-26	-0.396257	0.178	0.474	5.63273e-22
Tapbp	3.72181e-26	0.925587	0.598	0.539	6.2158e-22
Arhgef2	3.95821e-26	-0.377171	0.053	0.234	6.6106e-22
Atad3a	4.00705e-26	-0.302058	0.053	0.28	6.69218e-22
Cx3cl1	4.0167e-26	0.901875	0.22	0.014	6.70829e-22
Sgk3	4.13289e-26	-0.304338	0.061	0.281	6.90235e-22
Tomm22	4.13336e-26	-0.418221	0.32	0.64	6.90313e-22
Gnas	4.62257e-26	-0.617153	0.765	0.941	7.72016e-22
Kansl1l	4.65584e-26	-0.378418	0.042	0.196	7.77572e-22
Rpgrip1	4.84142e-26	-0.468415	0.066	0.244	8.08566e-22
Psmc5	5.32807e-26	-0.396542	0.265	0.599	8.89841e-22
Tln2	5.57376e-26	0.869272	0.254	0.038	9.30874e-22
Rnaset2a	5.6644e-26	0.896584	0.453	0.296	9.46011e-22
1110001J03Rik	6.2153e-26	-0.385152	0.208	0.544	1.03802e-21
E2f4	6.45054e-26	-0.454646	0.165	0.432	1.0773e-21
Psmd2	6.93826e-26	-0.388565	0.235	0.563	1.15876e-21
Cox7a2	6.99688e-26	-0.463092	0.629	0.852	1.16855e-21
Sipa1	7.32408e-26	-0.341614	0.047	0.256	1.22319e-21
H2afv	7.64117e-26	-0.537756	0.545	0.795	1.27615e-21
Fmo1	7.76454e-26	0.823661	0.244	0.034	1.29676e-21
Mrps6	8.15342e-26	0.93185	0.292	0.125	1.3617e-21
Asnsd1	8.55719e-26	-0.319973	0.085	0.337	1.42914e-21
Ngfrap1	9.04296e-26	-0.461126	0.244	0.537	1.51027e-21
Tomm70a	9.83727e-26	-0.325589	0.08	0.341	1.64292e-21
Nrp2	1.00773e-25	0.871947	0.254	0.043	1.68301e-21
Serpina3f	1.03836e-25	1.05344	0.223	0.02	1.73416e-21
Ndufa4	1.10181e-25	-0.634854	0.782	0.89	1.84013e-21
Vbp1	1.10768e-25	-0.394164	0.161	0.461	1.84994e-21
Tnfrsf1a	1.2285e-25	0.899659	0.42	0.25	2.05172e-21
Smn1	1.23114e-25	-0.298842	0.068	0.332	2.05612e-21
Gm10073	1.28514e-25	-0.537196	0.419	0.71	2.14632e-21
CR974586.5	1.37358e-25	0.989224	0.212	0.007	2.29402e-21
Nfib	1.38264e-25	0.808273	0.341	0.103	2.30914e-21
Prep	1.42462e-25	-0.348074	0.034	0.199	2.37925e-21
Pttg1ip	1.44337e-25	0.807072	0.468	0.32	2.41058e-21
Ggh	1.48717e-25	0.935579	0.447	0.29	2.48373e-21
Zfp106	1.53356e-25	-0.284079	0.038	0.23	2.56119e-21
Tspan17	1.57954e-25	0.865503	0.303	0.094	2.638e-21
Ppan	1.59646e-25	-0.370103	0.097	0.366	2.66624e-21
Phactr1	1.69694e-25	0.891964	0.216	0.015	2.83406e-21
Vdac2	1.72924e-25	-0.405891	0.381	0.688	2.888e-21
Cops6	1.89757e-25	-0.39037	0.299	0.638	3.16914e-21
Mrps18c	1.89889e-25	-0.418695	0.275	0.58	3.17133e-21
Bri3bp	1.9251e-25	-0.282323	0.044	0.251	3.21511e-21
Dusp1	2.02563e-25	1.41031	0.536	0.409	3.383e-21
Hint1	2.09381e-25	-0.477323	0.701	0.875	3.49688e-21
Nop2	2.28767e-25	-0.259435	0.036	0.217	3.82063e-21
Dhrs11	2.33134e-25	-0.264324	0.034	0.179	3.89357e-21
Rbm25	2.50388e-25	-0.420917	0.309	0.642	4.18173e-21
Gm10020	2.57517e-25	-0.491163	0.21	0.475	4.30079e-21
Pacsin2	2.62563e-25	-0.299845	0.057	0.271	4.38507e-21
Htatsf1	2.64577e-25	-0.294103	0.045	0.275	4.4187e-21
Mrpl54	2.76298e-25	-0.371991	0.225	0.557	4.61445e-21
Mmp11	3.2405e-25	0.925561	0.223	0.023	5.41197e-21
Bckdk	3.27423e-25	-0.336033	0.098	0.369	5.46829e-21
Pdlim4	3.52453e-25	0.70295	0.354	0.107	5.88632e-21
B9d2	3.58985e-25	-0.333381	0.062	0.306	5.99541e-21
B4gat1	4.08732e-25	0.893209	0.305	0.129	6.82623e-21
Synpo	4.1596e-25	0.857709	0.218	0.018	6.94694e-21
Ar	4.48818e-25	0.843801	0.231	0.03	7.4957e-21
Mrpl35	4.62928e-25	-0.379364	0.169	0.451	7.73136e-21
Nop10	4.8929e-25	-0.589153	0.669	0.842	8.17164e-21
Mrps9	5.095e-25	-0.326953	0.087	0.356	8.50916e-21
Clp1	5.47084e-25	-0.321809	0.064	0.297	9.13685e-21
Ube2e1	6.31197e-25	-0.41178	0.208	0.547	1.05416e-20
Prr16	6.71236e-25	0.908064	0.199	0.006	1.12103e-20
Adgrf5	6.86482e-25	0.827478	0.222	0.019	1.14649e-20
Sned1	7.05024e-25	0.944605	0.218	0.02	1.17746e-20
Slmo2	7.29185e-25	-0.356655	0.146	0.429	1.21781e-20
Elavl1	7.63283e-25	-0.396505	0.288	0.619	1.27476e-20
Polr2j	8.57474e-25	-0.38633	0.244	0.558	1.43207e-20
Tnfrsf19	8.95743e-25	0.889681	0.233	0.031	1.49598e-20
Pitpna	9.51172e-25	-0.405586	0.214	0.57	1.58855e-20
Olfml3	9.51228e-25	0.941165	0.341	0.1	1.58865e-20
Fam134b	1.03807e-24	-0.267372	0.017	0.128	1.73368e-20
Runx2	1.16422e-24	0.903489	0.275	0.08	1.94437e-20
Rrbp1	1.19097e-24	0.816976	0.604	0.522	1.98903e-20
Pi4k2b	1.44555e-24	-0.266387	0.042	0.241	2.41421e-20
Chd1	1.55186e-24	-0.416034	0.138	0.423	2.59176e-20
Msrb1	1.57373e-24	-0.589687	0.203	0.464	2.62829e-20
Vimp	1.68725e-24	0.872916	0.633	0.571	2.81788e-20
Soat1	1.71082e-24	0.924213	0.288	0.111	2.85724e-20
Gstm2	1.77284e-24	0.821992	0.256	0.049	2.96082e-20
Myl6	1.80528e-24	-0.440193	0.812	0.955	3.01499e-20
Ccnd3	1.85532e-24	-0.637214	0.328	0.577	3.09857e-20
Tfpi	1.99005e-24	1.20165	0.309	0.167	3.32359e-20
Mrps5	2.0107e-24	-0.317188	0.081	0.326	3.35806e-20
Milr1	2.02223e-24	-0.251444	0.023	0.142	3.37733e-20
Psma4	2.10292e-24	-0.400806	0.415	0.715	3.51209e-20
Morc3	2.13463e-24	-0.29026	0.057	0.283	3.56505e-20
Sfxn1	2.1988e-24	-0.381658	0.146	0.409	3.67221e-20
Dnajb6	2.22433e-24	-0.39656	0.333	0.687	3.71486e-20
Rbfa	2.39055e-24	-0.34841	0.119	0.396	3.99246e-20
Impa1	2.72457e-24	-0.338509	0.097	0.37	4.55031e-20
Ccdc58	2.74049e-24	-0.290611	0.062	0.295	4.57689e-20
Psme1	2.80375e-24	-0.426543	0.311	0.637	4.68255e-20
Tdg	2.82386e-24	-0.320066	0.074	0.323	4.71613e-20
Mrpl42	3.14118e-24	-0.398656	0.366	0.666	5.24609e-20
Pes1	3.21113e-24	-0.31046	0.078	0.347	5.36291e-20
Noc4l	3.42773e-24	-0.266986	0.051	0.275	5.72466e-20
Card19	3.45426e-24	-0.443057	0.114	0.343	5.76897e-20
Pcmt1	3.52005e-24	-0.3882	0.259	0.582	5.87883e-20
Amotl2	3.61149e-24	0.975764	0.235	0.038	6.03155e-20
Chchd3	3.61999e-24	-0.368675	0.138	0.406	6.04575e-20
Abcf2	3.64294e-24	-0.316252	0.081	0.326	6.08407e-20
Psmc4	3.84404e-24	-0.386146	0.305	0.619	6.41994e-20
Fam110a	3.86783e-24	-0.271741	0.019	0.115	6.45967e-20
Parp2	4.19448e-24	-0.312127	0.085	0.333	7.0052e-20
Ubl5	4.50737e-24	-0.40538	0.5	0.778	7.52775e-20
Itgb5	4.79278e-24	0.79026	0.343	0.126	8.00443e-20
Il10rb	5.02053e-24	0.867997	0.409	0.275	8.3848e-20
Mfap2	5.03977e-24	0.769673	0.28	0.066	8.41691e-20
Arhgap31	5.16014e-24	0.885129	0.335	0.142	8.61795e-20
Sfpq	5.86265e-24	-0.377544	0.337	0.681	9.79122e-20
Tceb1	6.33979e-24	-0.391366	0.409	0.721	1.05881e-19
Mtch2	6.35539e-24	-0.365869	0.261	0.578	1.06141e-19
Ap1s2	6.5642e-24	-0.268706	0.027	0.146	1.09629e-19
Psmb6	6.65415e-24	-0.360683	0.506	0.804	1.11131e-19
Mmp13	6.91815e-24	0.920942	0.239	0.027	1.1554e-19
Mrpl34	7.14583e-24	-0.364788	0.172	0.463	1.19343e-19
Ik	7.37669e-24	-0.369332	0.14	0.42	1.23198e-19
Nme4	7.66496e-24	-0.27104	0.057	0.276	1.28013e-19
Ube2k	8.94219e-24	-0.378295	0.278	0.606	1.49343e-19
Pold3	9.00769e-24	-0.265591	0.059	0.276	1.50437e-19
Exosc7	9.5604e-24	-0.377258	0.197	0.48	1.59668e-19
Pole4	9.67733e-24	-0.364012	0.244	0.565	1.61621e-19
Sp100	9.7527e-24	-0.415756	0.083	0.299	1.6288e-19
Atp5g3	9.93286e-24	-0.440274	0.36	0.637	1.65889e-19
Pak1ip1	1.00057e-23	-0.355347	0.146	0.436	1.67106e-19
Dhrs3	1.0196e-23	0.792336	0.326	0.137	1.70284e-19
Pbdc1	1.02143e-23	-0.375805	0.25	0.554	1.70589e-19
Mrpl57	1.19062e-23	-0.366999	0.197	0.496	1.98846e-19
mt-Co3	1.21187e-23	-0.369146	0.985	0.996	2.02394e-19
Pycr2	1.23298e-23	-0.387725	0.142	0.378	2.05919e-19
Cyb5a	1.31071e-23	0.709496	0.742	0.673	2.18902e-19
Ptp4a1	1.46942e-23	-0.42822	0.231	0.59	2.45407e-19
Tgif1	1.54955e-23	-0.498544	0.098	0.295	2.58791e-19
Uap1	1.59824e-23	-0.658039	0.159	0.429	2.66922e-19
Wdr74	1.64484e-23	-0.305736	0.081	0.334	2.74704e-19
Ackr3	1.71027e-23	-0.712423	0.038	0.106	2.85632e-19
Uba52	1.8576e-23	-0.32122	0.155	0.495	3.10237e-19
Nadk	1.99191e-23	-0.358415	0.106	0.38	3.32668e-19
Angptl1	2.11673e-23	0.599172	0.33	0.082	3.53515e-19
Mrpl1	2.13475e-23	-0.253815	0.049	0.277	3.56525e-19
Dnttip2	2.1777e-23	-0.388935	0.138	0.437	3.63697e-19
Adcy2	2.18889e-23	0.81609	0.195	0.011	3.65567e-19
Gtf2a2	2.41533e-23	-0.411746	0.307	0.606	4.03385e-19
Dnajc8	2.54188e-23	-0.391587	0.394	0.698	4.24519e-19
Gpc6	2.59073e-23	0.824621	0.22	0.032	4.32677e-19
Mrpl15	2.82295e-23	-0.37103	0.186	0.463	4.71461e-19
Swi5	2.86137e-23	-0.380349	0.542	0.807	4.77877e-19
Plp2	2.92833e-23	-0.457383	0.083	0.256	4.89061e-19
Dap3	3.12845e-23	-0.369065	0.138	0.395	5.22483e-19
Prdx2	3.21065e-23	-0.967668	0.581	0.785	5.36211e-19
Polr3k	3.36411e-23	-0.340643	0.163	0.461	5.61839e-19
Kdelr3	3.36825e-23	0.799939	0.288	0.085	5.62532e-19
Dbnl	3.62914e-23	-0.373751	0.136	0.423	6.06103e-19
Acp6	4.52481e-23	-0.270875	0.028	0.193	7.55689e-19
Zfhx4	4.93064e-23	0.845208	0.22	0.03	8.23466e-19
Smc1a	4.95748e-23	-0.389051	0.22	0.526	8.27948e-19
Trmt10c	5.35681e-23	-0.315498	0.072	0.314	8.9464e-19
Lgmn	5.58539e-23	0.647154	0.379	0.16	9.32817e-19
Scaf11	5.58794e-23	-0.375749	0.148	0.422	9.33241e-19
Trap1	5.62123e-23	-0.317535	0.123	0.404	9.38801e-19
Myo1b	5.72291e-23	0.770322	0.206	0.024	9.55783e-19
Fn1	5.90901e-23	-1.25696	0.074	0.163	9.86865e-19
Mt2	5.9451e-23	0.753591	0.481	0.281	9.92891e-19
Eprs	6.0548e-23	-0.365881	0.203	0.519	1.01121e-18
Orai1	7.26435e-23	-0.329463	0.059	0.228	1.21322e-18
Cuta	7.94912e-23	-0.342803	0.275	0.616	1.32758e-18
Mak16	8.20645e-23	-0.28982	0.07	0.311	1.37056e-18
Polr2b	8.41729e-23	-0.261082	0.053	0.269	1.40577e-18
Tceb2	8.83088e-23	-0.344706	0.625	0.877	1.47485e-18
Smc6	1.0148e-22	-0.377533	0.227	0.541	1.69481e-18
Npc2	1.03091e-22	0.6968	0.809	0.798	1.72172e-18
Rab9	1.0873e-22	0.932565	0.411	0.329	1.81591e-18
Hnrnpdl	1.16454e-22	-0.349733	0.297	0.624	1.94489e-18
Runx1t1	1.22761e-22	0.791609	0.203	0.02	2.05023e-18
Tcn2	1.25975e-22	0.759796	0.354	0.181	2.1039e-18
Ak2	1.33554e-22	-0.390654	0.28	0.574	2.23048e-18
Pgm1	1.42423e-22	-0.282846	0.045	0.228	2.3786e-18
Cops3	1.42689e-22	-0.339031	0.157	0.445	2.38305e-18
Dus1l	1.43516e-22	-0.276668	0.066	0.269	2.39687e-18
Psmb5	1.60613e-22	-0.385778	0.358	0.65	2.68239e-18
Aars	1.61752e-22	-0.337969	0.14	0.418	2.70142e-18
Rbms3	1.68542e-22	0.795341	0.229	0.038	2.81482e-18
Emilin1	1.69355e-22	0.810526	0.339	0.177	2.8284e-18
Igbp1	1.96988e-22	-0.317097	0.081	0.326	3.2899e-18
Ctnnbl1	2.41927e-22	-0.297725	0.076	0.328	4.04042e-18
Smdt1	2.44261e-22	-0.383913	0.464	0.755	4.0794e-18
Enah	2.54309e-22	0.79069	0.21	0.032	4.24722e-18
P3h3	2.56802e-22	0.759581	0.267	0.074	4.28884e-18
2310001H17Rik	2.73381e-22	-0.302451	0.034	0.178	4.56573e-18
Ap1m1	2.94511e-22	-0.294548	0.076	0.329	4.91862e-18
Zfp800	2.9881e-22	-0.266059	0.053	0.256	4.99043e-18
Thumpd1	3.00688e-22	-0.305621	0.072	0.308	5.02178e-18
Rpl9	3.11029e-22	-0.53308	0.411	0.681	5.19449e-18
Mrpl19	3.13772e-22	-0.308595	0.097	0.369	5.24031e-18
Tgfb1i1	3.25795e-22	0.747415	0.241	0.051	5.44111e-18
Srp72	3.563e-22	-0.324127	0.117	0.389	5.95056e-18
Minpp1	3.81695e-22	-0.44439	0.129	0.337	6.37469e-18
Kif2a	3.8602e-22	-0.257494	0.044	0.244	6.44693e-18
Pla2g15	3.9948e-22	0.831739	0.242	0.077	6.67171e-18
Pdhb	4.00867e-22	-0.349385	0.159	0.433	6.69487e-18
Cox6b2	4.34805e-22	-0.406509	0.11	0.318	7.26168e-18
Pid1	5.35267e-22	0.843847	0.259	0.076	8.9395e-18
Aifm1	5.40927e-22	-0.265983	0.064	0.279	9.03403e-18
Snrpc	5.50729e-22	-0.351644	0.282	0.6	9.19773e-18
Smarcd2	5.5416e-22	-0.345223	0.131	0.414	9.25502e-18
Clec2d	5.67987e-22	0.829541	0.265	0.09	9.48594e-18
Snx3	5.92504e-22	-0.372577	0.422	0.717	9.89541e-18
Srrt	5.94174e-22	-0.329144	0.112	0.365	9.9233e-18
Csgalnact2	6.06721e-22	-0.275574	0.044	0.225	1.01329e-17
Ndufs8	6.52668e-22	-0.351592	0.341	0.66	1.09002e-17
Phlda3	6.70554e-22	0.668153	0.341	0.137	1.11989e-17
Enpp5	7.56403e-22	0.829688	0.225	0.058	1.26327e-17
Mtfr1	7.9658e-22	-0.28198	0.062	0.259	1.33037e-17
Six1	7.98302e-22	0.819733	0.212	0.032	1.33324e-17
Srrm1	7.98929e-22	-0.344672	0.28	0.607	1.33429e-17
Ltv1	7.99175e-22	-0.301175	0.08	0.318	1.3347e-17
Arpp19	8.02162e-22	-0.366014	0.438	0.727	1.33969e-17
Rbpms	8.81662e-22	0.797687	0.259	0.087	1.47246e-17
Thumpd3	1.07087e-21	-0.271707	0.066	0.284	1.78846e-17
Rbx1	1.14348e-21	-0.362036	0.604	0.836	1.90973e-17
Pck2	1.14674e-21	-0.278912	0.062	0.256	1.91516e-17
Dse	1.22402e-21	0.739777	0.218	0.04	2.04424e-17
Micu2	1.27398e-21	-0.253107	0.042	0.224	2.12767e-17
Ddx46	1.46237e-21	-0.301297	0.089	0.328	2.4423e-17
Rhoc	1.47559e-21	0.629067	0.381	0.151	2.46438e-17
Timm13	1.5598e-21	-0.38123	0.432	0.709	2.60501e-17
Tmem178	1.58754e-21	0.801138	0.188	0.022	2.65135e-17
Uri1	1.61935e-21	-0.315522	0.083	0.328	2.70447e-17
Psmc6	1.6649e-21	-0.362615	0.277	0.575	2.78056e-17
Mrpl2	1.75167e-21	-0.318367	0.127	0.388	2.92546e-17
Oser1	1.82455e-21	-0.370117	0.222	0.557	3.04717e-17
Grb2	1.85911e-21	-0.387786	0.127	0.392	3.1049e-17
Fzd1	1.88898e-21	0.83588	0.212	0.035	3.15479e-17
Nup50	1.89902e-21	-0.286544	0.074	0.305	3.17156e-17
Ddx41	1.92129e-21	-0.311445	0.093	0.346	3.20875e-17
Cd93	1.9314e-21	-0.34899	0.036	0.171	3.22563e-17
Calm2	1.94964e-21	-0.424229	0.837	0.965	3.2561e-17
Dlx5	2.14323e-21	0.75244	0.214	0.033	3.57941e-17
Calm1	2.16943e-21	-0.410278	0.769	0.934	3.62316e-17
Abcf1	2.24546e-21	-0.324928	0.129	0.402	3.75014e-17
Mplkip	2.25241e-21	-0.345617	0.167	0.447	3.76175e-17
Nfil3	2.35398e-21	0.891284	0.322	0.151	3.93139e-17
Cs	2.3743e-21	-0.305387	0.098	0.333	3.96532e-17
Dnajc3	2.49112e-21	0.78404	0.559	0.489	4.16041e-17
Slc38a2	2.57585e-21	0.972185	0.494	0.425	4.30193e-17
Snhg18	2.74968e-21	0.670331	0.269	0.073	4.59225e-17
Arrb2	2.83483e-21	-0.270761	0.034	0.182	4.73446e-17
Ddx54	3.04316e-21	-0.319599	0.066	0.28	5.08238e-17
Thoc7	3.07974e-21	-0.357205	0.305	0.599	5.14347e-17
Ndufb3	3.44296e-21	-0.351743	0.341	0.646	5.75008e-17
Dlg5	3.46565e-21	0.696729	0.178	0.012	5.78799e-17
Pfdn1	3.54271e-21	-0.343353	0.197	0.481	5.91667e-17
Memo1	3.61218e-21	-0.313116	0.104	0.32	6.0327e-17
Zfp622	3.95453e-21	-0.40492	0.146	0.428	6.60446e-17
Psmc1	3.99773e-21	-0.329347	0.235	0.544	6.67662e-17
Impdh1	4.20925e-21	-0.303562	0.03	0.16	7.02987e-17
Ndufa1	4.95795e-21	-0.328362	0.42	0.736	8.28028e-17
Lars	5.00533e-21	-0.260052	0.061	0.297	8.3594e-17
Idh2	5.09274e-21	-0.402211	0.265	0.574	8.50539e-17
Atp5l	5.46285e-21	-0.369121	0.843	0.946	9.1235e-17
Cbx3	5.53715e-21	-0.458829	0.379	0.662	9.2476e-17
Cdkn2c	5.83743e-21	-0.28116	0.053	0.241	9.74908e-17
Pus1	5.86266e-21	-0.252772	0.047	0.256	9.79123e-17
Ube2s	5.96502e-21	-0.425228	0.636	0.835	9.96219e-17
Akr1c12	5.99269e-21	0.729642	0.178	0.018	1.00084e-16
Snf8	6.2136e-21	-0.326519	0.167	0.445	1.03773e-16
Cited2	6.55014e-21	1.09429	0.475	0.368	1.09394e-16
Parl	7.25027e-21	-0.342197	0.165	0.449	1.21087e-16
Ecd	7.31645e-21	-0.256269	0.057	0.272	1.22192e-16
Deptor	7.36692e-21	0.832115	0.212	0.051	1.23035e-16
Vamp5	8.01492e-21	-0.531675	0.188	0.381	1.33857e-16
Ngdn	8.7126e-21	-0.33179	0.186	0.505	1.45509e-16
Unc119	8.83794e-21	-0.301526	0.055	0.244	1.47602e-16
Cbx5	9.40538e-21	-0.308954	0.116	0.37	1.57079e-16
Rel	9.63818e-21	-0.316394	0.038	0.168	1.60967e-16
Aasdhppt	9.71151e-21	-0.306751	0.106	0.348	1.62192e-16
Cnot6l	9.90984e-21	-0.279513	0.04	0.195	1.65504e-16
Ash2l	1.02877e-20	-0.294309	0.104	0.365	1.71815e-16
C2	1.03049e-20	0.857754	0.184	0.022	1.72101e-16
Cdc42ep1	1.04283e-20	0.705236	0.191	0.025	1.74163e-16
Actg1	1.09148e-20	-0.477159	0.858	0.973	1.82287e-16
Acin1	1.14484e-20	-0.324545	0.208	0.542	1.91199e-16
Akr1b3	1.24478e-20	-0.400897	0.242	0.555	2.07892e-16
Gaa	1.27756e-20	0.820032	0.299	0.171	2.13366e-16
Mcmbp	1.34215e-20	-0.312195	0.102	0.363	2.24153e-16
Pnn	1.40717e-20	-0.33921	0.216	0.527	2.35011e-16
Psmg2	1.51761e-20	-0.287105	0.098	0.333	2.53456e-16
Prrx1	1.54141e-20	0.692089	0.278	0.079	2.57431e-16
Twf2	1.64925e-20	-0.296341	0.061	0.249	2.75441e-16
Vit	1.93513e-20	0.666225	0.263	0.072	3.23187e-16
Cnbp	1.94915e-20	-0.395455	0.797	0.929	3.25528e-16
Pmpca	1.98917e-20	-0.278073	0.085	0.324	3.32212e-16
Cflar	2.02703e-20	0.76753	0.364	0.234	3.38535e-16
Wdr89	2.05833e-20	-0.355043	0.358	0.688	3.43762e-16
Ccnh	2.23897e-20	-0.333192	0.182	0.453	3.73931e-16
Polr2f	2.26377e-20	-0.318111	0.254	0.564	3.78072e-16
Glod4	2.2754e-20	-0.324624	0.18	0.466	3.80015e-16
Rai14	2.30926e-20	0.731475	0.186	0.024	3.8567e-16
Ndufs6	2.32147e-20	-0.348108	0.381	0.666	3.87708e-16
Nup85	2.49968e-20	-0.266871	0.081	0.308	4.17472e-16
Jun	2.55754e-20	1.17423	0.826	0.888	4.27135e-16
Aimp2	3.09166e-20	-0.27888	0.097	0.33	5.16338e-16
Eepd1	3.16557e-20	0.725865	0.195	0.046	5.28682e-16
Fam20a	3.30945e-20	0.687627	0.199	0.03	5.52712e-16
Itgb1	3.45472e-20	0.759158	0.536	0.47	5.76973e-16
Lrp1	3.46804e-20	0.673974	0.328	0.122	5.79197e-16
Rpa3	3.57813e-20	-0.348891	0.218	0.49	5.97583e-16
Psmd12	3.60716e-20	-0.341458	0.269	0.566	6.02432e-16
Arl2bp	4.11538e-20	-0.358961	0.167	0.43	6.8731e-16
Fzd5	4.20109e-20	0.689561	0.178	0.021	7.01623e-16
Cntrl	4.21187e-20	-0.255996	0.047	0.225	7.03425e-16
Tomm5	4.41174e-20	-0.316778	0.333	0.63	7.36804e-16
Mrps24	4.44206e-20	-0.372506	0.299	0.582	7.41868e-16
Elmo1	4.49404e-20	-0.281684	0.04	0.181	7.50549e-16
Oaz1	4.57244e-20	-0.32375	0.975	0.993	7.63643e-16
Efna5	4.62326e-20	0.740392	0.188	0.024	7.72131e-16
Git2	4.65469e-20	-0.335754	0.08	0.301	7.77379e-16
Sp110	5.55167e-20	-0.308872	0.072	0.266	9.27185e-16
Akr1c19	5.7663e-20	0.679364	0.159	0.005	9.63029e-16
Crtap	5.89086e-20	0.72335	0.248	0.087	9.83833e-16
Clns1a	6.10105e-20	-0.321229	0.178	0.453	1.01894e-15
Aig1	6.22053e-20	0.704804	0.341	0.209	1.03889e-15
Cited4	6.39828e-20	-0.253881	0.036	0.158	1.06858e-15
Snx10	6.45893e-20	-0.2983	0.055	0.229	1.07871e-15
Sms	6.77085e-20	-0.298363	0.089	0.329	1.1308e-15
Notch3	7.00992e-20	0.764871	0.186	0.02	1.17073e-15
Prmt5	7.07501e-20	-0.250084	0.062	0.29	1.1816e-15
Max	7.1968e-20	-0.333668	0.214	0.528	1.20194e-15
Ppa2	7.27846e-20	-0.293006	0.102	0.342	1.21558e-15
Spcs2	7.84563e-20	-0.422758	0.6	0.818	1.3103e-15
Snhg6	7.87832e-20	-0.289273	0.074	0.304	1.31576e-15
Cdc123	8.24733e-20	-0.323722	0.197	0.47	1.37739e-15
Impact	8.25964e-20	0.760073	0.261	0.116	1.37944e-15
1810022K09Rik	8.63727e-20	-0.32375	0.157	0.43	1.44251e-15
S1pr1	9.02185e-20	0.714131	0.227	0.052	1.50674e-15
Rtn3	9.11265e-20	-0.32465	0.246	0.564	1.5219e-15
Ackr1	9.64384e-20	-0.290198	0.021	0.111	1.61062e-15
Faf1	1.00206e-19	-0.255142	0.074	0.298	1.67354e-15
Csrp1	1.03495e-19	-0.477119	0.159	0.428	1.72848e-15
Tax1bp3	1.07876e-19	0.685945	0.367	0.226	1.80163e-15
Pcbp1	1.29216e-19	-0.371388	0.468	0.728	2.15804e-15
Map1lc3a	1.31849e-19	0.641408	0.481	0.347	2.20201e-15
Cygb	1.34275e-19	0.638915	0.269	0.071	2.24252e-15
Ssna1	1.39137e-19	-0.365954	0.286	0.559	2.32372e-15
Ahcyl2	1.51069e-19	0.885556	0.271	0.141	2.52301e-15
Psma5	1.51643e-19	-0.358755	0.415	0.673	2.53259e-15
Calu	1.60052e-19	0.736885	0.434	0.33	2.67303e-15
Ubl4a	1.68464e-19	-0.311257	0.159	0.421	2.81351e-15
Ndufa8	1.68836e-19	-0.326303	0.381	0.676	2.81973e-15
Heyl	1.70437e-19	0.745614	0.199	0.028	2.84648e-15
Mid1ip1	1.71028e-19	-0.331129	0.081	0.297	2.85634e-15
Hpgd	1.77745e-19	0.814041	0.197	0.032	2.96851e-15
Ak3	1.78036e-19	0.758088	0.32	0.204	2.97338e-15
Fam43a	1.81932e-19	0.694011	0.258	0.092	3.03844e-15
Zmat2	1.83517e-19	-0.325792	0.169	0.437	3.06492e-15
Csnk2b	1.85327e-19	-0.298266	0.218	0.538	3.09514e-15
Fam53b	2.0071e-19	-0.370089	0.049	0.209	3.35206e-15
Dapk2	2.01077e-19	0.754576	0.277	0.151	3.35819e-15
Rpl13a-ps1	2.07235e-19	-0.425736	0.241	0.542	3.46104e-15
Akap13	2.07761e-19	-0.350431	0.108	0.358	3.46981e-15
Hebp1	2.09544e-19	-0.710728	0.106	0.221	3.4996e-15
Rnps1	2.12502e-19	-0.303608	0.152	0.421	3.549e-15
Kalrn	2.30095e-19	0.736461	0.174	0.024	3.84282e-15
Pltp	2.41788e-19	0.74607	0.222	0.054	4.03809e-15
Ttc1	2.46737e-19	-0.308944	0.116	0.367	4.12075e-15
Psmd13	2.48127e-19	-0.292917	0.256	0.564	4.14398e-15
Snw1	2.74386e-19	-0.323867	0.233	0.544	4.58252e-15
Skp1a	2.78544e-19	-0.313016	0.29	0.618	4.65196e-15
Tm7sf3	3.24713e-19	-0.294347	0.11	0.366	5.42302e-15
Epb41l4b	3.28454e-19	0.710543	0.174	0.023	5.48551e-15
Klhdc8b	3.33579e-19	0.757781	0.203	0.08	5.57111e-15
Cklf	3.70205e-19	-0.263156	0.061	0.271	6.18279e-15
Mapkapk3	3.71791e-19	-0.269739	0.053	0.209	6.20928e-15
Nubp2	4.01452e-19	-0.272141	0.121	0.381	6.70466e-15
Tsg101	4.11535e-19	-0.309944	0.208	0.527	6.87305e-15
[truncated: 1,187 more rows]

## Sheet: wilcox
	p_val	avg_log2FC	pct.1	pct.2	p_val_adj
Fhl2	0	2.17725	0.614	0.038	0
Igfbp5	0	3.02017	0.934	0.103	0
Serpine2	0	3.09531	0.938	0.156	0
Marc1	0	1.38401	0.348	0.01	0
Il1rn	0	2.86441	0.54	0.029	0
Cd302	0	2.95105	0.928	0.185	0
Serping1	0	2.89039	0.973	0.154	0
Mdk	0	2.05066	0.566	0.033	0
Grem1	0	1.75946	0.403	0.007	0
Fgf7	0	1.95648	0.538	0.029	0
Cpxm1	0	1.64589	0.483	0.039	0
Wisp2	0	3.40634	0.752	0.039	0
Bgn	0	2.10019	0.939	0.176	0
Gdpd2	0	3.69876	0.869	0.018	0
Chrdl1	0	2.55256	0.684	0.013	0
Gpm6b	0	1.59558	0.557	0.054	0
Cp	0	2.40829	0.746	0.056	0
Mme	0	1.89887	0.527	0.021	0
Ptx3	0	2.41176	0.506	0.02	0
Csf1	0	2.29452	0.72	0.077	0
Vcam1	0	3.16583	0.919	0.096	0
Ddit4l	0	1.69567	0.415	0.029	0
Ccl19	0	2.29266	0.593	0.018	0
Tnc	0	2.01651	0.5	0.035	0
Pappa	0	2.00911	0.525	0.016	0
Lepr	0	2.89815	0.75	0.025	0
Plpp3	0	2.90896	0.89	0.108	0
Wdr86	0	1.56152	0.405	0.012	0
Igfbp7	0	2.11549	0.871	0.141	0
Shroom3	0	1.42419	0.35	0.009	0
Ibsp	0	3.84616	0.854	0.038	0
Rarres2	0	2.69061	0.886	0.126	0
Tmem176b	0	3.82906	0.996	0.436	0
Tmem176a	0	3.632	0.966	0.245	0
Cxcl12	0	6.44757	1	0.025	0
C1ra	0	2.43871	0.767	0.074	0
Arrdc4	0	2.31012	0.68	0.068	0
Spon1	0	1.66869	0.411	0.012	0
Ebf3	0	1.72867	0.481	0.02	0
Rspo3	0	1.3812	0.333	0.014	0
Gja1	0	2.6156	0.805	0.09	0
Ggt5	0	1.86559	0.525	0.034	0
1500009L16Rik	0	2.51914	0.727	0.034	0
Kitl	0	2.58975	0.746	0.017	0
Gas6	0	3.95193	0.955	0.066	0
Vegfc	0	1.6793	0.491	0.031	0
Lpl	0	5.06285	0.964	0.041	0
Cbln1	0	1.61596	0.303	0.004	0
Cdh11	0	2.00123	0.6	0.048	0
Hp	0	4.7679	0.972	0.242	0
Il34	0	2.14774	0.57	0.02	0
Dpep1	0	2.98826	0.822	0.026	0
Agt	0	3.18316	0.797	0.012	0
Nrp1	0	2.32317	0.754	0.114	0
Bmp4	0	2.06104	0.553	0.044	0
Clu	0	2.66133	0.843	0.063	0
Nnmt	0	2.0425	0.589	0.056	0
Tpm1	0	2.71854	0.879	0.261	0
Aldh1a2	0	1.81468	0.438	0.017	0
Ackr4	0	2.62814	0.67	0.028	0
Igfbp3	0	1.89188	0.456	0.021	0
Gpx3	0	2.95882	0.975	0.18	0
Sfrp4	0	2.28295	0.83	0.064	0
Foxc1	0	2.14648	0.627	0.055	0
Id4	0	2.11133	0.521	0.036	0
S1pr3	0	1.80105	0.455	0.036	0
Cxcl14	0	3.64108	0.835	0.029	0
Gpx8	0	2.52746	0.894	0.145	0
Esm1	0	3.93988	0.909	0.019	0
Fst	0	2.41139	0.621	0.02	0
Ltbp2	0	1.91273	0.504	0.025	0
Fbln5	0	3.41099	0.888	0.05	0
Serpina12	0	1.97826	0.373	0.014	0
Serpina3g	0	2.48789	0.682	0.106	0
Ghr	0	2.54974	0.695	0.044	0
Pdzrn4	0	1.80929	0.449	0.008	0
Snai2	0	1.66195	0.436	0.024	0
Kng2	0	3.28397	0.869	0.013	0
Kng1	0	3.44248	0.83	0.01	0
Adipoq	0	5.00772	0.919	0.008	0
Mylk	0	1.77903	0.485	0.03	0
C4b	0	2.37837	0.665	0.046	0
H2-Q10	0	1.93455	0.515	0.037	0
Cyp1b1	0	2.08668	0.587	0.029	0
Epas1	0	2.01831	0.589	0.038	0
Gm4951	0	2.19434	0.525	0.01	0
Pdgfrb	0	1.86638	0.561	0.057	0
Iigp1	1.60099e-303	1.92239	0.409	0.028	2.67381e-299
Ptgfr	6.97162e-300	1.34872	0.33	0.015	1.16433e-295
Apoe	1.16176e-299	3.27406	0.998	0.583	1.94026e-295
Socs3	5.62491e-298	2.94705	0.805	0.181	9.39417e-294
Serpinh1	3.75099e-297	1.85305	0.926	0.191	6.26453e-293
Gpr88	1.48205e-294	1.08254	0.267	0.007	2.47517e-290
Angptl4	1.57485e-294	2.41647	0.61	0.093	2.63016e-290
Clmp	2.6062e-292	1.66952	0.519	0.058	4.35261e-288
Fstl1	1.06621e-289	1.58137	0.826	0.143	1.78068e-285
Trf	4.037e-289	3.46563	0.795	0.217	6.74219e-285
Cald1	1.09383e-286	1.87738	0.695	0.115	1.82681e-282
Igfbp4	1.39555e-286	3.06879	0.972	0.521	2.33071e-282
Errfi1	1.00668e-284	1.79955	0.714	0.113	1.68126e-280
H2-D1	1.47669e-284	2.24615	0.998	0.975	2.46622e-280
Csmd1	8.85767e-284	1.07553	0.273	0.009	1.47932e-279
Steap4	4.67479e-283	1.44088	0.422	0.035	7.80736e-279
Podnl1	1.91901e-280	1.25538	0.339	0.019	3.20494e-276
Amy1	4.4149e-280	1.31479	0.341	0.02	7.37332e-276
Col6a1	1.25671e-276	1.73349	0.792	0.151	2.09883e-272
Fam13a	1.07456e-271	1.23896	0.273	0.01	1.79462e-267
Il7	4.44483e-271	1.15377	0.295	0.013	7.42331e-267
Ptprd	3.87399e-260	1.59174	0.439	0.044	6.46996e-256
Lifr	2.97671e-259	1.70721	0.492	0.059	4.9714e-255
Rcn3	5.93154e-259	1.85951	0.83	0.204	9.90627e-255
Gprin3	2.25429e-258	1.00652	0.231	0.006	3.76489e-254
Rasl11a	9.25597e-256	1.81523	0.415	0.038	1.54584e-251
Epdr1	1.77925e-255	2.16967	0.756	0.206	2.97153e-251
Smoc1	5.40852e-252	1.04769	0.271	0.012	9.03277e-248
C1s1	1.43348e-251	1.70439	0.545	0.076	2.39406e-247
Tmem86a	1.16012e-250	1.96102	0.409	0.04	1.93752e-246
Srpx	1.06954e-249	1.34899	0.403	0.038	1.78624e-245
Irx3	9.5363e-248	1.42037	0.331	0.022	1.59266e-243
Colec12	4.65148e-247	1.54282	0.53	0.074	7.76843e-243
Islr	7.38385e-247	1.49938	0.729	0.134	1.23318e-242
Fgfr2	1.44445e-246	1.38408	0.39	0.035	2.41237e-242
Rpl18a	3.03296e-241	-1.89684	0.939	0.996	5.06534e-237
Ms4a4d	4.23926e-241	1.22661	0.307	0.019	7.08e-237
Cdh2	1.6649e-238	1.22331	0.322	0.022	2.78055e-234
Rps6	1.67773e-236	-2.18487	0.824	0.99	2.80198e-232
Rps19	1.90111e-236	-2.03699	0.928	0.996	3.17505e-232
Htra1	2.91531e-236	1.6801	0.61	0.103	4.86887e-232
Rpl4	1.89364e-235	-2.21122	0.64	0.977	3.16256e-231
Fcgrt	1.25147e-234	1.77583	0.799	0.212	2.09009e-230
Eva1a	5.47582e-229	1.08094	0.273	0.014	9.14518e-225
Mmp23	3.26732e-228	1.50497	0.449	0.056	5.45674e-224
Rpl32	4.62335e-228	-2.2703	0.847	0.985	7.72146e-224
Adamts2	1.20342e-227	1.55898	0.536	0.083	2.00984e-223
Rgs3	1.81765e-227	1.78548	0.536	0.085	3.03566e-223
Rps5	9.83099e-226	-1.87785	0.866	0.991	1.64187e-221
Eef1a1	2.9289e-224	-1.66665	0.854	0.989	4.89156e-220
Rplp0	1.73425e-222	-1.94635	0.856	0.988	2.89638e-218
Dlc1	1.16293e-220	1.40136	0.407	0.046	1.94221e-216
Rpl37a	1.39946e-220	-1.54258	0.909	0.994	2.33724e-216
Rps14	1.57087e-220	-1.60342	0.951	0.997	2.62351e-216
Cyr61	1.68166e-220	3.0403	0.652	0.14	2.80855e-216
Malat1	1.41223e-219	1.75974	0.998	0.998	2.35856e-215
Rps24	1.14249e-218	-2.00775	0.672	0.969	1.90808e-214
Rps4x	1.55591e-218	-2.01305	0.775	0.983	2.59853e-214
Igf1	1.20747e-216	1.35338	0.534	0.083	2.01659e-212
Pparg	2.12157e-216	0.950952	0.252	0.013	3.54323e-212
Rpl35a	5.29243e-216	-1.71258	0.788	0.983	8.83889e-212
Rps9	9.14767e-216	-1.63772	0.839	0.985	1.52775e-211
Rps3	1.7713e-215	-1.76846	0.818	0.982	2.95825e-211
Emp2	1.21108e-214	1.43057	0.487	0.07	2.02263e-210
Lhfp	7.01439e-214	1.56848	0.583	0.107	1.17147e-209
Rps27a	1.3546e-213	-1.80216	0.828	0.984	2.26232e-209
Pcolce	1.89595e-213	1.30858	0.778	0.162	3.16643e-209
Rps16	6.06296e-213	-1.74502	0.826	0.987	1.01257e-208
Rpl3	1.19371e-212	-1.98989	0.816	0.99	1.99361e-208
Rpl17	3.96492e-212	-1.92566	0.761	0.975	6.62182e-208
CR974586.5	8.97025e-212	0.989224	0.212	0.007	1.49812e-207
Lox	9.09365e-212	1.4575	0.422	0.053	1.51873e-207
Rpl14	2.17189e-211	-1.95716	0.784	0.981	3.62727e-207
Prr16	2.42349e-211	0.908064	0.199	0.006	4.04748e-207
Rps3a1	7.05112e-211	-1.83552	0.835	0.983	1.17761e-206
Rpl26	1.01017e-210	-1.83708	0.758	0.981	1.68709e-206
Rps18	6.53973e-210	-1.93396	0.888	0.989	1.0922e-205
Bicc1	2.06365e-209	1.43617	0.428	0.056	3.4465e-205
H2-K1	4.06112e-209	1.74392	0.981	0.848	6.78247e-205
Rpl37	5.20542e-209	-1.54243	0.856	0.989	8.69357e-205
Spry1	1.01192e-207	1.42674	0.381	0.043	1.69001e-203
Rps15a	4.33776e-207	-1.89142	0.727	0.973	7.2445e-203
Col8a1	1.41999e-204	1.87051	0.439	0.059	2.37152e-200
Rpl13	1.6481e-204	-1.49804	0.955	0.996	2.7525e-200
Col4a1	3.28478e-204	1.4073	0.504	0.079	5.48591e-200
Cfh	4.01289e-203	1.32629	0.578	0.1	6.70192e-199
Rpl13a	4.52033e-203	-1.57119	0.856	0.99	7.5494e-199
Rpl41	3.17309e-202	-1.25727	0.97	0.998	5.29937e-198
Rps23	3.44887e-202	-1.67327	0.9	0.991	5.75996e-198
Angpt2	5.36385e-201	1.1084	0.242	0.013	8.95816e-197
Ifitm3	5.69081e-201	1.67108	0.991	0.82	9.50422e-197
Efemp2	1.40953e-199	1.51632	0.547	0.103	2.35405e-195
Ism1	2.41155e-199	0.964292	0.237	0.012	4.02753e-195
Tnfsf11	5.6223e-199	1.04472	0.233	0.012	9.3898e-195
Rps7	1.83181e-198	-1.78769	0.735	0.971	3.05931e-194
Cst3	3.01859e-198	1.6371	0.989	0.909	5.04135e-194
Rpl23	1.22727e-196	-1.8024	0.718	0.97	2.04967e-192
Cfb	2.67634e-195	1.29944	0.312	0.028	4.46975e-191
Sparc	1.86485e-194	0.625542	0.822	0.183	3.11449e-190
Ebf1	3.67935e-194	1.38506	0.83	0.231	6.14489e-190
Mafb	3.9993e-193	1.57262	0.42	0.058	6.67922e-189
Plxdc2	6.14501e-193	1.46959	0.542	0.101	1.02628e-188
Marcks	7.98384e-192	1.63864	0.708	0.186	1.33338e-187
Rpl39	2.49762e-191	-1.71643	0.744	0.965	4.17127e-187
Rspo2	7.04729e-191	1.0486	0.22	0.011	1.17697e-186
Rpl19	1.7144e-190	-1.63228	0.767	0.974	2.86322e-186
Rps11	5.54018e-189	-1.47689	0.888	0.982	9.25265e-185
Loxl1	6.50808e-189	1.47704	0.61	0.13	1.08691e-184
Rpl27a	1.27912e-187	-1.58081	0.765	0.98	2.13625e-183
Rps25	2.59922e-186	-1.6945	0.595	0.954	4.34095e-182
Rpl11	1.24529e-185	-1.5903	0.714	0.961	2.07975e-181
Rpl34	3.93799e-185	-1.44126	0.794	0.976	6.57684e-181
Pabpc1	7.10796e-183	-2.23473	0.402	0.9	1.1871e-178
Rpl7	1.17944e-182	-1.65888	0.689	0.965	1.96979e-178
Rpl36a	7.40982e-182	-1.83783	0.61	0.947	1.23751e-177
Gadd45g	1.2162e-181	2.55267	0.759	0.269	2.03117e-177
Rps8	3.08204e-181	-1.58345	0.782	0.977	5.14731e-177
Rplp1	3.44903e-180	-1.56553	0.688	0.96	5.76023e-176
Igsf3	2.51952e-179	1.62149	0.544	0.119	4.20785e-175
Gm42726	4.35521e-179	1.6766	0.638	0.162	7.27363e-175
Ptma	9.62957e-179	-1.55871	0.953	0.993	1.60823e-174
Svep1	2.82881e-178	1.0675	0.294	0.027	4.7244e-174
Naca	1.64726e-177	-1.58488	0.657	0.957	2.75109e-173
Rpl31	5.77093e-177	-1.65084	0.61	0.95	9.63803e-173
Rps2	5.32372e-176	-1.69486	0.731	0.96	8.89114e-172
Col1a2	1.36082e-175	0.475183	0.739	0.172	2.27271e-171
Nupr1	2.77782e-175	1.54894	0.733	0.21	4.63924e-171
Prelp	8.71469e-175	1.30979	0.621	0.133	1.45544e-170
Rps13	9.20172e-175	-1.53975	0.712	0.964	1.53678e-170
Sdc1	1.28577e-174	1.45136	0.422	0.068	2.14736e-170
Adh1	1.70137e-174	1.07806	0.239	0.017	2.84145e-170
Lamb1	2.4258e-174	1.1137	0.305	0.031	4.05133e-170
Rpl21	4.59198e-174	-1.45792	0.703	0.963	7.66906e-170
Olfml2b	1.18299e-172	1.54889	0.568	0.126	1.97572e-168
Rpl24	1.1354e-171	-1.34025	0.814	0.978	1.89623e-167
Rpl10a	1.78715e-171	-1.68988	0.653	0.955	2.98473e-167
Pth1r	2.55668e-171	1.20091	0.403	0.057	4.26991e-167
Rpl18	9.04068e-171	-1.44414	0.705	0.963	1.50988e-166
P3h2	1.36047e-170	1.09491	0.252	0.02	2.27212e-166
Fmo2	3.87055e-170	1.08435	0.275	0.025	6.46421e-166
Cx3cl1	4.99276e-169	0.901875	0.22	0.014	8.33841e-165
Akr1c19	1.38323e-168	0.679364	0.159	0.005	2.31014e-164
Rpsa	5.66785e-167	-1.74656	0.593	0.931	9.46587e-163
Rpl8	4.82803e-166	-1.46041	0.756	0.974	8.06329e-162
Rps17	1.44093e-165	-1.58465	0.67	0.952	2.40649e-161
Myl9	1.6869e-165	0.880904	0.235	0.017	2.8173e-161
Rps15	4.8803e-164	-1.42102	0.691	0.964	8.15059e-160
Rgs16	6.80957e-164	1.64092	0.242	0.019	1.13727e-159
Mgst1	2.10005e-163	1.63157	0.831	0.358	3.5073e-159
Rpl38	6.84775e-162	-1.37156	0.703	0.956	1.14364e-157
Apbb2	2.84038e-160	1.22301	0.375	0.056	4.74371e-156
Rpl28	7.3864e-160	-1.52906	0.595	0.935	1.2336e-155
Rps29	1.45388e-159	-1.12387	0.892	0.991	2.42813e-155
Rplp2	1.70976e-159	-1.51906	0.669	0.948	2.85547e-155
Adcy2	1.7662e-159	0.81609	0.195	0.011	2.94972e-155
Mpdz	4.80806e-159	1.01262	0.277	0.028	8.02995e-155
Antxr1	3.39613e-157	1.24146	0.42	0.072	5.67187e-153
Rps10	1.00943e-156	-1.64976	0.473	0.911	1.68584e-152
Rpl36	5.03125e-155	-1.30413	0.833	0.972	8.40268e-151
Rpl22	6.00131e-155	-1.71726	0.371	0.881	1.00228e-150
Phactr1	1.39682e-154	0.891964	0.216	0.015	2.33282e-150
Sgce	1.63241e-154	1.41001	0.534	0.125	2.72629e-150
Gm8730	1.96319e-154	-1.48329	0.57	0.929	3.27872e-150
Crym	4.05151e-154	0.66477	0.144	0.004	6.76642e-150
Rpl29	2.5059e-153	-1.49425	0.5	0.914	4.1851e-149
Gm16685	8.59277e-153	0.606152	0.138	0.004	1.43508e-148
Tns3	3.05559e-152	1.41021	0.415	0.078	5.10315e-148
Abi3bp	6.50259e-152	1.25603	0.449	0.083	1.086e-147
Npm1	1.8179e-151	-2.03858	0.46	0.885	3.03607e-147
C3	2.37711e-151	1.7652	0.479	0.108	3.97001e-147
Fkbp9	6.03015e-151	1.49225	0.6	0.17	1.0071e-146
Eef2	1.01702e-150	-1.4413	0.564	0.933	1.69853e-146
Slc29a1	2.05687e-149	1.77433	0.794	0.431	3.43517e-145
Id3	3.80356e-149	2.01549	0.756	0.277	6.35233e-145
Pdgfra	6.56283e-149	1.28523	0.394	0.066	1.09606e-144
Comt	5.82184e-148	1.31056	0.97	0.908	9.72305e-144
Mgp	9.78541e-148	1.30968	0.562	0.138	1.63426e-143
Tmem51	2.50285e-147	0.997055	0.263	0.028	4.18001e-143
Rps20	1.24333e-146	-1.42973	0.634	0.939	2.07648e-142
Dpysl3	3.60255e-146	1.22544	0.47	0.094	6.01662e-142
Lmo7	1.89132e-145	0.938747	0.229	0.02	3.15869e-141
Tgfbr3	5.97986e-145	1.33771	0.417	0.079	9.98696e-141
Palld	1.42739e-144	1.03743	0.33	0.045	2.38389e-140
Runx1	2.34575e-144	1.72669	0.638	0.234	3.91764e-140
Il1r1	4.24031e-144	1.16084	0.282	0.034	7.08175e-140
Sult1a1	4.16389e-143	0.976916	0.265	0.029	6.95412e-139
Fermt2	8.45295e-142	1.28066	0.475	0.103	1.41173e-137
App	4.11333e-141	1.41737	0.718	0.267	6.86967e-137
Synpo	7.0162e-141	0.857709	0.218	0.018	1.17177e-136
Plekhf1	2.97231e-140	1.27648	0.413	0.08	4.96406e-136
Adgrf5	3.06106e-140	0.827478	0.222	0.019	5.11228e-136
Tle2	3.07839e-140	0.944212	0.261	0.029	5.14121e-136
Fxyd1	7.36293e-140	1.24079	0.606	0.16	1.22968e-135
Serpina3f	2.16337e-139	1.05344	0.223	0.02	3.61305e-135
Rpl12	6.23847e-139	-1.57403	0.386	0.863	1.04189e-134
Ppia	1.73208e-138	-1.2375	0.909	0.981	2.89274e-134
Laptm4a	2.6116e-138	1.28291	0.945	0.784	4.36163e-134
Pros1	2.0171e-137	1.32743	0.443	0.096	3.36876e-133
Ybx1	2.28396e-137	-1.3843	0.697	0.956	3.81444e-133
Btf3	5.18485e-137	-1.23606	0.663	0.941	8.65921e-133
Sept4	5.90626e-136	1.22478	0.464	0.109	9.86404e-132
Rps26	2.42987e-135	-1.3268	0.517	0.92	4.05812e-131
Rpl5	3.70075e-135	-1.51149	0.479	0.885	6.18062e-131
Dlg5	2.2271e-133	0.696729	0.178	0.012	3.71948e-129
Hmgn3	2.32234e-133	1.5832	0.644	0.245	3.87854e-129
Rpl30	2.70433e-133	-1.40063	0.47	0.891	4.51651e-129
Col6a2	2.7111e-133	1.22329	0.545	0.133	4.5278e-129
Msmp	3.86262e-133	0.808124	0.369	0.063	6.45096e-129
Ngf	4.61623e-133	0.61674	0.152	0.007	7.70956e-129
Rac2	1.04928e-132	-2.36705	0.038	0.649	1.7524e-128
Eif5a	3.57438e-132	-1.37539	0.769	0.946	5.96957e-128
Stmn1	8.98033e-132	-2.58521	0.244	0.744	1.49981e-127
Sned1	2.83039e-131	0.944605	0.218	0.02	4.72703e-127
Dapk1	6.88376e-131	1.18314	0.311	0.047	1.14966e-126
Ctsb	1.05164e-130	1.29165	0.928	0.775	1.75634e-126
Prss23	2.82221e-130	1.16874	0.417	0.08	4.71337e-126
Sepp1	3.1863e-130	1.22418	0.894	0.588	5.32143e-126
Cd63	1.02165e-128	1.16264	0.981	0.716	1.70626e-124
Speg	1.94479e-128	0.631724	0.146	0.007	3.248e-124
H2afz	2.82916e-128	-1.98939	0.629	0.896	4.72497e-124
Cebpa	2.94312e-128	1.33914	0.402	0.088	4.9153e-124
Socs2	9.30227e-127	1.29981	0.483	0.117	1.55357e-122
Tspo	3.33109e-126	-1.53977	0.297	0.83	5.56325e-122
Aplp2	3.43101e-126	1.48667	0.744	0.384	5.73013e-122
P2ry14	9.9455e-126	1.5397	0.426	0.096	1.661e-121
Cd1d1	2.88874e-125	1.60345	0.542	0.178	4.82449e-121
Pfn1	2.95366e-125	-1.27147	0.845	0.96	4.9329e-121
Mmp11	5.50708e-124	0.925561	0.223	0.023	9.19737e-120
Hoxa10	2.7493e-123	1.00027	0.256	0.032	4.5916e-119
Eef1g	3.06158e-123	-1.37116	0.551	0.899	5.11315e-119
Ifnar2	1.4243e-121	1.64396	0.657	0.305	2.37873e-117
B2m	1.44512e-121	0.88945	1	0.969	2.4135e-117
Rbms1	1.48081e-120	1.55624	0.68	0.307	2.47309e-116
St5	2.15715e-120	1.04933	0.275	0.04	3.60266e-116
Gnb2l1	3.03614e-120	-1.42718	0.413	0.858	5.07066e-116
Rpl35	1.69035e-118	-1.0362	0.852	0.97	2.82305e-114
Itm2c	1.74945e-118	1.53312	0.759	0.412	2.92175e-114
Hes1	5.79994e-118	1.41863	0.585	0.18	9.68648e-114
Ptn	1.50145e-117	1.26789	0.261	0.035	2.50757e-113
Tmem59	1.59577e-117	1.1239	0.926	0.846	2.66509e-113
Slc25a5	4.9493e-117	-1.47038	0.742	0.915	8.26583e-113
Mmp13	2.3959e-116	0.920942	0.239	0.027	4.00139e-112
Runx1t1	2.65167e-116	0.791609	0.203	0.02	4.42855e-112
Zfp36l1	6.54816e-116	1.67994	0.703	0.309	1.09361e-111
Sdc2	7.94344e-116	1.0618	0.542	0.146	1.32663e-111
Rpl36al	1.1587e-115	-1.3125	0.409	0.847	1.93514e-111
Slc6a6	2.61835e-115	1.61415	0.547	0.191	4.3729e-111
Maf	4.60105e-115	0.976987	0.271	0.039	7.68421e-111
Slc26a7	6.92244e-115	0.469127	0.104	0.003	1.15612e-110
Cks2	1.18547e-114	-2.05903	0.146	0.688	1.97986e-110
Gpx1	3.55592e-114	-1.6124	0.468	0.845	5.93874e-110
Anp32b	2.37965e-113	-1.72597	0.248	0.752	3.97426e-109
Ran	5.00281e-113	-1.67696	0.468	0.839	8.35519e-109
Basp1	2.51803e-112	1.0092	0.265	0.039	4.20536e-108
Taldo1	9.61301e-112	-1.50946	0.277	0.769	1.60547e-107
Hnrnpf	2.01113e-111	-1.29532	0.561	0.871	3.35878e-107
Fos	5.00001e-111	1.86133	0.932	0.639	8.35052e-107
Eif4a1	5.84756e-111	-1.22485	0.777	0.942	9.76602e-107
Eef1b2	6.57899e-111	-1.31853	0.326	0.81	1.09876e-106
Tnfsf12	9.98369e-111	1.09068	0.358	0.073	1.66738e-106
Serbp1	1.297e-110	-1.37873	0.417	0.832	2.16613e-106
Hmgb2	2.00236e-110	-2.33593	0.348	0.748	3.34414e-106
Rps28	1.60273e-109	-1.11168	0.811	0.977	2.67671e-105
Snrpf	8.61026e-109	-1.35902	0.352	0.804	1.438e-104
Ctsl	1.17573e-108	1.27374	0.759	0.362	1.96359e-104
Arpc3	1.80898e-108	-1.22254	0.373	0.834	3.02117e-104
Slc5a3	2.60573e-108	1.02469	0.242	0.034	4.35182e-104
Erh	6.32552e-108	-1.49478	0.492	0.838	1.05642e-103
Irx5	2.77108e-107	0.68784	0.163	0.013	4.62798e-103
Fmo1	5.97018e-106	0.823661	0.244	0.034	9.9708e-102
Fscn1	6.63461e-106	1.0974	0.388	0.084	1.10805e-101
Eif3f	7.26195e-106	-1.11309	0.536	0.894	1.21282e-101
Pkm	1.29836e-105	-1.82557	0.199	0.684	2.1684e-101
Ar	1.36527e-105	0.843801	0.231	0.03	2.28014e-101
Kcne4	1.27689e-104	0.824853	0.142	0.009	2.13253e-100
H3f3a	6.48465e-104	-1.11922	0.712	0.934	1.083e-99
Tnfrsf19	1.02214e-103	0.889681	0.233	0.031	1.70708e-99
Myo1b	1.32164e-103	0.770322	0.206	0.024	2.20727e-99
Gm7676	1.35783e-103	1.14843	0.35	0.077	2.26771e-99
Negr1	1.45941e-103	0.708119	0.163	0.014	2.43735e-99
Ecm1	1.53897e-103	0.553536	0.568	0.151	2.57023e-99
Tmem140	3.58655e-103	1.05677	0.275	0.046	5.98989e-99
Sema6d	4.06683e-103	0.662348	0.157	0.013	6.79201e-99
Map4k4	1.00506e-102	1.27282	0.447	0.128	1.67856e-98
Hspa5	1.15785e-102	0.973283	0.973	0.945	1.93372e-98
Nme1	3.00715e-102	-1.41618	0.275	0.755	5.02224e-98
Hmgb1	5.49477e-102	-1.20408	0.706	0.931	9.17682e-98
Tmem53	8.28598e-102	0.853287	0.239	0.035	1.38384e-97
Sh3bgrl3	1.32906e-101	-1.81715	0.261	0.731	2.21966e-97
Ift43	1.725e-101	1.05579	0.35	0.076	2.88093e-97
Akr1c12	2.02771e-101	0.729642	0.178	0.018	3.38648e-97
Tln2	4.885e-101	0.869272	0.254	0.038	8.15844e-97
Ranbp1	6.06711e-101	-1.48358	0.42	0.81	1.01327e-96
Tmem159	2.69487e-100	1.26658	0.432	0.126	4.50071e-96
AI662270	5.69654e-100	-1.41897	0.04	0.553	9.51379e-96
Cmbl	8.21148e-100	0.590922	0.136	0.009	1.3714e-95
Arpc2	6.86021e-99	-1.3153	0.491	0.889	1.14572e-94
Notch3	1.39361e-98	0.764871	0.186	0.02	2.32747e-94
Eif3h	2.22909e-98	-1.11679	0.419	0.855	3.7228e-94
Zfhx4	2.14417e-97	0.845208	0.22	0.03	3.58098e-93
Ywhah	4.88692e-97	-1.24329	0.282	0.764	8.16164e-93
Hnrnpa1	7.04955e-97	-1.43461	0.29	0.754	1.17735e-92
Thsd4	2.32201e-96	0.624671	0.127	0.008	3.87799e-92
Adamts1	2.54306e-96	1.2359	0.339	0.072	4.24716e-92
Gm10116	4.96493e-96	1.30196	0.826	0.613	8.29194e-92
Rbm3	5.51672e-96	-1.17091	0.466	0.827	9.21348e-92
Tmem178	7.93686e-96	0.801138	0.188	0.022	1.32554e-91
Bmp5	9.24607e-96	0.66261	0.157	0.014	1.54419e-91
Nid2	3.88657e-95	0.665633	0.142	0.011	6.49097e-91
Cox5a	5.20011e-95	-1.22722	0.375	0.802	8.6847e-91
Mxra8	7.32073e-95	0.951974	0.527	0.159	1.22263e-90
Gmfg	9.64956e-95	-2.101	0.059	0.548	1.61157e-90
Clec11a	1.84467e-94	0.978751	0.394	0.097	3.08078e-90
Set	2.51433e-94	-1.45217	0.388	0.796	4.19918e-90
Itm2b	4.21718e-94	0.738005	0.992	0.985	7.04311e-90
Hn1	4.65683e-94	-1.23055	0.193	0.715	7.77737e-90
Sfrp1	4.77554e-94	0.72334	0.17	0.018	7.97562e-90
Tkt	5.43399e-94	-1.30538	0.172	0.671	9.07531e-90
Fbln1	1.12974e-93	0.994965	0.388	0.09	1.88678e-89
Rps21	1.32797e-93	-1.04462	0.515	0.884	2.21784e-89
Cox4i1	1.75495e-93	-0.856919	0.775	0.963	2.93095e-89
mt-Co1	1.77721e-93	-0.689745	0.964	0.996	2.96812e-89
Ednra	6.65476e-93	0.595706	0.136	0.01	1.11141e-88
Lmo2	7.51438e-93	-1.56946	0.061	0.563	1.25498e-88
Fxyd5	7.83766e-93	-1.62217	0.059	0.557	1.30897e-88
Anp32e	1.14651e-92	-1.33511	0.172	0.664	1.91478e-88
Gm9843	4.28101e-92	-1.0073	0.574	0.934	7.14971e-88
Gpc6	4.52309e-92	0.824621	0.22	0.032	7.55402e-88
Atpif1	2.16828e-91	-1.56904	0.424	0.811	3.62125e-87
C2	2.97106e-91	0.857754	0.184	0.022	4.96196e-87
Nhp2	3.75197e-91	-1.31579	0.157	0.648	6.26617e-87
Eif3k	4.62955e-91	-1.02719	0.47	0.866	7.73181e-87
Col4a2	5.39105e-91	0.869098	0.288	0.055	9.00358e-87
Nrp2	1.2928e-90	0.871947	0.254	0.043	2.1591e-86
Clic1	2.15016e-90	-1.25019	0.424	0.844	3.59099e-86
Eva1b	3.90627e-90	1.18713	0.428	0.129	6.52386e-86
Ogn	5.90086e-90	0.876271	0.383	0.09	9.85503e-86
Lmnb1	1.73797e-89	-1.27473	0.032	0.519	2.90258e-85
Amotl2	4.39081e-89	0.975764	0.235	0.038	7.3331e-85
Rpl6	9.7792e-89	-1.03963	0.589	0.911	1.63322e-84
Cdc42ep1	1.38371e-88	0.705236	0.191	0.025	2.31093e-84
Fzd5	4.80283e-88	0.689561	0.178	0.021	8.02121e-84
Ctsk	1.04349e-87	0.876977	0.381	0.094	1.74273e-83
Insig2	2.33936e-87	1.32897	0.547	0.235	3.90696e-83
Hmgb3	3.21735e-87	-1.75885	0.066	0.55	5.3733e-83
Rai14	6.55319e-87	0.731475	0.186	0.024	1.09445e-82
Hnrnpa3	7.62272e-87	-1.14042	0.309	0.763	1.27307e-82
Atp5b	8.14195e-87	-1.04913	0.65	0.904	1.35979e-82
Mpo	9.4396e-87	-4.58473	0.006	0.472	1.57651e-82
Srgn	1.72564e-86	-1.83935	0.292	0.735	2.882e-82
Cdkn1c	4.34912e-86	1.04561	0.337	0.077	7.26347e-82
Scara3	4.79431e-86	0.987567	0.352	0.085	8.00697e-82
Efna5	5.78888e-86	0.740392	0.188	0.024	9.66801e-82
Hspd1	1.60519e-85	-1.38319	0.275	0.715	2.68083e-81
Six1	2.28054e-85	0.819733	0.212	0.032	3.80874e-81
H2-Q7	2.72225e-85	1.35357	0.587	0.271	4.54643e-81
Gm9493	3.09252e-85	-1.15558	0.381	0.839	5.16482e-81
Enah	5.82016e-85	0.79069	0.21	0.032	9.72025e-81
Pla1a	7.41031e-85	0.761478	0.176	0.021	1.2376e-80
Rpl22l1	8.30532e-85	-0.963321	0.801	0.936	1.38707e-80
Cycs	8.59799e-85	-1.15953	0.322	0.771	1.43595e-80
Wnt4	1.78377e-84	0.679496	0.161	0.018	2.97907e-80
Slc16a2	4.92025e-84	0.66762	0.18	0.023	8.21732e-80
Cct5	5.20996e-84	-1.11951	0.358	0.773	8.70115e-80
Rbms3	9.26435e-84	0.795341	0.229	0.038	1.54724e-79
Fam46a	1.98618e-83	1.52359	0.544	0.246	3.31712e-79
Sub1	3.39476e-83	-1.07271	0.701	0.897	5.6696e-79
Tuba1a	4.11623e-83	0.770262	0.862	0.524	6.87452e-79
Gapdh	9.79962e-83	-1.11634	0.328	0.78	1.63663e-78
Dlx5	1.03525e-82	0.75244	0.214	0.033	1.72897e-78
Heyl	5.47984e-82	0.745614	0.199	0.028	9.15188e-78
Ppp1ca	1.14398e-81	-0.9481	0.517	0.864	1.91057e-77
Hnrnpa2b1	1.31862e-81	-0.950862	0.638	0.888	2.20223e-77
Cebpb	1.42897e-81	1.56769	0.835	0.657	2.38652e-77
Ddx39	1.60553e-81	-1.29281	0.125	0.59	2.6814e-77
C1qbp	1.62423e-81	-1.23096	0.159	0.632	2.71263e-77
Mif	1.76373e-81	-1.41134	0.301	0.739	2.94561e-77
Hmgn2	3.06426e-81	-1.53814	0.261	0.696	5.11762e-77
H2afy	3.50284e-81	-2.26394	0.231	0.667	5.8501e-77
Cct8	5.36207e-81	-1.15893	0.278	0.717	8.95519e-77
Cfl1	7.41588e-81	-0.81064	0.784	0.946	1.23853e-76
Gpi1	8.15341e-81	-1.22949	0.163	0.633	1.3617e-76
Fam49b	8.43419e-81	-1.19936	0.057	0.526	1.40859e-76
Atp5f1	1.05212e-80	-0.998535	0.487	0.839	1.75715e-76
Lbr	1.40451e-80	-1.09277	0.066	0.541	2.34568e-76
Coro1a	2.39321e-80	-2.00315	0.051	0.493	3.9969e-76
Gm15013	2.48372e-80	-1.11145	0.286	0.761	4.14806e-76
Fkbp7	3.34839e-80	0.990745	0.509	0.179	5.59215e-76
Mpped2	3.60194e-80	0.627881	0.15	0.016	6.01561e-76
Gstm2	5.5111e-80	0.821992	0.256	0.049	9.20409e-76
Cks1b	6.2704e-80	-1.3963	0.144	0.592	1.04722e-75
Nsg1	7.70174e-80	0.81374	0.299	0.066	1.28627e-75
Fzd1	1.80181e-79	0.83588	0.212	0.035	3.0092e-75
Mcm6	1.88516e-79	-1.45371	0.081	0.53	3.14841e-75
Actr3	2.49507e-79	-1.15481	0.288	0.743	4.16701e-75
Ppic	3.2006e-79	1.08348	0.568	0.23	5.34532e-75
Dctpp1	3.47091e-79	-1.08948	0.062	0.523	5.79676e-75
Mmp14	4.32695e-79	1.15776	0.388	0.116	7.22644e-75
Rab34	9.05961e-79	0.848766	0.312	0.074	1.51304e-74
Adamts9	1.21498e-78	0.578142	0.133	0.012	2.02913e-74
Fkbp3	1.24582e-78	-1.08694	0.216	0.696	2.08065e-74
Arhgdib	1.33369e-78	-2.1468	0.199	0.589	2.22739e-74
Prdx6	1.36131e-78	-1.10937	0.271	0.72	2.27352e-74
Epb41l4b	1.40933e-78	0.710543	0.174	0.023	2.35372e-74
Fap	2.6887e-78	0.864364	0.311	0.072	4.4904e-74
Fbl	2.80562e-78	-1.10126	0.199	0.668	4.68566e-74
Fam20a	3.04008e-78	0.687627	0.199	0.03	5.07724e-74
Cd24a	3.8732e-78	-1.92399	0.098	0.556	6.46864e-74
Maged1	5.62842e-78	1.05487	0.46	0.158	9.40002e-74
Gnai1	8.32159e-78	0.668586	0.184	0.026	1.38979e-73
Kalrn	8.40073e-78	0.736461	0.174	0.024	1.40301e-73
Timp4	2.11105e-77	0.50547	0.1	0.006	3.52566e-73
Snrpe	2.20447e-77	-1.12559	0.375	0.769	3.68169e-73
Ncl	2.56083e-77	-1.18028	0.443	0.807	4.27685e-73
Mcm3	4.37669e-77	-1.27943	0.044	0.488	7.30951e-73
Minos1	1.45339e-76	-0.9512	0.441	0.832	2.4273e-72
Pde1a	1.47084e-76	0.494764	0.136	0.014	2.45644e-72
Atp5g1	1.77462e-76	-1.12089	0.46	0.807	2.96379e-72
Hnrnpk	2.60619e-76	-0.815626	0.765	0.929	4.35259e-72
Ftl1	3.65009e-76	0.682086	0.998	0.996	6.09601e-72
Ramp1	5.94906e-76	-1.66529	0.028	0.455	9.93553e-72
Ucp2	8.35898e-76	-1.44449	0.023	0.453	1.39603e-71
Fkbp10	1.12236e-75	0.875098	0.333	0.086	1.87445e-71
Vasn	1.42828e-75	0.985415	0.288	0.067	2.38537e-71
Abracl	1.82679e-75	-1.01937	0.163	0.64	3.05093e-71
Hoxd9	3.00105e-75	0.592389	0.114	0.009	5.01205e-71
Lmo4	3.05046e-75	1.15211	0.574	0.27	5.09457e-71
G0s2	5.29579e-75	1.0376	0.347	0.097	8.8445e-71
Selm	5.94509e-75	0.981038	0.625	0.273	9.9289e-71
Tuba4a	1.89515e-74	-1.22136	0.064	0.503	3.16508e-70
Tgfb1	1.94204e-74	-1.02114	0.097	0.566	3.2434e-70
Pdia6	4.00177e-74	0.885017	0.894	0.8	6.68335e-70
Ssrp1	6.39627e-74	-1.09147	0.161	0.617	1.06824e-69
Hpgd	1.9648e-73	0.814041	0.197	0.032	3.28141e-69
Syde1	2.21854e-73	0.591024	0.17	0.024	3.70519e-69
Ptpn18	2.95883e-73	-1.28352	0.009	0.427	4.94154e-69
Sap30	4.33083e-73	-0.984052	0.011	0.43	7.23293e-69
Vstm4	5.36776e-73	0.729244	0.184	0.028	8.9647e-69
Dse	1.24647e-72	0.739777	0.218	0.04	2.08173e-68
Laptm5	3.44878e-72	-1.34868	0.011	0.424	5.75981e-68
Tpt1	3.77673e-72	-0.693596	0.831	0.976	6.30751e-68
Tcf7l2	4.59435e-72	1.01519	0.326	0.09	7.67303e-68
Lcp1	5.17425e-72	-1.55209	0.004	0.414	8.64152e-68
Auts2	5.37362e-72	0.923457	0.307	0.078	8.97448e-68
Ctsf	5.94825e-72	1.08327	0.375	0.118	9.93417e-68
Dnajc9	8.55141e-72	-1.09423	0.098	0.542	1.42817e-67
Osmr	9.30189e-72	0.678599	0.188	0.029	1.55351e-67
Ptpn6	1.21474e-71	-1.07591	0.008	0.417	2.02874e-67
Fndc3b	1.3948e-71	0.927348	0.301	0.078	2.32946e-67
Bst2	1.69856e-71	1.42031	0.674	0.48	2.83677e-67
St3gal6	1.71824e-71	1.23136	0.468	0.194	2.86964e-67
Anp32a	1.86518e-71	-0.98886	0.307	0.745	3.11504e-67
Sorbs2	3.35856e-71	0.535332	0.146	0.017	5.60913e-67
Zfp618	4.56686e-71	0.483225	0.117	0.011	7.62711e-67
Tubb5	6.70922e-71	-1.35956	0.502	0.819	1.12051e-66
Fam69a	1.24468e-70	1.39546	0.521	0.271	2.07873e-66
Spint2	2.16372e-70	-1.08865	0.008	0.413	3.61363e-66
Phex	2.16682e-70	0.51184	0.11	0.009	3.61881e-66
Prdx4	2.26587e-70	1.22392	0.652	0.424	3.78423e-66
Fermt3	2.84726e-70	-0.968709	0.009	0.415	4.75521e-66
Mcm2	3.2162e-70	-1.18522	0.025	0.44	5.37137e-66
Txn1	5.6181e-70	-0.852364	0.562	0.863	9.38279e-66
Fbn1	7.10536e-70	0.535704	0.396	0.11	1.18667e-65
Snrpd3	9.23336e-70	-0.989016	0.324	0.742	1.54206e-65
Tmpo	1.43475e-69	-0.991691	0.091	0.537	2.39617e-65
Atp5e	1.73534e-69	-0.817302	0.536	0.862	2.89819e-65
Zcchc14	1.80573e-69	0.573793	0.161	0.022	3.01575e-65
Ppib	2.03188e-69	0.84267	0.894	0.84	3.39345e-65
Gsto1	2.66786e-69	-0.962553	0.068	0.502	4.45559e-65
Atp5c1	3.85147e-69	-0.824465	0.509	0.844	6.43233e-65
Hdgf	8.17547e-69	-1.07014	0.282	0.701	1.36539e-64
Mfap2	9.43515e-69	0.769673	0.28	0.066	1.57576e-64
S100b	1.24423e-68	0.558502	0.216	0.039	2.07799e-64
Hprt	1.58897e-68	-0.993827	0.21	0.66	2.65373e-64
Copz2	1.62134e-68	0.872395	0.439	0.147	2.7078e-64
Angptl1	1.75486e-68	0.599172	0.33	0.082	2.93079e-64
Rrm1	1.88768e-68	-1.22154	0.044	0.458	3.15262e-64
Tspan13	3.23589e-68	-1.58646	0.098	0.521	5.40426e-64
Mpzl1	3.58812e-68	0.923198	0.32	0.088	5.99251e-64
Rgcc	3.69354e-68	1.45553	0.689	0.433	6.16859e-64
Eif3a	4.1966e-68	-0.972199	0.184	0.633	7.00874e-64
Sumo2	7.16959e-68	-0.807954	0.621	0.883	1.19739e-63
Rbmxl1	8.27604e-68	-0.983626	0.138	0.575	1.38218e-63
Tpbg	1.70847e-67	0.742233	0.191	0.033	2.85332e-63
Pon2	1.7249e-67	1.20213	0.585	0.348	2.88075e-63
Lsm5	2.42534e-67	-0.939525	0.237	0.683	4.05057e-63
mt-Co2	2.49448e-67	-0.575995	0.926	0.983	4.16602e-63
Uchl5	2.63151e-67	-0.879157	0.085	0.526	4.39488e-63
Tgfb1i1	3.40879e-67	0.747415	0.241	0.051	5.69303e-63
Celf2	5.08358e-67	-1.09554	0.027	0.431	8.49009e-63
Dact1	5.83278e-67	0.679986	0.193	0.033	9.74133e-63
Gm16118	6.41983e-67	0.522384	0.121	0.012	1.07218e-62
Tgm2	9.63291e-67	1.01122	0.309	0.088	1.60879e-62
Msn	1.10465e-66	-0.930572	0.127	0.576	1.84487e-62
Plekhh2	1.29112e-66	0.481175	0.116	0.011	2.1563e-62
Ivns1abp	1.61035e-66	-0.850982	0.081	0.517	2.68945e-62
Tspan32	2.31177e-66	-0.925991	0.013	0.406	3.86089e-62
Bag1	4.2331e-66	-0.902013	0.242	0.693	7.0697e-62
Nap1l1	4.2359e-66	-0.985071	0.216	0.645	7.07437e-62
Tsc22d1	5.8276e-66	0.93066	0.784	0.585	9.73267e-62
Park7	9.9342e-66	-0.838888	0.492	0.825	1.65911e-61
Mcm5	1.15076e-65	-1.1031	0.021	0.415	1.92189e-61
Cd151	1.16165e-65	1.05156	0.477	0.199	1.94007e-61
Cct4	1.31756e-65	-0.92967	0.347	0.748	2.20046e-61
Hnrnpu	1.55293e-65	-0.958917	0.311	0.727	2.59354e-61
Fen1	2.20308e-65	-1.12706	0.028	0.422	3.67936e-61
Junb	2.847e-65	1.23464	0.909	0.833	4.75478e-61
Rrm2	3.05367e-65	-1.86906	0.023	0.412	5.09993e-61
G3bp1	3.57955e-65	-1.01646	0.311	0.715	5.9782e-61
Hnrnpab	5.41501e-65	-0.952826	0.246	0.666	9.04361e-61
Ewsr1	7.25134e-65	-0.954357	0.326	0.727	1.21105e-60
Dut	7.88851e-65	-1.30077	0.191	0.601	1.31746e-60
Cct2	7.94454e-65	-0.883608	0.176	0.619	1.32682e-60
Dkc1	1.33131e-64	-0.903691	0.072	0.491	2.22342e-60
Rpl15	2.512e-64	-0.83788	0.544	0.88	4.19529e-60
Adk	2.70466e-64	-0.911276	0.064	0.481	4.51706e-60
Nkd2	4.14033e-64	0.522691	0.129	0.015	6.91477e-60
Itga1	4.30275e-64	0.684944	0.159	0.024	7.18602e-60
Hsp90ab1	5.691e-64	-0.623385	0.801	0.961	9.50454e-60
Cd200	6.5005e-64	0.750458	0.384	0.118	1.08565e-59
Serpina3c	8.07587e-64	0.4522	0.116	0.012	1.34875e-59
Serpinb1a	1.10077e-63	-1.65656	0.053	0.434	1.8384e-59
Oat	1.1467e-63	1.1484	0.706	0.575	1.9151e-59
Foxs1	1.34701e-63	0.586088	0.133	0.016	2.24965e-59
Impdh2	1.47111e-63	-0.97386	0.271	0.678	2.45689e-59
Alox5ap	1.52271e-63	-1.6859	0.006	0.379	2.54308e-59
Eif3i	2.09806e-63	-0.899501	0.259	0.69	3.50396e-59
Eif3m	2.34925e-63	-0.88851	0.269	0.699	3.92348e-59
Tomm20	2.52216e-63	-0.882236	0.405	0.787	4.21226e-59
Smc4	2.56788e-63	-1.17116	0.07	0.472	4.28861e-59
H2afx	2.9556e-63	-1.14662	0.146	0.566	4.93614e-59
Cd53	3.23468e-63	-1.5395	0.004	0.376	5.40224e-59
Samhd1	3.38707e-63	1.21183	0.557	0.305	5.65674e-59
Meox1	4.03617e-63	0.583346	0.127	0.015	6.74082e-59
Cmtm7	8.25172e-63	-1.55011	0.254	0.603	1.37812e-58
Cmpk1	8.32782e-63	-0.764821	0.159	0.616	1.39083e-58
Calm3	8.75267e-63	-0.852271	0.32	0.74	1.46178e-58
Mcm7	9.66315e-63	-1.16533	0.104	0.505	1.61384e-58
Cct3	1.01517e-62	-0.895686	0.199	0.63	1.69543e-58
Rpl6l	1.08694e-62	-0.905721	0.451	0.839	1.8153e-58
Birc5	1.58663e-62	-1.53768	0.032	0.419	2.64984e-58
Atp5g2	3.29411e-62	-0.847307	0.413	0.785	5.50149e-58
P2rx4	3.62564e-62	1.14516	0.415	0.169	6.05518e-58
Pdlim2	4.39967e-62	0.938088	0.438	0.164	7.34789e-58
Lsm2	4.80154e-62	-0.932291	0.133	0.548	8.01905e-58
Ptprcap	4.80785e-62	-1.42853	0.021	0.396	8.02959e-58
Eif3e	7.01191e-62	-0.85075	0.449	0.816	1.17106e-57
Dtymk	1.10078e-61	-0.992419	0.193	0.608	1.83841e-57
Rbbp4	1.5836e-61	-0.861352	0.18	0.617	2.64477e-57
Nop58	1.65857e-61	-0.872522	0.131	0.558	2.76997e-57
Fam96a	1.71138e-61	-0.950745	0.218	0.631	2.85817e-57
Cct7	1.79443e-61	-0.897047	0.345	0.736	2.99688e-57
Napsa	2.96974e-61	-1.29735	0.004	0.368	4.95976e-57
Nuak1	3.64152e-61	0.609781	0.136	0.018	6.0817e-57
Rras	6.09631e-61	0.906905	0.352	0.112	1.01814e-56
Cdk6	7.70666e-61	-1.28542	0.044	0.427	1.28709e-56
Msc	8.0238e-61	0.514079	0.163	0.025	1.34005e-56
Srsf3	8.7378e-61	-0.896473	0.403	0.755	1.4593e-56
Cdca7	9.4238e-61	-0.864299	0.019	0.39	1.57387e-56
Cacybp	1.08468e-60	-0.863591	0.252	0.666	1.81153e-56
Olfml3	1.71238e-60	0.941165	0.341	0.1	2.85984e-56
Nudt21	1.83317e-60	-0.908469	0.197	0.613	3.06157e-56
Tomm7	2.45718e-60	-0.818579	0.354	0.771	4.10373e-56
Paics	3.05803e-60	-0.873161	0.14	0.564	5.10722e-56
Hnrnpm	3.10292e-60	-0.868322	0.299	0.704	5.18219e-56
Ifi27	4.35705e-60	1.00385	0.727	0.56	7.27671e-56
Cd48	4.99413e-60	-1.1833	0.004	0.362	8.34069e-56
Vrk1	5.22955e-60	-0.855243	0.068	0.46	8.73386e-56
Rfc2	5.9473e-60	-0.938391	0.163	0.577	9.93259e-56
Lsm6	9.78622e-60	-0.870017	0.25	0.666	1.6344e-55
Plxna2	1.37833e-59	0.543553	0.131	0.017	2.30195e-55
Apobec3	1.57636e-59	-0.921906	0.116	0.531	2.63269e-55
Rsl1d1	1.79401e-59	-0.878025	0.182	0.609	2.99617e-55
Nfib	1.941e-59	0.808273	0.341	0.103	3.24167e-55
Ltbp1	1.98075e-59	0.726101	0.199	0.04	3.30806e-55
Kcnk2	2.36779e-59	0.48906	0.138	0.019	3.95445e-55
Lgals3bp	2.80327e-59	1.31548	0.477	0.246	4.68174e-55
Tecr	3.12677e-59	-0.822007	0.36	0.768	5.22202e-55
Srsf7	4.10523e-59	-0.897964	0.422	0.767	6.85615e-55
Smc2	4.21122e-59	-1.1047	0.032	0.398	7.03316e-55
Pa2g4	4.64865e-59	-0.975692	0.201	0.603	7.76371e-55
Grb14	4.76433e-59	0.549172	0.148	0.022	7.9569e-55
Syce2	1.03914e-58	-0.956979	0.055	0.438	1.73546e-54
Emg1	1.13291e-58	-0.842728	0.305	0.717	1.89207e-54
Zfp532	1.13357e-58	0.506068	0.116	0.013	1.89318e-54
Phgdh	1.17872e-58	-1.03147	0.074	0.458	1.96858e-54
Egr1	1.18436e-58	1.29363	0.562	0.273	1.978e-54
Pdlim4	1.47466e-58	0.70295	0.354	0.107	2.46284e-54
Ctsg	1.59689e-58	-3.04552	0.004	0.354	2.66697e-54
2700094K13Rik	1.68829e-58	-0.868549	0.188	0.603	2.81962e-54
Rbm38	1.85342e-58	-0.833159	0.03	0.399	3.0954e-54
Lsm4	2.20912e-58	-0.857163	0.297	0.708	3.68944e-54
Uqcrh	2.35633e-58	-0.755791	0.606	0.901	3.9353e-54
Ccl7	2.45803e-58	1.221	0.261	0.063	4.10515e-54
Cmas	2.84774e-58	-0.747611	0.085	0.495	4.756e-54
S1pr1	3.85659e-58	0.714131	0.227	0.052	6.44089e-54
Npm3	4.37788e-58	-0.853795	0.195	0.618	7.31151e-54
Car2	6.09239e-58	-2.57313	0.188	0.56	1.01749e-53
Fign	6.58041e-58	0.466438	0.119	0.014	1.09899e-53
Idh3a	9.43662e-58	-0.789899	0.1	0.504	1.57601e-53
Sec11c	1.10703e-57	-0.863276	0.297	0.708	1.84885e-53
Bola2	1.43012e-57	-0.756921	0.144	0.569	2.38845e-53
Hsp90b1	2.11281e-57	0.841606	0.873	0.804	3.52861e-53
Uqcrfs1	2.18215e-57	-0.854351	0.316	0.711	3.64441e-53
Srpx2	2.21808e-57	0.638915	0.216	0.047	3.70442e-53
Ikzf1	2.31266e-57	-0.774274	0.006	0.354	3.86237e-53
Snrpd1	2.59496e-57	-0.903762	0.277	0.656	4.33385e-53
Gar1	3.27814e-57	-0.808672	0.133	0.545	5.47481e-53
Tmbim6	3.46579e-57	0.727666	0.89	0.879	5.78821e-53
Selplg	4.09919e-57	-1.26186	0.008	0.354	6.84606e-53
Fibin	6.09728e-57	0.49918	0.214	0.045	1.01831e-52
Rfc4	6.63388e-57	-1.01807	0.047	0.419	1.10792e-52
Gltscr2	7.45387e-57	-0.815397	0.33	0.776	1.24487e-52
Cdk1	7.8291e-57	-1.04166	0.017	0.37	1.30754e-52
Gm9780	8.07215e-57	0.552927	0.146	0.023	1.34813e-52
Hspe1	1.23668e-56	-0.83127	0.462	0.8	2.06538e-52
Spi1	1.27413e-56	-1.15607	0.002	0.345	2.12793e-52
Trp53	1.31668e-56	-0.839969	0.178	0.596	2.19898e-52
Rsl24d1	1.52873e-56	-0.75726	0.076	0.466	2.55314e-52
Zfp36	1.74082e-56	1.41567	0.595	0.33	2.90735e-52
U2af1	1.84315e-56	-0.82869	0.348	0.73	3.07825e-52
Idh3g	1.84978e-56	-0.724832	0.153	0.574	3.08932e-52
Plxnd1	1.91695e-56	0.6324	0.195	0.04	3.2015e-52
Rps27l	2.0438e-56	-0.836117	0.644	0.862	3.41335e-52
Cd81	2.15782e-56	0.512595	0.939	0.871	3.60377e-52
Runx2	2.25725e-56	0.903489	0.275	0.08	3.76983e-52
Samsn1	2.34853e-56	-0.895293	0.004	0.347	3.92229e-52
Arpc5	2.66012e-56	-0.847054	0.394	0.792	4.44267e-52
Snrnp40	2.94408e-56	-0.782769	0.138	0.548	4.91691e-52
Cox7c	3.07685e-56	-0.686042	0.64	0.89	5.13865e-52
Cd34	3.43089e-56	-1.9245	0.034	0.388	5.72994e-52
Myb	3.75844e-56	-1.00868	0.019	0.368	6.27698e-52
Tspan17	1.01188e-55	0.865503	0.303	0.094	1.68993e-51
Tpm3	1.07121e-55	-0.802919	0.35	0.763	1.78902e-51
H2-DMa	1.12105e-55	-1.02602	0.009	0.353	1.87226e-51
Cenpa	1.16851e-55	-1.29253	0.028	0.38	1.95152e-51
Sephs2	1.16936e-55	-0.829823	0.074	0.453	1.95295e-51
Ndufa12	1.5988e-55	-0.818217	0.318	0.718	2.67016e-51
Cox6b1	2.53265e-55	-0.696136	0.629	0.872	4.22978e-51
Prtn3	2.8621e-55	-2.98728	0.066	0.413	4.77999e-51
P3h3	4.9507e-55	0.759581	0.267	0.074	8.26816e-51
Fgfrl1	5.70079e-55	0.6257	0.159	0.028	9.5209e-51
Lgals1	5.96107e-55	-1.62764	0.483	0.736	9.95559e-51
Shox2	6.84037e-55	0.513581	0.125	0.017	1.14241e-50
Capg	9.18754e-55	-1.15687	0.057	0.414	1.53441e-50
Naa50	1.28858e-54	-0.714722	0.134	0.551	2.15206e-50
Spc24	1.33093e-54	-0.937327	0.027	0.375	2.22278e-50
Mxd4	1.5101e-54	1.14077	0.483	0.242	2.52202e-50
Plac9b	1.63194e-54	0.439722	0.112	0.013	2.7255e-50
Glrx3	1.96888e-54	-0.768891	0.261	0.692	3.28823e-50
Dclk1	2.02743e-54	0.577634	0.15	0.025	3.38601e-50
Nudc	2.43718e-54	-0.799258	0.286	0.682	4.07033e-50
Lyar	2.4398e-54	-0.765117	0.129	0.525	4.07472e-50
Cotl1	2.48194e-54	-1.09474	0.036	0.387	4.14509e-50
Snhg18	2.76052e-54	0.670331	0.269	0.073	4.61035e-50
Prmt1	3.16067e-54	-0.828452	0.335	0.73	5.27864e-50
Cdca8	3.8965e-54	-1.05151	0.023	0.367	6.50754e-50
Cdk4	4.00145e-54	-0.877573	0.348	0.691	6.68282e-50
Kdelr3	4.49269e-54	0.799939	0.288	0.085	7.50324e-50
Tcp1	4.89922e-54	-0.834765	0.275	0.668	8.18219e-50
Eif2s1	5.27239e-54	-0.830779	0.239	0.634	8.80542e-50
Tipin	5.53887e-54	-0.938946	0.146	0.532	9.25046e-50
Tcf3	5.66114e-54	-0.817452	0.121	0.524	9.45467e-50
Ly6e	5.68196e-54	-1.03773	0.347	0.751	9.48945e-50
Snrpg	5.73186e-54	-0.758816	0.371	0.759	9.57278e-50
Cox7a2l	5.74413e-54	-0.82501	0.415	0.828	9.59328e-50
Ninj1	6.04616e-54	-0.824028	0.087	0.469	1.00977e-49
Nkg7	6.8283e-54	-2.07536	0.002	0.331	1.14039e-49
Deptor	7.23933e-54	0.832115	0.212	0.051	1.20904e-49
Eif3b	7.84082e-54	-0.719217	0.153	0.566	1.3095e-49
Fth1	8.71824e-54	0.354343	0.998	0.996	1.45603e-49
Mcm4	9.92975e-54	-0.862207	0.062	0.422	1.65837e-49
Hmgn5	1.13355e-53	-0.689479	0.045	0.407	1.89314e-49
Snrpd2	1.39009e-53	-0.789675	0.364	0.734	2.3216e-49
Selk	1.59476e-53	0.672603	0.89	0.88	2.6634e-49
Fam111a	1.64871e-53	-0.696872	0.011	0.347	2.75352e-49
Dek	1.85968e-53	-1.0307	0.261	0.632	3.10585e-49
Hat1	2.15755e-53	-0.875958	0.062	0.427	3.60332e-49
Rgs18	2.36948e-53	-1.00021	0	0.326	3.95727e-49
Gadd45b	2.4785e-53	1.13921	0.441	0.19	4.13934e-49
2810417H13Rik	2.55233e-53	-1.67124	0.055	0.397	4.26265e-49
Cpne8	2.58991e-53	0.623461	0.191	0.04	4.3254e-49
Cygb	2.74862e-53	0.638915	0.269	0.071	4.59048e-49
Ppp1cc	3.54732e-53	-0.761662	0.356	0.744	5.92438e-49
Enpp5	3.7616e-53	0.829688	0.225	0.058	6.28225e-49
Cpq	4.0569e-53	1.11345	0.527	0.289	6.77543e-49
S100a16	4.24238e-53	0.689522	0.447	0.162	7.0852e-49
Mt1	4.82336e-53	1.22726	0.811	0.62	8.05549e-49
Rbm39	5.62552e-53	0.657662	0.926	0.93	9.39519e-49
Irs1	6.60903e-53	0.446769	0.116	0.015	1.10377e-48
Metap2	7.19371e-53	-0.940221	0.305	0.678	1.20142e-48
Snx5	8.49056e-53	-0.657744	0.127	0.533	1.41801e-48
Snrpb	1.11135e-52	-0.713318	0.534	0.838	1.85606e-48
Cbr3	1.16616e-52	0.560951	0.165	0.031	1.9476e-48
Pltp	1.61397e-52	0.74607	0.222	0.054	2.69549e-48
Jund	1.94554e-52	0.911993	0.958	0.967	3.24924e-48
Bin2	2.00736e-52	-0.963108	0.004	0.327	3.35248e-48
Eef1d	2.09918e-52	-0.782598	0.42	0.787	3.50585e-48
Vegfa	2.84356e-52	0.737137	0.193	0.043	4.74903e-48
Glipr1	5.49436e-52	-1.31067	0.009	0.333	9.17614e-48
Hmha1	7.46493e-52	-0.841135	0.017	0.347	1.24672e-47
Nol7	7.52576e-52	-0.745906	0.203	0.609	1.25688e-47
Adam12	7.95889e-52	0.441962	0.11	0.014	1.32921e-47
Loxl3	8.93199e-52	0.592419	0.172	0.034	1.49173e-47
Sf3b6	9.44573e-52	-0.741678	0.309	0.706	1.57753e-47
Eif1ax	9.67856e-52	-0.762158	0.22	0.617	1.61642e-47
Gmnn	1.13865e-51	-0.953785	0.062	0.42	1.90166e-47
Top2a	1.14101e-51	-1.21802	0.044	0.377	1.9056e-47
Cox8a	1.16461e-51	-0.584468	0.767	0.927	1.94502e-47
Vit	1.21538e-51	0.666225	0.263	0.072	2.02981e-47
Cd52	1.31166e-51	-2.12129	0.004	0.323	2.19061e-47
Prrx1	1.45382e-51	0.692089	0.278	0.079	2.42802e-47
Vtn	2.25569e-51	0.681664	0.15	0.026	3.76724e-47
Eepd1	2.29224e-51	0.725865	0.195	0.046	3.82827e-47
Atp5a1	3.00087e-51	-0.674447	0.572	0.85	5.01175e-47
Rpl7a	3.18899e-51	-0.736509	0.494	0.835	5.32593e-47
Hnrnpc	3.21968e-51	-0.747207	0.373	0.748	5.37719e-47
Arhgap42	3.51808e-51	0.519684	0.136	0.022	5.87555e-47
Umps	5.14569e-51	-0.719652	0.062	0.415	8.59382e-47
Pid1	5.30944e-51	0.843847	0.259	0.076	8.8673e-47
Nsmce4a	5.97161e-51	-0.751355	0.208	0.6	9.97318e-47
Psap	6.23516e-51	0.610259	0.888	0.82	1.04133e-46
Slc1a5	6.89631e-51	1.15136	0.61	0.427	1.15175e-46
Gyg	8.03905e-51	-0.667794	0.051	0.4	1.3426e-46
Gstt1	8.56625e-51	0.863746	0.299	0.099	1.43065e-46
Crim1	1.38216e-50	0.607894	0.157	0.029	2.30835e-46
Wdr12	1.44667e-50	-0.6663	0.038	0.377	2.41608e-46
Sept11	1.64056e-50	1.06999	0.483	0.251	2.73991e-46
Rpa2	1.75e-50	-0.853962	0.064	0.415	2.92268e-46
Obsl1	1.75022e-50	0.411103	0.108	0.014	2.92305e-46
Supt4a	1.93145e-50	-0.728031	0.258	0.677	3.22572e-46
2010107E04Rik	2.44185e-50	-0.75086	0.472	0.789	4.07813e-46
Lyz2	3.00891e-50	-4.21827	0.009	0.324	5.02517e-46
Nrros	3.21487e-50	-0.91007	0.013	0.332	5.36916e-46
Atp5h	4.92267e-50	-0.671346	0.517	0.82	8.22135e-46
Hspa9	6.52768e-50	-0.811848	0.242	0.631	1.09019e-45
Gatm	6.69592e-50	-1.00542	0.03	0.358	1.11829e-45
Brix1	7.30005e-50	-0.660999	0.152	0.552	1.21918e-45
Slc1a3	7.37917e-50	0.54116	0.121	0.018	1.23239e-45
Lbp	8.6399e-50	1.02403	0.419	0.184	1.44295e-45
Gng11	1.03831e-49	0.628319	0.419	0.165	1.73408e-45
Cd37	1.09001e-49	-0.974569	0.011	0.329	1.82042e-45
Dnajc2	1.14787e-49	-0.662321	0.074	0.432	1.91705e-45
Adss	1.38559e-49	-0.636203	0.097	0.47	2.31408e-45
Slc25a3	1.66835e-49	-0.698479	0.466	0.803	2.78632e-45
Itm2a	1.79416e-49	0.593569	0.462	0.19	2.99642e-45
Cped1	1.84961e-49	0.624324	0.165	0.033	3.08903e-45
Rfc5	2.08224e-49	-0.714355	0.051	0.391	3.47755e-45
Nsa2	2.21039e-49	-0.686792	0.091	0.457	3.69158e-45
Pgls	2.38894e-49	-0.824983	0.282	0.689	3.98978e-45
Ccnb2	2.63741e-49	-1.17318	0.038	0.363	4.40473e-45
Dars	3.36307e-49	-0.654068	0.163	0.562	5.61667e-45
Kirrel	3.5264e-49	0.494275	0.106	0.013	5.88943e-45
Smarca5	3.59484e-49	-0.788692	0.214	0.594	6.00375e-45
Eif3l	3.78862e-49	-0.709234	0.21	0.613	6.32738e-45
Zfp706	4.01989e-49	-0.849317	0.487	0.812	6.71362e-45
Bzw1	4.95102e-49	-0.700834	0.29	0.706	8.2687e-45
Grn	5.86402e-49	1.00006	0.562	0.344	9.7935e-45
mt-Atp6	6.26487e-49	-0.406937	0.998	0.998	1.0463e-44
Llph	6.69781e-49	-0.635925	0.178	0.587	1.1186e-44
Gclm	7.55768e-49	-0.99034	0.098	0.447	1.26221e-44
Nop56	7.60216e-49	-0.744449	0.205	0.602	1.26964e-44
Ruvbl2	1.16979e-48	-0.666029	0.068	0.419	1.95367e-44
Stip1	1.24028e-48	-0.60753	0.123	0.508	2.07138e-44
Psma1	1.32064e-48	-0.770524	0.383	0.719	2.20561e-44
Hcls1	1.57372e-48	-0.792311	0.008	0.314	2.62828e-44
Atraid	1.67886e-48	1.0336	0.623	0.449	2.80387e-44
Ormdl2	1.71969e-48	-0.657481	0.068	0.42	2.87205e-44
Asf1b	2.06654e-48	-0.794522	0.028	0.349	3.45132e-44
Ptk7	2.50472e-48	0.546559	0.138	0.024	4.18314e-44
Fosb	2.52344e-48	1.36381	0.536	0.294	4.21439e-44
Sell	2.85503e-48	-1.06413	0.002	0.303	4.76819e-44
Ptpn7	3.81101e-48	-0.61355	0.006	0.311	6.36477e-44
Lig1	4.51518e-48	-0.766481	0.036	0.359	7.5408e-44
Nono	6.28526e-48	-0.710307	0.244	0.649	1.0497e-43
Tyrobp	6.4561e-48	-2.34889	0.008	0.309	1.07823e-43
Pcna	7.14406e-48	-0.842023	0.163	0.525	1.19313e-43
Clec12a	9.5547e-48	-1.41202	0.004	0.304	1.59573e-43
Exoc3l4	9.67621e-48	0.525959	0.127	0.02	1.61602e-43
Phb2	1.01607e-47	-0.833722	0.301	0.654	1.69695e-43
Lamp1	1.08546e-47	0.688228	0.848	0.792	1.81282e-43
Plac8	1.17238e-47	-2.66516	0.309	0.559	1.958e-43
Myo10	1.36372e-47	0.549067	0.153	0.03	2.27755e-43
Rpl13-ps3	1.66225e-47	-0.785834	0.42	0.808	2.77613e-43
Psmb1	1.69788e-47	-0.630567	0.568	0.853	2.83564e-43
Ppa1	2.26221e-47	-0.729903	0.102	0.461	3.77812e-43
Nptn	2.27383e-47	1.0719	0.591	0.424	3.79752e-43
Frat2	2.29348e-47	-0.677182	0.038	0.364	3.83034e-43
Tmem37	2.48523e-47	0.519288	0.104	0.014	4.15059e-43
Stxbp2	4.1058e-47	-0.588461	0.011	0.316	6.85709e-43
Gtpbp4	4.46564e-47	-0.643	0.076	0.423	7.45806e-43
Efnb1	4.71547e-47	0.628886	0.191	0.045	7.87531e-43
Nsun2	5.04743e-47	-0.706933	0.133	0.501	8.42971e-43
Pik3r1	5.16087e-47	1.1858	0.492	0.294	8.61917e-43
Pgrmc1	5.906e-47	1.14737	0.57	0.392	9.86361e-43
Rbm17	8.48729e-47	-0.550974	0.142	0.536	1.41746e-42
Smagp	8.65279e-47	0.482143	0.153	0.03	1.4451e-42
B4galnt1	1.00034e-46	-0.739737	0.008	0.306	1.67068e-42
Snrpa1	1.0612e-46	-0.726066	0.188	0.563	1.77231e-42
Cnn2	1.43009e-46	0.969697	0.532	0.308	2.38839e-42
Sepw1	1.47392e-46	0.756001	0.847	0.811	2.4616e-42
Chchd10	1.78313e-46	-1.50959	0.03	0.337	2.978e-42
Cox6a1	1.85156e-46	-0.641898	0.617	0.879	3.09229e-42
Thyn1	2.03941e-46	-0.552619	0.03	0.346	3.40601e-42
Ezr	2.21009e-46	-0.760529	0.045	0.363	3.69108e-42
Cox5b	2.24123e-46	-0.686852	0.517	0.811	3.74307e-42
Tpr	2.27778e-46	-0.650429	0.21	0.604	3.80412e-42
H2-Q4	2.41382e-46	0.886728	0.388	0.165	4.03132e-42
Itgb5	2.86424e-46	0.79026	0.343	0.126	4.78357e-42
Map4k3	3.02947e-46	0.498828	0.125	0.02	5.05953e-42
Hspa4	3.46477e-46	-0.631072	0.089	0.44	5.78651e-42
Hells	4.01056e-46	-0.634628	0.017	0.319	6.69804e-42
Mbnl1	4.189e-46	-0.623323	0.201	0.608	6.99604e-42
Egfr	4.22762e-46	0.519972	0.15	0.029	7.06055e-42
Rai2	6.51584e-46	0.453014	0.123	0.02	1.08821e-41
Pebp1	6.99561e-46	-0.720433	0.403	0.752	1.16834e-41
Rrs1	7.40973e-46	-0.591389	0.076	0.421	1.2375e-41
Dnaja2	8.10092e-46	-0.559053	0.18	0.582	1.35293e-41
Smarcc1	8.50317e-46	-0.606057	0.078	0.42	1.42012e-41
Uchl3	9.92544e-46	-0.575475	0.134	0.514	1.65765e-41
Atp5j	1.08694e-45	-0.595269	0.657	0.889	1.8153e-41
Uqcrc2	1.18993e-45	-0.66756	0.231	0.614	1.98731e-41
Asf1a	1.35865e-45	-0.668712	0.152	0.527	2.26908e-41
Fam107b	1.42824e-45	-0.814977	0.074	0.404	2.38531e-41
Rnaseh2c	1.52388e-45	-0.743038	0.119	0.474	2.54504e-41
Rgs10	1.58312e-45	-0.7357	0.049	0.368	2.64397e-41
Mdfi	1.90861e-45	0.665348	0.199	0.051	3.18757e-41
Rac3	2.80077e-45	0.419708	0.104	0.014	4.67756e-41
2700029M09Rik	2.94491e-45	-0.664607	0.112	0.471	4.91829e-41
Hoxb2	4.03195e-45	0.645936	0.169	0.037	6.73376e-41
Atic	5.5485e-45	-0.597491	0.064	0.396	9.26655e-41
Cdk2	6.24063e-45	-0.550632	0.027	0.333	1.04225e-40
Ethe1	6.45244e-45	-0.611841	0.085	0.429	1.07762e-40
Gpr153	6.74736e-45	0.534635	0.133	0.024	1.12688e-40
AW112010	6.95651e-45	0.804598	0.473	0.24	1.16181e-40
Cyb5r4	7.43778e-45	-0.555657	0.076	0.417	1.24218e-40
Nolc1	7.52031e-45	-0.695865	0.089	0.429	1.25597e-40
Cdca3	8.18513e-45	-0.813312	0.028	0.333	1.367e-40
Lyl1	9.90263e-45	-0.591925	0.025	0.326	1.65384e-40
Smc3	1.09649e-44	-0.611573	0.152	0.528	1.83125e-40
Eif4e	1.38399e-44	-0.642112	0.254	0.638	2.3114e-40
Cdc37	1.44297e-44	-0.668797	0.286	0.686	2.4099e-40
Apex1	1.48158e-44	-0.645599	0.138	0.501	2.47438e-40
Psmd8	1.63201e-44	-0.666269	0.28	0.694	2.72562e-40
Chchd2	1.7448e-44	-0.529556	0.799	0.94	2.91399e-40
Supt16	2.15047e-44	-0.770893	0.091	0.432	3.5915e-40
Tm6sf1	2.88045e-44	-0.81595	0.006	0.29	4.81064e-40
Tex30	3.00193e-44	-0.596731	0.064	0.396	5.01352e-40
Nrbp2	3.10695e-44	0.485274	0.127	0.022	5.18892e-40
Cdc20	3.27178e-44	-0.886641	0.032	0.331	5.46421e-40
Rbp4	4.6472e-44	0.514833	0.125	0.021	7.76129e-40
Pla2g15	5.25708e-44	0.831739	0.242	0.077	8.77985e-40
Zfp503	5.56605e-44	0.62763	0.197	0.05	9.29585e-40
Mrpl23	5.79225e-44	-0.64053	0.258	0.66	9.67364e-40
Gart	6.21216e-44	-0.598237	0.07	0.399	1.03749e-39
Exosc8	7.11099e-44	-0.732079	0.144	0.493	1.18761e-39
BC035044	8.0922e-44	-1.06392	0.008	0.291	1.35148e-39
Nars	8.09944e-44	-0.590856	0.157	0.531	1.35269e-39
Pfdn6	8.29806e-44	-0.614784	0.172	0.547	1.38586e-39
Tuba1b	9.15355e-44	-1.00162	0.617	0.807	1.52873e-39
Mrps14	9.68892e-44	-0.664871	0.42	0.753	1.61815e-39
Atp5o	1.22175e-43	-0.704153	0.498	0.787	2.04044e-39
Ubc	1.26439e-43	0.665002	0.975	0.967	2.11165e-39
Prim1	1.31228e-43	-0.638619	0.034	0.336	2.19164e-39
Adssl1	1.47547e-43	-0.86323	0.009	0.294	2.46419e-39
Gars	1.55795e-43	-0.564708	0.053	0.373	2.60193e-39
Ube2l3	1.65005e-43	-0.638575	0.244	0.638	2.75575e-39
Capzb	1.68865e-43	-0.66511	0.43	0.797	2.82022e-39
Bloc1s2	1.69049e-43	-0.620713	0.114	0.464	2.82328e-39
Hoxa5	1.726e-43	0.528797	0.146	0.029	2.88259e-39
Rcn1	2.17931e-43	1.07355	0.447	0.245	3.63966e-39
Me2	2.23018e-43	-0.553864	0.061	0.386	3.72463e-39
Rhod	2.24823e-43	0.459912	0.1	0.014	3.75478e-39
Ccnb1	2.26092e-43	-0.956777	0.015	0.303	3.77596e-39
Utp18	2.33033e-43	-0.511078	0.047	0.362	3.89188e-39
Clec2d	2.51908e-43	0.829541	0.265	0.09	4.20711e-39
Capza2	2.77375e-43	-0.67718	0.356	0.74	4.63244e-39
Mrto4	3.34495e-43	-0.612195	0.085	0.421	5.5864e-39
Glo1	3.42511e-43	-0.68379	0.203	0.562	5.72028e-39
Ezh2	4.71256e-43	-0.728495	0.098	0.432	7.87045e-39
Rbpms	4.922e-43	0.797687	0.259	0.087	8.22024e-39
Ppih	6.10474e-43	-0.537529	0.061	0.383	1.01955e-38
Tyms	7.25352e-43	-0.913001	0.091	0.41	1.21141e-38
Txnl1	8.47041e-43	-0.696129	0.278	0.631	1.41464e-38
Parp1	1.01279e-42	-0.540415	0.047	0.358	1.69146e-38
Sdha	1.03405e-42	-0.64743	0.252	0.641	1.72698e-38
Usp1	1.11666e-42	-0.597213	0.08	0.409	1.86494e-38
Nid1	1.14476e-42	0.579516	0.248	0.073	1.91187e-38
Ola1	1.18649e-42	-0.532364	0.072	0.4	1.98156e-38
Bub3	1.19214e-42	-0.693117	0.233	0.605	1.99099e-38
Sulf1	1.26336e-42	0.655911	0.191	0.048	2.10994e-38
Fcf1	1.87619e-42	-0.57284	0.176	0.556	3.13343e-38
Slc50a1	1.89113e-42	1.02631	0.525	0.335	3.15838e-38
Mdh2	2.01198e-42	-0.665486	0.54	0.809	3.3602e-38
Tacc3	2.1164e-42	-0.658438	0.028	0.319	3.5346e-38
Shisa4	2.75106e-42	0.476196	0.172	0.04	4.59455e-38
Ywhae	3.41429e-42	-0.646414	0.58	0.86	5.7022e-38
Dnmt1	3.43842e-42	-0.498257	0.034	0.332	5.7425e-38
Tardbp	3.459e-42	-0.543159	0.11	0.459	5.77687e-38
Gsn	3.68812e-42	-4.29952	0.025	0.307	6.15952e-38
Bzw2	3.84765e-42	-0.602716	0.078	0.402	6.42596e-38
Ankrd13a	4.57867e-42	-0.581952	0.074	0.397	7.64683e-38
Eif4b	4.98204e-42	-0.590728	0.089	0.422	8.32051e-38
Gspt1	5.31668e-42	-0.57191	0.1	0.441	8.87938e-38
B3galnt1	5.47669e-42	0.586882	0.167	0.039	9.14662e-38
Samm50	6.24625e-42	-0.589749	0.165	0.539	1.04319e-37
Uqcrq	7.41412e-42	-0.628759	0.485	0.785	1.23823e-37
Ogfrl1	7.42073e-42	-0.566031	0.068	0.388	1.23934e-37
Baz1a	7.56348e-42	-0.605572	0.07	0.389	1.26318e-37
Ppat	8.20866e-42	-0.478623	0.011	0.29	1.37093e-37
Elane	8.78548e-42	-4.23717	0.006	0.276	1.46726e-37
Soat1	8.93067e-42	0.924213	0.288	0.111	1.49151e-37
Ten1	9.68297e-42	-0.526198	0.036	0.334	1.61715e-37
Nfe2	9.96483e-42	-0.493063	0.006	0.278	1.66423e-37
Chaf1b	1.05916e-41	-0.566679	0.013	0.291	1.7689e-37
Siva1	1.33803e-41	-0.688634	0.193	0.546	2.23465e-37
Psip1	1.59455e-41	-0.620319	0.174	0.53	2.66305e-37
Tma7	1.83834e-41	-0.628704	0.562	0.83	3.07021e-37
Fundc2	1.88527e-41	-0.633506	0.248	0.62	3.14858e-37
Fat1	2.00687e-41	0.523691	0.157	0.035	3.35167e-37
Nradd	2.29295e-41	0.584263	0.178	0.044	3.82946e-37
Mrpl12	2.30829e-41	-0.642993	0.193	0.558	3.85507e-37
Uba2	2.43576e-41	-0.564321	0.176	0.549	4.06797e-37
Rtn4rl1	2.6419e-41	0.475025	0.11	0.018	4.41224e-37
Ruvbl1	2.6788e-41	-0.589847	0.155	0.514	4.47386e-37
Nenf	2.75926e-41	0.904243	0.6	0.425	4.60824e-37
Ndufb7	3.66711e-41	-0.627135	0.381	0.716	6.12444e-37
Enpep	3.73085e-41	0.383573	0.116	0.019	6.2309e-37
Cnp	3.83231e-41	-1.32933	0.047	0.343	6.40034e-37
Stk24	4.14297e-41	-0.50691	0.091	0.427	6.91918e-37
Cenpw	5.34201e-41	-0.645872	0.076	0.39	8.9217e-37
Larp6	6.37483e-41	0.558084	0.152	0.033	1.06466e-36
Fabp5	6.60179e-41	-0.598095	0.04	0.333	1.10257e-36
Vdac1	8.25461e-41	-0.609748	0.22	0.592	1.3786e-36
Psmb7	8.32855e-41	-0.622707	0.261	0.629	1.39095e-36
Ppid	9.38444e-41	-0.653022	0.197	0.55	1.56729e-36
Ptpre	1.06645e-40	-0.7482	0.002	0.266	1.78109e-36
Ndufb8	1.0714e-40	-0.589714	0.451	0.771	1.78935e-36
Lamp2	1.09387e-40	1.00498	0.604	0.467	1.82687e-36
Cd69	1.12725e-40	-1.34919	0.006	0.271	1.88262e-36
Ube2i	1.18117e-40	-0.619153	0.4	0.759	1.97267e-36
Fcer1g	1.19696e-40	-1.75101	0.066	0.358	1.99904e-36
Ssb	1.50787e-40	-0.640993	0.371	0.721	2.51829e-36
Pbk	1.538e-40	-0.755773	0.027	0.303	2.56862e-36
Rpl23a-ps3	1.63863e-40	-0.711354	0.572	0.883	2.73667e-36
Caprin1	1.88514e-40	-0.533823	0.119	0.462	3.14837e-36
Mki67	1.98379e-40	-0.78513	0.013	0.283	3.31313e-36
Fcho1	2.09688e-40	-0.53339	0.008	0.274	3.502e-36
Pde4b	3.11086e-40	-1.08804	0.015	0.285	5.19545e-36
Lgmn	3.41488e-40	0.647154	0.379	0.16	5.70318e-36
Mthfd1	3.51513e-40	-0.550691	0.027	0.309	5.87062e-36
Ccna2	4.13505e-40	-0.745012	0.027	0.303	6.90595e-36
Iqgap2	4.63195e-40	-0.542512	0.004	0.266	7.73583e-36
Cux1	4.63376e-40	-0.59242	0.064	0.37	7.73884e-36
Ppie	4.92793e-40	-0.462702	0.15	0.513	8.23013e-36
Irf1	5.06156e-40	1.05314	0.42	0.211	8.45332e-36
Lrp1	5.41352e-40	0.673974	0.328	0.122	9.04112e-36
Rad23b	5.47147e-40	-0.525983	0.172	0.54	9.1379e-36
Rpa1	5.65348e-40	-0.640241	0.062	0.364	9.44187e-36
Apbb1ip	5.78272e-40	-0.504348	0.062	0.369	9.65772e-36
Raly	6.71064e-40	-0.60983	0.364	0.734	1.12074e-35
Eif3g	7.76653e-40	-0.639834	0.314	0.679	1.29709e-35
Sec61g	9.44537e-40	-0.543065	0.723	0.9	1.57747e-35
Ms4a3	9.63637e-40	-1.69586	0.004	0.263	1.60937e-35
Trim27	9.63855e-40	-0.537196	0.102	0.431	1.60973e-35
Klf9	1.05908e-39	0.931254	0.485	0.271	1.76876e-35
Rhoc	1.05919e-39	0.629067	0.381	0.151	1.76895e-35
Ifitm2	1.07537e-39	0.516803	0.951	0.912	1.79597e-35
Dpy30	1.10466e-39	-0.642835	0.278	0.631	1.84489e-35
Eif2s2	1.18713e-39	-0.598742	0.398	0.741	1.98262e-35
Cyc1	1.19411e-39	-0.630566	0.301	0.656	1.99428e-35
Zfos1	1.20576e-39	-0.506933	0.191	0.564	2.01373e-35
Psmb3	1.25537e-39	-0.59428	0.519	0.807	2.09659e-35
Dapp1	1.3018e-39	-0.675113	0.015	0.283	2.17413e-35
Ctgf	1.65452e-39	0.808665	0.218	0.064	2.76321e-35
Stra13	1.66939e-39	-0.548341	0.205	0.577	2.78804e-35
Coro1c	1.70397e-39	-0.494719	0.03	0.312	2.8458e-35
Ddx27	1.76444e-39	-0.459578	0.036	0.323	2.9468e-35
H6pd	1.96823e-39	0.502548	0.129	0.026	3.28715e-35
Arhgap31	2.05364e-39	0.885129	0.335	0.142	3.42978e-35
Rpf2	2.16347e-39	-0.52218	0.055	0.353	3.61322e-35
Xrcc6	2.19964e-39	-0.68599	0.051	0.347	3.67362e-35
Rps12-ps3	2.49551e-39	-0.648387	0.288	0.663	4.16776e-35
Mad2l1	2.52507e-39	-0.53759	0.036	0.32	4.21712e-35
Ddx39b	2.56331e-39	-0.635472	0.312	0.68	4.28099e-35
Rtcb	2.57111e-39	-0.471408	0.152	0.512	4.29401e-35
Vars	2.62293e-39	-0.536542	0.059	0.359	4.38056e-35
Glud1	3.43444e-39	-0.621012	0.119	0.447	5.73586e-35
Rpia	3.70586e-39	-0.616112	0.123	0.454	6.18915e-35
Tmsb4x	4.22922e-39	0.281334	0.992	0.958	7.06323e-35
Ghitm	5.28325e-39	-0.607137	0.288	0.661	8.82356e-35
Ly6c2	5.56581e-39	-1.95046	0.004	0.258	9.29546e-35
Atp5j2	5.99221e-39	-0.591573	0.517	0.822	1.00076e-34
Fam161a	7.79338e-39	0.435188	0.1	0.016	1.30157e-34
Msh2	8.4631e-39	-0.479738	0.042	0.329	1.41342e-34
Npc2	8.79959e-39	0.6968	0.809	0.798	1.46962e-34
Dnajc15	9.04324e-39	-0.537929	0.104	0.428	1.51031e-34
Strap	9.3854e-39	-0.552141	0.242	0.617	1.56746e-34
Klhl6	9.77835e-39	-0.831079	0.019	0.285	1.63308e-34
Tnfaip8	1.04595e-38	-0.680708	0.045	0.33	1.74683e-34
Nasp	1.12357e-38	-0.692929	0.116	0.432	1.87647e-34
Tk1	1.15852e-38	-0.798812	0.04	0.32	1.93485e-34
Nrm	1.23102e-38	-0.492183	0.027	0.3	2.05592e-34
Eef1e1	1.49817e-38	-0.564483	0.125	0.456	2.5021e-34
Dhrs3	1.5206e-38	0.792336	0.326	0.137	2.53955e-34
Ppp1cb	1.59513e-38	-0.523793	0.233	0.622	2.66402e-34
Ndufa10	1.81413e-38	-0.538909	0.195	0.556	3.02978e-34
Api5	1.88109e-38	-0.455996	0.093	0.414	3.14161e-34
Ipo5	1.8898e-38	-0.438614	0.044	0.33	3.15616e-34
Bcl11a	1.98169e-38	-0.575161	0.013	0.273	3.30962e-34
Racgap1	2.55114e-38	-0.517674	0.009	0.266	4.26066e-34
Dazap1	2.77182e-38	-0.602567	0.295	0.655	4.62921e-34
Phlda3	2.96009e-38	0.668153	0.341	0.137	4.94364e-34
Adgrg1	3.02726e-38	-0.754679	0.006	0.259	5.05583e-34
Uhrf1	3.25167e-38	-0.557123	0.017	0.28	5.43061e-34
Grb10	3.58279e-38	0.74269	0.246	0.083	5.98361e-34
Sbf2	4.08118e-38	0.486989	0.136	0.029	6.81598e-34
Snai1	4.08823e-38	0.535213	0.129	0.026	6.82775e-34
Pmf1	4.56825e-38	-0.657856	0.085	0.391	7.62944e-34
Hhex	4.82698e-38	-0.728497	0.002	0.251	8.06153e-34
Slc25a4	4.88034e-38	0.691401	0.805	0.774	8.15065e-34
Khdrbs1	5.32274e-38	-0.501958	0.197	0.567	8.8895e-34
Spn	5.84875e-38	-0.507509	0.002	0.251	9.768e-34
Zeb2	5.93611e-38	1.11928	0.528	0.37	9.9139e-34
Crtap	6.10848e-38	0.72335	0.248	0.087	1.02018e-33
Plod2	6.2247e-38	0.617785	0.252	0.083	1.03959e-33
Ifrd2	6.82017e-38	-0.720869	0.07	0.359	1.13904e-33
Capza1	7.65474e-38	-0.467087	0.114	0.444	1.27842e-33
Cdca7l	7.70619e-38	-0.471475	0.004	0.254	1.28701e-33
Lsp1	8.6057e-38	-1.37065	0.044	0.308	1.43724e-33
Pomp	8.98154e-38	-0.553017	0.502	0.795	1.50001e-33
Lta4h	1.03631e-37	-0.569159	0.07	0.367	1.73075e-33
Nifk	1.13619e-37	-0.482071	0.083	0.392	1.89755e-33
Tspan4	1.16376e-37	1.03377	0.496	0.324	1.94359e-33
Vdac3	1.23539e-37	-0.536843	0.288	0.673	2.06322e-33
Nxt1	1.32403e-37	-0.532506	0.1	0.418	2.21126e-33
Magoh	1.4376e-37	-0.558137	0.277	0.643	2.40094e-33
B4gat1	1.45054e-37	0.893209	0.305	0.129	2.42254e-33
Sdcbp	1.60941e-37	-0.578798	0.35	0.732	2.68788e-33
Etf1	1.74473e-37	-0.481931	0.167	0.53	2.91388e-33
Eif3d	1.9478e-37	-0.550642	0.169	0.516	3.25302e-33
Fam43a	2.11685e-37	0.694011	0.258	0.092	3.53534e-33
Sdhb	2.12791e-37	-0.561861	0.36	0.726	3.55382e-33
Tmem14c	2.29064e-37	-1.10871	0.265	0.606	3.82561e-33
Ass1	2.58384e-37	-0.710395	0	0.244	4.31526e-33
Srm	2.59319e-37	-0.634783	0.129	0.445	4.33088e-33
Atrx	2.65938e-37	-0.358409	0.159	0.516	4.44142e-33
Orc6	3.36022e-37	-0.633139	0.087	0.39	5.6119e-33
Atp1b3	3.71897e-37	-0.529755	0.121	0.446	6.21105e-33
Aprt	3.77278e-37	-0.523116	0.195	0.552	6.30093e-33
Blvrb	4.07329e-37	-1.61014	0.098	0.38	6.8028e-33
Gmps	4.12646e-37	-0.522948	0.11	0.432	6.8916e-33
Sde2	5.01574e-37	-0.55602	0.153	0.493	8.37678e-33
Dnajc7	5.09337e-37	-0.865719	0.206	0.57	8.50644e-33
Noc2l	5.64457e-37	-0.496059	0.047	0.326	9.42699e-33
Aurkb	6.00312e-37	-0.557308	0.017	0.272	1.00258e-32
Ptges3	6.46196e-37	-0.471312	0.212	0.579	1.07921e-32
Ddr1	6.53493e-37	0.452706	0.142	0.032	1.0914e-32
Shcbp1	7.05356e-37	-0.437181	0.006	0.252	1.17802e-32
Phf5a	7.19036e-37	-0.64224	0.193	0.529	1.20086e-32
H2afj	7.59324e-37	-0.632475	0.405	0.708	1.26815e-32
Itga4	7.91059e-37	-0.496059	0.011	0.262	1.32115e-32
Dera	8.39745e-37	-0.435025	0.074	0.375	1.40246e-32
Shmt2	9.02296e-37	-0.47483	0.049	0.329	1.50693e-32
Prpf38a	1.09346e-36	-0.507389	0.083	0.388	1.82618e-32
Uqcrc1	1.17439e-36	-0.589004	0.419	0.736	1.96135e-32
Mrps6	1.41705e-36	0.93185	0.292	0.125	2.36661e-32
Bccip	1.41927e-36	-0.49977	0.231	0.607	2.37032e-32
Ncf4	1.55317e-36	-0.746855	0.006	0.249	2.59395e-32
Uqcr10	1.5597e-36	-0.558654	0.509	0.8	2.60485e-32
Lamtor4	1.61014e-36	-0.511348	0.218	0.574	2.68909e-32
Psma7	1.62626e-36	-0.563671	0.561	0.821	2.71602e-32
Sf3b4	1.67382e-36	-0.515602	0.212	0.577	2.79545e-32
Exosc5	1.70521e-36	-0.511173	0.125	0.448	2.84786e-32
Kras	1.73504e-36	-0.493029	0.08	0.38	2.89769e-32
Yeats4	1.95668e-36	-0.479283	0.091	0.397	3.26785e-32
Taok3	2.25558e-36	-0.465664	0.049	0.327	3.76705e-32
mt-Co3	2.35745e-36	-0.369146	0.985	0.996	3.93718e-32
Rangrf	2.42297e-36	-0.496909	0.023	0.281	4.04661e-32
Ndufab1	2.73519e-36	-0.650509	0.403	0.712	4.56804e-32
Psma6	2.80012e-36	-0.576868	0.343	0.697	4.67648e-32
Cdc42se1	2.89526e-36	-0.507574	0.072	0.364	4.83537e-32
Pabpc4	3.31718e-36	-0.481001	0.051	0.332	5.54003e-32
Tubb4b	3.42319e-36	-0.771775	0.261	0.586	5.71706e-32
Fignl1	3.87712e-36	-0.459804	0.013	0.261	6.47517e-32
Vav1	4.00372e-36	-0.584406	0.002	0.24	6.68662e-32
Lockd	4.2398e-36	-0.72486	0.049	0.315	7.08088e-32
Cenpq	4.82927e-36	-0.451892	0.023	0.28	8.06537e-32
Ndufa4	4.97484e-36	-0.634854	0.782	0.89	8.30848e-32
Timm50	5.01338e-36	-0.441912	0.095	0.404	8.37284e-32
Cenpm	6.26124e-36	-0.479675	0.023	0.277	1.04569e-31
Bcap29	6.73364e-36	-0.424519	0.068	0.358	1.12459e-31
Psma2	7.73523e-36	-0.556655	0.53	0.809	1.29186e-31
Gpbp1	7.96678e-36	-0.466006	0.133	0.462	1.33053e-31
Amotl1	9.3659e-36	0.517399	0.165	0.042	1.5642e-31
Limch1	1.21894e-35	0.596058	0.172	0.046	2.03576e-31
Nudt4	1.34292e-35	1.03007	0.468	0.304	2.24281e-31
Usp15	1.47462e-35	-0.477031	0.047	0.32	2.46276e-31
Prdx3	1.57187e-35	-0.623693	0.193	0.521	2.62519e-31
Eif4a3	1.58258e-35	-0.474443	0.174	0.524	2.64306e-31
Ppp1r14b	1.73281e-35	-0.708442	0.195	0.539	2.89397e-31
Pno1	1.79324e-35	-0.405106	0.044	0.314	2.9949e-31
Snrpa	1.82615e-35	-0.446812	0.161	0.509	3.04985e-31
Hk1	1.91838e-35	-0.442699	0.038	0.304	3.20388e-31
Fkbp4	1.92399e-35	-0.594027	0.305	0.653	3.21326e-31
Mrpl16	1.98697e-35	-0.468934	0.053	0.328	3.31843e-31
Efemp1	2.12348e-35	0.401129	0.233	0.072	3.54642e-31
Tram1	2.58801e-35	-0.554607	0.297	0.673	4.32224e-31
Ndufa9	2.66896e-35	-0.501377	0.208	0.563	4.45743e-31
Prpf40a	3.0674e-35	-0.508469	0.214	0.568	5.12286e-31
Gm10036	3.79609e-35	-0.573878	0.218	0.577	6.33985e-31
Ung	3.84293e-35	-0.548254	0.015	0.258	6.41808e-31
Clta	4.00089e-35	-0.566907	0.4	0.752	6.68188e-31
Ak1	4.7392e-35	0.597955	0.212	0.068	7.91494e-31
Ldha	4.81062e-35	-0.62014	0.629	0.861	8.03422e-31
Sf3b2	5.36338e-35	-0.489508	0.303	0.672	8.95738e-31
Car1	5.63123e-35	-2.25733	0.017	0.258	9.40471e-31
Socs1	5.81996e-35	0.908332	0.269	0.103	9.71991e-31
Dab2	5.93542e-35	0.544501	0.163	0.042	9.91275e-31
Lpp	6.13186e-35	0.520557	0.176	0.049	1.02408e-30
Slc7a5	6.65414e-35	-0.458096	0.006	0.241	1.11131e-30
Kcnn4	6.92097e-35	-0.594619	0.027	0.276	1.15587e-30
Mef2c	7.64228e-35	-0.906737	0.081	0.354	1.27634e-30
Trim28	7.77632e-35	-0.464339	0.159	0.496	1.29872e-30
Itga11	8.00744e-35	0.472032	0.129	0.028	1.33732e-30
Rangap1	1.04831e-34	-0.457323	0.051	0.323	1.75078e-30
Ndufa6	1.12864e-34	-0.533655	0.473	0.813	1.88494e-30
Cstb	1.21559e-34	0.875974	0.667	0.606	2.03016e-30
Plaur	1.26229e-34	-0.916489	0.013	0.251	2.10816e-30
Ptprc	1.28303e-34	-0.738304	0.009	0.245	2.14279e-30
Zfp422	1.28576e-34	-0.661405	0.085	0.366	2.14734e-30
Cox7b	1.33359e-34	-0.542999	0.392	0.71	2.22723e-30
Mpst	1.51857e-34	-0.469269	0.045	0.311	2.53616e-30
Gjc1	1.5718e-34	0.397227	0.112	0.021	2.62506e-30
Plekhf2	2.1579e-34	-0.418382	0.068	0.352	3.6039e-30
Polr1d	2.16486e-34	-0.535676	0.328	0.689	3.61553e-30
Dcps	2.19608e-34	-0.44948	0.117	0.433	3.66767e-30
Mrpl33	2.1983e-34	-0.594661	0.434	0.766	3.67139e-30
Parvg	2.43946e-34	-0.51713	0	0.227	4.07414e-30
Sord	2.50218e-34	-0.486166	0.055	0.325	4.17889e-30
Spcs3	2.60804e-34	-0.445397	0.134	0.459	4.35569e-30
Nop16	2.64893e-34	-0.440391	0.07	0.354	4.42398e-30
Wbp11	2.90222e-34	-0.402087	0.142	0.472	4.84699e-30
Vwa1	2.91219e-34	0.607492	0.301	0.12	4.86364e-30
Kif22	3.127e-34	-0.554637	0.017	0.257	5.22241e-30
Gltp	3.34896e-34	-0.482737	0.195	0.55	5.5931e-30
Xist	3.37142e-34	0.555944	0.886	0.886	5.63061e-30
Lsm8	3.70148e-34	-0.544642	0.17	0.497	6.18185e-30
Tpd52	3.74794e-34	-0.700718	0.021	0.263	6.25944e-30
Nhp2l1	4.37606e-34	-0.563427	0.468	0.787	7.30845e-30
Cxcl16	4.44721e-34	0.435657	0.116	0.023	7.42728e-30
Rnaset2b	4.55925e-34	0.981615	0.496	0.334	7.6144e-30
Ftsj3	5.0434e-34	-0.392014	0.051	0.321	8.42298e-30
Cldn10	5.55152e-34	0.635873	0.152	0.039	9.2716e-30
Kcnq1ot1	5.83855e-34	-0.49346	0.074	0.355	9.75096e-30
Uba52	5.8602e-34	-0.32122	0.155	0.495	9.78712e-30
Arf6	5.99395e-34	-0.5149	0.288	0.669	1.00105e-29
Rcc2	6.41783e-34	-0.394336	0.055	0.326	1.07184e-29
Eed	6.50389e-34	-0.454763	0.097	0.394	1.08621e-29
Psat1	6.64115e-34	-0.472789	0.011	0.246	1.10914e-29
Rap1a	7.79255e-34	-0.526279	0.316	0.7	1.30143e-29
Actl6a	7.92577e-34	-0.460957	0.182	0.524	1.32368e-29
Chst2	8.01787e-34	0.407475	0.114	0.023	1.33906e-29
Col27a1	8.21178e-34	0.385746	0.11	0.021	1.37145e-29
Haus4	8.48536e-34	-0.413985	0.045	0.309	1.41714e-29
Gins2	8.90798e-34	-0.442328	0.044	0.304	1.48772e-29
Adamtsl3	1.21304e-33	0.497131	0.138	0.033	2.0259e-29
Acaa2	1.37915e-33	-0.485081	0.102	0.4	2.30332e-29
S100a11	1.38209e-33	0.431196	0.818	0.668	2.30822e-29
Cst7	1.38719e-33	-0.706939	0	0.223	2.31675e-29
Ppp1r7	1.45239e-33	-0.36721	0.059	0.332	2.42564e-29
Cuedc2	1.48477e-33	-0.433824	0.199	0.55	2.47972e-29
Nt5c3	1.68836e-33	-0.535772	0.104	0.398	2.81973e-29
Carnmt1	1.82312e-33	-0.502593	0.108	0.403	3.04479e-29
Ybx3	1.85241e-33	-0.516699	0.076	0.352	3.09372e-29
Mrpl30	1.85691e-33	-0.499705	0.229	0.584	3.10122e-29
Rhoh	1.89129e-33	-0.819317	0.008	0.236	3.15864e-29
Eif2a	1.9239e-33	-0.455481	0.14	0.461	3.21311e-29
Ndufb5	1.92716e-33	-0.537226	0.417	0.745	3.21855e-29
Nap1l4	1.96771e-33	-0.483285	0.206	0.556	3.28628e-29
Ube2d3	2.17431e-33	-0.514694	0.631	0.891	3.63132e-29
Hn1l	2.36953e-33	-0.354502	0.057	0.327	3.95735e-29
Uqcrb	2.38589e-33	-0.5171	0.657	0.868	3.98468e-29
Rnmt	2.40829e-33	-0.402656	0.066	0.342	4.02208e-29
Pold2	2.41836e-33	-0.416261	0.08	0.363	4.03891e-29
Spop	2.42249e-33	-0.440991	0.235	0.599	4.0458e-29
Thrap3	2.46112e-33	-0.447424	0.188	0.534	4.11032e-29
Pla2g12a	2.73823e-33	-0.706404	0.068	0.332	4.57311e-29
Sec61b	2.75448e-33	-0.599671	0.589	0.823	4.60026e-29
Spc25	3.09439e-33	-0.538351	0.028	0.27	5.16794e-29
Prc1	3.35368e-33	-0.544842	0.013	0.244	5.60098e-29
Atn1.1	3.43499e-33	0.487319	0.148	0.038	5.73677e-29
Rnaseh2b	3.56485e-33	-0.413956	0.076	0.356	5.95366e-29
Mthfd2	3.67874e-33	-0.390237	0.047	0.308	6.14387e-29
Fxn	3.73228e-33	-0.533177	0.061	0.326	6.23328e-29
Serp1	3.9052e-33	-0.650987	0.398	0.735	6.52207e-29
Pum3	4.04285e-33	-0.349754	0.072	0.353	6.75196e-29
Ppil1	4.34883e-33	-0.452153	0.112	0.413	7.26299e-29
Eno1	4.51373e-33	-0.554196	0.312	0.671	7.53838e-29
Gnl3	4.60989e-33	-0.509091	0.119	0.421	7.69898e-29
Casc5	4.6317e-33	-0.438559	0.011	0.24	7.7354e-29
Rrp1	4.71295e-33	-0.451712	0.229	0.585	7.87111e-29
Syncrip	4.94383e-33	-0.388785	0.178	0.52	8.25669e-29
Ptp4a1	5.38513e-33	-0.42822	0.231	0.59	8.9937e-29
Zfp207	5.71539e-33	-0.423681	0.225	0.587	9.54528e-29
Mis18a	5.91748e-33	-0.412351	0.049	0.311	9.88278e-29
Brd7	6.18559e-33	-0.449304	0.106	0.401	1.03306e-28
E2f1	6.91145e-33	-0.433259	0.017	0.251	1.15428e-28
Aurka	7.06163e-33	-0.538396	0.015	0.246	1.17936e-28
Pitpna	7.10575e-33	-0.405586	0.214	0.57	1.18673e-28
Bcas2	7.1662e-33	-0.542155	0.303	0.639	1.19683e-28
Alad	8.11337e-33	-1.10805	0.059	0.31	1.35501e-28
Pts	8.17372e-33	-0.365307	0.095	0.385	1.36509e-28
Adgrl2	8.73125e-33	0.498431	0.136	0.033	1.45821e-28
Fdps	8.85859e-33	-0.479887	0.078	0.355	1.47947e-28
Map4k1	8.94321e-33	-0.413786	0.009	0.236	1.49361e-28
Hars	8.94598e-33	-0.561499	0.091	0.369	1.49407e-28
Hnrnpr	9.10076e-33	-0.479229	0.233	0.583	1.51992e-28
Cdc6	9.23738e-33	-0.535806	0.013	0.242	1.54273e-28
Gng12	9.52282e-33	-0.615681	0.159	0.46	1.59041e-28
Nmral1	9.91085e-33	-0.448458	0.028	0.271	1.65521e-28
Apitd1	1.12846e-32	-0.418422	0.027	0.266	1.88463e-28
Nans	1.149e-32	-0.460707	0.138	0.45	1.91895e-28
Smu1	1.16403e-32	-0.429409	0.197	0.544	1.94404e-28
Rad51	1.17284e-32	-0.41817	0.023	0.259	1.95876e-28
Rad51ap1	1.17967e-32	-0.4243	0.011	0.238	1.97016e-28
Nudt5	1.26641e-32	-0.482268	0.129	0.428	2.11503e-28
Snrnp25	1.28938e-32	-0.398516	0.068	0.341	2.1534e-28
Stard7	1.42774e-32	-0.359224	0.051	0.311	2.38447e-28
Ier5	1.59914e-32	1.41439	0.638	0.56	2.67073e-28
Sf3a3	1.60307e-32	-0.395561	0.123	0.431	2.67729e-28
Slpi	1.61004e-32	-1.40991	0.009	0.232	2.68892e-28
Zc2hc1a	1.68803e-32	0.637973	0.184	0.057	2.81918e-28
Acsl5	1.73772e-32	-0.499208	0.129	0.433	2.90216e-28
Anxa3	1.76412e-32	-0.958997	0.072	0.325	2.94626e-28
Hint1	1.78386e-32	-0.477323	0.701	0.875	2.97922e-28
Tpx2	1.78545e-32	-0.513916	0.021	0.253	2.98188e-28
Nup62	1.83993e-32	-0.423596	0.066	0.335	3.07287e-28
Rad50	1.85606e-32	-0.363824	0.049	0.309	3.09981e-28
Rps6ka1	1.96139e-32	-0.381873	0.008	0.231	3.27571e-28
Ms4a6c	2.07479e-32	-1.24945	0.004	0.222	3.4651e-28
Rps26-ps1	2.23861e-32	-0.521664	0.25	0.614	3.7387e-28
Creg1	2.53469e-32	-0.648925	0.333	0.636	4.23319e-28
Lrpap1	2.65339e-32	0.950076	0.551	0.439	4.43143e-28
Actn1	2.70764e-32	0.709979	0.265	0.106	4.52203e-28
Hsd17b10	2.70961e-32	-0.435524	0.223	0.577	4.52532e-28
Hrsp12	2.71035e-32	-0.3996	0.025	0.262	4.52655e-28
Nubp1	2.77623e-32	-0.383876	0.08	0.358	4.63658e-28
Sf3b3	2.93046e-32	-0.344949	0.083	0.368	4.89417e-28
Lamc1	3.23212e-32	0.58891	0.218	0.073	5.39797e-28
Cenpe	3.43571e-32	-0.468991	0.006	0.225	5.73797e-28
Tnfrsf1a	3.59017e-32	0.899659	0.42	0.25	5.99593e-28
Plk4	3.66755e-32	-0.357688	0.027	0.265	6.12518e-28
Prrg2	3.83756e-32	0.709955	0.174	0.053	6.4091e-28
Rnaseh2a	4.03655e-32	-0.476794	0.078	0.349	6.74145e-28
Cyb5a	4.09268e-32	0.709496	0.742	0.673	6.83518e-28
Wdr43	4.36744e-32	-0.435391	0.11	0.406	7.29407e-28
Nusap1	5.24141e-32	-0.736441	0.027	0.256	8.75368e-28
Oasl2	5.39479e-32	0.627256	0.172	0.051	9.00984e-28
Slc39a14	5.65177e-32	0.489925	0.133	0.032	9.43903e-28
Eif3c	5.69114e-32	-0.432662	0.242	0.598	9.50477e-28
Cdt1	6.73323e-32	-0.525339	0.042	0.283	1.12452e-27
Pvrl2	7.18279e-32	0.413258	0.114	0.024	1.1996e-27
Gdi2	8.12189e-32	-0.505786	0.362	0.731	1.35644e-27
Cdc42ep5	8.14222e-32	0.483929	0.148	0.038	1.35983e-27
Nfil3	8.60514e-32	0.891284	0.322	0.151	1.43714e-27
Rrp15	8.98512e-32	-0.397522	0.083	0.362	1.50061e-27
Rpf1	9.05152e-32	-0.413567	0.11	0.403	1.51169e-27
Sdhd	9.16725e-32	-0.535976	0.292	0.634	1.53102e-27
Scarf2	9.24932e-32	0.521504	0.163	0.046	1.54473e-27
Sae1	9.92685e-32	-0.422935	0.214	0.551	1.65788e-27
Hdac2	1.04928e-31	-0.384069	0.193	0.527	1.7524e-27
Pgam1	1.07709e-31	-0.745008	0.252	0.539	1.79885e-27
Arl6ip1	1.10586e-31	-0.650816	0.388	0.717	1.8469e-27
Ctage5	1.11092e-31	-0.369307	0.093	0.377	1.85535e-27
Eif2s3x	1.11234e-31	-0.378942	0.091	0.375	1.85771e-27
Ncf2	1.19186e-31	-0.57522	0.009	0.23	1.99052e-27
Ccser2	1.21358e-31	0.684677	0.259	0.103	2.0268e-27
Guk1	1.23941e-31	-0.452568	0.127	0.426	2.06995e-27
Hspa14	1.33062e-31	-0.483828	0.136	0.442	2.22226e-27
Cenph	1.44552e-31	-0.443201	0.021	0.249	2.41416e-27
Seh1l	1.48779e-31	-0.401512	0.104	0.394	2.48476e-27
Tcn2	1.53812e-31	0.759796	0.354	0.181	2.56881e-27
Ppp4c	1.65942e-31	-0.482066	0.284	0.646	2.77139e-27
Polr2h	1.69166e-31	-0.399609	0.1	0.388	2.82524e-27
Ube2t	1.70196e-31	-0.391622	0.019	0.247	2.84244e-27
Coq7	1.75358e-31	-0.417947	0.068	0.335	2.92865e-27
Acot7	1.85692e-31	-0.532695	0.042	0.284	3.10124e-27
Tmem45a	1.90041e-31	0.57397	0.17	0.05	3.17388e-27
Arhgap9	2.05347e-31	-0.506573	0.004	0.218	3.42951e-27
Pcbp2	2.09579e-31	-0.489896	0.5	0.819	3.50018e-27
Dnph1	2.15821e-31	-0.339772	0.015	0.239	3.60442e-27
Acyp1	2.38622e-31	-0.47752	0.112	0.4	3.98522e-27
Usmg5	2.55915e-31	-0.506262	0.557	0.819	4.27403e-27
Rgs19	2.67946e-31	-0.501192	0.036	0.275	4.47496e-27
Btk	2.72889e-31	-0.419411	0.008	0.225	4.55751e-27
Hspbp1	2.9341e-31	-0.408418	0.04	0.282	4.90024e-27
Eif5b	2.94558e-31	-0.404783	0.155	0.47	4.91942e-27
Ube2e1	2.95023e-31	-0.41178	0.208	0.547	4.92717e-27
Fkbp14	3.14417e-31	0.499653	0.142	0.037	5.25107e-27
Higd1a	3.18382e-31	-0.502344	0.314	0.669	5.31729e-27
Slc38a1	3.46365e-31	-0.456555	0.004	0.216	5.78465e-27
Prmt3	3.52546e-31	-0.384748	0.051	0.303	5.88788e-27
Lysmd2	3.62421e-31	0.596463	0.244	0.092	6.05279e-27
Eftud2	3.69408e-31	-0.341606	0.062	0.324	6.16948e-27
Knstrn	3.91644e-31	-0.419544	0.021	0.247	6.54085e-27
Gm16833	3.9562e-31	0.420686	0.117	0.025	6.60725e-27
Rpl23a	4.20771e-31	-0.685767	0.339	0.643	7.02729e-27
Icam2	4.25238e-31	-0.590381	0.013	0.233	7.1019e-27
Sh3kbp1	4.33521e-31	-0.453811	0.019	0.244	7.24024e-27
Igsf6	4.36975e-31	-0.654294	0	0.208	7.29792e-27
C1qtnf6	4.66136e-31	0.639457	0.197	0.066	7.78494e-27
Rcl1	4.98767e-31	-0.375534	0.049	0.298	8.3299e-27
Cpsf2	5.06544e-31	-0.44597	0.072	0.336	8.45978e-27
Pold1	5.12098e-31	-0.376487	0.034	0.272	8.55255e-27
Glrx5	5.13299e-31	-0.96753	0.309	0.626	8.57261e-27
Casp8	5.14627e-31	-0.371024	0.072	0.336	8.59479e-27
Acly	5.37599e-31	-0.370082	0.053	0.305	8.97845e-27
Atxn1	5.49494e-31	0.703006	0.195	0.066	9.1771e-27
Lrmp	5.61402e-31	-0.736489	0.013	0.231	9.37598e-27
Cd44	6.5083e-31	-0.43334	0.055	0.304	1.08695e-26
Fam174b	6.96945e-31	0.529041	0.119	0.027	1.16397e-26
Nup210	6.99248e-31	-0.332776	0.006	0.218	1.16781e-26
Txn2	7.30181e-31	-0.451116	0.267	0.619	1.21948e-26
2410015M20Rik	8.09951e-31	-0.464737	0.337	0.69	1.3527e-26
Pam	8.61342e-31	0.486315	0.337	0.146	1.43853e-26
Larp7	9.25033e-31	-0.405442	0.089	0.365	1.5449e-26
Ube2c	9.97088e-31	-0.968476	0.04	0.272	1.66524e-26
Psme3	1.01286e-30	-0.457209	0.133	0.432	1.69158e-26
Smn1	1.03452e-30	-0.298842	0.068	0.332	1.72776e-26
Mms22l	1.08074e-30	-0.338083	0.009	0.225	1.80494e-26
Ppm1g	1.12535e-30	-0.488348	0.15	0.447	1.87945e-26
Smad6	1.22946e-30	0.442416	0.127	0.03	2.05332e-26
Wapl	1.27557e-30	-0.470355	0.095	0.368	2.13032e-26
Pfdn2	1.37029e-30	-0.493962	0.337	0.697	2.28852e-26
4930579G24Rik	1.64367e-30	-0.312695	0.019	0.242	2.7451e-26
Ckb	1.70357e-30	0.600093	0.314	0.135	2.84513e-26
Klf6	1.81292e-30	1.60223	0.555	0.404	3.02776e-26
Uqcr11	1.84234e-30	-0.54375	0.6	0.812	3.07688e-26
Pes1	2.0005e-30	-0.31046	0.078	0.347	3.34103e-26
Tspan12	2.00987e-30	0.516828	0.152	0.041	3.35669e-26
Kif20b	2.02759e-30	-0.359606	0.008	0.219	3.38628e-26
Synm	2.05013e-30	0.459911	0.104	0.021	3.42392e-26
Cnrip1	2.10937e-30	0.599479	0.17	0.052	3.52286e-26
Syngr2	2.12594e-30	-0.472544	0.148	0.444	3.55053e-26
Aldh2	2.25782e-30	-0.462289	0.33	0.689	3.77078e-26
Slbp	2.3297e-30	-0.790225	0.434	0.703	3.89082e-26
Atad2	2.40308e-30	-0.393909	0.023	0.247	4.01338e-26
Farsa	2.45006e-30	-0.404261	0.131	0.43	4.09184e-26
Pycard	2.74291e-30	-0.50258	0.174	0.481	4.58094e-26
Mapre1	3.37461e-30	-0.476302	0.301	0.658	5.63594e-26
Cenpk	3.72916e-30	-0.506514	0.034	0.263	6.22807e-26
Pdia3	3.85274e-30	0.490589	0.888	0.882	6.43446e-26
Xrn2	4.00306e-30	-0.406654	0.129	0.422	6.68551e-26
Stom	4.04378e-30	-0.409633	0.04	0.276	6.75352e-26
Elf1	4.05393e-30	-0.512902	0.17	0.474	6.77046e-26
Uck2	4.3145e-30	-0.393488	0.034	0.266	7.20565e-26
Mphosph10	4.42682e-30	-0.4024	0.093	0.364	7.39323e-26
Fcgr3	4.57266e-30	-0.833687	0	0.202	7.6368e-26
Zfp367	4.81659e-30	-0.341462	0.004	0.21	8.04418e-26
Vapa	5.14047e-30	-0.510376	0.419	0.758	8.5851e-26
Efhd2	5.20527e-30	-0.399807	0.08	0.343	8.69332e-26
Tsfm	5.47038e-30	-0.383853	0.116	0.401	9.13609e-26
Ebna1bp2	5.56704e-30	-0.41837	0.22	0.558	9.29752e-26
Mtpn	5.63085e-30	-0.414561	0.138	0.434	9.40407e-26
Nucks1	6.81946e-30	-0.404136	0.225	0.563	1.13892e-25
1110001J03Rik	7.0424e-30	-0.385152	0.208	0.544	1.17615e-25
Eif4g2	7.29163e-30	-0.495548	0.443	0.78	1.21777e-25
Jun	7.50575e-30	1.17423	0.826	0.888	1.25354e-25
F630028O10Rik	7.5376e-30	-0.82474	0	0.201	1.25886e-25
Rnaset2a	7.61268e-30	0.896584	0.453	0.296	1.27139e-25
Spns3	7.88908e-30	-0.564142	0.002	0.205	1.31756e-25
Dnttip2	7.98797e-30	-0.388935	0.138	0.437	1.33407e-25
Ggh	8.04497e-30	0.935579	0.447	0.29	1.34359e-25
Cdc45	8.13436e-30	-0.363898	0.015	0.23	1.35852e-25
Cyb5r3	8.51063e-30	-0.662613	0.121	0.396	1.42136e-25
Isy1	8.58458e-30	-0.357072	0.055	0.301	1.43371e-25
Dtl	8.62773e-30	-0.426261	0.038	0.27	1.44092e-25
Txnl4a	8.91829e-30	-0.431246	0.142	0.444	1.48944e-25
Ipo7	9.23965e-30	-0.306038	0.038	0.273	1.54311e-25
Gm12216	9.32566e-30	0.550946	0.148	0.041	1.55748e-25
Srsf1	9.77818e-30	-0.413043	0.212	0.551	1.63305e-25
Mns1	1.04496e-29	-0.568213	0.032	0.256	1.74518e-25
Atp5l	1.05057e-29	-0.369121	0.843	0.946	1.75456e-25
Arpc4	1.08615e-29	-0.485423	0.328	0.683	1.81397e-25
Hbb-bt	1.08833e-29	-3.18948	0.023	0.234	1.81762e-25
Setd8	1.16138e-29	-0.357174	0.064	0.317	1.93962e-25
Polr2e	1.23553e-29	-0.409006	0.205	0.541	2.06345e-25
Abce1	1.2374e-29	-0.375456	0.091	0.361	2.06658e-25
Prpf31	1.28438e-29	-0.356236	0.091	0.362	2.14505e-25
1190007I07Rik	1.32994e-29	-0.315237	0.042	0.279	2.22114e-25
Dhfr	1.37797e-29	-0.400041	0.042	0.275	2.30134e-25
Ppp2r1b	1.41152e-29	-0.331872	0.032	0.261	2.35738e-25
Gtf3a	1.46235e-29	-0.392505	0.093	0.365	2.44228e-25
Meis3	1.50619e-29	0.405625	0.11	0.024	2.51548e-25
Dbf4	1.55186e-29	-0.339747	0.006	0.21	2.59176e-25
Emilin1	1.57448e-29	0.810526	0.339	0.177	2.62954e-25
Ehd3	1.57854e-29	0.456162	0.125	0.031	2.63633e-25
Sptssa	1.58181e-29	-0.518297	0.314	0.643	2.64178e-25
Mdh1	1.59677e-29	-0.50462	0.4	0.723	2.66676e-25
Mrps9	1.6767e-29	-0.326953	0.087	0.356	2.80026e-25
Cdk2ap2	1.68176e-29	-0.545529	0.314	0.649	2.8087e-25
Srsf6	1.78316e-29	-0.471873	0.343	0.667	2.97806e-25
Eif5	1.86921e-29	-0.480822	0.458	0.782	3.12176e-25
Mnda	1.91513e-29	0.515179	0.161	0.048	3.19846e-25
Fbxo5	1.9638e-29	-0.492839	0.027	0.245	3.27975e-25
Mical3	2.09229e-29	0.744979	0.193	0.068	3.49433e-25
Naa10	2.13088e-29	-0.363853	0.093	0.363	3.55879e-25
Blmh	2.19619e-29	-0.385419	0.123	0.411	3.66786e-25
Impa1	2.27207e-29	-0.338509	0.097	0.37	3.79458e-25
Emilin2	2.31342e-29	-0.587715	0.03	0.251	3.86364e-25
Hist1h4i	2.52592e-29	-0.416477	0.025	0.243	4.21854e-25
Rfc3	2.57569e-29	-0.457214	0.061	0.305	4.30166e-25
Oser1	2.67363e-29	-0.370117	0.222	0.557	4.46524e-25
Grpel1	2.71061e-29	-0.40588	0.263	0.612	4.527e-25
Khk	2.8365e-29	-0.437606	0.07	0.32	4.73723e-25
Oaz1	2.91919e-29	-0.32375	0.975	0.993	4.87534e-25
Ppp2r3c	2.98522e-29	-0.316691	0.051	0.293	4.98561e-25
4930523C07Rik	2.99489e-29	-0.467926	0.072	0.324	5.00177e-25
Svip	3.03986e-29	-0.348478	0.008	0.212	5.07687e-25
Mt2	3.15681e-29	0.753591	0.481	0.281	5.2722e-25
Ltbp3	3.22222e-29	0.55198	0.184	0.06	5.38144e-25
Rps18-ps3	3.50117e-29	-0.487063	0.288	0.647	5.8473e-25
Incenp	3.50636e-29	-0.39479	0.032	0.257	5.85596e-25
Tomm70a	3.56772e-29	-0.325589	0.08	0.341	5.95845e-25
Egfl7	3.60684e-29	-0.838655	0.015	0.225	6.02379e-25
Prcp	3.64391e-29	-0.407717	0.076	0.332	6.08569e-25
Prkcd	3.8155e-29	-0.514559	0.042	0.27	6.37226e-25
Gpx7	3.83773e-29	0.65679	0.261	0.106	6.4094e-25
Impa2	3.93323e-29	-0.389062	0.023	0.24	6.56888e-25
Ak6	4.79074e-29	-0.345121	0.08	0.341	8.00102e-25
Kif20a	4.82371e-29	-0.357185	0.006	0.207	8.05608e-25
Ppan	4.85494e-29	-0.370103	0.097	0.366	8.10823e-25
Psmb2	4.88262e-29	-0.479207	0.578	0.82	8.15447e-25
Fam60a	5.1142e-29	-0.433147	0.019	0.232	8.54122e-25
Mrpl18	5.36111e-29	-0.604548	0.335	0.617	8.9536e-25
Rpn2	5.50116e-29	0.678936	0.763	0.745	9.18748e-25
Gtf2f2	5.86841e-29	-0.299288	0.047	0.284	9.80083e-25
Mybbp1a	5.88645e-29	-0.37887	0.044	0.276	9.83095e-25
Adsl	5.88836e-29	-0.330408	0.053	0.294	9.83415e-25
Adm	6.09457e-29	0.564946	0.15	0.041	1.01785e-24
B3gnt9	6.42972e-29	0.494543	0.144	0.04	1.07383e-24
Hmbs	6.62172e-29	-1.20871	0.131	0.388	1.10589e-24
Psmd14	6.65537e-29	-0.418888	0.216	0.54	1.11151e-24
Lat2	6.85244e-29	-0.60021	0	0.195	1.14443e-24
Brcc3	6.95485e-29	-0.347589	0.085	0.347	1.16153e-24
Nup93	7.1173e-29	-0.309719	0.061	0.308	1.18866e-24
Chchd4	7.61065e-29	-0.318155	0.061	0.304	1.27105e-24
Mrpl19	7.62849e-29	-0.308595	0.097	0.369	1.27403e-24
Nop9	8.65049e-29	-0.341935	0.061	0.306	1.44472e-24
Nedd4	9.32035e-29	0.834597	0.545	0.42	1.55659e-24
Mrpl28	9.57689e-29	-0.481871	0.258	0.576	1.59944e-24
Slc9a3r2	1.02866e-28	0.295481	0.153	0.043	1.71797e-24
Rbbp8	1.04478e-28	-0.296147	0.025	0.242	1.74488e-24
Creld1	1.15827e-28	0.598237	0.188	0.065	1.93442e-24
Fah	1.17603e-28	0.407953	0.106	0.023	1.96409e-24
Farsb	1.21729e-28	-0.407303	0.085	0.344	2.033e-24
Dok3	1.23973e-28	-0.655785	0.004	0.201	2.07048e-24
Tapbp	1.25288e-28	0.925587	0.598	0.539	2.09243e-24
Anapc15	1.30414e-28	-0.351822	0.049	0.285	2.17805e-24
Tmem238	1.44474e-28	-0.392603	0.038	0.264	2.41286e-24
Sumo1	1.46744e-28	-0.479584	0.53	0.82	2.45078e-24
P3h4	1.46846e-28	0.548655	0.225	0.084	2.45247e-24
Prmt7	1.70143e-28	-0.310173	0.044	0.275	2.84155e-24
Nadk	1.75184e-28	-0.358415	0.106	0.38	2.92574e-24
Chd1	1.91941e-28	-0.416034	0.138	0.423	3.20561e-24
Pdap1	2.02063e-28	-0.42819	0.153	0.447	3.37465e-24
Idi1	2.04897e-28	-0.412997	0.021	0.232	3.42198e-24
Mrpl54	2.11583e-28	-0.371991	0.225	0.557	3.53364e-24
Ncapd2	2.11695e-28	-0.298194	0.009	0.211	3.53552e-24
L3hypdh	2.20127e-28	0.3816	0.104	0.023	3.67633e-24
Kdm2b	2.24427e-28	-0.299311	0.034	0.257	3.74816e-24
Aunip	2.31754e-28	-0.337401	0.009	0.21	3.87053e-24
Wdr77	2.43948e-28	-0.328755	0.059	0.299	4.07417e-24
B9d2	2.51988e-28	-0.333381	0.062	0.306	4.20845e-24
Smo	2.54626e-28	0.644098	0.197	0.071	4.25251e-24
Eri1	2.55857e-28	-0.319192	0.074	0.327	4.27306e-24
Ap1m1	2.60628e-28	-0.294548	0.076	0.329	4.35275e-24
Bckdk	2.60895e-28	-0.336033	0.098	0.369	4.35721e-24
Strbp	2.63697e-28	-0.359864	0.025	0.238	4.404e-24
Nop14	2.76274e-28	-0.307135	0.034	0.256	4.61406e-24
Ctbp1	2.78069e-28	-0.428295	0.354	0.696	4.64402e-24
Impact	2.8952e-28	0.760073	0.261	0.116	4.83527e-24
Emc6	2.94004e-28	-0.444226	0.256	0.599	4.91017e-24
Ndufv1	3.12478e-28	-0.424498	0.22	0.537	5.2187e-24
Vimp	3.18146e-28	0.872916	0.633	0.571	5.31336e-24
Gemin6	3.18375e-28	-0.289293	0.03	0.249	5.31719e-24
Bsg	3.34469e-28	0.538265	0.864	0.855	5.58596e-24
Psmc3ip	3.44508e-28	-0.297868	0.015	0.221	5.75364e-24
Banf1	3.56174e-28	-0.449549	0.259	0.583	5.94846e-24
Hotairm1	3.59153e-28	0.497532	0.14	0.039	5.99821e-24
Ngdn	3.74981e-28	-0.33179	0.186	0.505	6.26256e-24
Rae1	3.81235e-28	-0.393903	0.125	0.404	6.367e-24
Wdr61	4.09346e-28	-0.399532	0.231	0.559	6.83649e-24
Dkk3	4.17689e-28	0.407912	0.116	0.027	6.97582e-24
Mpp1	4.50208e-28	-0.426804	0.083	0.337	7.51893e-24
Cdca5	4.65659e-28	-0.327718	0.006	0.201	7.77697e-24
Etfb	4.85951e-28	-0.591416	0.386	0.693	8.11586e-24
Htatsf1	5.23227e-28	-0.294103	0.045	0.275	8.73842e-24
D1Ertd622e	5.27033e-28	-0.372608	0.061	0.299	8.80197e-24
Rbfa	5.62645e-28	-0.34841	0.119	0.396	9.39674e-24
Trap1	5.96819e-28	-0.317535	0.123	0.404	9.96747e-24
Psmd2	6.42314e-28	-0.388565	0.235	0.563	1.07273e-23
Mknk2	6.43392e-28	-0.378818	0.064	0.304	1.07453e-23
Ncapg	6.61786e-28	-0.320368	0.008	0.204	1.10525e-23
Ctnnbl1	6.62407e-28	-0.297725	0.076	0.328	1.10629e-23
Acin1	7.53425e-28	-0.324545	0.208	0.542	1.2583e-23
Ahsa1	7.65345e-28	-0.451881	0.314	0.638	1.2782e-23
Slc16a1	7.90909e-28	-0.367347	0.044	0.268	1.3209e-23
Tdg	7.99132e-28	-0.320066	0.074	0.323	1.33463e-23
Sdsl	8.12355e-28	-0.507961	0.013	0.213	1.35671e-23
Cenpf	8.2286e-28	-0.465173	0.009	0.206	1.37426e-23
Smarcd2	8.3233e-28	-0.345223	0.131	0.414	1.39007e-23
Alas1	8.81347e-28	-0.713136	0.051	0.273	1.47194e-23
Son	8.8925e-28	0.645431	0.718	0.741	1.48514e-23
2700060E02Rik	9.03534e-28	-0.484731	0.422	0.76	1.50899e-23
Arpc5l	9.50876e-28	-0.533402	0.269	0.599	1.58806e-23
Lrwd1	1.04472e-27	-0.337008	0.044	0.268	1.74478e-23
Anapc5	1.05089e-27	-0.406001	0.35	0.675	1.7551e-23
Vbp1	1.05249e-27	-0.394164	0.161	0.461	1.75776e-23
Topbp1	1.12129e-27	-0.275938	0.042	0.267	1.87267e-23
AI467606	1.21161e-27	-0.427196	0.011	0.209	2.02351e-23
Sf1	1.22978e-27	-0.299856	0.174	0.488	2.05385e-23
Dbnl	1.28463e-27	-0.373751	0.136	0.423	2.14547e-23
Spon2	1.393e-27	0.692107	0.201	0.073	2.32644e-23
Ppif	1.51814e-27	-0.332179	0.042	0.265	2.53544e-23
Chaf1a	1.54391e-27	-0.336008	0.017	0.219	2.57849e-23
Mthfd1l	1.57132e-27	-0.267487	0.013	0.213	2.62426e-23
Smarca4	1.67341e-27	-0.517343	0.08	0.323	2.79476e-23
Pak1ip1	1.79965e-27	-0.355347	0.146	0.436	3.00559e-23
Atp5d	1.82284e-27	-0.46014	0.451	0.765	3.04432e-23
Sf3b5	1.83037e-27	-0.419421	0.309	0.637	3.0569e-23
Hcst	1.89977e-27	-0.616688	0	0.187	3.1728e-23
Wdr74	1.9128e-27	-0.305736	0.081	0.334	3.19457e-23
Cox7a2	1.91731e-27	-0.463092	0.629	0.852	3.2021e-23
Wdr18	2.06927e-27	-0.389307	0.121	0.394	3.45588e-23
Pkig	2.08958e-27	-0.562958	0.269	0.584	3.4898e-23
Rexo2	2.09678e-27	-0.501412	0.318	0.63	3.50183e-23
Gsta4	2.27276e-27	0.611368	0.159	0.051	3.79573e-23
Eprs	2.384e-27	-0.365881	0.203	0.519	3.98152e-23
Pgf	2.43506e-27	0.437206	0.121	0.03	4.0668e-23
Hist1h1b	2.57092e-27	-0.453195	0.015	0.213	4.2937e-23
Rad54l	2.79987e-27	-0.263123	0.008	0.201	4.67606e-23
Atp6v1f	2.84822e-27	-0.442559	0.384	0.748	4.75682e-23
Ctse	3.0063e-27	-1.48262	0.008	0.198	5.02082e-23
Ube2n	3.07413e-27	-0.41775	0.392	0.721	5.1341e-23
Sart1	3.19904e-27	-0.320707	0.062	0.299	5.34272e-23
Haus3	3.3394e-27	-0.301067	0.047	0.272	5.57712e-23
Gadd45gip1	3.36736e-27	-0.433191	0.227	0.535	5.62383e-23
Polr3k	3.38613e-27	-0.340643	0.163	0.461	5.65517e-23
Eef2k	3.41167e-27	-0.382538	0.015	0.214	5.69783e-23
Diaph1	3.84586e-27	-0.454651	0.047	0.269	6.42297e-23
Was	3.89265e-27	-0.388189	0.006	0.196	6.50111e-23
Gabpb1	3.98269e-27	-0.416596	0.057	0.286	6.65149e-23
Trmt10c	4.0477e-27	-0.315498	0.072	0.314	6.76006e-23
Ctps	4.20349e-27	-0.262583	0.04	0.26	7.02025e-23
Acp1	4.30853e-27	-0.664067	0.212	0.492	7.19567e-23
Crlf3	4.45298e-27	-0.291364	0.098	0.359	7.43692e-23
1110008F13Rik	4.5353e-27	-0.532817	0.436	0.72	7.57441e-23
Lars	4.81557e-27	-0.260052	0.061	0.297	8.04248e-23
Msh6	4.91844e-27	-0.301152	0.015	0.213	8.21429e-23
Pop5	5.248e-27	-0.381505	0.116	0.379	8.76469e-23
Nop10	5.50587e-27	-0.589153	0.669	0.842	9.19536e-23
Mrpl1	5.95257e-27	-0.253815	0.049	0.277	9.94139e-23
Asnsd1	6.26284e-27	-0.319973	0.085	0.337	1.04596e-22
Mcmbp	6.50859e-27	-0.312195	0.102	0.363	1.087e-22
Bub1b	6.7157e-27	-0.278876	0.006	0.194	1.12159e-22
Hspa4l	7.13456e-27	-0.328436	0.011	0.204	1.19154e-22
Mak16	7.50747e-27	-0.28982	0.07	0.311	1.25382e-22
Zfp622	7.5467e-27	-0.40492	0.146	0.428	1.26037e-22
Ik	7.65187e-27	-0.369332	0.14	0.42	1.27794e-22
Dck	7.90275e-27	-0.389156	0.017	0.215	1.31984e-22
Prr13	8.02473e-27	-0.562683	0.347	0.68	1.34021e-22
Gemin2	8.1905e-27	-0.307474	0.04	0.257	1.3679e-22
Pole3	8.42467e-27	-0.402734	0.112	0.374	1.407e-22
Srp72	8.42981e-27	-0.324127	0.117	0.389	1.40786e-22
Cxcr4	8.55327e-27	-0.436234	0.004	0.189	1.42848e-22
Trip13	8.73217e-27	-0.266071	0.006	0.194	1.45836e-22
Tsn	9.34457e-27	-0.435711	0.295	0.622	1.56064e-22
Qdpr	9.35344e-27	-0.361863	0.11	0.377	1.56212e-22
Hirip3	9.90992e-27	-0.280021	0.017	0.215	1.65506e-22
Ccl4	1.00754e-26	-1.65129	0	0.182	1.68269e-22
Cetn3	1.08341e-26	-0.450046	0.377	0.699	1.80941e-22
Tcof1	1.10614e-26	-0.341608	0.042	0.259	1.84737e-22
Atad3a	1.16746e-26	-0.302058	0.053	0.28	1.94977e-22
Psmc5	1.19542e-26	-0.396542	0.265	0.599	1.99647e-22
Psmb4	1.24829e-26	-0.426777	0.324	0.645	2.08476e-22
Ncapd3	1.26186e-26	-0.342213	0.032	0.242	2.10743e-22
H2-Ab1	1.28181e-26	-1.28639	0.009	0.197	2.14074e-22
Utp14a	1.30538e-26	-0.28149	0.028	0.236	2.18012e-22
Nup43	1.31131e-26	-0.326407	0.036	0.248	2.19003e-22
Igbp1	1.3167e-26	-0.317097	0.081	0.326	2.19903e-22
Clp1	1.35665e-26	-0.321809	0.064	0.297	2.26574e-22
Slmo2	1.3602e-26	-0.356655	0.146	0.429	2.27167e-22
Frrs1	1.47705e-26	-0.320682	0.025	0.228	2.46682e-22
Dyrk3	1.52646e-26	-0.310697	0.002	0.185	2.54934e-22
Mrpl32	1.62021e-26	-0.396257	0.178	0.474	2.70592e-22
Ddx41	1.77535e-26	-0.311445	0.093	0.346	2.96501e-22
Hk3	1.77579e-26	-0.478224	0.002	0.184	2.96574e-22
Ash2l	1.81176e-26	-0.294309	0.104	0.365	3.02582e-22
Oxct1	1.82701e-26	-0.284682	0.117	0.385	3.05129e-22
Ska1	1.89685e-26	-0.318116	0.013	0.206	3.16794e-22
Aqp1	2.11545e-26	-1.07975	0.034	0.235	3.53302e-22
Sri	2.1596e-26	-0.466815	0.458	0.772	3.60675e-22
Mrps5	2.31036e-26	-0.317188	0.081	0.326	3.85853e-22
Mecr	2.3396e-26	-0.260748	0.03	0.238	3.90736e-22
Slit3	2.3686e-26	0.399317	0.104	0.024	3.9558e-22
Nde1	2.4103e-26	-0.326191	0.061	0.29	4.02545e-22
Wdr46	2.48621e-26	-0.310059	0.03	0.237	4.15222e-22
Pole4	2.50005e-26	-0.364012	0.244	0.565	4.17533e-22
Abcf2	2.57659e-26	-0.316252	0.081	0.326	4.30316e-22
Pkmyt1	2.61845e-26	-0.261537	0.025	0.228	4.37307e-22
Cit	2.6949e-26	-0.298364	0.009	0.198	4.50075e-22
Atp6v1g1	2.70668e-26	-0.461525	0.466	0.804	4.52042e-22
Uri1	2.80541e-26	-0.315522	0.083	0.328	4.68532e-22
Pttg1ip	2.83578e-26	0.807072	0.468	0.32	4.73603e-22
Chchd1	2.90728e-26	-0.419568	0.299	0.625	4.85545e-22
Ccdc58	2.94481e-26	-0.290611	0.062	0.295	4.91812e-22
Rrbp1	2.95665e-26	0.816976	0.604	0.522	4.93789e-22
Diaph3	2.9626e-26	-0.284289	0.006	0.19	4.94784e-22
Noc4l	3.08339e-26	-0.266986	0.051	0.275	5.14957e-22
Smim5	3.36826e-26	-0.47236	0.025	0.223	5.62532e-22
Tfpi	3.39818e-26	1.20165	0.309	0.167	5.67531e-22
Ehd4	3.73079e-26	-0.394547	0.051	0.271	6.2308e-22
Parp2	3.74958e-26	-0.312127	0.085	0.333	6.26218e-22
Klhdc8b	3.77386e-26	0.757781	0.203	0.08	6.30272e-22
Thumpd1	3.92945e-26	-0.305621	0.072	0.308	6.56258e-22
Pola1	4.17441e-26	-0.269914	0.011	0.201	6.97168e-22
Morc3	4.17484e-26	-0.29026	0.057	0.283	6.9724e-22
Usp39	4.52901e-26	-0.329343	0.066	0.299	7.56389e-22
Lix1l	5.23497e-26	0.488423	0.176	0.06	8.74293e-22
Sf3b1	5.5102e-26	-0.420476	0.405	0.736	9.20259e-22
Ccl2	5.70492e-26	1.34956	0.208	0.078	9.52779e-22
Ngfrap1	5.82827e-26	-0.461126	0.244	0.537	9.73379e-22
Rcc1	5.88035e-26	-0.294684	0.021	0.218	9.82077e-22
Rbm25	5.88141e-26	-0.420917	0.309	0.642	9.82254e-22
Grb2	5.91609e-26	-0.387786	0.127	0.392	9.88046e-22
Nuf2	5.97665e-26	-0.321933	0.015	0.206	9.98161e-22
Abcf1	6.31415e-26	-0.324928	0.129	0.402	1.05453e-21
Ppig	6.48636e-26	-0.294281	0.218	0.547	1.08329e-21
Slc16a10	6.80296e-26	-0.311304	0.009	0.196	1.13616e-21
Smc6	7.01089e-26	-0.377533	0.227	0.541	1.17089e-21
Cdk14	7.36044e-26	0.390743	0.117	0.03	1.22927e-21
Actr2	7.48176e-26	-0.351284	0.208	0.518	1.24953e-21
Cops6	7.57671e-26	-0.39037	0.299	0.638	1.26539e-21
Gns	7.74786e-26	0.575055	0.184	0.066	1.29397e-21
Ltv1	8.5841e-26	-0.301175	0.08	0.318	1.43363e-21
Cops3	8.68237e-26	-0.339031	0.157	0.445	1.45004e-21
Cmc2	8.89589e-26	-0.393258	0.087	0.325	1.4857e-21
Tfrc	9.33327e-26	-0.407107	0.015	0.204	1.55875e-21
Tsg101	9.61685e-26	-0.309944	0.208	0.527	1.60611e-21
Zc3h14	9.79157e-26	-0.283401	0.119	0.383	1.63529e-21
Polr2j	9.80509e-26	-0.38633	0.244	0.558	1.63755e-21
Parl	1.00831e-25	-0.342197	0.165	0.449	1.68397e-21
Mis18bp1	1.02317e-25	-0.288546	0.009	0.195	1.7088e-21
Mrpl35	1.08907e-25	-0.379364	0.169	0.451	1.81886e-21
Sfpq	1.10155e-25	-0.377544	0.337	0.681	1.8397e-21
Myl6	1.11975e-25	-0.440193	0.812	0.955	1.87009e-21
Nob1	1.18221e-25	-0.26784	0.083	0.325	1.97441e-21
Cdkn3	1.25688e-25	-0.459383	0.027	0.222	2.09912e-21
Kif11	1.2707e-25	-0.288446	0.006	0.187	2.12219e-21
Aars	1.42536e-25	-0.337969	0.14	0.418	2.3805e-21
Phf11d	1.43845e-25	0.422239	0.134	0.038	2.40236e-21
Prmt5	1.47887e-25	-0.250084	0.062	0.29	2.46986e-21
Elavl1	1.52676e-25	-0.396505	0.288	0.619	2.54983e-21
Dnajb6	1.61276e-25	-0.39656	0.333	0.687	2.69348e-21
Scaf11	1.62514e-25	-0.375749	0.148	0.422	2.71414e-21
Zyx	1.64489e-25	-0.565061	0.062	0.279	2.74712e-21
Gm11808	1.64687e-25	-0.513783	0.477	0.793	2.75044e-21
Pld3	1.68755e-25	0.726306	0.271	0.128	2.81838e-21
Akr1b3	1.69957e-25	-0.400897	0.242	0.555	2.83845e-21
Kars	1.72945e-25	-0.27362	0.106	0.362	2.88835e-21
Haus1	1.83538e-25	-0.323971	0.072	0.304	3.06527e-21
Idh2	1.88012e-25	-0.402211	0.265	0.574	3.13998e-21
Mrpl57	1.93164e-25	-0.366999	0.197	0.496	3.22603e-21
Cggbp1	1.93418e-25	-0.299876	0.17	0.462	3.23027e-21
Kif23	1.97922e-25	-0.336892	0.006	0.185	3.30549e-21
Psme1	2.00656e-25	-0.426543	0.311	0.637	3.35115e-21
Mtch2	2.50384e-25	-0.365869	0.261	0.578	4.18166e-21
Pcmt1	2.53261e-25	-0.3882	0.259	0.582	4.22971e-21
Cebpz	2.71207e-25	-0.288042	0.097	0.344	4.52943e-21
Max	2.71952e-25	-0.333668	0.214	0.528	4.54188e-21
Akap13	2.73271e-25	-0.350431	0.108	0.358	4.5639e-21
Maged2	2.78231e-25	0.5856	0.263	0.115	4.64674e-21
Hfe	2.78444e-25	0.615561	0.191	0.073	4.65029e-21
Wdhd1	2.80447e-25	-0.296516	0.017	0.206	4.68374e-21
Cuta	2.8187e-25	-0.342803	0.275	0.616	4.70752e-21
Macrod1	2.83707e-25	-0.322551	0.023	0.217	4.73819e-21
Lst1	2.91327e-25	-0.574149	0.008	0.187	4.86546e-21
Mrpl34	3.01154e-25	-0.364788	0.172	0.463	5.02957e-21
Mrps18c	3.0561e-25	-0.418695	0.275	0.58	5.10398e-21
Cpsf6	3.13807e-25	-0.295709	0.129	0.397	5.24089e-21
Hmmr	3.18899e-25	-0.394612	0.017	0.204	5.32593e-21
Esd	3.30761e-25	-0.4429	0.394	0.707	5.52403e-21
Imp4	3.37496e-25	-0.283607	0.117	0.38	5.63652e-21
Ckap2l	3.38263e-25	-0.278391	0.004	0.18	5.64932e-21
Pnn	3.45206e-25	-0.33921	0.216	0.527	5.76528e-21
E2f4	3.59355e-25	-0.454646	0.165	0.432	6.0016e-21
Chchd3	3.595e-25	-0.368675	0.138	0.406	6.00401e-21
Smc1a	3.65956e-25	-0.389051	0.22	0.526	6.11184e-21
Plk1	3.7195e-25	-0.418597	0.023	0.212	6.21193e-21
Uap1	3.79784e-25	-0.658039	0.159	0.429	6.34278e-21
Pafah1b3	3.83961e-25	-0.875948	0.04	0.238	6.41254e-21
Mrpl24	3.87456e-25	-0.306372	0.227	0.547	6.47091e-21
Psmg1	4.1691e-25	-0.277407	0.108	0.365	6.96282e-21
Psmg4	4.5331e-25	-0.281902	0.108	0.363	7.57073e-21
Arhgap30	4.86098e-25	-0.464667	0	0.172	8.11831e-21
F13a1	5.16621e-25	-1.0185	0.004	0.178	8.62809e-21
Tm7sf3	5.20079e-25	-0.294347	0.11	0.366	8.68583e-21
Nme4	5.22593e-25	-0.27104	0.057	0.276	8.72782e-21
Dag1	5.29209e-25	0.472457	0.246	0.102	8.83833e-21
Sms	5.36357e-25	-0.298363	0.089	0.329	8.9577e-21
Gm10073	5.85499e-25	-0.537196	0.419	0.71	9.77842e-21
Nipsnap3b	5.90152e-25	-0.285383	0.148	0.425	9.85613e-21
Cbfb	5.9328e-25	-0.44986	0.104	0.348	9.90838e-21
Ctla2a	6.15383e-25	-1.40926	0.023	0.208	1.02775e-20
Ly6a	6.17284e-25	-2.1103	0.013	0.193	1.03093e-20
Casp2	6.27355e-25	-0.297267	0.028	0.225	1.04775e-20
Snhg6	6.29783e-25	-0.289273	0.074	0.304	1.0518e-20
Nup50	6.31143e-25	-0.286544	0.074	0.305	1.05407e-20
Ddx46	6.38936e-25	-0.301297	0.089	0.328	1.06709e-20
Pbdc1	6.56267e-25	-0.375805	0.25	0.554	1.09603e-20
Sgk1	6.7268e-25	0.909683	0.339	0.173	1.12344e-20
Gulp1	6.74074e-25	0.405598	0.108	0.027	1.12577e-20
Sgk3	7.00115e-25	-0.304338	0.061	0.281	1.16926e-20
Def6	7.13749e-25	-0.410354	0.023	0.213	1.19203e-20
Tbc1d15	7.25444e-25	-0.257973	0.108	0.363	1.21156e-20
Azin1	7.72309e-25	-0.316982	0.125	0.388	1.28983e-20
Il10rb	7.80389e-25	0.867997	0.409	0.275	1.30333e-20
Tomm22	7.90334e-25	-0.418221	0.32	0.64	1.31994e-20
Polr2b	7.95096e-25	-0.261082	0.053	0.269	1.32789e-20
Srrt	8.11702e-25	-0.329144	0.112	0.365	1.35562e-20
Pmpca	8.22179e-25	-0.278073	0.085	0.324	1.37312e-20
Twistnb	8.82599e-25	-0.262264	0.133	0.4	1.47403e-20
Smarce1	9.17741e-25	-0.260896	0.216	0.532	1.53272e-20
Csnk2b	1.0894e-24	-0.298266	0.218	0.538	1.8194e-20
Sipa1	1.1028e-24	-0.341614	0.047	0.256	1.84179e-20
Cd79b	1.1502e-24	-1.2743	0.021	0.204	1.92094e-20
Mplkip	1.16152e-24	-0.345617	0.167	0.447	1.93985e-20
Bri3bp	1.23957e-24	-0.282323	0.044	0.251	2.07021e-20
Ly86	1.25018e-24	-0.65678	0	0.169	2.08793e-20
Cbx5	1.2792e-24	-0.308954	0.116	0.37	2.13639e-20
Vdac2	1.29763e-24	-0.405891	0.381	0.688	2.16717e-20
Trem3	1.31737e-24	-0.609366	0	0.169	2.20015e-20
Hivep2	1.32046e-24	0.651495	0.244	0.104	2.2053e-20
Klhl13	1.32793e-24	0.409335	0.104	0.025	2.21777e-20
Adh5	1.38608e-24	-0.290223	0.197	0.5	2.31489e-20
Ndc80	1.4721e-24	-0.251712	0.015	0.198	2.45855e-20
Ccdc22	1.4724e-24	-0.286794	0.021	0.208	2.45906e-20
Tfr2	1.60887e-24	-0.300455	0.006	0.18	2.68697e-20
Ythdf2	1.63262e-24	-0.282876	0.125	0.387	2.72663e-20
Tnfrsf13b	1.67694e-24	-0.450883	0.006	0.179	2.80065e-20
Csk	1.70394e-24	-0.292922	0.127	0.388	2.84575e-20
Srrm1	1.74128e-24	-0.344672	0.28	0.607	2.90811e-20
Carhsp1	1.80586e-24	-0.579183	0.066	0.281	3.01597e-20
Fh1	1.82845e-24	-0.283418	0.136	0.407	3.0537e-20
Mrpl2	1.97246e-24	-0.318367	0.127	0.388	3.29421e-20
Abca8a	2.02568e-24	0.437943	0.152	0.047	3.38309e-20
Clspn	2.03885e-24	-0.277601	0.009	0.186	3.40508e-20
Pus1	2.08762e-24	-0.252772	0.047	0.256	3.48654e-20
Pacsin2	2.15578e-24	-0.299845	0.057	0.271	3.60037e-20
Ifi30	2.29882e-24	-0.398955	0.027	0.216	3.83926e-20
Dusp1	2.36173e-24	1.41031	0.536	0.409	3.94433e-20
Ecd	2.36708e-24	-0.256269	0.057	0.272	3.95327e-20
Pold3	2.42761e-24	-0.265591	0.059	0.276	4.05435e-20
Nubp2	2.53267e-24	-0.272141	0.121	0.381	4.22982e-20
Sfxn1	2.70639e-24	-0.381658	0.146	0.409	4.51994e-20
Pxdc1	2.73184e-24	0.459238	0.231	0.092	4.56245e-20
Cnbp	2.81094e-24	-0.395455	0.797	0.929	4.69455e-20
Gins1	2.96486e-24	-0.319438	0.027	0.215	4.95162e-20
Bnip2	3.06499e-24	-0.279868	0.157	0.441	5.11884e-20
Nckap1l	3.2013e-24	-0.378805	0	0.167	5.34648e-20
Lrrc8c	3.22257e-24	-0.333898	0.011	0.188	5.38201e-20
Lsm3	3.80517e-24	-0.466956	0.314	0.605	6.35502e-20
Exoc6	3.93691e-24	-0.289343	0.006	0.177	6.57503e-20
Hba-a1	4.0142e-24	-3.62923	0.053	0.246	6.70412e-20
Psmc1	4.0594e-24	-0.329347	0.235	0.544	6.7796e-20
Pdhb	4.14223e-24	-0.349385	0.159	0.433	6.91794e-20
Rtn3	4.35209e-24	-0.32465	0.246	0.564	7.26842e-20
Gpatch4	4.40763e-24	-0.279929	0.028	0.219	7.36119e-20
Icam1	4.91667e-24	0.655449	0.271	0.126	8.21133e-20
Orc2	4.91781e-24	-0.269702	0.034	0.23	8.21323e-20
Dscc1	5.03009e-24	-0.294148	0.019	0.201	8.40075e-20
Adrbk1	5.20611e-24	-0.358353	0.04	0.238	8.69473e-20
H2afv	5.3049e-24	-0.537756	0.545	0.795	8.85972e-20
Glod4	5.37247e-24	-0.324624	0.18	0.466	8.97257e-20
Dtd1	5.63637e-24	-0.274198	0.102	0.345	9.4133e-20
Hnrnpdl	5.71368e-24	-0.349733	0.297	0.624	9.54242e-20
Klf1	5.94518e-24	-0.96421	0.013	0.189	9.92905e-20
Csrp1	6.1152e-24	-0.477119	0.159	0.428	1.0213e-19
Exosc7	6.39537e-24	-0.377258	0.197	0.48	1.06809e-19
Pdk1	6.70973e-24	-0.262835	0.025	0.212	1.12059e-19
Ttc1	6.94091e-24	-0.308944	0.116	0.367	1.1592e-19
Faf1	6.97226e-24	-0.255142	0.074	0.298	1.16444e-19
Got2	7.31223e-24	-0.277198	0.11	0.359	1.22121e-19
Atp8b4	7.41737e-24	-0.424131	0.002	0.168	1.23877e-19
Ubac1	7.80779e-24	-0.57325	0.081	0.297	1.30398e-19
Snf8	8.03676e-24	-0.326519	0.167	0.445	1.34222e-19
Naglu	8.14103e-24	0.571507	0.191	0.075	1.35963e-19
Thumpd3	8.49118e-24	-0.271707	0.066	0.284	1.41811e-19
Ppp6c	9.08731e-24	-0.290193	0.136	0.401	1.51767e-19
Dap3	9.23144e-24	-0.369065	0.138	0.395	1.54174e-19
Lama4	9.30021e-24	0.401494	0.129	0.037	1.55323e-19
Pi4k2b	1.01793e-23	-0.266387	0.042	0.241	1.70004e-19
Ube2k	1.04561e-23	-0.378295	0.278	0.606	1.74628e-19
Mrpl15	1.0648e-23	-0.37103	0.186	0.463	1.77832e-19
Col12a1	1.14106e-23	0.390487	0.172	0.059	1.90569e-19
Psmc4	1.16032e-23	-0.386146	0.305	0.619	1.93786e-19
Ncf1	1.21829e-23	-0.464186	0.002	0.166	2.03467e-19
Ppa2	1.24607e-23	-0.293006	0.102	0.342	2.08106e-19
Dhx15	1.32534e-23	-0.275675	0.121	0.375	2.21346e-19
Kif2a	1.44494e-23	-0.257494	0.044	0.244	2.4132e-19
Mrpl42	1.47238e-23	-0.398656	0.366	0.666	2.45903e-19
Snw1	1.65314e-23	-0.323867	0.233	0.544	2.76091e-19
Ube2a	1.75407e-23	-0.320992	0.227	0.538	2.92947e-19
Aasdhppt	1.76164e-23	-0.306751	0.106	0.348	2.94212e-19
Ddx54	1.79862e-23	-0.319599	0.066	0.28	3.00387e-19
Msrb1	1.83909e-23	-0.589687	0.203	0.464	3.07146e-19
Gm10020	1.85075e-23	-0.491163	0.21	0.475	3.09094e-19
Stap1	1.87607e-23	-0.458494	0.008	0.176	3.13323e-19
Cetn2	1.90324e-23	-0.308605	0.178	0.46	3.1786e-19
Neil3	1.95669e-23	-0.292681	0.011	0.183	3.26786e-19
Rnps1	2.05e-23	-0.303608	0.152	0.421	3.4237e-19
1810022K09Rik	2.11442e-23	-0.32375	0.157	0.43	3.53129e-19
Aifm1	2.20664e-23	-0.265983	0.064	0.279	3.68531e-19
Gm28875	2.33828e-23	-0.428749	0.019	0.196	3.90516e-19
Ddx21	2.35942e-23	-0.322918	0.098	0.332	3.94047e-19
Rasa3	2.44527e-23	0.784037	0.273	0.14	4.08384e-19
Cd27	2.53663e-23	-0.500982	0.004	0.168	4.23643e-19
Rpl13a-ps1	2.58958e-23	-0.425736	0.241	0.542	4.32485e-19
Git2	2.68897e-23	-0.335754	0.08	0.301	4.49085e-19
Ltbr	3.11215e-23	0.637303	0.189	0.075	5.19761e-19
Psmg2	3.11346e-23	-0.287105	0.098	0.333	5.19979e-19
Ninl	3.26023e-23	0.536824	0.116	0.033	5.44491e-19
Nup85	3.2859e-23	-0.266871	0.081	0.308	5.48778e-19
Cklf	3.44169e-23	-0.263156	0.061	0.271	5.74796e-19
Itgb2	3.65353e-23	-0.537168	0	0.16	6.10176e-19
Dnaaf2	4.09602e-23	-0.294165	0.038	0.23	6.84076e-19
Msra	4.14768e-23	-0.318901	0.04	0.233	6.92705e-19
Myo1f	4.26357e-23	-0.391253	0	0.159	7.12058e-19
Zfp800	4.28004e-23	-0.266059	0.053	0.256	7.14809e-19
Rars	4.36339e-23	-0.271795	0.108	0.35	7.2873e-19
Ms4a6b	4.80176e-23	-0.56786	0.002	0.162	8.01942e-19
Cytip	4.93533e-23	-0.53731	0.015	0.187	8.24249e-19
Pfdn1	5.10205e-23	-0.343353	0.197	0.481	8.52094e-19
Grwd1	5.63385e-23	-0.285651	0.032	0.218	9.40909e-19
Zfp106	5.6481e-23	-0.284079	0.038	0.23	9.4329e-19
Aimp2	5.93505e-23	-0.27888	0.097	0.33	9.91212e-19
Ubl5	6.046e-23	-0.40538	0.5	0.778	1.00974e-18
Polr2f	6.04744e-23	-0.318111	0.254	0.564	1.00998e-18
Urod	6.06261e-23	-0.594562	0.098	0.313	1.01252e-18
Pfas	6.13361e-23	-0.264816	0.027	0.209	1.02437e-18
Fam103a1	6.95792e-23	-0.321629	0.275	0.605	1.16204e-18
Cs	7.60614e-23	-0.305387	0.098	0.333	1.2703e-18
Kctd12	7.61476e-23	0.797256	0.277	0.142	1.27174e-18
Dcaf12	7.76668e-23	-0.2596	0.074	0.29	1.29711e-18
Atp5g3	7.84067e-23	-0.440274	0.36	0.637	1.30947e-18
Snrpc	7.88977e-23	-0.351644	0.282	0.6	1.31767e-18
Gypa	8.03401e-23	-1.33917	0.015	0.183	1.34176e-18
Psma4	8.36144e-23	-0.400806	0.415	0.715	1.39644e-18
Tfdp2	8.74601e-23	-0.333176	0.047	0.244	1.46067e-18
Clns1a	8.81433e-23	-0.321229	0.178	0.453	1.47208e-18
Card19	8.90567e-23	-0.443057	0.114	0.343	1.48734e-18
Sp100	1.05677e-22	-0.415756	0.083	0.299	1.7649e-18
Zmat2	1.12429e-22	-0.325792	0.169	0.437	1.87767e-18
Acap1	1.25957e-22	-0.428497	0.004	0.164	2.10361e-18
Frg1	1.31124e-22	-0.333991	0.222	0.51	2.1899e-18
Ccar1	1.38809e-22	-0.294535	0.134	0.389	2.31824e-18
Actg1	1.57471e-22	-0.477159	0.858	0.973	2.62993e-18
Ube2s	1.60061e-22	-0.425228	0.636	0.835	2.67319e-18
Mrps18b	1.68765e-22	-0.280989	0.114	0.354	2.81855e-18
Arl2bp	1.69967e-22	-0.358961	0.167	0.43	2.83862e-18
Txnrd2	1.72638e-22	-0.343918	0.04	0.228	2.88323e-18
Plek	1.75039e-22	-0.515792	0.004	0.163	2.92333e-18
Dnajc8	1.90197e-22	-0.391587	0.394	0.698	3.17648e-18
Dusp2	1.92168e-22	-1.01228	0.017	0.184	3.20939e-18
Rp9	1.92448e-22	-0.282868	0.222	0.526	3.21408e-18
Vsir	1.97185e-22	-0.430406	0.028	0.207	3.29319e-18
Adipor1	2.07568e-22	-0.271167	0.261	0.585	3.46659e-18
Gch1	2.09957e-22	-0.323698	0.009	0.173	3.50649e-18
Ccnh	2.15133e-22	-0.333192	0.182	0.453	3.59293e-18
Gpc4	2.18962e-22	0.65051	0.188	0.076	3.65688e-18
Slc30a5	2.24597e-22	-0.289165	0.068	0.278	3.751e-18
Dnajc3	2.37723e-22	0.78404	0.559	0.489	3.9702e-18
Wdr76	2.39693e-22	-0.254299	0.023	0.198	4.00311e-18
Ak2	2.40387e-22	-0.390654	0.28	0.574	4.0147e-18
Abi1	2.50948e-22	-0.284362	0.078	0.292	4.19109e-18
Tceb1	2.63344e-22	-0.391366	0.409	0.721	4.39811e-18
Sema4c	2.79786e-22	0.414982	0.1	0.026	4.67271e-18
Ctss	2.81396e-22	-0.936111	0.008	0.167	4.69959e-18
Mid1ip1	3.01365e-22	-0.331129	0.081	0.297	5.0331e-18
Rab38	3.30374e-22	-0.403648	0	0.154	5.51757e-18
Ccne1	3.42863e-22	-0.544799	0.025	0.197	5.72616e-18
Prps1	3.48946e-22	-0.268989	0.14	0.399	5.82775e-18
Gtf2a2	3.62273e-22	-0.411746	0.307	0.606	6.05032e-18
Ubl4a	3.65754e-22	-0.311257	0.159	0.421	6.10847e-18
Bclaf1	3.72898e-22	-0.311461	0.197	0.481	6.22776e-18
Polr2m	3.96992e-22	-0.297177	0.284	0.613	6.63016e-18
Yrdc	3.981e-22	-0.301893	0.159	0.421	6.64867e-18
Skp1a	4.42633e-22	-0.313016	0.29	0.618	7.39242e-18
Cdkn2d	4.52253e-22	-0.373513	0.15	0.394	7.55307e-18
Mrpl13	4.64202e-22	-0.263155	0.131	0.38	7.75264e-18
Ndufs8	4.84906e-22	-0.351592	0.341	0.66	8.09842e-18
Arhgap15	5.15379e-22	-0.410965	0.076	0.282	8.60734e-18
Fcgr2b	5.22193e-22	-0.374299	0	0.152	8.72115e-18
Psmd13	5.34883e-22	-0.292917	0.256	0.564	8.93308e-18
Fubp1	5.6433e-22	-0.251422	0.227	0.529	9.42487e-18
Esco2	5.90766e-22	-0.332238	0.023	0.194	9.86639e-18
Gna15	6.08142e-22	-0.340977	0	0.152	1.01566e-17
Gins4	6.34975e-22	-0.26738	0.097	0.323	1.06047e-17
Ahcyl2	6.41632e-22	0.885556	0.271	0.141	1.07159e-17
Ccnd3	6.42249e-22	-0.637214	0.328	0.577	1.07262e-17
[truncated: 1,186 more rows]

## Sheet: MAST
	p_val	avg_log2FC	pct.1	pct.2	p_val_adj
1500009L16Rik	0	2.51914	0.727	0.034	0
Ackr4	0	2.62814	0.67	0.028	0
Adipoq	0	5.00772	0.919	0.008	0
Agt	0	3.18316	0.797	0.012	0
Apoe	0	3.27406	0.998	0.583	0
Arrdc4	0	2.31012	0.68	0.068	0
C1ra	0	2.43871	0.767	0.074	0
Cd302	0	2.95105	0.928	0.185	0
Chrdl1	0	2.55256	0.684	0.013	0
Clu	0	2.66133	0.843	0.063	0
Cxcl12	0	6.44757	1	0.025	0
Cxcl14	0	3.64108	0.835	0.029	0
Dpep1	0	2.98826	0.822	0.026	0
Eef1a1	0	-1.66665	0.854	0.989	0
Esm1	0	3.93988	0.909	0.019	0
Fbln5	0	3.41099	0.888	0.05	0
Fst	0	2.41139	0.621	0.02	0
Gas6	0	3.95193	0.955	0.066	0
Gdpd2	0	3.69876	0.869	0.018	0
Ghr	0	2.54974	0.695	0.044	0
Gja1	0	2.6156	0.805	0.09	0
Gpx3	0	2.95882	0.975	0.18	0
Gpx8	0	2.52746	0.894	0.145	0
H2-D1	0	2.24615	0.998	0.975	0
Hp	0	4.7679	0.972	0.242	0
Ibsp	0	3.84616	0.854	0.038	0
Igfbp4	0	3.06879	0.972	0.521	0
Igfbp5	0	3.02017	0.934	0.103	0
Kitl	0	2.58975	0.746	0.017	0
Kng1	0	3.44248	0.83	0.01	0
Kng2	0	3.28397	0.869	0.013	0
Lepr	0	2.89815	0.75	0.025	0
Lpl	0	5.06285	0.964	0.041	0
Plpp3	0	2.90896	0.89	0.108	0
Rarres2	0	2.69061	0.886	0.126	0
Rpl13a	0	-1.57119	0.856	0.99	0
Rpl14	0	-1.95716	0.784	0.981	0
Rpl18a	0	-1.89684	0.939	0.996	0
Rpl3	0	-1.98989	0.816	0.99	0
Rpl32	0	-2.2703	0.847	0.985	0
Rpl37a	0	-1.54258	0.909	0.994	0
Rpl4	0	-2.21122	0.64	0.977	0
Rplp0	0	-1.94635	0.856	0.988	0
Rps14	0	-1.60342	0.951	0.997	0
Rps16	0	-1.74502	0.826	0.987	0
Rps19	0	-2.03699	0.928	0.996	0
Rps27a	0	-1.80216	0.828	0.984	0
Rps3	0	-1.76846	0.818	0.982	0
Rps3a1	0	-1.83552	0.835	0.983	0
Rps4x	0	-2.01305	0.775	0.983	0
Rps5	0	-1.87785	0.866	0.991	0
Rps6	0	-2.18487	0.824	0.99	0
Rps9	0	-1.63772	0.839	0.985	0
Serpine2	0	3.09531	0.938	0.156	0
Serping1	0	2.89039	0.973	0.154	0
Sfrp4	0	2.28295	0.83	0.064	0
Tmem176a	0	3.632	0.966	0.245	0
Tmem176b	0	3.82906	0.996	0.436	0
Tpm1	0	2.71854	0.879	0.261	0
Trf	0	3.46563	0.795	0.217	0
Vcam1	0	3.16583	0.919	0.096	0
Wisp2	0	3.40634	0.752	0.039	0
Rps24	0	-2.00775	0.672	0.969	0
Rpl35a	0	-1.71258	0.788	0.983	0
Epdr1	0	2.16967	0.756	0.206	0
Rps23	0	-1.67327	0.9	0.991	0
Cp	0	2.40829	0.746	0.056	0
Ccl19	0	2.29266	0.593	0.018	5.52257e-307
Nrp1	0	2.32317	0.754	0.114	7.54988e-307
Rpl26	0	-1.83708	0.758	0.981	3.88144e-305
Rpl37	1.13235e-307	-1.54243	0.856	0.989	1.89114e-303
Il1rn	1.81432e-305	2.86441	0.54	0.029	3.03009e-301
Rpl17	6.90016e-305	-1.92566	0.761	0.975	1.1524e-300
Rps18	2.1777e-303	-1.93396	0.888	0.989	3.63698e-299
C4b	1.06607e-300	2.37837	0.665	0.046	1.78044e-296
Rps15a	1.59567e-300	-1.89142	0.727	0.973	2.66493e-296
H2-K1	1.48076e-296	1.74392	0.981	0.848	2.47302e-292
Gm4951	3.37879e-296	2.19434	0.525	0.01	5.64292e-292
Cyp1b1	3.83406e-296	2.08668	0.587	0.029	6.40327e-292
Fhl2	1.81126e-295	2.17725	0.614	0.038	3.02499e-291
Bgn	1.93743e-295	2.10019	0.939	0.176	3.2357e-291
Il34	3.53085e-294	2.14774	0.57	0.02	5.89688e-290
Csf1	1.35659e-288	2.29452	0.72	0.077	2.26563e-284
Rpl13	4.78282e-287	-1.49804	0.955	0.996	7.98778e-283
Rpl19	6.85933e-287	-1.63228	0.767	0.974	1.14558e-282
Rpl23	9.79232e-283	-1.8024	0.718	0.97	1.63542e-278
Pappa	1.38753e-281	2.00911	0.525	0.016	2.31732e-277
Serpina3g	1.2765e-277	2.48789	0.682	0.106	2.13188e-273
Igfbp7	2.03316e-276	2.11549	0.871	0.141	3.39557e-272
Rpl41	9.47761e-276	-1.25727	0.97	0.998	1.58286e-271
Rps11	3.20085e-273	-1.47689	0.888	0.982	5.34575e-269
Rps7	6.06476e-272	-1.78769	0.735	0.971	1.01288e-267
Foxc1	6.14492e-272	2.14648	0.627	0.055	1.02626e-267
Mme	2.7407e-271	1.89887	0.527	0.021	4.57725e-267
Serpinh1	2.69119e-270	1.85305	0.926	0.191	4.49456e-266
Pdzrn4	2.42329e-264	1.80929	0.449	0.008	4.04714e-260
Socs3	2.97601e-263	2.94705	0.805	0.181	4.97023e-259
Rpl27a	9.24816e-263	-1.58081	0.765	0.98	1.54454e-258
Cdh11	8.76261e-261	2.00123	0.6	0.048	1.46344e-256
Rpl7	3.83264e-260	-1.65888	0.689	0.965	6.40089e-256
Fgf7	1.13018e-258	1.95648	0.538	0.029	1.88752e-254
Fstl1	1.78881e-255	1.58137	0.826	0.143	2.98749e-251
Epas1	1.89356e-255	2.01831	0.589	0.038	3.16243e-251
Rpl34	1.1077e-254	-1.44126	0.794	0.976	1.84996e-250
Rpl39	5.21932e-254	-1.71643	0.744	0.965	8.71679e-250
Ifitm3	7.00385e-254	1.67108	0.991	0.82	1.16971e-249
Mdk	9.72861e-251	2.05066	0.566	0.033	1.62477e-246
H2-Q10	4.80625e-250	1.93455	0.515	0.037	8.02692e-246
Angptl4	1.56401e-249	2.41647	0.61	0.093	2.61206e-245
Slc29a1	1.04529e-248	1.77433	0.794	0.431	1.74575e-244
Rps25	1.33771e-246	-1.6945	0.595	0.954	2.2341e-242
Ggt5	1.7492e-246	1.86559	0.525	0.034	2.92134e-242
Ptx3	1.4233e-245	2.41176	0.506	0.02	2.37706e-241
Rpl11	1.66982e-244	-1.5903	0.714	0.961	2.78877e-240
Ltbp2	1.52467e-243	1.91273	0.504	0.025	2.54635e-239
Sparc	2.08456e-242	0.625542	0.822	0.183	3.48143e-238
Malat1	1.65501e-241	1.75974	0.998	0.998	2.76403e-237
Nnmt	6.85153e-241	2.0425	0.589	0.056	1.14427e-236
Cst3	7.2009e-240	1.6371	0.989	0.909	1.20262e-235
Rps8	9.7884e-240	-1.58345	0.782	0.977	1.63476e-235
Rpl24	1.58576e-239	-1.34025	0.814	0.978	2.64837e-235
Naca	1.59724e-238	-1.58488	0.657	0.957	2.66756e-234
Ptma	5.17137e-235	-1.55871	0.953	0.993	8.6367e-231
Ebf3	1.48265e-231	1.72867	0.481	0.02	2.47618e-227
Rps13	1.80105e-230	-1.53975	0.712	0.964	3.00794e-226
Rpl36a	1.39451e-229	-1.83783	0.61	0.947	2.32898e-225
Rplp1	3.29356e-227	-1.56553	0.688	0.96	5.50057e-223
Rpl10a	1.67972e-226	-1.68988	0.653	0.955	2.8053e-222
Ifnar2	1.30671e-224	1.64396	0.657	0.305	2.18233e-220
Rpl31	3.44243e-224	-1.65084	0.61	0.95	5.74921e-220
Rpl21	2.66252e-222	-1.45792	0.703	0.963	4.44668e-218
Grem1	3.30761e-222	1.75946	0.403	0.007	5.52404e-218
Pabpc1	2.79564e-221	-2.23473	0.402	0.9	4.669e-217
Fam69a	1.27477e-220	1.39546	0.521	0.271	2.12899e-216
Pdgfrb	1.34584e-220	1.86638	0.561	0.057	2.24768e-216
Wdr86	9.03391e-220	1.56152	0.405	0.012	1.50875e-215
Rpl8	7.23739e-216	-1.46041	0.756	0.974	1.20872e-211
Rps2	1.08918e-215	-1.69486	0.731	0.96	1.81903e-211
Aldh1a2	1.60553e-215	1.81468	0.438	0.017	2.68139e-211
Rpl18	1.32426e-214	-1.44414	0.705	0.963	2.21165e-210
Pcolce	3.4154e-214	1.30858	0.778	0.162	5.70407e-210
Rpsa	1.2416e-213	-1.74656	0.593	0.931	2.0736e-209
Serpina12	1.97531e-212	1.97826	0.373	0.014	3.29897e-208
Id4	2.7681e-212	2.11133	0.521	0.036	4.62301e-208
Spon1	2.82825e-212	1.66869	0.411	0.012	4.72346e-208
Rcn3	4.68871e-212	1.85951	0.83	0.204	7.83062e-208
Bmp4	5.5527e-212	2.06104	0.553	0.044	9.27356e-208
Col6a1	6.66562e-211	1.73349	0.792	0.151	1.11322e-206
Mylk	4.33231e-210	1.77903	0.485	0.03	7.23539e-206
S1pr3	4.60061e-210	1.80105	0.455	0.036	7.68348e-206
Vegfc	6.46879e-210	1.6793	0.491	0.031	1.08035e-205
Rps15	1.066e-208	-1.42102	0.691	0.964	1.78033e-204
Comt	1.58243e-207	1.31056	0.97	0.908	2.64282e-203
Rps29	4.52019e-207	-1.12387	0.892	0.991	7.54916e-203
Runx1	1.73e-205	1.72669	0.638	0.234	2.88928e-201
Errfi1	6.42995e-203	1.79955	0.714	0.113	1.07387e-198
Rps17	6.97873e-202	-1.58465	0.67	0.952	1.16552e-197
Snai2	2.99567e-200	1.66195	0.436	0.024	5.00308e-196
Igfbp3	1.06649e-197	1.89188	0.456	0.021	1.78115e-193
Fcgrt	2.01978e-196	1.77583	0.799	0.212	3.37324e-192
Tnc	6.01131e-196	2.01651	0.5	0.035	1.00395e-191
Cald1	1.19403e-194	1.87738	0.695	0.115	1.99415e-190
Gadd45g	5.58686e-194	2.55267	0.759	0.269	9.33061e-190
Rplp2	1.28976e-192	-1.51906	0.669	0.948	2.15403e-188
Rpl28	1.72728e-192	-1.52906	0.595	0.935	2.88473e-188
Rpl38	7.69502e-192	-1.37156	0.703	0.956	1.28515e-187
Islr	2.04619e-191	1.49938	0.729	0.134	3.41734e-187
Gpm6b	3.60582e-189	1.59558	0.557	0.054	6.02207e-185
Rps10	2.43749e-188	-1.64976	0.473	0.911	4.07085e-184
Rpl22	3.55069e-187	-1.71726	0.371	0.881	5.93e-183
Rac2	1.77856e-186	-2.36705	0.038	0.649	2.97037e-182
Cpxm1	1.28906e-183	1.64589	0.483	0.039	2.15286e-179
Rpl36	1.81751e-183	-1.30413	0.833	0.972	3.03542e-179
Clmp	1.9167e-181	1.66952	0.519	0.058	3.20108e-177
Col1a2	2.64961e-181	0.475183	0.739	0.172	4.42512e-177
Marc1	3.3918e-180	1.38401	0.348	0.01	5.66464e-176
Cd1d1	4.36074e-180	1.60345	0.542	0.178	7.28288e-176
Gm8730	2.23482e-178	-1.48329	0.57	0.929	3.73237e-174
Rpl29	1.30298e-177	-1.49425	0.5	0.914	2.1761e-173
Shroom3	1.65849e-177	1.42419	0.35	0.009	2.76984e-173
Rps20	3.5663e-176	-1.42973	0.634	0.939	5.95607e-172
Aplp2	6.44936e-175	1.48667	0.744	0.384	1.07711e-170
Ddit4l	3.35715e-174	1.69567	0.415	0.029	5.60677e-170
Cbln1	6.48567e-173	1.61596	0.303	0.004	1.08317e-168
Cyr61	6.639e-173	3.0403	0.652	0.14	1.10878e-168
Eef2	2.11938e-172	-1.4413	0.564	0.933	3.53958e-168
Tmem59	3.44843e-171	1.1239	0.926	0.846	5.75922e-167
Ebf1	7.88528e-170	1.38506	0.83	0.231	1.31692e-165
Pon2	1.09564e-169	1.20213	0.585	0.348	1.82983e-165
Mgst1	1.17292e-169	1.63157	0.831	0.358	1.95889e-165
Npm1	1.83439e-169	-2.03858	0.46	0.885	3.06362e-165
Ctsb	1.84187e-169	1.29165	0.928	0.775	3.0761e-165
Stmn1	4.60776e-169	-2.58521	0.244	0.744	7.69542e-165
Laptm4a	1.17148e-168	1.28291	0.945	0.784	1.95649e-164
Lgals3bp	7.45994e-167	1.31548	0.477	0.246	1.24588e-162
Hmgn3	1.69088e-165	1.5832	0.644	0.245	2.82394e-161
Tmem86a	1.71843e-165	1.96102	0.409	0.04	2.86994e-161
Rbms1	2.99419e-165	1.55624	0.68	0.307	5.00059e-161
Oat	7.09657e-165	1.1484	0.706	0.575	1.1852e-160
Btf3	5.22631e-164	-1.23606	0.663	0.941	8.72846e-160
Ppia	1.07923e-163	-1.2375	0.909	0.981	1.80243e-159
Itm2c	6.0705e-161	1.53312	0.759	0.412	1.01383e-156
Rpl12	1.2143e-159	-1.57403	0.386	0.863	2.02801e-155
Rps26	3.73312e-159	-1.3268	0.517	0.92	6.23468e-155
Ptprd	4.63813e-158	1.59174	0.439	0.044	7.74613e-154
Iigp1	5.36462e-158	1.92239	0.409	0.028	8.95945e-154
Igsf3	1.54661e-157	1.62149	0.544	0.119	2.58299e-153
Htra1	1.7097e-157	1.6801	0.61	0.103	2.85536e-153
Lifr	3.5827e-157	1.70721	0.492	0.059	5.98347e-153
Prdx4	1.71348e-156	1.22392	0.652	0.424	2.86168e-152
C1s1	8.11729e-156	1.70439	0.545	0.076	1.35567e-151
Ybx1	1.83705e-155	-1.3843	0.697	0.956	3.06806e-151
Bst2	5.42223e-155	1.42031	0.674	0.48	9.05566e-151
Tspo	5.96971e-155	-1.53977	0.297	0.83	9.97002e-151
Steap4	7.16176e-155	1.44088	0.422	0.035	1.19609e-150
Colec12	1.92349e-154	1.54282	0.53	0.074	3.21241e-150
Rgs3	5.69728e-154	1.78548	0.536	0.085	9.51504e-150
Cebpa	1.1497e-153	1.33914	0.402	0.088	1.92011e-149
Rpl30	4.46343e-152	-1.40063	0.47	0.891	7.45437e-148
Rpl5	4.85378e-152	-1.51149	0.479	0.885	8.1063e-148
Amy1	1.0836e-150	1.31479	0.341	0.02	1.80972e-146
Ptgfr	1.37049e-150	1.34872	0.33	0.015	2.28885e-146
Marcks	1.38632e-150	1.63864	0.708	0.186	2.31529e-146
H2afz	1.39028e-150	-1.98939	0.629	0.896	2.32191e-146
Rspo3	6.21971e-150	1.3812	0.333	0.014	1.03875e-145
Tns3	1.32303e-149	1.41021	0.415	0.078	2.2096e-145
Adamts2	2.60405e-148	1.55898	0.536	0.083	4.34902e-144
Lhfp	3.57858e-148	1.56848	0.583	0.107	5.97659e-144
Eif5a	3.53904e-147	-1.37539	0.769	0.946	5.91055e-143
Mmp23	5.2323e-147	1.50497	0.449	0.056	8.73846e-143
Efemp2	4.82124e-145	1.51632	0.547	0.103	8.05196e-141
C3	1.11515e-144	1.7652	0.479	0.108	1.86242e-140
Srpx	1.42683e-144	1.34899	0.403	0.038	2.38295e-140
Slc6a6	2.12557e-144	1.61415	0.547	0.191	3.54991e-140
Cfh	2.87995e-144	1.32629	0.578	0.1	4.8098e-140
Gm42726	2.23144e-143	1.6766	0.638	0.162	3.72673e-139
Gm10116	7.34684e-143	1.30196	0.826	0.613	1.227e-138
Podnl1	9.93659e-143	1.25538	0.339	0.019	1.65951e-138
Cks2	2.66155e-141	-2.05903	0.146	0.688	4.44505e-137
Pfn1	2.9351e-141	-1.27147	0.845	0.96	4.9019e-137
Fam46a	4.51972e-141	1.52359	0.544	0.246	7.54838e-137
Fgfr2	1.46672e-140	1.38408	0.39	0.035	2.44956e-136
Rasl11a	4.0493e-140	1.81523	0.415	0.038	6.76274e-136
Nupr1	7.05395e-140	1.54894	0.733	0.21	1.17808e-135
Id3	8.57331e-140	2.01549	0.756	0.277	1.43183e-135
Gpr88	2.20102e-138	1.08254	0.267	0.007	3.67593e-134
AI662270	9.29959e-138	-1.41897	0.04	0.553	1.55312e-133
Igf1	5.01706e-137	1.35338	0.534	0.083	8.37899e-133
Prelp	3.53254e-136	1.30979	0.621	0.133	5.8997e-132
Gnb2l1	6.52636e-136	-1.42718	0.413	0.858	1.08997e-131
Spry1	8.35354e-136	1.42674	0.381	0.043	1.39512e-131
Cd63	2.06674e-134	1.16264	0.981	0.716	3.45166e-130
Loxl1	2.27846e-134	1.47704	0.61	0.13	3.80525e-130
Bicc1	3.38184e-134	1.43617	0.428	0.056	5.64802e-130
Dlc1	4.39244e-134	1.40136	0.407	0.046	7.33582e-130
Eef1g	7.13233e-134	-1.37116	0.551	0.899	1.19117e-129
Fkbp9	7.48637e-134	1.49225	0.6	0.17	1.2503e-129
Emp2	1.03082e-133	1.43057	0.487	0.07	1.72157e-129
Sepp1	2.65459e-133	1.22418	0.894	0.588	4.43342e-129
mt-Co1	3.8032e-133	-0.689745	0.964	0.996	6.35173e-129
Plxdc2	1.52393e-132	1.46959	0.542	0.101	2.54512e-128
Il7	2.14234e-132	1.15377	0.295	0.013	3.57793e-128
Mpo	2.34773e-132	-4.58473	0.006	0.472	3.92094e-128
Anp32b	3.14649e-132	-1.72597	0.248	0.752	5.25495e-128
Hmgb2	2.37476e-131	-2.33593	0.348	0.748	3.96609e-127
Pik3r1	8.40411e-130	1.1858	0.492	0.294	1.40357e-125
Lox	2.8691e-129	1.4575	0.422	0.053	4.79169e-125
Csmd1	3.29389e-129	1.07553	0.273	0.009	5.50112e-125
Eef1b2	4.05585e-129	-1.31853	0.326	0.81	6.77367e-125
Rpl36al	4.15978e-129	-1.3125	0.409	0.847	6.94725e-125
Irx3	9.6263e-129	1.42037	0.331	0.022	1.60769e-124
Zfp36l1	1.34305e-128	1.67994	0.703	0.309	2.24303e-124
Fam13a	1.41838e-128	1.23896	0.273	0.01	2.36884e-124
Slc25a5	1.73452e-128	-1.47038	0.742	0.915	2.89682e-124
Taldo1	1.88476e-128	-1.50946	0.277	0.769	3.14774e-124
Col4a1	2.54953e-128	1.4073	0.504	0.079	4.25797e-124
App	5.40167e-128	1.41737	0.718	0.267	9.02132e-124
Rpl35	7.17336e-128	-1.0362	0.852	0.97	1.19802e-123
Lmnb1	1.36142e-127	-1.27473	0.032	0.519	2.27371e-123
Nptn	3.82243e-127	1.0719	0.591	0.424	6.38384e-123
Rab9	7.67315e-127	0.932565	0.411	0.329	1.28149e-122
Olfml2b	8.06676e-127	1.54889	0.568	0.126	1.34723e-122
Lmo2	1.57453e-126	-1.56946	0.061	0.563	2.62962e-122
Rps28	5.24699e-126	-1.11168	0.811	0.977	8.76299e-122
Sdc1	1.17448e-125	1.45136	0.422	0.068	1.9615e-121
Gpx1	1.33579e-125	-1.6124	0.468	0.845	2.2309e-121
Arpc3	2.84772e-125	-1.22254	0.373	0.834	4.75598e-121
Fxyd5	3.81786e-125	-1.62217	0.059	0.557	6.3762e-121
Gmfg	4.58557e-125	-2.101	0.059	0.548	7.65836e-121
Hn1	7.17408e-125	-1.23055	0.193	0.715	1.19814e-120
Col8a1	1.77555e-124	1.87051	0.439	0.059	2.96534e-120
Insig2	2.03525e-124	1.32897	0.547	0.235	3.39907e-120
Ran	7.17754e-124	-1.67696	0.468	0.839	1.19872e-119
Cdh2	2.19248e-123	1.22331	0.322	0.022	3.66167e-119
Fos	6.32189e-123	1.86133	0.932	0.639	1.05582e-118
Pkm	3.72534e-122	-1.82557	0.199	0.684	6.2217e-118
Ecm1	2.24474e-121	0.553536	0.568	0.151	3.74894e-117
Mafb	5.03444e-121	1.57262	0.42	0.058	8.40803e-117
Gprin3	5.64533e-121	1.00652	0.231	0.006	9.42826e-117
Smoc1	8.32061e-121	1.04769	0.271	0.012	1.38963e-116
Gm9843	8.52519e-121	-1.0073	0.574	0.934	1.42379e-116
Sgce	1.09931e-120	1.41001	0.534	0.125	1.83596e-116
Angpt2	8.3931e-120	1.1084	0.242	0.013	1.40173e-115
Serbp1	2.64849e-119	-1.37873	0.417	0.832	4.42324e-115
Snrpf	2.75209e-119	-1.35902	0.352	0.804	4.59627e-115
Ms4a4d	4.18942e-119	1.22661	0.307	0.019	6.99675e-115
Tmem159	1.38835e-118	1.26658	0.432	0.126	2.31869e-114
Eif3f	3.15912e-118	-1.11309	0.536	0.894	5.27605e-114
Cebpb	1.15951e-117	1.56769	0.835	0.657	1.93649e-113
Nme1	1.56381e-117	-1.41618	0.275	0.755	2.61172e-113
Hmgb3	1.83375e-117	-1.75885	0.066	0.55	3.06255e-113
Nudt4	2.97129e-117	1.03007	0.468	0.304	4.96235e-113
Eif3h	5.12963e-117	-1.11679	0.419	0.855	8.567e-113
Pgrmc1	6.64664e-117	1.14737	0.57	0.392	1.11006e-112
Eif4a1	7.29058e-117	-1.22485	0.777	0.942	1.2176e-112
Hspa5	1.07718e-116	0.973283	0.973	0.945	1.799e-112
B2m	1.87438e-116	0.88945	1	0.969	3.1304e-112
Erh	2.79466e-116	-1.49478	0.492	0.838	4.66735e-112
Ppib	3.19962e-116	0.84267	0.894	0.84	5.34369e-112
Hnrnpf	3.80165e-116	-1.29532	0.561	0.871	6.34913e-112
Tkt	6.84682e-115	-1.30538	0.172	0.671	1.14349e-110
Lbr	9.35874e-115	-1.09277	0.066	0.541	1.563e-110
Cox4i1	1.81125e-114	-0.856919	0.775	0.963	3.02496e-110
Ywhah	2.56957e-114	-1.24329	0.282	0.764	4.29144e-110
Gm9493	2.72093e-114	-1.15558	0.381	0.839	4.54423e-110
Slc1a5	3.92777e-114	1.15136	0.61	0.427	6.55976e-110
Fam49b	5.87208e-114	-1.19936	0.057	0.526	9.80696e-110
St3gal6	4.92952e-113	1.23136	0.468	0.194	8.23278e-109
Lcp1	5.22637e-112	-1.55209	0.004	0.414	8.72856e-108
Anp32e	6.52723e-112	-1.33511	0.172	0.664	1.09011e-107
Nhp2	8.57127e-112	-1.31579	0.157	0.648	1.43149e-107
Emc7	9.04401e-112	0.706738	0.581	0.596	1.51044e-107
Lrpap1	1.06161e-111	0.950076	0.551	0.439	1.773e-107
Il1r1	1.26611e-111	1.16084	0.282	0.034	2.11453e-107
Arpc2	4.94155e-111	-1.3153	0.491	0.889	8.25288e-107
Ptpn18	6.02294e-111	-1.28352	0.009	0.427	1.00589e-106
Sh3bgrl3	1.60143e-110	-1.81715	0.261	0.731	2.67455e-106
Sap30	1.93835e-110	-0.984052	0.011	0.43	3.23724e-106
Pros1	1.94235e-110	1.32743	0.443	0.096	3.24392e-106
Tgfbr3	1.96856e-110	1.33771	0.417	0.079	3.28769e-106
Eva1a	2.43648e-110	1.08094	0.273	0.014	4.06916e-106
H2-Q7	2.7811e-110	1.35357	0.587	0.271	4.64472e-106
Hnrnpa1	3.7186e-110	-1.43461	0.29	0.754	6.21043e-106
Samhd1	4.3289e-110	1.21183	0.557	0.305	7.2297e-106
Ptpn6	2.72016e-109	-1.07591	0.008	0.417	4.54294e-105
Ucp2	3.09867e-109	-1.44449	0.023	0.453	5.17508e-105
Tapbp	3.30346e-109	0.925587	0.598	0.539	5.5171e-105
Sept4	4.26003e-109	1.22478	0.464	0.109	7.11468e-105
Mgp	5.14999e-109	1.30968	0.562	0.138	8.60101e-105
Dctpp1	7.7631e-109	-1.08948	0.062	0.523	1.29651e-104
Tgfb1	1.01922e-108	-1.02114	0.097	0.566	1.7022e-104
St5	1.50572e-108	1.04933	0.275	0.04	2.51471e-104
Zeb2	2.3585e-108	1.11928	0.528	0.37	3.93893e-104
Laptm5	4.8756e-108	-1.34868	0.011	0.424	8.14275e-104
Ier5	5.82021e-108	1.41439	0.638	0.56	9.72033e-104
Ranbp1	6.58216e-108	-1.48358	0.42	0.81	1.09929e-103
Spint2	7.26178e-108	-1.08865	0.008	0.413	1.21279e-103
Myeov2	7.58895e-108	0.725875	0.646	0.688	1.26743e-103
Coro1a	8.64491e-108	-2.00315	0.051	0.493	1.44379e-103
Cul1	1.36207e-107	0.741033	0.43	0.42	2.27479e-103
H3f3a	2.3542e-107	-1.11922	0.712	0.934	3.93175e-103
Mcm3	2.89539e-107	-1.27943	0.044	0.488	4.83559e-103
Ctsl	5.38359e-107	1.27374	0.759	0.362	8.99113e-103
Emc2	5.84953e-107	0.789463	0.468	0.432	9.7693e-103
Ramp1	6.5932e-107	-1.66529	0.028	0.455	1.10113e-102
Fxyd1	1.08094e-106	1.24079	0.606	0.16	1.80528e-102
Apbb2	1.65214e-106	1.22301	0.375	0.056	2.75925e-102
Fermt3	1.68097e-106	-0.968709	0.009	0.415	2.80739e-102
Gm15013	3.39725e-106	-1.11145	0.286	0.761	5.67374e-102
Plekhf1	4.36027e-106	1.27648	0.413	0.08	7.28208e-102
Eif3k	8.36002e-106	-1.02719	0.47	0.866	1.39621e-101
Cox5a	8.89694e-105	-1.22722	0.375	0.802	1.48588e-100
Abracl	1.36363e-104	-1.01937	0.163	0.64	2.2774e-100
Fkbp3	1.50903e-104	-1.08694	0.216	0.696	2.52023e-100
Rps21	1.7132e-104	-1.04462	0.515	0.884	2.86121e-100
Atraid	2.71117e-104	1.0336	0.623	0.449	4.52792e-100
Lamb1	3.64068e-104	1.1137	0.305	0.031	6.0803e-100
Cfb	5.57712e-104	1.29944	0.312	0.028	9.31435e-100
Mcm2	7.66559e-104	-1.18522	0.025	0.44	1.28023e-99
Clic1	1.93078e-103	-1.25019	0.424	0.844	3.2246e-99
P2rx4	2.49028e-103	1.14516	0.415	0.169	4.15901e-99
Tnfsf11	2.50908e-103	1.04472	0.233	0.012	4.19042e-99
Pth1r	4.35958e-103	1.20091	0.403	0.057	7.28093e-99
Antxr1	6.46437e-103	1.24146	0.42	0.072	1.07961e-98
Uchl5	1.28453e-102	-0.879157	0.085	0.526	2.14529e-98
Hmgb1	2.26114e-102	-1.20408	0.706	0.931	3.77633e-98
C1qbp	2.48045e-102	-1.23096	0.159	0.632	4.1426e-98
Set	2.87821e-102	-1.45217	0.388	0.796	4.8069e-98
Cmpk1	3.41144e-102	-0.764821	0.159	0.616	5.69744e-98
Sdf4	3.53703e-102	0.703272	0.555	0.58	5.9072e-98
Ddx39	7.90086e-102	-1.29281	0.125	0.59	1.31952e-97
Hnrnpa3	8.36605e-102	-1.14042	0.309	0.763	1.39721e-97
Gapdh	1.24487e-101	-1.11634	0.328	0.78	2.07906e-97
Mcm6	1.46437e-101	-1.45371	0.081	0.53	2.44564e-97
Cd24a	2.17796e-101	-1.92399	0.098	0.556	3.63741e-97
Dapk1	3.27395e-101	1.18314	0.311	0.047	5.46783e-97
Gpi1	5.60716e-101	-1.22949	0.163	0.633	9.36452e-97
Rbm3	7.04356e-101	-1.17091	0.466	0.827	1.17635e-96
Tmpo	1.57358e-100	-0.991691	0.091	0.537	2.62803e-96
Derl2	1.64905e-100	0.783006	0.422	0.38	2.75409e-96
Tspan32	1.76317e-100	-0.925991	0.013	0.406	2.94466e-96
Cycs	2.3009e-100	-1.15953	0.322	0.771	3.84273e-96
Lamp2	3.23325e-100	1.00498	0.604	0.467	5.39984e-96
Rpl6	3.31891e-100	-1.03963	0.589	0.911	5.5429e-96
Celf2	4.53165e-100	-1.09554	0.027	0.431	7.56831e-96
Pparg	5.12158e-100	0.950952	0.252	0.013	8.55355e-96
Ivns1abp	6.49899e-100	-0.850982	0.081	0.517	1.0854e-95
Cib1	8.33115e-100	0.677754	0.392	0.402	1.39138e-95
Tuba4a	8.38356e-100	-1.22136	0.064	0.503	1.40014e-95
Fbl	1.47371e-99	-1.10126	0.199	0.668	2.46124e-95
Fermt2	1.59537e-99	1.28066	0.475	0.103	2.66442e-95
P2ry14	4.67175e-99	1.5397	0.426	0.096	7.80229e-95
Gsto1	7.51419e-99	-0.962553	0.068	0.502	1.25495e-94
Col6a2	8.5437e-99	1.22329	0.545	0.133	1.42688e-94
Cd53	1.06825e-98	-1.5395	0.004	0.376	1.78409e-94
Abi3bp	1.4299e-98	1.25603	0.449	0.083	2.38808e-94
Ism1	1.64492e-98	0.964292	0.237	0.012	2.74718e-94
Ifi27	2.20612e-98	1.00385	0.727	0.56	3.68443e-94
Mcm5	4.01709e-98	-1.1031	0.021	0.415	6.70894e-94
Alox5ap	4.54534e-98	-1.6859	0.006	0.379	7.59118e-94
Atpif1	5.52864e-98	-1.56904	0.424	0.811	9.23338e-94
Dpysl3	6.50069e-98	1.22544	0.47	0.094	1.08568e-93
Msn	7.23574e-98	-0.930572	0.127	0.576	1.20844e-93
Adh1	8.7715e-98	1.07806	0.239	0.017	1.46493e-93
Srgn	2.22499e-97	-1.83935	0.292	0.735	3.71596e-93
Actr3	7.08648e-97	-1.15481	0.288	0.743	1.18351e-92
Rrm1	8.70813e-97	-1.22154	0.044	0.458	1.45434e-92
Svep1	8.84315e-97	1.0675	0.294	0.027	1.47689e-92
Gltscr2	9.85456e-97	-0.815397	0.33	0.776	1.64581e-92
Map4k4	1.24757e-96	1.27282	0.447	0.128	2.08356e-92
Stat5a	1.4347e-96	0.805917	0.22	0.15	2.39609e-92
Prr16	2.26052e-96	0.908064	0.199	0.006	3.77529e-92
Rspo2	5.24233e-96	1.0486	0.22	0.011	8.75522e-92
Napsa	6.29904e-96	-1.29735	0.004	0.368	1.052e-91
Dnajc9	6.82316e-96	-1.09423	0.098	0.542	1.13954e-91
Cks1b	7.32694e-96	-1.3963	0.144	0.592	1.22367e-91
Hspd1	1.42052e-95	-1.38319	0.275	0.715	2.3724e-91
Pdgfra	1.74714e-95	1.28523	0.394	0.066	2.9179e-91
Mrps6	2.37014e-95	0.93185	0.292	0.125	3.95837e-91
Rgcc	2.82185e-95	1.45553	0.689	0.433	4.71277e-91
Ssrp1	4.96108e-95	-1.09147	0.161	0.617	8.28549e-91
Tmem51	9.33053e-95	0.997055	0.263	0.028	1.55829e-90
Mif	1.20628e-94	-1.41134	0.301	0.739	2.0146e-90
Tspan4	1.38412e-94	1.03377	0.496	0.324	2.31162e-90
Adk	1.75886e-94	-0.911276	0.064	0.481	2.93748e-90
CR974586.5	2.50382e-94	0.989224	0.212	0.007	4.18164e-90
Rrm2	2.53701e-94	-1.86906	0.023	0.412	4.23706e-90
Prdx6	2.68819e-94	-1.10937	0.271	0.72	4.48955e-90
Sphk1	5.98972e-94	0.850373	0.275	0.151	1.00034e-89
Cd48	6.12068e-94	-1.1833	0.004	0.362	1.02221e-89
Fen1	1.00444e-93	-1.12706	0.028	0.422	1.67752e-89
Dkc1	1.92649e-93	-0.903691	0.072	0.491	3.21743e-89
Gm7676	2.56065e-93	1.14843	0.35	0.077	4.27654e-89
Fmo2	3.28383e-93	1.08435	0.275	0.025	5.48432e-89
Rcn1	8.50755e-93	1.07355	0.447	0.245	1.42085e-88
Socs2	2.12403e-92	1.29981	0.483	0.117	3.54734e-88
Pdia6	2.34021e-92	0.885017	0.894	0.8	3.90839e-88
Mpdz	2.53976e-92	1.01262	0.277	0.028	4.24166e-88
H2afy	2.5779e-92	-2.26394	0.231	0.667	4.30534e-88
P3h2	3.07822e-92	1.09491	0.252	0.02	5.14094e-88
Bag1	3.40989e-92	-0.902013	0.242	0.693	5.69485e-88
Hmgn2	4.65482e-92	-1.53814	0.261	0.696	7.77402e-88
Cmas	4.8964e-92	-0.747611	0.085	0.495	8.17747e-88
Cct8	5.79541e-92	-1.15893	0.278	0.717	9.67891e-88
Arhgdib	6.22067e-92	-2.1468	0.199	0.589	1.03891e-87
Ctsg	6.22677e-92	-3.04552	0.004	0.354	1.03993e-87
Hes1	6.70363e-92	1.41863	0.585	0.18	1.11957e-87
Cct5	9.72554e-92	-1.11951	0.358	0.773	1.62426e-87
Slc50a1	9.78456e-92	1.02631	0.525	0.335	1.63412e-87
Eif3a	1.0349e-91	-0.972199	0.184	0.633	1.72838e-87
Tpt1	1.12309e-91	-0.693596	0.831	0.976	1.87567e-87
Cnpy2	1.22606e-91	0.714579	0.551	0.541	2.04765e-87
Hprt	2.44571e-91	-0.993827	0.21	0.66	4.08459e-87
Cstb	3.43756e-91	0.875974	0.667	0.606	5.74107e-87
Birc5	4.10379e-91	-1.53768	0.032	0.419	6.85375e-87
Spi1	1.21736e-90	-1.15607	0.002	0.345	2.03311e-86
Ptprcap	1.6802e-90	-1.42853	0.021	0.396	2.8061e-86
Naa50	2.45178e-90	-0.714722	0.134	0.551	4.09473e-86
Ppp1ca	2.86776e-90	-0.9481	0.517	0.864	4.78945e-86
Cct2	3.45584e-90	-0.883608	0.176	0.619	5.77161e-86
Anp32a	3.86064e-90	-0.98886	0.307	0.745	6.44765e-86
Samsn1	4.52909e-90	-0.895293	0.004	0.347	7.56404e-86
Cdca7	5.39277e-90	-0.864299	0.019	0.39	9.00647e-86
Bola2	6.3985e-90	-0.756921	0.144	0.569	1.06861e-85
Cox7a2l	7.69416e-90	-0.82501	0.415	0.828	1.285e-85
Lsm5	1.32167e-89	-0.939525	0.237	0.683	2.20732e-85
Atxn7l3b	1.43213e-89	0.662051	0.54	0.559	2.3918e-85
Ikzf1	1.43537e-89	-0.774274	0.006	0.354	2.39722e-85
Soat1	2.01497e-89	0.924213	0.288	0.111	3.36521e-85
Rbmxl1	2.72971e-89	-0.983626	0.138	0.575	4.55888e-85
Nop58	3.08296e-89	-0.872522	0.131	0.558	5.14886e-85
Cfl1	3.88308e-89	-0.81064	0.784	0.946	6.48513e-85
Minos1	4.22449e-89	-0.9512	0.441	0.832	7.05531e-85
Atp5b	5.29216e-89	-1.04913	0.65	0.904	8.83844e-85
Sdc2	9.08777e-89	1.0618	0.542	0.146	1.51775e-84
Tmem9b	1.13264e-88	0.751511	0.447	0.396	1.89162e-84
Rbbp4	1.15202e-88	-0.861352	0.18	0.617	1.92399e-84
Tspan13	1.46802e-88	-1.58646	0.098	0.521	2.45174e-84
Rgs18	3.34089e-88	-1.00021	0	0.326	5.57962e-84
Slc5a3	3.43136e-88	1.02469	0.242	0.034	5.73071e-84
Sult1a1	7.01175e-88	0.976916	0.265	0.029	1.17103e-83
Rbm17	7.8682e-88	-0.550974	0.142	0.536	1.31407e-83
Snx5	8.68381e-88	-0.657744	0.127	0.533	1.45028e-83
Rgs16	1.42985e-87	1.64092	0.242	0.019	2.38799e-83
Itm2b	1.49266e-87	0.738005	0.992	0.985	2.49288e-83
Selplg	1.52325e-87	-1.26186	0.008	0.354	2.54399e-83
Idh3g	2.34296e-87	-0.724832	0.153	0.574	3.91298e-83
Dnaja2	5.60339e-87	-0.559053	0.18	0.582	9.35821e-83
Basp1	1.4257e-86	1.0092	0.265	0.039	2.38106e-82
Prss23	1.92773e-86	1.16874	0.417	0.08	3.2195e-82
Llph	2.33216e-86	-0.635925	0.178	0.587	3.89495e-82
Rnaset2b	2.33601e-86	0.981615	0.496	0.334	3.90137e-82
Glrx3	2.94228e-86	-0.768891	0.261	0.692	4.91391e-82
Nkg7	3.45818e-86	-2.07536	0.002	0.331	5.77551e-82
H2-DMa	4.69467e-86	-1.02602	0.009	0.353	7.84057e-82
Mxd4	5.17949e-86	1.14077	0.483	0.242	8.65027e-82
Paics	5.67344e-86	-0.873161	0.14	0.564	9.47522e-82
Smc4	5.97883e-86	-1.17116	0.07	0.472	9.98525e-82
Atp5f1	7.43459e-86	-0.998535	0.487	0.839	1.24165e-81
Tmbim6	7.58525e-86	0.727666	0.89	0.879	1.26681e-81
Cdk6	9.26462e-86	-1.28542	0.044	0.427	1.54728e-81
Apobec3	1.31314e-85	-0.921906	0.116	0.531	2.19307e-81
Rbm38	1.3808e-85	-0.833159	0.03	0.399	2.30607e-81
Sub1	3.16478e-85	-1.07271	0.701	0.897	5.2855e-81
Cdk1	3.7555e-85	-1.04166	0.017	0.37	6.27206e-81
Slc40a1	6.0032e-85	0.599923	0.17	0.139	1.00259e-80
Rsl24d1	6.05869e-85	-0.75726	0.076	0.466	1.01186e-80
Eif3b	9.48291e-85	-0.719217	0.153	0.566	1.58374e-80
Cpq	1.1757e-84	1.11345	0.527	0.289	1.96354e-80
Rpl6l	1.37367e-84	-0.905721	0.451	0.839	2.29416e-80
Idh3a	1.57802e-84	-0.789899	0.1	0.504	2.63546e-80
Eva1b	1.69626e-84	1.18713	0.428	0.129	2.83292e-80
Son	1.71859e-84	0.645431	0.718	0.741	2.87021e-80
Serpinb1a	1.82987e-84	-1.65656	0.053	0.434	3.05607e-80
Rsl1d1	2.31425e-84	-0.878025	0.182	0.609	3.86503e-80
Cct3	3.46793e-84	-0.895686	0.199	0.63	5.79178e-80
Snrpe	3.48531e-84	-1.12559	0.375	0.769	5.82082e-80
Hnrnpa2b1	3.67308e-84	-0.950862	0.638	0.888	6.13441e-80
Vrk1	4.50287e-84	-0.855243	0.068	0.46	7.52025e-80
Lmo4	6.38385e-84	1.15211	0.574	0.27	1.06617e-79
Mbnl1	6.44052e-84	-0.623323	0.201	0.608	1.07563e-79
Eif3m	8.21201e-84	-0.88851	0.269	0.699	1.37149e-79
Eif3i	9.2864e-84	-0.899501	0.259	0.69	1.55092e-79
Syce2	9.5988e-84	-0.956979	0.055	0.438	1.6031e-79
Palld	1.25472e-83	1.03743	0.33	0.045	2.09551e-79
Klhdc8b	1.32394e-83	0.757781	0.203	0.08	2.21111e-79
Phactr1	2.01545e-83	0.891964	0.216	0.015	3.36601e-79
Fam111a	2.0975e-83	-0.696872	0.011	0.347	3.50304e-79
Tomm7	2.28756e-83	-0.818579	0.354	0.771	3.82045e-79
Crym	2.58239e-83	0.66477	0.144	0.004	4.31285e-79
Tle2	2.75583e-83	0.944212	0.261	0.029	4.60251e-79
Gar1	4.13983e-83	-0.808672	0.133	0.545	6.91393e-79
Akr1c19	5.00104e-83	0.679364	0.159	0.005	8.35224e-79
Smc2	5.69404e-83	-1.1047	0.032	0.398	9.50961e-79
Slc38a2	5.91735e-83	0.972185	0.494	0.425	9.88257e-79
Brix1	6.01507e-83	-0.660999	0.152	0.552	1.00458e-78
Snrnp40	6.5445e-83	-0.782769	0.138	0.548	1.093e-78
Supt4a	7.35656e-83	-0.728031	0.258	0.677	1.22862e-78
Cx3cl1	7.80155e-83	0.901875	0.22	0.014	1.30294e-78
Snrpd3	9.5844e-83	-0.989016	0.324	0.742	1.60069e-78
Myb	1.31588e-82	-1.00868	0.019	0.368	2.19765e-78
Ergic3	1.38057e-82	0.635294	0.54	0.586	2.3057e-78
Stip1	1.38697e-82	-0.60753	0.123	0.508	2.31637e-78
Bin2	1.46799e-82	-0.963108	0.004	0.327	2.4517e-78
Nap1l1	1.90468e-82	-0.985071	0.216	0.645	3.18101e-78
Psmd8	2.03641e-82	-0.666269	0.28	0.694	3.40101e-78
Hmgn5	2.10818e-82	-0.689479	0.045	0.407	3.52087e-78
Lsm2	2.20315e-82	-0.932291	0.133	0.548	3.67948e-78
Npm3	2.25712e-82	-0.853795	0.195	0.618	3.76962e-78
Msmp	2.33831e-82	0.808124	0.369	0.063	3.90522e-78
Rfc4	3.74717e-82	-1.01807	0.047	0.419	6.25815e-78
H2afx	4.82366e-82	-1.14662	0.146	0.566	8.056e-78
Tcf3	5.31933e-82	-0.817452	0.121	0.524	8.88382e-78
Serpina3f	6.42485e-82	1.05344	0.223	0.02	1.07301e-77
Calm3	8.76618e-82	-0.852271	0.32	0.74	1.46404e-77
Ncl	1.22906e-81	-1.18028	0.443	0.807	2.05266e-77
Tfpi	1.27907e-81	1.20165	0.309	0.167	2.13617e-77
Tpm3	1.32433e-81	-0.802919	0.35	0.763	2.21176e-77
Cd52	2.37759e-81	-2.12129	0.004	0.323	3.97081e-77
Trp53	2.48263e-81	-0.839969	0.178	0.596	4.14624e-77
Vimp	2.71284e-81	0.872916	0.633	0.571	4.53072e-77
Bzw1	2.74518e-81	-0.700834	0.29	0.706	4.58473e-77
Lmo7	3.4809e-81	0.938747	0.229	0.02	5.81346e-77
Dars	3.94866e-81	-0.654068	0.163	0.562	6.59466e-77
Hsp90b1	5.13907e-81	0.841606	0.873	0.804	8.58276e-77
Hdgf	6.51084e-81	-1.07014	0.282	0.701	1.08737e-76
Rpl22l1	8.06246e-81	-0.963321	0.801	0.936	1.34651e-76
Tnfsf12	8.3411e-81	1.09068	0.358	0.073	1.39305e-76
Jun	8.34688e-81	1.17423	0.826	0.888	1.39401e-76
Hnrnpu	1.42938e-80	-0.958917	0.311	0.727	2.38721e-76
Myl9	2.19478e-80	0.880904	0.235	0.017	3.6655e-76
Cdca8	2.66981e-80	-1.05151	0.023	0.367	4.45884e-76
Nucb1	3.07152e-80	0.668095	0.511	0.536	5.12974e-76
Htatip2	4.27449e-80	0.48577	0.227	0.23	7.13883e-76
Atrx	4.46298e-80	-0.358409	0.159	0.516	7.45363e-76
Spc24	5.15033e-80	-0.937327	0.027	0.375	8.60156e-76
Uchl3	6.04169e-80	-0.575475	0.134	0.514	1.00902e-75
Ppp1cb	6.99357e-80	-0.523793	0.233	0.622	1.168e-75
Atp5g1	7.22912e-80	-1.12089	0.46	0.807	1.20734e-75
Mcm7	7.64455e-80	-1.16533	0.104	0.505	1.27672e-75
Cenpa	8.1009e-80	-1.29253	0.028	0.38	1.35293e-75
Tecr	8.36613e-80	-0.822007	0.36	0.768	1.39723e-75
Ftl1	9.26326e-80	0.682086	0.998	0.996	1.54706e-75
Ppie	1.52406e-79	-0.462702	0.15	0.513	2.54534e-75
Xbp1	1.9953e-79	0.795531	0.578	0.562	3.33235e-75
Lyar	2.61296e-79	-0.765117	0.129	0.525	4.3639e-75
Sephs2	2.79557e-79	-0.829823	0.074	0.453	4.66889e-75
Rfc2	3.58176e-79	-0.938391	0.163	0.577	5.98189e-75
Phgdh	3.6764e-79	-1.03147	0.074	0.458	6.13996e-75
Hnrnpab	4.36753e-79	-0.952826	0.246	0.666	7.29421e-75
Glipr1	4.49856e-79	-1.31067	0.009	0.333	7.51304e-75
Ninj1	4.59339e-79	-0.824028	0.087	0.469	7.67142e-75
Mrpl23	4.79761e-79	-0.64053	0.258	0.66	8.01249e-75
2700094K13Rik	4.88514e-79	-0.868549	0.188	0.603	8.15868e-75
Rpl15	7.00977e-79	-0.83788	0.544	0.88	1.1707e-74
Adss	7.86503e-79	-0.636203	0.097	0.47	1.31354e-74
Junb	9.09635e-79	1.23464	0.909	0.833	1.51918e-74
Arpc5	1.04412e-78	-0.847054	0.394	0.792	1.74378e-74
Tmem53	1.07205e-78	0.853287	0.239	0.035	1.79044e-74
Il10rb	1.28285e-78	0.867997	0.409	0.275	2.14249e-74
Fcf1	1.33728e-78	-0.57284	0.176	0.556	2.23338e-74
Etf1	1.53074e-78	-0.481931	0.167	0.53	2.55649e-74
Cd34	1.74689e-78	-1.9245	0.034	0.388	2.91749e-74
Nudt21	1.94231e-78	-0.908469	0.197	0.613	3.24386e-74
mt-Co2	3.43107e-78	-0.575995	0.926	0.983	5.73023e-74
2810428I15Rik	4.7525e-78	0.655412	0.477	0.425	7.93715e-74
Nol7	9.27916e-78	-0.745906	0.203	0.609	1.54971e-73
Tuba1a	1.05792e-77	0.770262	0.862	0.524	1.76684e-73
Dtymk	1.15477e-77	-0.992419	0.193	0.608	1.92859e-73
Agpat5	1.19893e-77	0.473588	0.303	0.381	2.00233e-73
Sell	1.32762e-77	-1.06413	0.002	0.303	2.21725e-73
Lsm6	1.38641e-77	-0.870017	0.25	0.666	2.31544e-73
Tgm2	1.39442e-77	1.01122	0.309	0.088	2.32882e-73
Scand1	1.61124e-77	0.342803	0.424	0.575	2.69093e-73
Emg1	2.13701e-77	-0.842728	0.305	0.717	3.56902e-73
Unc50	2.26001e-77	0.421218	0.358	0.43	3.77444e-73
Uba52	2.43733e-77	-0.32122	0.155	0.495	4.07059e-73
Cotl1	2.71152e-77	-1.09474	0.036	0.387	4.52852e-73
Hmha1	2.76528e-77	-0.841135	0.017	0.347	4.6183e-73
Dut	2.83084e-77	-1.30077	0.191	0.601	4.72779e-73
Eif3l	3.21276e-77	-0.709234	0.21	0.613	5.36563e-73
Atp5e	3.32884e-77	-0.817302	0.536	0.862	5.55949e-73
Adcy2	3.3564e-77	0.81609	0.195	0.011	5.60552e-73
Hat1	3.6521e-77	-0.875958	0.062	0.427	6.09937e-73
Cct4	4.5248e-77	-0.92967	0.347	0.748	7.55686e-73
Ggh	4.6911e-77	0.935579	0.447	0.29	7.83461e-73
Rpl13-ps3	5.87627e-77	-0.785834	0.42	0.808	9.81395e-73
Selk	6.13407e-77	0.672603	0.89	0.88	1.02445e-72
Cacybp	6.31525e-77	-0.863591	0.252	0.666	1.05471e-72
Ly6e	7.71398e-77	-1.03773	0.347	0.751	1.28831e-72
Ift43	9.57336e-77	1.05579	0.35	0.076	1.59885e-72
G3bp1	9.86891e-77	-1.01646	0.311	0.715	1.64821e-72
Cd37	1.00272e-76	-0.974569	0.011	0.329	1.67465e-72
Sept11	1.01643e-76	1.06999	0.483	0.251	1.69753e-72
Rtcb	1.11216e-76	-0.471408	0.152	0.512	1.85742e-72
Bccip	1.13025e-76	-0.49977	0.231	0.607	1.88763e-72
Lsm4	1.4926e-76	-0.857163	0.297	0.708	2.4928e-72
Cdc16	1.54604e-76	0.369552	0.256	0.344	2.58205e-72
Lyz2	1.58666e-76	-4.21827	0.009	0.324	2.64989e-72
Sec11c	1.94394e-76	-0.863276	0.297	0.708	3.24657e-72
Fam96a	2.28844e-76	-0.950745	0.218	0.631	3.82192e-72
Nono	2.94956e-76	-0.710307	0.244	0.649	4.92606e-72
Ewsr1	3.00603e-76	-0.954357	0.326	0.727	5.02037e-72
Grn	3.54897e-76	1.00006	0.562	0.344	5.92714e-72
Klf6	3.85145e-76	1.60223	0.555	0.404	6.43231e-72
Atp1a1	4.54856e-76	0.692092	0.508	0.531	7.59655e-72
Samm50	5.13994e-76	-0.589749	0.165	0.539	8.58421e-72
Ormdl2	5.2567e-76	-0.657481	0.068	0.42	8.77921e-72
Mical3	5.59277e-76	0.744979	0.193	0.068	9.34049e-72
Ptpn7	7.34325e-76	-0.61355	0.006	0.311	1.2264e-71
Cdc37	7.46331e-76	-0.668797	0.286	0.686	1.24645e-71
Smc3	7.73443e-76	-0.611573	0.152	0.528	1.29173e-71
Jtb	9.11209e-76	0.479733	0.386	0.462	1.52181e-71
Gmnn	1.22494e-75	-0.953785	0.062	0.42	2.04577e-71
Nrros	1.22641e-75	-0.91007	0.013	0.332	2.04823e-71
Rpn2	1.30005e-75	0.678936	0.763	0.745	2.17121e-71
Pim1	1.36806e-75	1.34404	0.54	0.521	2.2848e-71
Tm2d2	1.39149e-75	0.750263	0.527	0.494	2.32393e-71
Dnajc2	1.49367e-75	-0.662321	0.074	0.432	2.49457e-71
Ube2l3	1.83268e-75	-0.638575	0.244	0.638	3.06076e-71
Clec12a	1.87976e-75	-1.41202	0.004	0.304	3.13938e-71
Rap1a	1.94389e-75	-0.526279	0.316	0.7	3.24649e-71
Zfp207	2.08797e-75	-0.423681	0.225	0.587	3.48713e-71
Vdac3	2.51079e-75	-0.536843	0.288	0.673	4.19327e-71
Tpr	2.56856e-75	-0.650429	0.21	0.604	4.28975e-71
Pgls	2.66422e-75	-0.824983	0.282	0.689	4.44951e-71
Slc3a2	2.73269e-75	0.513609	0.479	0.597	4.56387e-71
Pla2g15	2.73895e-75	0.831739	0.242	0.077	4.57431e-71
Mxra8	2.86449e-75	0.951974	0.527	0.159	4.78399e-71
Rbm39	3.09645e-75	0.657662	0.926	0.93	5.17138e-71
Ppig	3.12276e-75	-0.294281	0.218	0.547	5.21533e-71
Rnaset2a	3.21435e-75	0.896584	0.453	0.296	5.36829e-71
Uba2	4.32688e-75	-0.564321	0.176	0.549	7.22632e-71
Tmem140	4.39368e-75	1.05677	0.275	0.046	7.33789e-71
Wdr12	4.93891e-75	-0.6663	0.038	0.377	8.24848e-71
Tardbp	5.12058e-75	-0.543159	0.11	0.459	8.55188e-71
Arf6	5.18959e-75	-0.5149	0.288	0.669	8.66713e-71
Itgb1	5.22934e-75	0.759158	0.536	0.47	8.73352e-71
Mmp11	5.43568e-75	0.925561	0.223	0.023	9.07814e-71
Ccnl2	5.50967e-75	0.445294	0.464	0.563	9.20169e-71
Synpo	6.48065e-75	0.857709	0.218	0.018	1.08233e-70
Impdh2	6.89186e-75	-0.97386	0.271	0.678	1.15101e-70
Sepw1	7.50701e-75	0.756001	0.847	0.811	1.25375e-70
Hnrnpk	8.22436e-75	-0.815626	0.765	0.929	1.37355e-70
Tomm20	8.73981e-75	-0.882236	0.405	0.787	1.45964e-70
Gyg	8.78187e-75	-0.667794	0.051	0.4	1.46666e-70
Eepd1	9.14503e-75	0.725865	0.195	0.046	1.52731e-70
Nsa2	1.05679e-74	-0.686792	0.091	0.457	1.76495e-70
Atp5c1	1.20053e-74	-0.824465	0.509	0.844	2.00501e-70
Hcls1	1.20715e-74	-0.792311	0.008	0.314	2.01606e-70
Hoxa10	1.51051e-74	1.00027	0.256	0.032	2.5227e-70
Cyb5r4	1.81445e-74	-0.555657	0.076	0.417	3.03031e-70
Hnrnpm	1.81806e-74	-0.868322	0.299	0.704	3.03634e-70
Wbp11	1.8986e-74	-0.402087	0.142	0.472	3.17085e-70
Nop56	2.1864e-74	-0.744449	0.205	0.602	3.65151e-70
Eif3e	2.23167e-74	-0.85075	0.449	0.816	3.72711e-70
2700029M09Rik	2.35902e-74	-0.664607	0.112	0.471	3.9398e-70
Zfos1	2.54993e-74	-0.506933	0.191	0.564	4.25865e-70
Khdrbs1	2.55968e-74	-0.501958	0.197	0.567	4.27492e-70
Npc2	3.05448e-74	0.6968	0.809	0.798	5.10129e-70
Nars	3.26659e-74	-0.590856	0.157	0.531	5.45554e-70
Tyrobp	3.41252e-74	-2.34889	0.008	0.309	5.69926e-70
Erp44	3.62606e-74	0.472225	0.439	0.529	6.05589e-70
Snrpa	3.78719e-74	-0.446812	0.161	0.509	6.32499e-70
Ruvbl2	3.79112e-74	-0.666029	0.068	0.419	6.33155e-70
Tmem178	3.83114e-74	0.801138	0.188	0.022	6.39839e-70
Akr1c12	4.00278e-74	0.729642	0.178	0.018	6.68504e-70
Stk24	7.11981e-74	-0.50691	0.091	0.427	1.18908e-69
Ctsf	8.70685e-74	1.08327	0.375	0.118	1.45413e-69
Ptges3	9.1341e-74	-0.471312	0.212	0.579	1.52549e-69
Rrs1	9.35571e-74	-0.591389	0.076	0.421	1.5625e-69
Dnajc3	1.00876e-73	0.78404	0.559	0.489	1.68473e-69
Capg	1.33176e-73	-1.15687	0.057	0.414	2.22417e-69
Mcm4	1.38051e-73	-0.862207	0.062	0.422	2.30559e-69
Acin1	1.85519e-73	-0.324545	0.208	0.542	3.09834e-69
Pitpna	1.88928e-73	-0.405586	0.214	0.57	3.15528e-69
Stxbp2	2.04967e-73	-0.588461	0.011	0.316	3.42316e-69
Rad23b	2.09369e-73	-0.525983	0.172	0.54	3.49667e-69
Stra13	2.24159e-73	-0.548341	0.205	0.577	3.74369e-69
Tubb5	2.34505e-73	-1.35956	0.502	0.819	3.91646e-69
Txn1	2.57237e-73	-0.852364	0.562	0.863	4.29611e-69
Umps	2.9919e-73	-0.719652	0.062	0.415	4.99676e-69
Syncrip	3.00997e-73	-0.388785	0.178	0.52	5.02694e-69
Tmco1	3.15079e-73	0.306812	0.447	0.595	5.26213e-69
Gm16685	3.53995e-73	0.606152	0.138	0.004	5.91207e-69
Pja1	4.39733e-73	0.885389	0.295	0.232	7.34398e-69
Pa2g4	5.57228e-73	-0.975692	0.201	0.603	9.30626e-69
Ndufa12	5.60485e-73	-0.818217	0.318	0.718	9.36066e-69
Sned1	6.32079e-73	0.944605	0.218	0.02	1.05564e-68
Pfdn6	6.40878e-73	-0.614784	0.172	0.547	1.07033e-68
Asf1a	7.85243e-73	-0.668712	0.152	0.527	1.31143e-68
Spop	8.02401e-73	-0.440991	0.235	0.599	1.34009e-68
Mydgf	8.76049e-73	0.424355	0.415	0.485	1.46309e-68
Prtn3	8.81885e-73	-2.98728	0.066	0.413	1.47284e-68
Gaa	1.63221e-72	0.820032	0.299	0.171	2.72595e-68
Cct7	1.761e-72	-0.897047	0.345	0.736	2.94105e-68
B4galnt1	1.8133e-72	-0.739737	0.008	0.306	3.02839e-68
Zfp36	1.94861e-72	1.41567	0.595	0.33	3.25438e-68
Me2	1.97073e-72	-0.553864	0.061	0.386	3.29132e-68
Sdf2	2.08104e-72	0.515499	0.347	0.397	3.47555e-68
Sf3b6	2.67277e-72	-0.741678	0.309	0.706	4.4638e-68
Sdha	2.99705e-72	-0.64743	0.252	0.641	5.00537e-68
Hsp90ab1	3.42348e-72	-0.623385	0.801	0.961	5.71755e-68
Frat2	3.7249e-72	-0.677182	0.038	0.364	6.22095e-68
Mmp14	3.83507e-72	1.15776	0.388	0.116	6.40495e-68
Atp5g2	4.28846e-72	-0.847307	0.413	0.785	7.16216e-68
Atp6v1f	4.31677e-72	-0.442559	0.384	0.748	7.20944e-68
Rfc5	4.9918e-72	-0.714355	0.051	0.391	8.33681e-68
Cuta	5.04467e-72	-0.342803	0.275	0.616	8.4251e-68
Hspa4	5.20153e-72	-0.631072	0.089	0.44	8.68707e-68
Eif1ax	5.86368e-72	-0.762158	0.22	0.617	9.79293e-68
Nedd4	6.4972e-72	0.834597	0.545	0.42	1.0851e-67
Mmp13	7.62009e-72	0.920942	0.239	0.027	1.27263e-67
Dlg5	7.88713e-72	0.696729	0.178	0.012	1.31723e-67
Ola1	7.89704e-72	-0.532364	0.072	0.4	1.31888e-67
Rpa2	7.98836e-72	-0.853962	0.064	0.415	1.33414e-67
Prmt1	8.36334e-72	-0.828452	0.335	0.73	1.39676e-67
Sod2	9.3899e-72	0.279839	0.4	0.58	1.56821e-67
Uqcrh	1.06823e-71	-0.755791	0.606	0.901	1.78405e-67
Sdcbp	1.23604e-71	-0.578798	0.35	0.732	2.06431e-67
Tra2a	1.28685e-71	0.516549	0.498	0.563	2.14917e-67
Gtpbp4	1.32772e-71	-0.643	0.076	0.423	2.21743e-67
Snrpg	1.39414e-71	-0.758816	0.371	0.759	2.32835e-67
Cd151	1.55411e-71	1.05156	0.477	0.199	2.59551e-67
Tex30	1.56575e-71	-0.596731	0.064	0.396	2.61495e-67
Ppih	1.59132e-71	-0.537529	0.061	0.383	2.65766e-67
Eif4a3	1.75561e-71	-0.474443	0.174	0.524	2.93205e-67
Gatm	1.94178e-71	-1.00542	0.03	0.358	3.24297e-67
Ethe1	2.0036e-71	-0.611841	0.085	0.429	3.34621e-67
Sf3b4	2.31418e-71	-0.515602	0.212	0.577	3.86491e-67
Fscn1	2.67425e-71	1.0974	0.388	0.084	4.46626e-67
Cuedc2	2.78617e-71	-0.433824	0.199	0.55	4.65318e-67
Csnk2b	3.00729e-71	-0.298266	0.218	0.538	5.02247e-67
Gspt1	3.25789e-71	-0.57191	0.1	0.441	5.441e-67
Tipin	3.55657e-71	-0.938946	0.146	0.532	5.93984e-67
Rasa3	3.68009e-71	0.784037	0.273	0.14	6.14612e-67
Uqcrfs1	4.19195e-71	-0.854351	0.316	0.711	7.00097e-67
Eif3c	4.30026e-71	-0.432662	0.242	0.598	7.18186e-67
Iscu	5.15221e-71	0.250436	0.419	0.592	8.6047e-67
Smarcc1	5.55118e-71	-0.606057	0.078	0.42	9.27103e-67
C2	5.61647e-71	0.857754	0.184	0.022	9.38007e-67
Smu1	6.08672e-71	-0.429409	0.197	0.544	1.01654e-66
Capza2	7.96714e-71	-0.67718	0.356	0.74	1.33059e-66
Nsmce4a	8.52435e-71	-0.751355	0.208	0.6	1.42365e-66
Asf1b	8.73385e-71	-0.794522	0.028	0.349	1.45864e-66
Thyn1	1.01765e-70	-0.552619	0.03	0.346	1.69957e-66
Tsc22d1	1.10815e-70	0.93066	0.784	0.585	1.85072e-66
Gypc	1.31409e-70	0.572434	0.277	0.218	2.19465e-66
Nudc	1.36011e-70	-0.799258	0.286	0.682	2.27153e-66
Maf	1.47812e-70	0.976987	0.271	0.039	2.46861e-66
Grpel1	1.48946e-70	-0.40588	0.263	0.612	2.48754e-66
Adgrf5	1.48967e-70	0.827478	0.222	0.019	2.4879e-66
Ppp1cc	1.57759e-70	-0.761662	0.356	0.744	2.63474e-66
Txndc15	1.83387e-70	0.646849	0.373	0.347	3.06275e-66
Ptp4a1	2.12565e-70	-0.42822	0.231	0.59	3.55005e-66
Strap	2.13229e-70	-0.552141	0.242	0.617	3.56113e-66
Hsd17b10	2.25664e-70	-0.435524	0.223	0.577	3.76882e-66
Nenf	3.26651e-70	0.904243	0.6	0.425	5.45539e-66
Tram1	3.8791e-70	-0.554607	0.297	0.673	6.47848e-66
Tnfrsf1a	4.0586e-70	0.899659	0.42	0.25	6.77826e-66
Api5	4.15724e-70	-0.455996	0.093	0.414	6.94301e-66
Srsf1	4.51068e-70	-0.413043	0.212	0.551	7.53328e-66
Gltp	4.61635e-70	-0.482737	0.195	0.55	7.70977e-66
Lig1	4.77998e-70	-0.766481	0.036	0.359	7.98305e-66
Ruvbl1	4.8525e-70	-0.589847	0.155	0.514	8.10416e-66
Eif2s1	4.99228e-70	-0.830779	0.239	0.634	8.3376e-66
2810417H13Rik	4.99757e-70	-1.67124	0.055	0.397	8.34644e-66
Park7	5.69516e-70	-0.838888	0.492	0.825	9.51149e-66
Dnajb6	6.76331e-70	-0.39656	0.333	0.687	1.12954e-65
Utp18	7.61029e-70	-0.511078	0.047	0.362	1.27099e-65
Gdi2	7.7678e-70	-0.505786	0.362	0.731	1.2973e-65
Thrap3	8.05643e-70	-0.447424	0.188	0.534	1.3455e-65
Scly	9.03968e-70	0.306879	0.165	0.201	1.50972e-65
Atic	9.48633e-70	-0.597491	0.064	0.396	1.58431e-65
Capza1	9.90074e-70	-0.467087	0.114	0.444	1.65352e-65
Top2a	1.06478e-69	-1.21802	0.044	0.377	1.77828e-65
Gars	1.10463e-69	-0.564708	0.053	0.373	1.84483e-65
1110001J03Rik	1.163e-69	-0.385152	0.208	0.544	1.94232e-65
Eif4e	1.25499e-69	-0.642112	0.254	0.638	2.09596e-65
Cdk2	1.47493e-69	-0.550632	0.027	0.333	2.46328e-65
Glmp	1.49065e-69	0.629852	0.42	0.421	2.48954e-65
Caprin1	1.54932e-69	-0.533823	0.119	0.462	2.58752e-65
Hacd2	1.58529e-69	0.380391	0.214	0.292	2.64759e-65
Ndufa9	1.61599e-69	-0.501377	0.208	0.563	2.69886e-65
Actl6a	1.6166e-69	-0.460957	0.182	0.524	2.69988e-65
Smarce1	1.95507e-69	-0.260896	0.216	0.532	3.26517e-65
Nsun2	2.04347e-69	-0.706933	0.133	0.501	3.4128e-65
Sf1	2.1222e-69	-0.299856	0.174	0.488	3.54428e-65
Yipf4	2.14912e-69	0.562509	0.422	0.435	3.58924e-65
Clk4	2.43918e-69	0.558224	0.324	0.34	4.07367e-65
Sf3b2	2.70764e-69	-0.489508	0.303	0.672	4.52203e-65
Tcp1	2.81344e-69	-0.834765	0.275	0.668	4.69873e-65
Ppa1	2.81418e-69	-0.729903	0.102	0.461	4.69996e-65
Rrp1	3.59045e-69	-0.451712	0.229	0.585	5.99641e-65
Sf3a3	3.67316e-69	-0.395561	0.123	0.431	6.13454e-65
Tm6sf1	3.75819e-69	-0.81595	0.006	0.29	6.27656e-65
Bloc1s2	3.78182e-69	-0.620713	0.114	0.464	6.31602e-65
Apex1	4.81882e-69	-0.645599	0.138	0.501	8.04791e-65
Rps26-ps1	5.15021e-69	-0.521664	0.25	0.614	8.60137e-65
Fbn1	5.24252e-69	0.535704	0.396	0.11	8.75554e-65
Polr2m	6.02685e-69	-0.297177	0.284	0.613	1.00654e-64
Timm50	7.52265e-69	-0.441912	0.095	0.404	1.25636e-64
Ndufa10	7.93001e-69	-0.538909	0.195	0.556	1.32439e-64
Hells	8.01842e-69	-0.634628	0.017	0.319	1.33916e-64
Uqcrc2	1.0051e-68	-0.66756	0.231	0.614	1.67862e-64
Capzb	1.02186e-68	-0.66511	0.43	0.797	1.70661e-64
Adipor1	1.05476e-68	-0.271167	0.261	0.585	1.76156e-64
Mrpl30	1.14041e-68	-0.499705	0.229	0.584	1.9046e-64
Cnn2	1.49918e-68	0.969697	0.532	0.308	2.50378e-64
Ppp4c	1.5452e-68	-0.482066	0.284	0.646	2.58064e-64
Txn2	1.73983e-68	-0.451116	0.267	0.619	2.90569e-64
Sumo2	1.74997e-68	-0.807954	0.621	0.883	2.92263e-64
Mrto4	1.99748e-68	-0.612195	0.085	0.421	3.33599e-64
Tcf7l2	2.09573e-68	1.01519	0.326	0.09	3.50008e-64
Cisd2	2.78379e-68	-0.268079	0.244	0.556	4.6492e-64
Ccnb2	2.7953e-68	-1.17318	0.038	0.363	4.66844e-64
Polr2e	3.19148e-68	-0.409006	0.205	0.541	5.33009e-64
Rrbp1	4.04868e-68	0.816976	0.604	0.522	6.7617e-64
Tceal8	4.13126e-68	0.636599	0.428	0.405	6.89962e-64
Gart	4.51574e-68	-0.598237	0.07	0.399	7.54173e-64
Aprt	4.75189e-68	-0.523116	0.195	0.552	7.93612e-64
Ppic	5.43193e-68	1.08348	0.568	0.23	9.07186e-64
U2af1	5.59036e-68	-0.82869	0.348	0.73	9.33646e-64
Fbln1	5.69555e-68	0.994965	0.388	0.09	9.51214e-64
Usp1	6.75548e-68	-0.597213	0.08	0.409	1.12823e-63
Hdac2	6.76001e-68	-0.384069	0.193	0.527	1.12899e-63
Rnaseh2c	7.54479e-68	-0.743038	0.119	0.474	1.26006e-63
BC035044	7.55177e-68	-1.06392	0.008	0.291	1.26122e-63
Vdac1	8.75982e-68	-0.609748	0.22	0.592	1.46298e-63
Nap1l4	9.26858e-68	-0.483285	0.206	0.556	1.54794e-63
Rps18-ps3	9.98251e-68	-0.487063	0.288	0.647	1.66718e-63
Hspa9	1.00549e-67	-0.811848	0.242	0.631	1.67927e-63
Ptn	1.37647e-67	1.26789	0.261	0.035	2.29884e-63
Tsg101	1.46309e-67	-0.309944	0.208	0.527	2.4435e-63
Spcs3	1.52781e-67	-0.445397	0.134	0.459	2.55159e-63
Sf3b3	1.79002e-67	-0.344949	0.083	0.368	2.98952e-63
Skp1a	1.93512e-67	-0.313016	0.29	0.618	3.23184e-63
Dcps	1.99468e-67	-0.44948	0.117	0.433	3.33131e-63
Eef1d	2.42349e-67	-0.782598	0.42	0.787	4.04748e-63
Gpbp1	2.48765e-67	-0.466006	0.133	0.462	4.15463e-63
Snrpa1	2.58089e-67	-0.726066	0.188	0.563	4.31035e-63
Trim28	2.76517e-67	-0.464339	0.159	0.496	4.61811e-63
Adssl1	2.7863e-67	-0.86323	0.009	0.294	4.6534e-63
B4gat1	2.8445e-67	0.893209	0.305	0.129	4.75059e-63
Dnmt1	3.01068e-67	-0.498257	0.034	0.332	5.02813e-63
Eif4b	3.15919e-67	-0.590728	0.089	0.422	5.27617e-63
Trappc2l	3.27062e-67	0.345237	0.326	0.418	5.46226e-63
Parp1	3.42021e-67	-0.540415	0.047	0.358	5.71209e-63
Fam103a1	3.66415e-67	-0.321629	0.275	0.605	6.1195e-63
Nucks1	4.30919e-67	-0.404136	0.225	0.563	7.19679e-63
Brk1	4.42318e-67	-0.282341	0.331	0.652	7.38716e-63
Ngdn	4.49048e-67	-0.33179	0.186	0.505	7.49955e-63
Ddx27	4.58457e-67	-0.459578	0.036	0.323	7.65669e-63
Cdca3	5.79967e-67	-0.813312	0.028	0.333	9.68603e-63
Cmtm7	6.26277e-67	-1.55011	0.254	0.603	1.04595e-62
Nxt1	6.35187e-67	-0.532506	0.1	0.418	1.06083e-62
Ppp1r7	6.82437e-67	-0.36721	0.059	0.332	1.13974e-62
Aldh2	7.26925e-67	-0.462289	0.33	0.689	1.21404e-62
Car2	8.79918e-67	-2.57313	0.188	0.56	1.46955e-62
Mapre1	9.71789e-67	-0.476302	0.301	0.658	1.62298e-62
Mesdc2	1.01563e-66	0.422174	0.309	0.368	1.6962e-62
Ccdc88a	1.22605e-66	0.725877	0.307	0.22	2.04762e-62
Ppat	1.37661e-66	-0.478623	0.011	0.29	2.29907e-62
P4hb	1.43042e-66	0.505805	0.354	0.416	2.38894e-62
Pfdn2	1.55464e-66	-0.493962	0.337	0.697	2.59641e-62
Rpl7a	1.57692e-66	-0.736509	0.494	0.835	2.63362e-62
Hnrnpc	1.68333e-66	-0.747207	0.373	0.748	2.81133e-62
Oser1	1.82556e-66	-0.370117	0.222	0.557	3.04886e-62
Mrpl54	1.83631e-66	-0.371991	0.225	0.557	3.06682e-62
Ube2e1	1.8682e-66	-0.41178	0.208	0.547	3.12009e-62
Lyl1	1.88765e-66	-0.591925	0.025	0.326	3.15257e-62
Ccnb1	2.28829e-66	-0.956777	0.015	0.303	3.82167e-62
Maged1	2.29301e-66	1.05487	0.46	0.158	3.82956e-62
Ninl	2.48424e-66	0.536824	0.116	0.033	4.14893e-62
Magoh	2.4893e-66	-0.558137	0.277	0.643	4.15738e-62
Prpf40a	2.59164e-66	-0.508469	0.214	0.568	4.3283e-62
Ogn	3.59903e-66	0.876271	0.383	0.09	6.01073e-62
Nrbf2	3.6062e-66	0.526585	0.254	0.273	6.02272e-62
Fndc3b	3.67746e-66	0.927348	0.301	0.078	6.14173e-62
Ebna1bp2	3.82798e-66	-0.41837	0.22	0.558	6.39311e-62
Txndc17	3.91069e-66	0.288841	0.409	0.56	6.53124e-62
Ogfrl1	4.48712e-66	-0.566031	0.068	0.388	7.49394e-62
Selm	4.72809e-66	0.981038	0.625	0.273	7.89638e-62
Pdcd10	4.78159e-66	-0.260272	0.271	0.581	7.98574e-62
Ankrd13a	4.83028e-66	-0.581952	0.074	0.397	8.06705e-62
Trim27	4.92385e-66	-0.537196	0.102	0.431	8.22332e-62
Nfe2	5.13204e-66	-0.493063	0.006	0.278	8.57101e-62
Syf2	5.45353e-66	-0.301615	0.333	0.658	9.10794e-62
Rps12-ps3	5.57718e-66	-0.648387	0.288	0.663	9.31445e-62
Cited2	6.81056e-66	1.09429	0.475	0.368	1.13743e-61
Ssbp4	7.14351e-66	0.443389	0.295	0.341	1.19304e-61
Mrpl24	7.56907e-66	-0.306372	0.227	0.547	1.26411e-61
Raly	7.77242e-66	-0.60983	0.364	0.734	1.29807e-61
Gm10036	7.94255e-66	-0.573878	0.218	0.577	1.32649e-61
Ptpre	8.07387e-66	-0.7482	0.002	0.266	1.34842e-61
Supt16	8.18562e-66	-0.770893	0.091	0.432	1.36708e-61
Nolc1	8.68979e-66	-0.695865	0.089	0.429	1.45128e-61
Ghitm	8.80312e-66	-0.607137	0.288	0.661	1.47021e-61
Ten1	1.15136e-65	-0.526198	0.036	0.334	1.92289e-61
Mrpl12	1.28112e-65	-0.642993	0.193	0.558	2.1396e-61
Pum3	1.35909e-65	-0.349754	0.072	0.353	2.26981e-61
Smarca5	1.4448e-65	-0.788692	0.214	0.594	2.41296e-61
Elane	1.71182e-65	-4.23717	0.006	0.276	2.85891e-61
Prim1	1.85263e-65	-0.638619	0.034	0.336	3.09408e-61
Plac8	1.87343e-65	-2.66516	0.309	0.559	3.12881e-61
Fkbp7	2.05502e-65	0.990745	0.509	0.179	3.43209e-61
Chchd10	2.33916e-65	-1.50959	0.03	0.337	3.90663e-61
Ar	2.43644e-65	0.843801	0.231	0.03	4.06909e-61
Rp9	2.53019e-65	-0.282868	0.222	0.526	4.22568e-61
Gmps	2.63754e-65	-0.522948	0.11	0.432	4.40496e-61
Lamtor4	2.68513e-65	-0.511348	0.218	0.574	4.48444e-61
Fundc2	2.99692e-65	-0.633506	0.248	0.62	5.00515e-61
Erlec1	3.41554e-65	0.569079	0.256	0.265	5.7043e-61
Amotl2	3.77362e-65	0.975764	0.235	0.038	6.30232e-61
Emc6	3.97713e-65	-0.444226	0.256	0.599	6.64221e-61
Snrpd1	4.38293e-65	-0.903762	0.277	0.656	7.31994e-61
Sfpq	4.39449e-65	-0.377544	0.337	0.681	7.33924e-61
Kif5b	4.44296e-65	-0.29917	0.278	0.6	7.42019e-61
Sdhb	4.53498e-65	-0.561861	0.36	0.726	7.57386e-61
Clec11a	4.76932e-65	0.978751	0.394	0.097	7.96524e-61
Arpc4	4.85993e-65	-0.485423	0.328	0.683	8.11657e-61
Cops6	5.94226e-65	-0.39037	0.299	0.638	9.92416e-61
Ubxn8	6.02837e-65	0.354317	0.174	0.226	1.0068e-60
Rgs10	6.20499e-65	-0.7357	0.049	0.368	1.0363e-60
Eif2a	7.41998e-65	-0.455481	0.14	0.461	1.23921e-60
Hnrnpr	8.83592e-65	-0.479229	0.233	0.583	1.47569e-60
2410015M20Rik	8.89914e-65	-0.464737	0.337	0.69	1.48624e-60
Eif3d	9.2725e-65	-0.550642	0.169	0.516	1.5486e-60
Psmc5	9.4127e-65	-0.396542	0.265	0.599	1.57202e-60
Arl1	9.7771e-65	0.451972	0.481	0.565	1.63287e-60
Rpl23a-ps3	1.05852e-64	-0.711354	0.572	0.883	1.76783e-60
Dera	1.21477e-64	-0.435025	0.074	0.375	2.02878e-60
Mthfd1	1.22463e-64	-0.550691	0.027	0.309	2.04525e-60
Eif5b	1.35627e-64	-0.404783	0.155	0.47	2.2651e-60
Nifk	1.41273e-64	-0.482071	0.083	0.392	2.3594e-60
St3gal1	1.49612e-64	0.725024	0.239	0.123	2.49866e-60
Bad	1.6471e-64	0.435766	0.275	0.326	2.75082e-60
Psip1	1.6829e-64	-0.620319	0.174	0.53	2.8106e-60
Snrpd2	1.78512e-64	-0.789675	0.364	0.734	2.98133e-60
Ak3	1.85278e-64	0.758088	0.32	0.204	3.09432e-60
Bub3	1.92666e-64	-0.693117	0.233	0.605	3.21772e-60
Clk1	2.00387e-64	0.450128	0.439	0.558	3.34666e-60
Psmd13	2.05103e-64	-0.292917	0.256	0.564	3.42543e-60
Bzw2	2.1856e-64	-0.602716	0.078	0.402	3.65017e-60
Msh2	2.34626e-64	-0.479738	0.042	0.329	3.91848e-60
Srsf3	2.38355e-64	-0.896473	0.403	0.755	3.98077e-60
Ezr	2.39177e-64	-0.760529	0.045	0.363	3.99449e-60
Adamts1	2.87422e-64	1.2359	0.339	0.072	4.80023e-60
Gclm	2.95343e-64	-0.99034	0.098	0.447	4.93252e-60
Sae1	3.24394e-64	-0.422935	0.214	0.551	5.41771e-60
Ube2k	3.27982e-64	-0.378295	0.278	0.606	5.47762e-60
Lamp1	3.39594e-64	0.688228	0.848	0.792	5.67157e-60
Fubp1	3.48368e-64	-0.251422	0.227	0.529	5.8181e-60
Ppil1	4.18128e-64	-0.452153	0.112	0.413	6.98316e-60
Apbb1ip	4.26507e-64	-0.504348	0.062	0.369	7.12309e-60
Manbal	4.73674e-64	0.591762	0.301	0.275	7.91084e-60
Eef1e1	4.90492e-64	-0.564483	0.125	0.456	8.1917e-60
Bnip2	4.99292e-64	-0.279868	0.157	0.441	8.33867e-60
Tspan31	5.22894e-64	0.585193	0.386	0.374	8.73285e-60
Srrm1	5.44976e-64	-0.344672	0.28	0.607	9.10164e-60
Farsa	5.69198e-64	-0.404261	0.131	0.43	9.50617e-60
Polr1d	6.33016e-64	-0.535676	0.328	0.689	1.0572e-59
Polr2g	6.84809e-64	-0.25976	0.294	0.6	1.1437e-59
Baz1a	6.89518e-64	-0.605572	0.07	0.389	1.15156e-59
Iqgap2	7.52902e-64	-0.542512	0.004	0.266	1.25742e-59
Higd1a	9.47615e-64	-0.502344	0.314	0.669	1.58261e-59
Ipo5	9.62185e-64	-0.438614	0.044	0.33	1.60694e-59
Psmd2	1.0249e-63	-0.388565	0.235	0.563	1.71168e-59
Nubp2	1.10418e-63	-0.272141	0.121	0.381	1.84409e-59
Dnajc7	1.12077e-63	-0.865719	0.206	0.57	1.8718e-59
Psmb7	1.14977e-63	-0.622707	0.261	0.629	1.92023e-59
Pex16	1.28729e-63	0.365407	0.169	0.213	2.1499e-59
Polr3k	1.33376e-63	-0.340643	0.163	0.461	2.22751e-59
Trap1	1.3343e-63	-0.317535	0.123	0.404	2.22841e-59
Cd69	1.4079e-63	-1.34919	0.006	0.271	2.35133e-59
Stard3nl	1.45593e-63	0.552745	0.284	0.267	2.43155e-59
Adh5	1.47779e-63	-0.290223	0.197	0.5	2.46806e-59
Eftud2	1.50131e-63	-0.341606	0.062	0.324	2.50734e-59
Fam107b	1.94494e-63	-0.814977	0.074	0.404	3.24825e-59
Atp6v1g1	1.98192e-63	-0.461525	0.466	0.804	3.31e-59
Emilin1	2.1367e-63	0.810526	0.339	0.177	3.5685e-59
9530068E07Rik	2.28795e-63	0.525045	0.405	0.453	3.8211e-59
Amfr	2.34512e-63	0.287791	0.227	0.33	3.91659e-59
Wdr61	2.51064e-63	-0.399532	0.231	0.559	4.19302e-59
Rtn3	2.51787e-63	-0.32465	0.246	0.564	4.2051e-59
Hnrnpdl	2.57757e-63	-0.349733	0.297	0.624	4.30479e-59
Chaf1b	2.70557e-63	-0.566679	0.013	0.291	4.51857e-59
Slc35b2	2.938e-63	0.406866	0.244	0.298	4.90676e-59
Srsf7	2.96396e-63	-0.897964	0.422	0.767	4.95012e-59
Dnajc15	3.20324e-63	-0.537929	0.104	0.428	5.34972e-59
Pes1	3.70518e-63	-0.31046	0.078	0.347	6.18802e-59
Ass1	3.73093e-63	-0.710395	0	0.244	6.23103e-59
Ptpn1	3.73912e-63	0.634364	0.305	0.279	6.24471e-59
Apoa1bp	3.76375e-63	0.379405	0.326	0.427	6.28584e-59
Coro1c	4.23199e-63	-0.494719	0.03	0.312	7.06784e-59
Ms4a3	4.3569e-63	-1.69586	0.004	0.263	7.27646e-59
Vars	4.36847e-63	-0.536542	0.059	0.359	7.29577e-59
Exosc5	4.37124e-63	-0.511173	0.125	0.448	7.30041e-59
Ddx39b	4.3991e-63	-0.635472	0.312	0.68	7.34694e-59
Dda1	4.42345e-63	0.406381	0.299	0.37	7.38761e-59
Metap2	4.58156e-63	-0.940221	0.305	0.678	7.65166e-59
Eno1	4.84248e-63	-0.554196	0.312	0.671	8.08743e-59
Smn1	5.49823e-63	-0.298842	0.068	0.332	9.1826e-59
Hspe1	5.60656e-63	-0.83127	0.462	0.8	9.36352e-59
Rnaseh2b	5.97725e-63	-0.413956	0.076	0.356	9.9826e-59
Ctage5	6.64593e-63	-0.369307	0.093	0.377	1.10994e-58
Sde2	7.53485e-63	-0.55602	0.153	0.493	1.2584e-58
Max	7.76365e-63	-0.333668	0.214	0.528	1.29661e-58
Hsbp1	7.85622e-63	0.387852	0.602	0.715	1.31207e-58
Polr2f	7.96715e-63	-0.318111	0.254	0.564	1.33059e-58
Psmd14	9.05444e-63	-0.418888	0.216	0.54	1.51218e-58
Myo1b	9.92813e-63	0.770322	0.206	0.024	1.6581e-58
Runx1t1	1.01979e-62	0.791609	0.203	0.02	1.70315e-58
Kalrn	1.07532e-62	0.736461	0.174	0.024	1.7959e-58
Runx2	1.08468e-62	0.903489	0.275	0.08	1.81153e-58
Fcho1	1.15656e-62	-0.53339	0.008	0.274	1.93156e-58
Sec62	1.1695e-62	0.322986	0.559	0.703	1.95318e-58
Wdr89	1.18019e-62	-0.355043	0.358	0.688	1.97103e-58
Rcc2	1.20912e-62	-0.394336	0.055	0.326	2.01935e-58
Ube2i	1.41712e-62	-0.619153	0.4	0.759	2.36673e-58
Rpia	1.42268e-62	-0.616112	0.123	0.454	2.37601e-58
Ube2a	1.46202e-62	-0.320992	0.227	0.538	2.44172e-58
Yeats4	1.73019e-62	-0.479283	0.091	0.397	2.88959e-58
Eif4e2	1.9444e-62	-0.276538	0.18	0.458	3.24733e-58
Rpf2	2.14681e-62	-0.52218	0.055	0.353	3.58538e-58
Mycbp2	2.18249e-62	0.725025	0.328	0.257	3.64498e-58
Cbx1	2.3244e-62	-0.283231	0.286	0.595	3.88198e-58
Cdc20	2.36536e-62	-0.886641	0.032	0.331	3.95039e-58
Dctn6	2.59499e-62	0.402013	0.312	0.357	4.33389e-58
Fh1	2.88028e-62	-0.283418	0.136	0.407	4.81036e-58
Fmo1	2.97082e-62	0.823661	0.244	0.034	4.96156e-58
Apmap	3.27355e-62	0.254367	0.152	0.242	5.46716e-58
Bscl2	3.54298e-62	0.469524	0.277	0.284	5.91713e-58
Mrpl19	3.55567e-62	-0.308595	0.097	0.369	5.93833e-58
Ly6c2	3.5742e-62	-1.95046	0.004	0.258	5.96928e-58
Angptl1	3.66955e-62	0.599172	0.33	0.082	6.12852e-58
Slc25a4	3.8127e-62	0.691401	0.805	0.774	6.36758e-58
Elavl1	3.86831e-62	-0.396505	0.288	0.619	6.46046e-58
Eprs	4.52946e-62	-0.365881	0.203	0.519	7.56465e-58
Enpp5	4.72553e-62	0.829688	0.225	0.058	7.89211e-58
Pabpc4	4.72871e-62	-0.481001	0.051	0.332	7.89741e-58
Cdca7l	4.77229e-62	-0.471475	0.004	0.254	7.9702e-58
Prelid1	5.18864e-62	-0.286663	0.246	0.55	8.66554e-58
Pcna	5.27202e-62	-0.842023	0.163	0.525	8.8048e-58
Prpf38a	5.3224e-62	-0.507389	0.083	0.388	8.88894e-58
Fuca1	5.41635e-62	0.568464	0.411	0.437	9.04584e-58
Dek	5.88135e-62	-1.0307	0.261	0.632	9.82244e-58
Cops3	6.08432e-62	-0.339031	0.157	0.445	1.01614e-57
Bcap29	6.3136e-62	-0.424519	0.068	0.358	1.05443e-57
Bckdk	6.55003e-62	-0.336033	0.098	0.369	1.09392e-57
Ezh2	7.08609e-62	-0.728495	0.098	0.432	1.18345e-57
Tnfrsf19	7.08623e-62	0.889681	0.233	0.031	1.18347e-57
Seh1l	8.56036e-62	-0.401512	0.104	0.394	1.42967e-57
Ndufa6	8.79072e-62	-0.533655	0.473	0.813	1.46814e-57
Snrpc	9.2759e-62	-0.351644	0.282	0.6	1.54917e-57
Hhex	1.06189e-61	-0.728497	0.002	0.251	1.77346e-57
2210016F16Rik	1.10519e-61	0.367126	0.256	0.295	1.84578e-57
Ngf	1.12439e-61	0.61674	0.152	0.007	1.87784e-57
Ctsk	1.12941e-61	0.876977	0.381	0.094	1.88622e-57
Eif2s3x	1.15621e-61	-0.378942	0.091	0.375	1.93098e-57
Pnn	1.17064e-61	-0.33921	0.216	0.527	1.95509e-57
Snw1	1.23955e-61	-0.323867	0.233	0.544	2.07017e-57
Pts	1.29458e-61	-0.365307	0.095	0.385	2.16208e-57
Itga1	1.32973e-61	0.684944	0.159	0.024	2.22078e-57
Haus4	1.41695e-61	-0.413985	0.045	0.309	2.36644e-57
Pold2	1.49594e-61	-0.416261	0.08	0.363	2.49838e-57
Tm9sf2	1.51736e-61	0.459775	0.29	0.323	2.53414e-57
Jund	1.56342e-61	0.911993	0.958	0.967	2.61107e-57
Atp1b3	1.72909e-61	-0.529755	0.121	0.446	2.88775e-57
Psmc1	1.86433e-61	-0.329347	0.235	0.544	3.11361e-57
Snrnp25	1.88148e-61	-0.398516	0.068	0.341	3.14226e-57
Spn	2.07227e-61	-0.507509	0.002	0.251	3.4609e-57
Eif3g	2.16733e-61	-0.639834	0.314	0.679	3.61966e-57
Tacc3	2.48991e-61	-0.658438	0.028	0.319	4.1584e-57
Dynlt1f	2.54226e-61	0.290216	0.242	0.337	4.24583e-57
Nans	2.58769e-61	-0.460707	0.138	0.45	4.3217e-57
Speg	2.62251e-61	0.631724	0.146	0.007	4.37985e-57
Ssbp1	2.63991e-61	-0.271039	0.246	0.543	4.40892e-57
Gpc6	2.7136e-61	0.824621	0.22	0.032	4.53199e-57
Mad2l1	3.04132e-61	-0.53759	0.036	0.32	5.0793e-57
Hn1l	3.45537e-61	-0.354502	0.057	0.327	5.77081e-57
Cenpw	3.6525e-61	-0.645872	0.076	0.39	6.10005e-57
Fabp5	3.67272e-61	-0.598095	0.04	0.333	6.13381e-57
Kras	4.07234e-61	-0.493029	0.08	0.38	6.80121e-57
Ctbp1	4.33453e-61	-0.428295	0.354	0.696	7.2391e-57
Plekhf2	4.7236e-61	-0.418382	0.068	0.352	7.88888e-57
Pak1ip1	5.25953e-61	-0.355347	0.146	0.436	8.78394e-57
Exosc8	5.43397e-61	-0.732079	0.144	0.493	9.07528e-57
Cux1	5.87602e-61	-0.59242	0.064	0.37	9.81355e-57
Mki67	6.32854e-61	-0.78513	0.013	0.283	1.05693e-56
Ube2j2	8.14016e-61	-0.256761	0.275	0.569	1.35949e-56
Vasn	8.36412e-61	0.985415	0.288	0.067	1.39689e-56
Clta	8.63402e-61	-0.566907	0.4	0.752	1.44197e-56
Tmed1	8.65763e-61	0.65298	0.29	0.249	1.44591e-56
Dazap1	8.67614e-61	-0.602567	0.295	0.655	1.449e-56
Glo1	8.70223e-61	-0.68379	0.203	0.562	1.45336e-56
Txnl4a	9.40738e-61	-0.431246	0.142	0.444	1.57113e-56
Fam32a	9.92863e-61	-0.289977	0.246	0.547	1.65818e-56
Pcmt1	1.10494e-60	-0.3882	0.259	0.582	1.84536e-56
Vbp1	1.19078e-60	-0.394164	0.161	0.461	1.98872e-56
Fads3	1.20537e-60	0.687628	0.231	0.13	2.01308e-56
Rabac1	1.62638e-60	0.616461	0.684	0.69	2.71622e-56
Mat2a	1.66869e-60	-0.286552	0.324	0.634	2.78688e-56
Nubp1	2.07359e-60	-0.383876	0.08	0.358	3.4631e-56
Eed	2.14e-60	-0.454763	0.097	0.394	3.57402e-56
Nrm	2.15124e-60	-0.492183	0.027	0.3	3.59278e-56
Adgrg1	2.23594e-60	-0.754679	0.006	0.259	3.73424e-56
Slc25a3	2.41918e-60	-0.698479	0.466	0.803	4.04027e-56
Ppid	2.94971e-60	-0.653022	0.197	0.55	4.92632e-56
Mbd2	2.99979e-60	0.448786	0.186	0.177	5.00995e-56
Derl1	3.08246e-60	0.316297	0.367	0.452	5.14801e-56
Fosb	3.12772e-60	1.36381	0.536	0.294	5.22361e-56
Pole4	3.3881e-60	-0.364012	0.244	0.565	5.65847e-56
Xrcc6	4.1569e-60	-0.68599	0.051	0.347	6.94243e-56
Mrpl57	4.20172e-60	-0.366999	0.197	0.496	7.0173e-56
Rad50	4.50662e-60	-0.363824	0.049	0.309	7.5265e-56
Ilf2	5.09202e-60	-0.282894	0.254	0.553	8.50418e-56
Gsn	5.34434e-60	-4.29952	0.025	0.307	8.92559e-56
Macf1	5.36314e-60	0.708889	0.282	0.189	8.95698e-56
Glud1	5.64219e-60	-0.621012	0.119	0.447	9.42303e-56
Tln2	7.02611e-60	0.869272	0.254	0.038	1.17343e-55
Tank	7.30497e-60	0.389	0.184	0.209	1.22e-55
Pde4b	7.72423e-60	-1.08804	0.015	0.285	1.29002e-55
Siva1	7.78523e-60	-0.688634	0.193	0.546	1.30021e-55
Pigyl	7.79625e-60	0.26998	0.241	0.327	1.30205e-55
Ftsj3	8.6077e-60	-0.392014	0.051	0.321	1.43757e-55
Cox7c	8.64089e-60	-0.686042	0.64	0.89	1.44311e-55
Pno1	8.71611e-60	-0.405106	0.044	0.314	1.45568e-55
Rbm25	1.02662e-59	-0.420917	0.309	0.642	1.71456e-55
Cyb5a	1.11267e-59	0.709496	0.742	0.673	1.85828e-55
Rangap1	1.14017e-59	-0.457323	0.051	0.323	1.90419e-55
Eif4h	1.20863e-59	-0.252659	0.33	0.63	2.01853e-55
Nisch	1.23672e-59	0.636395	0.375	0.344	2.06544e-55
Tmed10	1.29365e-59	0.454659	0.735	0.777	2.16053e-55
Mrpl34	1.31362e-59	-0.364788	0.172	0.463	2.19388e-55
Dapp1	1.49476e-59	-0.675113	0.015	0.283	2.4964e-55
Prps1	1.57937e-59	-0.268989	0.14	0.399	2.6377e-55
Polr2h	1.67617e-59	-0.399609	0.1	0.388	2.79937e-55
Wdr43	1.76229e-59	-0.435391	0.11	0.406	2.94321e-55
Mtch2	1.85365e-59	-0.365869	0.261	0.578	3.09577e-55
Cggbp1	1.85412e-59	-0.299876	0.17	0.462	3.09656e-55
Acaa2	1.92866e-59	-0.485081	0.102	0.4	3.22106e-55
Mxi1	1.9302e-59	0.646278	0.25	0.187	3.22362e-55
Aars	1.95878e-59	-0.337969	0.14	0.418	3.27135e-55
Actr2	2.05075e-59	-0.351284	0.208	0.518	3.42495e-55
Naa10	2.13644e-59	-0.363853	0.093	0.363	3.56806e-55
Scara3	2.13807e-59	0.987567	0.352	0.085	3.57079e-55
Kdelr1	2.16968e-59	0.508045	0.405	0.43	3.62358e-55
Zfp706	2.19196e-59	-0.849317	0.487	0.812	3.66079e-55
Ctsa	2.41575e-59	0.532988	0.377	0.404	4.03454e-55
Psma6	2.64324e-59	-0.576868	0.343	0.697	4.41448e-55
Zfp637	2.68127e-59	0.522867	0.222	0.209	4.47799e-55
Twistnb	2.84259e-59	-0.262264	0.133	0.4	4.74742e-55
Dnttip2	2.87597e-59	-0.388935	0.138	0.437	4.80316e-55
Ak6	3.01797e-59	-0.345121	0.08	0.341	5.04032e-55
2700060E02Rik	3.02096e-59	-0.484731	0.422	0.76	5.04531e-55
Zfhx4	3.12032e-59	0.845208	0.22	0.03	5.21125e-55
Vapa	3.27386e-59	-0.510376	0.419	0.758	5.46767e-55
Shcbp1	3.31928e-59	-0.437181	0.006	0.252	5.54353e-55
Mrps9	3.61061e-59	-0.326953	0.087	0.356	6.03008e-55
Tsfm	3.67441e-59	-0.383853	0.116	0.401	6.13663e-55
Anapc16	3.78013e-59	0.321957	0.259	0.346	6.31319e-55
Racgap1	3.92536e-59	-0.517674	0.009	0.266	6.55575e-55
Fus	3.97973e-59	0.396689	0.612	0.718	6.64655e-55
Dpm3	3.98415e-59	0.269177	0.483	0.63	6.65393e-55
Srp72	4.04834e-59	-0.324127	0.117	0.389	6.76113e-55
Faap20	4.16066e-59	0.499116	0.22	0.217	6.94872e-55
Eif4g2	4.16389e-59	-0.495548	0.443	0.78	6.95411e-55
Rpf1	4.22309e-59	-0.413567	0.11	0.403	7.05298e-55
Uhrf1	4.33999e-59	-0.557123	0.017	0.28	7.24821e-55
Fam195b	4.70967e-59	0.51803	0.434	0.465	7.86563e-55
Hspa14	4.8821e-59	-0.483828	0.136	0.442	8.1536e-55
Srsf10	5.05765e-59	-0.314391	0.269	0.571	8.44678e-55
Abcf1	5.42265e-59	-0.324928	0.129	0.402	9.05637e-55
Ahcyl2	5.66465e-59	0.885556	0.271	0.141	9.46053e-55
Cenpq	5.84069e-59	-0.451892	0.023	0.28	9.75454e-55
Rrp15	6.06882e-59	-0.397522	0.083	0.362	1.01355e-54
Ssr3	8.2078e-59	0.445756	0.415	0.481	1.37078e-54
Mthfd2	8.81982e-59	-0.390237	0.047	0.308	1.473e-54
Rab1a	9.08732e-59	0.256388	0.419	0.561	1.51767e-54
Sar1a	9.16763e-59	0.400754	0.485	0.58	1.53109e-54
Shmt2	9.31967e-59	-0.47483	0.049	0.329	1.55648e-54
Snrpb	9.56339e-59	-0.713318	0.534	0.838	1.59718e-54
Mocs2	9.58137e-59	0.471831	0.267	0.291	1.60018e-54
Polr2j	1.0108e-58	-0.38633	0.244	0.558	1.68814e-54
Slc35b1	1.04909e-58	0.432438	0.299	0.34	1.75209e-54
Rpa1	1.054e-58	-0.640241	0.062	0.364	1.76028e-54
Nop16	1.14181e-58	-0.440391	0.07	0.354	1.90694e-54
Gm8186	1.15813e-58	-0.281996	0.231	0.523	1.9342e-54
Egr1	1.16386e-58	1.29363	0.562	0.273	1.94377e-54
Cpsf6	1.28163e-58	-0.295709	0.129	0.397	2.14044e-54
Eri1	1.29726e-58	-0.319192	0.074	0.327	2.16656e-54
Nrp2	1.32902e-58	0.871947	0.254	0.043	2.2196e-54
Smc6	1.40822e-58	-0.377533	0.227	0.541	2.35186e-54
Il3ra	1.50544e-58	0.614081	0.212	0.134	2.51424e-54
Hk1	1.57911e-58	-0.442699	0.038	0.304	2.63727e-54
Taok3	1.61332e-58	-0.465664	0.049	0.327	2.69441e-54
Vav1	1.67129e-58	-0.584406	0.002	0.24	2.79122e-54
Trim2	1.84524e-58	0.676949	0.225	0.132	3.08174e-54
Enah	1.89308e-58	0.79069	0.21	0.032	3.16163e-54
Rmnd1	2.19059e-58	0.618043	0.203	0.153	3.65851e-54
Parvg	2.21412e-58	-0.51713	0	0.227	3.6978e-54
Dcn	2.217e-58	-3.72959	0.068	0.156	3.70262e-54
Nktr	2.50306e-58	0.426791	0.347	0.42	4.18036e-54
Orc6	2.68509e-58	-0.633139	0.087	0.39	4.48438e-54
Imp4	2.69489e-58	-0.283607	0.117	0.38	4.50074e-54
Prpf31	2.69665e-58	-0.356236	0.091	0.362	4.50368e-54
Osgep	2.70972e-58	-0.277965	0.17	0.44	4.52551e-54
Slc26a7	2.74795e-58	0.469127	0.104	0.003	4.58936e-54
Cflar	2.92476e-58	0.76753	0.364	0.234	4.88465e-54
Pebp1	3.18557e-58	-0.720433	0.403	0.752	5.32023e-54
Lta4h	3.21795e-58	-0.569159	0.07	0.367	5.3743e-54
Gsta4	3.35488e-58	0.611368	0.159	0.051	5.60298e-54
Ndufv1	3.59728e-58	-0.424498	0.22	0.537	6.00782e-54
Rnmt	4.18052e-58	-0.402656	0.066	0.342	6.98188e-54
Hdac1	4.46444e-58	-0.265964	0.271	0.563	7.45606e-54
Pon3	4.67493e-58	0.576155	0.182	0.11	7.8076e-54
Ccna2	4.89797e-58	-0.745012	0.027	0.303	8.18009e-54
Impa1	4.9066e-58	-0.338509	0.097	0.37	8.19452e-54
Bcl11a	5.23888e-58	-0.575161	0.013	0.273	8.74945e-54
Fzd5	5.2426e-58	0.689561	0.178	0.021	8.75566e-54
Gstt1	5.25165e-58	0.863746	0.299	0.099	8.77078e-54
Xrn2	5.88734e-58	-0.406654	0.129	0.422	9.83245e-54
Irf3	5.90754e-58	0.438306	0.227	0.272	9.86618e-54
Nup93	6.06573e-58	-0.309719	0.061	0.308	1.01304e-53
Ash2l	6.15256e-58	-0.294309	0.104	0.365	1.02754e-53
Psme3	6.19524e-58	-0.457209	0.133	0.432	1.03467e-53
Dbnl	6.74129e-58	-0.373751	0.136	0.423	1.12586e-53
Nipsnap3b	6.93466e-58	-0.285383	0.148	0.425	1.15816e-53
Glod4	6.99594e-58	-0.324624	0.18	0.466	1.16839e-53
2310036O22Rik	7.07176e-58	-0.265734	0.32	0.617	1.18105e-53
Brd7	7.2677e-58	-0.449304	0.106	0.401	1.21378e-53
Cdc42se1	8.16274e-58	-0.507574	0.072	0.364	1.36326e-53
Usp15	8.43387e-58	-0.477031	0.047	0.32	1.40854e-53
Cyc1	8.61095e-58	-0.630566	0.301	0.656	1.43811e-53
Larp7	9.66104e-58	-0.405442	0.089	0.365	1.61349e-53
Guk1	9.93588e-58	-0.452568	0.127	0.426	1.65939e-53
Rnps1	1.11725e-57	-0.303608	0.152	0.421	1.86592e-53
Rangrf	1.13127e-57	-0.496909	0.023	0.281	1.88933e-53
Lman2l	1.19354e-57	0.686164	0.309	0.207	1.99333e-53
Sf3b1	1.24236e-57	-0.420476	0.405	0.736	2.07487e-53
Cdkn1c	1.24464e-57	1.04561	0.337	0.077	2.07867e-53
Pbk	1.3165e-57	-0.755773	0.027	0.303	2.19868e-53
Os9	1.32728e-57	0.384044	0.366	0.455	2.21669e-53
Rab24	1.33433e-57	0.306548	0.311	0.397	2.22847e-53
Lsm8	1.37511e-57	-0.544642	0.17	0.497	2.29657e-53
Bclaf1	1.39518e-57	-0.311461	0.197	0.481	2.3301e-53
Oaz2	1.42615e-57	0.710917	0.396	0.326	2.38181e-53
Kars	1.45447e-57	-0.27362	0.106	0.362	2.42911e-53
Chchd1	1.48765e-57	-0.419568	0.299	0.625	2.48452e-53
Tk1	1.48956e-57	-0.798812	0.04	0.32	2.48772e-53
Ppp1r14b	1.53848e-57	-0.708442	0.195	0.539	2.56942e-53
Deptor	1.6397e-57	0.832115	0.212	0.051	2.73846e-53
Sf3b5	1.7198e-57	-0.419421	0.309	0.637	2.87223e-53
Klhl6	1.72788e-57	-0.831079	0.019	0.285	2.88572e-53
Slmo2	1.74721e-57	-0.356655	0.146	0.429	2.91801e-53
Cnp	1.99712e-57	-1.32933	0.047	0.343	3.33539e-53
Ndufs8	2.13074e-57	-0.351592	0.341	0.66	3.55854e-53
Negr1	2.20291e-57	0.708119	0.163	0.014	3.67908e-53
Col4a2	2.25423e-57	0.869098	0.288	0.055	3.76478e-53
Ndufa1	2.29029e-57	-0.328362	0.42	0.736	3.82502e-53
Bud31	2.35729e-57	-0.330999	0.256	0.559	3.9369e-53
Dusp1	2.4533e-57	1.41031	0.536	0.409	4.09726e-53
Dpm1	2.46866e-57	0.379913	0.297	0.371	4.12292e-53
Umad1	2.49403e-57	0.539273	0.191	0.136	4.16528e-53
Sdhd	2.50468e-57	-0.535976	0.292	0.634	4.18307e-53
Prrg2	2.67831e-57	0.709955	0.174	0.053	4.47304e-53
Irx5	2.87411e-57	0.68784	0.163	0.013	4.80004e-53
Psmd11	2.97364e-57	-0.258284	0.312	0.605	4.96628e-53
Blmh	3.45644e-57	-0.385419	0.123	0.411	5.7726e-53
Eif6	3.65287e-57	-0.264393	0.356	0.657	6.10066e-53
Cst7	3.66349e-57	-0.706939	0	0.223	6.1184e-53
Ncf4	3.94985e-57	-0.746855	0.006	0.249	6.59665e-53
Snf8	3.99138e-57	-0.326519	0.167	0.445	6.66601e-53
Ccs	4.41079e-57	0.336965	0.233	0.282	7.36647e-53
Dpy30	4.74027e-57	-0.642835	0.278	0.631	7.91672e-53
Asnsd1	4.76381e-57	-0.319973	0.085	0.337	7.95603e-53
Acsl5	4.93346e-57	-0.499208	0.129	0.433	8.23937e-53
Gnl3	5.1096e-57	-0.509091	0.119	0.421	8.53354e-53
Psmg1	5.1884e-57	-0.277407	0.108	0.365	8.66515e-53
Iah1	5.19647e-57	0.367171	0.222	0.276	8.67862e-53
Idh1	5.23554e-57	0.586018	0.278	0.247	8.74387e-53
1810022K09Rik	5.409e-57	-0.32375	0.157	0.43	9.03358e-53
Gins2	6.19986e-57	-0.442328	0.044	0.304	1.03544e-52
Noc2l	6.29995e-57	-0.496059	0.047	0.326	1.05216e-52
Ssb	6.31571e-57	-0.640993	0.371	0.721	1.05479e-52
Tsn	6.72554e-57	-0.435711	0.295	0.622	1.12323e-52
Crlf3	7.78665e-57	-0.291364	0.098	0.359	1.30045e-52
Dctn3	7.79643e-57	-0.267653	0.314	0.608	1.30208e-52
Ginm1	7.80473e-57	0.681135	0.403	0.346	1.30347e-52
Tomm70a	7.97143e-57	-0.325589	0.08	0.341	1.33131e-52
Oxct1	8.30541e-57	-0.284682	0.117	0.385	1.38709e-52
Pigp	9.08113e-57	0.513795	0.373	0.389	1.51664e-52
Tnfaip8	1.03702e-56	-0.680708	0.045	0.33	1.73193e-52
Pmf1	1.10652e-56	-0.657856	0.085	0.391	1.848e-52
Tyms	1.11974e-56	-0.913001	0.091	0.41	1.87008e-52
Smarcd2	1.14882e-56	-0.345223	0.131	0.414	1.91864e-52
Stard7	1.40166e-56	-0.359224	0.051	0.311	2.3409e-52
Fkbp4	1.59261e-56	-0.594027	0.305	0.653	2.65982e-52
Vps35	1.63967e-56	-0.260361	0.205	0.473	2.73842e-52
Itga4	1.76148e-56	-0.496059	0.011	0.262	2.94186e-52
Mrpl16	1.7842e-56	-0.468934	0.053	0.328	2.97978e-52
Tbc1d15	1.82483e-56	-0.257973	0.108	0.363	3.04764e-52
Ppp6c	1.89309e-56	-0.290193	0.136	0.401	3.16165e-52
Nadk	1.96943e-56	-0.358415	0.106	0.38	3.28914e-52
Rab34	2.05891e-56	0.848766	0.312	0.074	3.43859e-52
Mrpl13	2.36022e-56	-0.263155	0.131	0.38	3.94181e-52
Rai14	2.43746e-56	0.731475	0.186	0.024	4.0708e-52
Coq7	2.49512e-56	-0.417947	0.068	0.335	4.1671e-52
Cdk4	2.50205e-56	-0.877573	0.348	0.691	4.17867e-52
Nudt5	2.60584e-56	-0.482268	0.129	0.428	4.35201e-52
Gtf3a	2.65751e-56	-0.392505	0.093	0.365	4.4383e-52
Psme1	2.67125e-56	-0.426543	0.311	0.637	4.46125e-52
Mrpl2	2.99761e-56	-0.318367	0.127	0.388	5.0063e-52
Ap2s1	3.02323e-56	-0.252204	0.292	0.578	5.0491e-52
Picalm	3.02829e-56	0.653235	0.333	0.246	5.05754e-52
Cfap20	3.24125e-56	0.273574	0.277	0.392	5.41321e-52
G0s2	3.25304e-56	1.0376	0.347	0.097	5.43291e-52
Ctnnbl1	3.46674e-56	-0.297725	0.076	0.328	5.7898e-52
Prkcsh	3.67534e-56	0.255724	0.258	0.359	6.13818e-52
Got2	3.72151e-56	-0.277198	0.11	0.359	6.21529e-52
Lars	3.74185e-56	-0.260052	0.061	0.297	6.24926e-52
Phf5a	4.0308e-56	-0.64224	0.193	0.529	6.73185e-52
Dazap2	4.08442e-56	-0.326366	0.345	0.656	6.82139e-52
Eif2s2	4.11175e-56	-0.598742	0.398	0.741	6.86704e-52
Slc7a5	4.51558e-56	-0.458096	0.006	0.241	7.54146e-52
Mis18a	4.54855e-56	-0.412351	0.049	0.311	7.59653e-52
Smc1a	4.78982e-56	-0.389051	0.22	0.526	7.99948e-52
Pcbp2	4.94386e-56	-0.489896	0.5	0.819	8.25674e-52
Banf1	5.00121e-56	-0.449549	0.259	0.583	8.35252e-52
Cetn2	5.01816e-56	-0.308605	0.178	0.46	8.38083e-52
Luc7l3	5.37796e-56	-0.302457	0.186	0.457	8.98173e-52
Suclg1	6.04371e-56	-0.31202	0.256	0.552	1.00936e-51
Mt1	6.42844e-56	1.22726	0.811	0.62	1.07361e-51
Pdap1	7.30426e-56	-0.42819	0.153	0.447	1.21988e-51
Pfdn1	7.71665e-56	-0.343353	0.197	0.481	1.28876e-51
Abce1	7.83764e-56	-0.375456	0.091	0.361	1.30896e-51
Nup85	8.51515e-56	-0.266871	0.081	0.308	1.42212e-51
Ube2n	8.89631e-56	-0.41775	0.392	0.721	1.48577e-51
Tmem205	8.98986e-56	0.665539	0.295	0.221	1.5014e-51
Phb2	9.17874e-56	-0.833722	0.301	0.654	1.53294e-51
Eif4a2	9.46444e-56	0.509751	0.621	0.678	1.58066e-51
Tm7sf3	9.98824e-56	-0.294347	0.11	0.366	1.66814e-51
Rbfa	1.02348e-55	-0.34841	0.119	0.396	1.70932e-51
Cox6b1	1.05298e-55	-0.696136	0.629	0.872	1.75857e-51
Wdr18	1.10112e-55	-0.389307	0.121	0.394	1.83898e-51
Mpst	1.2342e-55	-0.469269	0.045	0.311	2.06124e-51
Tbca	1.28137e-55	-0.25942	0.424	0.72	2.14001e-51
Psmg4	1.35154e-55	-0.281902	0.108	0.363	2.2572e-51
mt-Atp6	1.40944e-55	-0.406937	0.998	0.998	2.35391e-51
Kcnq1ot1	1.4237e-55	-0.49346	0.074	0.355	2.37773e-51
Slc39a7	1.48091e-55	0.552945	0.367	0.353	2.47327e-51
Fignl1	1.64469e-55	-0.459804	0.013	0.261	2.7468e-51
Aurkb	1.67633e-55	-0.557308	0.017	0.272	2.79964e-51
Txnl1	2.01097e-55	-0.696129	0.278	0.631	3.35852e-51
Wdr74	2.03585e-55	-0.305736	0.081	0.334	3.40007e-51
Mrpl32	2.33093e-55	-0.396257	0.178	0.474	3.89289e-51
Immt	2.5566e-55	-0.279249	0.201	0.473	4.26978e-51
2010107E04Rik	2.79447e-55	-0.75086	0.472	0.789	4.66705e-51
1190007I07Rik	2.88959e-55	-0.315237	0.042	0.279	4.82591e-51
Nasp	2.92285e-55	-0.692929	0.116	0.432	4.88145e-51
Parp2	2.9626e-55	-0.312127	0.085	0.333	4.94783e-51
Ap1m1	3.25319e-55	-0.294548	0.076	0.329	5.43315e-51
Zc3h14	3.51325e-55	-0.283401	0.119	0.383	5.86748e-51
Rpl27-ps3	3.82029e-55	-0.341532	0.326	0.635	6.38026e-51
Fdps	4.01005e-55	-0.479887	0.078	0.355	6.69718e-51
Ifi47	4.11513e-55	0.56688	0.263	0.264	6.87267e-51
Mrpl21	4.22382e-55	-0.277857	0.184	0.447	7.0542e-51
Mrpl1	4.28248e-55	-0.253815	0.049	0.277	7.15217e-51
Akr1b3	4.34739e-55	-0.400897	0.242	0.555	7.26057e-51
Dph3	4.35369e-55	-0.265466	0.203	0.471	7.27109e-51
Nup62	4.54752e-55	-0.423596	0.066	0.335	7.59482e-51
Srm	4.73356e-55	-0.634783	0.129	0.445	7.90552e-51
Gadd45b	5.57181e-55	1.13921	0.441	0.19	9.30549e-51
Ythdf2	6.23623e-55	-0.282876	0.125	0.387	1.04151e-50
Kcne4	6.76713e-55	0.824853	0.142	0.009	1.13018e-50
Setd8	7.07332e-55	-0.357174	0.064	0.317	1.18132e-50
Irf1	7.21795e-55	1.05314	0.42	0.211	1.20547e-50
Pttg1ip	7.58632e-55	0.807072	0.468	0.32	1.26699e-50
Stx8	7.86778e-55	0.404717	0.205	0.267	1.314e-50
Atp5h	8.47762e-55	-0.671346	0.517	0.82	1.41585e-50
Sarnp	8.79991e-55	-0.306625	0.384	0.687	1.46967e-50
Lars2	9.54424e-55	0.848436	0.22	0.115	1.59398e-50
Atp2b1	9.91362e-55	0.630743	0.326	0.296	1.65567e-50
Eif5	1.08529e-54	-0.480822	0.458	0.782	1.81255e-50
Kmt2e	1.0968e-54	0.346642	0.318	0.419	1.83176e-50
Mplkip	1.1751e-54	-0.345617	0.167	0.447	1.96253e-50
Rps27l	1.21647e-54	-0.836117	0.644	0.862	2.03162e-50
Carnmt1	1.25331e-54	-0.502593	0.108	0.403	2.09315e-50
Parl	1.30376e-54	-0.342197	0.165	0.449	2.1774e-50
H2-T22	1.35979e-54	0.789842	0.379	0.259	2.27098e-50
Epb41l4b	1.38831e-54	0.710543	0.174	0.023	2.31861e-50
Pmpca	1.41561e-54	-0.278073	0.085	0.324	2.36421e-50
Psmc4	1.57006e-54	-0.386146	0.305	0.619	2.62216e-50
Ipo7	1.60833e-54	-0.306038	0.038	0.273	2.68607e-50
Azin1	1.72078e-54	-0.316982	0.125	0.388	2.87388e-50
Mrpl36	1.8605e-54	-0.283785	0.271	0.559	3.10722e-50
Serp1	2.03137e-54	-0.650987	0.398	0.735	3.39259e-50
Rbpms	2.07903e-54	0.797687	0.259	0.087	3.47219e-50
Tomm22	2.19621e-54	-0.418221	0.32	0.64	3.66789e-50
Acyp1	2.22852e-54	-0.47752	0.112	0.4	3.72185e-50
Carkd	2.30386e-54	0.378849	0.295	0.357	3.84767e-50
Sema6d	2.34206e-54	0.662348	0.157	0.013	3.91147e-50
Brcc3	2.39562e-54	-0.347589	0.085	0.347	4.00092e-50
Arpc5l	2.57556e-54	-0.533402	0.269	0.599	4.30144e-50
Mrpl35	2.60994e-54	-0.379364	0.169	0.451	4.35886e-50
Acly	2.76004e-54	-0.370082	0.053	0.305	4.60954e-50
Mrpl33	2.77258e-54	-0.594661	0.434	0.766	4.63048e-50
Tor2a	2.8209e-54	0.295115	0.197	0.272	4.71119e-50
Noc4l	2.8636e-54	-0.266986	0.051	0.275	4.78249e-50
Dhx15	2.92137e-54	-0.275675	0.121	0.375	4.87898e-50
Ssr2	3.00264e-54	0.468233	0.653	0.698	5.01472e-50
Anapc5	3.07482e-54	-0.406001	0.35	0.675	5.13526e-50
Rae1	3.38002e-54	-0.393903	0.125	0.404	5.64497e-50
Usp14	3.62139e-54	-0.266988	0.127	0.372	6.04808e-50
Saraf	3.73619e-54	0.536841	0.581	0.614	6.23981e-50
Sft2d1	3.76409e-54	0.328725	0.288	0.379	6.28641e-50
Mtpn	3.88728e-54	-0.414561	0.138	0.434	6.49215e-50
Auts2	3.91479e-54	0.923457	0.307	0.078	6.53809e-50
Pde6d	4.06752e-54	0.260764	0.275	0.373	6.79316e-50
Pdhb	4.13361e-54	-0.349385	0.159	0.433	6.90355e-50
Cenpm	4.17918e-54	-0.479675	0.023	0.277	6.97964e-50
Atp5a1	4.33742e-54	-0.674447	0.572	0.85	7.24392e-50
Qdpr	4.50329e-54	-0.361863	0.11	0.377	7.52094e-50
Rpl10	4.6242e-54	-0.263751	0.311	0.603	7.72287e-50
Ppp2r3c	4.6979e-54	-0.316691	0.051	0.293	7.84597e-50
Cbx5	4.71421e-54	-0.308954	0.116	0.37	7.87321e-50
Psma1	4.71868e-54	-0.770524	0.383	0.719	7.88067e-50
Casp8	4.92857e-54	-0.371024	0.072	0.336	8.2312e-50
Psmb4	5.05326e-54	-0.426777	0.324	0.645	8.43946e-50
Mcmbp	5.1015e-54	-0.312195	0.102	0.363	8.52002e-50
Clns1a	5.24756e-54	-0.321229	0.178	0.453	8.76396e-50
Nt5c3	5.36794e-54	-0.535772	0.104	0.398	8.965e-50
Prr13	5.45016e-54	-0.562683	0.347	0.68	9.10231e-50
Pbdc1	5.89797e-54	-0.375805	0.25	0.554	9.85019e-50
Sord	6.94826e-54	-0.486166	0.055	0.325	1.16043e-49
Adsl	7.30629e-54	-0.330408	0.053	0.294	1.22022e-49
Mcfd2	8.11353e-54	0.656581	0.326	0.247	1.35504e-49
Alg5	8.98354e-54	0.287073	0.29	0.387	1.50034e-49
Bcas2	9.00346e-54	-0.542155	0.303	0.639	1.50367e-49
Cdk2ap2	9.60419e-54	-0.545529	0.314	0.649	1.604e-49
Hnrnpd	9.75732e-54	-0.330888	0.241	0.534	1.62957e-49
Mpzl1	9.77824e-54	0.923198	0.32	0.088	1.63306e-49
Mgmt	1.02875e-53	0.583404	0.189	0.094	1.71811e-49
Prdx3	1.05774e-53	-0.623693	0.193	0.521	1.76654e-49
Mphosph10	1.09337e-53	-0.4024	0.093	0.364	1.82604e-49
Ccdc58	1.10824e-53	-0.290611	0.062	0.295	1.85086e-49
Psmb1	1.14137e-53	-0.630567	0.568	0.853	1.9062e-49
Ppm1g	1.20282e-53	-0.488348	0.15	0.447	2.00882e-49
Ppan	1.36204e-53	-0.370103	0.097	0.366	2.27474e-49
Six1	1.39052e-53	0.819733	0.212	0.032	2.3223e-49
Ptpra	1.41956e-53	0.388199	0.32	0.389	2.37081e-49
Cdc42ep1	1.51084e-53	0.705236	0.191	0.025	2.52326e-49
Ext2	1.67566e-53	0.529693	0.258	0.249	2.79852e-49
Pdia5	1.79096e-53	0.547902	0.184	0.114	2.99109e-49
Mrps14	1.79911e-53	-0.664871	0.42	0.753	3.00469e-49
Cdc123	1.92366e-53	-0.323722	0.197	0.47	3.2127e-49
Ik	1.95455e-53	-0.369332	0.14	0.42	3.2643e-49
1110038F14Rik	1.97069e-53	0.305333	0.201	0.282	3.29124e-49
Gadd45gip1	1.99187e-53	-0.433191	0.227	0.535	3.32663e-49
Ufm1	2.03193e-53	-0.275588	0.186	0.451	3.39353e-49
Cox6a1	2.05463e-53	-0.641898	0.617	0.879	3.43143e-49
Gtf2f2	2.08171e-53	-0.299288	0.047	0.284	3.47667e-49
Csk	2.23387e-53	-0.292922	0.127	0.388	3.73078e-49
Topbp1	2.31969e-53	-0.275938	0.042	0.267	3.87412e-49
Efna5	2.38182e-53	0.740392	0.188	0.024	3.97787e-49
Fkbp10	2.5073e-53	0.875098	0.333	0.086	4.18745e-49
Fgfrl1	2.6708e-53	0.6257	0.159	0.028	4.4605e-49
Gmds	2.74738e-53	0.484882	0.186	0.161	4.5884e-49
Trmt112	2.86181e-53	-0.271216	0.371	0.666	4.77951e-49
Ahsa1	2.8896e-53	-0.451881	0.314	0.638	4.82592e-49
Abhd12	2.96296e-53	0.721386	0.275	0.163	4.94843e-49
Psmd12	3.03809e-53	-0.341458	0.269	0.566	5.07391e-49
Ppp2r1b	3.51131e-53	-0.331872	0.032	0.261	5.86424e-49
Gm16286	3.77301e-53	-0.293254	0.292	0.582	6.3013e-49
Lbp	3.97325e-53	1.02403	0.419	0.184	6.63572e-49
Asph	4.05056e-53	0.509162	0.237	0.218	6.76484e-49
Stx7	4.08145e-53	0.460928	0.364	0.397	6.81643e-49
Igsf6	4.1738e-53	-0.654294	0	0.208	6.97066e-49
Kctd12	4.32775e-53	0.797256	0.277	0.142	7.22777e-49
Shc1	4.39362e-53	0.311389	0.193	0.257	7.33778e-49
Clec2d	4.64603e-53	0.829541	0.265	0.09	7.75934e-49
Alyref	4.78358e-53	-0.324001	0.309	0.609	7.98906e-49
Psat1	4.79375e-53	-0.472789	0.011	0.246	8.00605e-49
Chid1	5.13057e-53	0.353144	0.159	0.176	8.56856e-49
Ndufb3	5.33001e-53	-0.351743	0.341	0.646	8.90165e-49
Rnf10	5.41989e-53	0.269745	0.261	0.381	9.05176e-49
S100a16	5.82043e-53	0.689522	0.447	0.162	9.7207e-49
Gm11808	5.84167e-53	-0.513783	0.477	0.793	9.75618e-49
Dapk3	5.87886e-53	0.289397	0.169	0.239	9.81828e-49
Ubl4a	5.92331e-53	-0.311257	0.159	0.421	9.89252e-49
Rars	6.27024e-53	-0.271795	0.108	0.35	1.04719e-48
Mak16	6.80504e-53	-0.28982	0.07	0.311	1.13651e-48
Arf4	6.82571e-53	0.503839	0.699	0.748	1.13996e-48
4930579G24Rik	6.93954e-53	-0.312695	0.019	0.242	1.15897e-48
Ctsz	7.44154e-53	0.623345	0.669	0.66	1.24281e-48
Ptprc	8.15066e-53	-0.738304	0.009	0.245	1.36124e-48
Cox8a	8.2007e-53	-0.584468	0.767	0.927	1.3696e-48
Auh	8.98535e-53	0.318399	0.186	0.251	1.50064e-48
Ccar1	9.02346e-53	-0.294535	0.134	0.389	1.50701e-48
Pycard	9.97749e-53	-0.50258	0.174	0.481	1.66634e-48
Sptssa	1.00364e-52	-0.518297	0.314	0.643	1.67617e-48
Prmt3	1.00904e-52	-0.384748	0.051	0.303	1.6852e-48
Fzd1	1.0419e-52	0.83588	0.212	0.035	1.74007e-48
Yipf3	1.13833e-52	0.49533	0.295	0.293	1.90113e-48
Notch3	1.14072e-52	0.764871	0.186	0.02	1.90511e-48
Mrpl28	1.14418e-52	-0.481871	0.258	0.576	1.91089e-48
Mkks	1.19938e-52	0.304183	0.17	0.229	2.00309e-48
Pex2	1.21462e-52	0.27057	0.222	0.313	2.02853e-48
Copz2	1.22305e-52	0.872395	0.439	0.147	2.04262e-48
Rcl1	1.39215e-52	-0.375534	0.049	0.298	2.32503e-48
Prmt5	1.43301e-52	-0.250084	0.062	0.29	2.39326e-48
Plk4	1.51856e-52	-0.357688	0.027	0.265	2.53614e-48
Ybx3	1.5417e-52	-0.516699	0.076	0.352	2.57479e-48
Gstm2	1.6606e-52	0.821992	0.256	0.049	2.77337e-48
Ifrd2	1.66212e-52	-0.720869	0.07	0.359	2.77591e-48
Rac1	1.66382e-52	-0.26712	0.424	0.713	2.77875e-48
Nop9	1.73433e-52	-0.341935	0.061	0.306	2.89651e-48
Cetn3	1.83295e-52	-0.450046	0.377	0.699	3.06121e-48
Ddx41	1.95944e-52	-0.311445	0.093	0.346	3.27246e-48
Nmral1	1.96186e-52	-0.448458	0.028	0.271	3.27651e-48
Fcer1g	2.04046e-52	-1.75101	0.066	0.358	3.40777e-48
Ywhae	2.05638e-52	-0.646414	0.58	0.86	3.43437e-48
Htatsf1	2.18533e-52	-0.294103	0.045	0.275	3.64972e-48
Abcf2	2.27519e-52	-0.316252	0.081	0.326	3.7998e-48
Ung	2.3158e-52	-0.548254	0.015	0.258	3.86761e-48
Ogt	2.36173e-52	0.600729	0.384	0.366	3.94433e-48
Fap	2.38092e-52	0.864364	0.311	0.072	3.97637e-48
Psmc6	2.51718e-52	-0.362615	0.277	0.575	4.20394e-48
Hrsp12	2.51917e-52	-0.3996	0.025	0.262	4.20727e-48
Ndufb5	2.7896e-52	-0.537226	0.417	0.745	4.65892e-48
Tdg	2.97807e-52	-0.320066	0.074	0.323	4.97368e-48
Nxf1	2.98176e-52	0.259721	0.352	0.449	4.97984e-48
Itfg1	2.99853e-52	0.444576	0.297	0.314	5.00784e-48
Ctps	3.03504e-52	-0.262583	0.04	0.26	5.06883e-48
Idh2	3.06581e-52	-0.402211	0.265	0.574	5.12021e-48
Sept2	3.10416e-52	0.392361	0.316	0.386	5.18426e-48
Prmt7	3.15238e-52	-0.310173	0.044	0.275	5.26479e-48
Nsg1	3.30527e-52	0.81374	0.299	0.066	5.52013e-48
Srpk1	3.33238e-52	-0.299961	0.186	0.455	5.56541e-48
Cmbl	4.06272e-52	0.590922	0.136	0.009	6.78515e-48
Zranb2	4.32183e-52	-0.280962	0.138	0.383	7.21788e-48
Ndufb7	4.34727e-52	-0.627135	0.381	0.716	7.26037e-48
Rhoh	4.47299e-52	-0.819317	0.008	0.236	7.47034e-48
Mrps5	4.56984e-52	-0.317188	0.081	0.326	7.63209e-48
Dse	4.6282e-52	0.739777	0.218	0.04	7.72955e-48
Syngr2	4.68153e-52	-0.472544	0.148	0.444	7.81862e-48
Wdr77	4.95479e-52	-0.328755	0.059	0.299	8.27499e-48
Pgrmc2	5.19928e-52	0.353275	0.165	0.203	8.68332e-48
Nob1	5.20074e-52	-0.26784	0.083	0.325	8.68575e-48
Zmat2	5.55276e-52	-0.325792	0.169	0.437	9.27366e-48
Thsd4	5.71228e-52	0.624671	0.127	0.008	9.54007e-48
Tmem50a	5.83484e-52	0.253742	0.61	0.745	9.74477e-48
Anapc15	6.31877e-52	-0.351822	0.049	0.285	1.0553e-47
Nhp2l1	6.43547e-52	-0.563427	0.468	0.787	1.07479e-47
Pfdn4	6.67411e-52	-0.287172	0.178	0.442	1.11464e-47
Tspan17	6.95832e-52	0.865503	0.303	0.094	1.16211e-47
Psmb6	7.852e-52	-0.360683	0.506	0.804	1.31136e-47
Tceb1	8.37556e-52	-0.391366	0.409	0.721	1.3988e-47
Atp5j2	8.73937e-52	-0.591573	0.517	0.822	1.45956e-47
Cops5	9.49349e-52	-0.297531	0.178	0.438	1.58551e-47
Exosc7	9.66554e-52	-0.377258	0.197	0.48	1.61424e-47
Plaur	1.01336e-51	-0.916489	0.013	0.251	1.69241e-47
Sec22b	1.02267e-51	0.266743	0.33	0.428	1.70797e-47
Dapk2	1.10456e-51	0.754576	0.277	0.151	1.84473e-47
Tmem14c	1.11533e-51	-1.10871	0.265	0.606	1.86271e-47
B9d2	1.2425e-51	-0.333381	0.062	0.306	2.0751e-47
2010320M18Rik	1.27492e-51	0.34566	0.133	0.141	2.12924e-47
Farsb	1.28039e-51	-0.407303	0.085	0.344	2.13838e-47
Chchd3	1.28353e-51	-0.368675	0.138	0.406	2.14362e-47
2410004B18Rik	1.32619e-51	0.384761	0.223	0.275	2.21487e-47
Kif22	1.35596e-51	-0.554637	0.017	0.257	2.26459e-47
Psmg2	1.41696e-51	-0.287105	0.098	0.333	2.36647e-47
Scaf11	1.42383e-51	-0.375749	0.148	0.422	2.37794e-47
Fxn	1.45286e-51	-0.533177	0.061	0.326	2.42641e-47
Chchd4	1.47208e-51	-0.318155	0.061	0.304	2.45852e-47
Bmp5	1.49223e-51	0.66261	0.157	0.014	2.49217e-47
Cpsf2	1.6028e-51	-0.44597	0.072	0.336	2.67684e-47
Cebpz	1.62678e-51	-0.288042	0.097	0.344	2.71688e-47
Ms4a6c	1.68384e-51	-1.24945	0.004	0.222	2.81217e-47
Gins4	1.69389e-51	-0.26738	0.097	0.323	2.82896e-47
Gpc4	1.85794e-51	0.65051	0.188	0.076	3.10294e-47
Pole3	1.89926e-51	-0.402734	0.112	0.374	3.17196e-47
Fcgr3	1.93585e-51	-0.833687	0	0.202	3.23306e-47
Chd1	2.20706e-51	-0.416034	0.138	0.423	3.68601e-47
Psmd5	2.28965e-51	-0.253438	0.142	0.382	3.82395e-47
Lsm14a	2.34949e-51	-0.259003	0.161	0.413	3.92389e-47
Rnaseh2a	2.52584e-51	-0.476794	0.078	0.349	4.2184e-47
Anapc11	2.67995e-51	0.264552	0.43	0.557	4.47578e-47
Mrps18b	2.85776e-51	-0.280989	0.114	0.354	4.77274e-47
Cirbp	2.88783e-51	0.502409	0.491	0.538	4.82297e-47
Apitd1	2.90133e-51	-0.418422	0.027	0.266	4.84551e-47
Srsf6	3.05105e-51	-0.471873	0.343	0.667	5.09556e-47
Aimp1	3.24902e-51	-0.253352	0.178	0.427	5.42619e-47
Prcp	3.38524e-51	-0.407717	0.076	0.332	5.65369e-47
Elf1	3.40161e-51	-0.512902	0.17	0.474	5.68103e-47
Map4k1	3.41951e-51	-0.413786	0.009	0.236	5.71092e-47
Sri	3.4657e-51	-0.466815	0.458	0.772	5.78806e-47
Efhd2	3.62052e-51	-0.399807	0.08	0.343	6.04663e-47
Frg1	3.86687e-51	-0.333991	0.222	0.51	6.45806e-47
Exosc3	3.98865e-51	-0.299348	0.201	0.467	6.66145e-47
Sfrp1	4.13359e-51	0.72334	0.17	0.018	6.90351e-47
Trmt10c	4.16125e-51	-0.315498	0.072	0.314	6.9497e-47
E2f1	4.26294e-51	-0.433259	0.017	0.251	7.11954e-47
F630028O10Rik	4.38935e-51	-0.82474	0	0.201	7.33065e-47
Lgals1	4.55779e-51	-1.62764	0.483	0.736	7.61197e-47
Cox5b	4.65124e-51	-0.686852	0.517	0.811	7.76804e-47
Mrpl15	4.66974e-51	-0.37103	0.186	0.463	7.79894e-47
Arhgap9	4.78234e-51	-0.506573	0.004	0.218	7.98699e-47
Cyhr1	4.8422e-51	0.551035	0.208	0.167	8.08695e-47
Psap	4.84669e-51	0.610259	0.888	0.82	8.09446e-47
Rpl13a-ps1	4.84679e-51	-0.425736	0.241	0.542	8.09463e-47
Rock1	5.12016e-51	-0.269361	0.125	0.368	8.55118e-47
Emc4	5.21099e-51	0.302485	0.303	0.386	8.70288e-47
Ndufb8	5.38129e-51	-0.589714	0.451	0.771	8.9873e-47
Btk	5.71527e-51	-0.419411	0.008	0.225	9.54508e-47
Srrt	5.85431e-51	-0.329144	0.112	0.365	9.77728e-47
Impact	6.08448e-51	0.760073	0.261	0.116	1.01617e-46
Pdia4	6.11134e-51	0.622843	0.466	0.417	1.02065e-46
Kdm2b	6.2957e-51	-0.299311	0.034	0.257	1.05145e-46
Pdlim2	6.34227e-51	0.938088	0.438	0.164	1.05922e-46
Rps6ka1	6.40472e-51	-0.381873	0.008	0.231	1.06965e-46
Klf9	6.54192e-51	0.931254	0.485	0.271	1.09257e-46
Ccnh	6.56029e-51	-0.333192	0.182	0.453	1.09563e-46
Mdh1	6.79961e-51	-0.50462	0.4	0.723	1.1356e-46
Atp13a3	6.82869e-51	0.624915	0.235	0.176	1.14046e-46
Car1	6.95928e-51	-2.25733	0.017	0.258	1.16227e-46
Tpd52	7.37332e-51	-0.700718	0.021	0.263	1.23142e-46
Thra	7.49025e-51	0.687762	0.259	0.179	1.25095e-46
Isy1	7.50468e-51	-0.357072	0.055	0.301	1.25336e-46
Mrps18c	7.6037e-51	-0.418695	0.275	0.58	1.26989e-46
Tax1bp1	7.60765e-51	-0.398793	0.381	0.688	1.27055e-46
Zfp622	7.63595e-51	-0.40492	0.146	0.428	1.27528e-46
Dtd1	8.21119e-51	-0.274198	0.102	0.345	1.37135e-46
Ddx1	8.50437e-51	-0.294812	0.18	0.439	1.42032e-46
Ddx46	8.54282e-51	-0.301297	0.089	0.328	1.42674e-46
Wapl	8.99797e-51	-0.470355	0.095	0.368	1.50275e-46
Faf1	9.9341e-51	-0.255142	0.074	0.298	1.65909e-46
Ube2t	9.94859e-51	-0.391622	0.019	0.247	1.66151e-46
Cenpe	1.00975e-50	-0.468991	0.006	0.225	1.68639e-46
Aimp2	1.01222e-50	-0.27888	0.097	0.33	1.69051e-46
Kcnn4	1.0178e-50	-0.594619	0.027	0.276	1.69982e-46
Xist	1.02295e-50	0.555944	0.886	0.886	1.70843e-46
Atp5d	1.09457e-50	-0.46014	0.451	0.765	1.82804e-46
Ndufa11	1.13262e-50	-0.255653	0.396	0.678	1.89159e-46
Mpped2	1.23516e-50	0.627881	0.15	0.016	2.06284e-46
Idnk	1.28042e-50	0.295046	0.241	0.332	2.13843e-46
Arl6ip1	1.41732e-50	-0.650816	0.388	0.717	2.36706e-46
Pold3	1.42566e-50	-0.265591	0.059	0.276	2.381e-46
Ppa2	1.61121e-50	-0.293006	0.102	0.342	2.69088e-46
Nid2	1.75608e-50	0.665633	0.142	0.011	2.93282e-46
Map1lc3b	1.95557e-50	0.431401	0.773	0.841	3.26599e-46
Ogfod3	2.01154e-50	0.289531	0.123	0.155	3.35947e-46
Prpf19	2.01659e-50	-0.29018	0.182	0.445	3.3679e-46
Rad51ap1	2.04953e-50	-0.4243	0.011	0.238	3.42292e-46
Pgs1	2.08166e-50	0.422852	0.203	0.19	3.47659e-46
Hars	2.12118e-50	-0.561499	0.091	0.369	3.54258e-46
Pold1	2.12983e-50	-0.376487	0.034	0.272	3.55703e-46
Aasdhppt	2.13243e-50	-0.306751	0.106	0.348	3.56138e-46
Arl6ip5	2.32934e-50	-0.284949	0.434	0.723	3.89022e-46
Ttc1	2.34887e-50	-0.308944	0.116	0.367	3.92285e-46
Lsp1	2.44312e-50	-1.37065	0.044	0.308	4.08025e-46
Uri1	2.48403e-50	-0.315522	0.083	0.328	4.14859e-46
Ube2d3	2.51872e-50	-0.514694	0.631	0.891	4.20651e-46
Rad51	2.61126e-50	-0.41817	0.023	0.259	4.36106e-46
Rbms3	2.76254e-50	0.795341	0.229	0.038	4.61372e-46
Nop14	2.92498e-50	-0.307135	0.034	0.256	4.885e-46
Casc5	3.03062e-50	-0.438559	0.011	0.24	5.06144e-46
Nup50	3.09246e-50	-0.286544	0.074	0.305	5.16472e-46
Pop5	3.86273e-50	-0.381505	0.116	0.379	6.45115e-46
Gemin6	3.95124e-50	-0.289293	0.03	0.249	6.59897e-46
Rgs19	4.32179e-50	-0.501192	0.036	0.275	7.21782e-46
Ndufa8	4.53889e-50	-0.326303	0.381	0.676	7.5804e-46
Wls	4.5896e-50	0.683715	0.303	0.207	7.66509e-46
Nme4	4.69326e-50	-0.27104	0.057	0.276	7.83822e-46
Hspbp1	4.76002e-50	-0.408418	0.04	0.282	7.94971e-46
Cs	5.17149e-50	-0.305387	0.098	0.333	8.6369e-46
Tomm40	5.22343e-50	-0.294402	0.161	0.409	8.72366e-46
1810037I17Rik	5.42629e-50	0.452437	0.712	0.751	9.06245e-46
Vegfa	6.2077e-50	0.737137	0.193	0.043	1.03675e-45
Atad3a	6.28082e-50	-0.302058	0.053	0.28	1.04896e-45
Cdc6	6.75467e-50	-0.535806	0.013	0.242	1.1281e-45
Rcn2	6.95096e-50	0.663596	0.506	0.441	1.16088e-45
Tmem30a	7.0339e-50	0.43615	0.322	0.366	1.17473e-45
Usp39	7.38244e-50	-0.329343	0.066	0.299	1.23294e-45
Lims1	7.38456e-50	0.272746	0.278	0.383	1.2333e-45
Yrdc	7.53935e-50	-0.301893	0.159	0.421	1.25915e-45
Prc1	7.56003e-50	-0.544842	0.013	0.244	1.2626e-45
Rbbp8	8.34302e-50	-0.296147	0.025	0.242	1.39337e-45
Dhfr	8.42402e-50	-0.400041	0.042	0.275	1.4069e-45
Dnph1	8.49518e-50	-0.339772	0.015	0.239	1.41878e-45
Slc38a1	9.25773e-50	-0.456555	0.004	0.216	1.54613e-45
Gm8797	9.92879e-50	0.623125	0.432	0.408	1.65821e-45
Aurka	1.02049e-49	-0.538396	0.015	0.246	1.70433e-45
B230118H07Rik	1.03695e-49	0.417686	0.191	0.207	1.73181e-45
Calu	1.09626e-49	0.736885	0.434	0.33	1.83087e-45
Rpa3	1.13838e-49	-0.348891	0.218	0.49	1.90121e-45
Igbp1	1.18876e-49	-0.317097	0.081	0.326	1.98535e-45
Tomm5	1.19307e-49	-0.316778	0.333	0.63	1.99255e-45
Cdk8	1.20035e-49	0.333465	0.121	0.133	2.00471e-45
Rnf187	1.28085e-49	-0.338272	0.322	0.616	2.13914e-45
Uhrf2	1.42074e-49	0.314954	0.244	0.33	2.37278e-45
Psmd4	1.475e-49	-0.260863	0.356	0.637	2.4634e-45
Lat2	1.64441e-49	-0.60021	0	0.195	2.74633e-45
Atp5j	1.81447e-49	-0.595269	0.657	0.889	3.03035e-45
Nup210	1.82133e-49	-0.332776	0.006	0.218	3.0418e-45
Ncf2	1.84938e-49	-0.57522	0.009	0.23	3.08865e-45
Golgb1	1.89613e-49	0.48371	0.297	0.318	3.16672e-45
Slpi	2.21629e-49	-1.40991	0.009	0.232	3.70142e-45
Wnt4	2.35645e-49	0.679496	0.161	0.018	3.93551e-45
Haus1	2.43093e-49	-0.323971	0.072	0.304	4.0599e-45
Sart1	2.54715e-49	-0.320707	0.062	0.299	4.254e-45
Krit1	2.75547e-49	0.425896	0.318	0.356	4.60191e-45
Commd4	2.861e-49	-0.251367	0.186	0.436	4.77816e-45
Psmc3ip	2.90375e-49	-0.297868	0.015	0.221	4.84955e-45
Sms	2.96181e-49	-0.298363	0.089	0.329	4.94652e-45
Esd	3.0933e-49	-0.4429	0.394	0.707	5.16611e-45
mt-Nd4l	3.15365e-49	0.27524	0.303	0.415	5.26691e-45
Cnot6	3.52012e-49	0.337147	0.184	0.237	5.87895e-45
Cdv3	3.76956e-49	-0.301011	0.191	0.458	6.29554e-45
Cd200	5.00407e-49	0.750458	0.384	0.118	8.3573e-45
Ppif	5.02748e-49	-0.332179	0.042	0.265	8.39639e-45
Magohb	5.1132e-49	-0.26892	0.134	0.374	8.53955e-45
Pofut2	5.2991e-49	0.720942	0.328	0.218	8.85002e-45
Sfxn1	5.54973e-49	-0.381658	0.146	0.409	9.2686e-45
Mms22l	6.01312e-49	-0.338083	0.009	0.225	1.00425e-44
Stom	6.27912e-49	-0.409633	0.04	0.276	1.04868e-44
Dynlrb1	6.83202e-49	-0.288417	0.481	0.767	1.14102e-44
Tln1	7.02998e-49	-0.294976	0.169	0.429	1.17408e-44
Tmem238	7.8434e-49	-0.392603	0.038	0.264	1.30993e-44
Mprip	8.04676e-49	0.703793	0.292	0.179	1.34389e-44
Spns3	8.33746e-49	-0.564142	0.002	0.205	1.39244e-44
Lockd	8.91009e-49	-0.72486	0.049	0.315	1.48807e-44
Snhg6	8.93003e-49	-0.289273	0.074	0.304	1.4914e-44
Thumpd1	9.04293e-49	-0.305621	0.072	0.308	1.51026e-44
Emc3	9.88868e-49	0.303522	0.337	0.41	1.65151e-44
Dlx5	9.98013e-49	0.75244	0.214	0.033	1.66678e-44
Yipf5	1.02739e-48	0.512567	0.282	0.283	1.71584e-44
Pxylp1	1.09008e-48	0.474974	0.152	0.098	1.82054e-44
Dap3	1.12616e-48	-0.369065	0.138	0.395	1.88081e-44
Spc25	1.25613e-48	-0.538351	0.028	0.27	2.09786e-44
Mecr	1.31945e-48	-0.260748	0.03	0.238	2.20361e-44
Thoc7	1.34889e-48	-0.357205	0.305	0.599	2.25279e-44
Nde1	1.44273e-48	-0.326191	0.061	0.29	2.4095e-44
Ltv1	1.51499e-48	-0.301175	0.08	0.318	2.53018e-44
Mpp1	1.61471e-48	-0.426804	0.083	0.337	2.69673e-44
Grb2	1.65367e-48	-0.387786	0.127	0.392	2.76179e-44
Lrwd1	1.75355e-48	-0.337008	0.044	0.268	2.92861e-44
Dnajc8	1.78182e-48	-0.391587	0.394	0.698	2.97582e-44
H2-Q4	1.80092e-48	0.886728	0.388	0.165	3.00771e-44
Dtl	1.91012e-48	-0.426261	0.038	0.27	3.19008e-44
Vstm4	2.01215e-48	0.729244	0.184	0.028	3.36048e-44
Utp14a	2.03906e-48	-0.28149	0.028	0.236	3.40544e-44
Ednra	2.04177e-48	0.595706	0.136	0.01	3.40996e-44
Impa2	2.22692e-48	-0.389062	0.023	0.24	3.71918e-44
Zfp367	2.34113e-48	-0.341462	0.004	0.21	3.90992e-44
Slc16a2	2.3733e-48	0.66762	0.18	0.023	3.96364e-44
Tor1aip2	2.38763e-48	0.263117	0.195	0.281	3.98758e-44
Rras	2.77911e-48	0.906905	0.352	0.112	4.64139e-44
Morc3	3.0511e-48	-0.29026	0.057	0.283	5.09563e-44
Icam2	3.1017e-48	-0.590381	0.013	0.233	5.18016e-44
Zfp422	3.21648e-48	-0.661405	0.085	0.366	5.37184e-44
Sh3kbp1	3.22515e-48	-0.453811	0.019	0.244	5.38632e-44
Gm21092	3.24006e-48	0.391449	0.225	0.267	5.41122e-44
Aifm1	4.07999e-48	-0.265983	0.064	0.279	6.81399e-44
Cd44	4.36794e-48	-0.43334	0.055	0.304	7.29489e-44
Incenp	4.39612e-48	-0.39479	0.032	0.257	7.34196e-44
Knstrn	5.04903e-48	-0.419544	0.021	0.247	8.43238e-44
Ctcf	5.07936e-48	-0.256757	0.133	0.37	8.48304e-44
Pkig	5.42056e-48	-0.562958	0.269	0.584	9.05288e-44
Ccdc53	5.71245e-48	0.32542	0.229	0.289	9.54036e-44
Vdac2	6.01661e-48	-0.405891	0.381	0.688	1.00483e-43
Ak2	6.04076e-48	-0.390654	0.28	0.574	1.00887e-43
Kif20b	6.34549e-48	-0.359606	0.008	0.219	1.05976e-43
4930523C07Rik	6.47927e-48	-0.467926	0.072	0.324	1.0821e-43
Tpx2	6.71328e-48	-0.513916	0.021	0.253	1.12118e-43
Hnrnpul1	7.6397e-48	-0.256872	0.153	0.4	1.27591e-43
Pid1	7.97947e-48	0.843847	0.259	0.076	1.33265e-43
Nfil3	9.2129e-48	0.891284	0.322	0.151	1.53865e-43
Pla1a	9.69688e-48	0.761478	0.176	0.021	1.61948e-43
Pkmyt1	1.0202e-47	-0.261537	0.025	0.228	1.70384e-43
Gm561	1.09571e-47	0.256986	0.148	0.214	1.82995e-43
Haus3	1.09761e-47	-0.301067	0.047	0.272	1.83312e-43
Fam20a	1.14706e-47	0.687627	0.199	0.03	1.9157e-43
Uqcrc1	1.24744e-47	-0.589004	0.419	0.736	2.08335e-43
Creb3	1.26403e-47	0.68374	0.294	0.176	2.11106e-43
Mthfd1l	1.27055e-47	-0.267487	0.013	0.213	2.12195e-43
Taf12	1.30542e-47	-0.267802	0.14	0.373	2.18018e-43
Uqcrq	1.32006e-47	-0.628759	0.485	0.785	2.20463e-43
Pus1	1.32231e-47	-0.252772	0.047	0.256	2.20839e-43
Gng12	1.38219e-47	-0.615681	0.159	0.46	2.30839e-43
Atad2	1.38821e-47	-0.393909	0.023	0.247	2.31844e-43
Ecd	1.42408e-47	-0.256269	0.057	0.272	2.37836e-43
Gtf2a2	1.4247e-47	-0.411746	0.307	0.606	2.37939e-43
Agps	1.5827e-47	0.278688	0.112	0.143	2.64326e-43
Tnfrsf21	1.72475e-47	0.492918	0.176	0.129	2.8805e-43
Tubb4b	2.02095e-47	-0.771775	0.261	0.586	3.37519e-43
Akap13	2.07006e-47	-0.350431	0.108	0.358	3.4572e-43
Psma4	2.19367e-47	-0.400806	0.415	0.715	3.66364e-43
Cenph	2.55725e-47	-0.443201	0.021	0.249	4.27086e-43
Mybbp1a	2.5824e-47	-0.37887	0.044	0.276	4.31286e-43
Egln2	2.61354e-47	0.260224	0.191	0.267	4.36488e-43
Tpi1	2.91012e-47	-0.333873	0.331	0.622	4.86019e-43
Cd81	3.17716e-47	0.512595	0.939	0.871	5.30618e-43
Tmem203	3.27389e-47	0.374981	0.165	0.193	5.46773e-43
Rab28	3.317e-47	0.255554	0.25	0.349	5.53973e-43
Rexo2	3.60816e-47	-0.501412	0.318	0.63	6.02598e-43
Uck2	3.91731e-47	-0.393488	0.034	0.266	6.54229e-43
Thumpd3	3.92917e-47	-0.271707	0.066	0.284	6.56211e-43
Hcst	3.94044e-47	-0.616688	0	0.187	6.58093e-43
Gemin2	4.9679e-47	-0.307474	0.04	0.257	8.29688e-43
D1Ertd622e	5.02694e-47	-0.372608	0.061	0.299	8.39549e-43
Tpp1	6.09176e-47	0.278171	0.155	0.223	1.01738e-42
Rbbp6	6.19069e-47	0.34605	0.339	0.425	1.03391e-42
Hnmt	6.20189e-47	0.491902	0.152	0.072	1.03578e-42
Polr2b	6.27272e-47	-0.261082	0.053	0.269	1.04761e-42
Clp1	6.62454e-47	-0.321809	0.064	0.297	1.10637e-42
Mrpl42	6.66347e-47	-0.398656	0.366	0.666	1.11287e-42
Rad54l	6.73006e-47	-0.263123	0.008	0.201	1.12399e-42
Cox7b	6.85909e-47	-0.542999	0.392	0.71	1.14554e-42
Zfyve21	7.09444e-47	0.567503	0.258	0.201	1.18484e-42
Dbf4	7.9148e-47	-0.339747	0.006	0.21	1.32185e-42
Atp5o	8.03051e-47	-0.704153	0.498	0.787	1.34117e-42
Rfc3	8.04038e-47	-0.457214	0.061	0.305	1.34282e-42
Ifngr2	8.10574e-47	0.699121	0.367	0.237	1.35374e-42
Brd4	9.56868e-47	0.268381	0.227	0.312	1.59807e-42
Ahcyl1	9.71418e-47	0.536377	0.22	0.176	1.62237e-42
Aig1	1.04291e-46	0.704804	0.341	0.209	1.74176e-42
Svip	1.1069e-46	-0.348478	0.008	0.212	1.84863e-42
Psmc3	1.14261e-46	-0.289027	0.364	0.645	1.90827e-42
Heyl	1.16573e-46	0.745614	0.199	0.028	1.94688e-42
Sumo1	1.17997e-46	-0.479584	0.53	0.82	1.97066e-42
Acot7	1.26353e-46	-0.532695	0.042	0.284	2.11023e-42
Arl2bp	1.39143e-46	-0.358961	0.167	0.43	2.32383e-42
Khk	1.47221e-46	-0.437606	0.07	0.32	2.45873e-42
Hook3	1.52911e-46	0.518959	0.206	0.172	2.55376e-42
Cdc45	1.57712e-46	-0.363898	0.015	0.23	2.63396e-42
Lrmp	1.84369e-46	-0.736489	0.013	0.231	3.07915e-42
Psmb3	1.93155e-46	-0.59428	0.519	0.807	3.22587e-42
Yif1a	2.14308e-46	0.373576	0.335	0.38	3.57915e-42
Psme2b	2.18283e-46	0.3218	0.246	0.321	3.64554e-42
Kif20a	2.62747e-46	-0.357185	0.006	0.207	4.38813e-42
Snx3	2.90364e-46	-0.372577	0.422	0.717	4.84937e-42
Tm2d1	3.13131e-46	0.309691	0.297	0.379	5.2296e-42
Orc2	3.17894e-46	-0.269702	0.034	0.23	5.30914e-42
Bfar	3.19194e-46	0.382888	0.197	0.223	5.33086e-42
Nsmce1	3.28282e-46	-0.292384	0.22	0.475	5.48264e-42
Ncapd2	3.57414e-46	-0.298194	0.009	0.211	5.96918e-42
Fam60a	3.76294e-46	-0.433147	0.019	0.232	6.28449e-42
Slc16a1	3.94603e-46	-0.367347	0.044	0.268	6.59026e-42
Psmd6	4.83812e-46	-0.309746	0.295	0.571	8.08014e-42
Dcun1d1	4.95593e-46	-0.290634	0.121	0.358	8.2769e-42
Phip	5.02231e-46	0.290856	0.225	0.318	8.38776e-42
Bsg	5.07516e-46	0.538265	0.864	0.855	8.47602e-42
Pdlim4	5.34725e-46	0.70295	0.354	0.107	8.93044e-42
Srpr	5.52584e-46	0.274365	0.282	0.378	9.22871e-42
Mknk2	5.74495e-46	-0.378818	0.064	0.304	9.59465e-42
Ccl4	6.24606e-46	-1.65129	0	0.182	1.04315e-41
Tgfb1i1	6.32343e-46	0.747415	0.241	0.051	1.05608e-41
Atxn1	6.40518e-46	0.703006	0.195	0.066	1.06973e-41
Frrs1	6.45922e-46	-0.320682	0.025	0.228	1.07876e-41
Pla2g12a	6.82797e-46	-0.706404	0.068	0.332	1.14034e-41
Sgk3	6.98259e-46	-0.304338	0.061	0.281	1.16616e-41
Aga	7.41293e-46	0.406008	0.21	0.23	1.23803e-41
Ctnnb1	7.63189e-46	-0.258994	0.136	0.374	1.2746e-41
Rcbtb2	7.72094e-46	0.475286	0.223	0.2	1.28947e-41
Strbp	8.12622e-46	-0.359864	0.025	0.238	1.35716e-41
Smdt1	8.20716e-46	-0.383913	0.464	0.755	1.37068e-41
Dok3	8.30532e-46	-0.655785	0.004	0.201	1.38707e-41
Pomp	8.73447e-46	-0.553017	0.502	0.795	1.45874e-41
Serf1	9.48263e-46	0.329466	0.212	0.261	1.58369e-41
Blvrb	9.76876e-46	-1.61014	0.098	0.38	1.63148e-41
Hirip3	1.05867e-45	-0.280021	0.017	0.215	1.76808e-41
Srrm2	1.34217e-45	0.328952	0.604	0.709	2.24156e-41
Cnep1r1	1.38574e-45	0.278189	0.17	0.232	2.31432e-41
Tma7	1.51118e-45	-0.628704	0.562	0.83	2.52383e-41
Cops2	1.59141e-45	-0.305175	0.125	0.365	2.65782e-41
Crtap	1.63003e-45	0.72335	0.248	0.087	2.72232e-41
Slc38a10	1.74259e-45	0.410149	0.225	0.235	2.91031e-41
Aldh7a1	1.76023e-45	0.546624	0.189	0.136	2.93977e-41
Mfap2	1.90193e-45	0.769673	0.28	0.066	3.17642e-41
Faf2	2.03434e-45	0.335306	0.193	0.235	3.39754e-41
Chchd2	2.29153e-45	-0.529556	0.799	0.94	3.82708e-41
Wipi1	2.3191e-45	0.336851	0.153	0.181	3.87313e-41
Abhd16a	2.47578e-45	0.285779	0.316	0.374	4.13479e-41
Bet1l	2.60616e-45	0.498457	0.241	0.215	4.35254e-41
Wdr46	2.88536e-45	-0.310059	0.03	0.237	4.81884e-41
Cenpk	3.07663e-45	-0.506514	0.034	0.263	5.13828e-41
Tcof1	3.12304e-45	-0.341608	0.042	0.259	5.21578e-41
Arl3	3.26643e-45	0.553582	0.35	0.31	5.45527e-41
Psmb5	3.34064e-45	-0.385778	0.358	0.65	5.5792e-41
Snx2	3.5158e-45	-0.368633	0.218	0.493	5.87174e-41
Bri3bp	3.62194e-45	-0.282323	0.044	0.251	6.049e-41
Sh3gl1	3.66376e-45	0.446096	0.277	0.29	6.11885e-41
Pld3	3.96073e-45	0.726306	0.271	0.128	6.61482e-41
Uqcr10	3.97251e-45	-0.558654	0.509	0.8	6.6345e-41
Hpgd	4.82918e-45	0.814041	0.197	0.032	8.06522e-41
Gipc1	4.9873e-45	-0.255292	0.095	0.315	8.32928e-41
Psmb10	4.99663e-45	0.358772	0.367	0.43	8.34486e-41
Mef2c	5.08784e-45	-0.906737	0.081	0.354	8.4972e-41
Ndufb4	5.20139e-45	-0.2744	0.432	0.712	8.68685e-41
S100b	5.50916e-45	0.558502	0.216	0.039	9.20085e-41
Csrp1	5.63469e-45	-0.477119	0.159	0.428	9.41049e-41
Fam114a2	5.94669e-45	0.310449	0.197	0.268	9.93156e-41
Syde1	6.03011e-45	0.591024	0.17	0.024	1.00709e-40
Tuba1c	6.6392e-45	0.477877	0.303	0.303	1.10881e-40
Dok1	6.82336e-45	0.335155	0.191	0.226	1.13957e-40
Nusap1	8.12141e-45	-0.736441	0.027	0.256	1.35636e-40
Olfml3	8.60068e-45	0.941165	0.341	0.1	1.4364e-40
Hoxd9	8.63091e-45	0.592389	0.114	0.009	1.44145e-40
Hist1h4i	9.26289e-45	-0.416477	0.025	0.243	1.547e-40
Bub1b	9.49281e-45	-0.278876	0.006	0.194	1.58539e-40
Glrx5	9.66974e-45	-0.96753	0.309	0.626	1.61494e-40
Pex19	1.08833e-44	0.326118	0.244	0.301	1.81762e-40
Dcaf12	1.12876e-44	-0.2596	0.074	0.29	1.88515e-40
Mocs1	1.1527e-44	0.313793	0.112	0.118	1.92512e-40
Tusc3	1.15847e-44	0.467476	0.244	0.224	1.93476e-40
Arpp19	1.16166e-44	-0.366014	0.438	0.727	1.94009e-40
Ngfrap1	1.22099e-44	-0.461126	0.244	0.537	2.03917e-40
Ltbr	1.28173e-44	0.637303	0.189	0.075	2.14061e-40
Aunip	1.57189e-44	-0.337401	0.009	0.21	2.62521e-40
Mdh2	1.65043e-44	-0.665486	0.54	0.809	2.75639e-40
Cdt1	1.75498e-44	-0.525339	0.042	0.283	2.93099e-40
Gm26917	1.87942e-44	0.42128	0.312	0.431	3.13883e-40
Cklf	1.89437e-44	-0.263156	0.061	0.271	3.16378e-40
Idi1	2.341e-44	-0.412997	0.021	0.232	3.90971e-40
Ccl7	2.53499e-44	1.221	0.261	0.063	4.23369e-40
Man1a2	2.67934e-44	0.362765	0.174	0.221	4.47477e-40
Cdca5	2.69725e-44	-0.327718	0.006	0.201	4.50468e-40
Dyrk3	3.05292e-44	-0.310697	0.002	0.185	5.09869e-40
Ppm1b	3.35153e-44	-0.259887	0.087	0.302	5.59739e-40
Tcerg1	3.38644e-44	-0.26466	0.087	0.302	5.65569e-40
Ndufab1	3.44284e-44	-0.650509	0.403	0.712	5.74988e-40
Dtnbp1	3.50204e-44	0.486285	0.407	0.393	5.84876e-40
Cmc2	3.55053e-44	-0.393258	0.087	0.325	5.92974e-40
Adamts9	3.96056e-44	0.578142	0.133	0.012	6.61454e-40
Pi4k2b	4.37585e-44	-0.266387	0.042	0.241	7.30811e-40
Tceb2	4.39983e-44	-0.344706	0.625	0.877	7.34815e-40
Msh6	4.97102e-44	-0.301152	0.015	0.213	8.30211e-40
[truncated: 1,186 more rows]

## Sheet: LR
	p_val	avg_log2FC	pct.1	pct.2	p_val_adj
Igfbp5	0	3.02017	0.934	0.103	0
Serpine2	0	3.09531	0.938	0.156	0
Cd302	0	2.95105	0.928	0.185	0
Serping1	0	2.89039	0.973	0.154	0
Wisp2	0	3.40634	0.752	0.039	0
Gdpd2	0	3.69876	0.869	0.018	0
Chrdl1	0	2.55256	0.684	0.013	0
Vcam1	0	3.16583	0.919	0.096	0
Lepr	0	2.89815	0.75	0.025	0
Plpp3	0	2.90896	0.89	0.108	0
Ibsp	0	3.84616	0.854	0.038	0
Rarres2	0	2.69061	0.886	0.126	0
Tmem176b	0	3.82906	0.996	0.436	0
Tmem176a	0	3.632	0.966	0.245	0
Cxcl12	0	6.44757	1	0.025	0
C1ra	0	2.43871	0.767	0.074	0
Apoe	0	3.27406	0.998	0.583	0
Gja1	0	2.6156	0.805	0.09	0
1500009L16Rik	0	2.51914	0.727	0.034	0
Kitl	0	2.58975	0.746	0.017	0
Gas6	0	3.95193	0.955	0.066	0
Lpl	0	5.06285	0.964	0.041	0
Hp	0	4.7679	0.972	0.242	0
Dpep1	0	2.98826	0.822	0.026	0
Agt	0	3.18316	0.797	0.012	0
Clu	0	2.66133	0.843	0.063	0
Tpm1	0	2.71854	0.879	0.261	0
Trf	0	3.46563	0.795	0.217	0
Ackr4	0	2.62814	0.67	0.028	0
Gpx3	0	2.95882	0.975	0.18	0
Igfbp4	0	3.06879	0.972	0.521	0
Cxcl14	0	3.64108	0.835	0.029	0
Gpx8	0	2.52746	0.894	0.145	0
Esm1	0	3.93988	0.909	0.019	0
Fst	0	2.41139	0.621	0.02	0
Fbln5	0	3.41099	0.888	0.05	0
Ghr	0	2.54974	0.695	0.044	0
Kng2	0	3.28397	0.869	0.013	0
Kng1	0	3.44248	0.83	0.01	0
Adipoq	0	5.00772	0.919	0.008	0
H2-D1	0	2.24615	0.998	0.975	0
Arrdc4	0	2.31012	0.68	0.068	0
Ccl19	0	2.29266	0.593	0.018	7.56671e-306
Nrp1	0	2.32317	0.754	0.114	1.2904e-304
Il1rn	4.42416e-304	2.86441	0.54	0.029	7.38879e-300
Cp	4.59573e-301	2.40829	0.746	0.056	7.67532e-297
Gm4951	8.31084e-300	2.19434	0.525	0.01	1.38799e-295
C4b	1.85577e-299	2.37837	0.665	0.046	3.09933e-295
Cyp1b1	6.2067e-298	2.08668	0.587	0.029	1.03658e-293
Il34	2.44514e-297	2.14774	0.57	0.02	4.08364e-293
Fhl2	2.22122e-296	2.17725	0.614	0.038	3.70967e-292
Csf1	3.21127e-290	2.29452	0.72	0.077	5.36314e-286
H2-K1	6.09485e-288	1.74392	0.981	0.848	1.0179e-283
Rpl4	6.98826e-287	-2.21122	0.64	0.977	1.16711e-282
Malat1	8.29315e-286	1.75974	0.998	0.998	1.38504e-281
Sfrp4	3.50163e-282	2.28295	0.83	0.064	5.84807e-278
Epdr1	7.4191e-282	2.16967	0.756	0.206	1.23906e-277
Pappa	5.04076e-280	2.00911	0.525	0.016	8.41857e-276
Rpl18a	4.89511e-279	-1.89684	0.939	0.996	8.17533e-275
Rps6	3.1319e-277	-2.18487	0.824	0.99	5.23058e-273
Foxc1	3.17093e-274	2.14648	0.627	0.055	5.29577e-270
Rps19	3.15565e-273	-2.03699	0.928	0.996	5.27025e-269
Mme	1.05823e-272	1.89887	0.527	0.021	1.76735e-268
Serpina3g	2.21975e-271	2.48789	0.682	0.106	3.70721e-267
Pdzrn4	5.90229e-265	1.80929	0.449	0.008	9.85742e-261
Socs3	7.52234e-264	2.94705	0.805	0.181	1.25631e-259
Bgn	5.58654e-263	2.10019	0.939	0.176	9.33009e-259
Cdh11	1.53224e-262	2.00123	0.6	0.048	2.55899e-258
Fgf7	3.39067e-261	1.95648	0.538	0.029	5.66275e-257
Rps14	5.16388e-254	-1.60342	0.951	0.997	8.62419e-250
Mdk	1.08443e-251	2.05066	0.566	0.033	1.8111e-247
Epas1	1.8536e-250	2.01831	0.589	0.038	3.0957e-246
H2-Q10	6.77511e-250	1.93455	0.515	0.037	1.13151e-245
Ggt5	5.46044e-248	1.86559	0.525	0.034	9.11948e-244
Rps4x	1.02077e-246	-2.01305	0.775	0.983	1.70478e-242
Rpl3	1.57029e-245	-1.98989	0.816	0.99	2.62254e-241
Rpl32	3.89165e-245	-2.2703	0.847	0.985	6.49944e-241
Angptl4	4.47402e-245	2.41647	0.61	0.093	7.47206e-241
Ptx3	2.19718e-244	2.41176	0.506	0.02	3.66951e-240
Ltbp2	2.57266e-244	1.91273	0.504	0.025	4.2966e-240
Nnmt	1.33324e-243	2.0425	0.589	0.056	2.22665e-239
Rps5	1.04151e-242	-1.87785	0.866	0.991	1.73942e-238
Ifitm3	2.1748e-242	1.67108	0.991	0.82	3.63213e-238
Igfbp7	3.10603e-241	2.11549	0.871	0.141	5.18738e-237
Rps24	2.21698e-237	-2.00775	0.672	0.969	3.70257e-233
Rpl14	5.36622e-233	-1.95716	0.784	0.981	8.96212e-229
Ebf3	9.37298e-233	1.72867	0.481	0.02	1.56538e-228
Rplp0	1.3836e-231	-1.94635	0.856	0.988	2.31075e-227
Eef1a1	2.08881e-229	-1.66665	0.854	0.989	3.48852e-225
Rpl26	2.02242e-227	-1.83708	0.758	0.981	3.37764e-223
Serpinh1	2.45349e-227	1.85305	0.926	0.191	4.09758e-223
Rpl37a	8.53847e-226	-1.54258	0.909	0.994	1.42601e-221
Rps27a	1.50967e-224	-1.80216	0.828	0.984	2.5213e-220
Grem1	4.37077e-224	1.75946	0.403	0.007	7.29962e-220
Pdgfrb	1.65159e-221	1.86638	0.561	0.057	2.75831e-217
Rps16	1.33557e-220	-1.74502	0.826	0.987	2.23054e-216
Wdr86	3.28182e-220	1.56152	0.405	0.012	5.48097e-216
Rpl35a	9.00132e-218	-1.71258	0.788	0.983	1.50331e-213
Rps3	1.05598e-216	-1.76846	0.818	0.982	1.76359e-212
Aldh1a2	6.6148e-216	1.81468	0.438	0.017	1.10474e-211
Rpl13a	7.64886e-216	-1.57119	0.856	0.99	1.27744e-211
Rps15a	9.49044e-215	-1.89142	0.727	0.973	1.585e-210
Rpl17	5.07797e-214	-1.92566	0.761	0.975	8.48071e-210
Spon1	9.46841e-214	1.66869	0.411	0.012	1.58132e-209
Serpina12	2.25551e-213	1.97826	0.373	0.014	3.76692e-209
Pabpc1	1.2274e-212	-2.23473	0.402	0.9	2.04988e-208
Id4	5.29059e-212	2.11133	0.521	0.036	8.83581e-208
Rps3a1	3.60816e-210	-1.83552	0.835	0.983	6.02598e-206
Cst3	6.39364e-210	1.6371	0.989	0.909	1.0678e-205
Rpl23	1.46183e-209	-1.8024	0.718	0.97	2.44141e-205
Vegfc	1.74156e-209	1.6793	0.491	0.031	2.90858e-205
S1pr3	2.9327e-209	1.80105	0.455	0.036	4.8979e-205
Bmp4	4.15441e-209	2.06104	0.553	0.044	6.93828e-205
Mylk	1.0708e-208	1.77903	0.485	0.03	1.78835e-204
Rcn3	2.80459e-208	1.85951	0.83	0.204	4.68395e-204
Rps9	3.00122e-208	-1.63772	0.839	0.985	5.01234e-204
Rps25	3.14478e-206	-1.6945	0.595	0.954	5.2521e-202
Rps23	8.33962e-206	-1.67327	0.9	0.991	1.3928e-201
Rps18	2.35435e-204	-1.93396	0.888	0.989	3.93201e-200
Snai2	3.69105e-202	1.66195	0.436	0.024	6.16442e-198
Rps7	2.23537e-200	-1.78769	0.735	0.971	3.73329e-196
Rpl37	4.55418e-200	-1.54243	0.856	0.989	7.60594e-196
Rpl27a	1.68402e-199	-1.58081	0.765	0.98	2.81249e-195
Rpl7	1.17958e-198	-1.65888	0.689	0.965	1.97002e-194
Fcgrt	1.04237e-197	1.77583	0.799	0.212	1.74085e-193
Rpl19	3.0812e-195	-1.63228	0.767	0.974	5.14592e-191
Gadd45g	4.65078e-192	2.55267	0.759	0.269	7.76727e-188
Rpl36a	2.10565e-191	-1.83783	0.61	0.947	3.51664e-187
Rpl31	1.04979e-188	-1.65084	0.61	0.95	1.75326e-184
Cald1	1.99679e-187	1.87738	0.695	0.115	3.33484e-183
Rpl13	8.18292e-187	-1.49804	0.955	0.996	1.36663e-182
Naca	2.39644e-186	-1.58488	0.657	0.957	4.00229e-182
Slc29a1	1.08196e-185	1.77433	0.794	0.431	1.80698e-181
Rpl10a	8.45804e-185	-1.68988	0.653	0.955	1.41258e-180
Rpl22	6.72251e-184	-1.71726	0.371	0.881	1.12273e-179
Clmp	3.14308e-183	1.66952	0.519	0.058	5.24926e-179
Cpxm1	9.03412e-182	1.64589	0.483	0.039	1.50879e-177
Marc1	3.4431e-180	1.38401	0.348	0.01	5.75032e-176
Col6a1	6.14201e-180	1.73349	0.792	0.151	1.02578e-175
Shroom3	2.06703e-179	1.42419	0.35	0.009	3.45215e-175
Rac2	2.85811e-179	-2.36705	0.038	0.649	4.77332e-175
Rpl39	2.66286e-178	-1.71643	0.744	0.965	4.44724e-174
Rps10	1.90756e-177	-1.64976	0.473	0.911	3.18582e-173
Comt	2.15678e-177	1.31056	0.97	0.908	3.60204e-173
Rps8	2.69093e-177	-1.58345	0.782	0.977	4.49413e-173
Rplp1	1.27306e-176	-1.56553	0.688	0.96	2.12613e-172
Runx1	1.49885e-176	1.72669	0.638	0.234	2.50322e-172
Rps13	1.58649e-176	-1.53975	0.712	0.964	2.64961e-172
Rpl11	1.88413e-176	-1.5903	0.714	0.961	3.14668e-172
Cyr61	1.36003e-175	3.0403	0.652	0.14	2.27139e-171
Cbln1	8.35446e-175	1.61596	0.303	0.004	1.39528e-170
Rpl41	1.02486e-174	-1.25727	0.97	0.998	1.71161e-170
Igfbp3	1.23745e-174	1.89188	0.456	0.021	2.06666e-170
Ddit4l	1.63361e-174	1.69567	0.415	0.029	2.72829e-170
Rpsa	4.48962e-174	-1.74656	0.593	0.931	7.49812e-170
Rpl8	9.26752e-174	-1.46041	0.756	0.974	1.54777e-169
Rpl34	2.82032e-173	-1.44126	0.794	0.976	4.71022e-169
Rpl21	2.67956e-171	-1.45792	0.703	0.963	4.47514e-167
Rps15	6.65405e-171	-1.42102	0.691	0.964	1.11129e-166
Ifnar2	1.05732e-170	1.64396	0.657	0.305	1.76584e-166
Fstl1	3.86752e-170	1.58137	0.826	0.143	6.45915e-166
Rpl18	8.20847e-168	-1.44414	0.705	0.963	1.3709e-163
Mgst1	5.58349e-167	1.63157	0.831	0.358	9.32499e-163
Rpl29	4.37938e-166	-1.49425	0.5	0.914	7.31401e-162
Tmem86a	5.10558e-166	1.96102	0.409	0.04	8.52683e-162
Rps17	1.86472e-164	-1.58465	0.67	0.952	3.11426e-160
Rpl28	3.48188e-164	-1.52906	0.595	0.935	5.81509e-160
Npm1	5.26267e-164	-2.03858	0.46	0.885	8.78919e-160
Rps2	7.24169e-164	-1.69486	0.731	0.96	1.20944e-159
Rpl24	8.78381e-164	-1.34025	0.814	0.978	1.46698e-159
Eef2	5.95838e-163	-1.4413	0.564	0.933	9.95109e-159
Ptma	1.3562e-161	-1.55871	0.953	0.993	2.26499e-157
Gm8730	2.0997e-161	-1.48329	0.57	0.929	3.50671e-157
Ptprd	1.09483e-159	1.59174	0.439	0.044	1.82848e-155
Igsf3	2.89381e-158	1.62149	0.544	0.119	4.83295e-154
Rps11	1.42474e-157	-1.47689	0.888	0.982	2.37947e-153
Rpl12	4.13321e-157	-1.57403	0.386	0.863	6.90287e-153
Rplp2	6.21454e-157	-1.51906	0.669	0.948	1.03789e-152
Gpm6b	1.2724e-156	1.59558	0.557	0.054	2.12503e-152
Tspo	1.51348e-156	-1.53977	0.297	0.83	2.52766e-152
Rps26	7.14245e-155	-1.3268	0.517	0.92	1.19286e-150
Steap4	1.03208e-154	1.44088	0.422	0.035	1.72367e-150
Stmn1	3.24054e-154	-2.58521	0.244	0.744	5.41202e-150
Lifr	1.457e-153	1.70721	0.492	0.059	2.43333e-149
Colec12	2.32573e-153	1.54282	0.53	0.074	3.88419e-149
Rgs3	2.91229e-153	1.78548	0.536	0.085	4.86381e-149
Iigp1	7.40763e-153	1.92239	0.409	0.028	1.23715e-148
Amy1	9.43102e-153	1.31479	0.341	0.02	1.57508e-148
Ptgfr	3.03177e-152	1.34872	0.33	0.015	5.06336e-148
C1s1	3.35294e-152	1.70439	0.545	0.076	5.59974e-148
Laptm4a	3.61515e-152	1.28291	0.945	0.784	6.03766e-148
Rpl38	6.43936e-152	-1.37156	0.703	0.956	1.07544e-147
Errfi1	5.47886e-150	1.79955	0.714	0.113	9.15025e-146
Adamts2	1.97346e-149	1.55898	0.536	0.083	3.29588e-145
Tnc	3.3621e-149	2.01651	0.5	0.035	5.61505e-145
Mmp23	3.87391e-149	1.50497	0.449	0.056	6.46983e-145
Marcks	4.54663e-149	1.63864	0.708	0.186	7.59333e-145
Rps20	6.58856e-149	-1.42973	0.634	0.939	1.10035e-144
Rspo3	2.33018e-148	1.3812	0.333	0.014	3.89164e-144
Rps29	2.48398e-148	-1.12387	0.892	0.991	4.1485e-144
Lhfp	3.10718e-148	1.56848	0.583	0.107	5.1893e-144
Cd1d1	4.62584e-148	1.60345	0.542	0.178	7.72561e-144
Hmgn3	5.33637e-148	1.5832	0.644	0.245	8.91228e-144
Efemp2	2.28582e-147	1.51632	0.547	0.103	3.81755e-143
Rpl30	9.31966e-147	-1.40063	0.47	0.891	1.55648e-142
Srpx	2.39616e-146	1.34899	0.403	0.038	4.00182e-142
Rbms1	1.9785e-145	1.55624	0.68	0.307	3.30429e-141
Htra1	2.68358e-145	1.6801	0.61	0.103	4.48184e-141
Gm42726	9.38585e-145	1.6766	0.638	0.162	1.56753e-140
Podnl1	2.33107e-144	1.25538	0.339	0.019	3.89311e-140
Aplp2	4.75937e-144	1.48667	0.744	0.384	7.94862e-140
Islr	1.44252e-143	1.49938	0.729	0.134	2.40916e-139
Rpl5	2.52924e-143	-1.51149	0.479	0.885	4.22408e-139
Id3	2.65699e-143	2.01549	0.756	0.277	4.43744e-139
Ebf1	1.27762e-142	1.38506	0.83	0.231	2.13375e-138
Cks2	2.39434e-142	-2.05903	0.146	0.688	3.99879e-138
Fgfr2	5.11168e-142	1.38408	0.39	0.035	8.53702e-138
Itm2c	3.90982e-141	1.53312	0.759	0.412	6.52979e-137
Ybx1	5.49423e-141	-1.3843	0.697	0.956	9.17591e-137
Tns3	5.63262e-140	1.41021	0.415	0.078	9.40705e-136
C3	1.7128e-139	1.7652	0.479	0.108	2.86055e-135
Gpr88	8.81634e-139	1.08254	0.267	0.007	1.47242e-134
AI662270	2.3823e-138	-1.41897	0.04	0.553	3.97868e-134
Cd63	2.73221e-138	1.16264	0.981	0.716	4.56307e-134
Ctsb	4.55286e-138	1.29165	0.928	0.775	7.60373e-134
Spry1	1.88314e-137	1.42674	0.381	0.043	3.14504e-133
B2m	1.08751e-136	0.88945	1	0.969	1.81624e-132
Bicc1	2.88158e-136	1.43617	0.428	0.056	4.81252e-132
Fkbp9	6.87895e-136	1.49225	0.6	0.17	1.14885e-131
Dlc1	1.65873e-135	1.40136	0.407	0.046	2.77025e-131
Btf3	2.53312e-135	-1.23606	0.663	0.941	4.23057e-131
Gnb2l1	2.99748e-135	-1.42718	0.413	0.858	5.00609e-131
Rasl11a	5.79889e-135	1.81523	0.415	0.038	9.68472e-131
Il7	6.52253e-134	1.15377	0.295	0.013	1.08933e-129
Nupr1	1.21715e-133	1.54894	0.733	0.21	2.03276e-129
Anp32b	1.48539e-133	-1.72597	0.248	0.752	2.48076e-129
Plxdc2	8.74203e-133	1.46959	0.542	0.101	1.46001e-128
Emp2	2.59229e-132	1.43057	0.487	0.07	4.32938e-128
Cebpa	8.19176e-132	1.33914	0.402	0.088	1.36811e-127
Slc6a6	4.28984e-131	1.61415	0.547	0.191	7.16446e-127
Csmd1	5.82601e-131	1.07553	0.273	0.009	9.73002e-127
Lox	2.82081e-130	1.4575	0.422	0.053	4.71104e-126
Irx3	3.54723e-130	1.42037	0.331	0.022	5.92422e-126
Fam13a	3.60008e-130	1.23896	0.273	0.01	6.01249e-126
Eef1b2	3.72655e-130	-1.31853	0.326	0.81	6.22372e-126
Rpl36	1.17283e-129	-1.30413	0.833	0.972	1.95874e-125
Taldo1	1.1815e-129	-1.50946	0.277	0.769	1.97322e-125
Loxl1	1.80838e-129	1.47704	0.61	0.13	3.02017e-125
Pcolce	1.61035e-128	1.30858	0.778	0.162	2.68944e-124
App	3.82606e-128	1.41737	0.718	0.267	6.38989e-124
Rpl36al	1.48105e-127	-1.3125	0.409	0.847	2.47351e-123
Olfml2b	1.51826e-127	1.54889	0.568	0.126	2.53564e-123
Zfp36l1	3.12371e-127	1.67994	0.703	0.309	5.2169e-123
Tmem59	5.89214e-127	1.1239	0.926	0.846	9.84046e-123
Arpc3	6.83417e-127	-1.22254	0.373	0.834	1.14137e-122
Sdc1	7.16953e-127	1.45136	0.422	0.068	1.19738e-122
Sepp1	1.89958e-126	1.22418	0.894	0.588	3.17249e-122
Fam69a	2.3454e-126	1.39546	0.521	0.271	3.91706e-122
Fos	7.28299e-126	1.86133	0.932	0.639	1.21633e-121
Gmfg	1.22041e-125	-2.101	0.059	0.548	2.03821e-121
H2afz	2.79535e-125	-1.98939	0.629	0.896	4.66851e-121
Sparc	3.06643e-125	0.625542	0.822	0.183	5.12125e-121
Eef1g	3.13314e-125	-1.37116	0.551	0.899	5.23265e-121
Mpo	1.38569e-124	-4.58473	0.006	0.472	2.31424e-120
Cdh2	1.45457e-124	1.22331	0.322	0.022	2.42927e-120
Lmnb1	1.13042e-122	-1.27473	0.032	0.519	1.88792e-118
Smoc1	1.54126e-122	1.04769	0.271	0.012	2.57406e-118
Pkm	1.58836e-122	-1.82557	0.199	0.684	2.65272e-118
Gprin3	3.05251e-122	1.00652	0.231	0.006	5.098e-118
Gm9843	3.51737e-122	-1.0073	0.574	0.934	5.87436e-118
Sgce	4.94545e-122	1.41001	0.534	0.125	8.25939e-118
Lmo2	6.56872e-121	-1.56946	0.061	0.563	1.09704e-116
Fxyd5	1.66534e-120	-1.62217	0.059	0.557	2.78129e-116
Mafb	1.91224e-120	1.57262	0.42	0.058	3.19364e-116
Col8a1	3.57775e-120	1.87051	0.439	0.059	5.97519e-116
Col4a1	5.89557e-120	1.4073	0.504	0.079	9.84619e-116
Snrpf	1.00665e-119	-1.35902	0.352	0.804	1.6812e-115
Angpt2	1.83616e-119	1.1084	0.242	0.013	3.06657e-115
Nme1	1.14509e-118	-1.41618	0.275	0.755	1.91241e-114
Eif3h	2.03698e-118	-1.11679	0.419	0.855	3.40197e-114
Gpx1	3.35526e-118	-1.6124	0.468	0.845	5.60362e-114
Ms4a4d	3.76952e-118	1.22661	0.307	0.019	6.29547e-114
Hmgb2	3.81598e-118	-2.33593	0.348	0.748	6.37307e-114
Hn1	3.41102e-117	-1.23055	0.193	0.715	5.69674e-113
Serbp1	5.67118e-117	-1.37873	0.417	0.832	9.47143e-113
Ran	1.67328e-116	-1.67696	0.468	0.839	2.79455e-112
Rps28	7.14477e-116	-1.11168	0.811	0.977	1.19325e-111
Ywhah	4.66162e-115	-1.24329	0.282	0.764	7.78538e-111
Eif3f	1.51228e-114	-1.11309	0.536	0.894	2.52565e-110
Tkt	1.93879e-114	-1.30538	0.172	0.671	3.23798e-110
Igf1	2.9543e-113	1.35338	0.534	0.083	4.93398e-109
Fam46a	6.17242e-113	1.52359	0.544	0.246	1.03086e-108
Tgfbr3	4.9402e-112	1.33771	0.417	0.079	8.25063e-108
Lcp1	7.6426e-112	-1.55209	0.004	0.414	1.27639e-107
Anp32e	1.21742e-111	-1.33511	0.172	0.664	2.03321e-107
Hnrnpa1	1.35017e-111	-1.43461	0.29	0.754	2.25491e-107
Nhp2	2.81863e-111	-1.31579	0.157	0.648	4.7074e-107
Pros1	1.41817e-110	1.32743	0.443	0.096	2.36848e-106
Gm9493	1.88543e-110	-1.15558	0.381	0.839	3.14885e-106
Gm10116	2.10436e-110	1.30196	0.826	0.613	3.51448e-106
Hmgb3	2.37704e-110	-1.75885	0.066	0.55	3.96989e-106
Eva1a	3.39586e-110	1.08094	0.273	0.014	5.67142e-106
Insig2	3.91184e-110	1.32897	0.547	0.235	6.53316e-106
Il1r1	1.87076e-109	1.16084	0.282	0.034	3.12436e-105
Eif5a	4.67384e-109	-1.37539	0.769	0.946	7.80578e-105
Cfh	6.93813e-109	1.32629	0.578	0.1	1.15874e-104
Coro1a	7.53173e-109	-2.00315	0.051	0.493	1.25787e-104
Ppia	1.2523e-108	-1.2375	0.909	0.981	2.09147e-104
Ctsl	1.27272e-108	1.27374	0.759	0.362	2.12557e-104
Ptpn18	2.26648e-108	-1.28352	0.009	0.427	3.78525e-104
Apbb2	4.75121e-108	1.22301	0.375	0.056	7.935e-104
Plekhf1	1.06887e-107	1.27648	0.413	0.08	1.78513e-103
Sh3bgrl3	1.71662e-107	-1.81715	0.261	0.731	2.86693e-103
Ucp2	5.60547e-107	-1.44449	0.023	0.453	9.36169e-103
Laptm5	5.97081e-107	-1.34868	0.011	0.424	9.97185e-103
Eif3k	6.57432e-107	-1.02719	0.47	0.866	1.09798e-102
Lamb1	2.71922e-106	1.1137	0.305	0.031	4.54138e-102
Tmem159	3.28091e-106	1.26658	0.432	0.126	5.47944e-102
Ramp1	4.2241e-106	-1.66529	0.028	0.455	7.05466e-102
Sap30	5.01247e-106	-0.984052	0.011	0.43	8.37133e-102
Erh	7.57901e-106	-1.49478	0.492	0.838	1.26577e-101
Ranbp1	7.6853e-106	-1.48358	0.42	0.81	1.28352e-101
Tnfsf11	1.9162e-105	1.04472	0.233	0.012	3.20025e-101
Cox5a	2.11966e-105	-1.22722	0.375	0.802	3.54004e-101
Ptpn6	2.36298e-105	-1.07591	0.008	0.417	3.94641e-101
Rps21	3.2103e-105	-1.04462	0.515	0.884	5.36153e-101
Fermt3	3.27261e-105	-0.968709	0.009	0.415	5.46558e-101
Arpc2	6.77173e-105	-1.3153	0.491	0.889	1.13095e-100
Sept4	7.24476e-105	1.22478	0.464	0.109	1.20995e-100
Cfb	1.29753e-104	1.29944	0.312	0.028	2.167e-100
St5	2.40599e-104	1.04933	0.275	0.04	4.01824e-100
Lgals3bp	3.69242e-104	1.31548	0.477	0.246	6.16671e-100
Set	7.25085e-104	-1.45217	0.388	0.796	1.21096e-99
Antxr1	1.18249e-103	1.24146	0.42	0.072	1.97487e-99
Mcm3	1.30303e-103	-1.27943	0.044	0.488	2.17619e-99
Lbr	1.62762e-103	-1.09277	0.066	0.541	2.71829e-99
Spint2	8.69249e-103	-1.08865	0.008	0.413	1.45173e-98
Hnrnpa3	1.55704e-102	-1.14042	0.309	0.763	2.60041e-98
Hnrnpf	1.20817e-101	-1.29532	0.561	0.871	2.01777e-97
Rpl6	1.56706e-101	-1.03963	0.589	0.911	2.61714e-97
Hspa5	2.03329e-101	0.973283	0.973	0.945	3.39579e-97
Dapk1	2.94601e-101	1.18314	0.311	0.047	4.92014e-97
Mcm6	3.04789e-101	-1.45371	0.081	0.53	5.09027e-97
Prelp	5.88266e-101	1.30979	0.621	0.133	9.82464e-97
Cycs	7.36033e-101	-1.15953	0.322	0.771	1.22925e-96
Fermt2	1.4839e-100	1.28066	0.475	0.103	2.47826e-96
Ism1	3.02679e-100	0.964292	0.237	0.012	5.05505e-96
Atpif1	3.29438e-100	-1.56904	0.424	0.811	5.50195e-96
Bst2	3.88355e-100	1.42031	0.674	0.48	6.48592e-96
Gapdh	5.14061e-100	-1.11634	0.328	0.78	8.58534e-96
P2ry14	7.98688e-100	1.5397	0.426	0.096	1.33389e-95
Adh1	8.69814e-100	1.07806	0.239	0.017	1.45268e-95
Dctpp1	9.71174e-100	-1.08948	0.062	0.523	1.62196e-95
Ddx39	1.50816e-99	-1.29281	0.125	0.59	2.51877e-95
Clic1	4.46443e-99	-1.25019	0.424	0.844	7.45604e-95
Cd53	5.22114e-99	-1.5395	0.004	0.376	8.71983e-95
Gm15013	8.46913e-99	-1.11145	0.286	0.761	1.41443e-94
Alox5ap	9.07661e-99	-1.6859	0.006	0.379	1.51588e-94
C1qbp	1.78468e-98	-1.23096	0.159	0.632	2.98059e-94
Fxyd1	2.01901e-98	1.24079	0.606	0.16	3.37194e-94
Mgp	2.25352e-98	1.30968	0.562	0.138	3.7636e-94
Rspo2	2.50965e-98	1.0486	0.22	0.011	4.19136e-94
Cox4i1	3.28689e-98	-0.856919	0.775	0.963	5.48943e-94
H2-Q7	3.97767e-98	1.35357	0.587	0.271	6.64311e-94
Prr16	9.58581e-98	0.908064	0.199	0.006	1.60093e-93
Svep1	1.1986e-97	1.0675	0.294	0.027	2.00178e-93
Fkbp3	1.55719e-97	-1.08694	0.216	0.696	2.60066e-93
Mcm2	2.16255e-97	-1.18522	0.025	0.44	3.61167e-93
Fam49b	2.92969e-97	-1.19936	0.057	0.526	4.89287e-93
Hspd1	7.60015e-97	-1.38319	0.275	0.715	1.2693e-92
Cks1b	1.07925e-96	-1.3963	0.144	0.592	1.80246e-92
Cebpb	2.63574e-96	1.56769	0.835	0.657	4.40195e-92
Rbm3	3.36929e-96	-1.17091	0.466	0.827	5.62705e-92
Pfn1	4.57512e-96	-1.27147	0.845	0.96	7.6409e-92
Napsa	4.7353e-96	-1.29735	0.004	0.368	7.90843e-92
Tmem51	5.97146e-96	0.997055	0.263	0.028	9.97293e-92
Tuba4a	1.1177e-95	-1.22136	0.064	0.503	1.86668e-91
Pdgfra	1.9383e-95	1.28523	0.394	0.066	3.23716e-91
Fbl	2.54335e-95	-1.10126	0.199	0.668	4.24765e-91
Tspan32	3.16248e-95	-0.925991	0.013	0.406	5.28165e-91
Pparg	4.54494e-95	0.950952	0.252	0.013	7.5905e-91
Mif	7.07346e-95	-1.41134	0.301	0.739	1.18134e-90
Map4k4	1.11665e-94	1.27282	0.447	0.128	1.86492e-90
H3f3a	1.40648e-94	-1.11922	0.712	0.934	2.34896e-90
CR974586.5	1.47692e-94	0.989224	0.212	0.007	2.4666e-90
Cd48	2.16905e-94	-1.1833	0.004	0.362	3.62252e-90
Dpysl3	2.46152e-94	1.22544	0.47	0.094	4.11098e-90
Hmgb1	2.51209e-94	-1.20408	0.706	0.931	4.19544e-90
Mpdz	3.39821e-94	1.01262	0.277	0.028	5.67534e-90
P3h2	4.88809e-94	1.09491	0.252	0.02	8.1636e-90
Srgn	5.18479e-94	-1.83935	0.292	0.735	8.65912e-90
Rpl35	1.1379e-93	-1.0362	0.852	0.97	1.90042e-89
Hmgn2	1.20092e-93	-1.53814	0.261	0.696	2.00566e-89
Fmo2	1.66892e-93	1.08435	0.275	0.025	2.78727e-89
Pon2	2.98992e-93	1.20213	0.585	0.348	4.99346e-89
Col1a2	3.33139e-93	0.475183	0.739	0.172	5.56376e-89
Socs2	4.49769e-93	1.29981	0.483	0.117	7.5116e-89
Prdx6	5.22206e-93	-1.10937	0.271	0.72	8.72136e-89
Cct5	7.59374e-93	-1.11951	0.358	0.773	1.26823e-88
Abi3bp	1.01456e-92	1.25603	0.449	0.083	1.69442e-88
Cct8	1.39074e-92	-1.15893	0.278	0.717	2.32267e-88
Cd24a	2.83512e-92	-1.92399	0.098	0.556	4.73493e-88
Mcm5	6.14825e-92	-1.1031	0.021	0.415	1.02682e-87
Slc25a5	7.32378e-92	-1.47038	0.742	0.915	1.22314e-87
Gm7676	7.52912e-92	1.14843	0.35	0.077	1.25744e-87
Ctsg	8.74204e-92	-3.04552	0.004	0.354	1.46001e-87
mt-Co1	1.24156e-91	-0.689745	0.964	0.996	2.07353e-87
Celf2	9.35305e-91	-1.09554	0.027	0.431	1.56205e-86
Eif4a1	1.66948e-90	-1.22485	0.777	0.942	2.78819e-86
Itm2b	1.69097e-90	0.738005	0.992	0.985	2.82409e-86
Ppp1ca	2.4591e-90	-0.9481	0.517	0.864	4.10694e-86
Spi1	3.63475e-90	-1.15607	0.002	0.345	6.07039e-86
Minos1	4.92571e-90	-0.9512	0.441	0.832	8.22643e-86
Fen1	7.26461e-90	-1.12706	0.028	0.422	1.21326e-85
Prdx4	7.7915e-90	1.22392	0.652	0.424	1.30126e-85
Rrm1	8.29303e-90	-1.22154	0.044	0.458	1.38502e-85
Rrm2	8.46851e-90	-1.86906	0.023	0.412	1.41433e-85
Ssrp1	1.10913e-89	-1.09147	0.161	0.617	1.85237e-85
Hes1	1.40173e-89	1.41863	0.585	0.18	2.34104e-85
Sult1a1	3.11716e-89	0.976916	0.265	0.029	5.20597e-85
Gpi1	3.81118e-89	-1.22949	0.163	0.633	6.36506e-85
Dnajc9	8.22311e-89	-1.09423	0.098	0.542	1.37334e-84
Rgs18	1.34921e-88	-1.00021	0	0.326	2.25332e-84
Arhgdib	1.98197e-88	-2.1468	0.199	0.589	3.31009e-84
H2afy	2.91988e-88	-2.26394	0.231	0.667	4.87649e-84
Rgs16	5.35619e-88	1.64092	0.242	0.019	8.94537e-84
Nkg7	4.30682e-87	-2.07536	0.002	0.331	7.19282e-83
Selplg	5.27293e-87	-1.26186	0.008	0.354	8.80632e-83
Samhd1	6.41117e-87	1.21183	0.557	0.305	1.07073e-82
Anp32a	8.45807e-87	-0.98886	0.307	0.745	1.41258e-82
Abracl	2.16187e-86	-1.01937	0.163	0.64	3.61054e-82
Slc5a3	2.16635e-86	1.02469	0.242	0.034	3.61802e-82
Ikzf1	2.78618e-86	-0.774274	0.006	0.354	4.6532e-82
Tmpo	8.06582e-86	-0.991691	0.091	0.537	1.34707e-81
Atp5f1	9.04334e-86	-0.998535	0.487	0.839	1.51033e-81
Col6a2	1.87152e-85	1.22329	0.545	0.133	3.12563e-81
Snrpe	1.93289e-85	-1.12559	0.375	0.769	3.22812e-81
Phactr1	2.27784e-85	0.891964	0.216	0.015	3.80423e-81
Actr3	2.46755e-85	-1.15481	0.288	0.743	4.12105e-81
Serpinb1a	2.52513e-85	-1.65656	0.053	0.434	4.21722e-81
Ptprcap	2.5786e-85	-1.42853	0.021	0.396	4.30653e-81
Tle2	4.30253e-85	0.944212	0.261	0.029	7.18566e-81
Basp1	9.07201e-85	1.0092	0.265	0.039	1.51512e-80
Hprt	1.16537e-84	-0.993827	0.21	0.66	1.94629e-80
Gsto1	1.76635e-84	-0.962553	0.068	0.502	2.94998e-80
Cdca7	2.70534e-84	-0.864299	0.019	0.39	4.5182e-80
Akr1c19	4.97919e-84	0.679364	0.159	0.005	8.31574e-80
Eva1b	5.49859e-84	1.18713	0.428	0.129	9.18319e-80
Tpt1	5.72164e-84	-0.693596	0.831	0.976	9.55571e-80
Cx3cl1	1.10614e-83	0.901875	0.22	0.014	1.84736e-79
Serpina3f	1.47165e-83	1.05344	0.223	0.02	2.45781e-79
Tspan13	1.59992e-83	-1.58646	0.098	0.521	2.67202e-79
Pth1r	2.32678e-83	1.20091	0.403	0.057	3.88596e-79
Atp5b	2.69463e-83	-1.04913	0.65	0.904	4.5003e-79
Ncl	5.6705e-83	-1.18028	0.443	0.807	9.4703e-79
Samsn1	1.19031e-82	-0.895293	0.004	0.347	1.98794e-78
Lmo7	1.47531e-82	0.938747	0.229	0.02	2.46391e-78
Birc5	1.63121e-82	-1.53768	0.032	0.419	2.72428e-78
Bin2	2.32844e-82	-0.963108	0.004	0.327	3.88873e-78
Eif3a	2.86736e-82	-0.972199	0.184	0.633	4.78878e-78
Tnfsf12	3.14821e-82	1.09068	0.358	0.073	5.25783e-78
Lsm5	4.06901e-82	-0.939525	0.237	0.683	6.79565e-78
Snrpd3	9.6161e-82	-0.989016	0.324	0.742	1.60599e-77
Oat	1.00846e-81	1.1484	0.706	0.575	1.68424e-77
Rbmxl1	1.55237e-81	-0.983626	0.138	0.575	2.59262e-77
Uchl5	1.60156e-81	-0.879157	0.085	0.526	2.67477e-77
Cd52	2.02994e-81	-2.12129	0.004	0.323	3.3902e-77
Ftl1	2.32501e-81	0.682086	0.998	0.996	3.88299e-77
Smc2	3.0914e-81	-1.1047	0.032	0.398	5.16295e-77
Crym	5.45497e-81	0.66477	0.144	0.004	9.11034e-77
Tgfb1	5.48771e-81	-1.02114	0.097	0.566	9.16502e-77
Cdk1	6.64895e-81	-1.04166	0.017	0.37	1.11044e-76
St3gal6	8.44254e-81	1.23136	0.468	0.194	1.40999e-76
Rpl6l	1.39602e-80	-0.905721	0.451	0.839	2.33149e-76
H2-DMa	1.64453e-80	-1.02602	0.009	0.353	2.74653e-76
Bag1	2.07028e-80	-0.902013	0.242	0.693	3.45758e-76
Pik3r1	2.11871e-80	1.1858	0.492	0.294	3.53845e-76
Adk	2.20677e-80	-0.911276	0.064	0.481	3.68553e-76
Atp5g1	3.57229e-80	-1.12089	0.46	0.807	5.96607e-76
Smc4	3.71085e-80	-1.17116	0.07	0.472	6.19749e-76
P2rx4	1.16595e-79	1.14516	0.415	0.169	1.94725e-75
Hdgf	1.50929e-79	-1.07014	0.282	0.701	2.52066e-75
Lmo4	3.16043e-79	1.15211	0.574	0.27	5.27823e-75
Sell	4.03912e-79	-1.06413	0.002	0.303	6.74573e-75
Rpl15	1.0618e-78	-0.83788	0.544	0.88	1.77332e-74
Glipr1	1.36564e-78	-1.31067	0.009	0.333	2.28076e-74
Ift43	1.95956e-78	1.05579	0.35	0.076	3.27266e-74
Nap1l1	3.27531e-78	-0.985071	0.216	0.645	5.4701e-74
Adcy2	4.53469e-78	0.81609	0.195	0.011	7.57339e-74
Atp5e	4.61558e-78	-0.817302	0.536	0.862	7.70848e-74
Dkc1	5.06384e-78	-0.903691	0.072	0.491	8.45711e-74
Msmp	6.88976e-78	0.808124	0.369	0.063	1.15066e-73
Hnrnpu	7.57856e-78	-0.958917	0.311	0.727	1.2657e-73
Tmem53	1.56474e-77	0.853287	0.239	0.035	2.61327e-73
Myb	2.16467e-77	-1.00868	0.019	0.368	3.61521e-73
Cct2	2.64775e-77	-0.883608	0.176	0.619	4.42201e-73
Rbm38	2.88574e-77	-0.833159	0.03	0.399	4.81948e-73
Calm3	3.05084e-77	-0.852271	0.32	0.74	5.09522e-73
Eif3i	9.57918e-77	-0.899501	0.259	0.69	1.59982e-72
Mmp11	1.15645e-76	0.925561	0.223	0.023	1.93139e-72
Fam111a	1.2952e-76	-0.696872	0.011	0.347	2.16312e-72
Tomm7	2.10553e-76	-0.818579	0.354	0.771	3.51645e-72
Synpo	2.66083e-76	0.857709	0.218	0.018	4.44385e-72
Clec12a	3.30624e-76	-1.41202	0.004	0.304	5.52176e-72
Eif3m	3.69918e-76	-0.88851	0.269	0.699	6.178e-72
Tmem140	4.3984e-76	1.05677	0.275	0.046	7.34577e-72
Hoxa10	4.89259e-76	1.00027	0.256	0.032	8.17112e-72
Mcm7	5.75953e-76	-1.16533	0.104	0.505	9.61898e-72
Cct4	7.23046e-76	-0.92967	0.347	0.748	1.20756e-71
Rgcc	7.58684e-76	1.45553	0.689	0.433	1.26708e-71
G3bp1	9.24058e-76	-1.01646	0.311	0.715	1.54327e-71
Ewsr1	9.45134e-76	-0.954357	0.326	0.727	1.57847e-71
Lyz2	9.75849e-76	-4.21827	0.009	0.324	1.62977e-71
Cenpa	1.08773e-75	-1.29253	0.028	0.38	1.81661e-71
Vrk1	1.17298e-75	-0.855243	0.068	0.46	1.95899e-71
Gltscr2	1.18214e-75	-0.815397	0.33	0.776	1.97429e-71
Atp5c1	1.22235e-75	-0.824465	0.509	0.844	2.04144e-71
Hnrnpa2b1	1.23862e-75	-0.950862	0.638	0.888	2.06862e-71
Dut	1.25771e-75	-1.30077	0.191	0.601	2.1005e-71
Hnrnpab	1.27575e-75	-0.952826	0.246	0.666	2.13062e-71
Syce2	1.58764e-75	-0.956979	0.055	0.438	2.65152e-71
Tyrobp	1.86044e-75	-2.34889	0.008	0.309	3.10713e-71
Tuba1a	2.78925e-75	0.770262	0.862	0.524	4.65832e-71
Cox7a2l	4.22321e-75	-0.82501	0.415	0.828	7.05318e-71
Palld	5.24449e-75	1.03743	0.33	0.045	8.75883e-71
Tubb5	7.09293e-75	-1.35956	0.502	0.819	1.18459e-70
Lsm2	7.37613e-75	-0.932291	0.133	0.548	1.23189e-70
Sdc2	7.70831e-75	1.0618	0.542	0.146	1.28737e-70
Tecr	1.08126e-74	-0.822007	0.36	0.768	1.80581e-70
Cdca8	1.18418e-74	-1.05151	0.023	0.367	1.9777e-70
Sned1	1.2751e-74	0.944605	0.218	0.02	2.12954e-70
Cct3	1.3639e-74	-0.895686	0.199	0.63	2.27786e-70
H2afx	1.45512e-74	-1.14662	0.146	0.566	2.4302e-70
Tomm20	1.65902e-74	-0.882236	0.405	0.787	2.77073e-70
Spc24	2.06024e-74	-0.937327	0.027	0.375	3.44081e-70
Gm16685	2.38549e-74	0.606152	0.138	0.004	3.98401e-70
Tgm2	3.00336e-74	1.01122	0.309	0.088	5.01591e-70
Cd34	3.79744e-74	-1.9245	0.034	0.388	6.3421e-70
Rbbp4	4.21544e-74	-0.861352	0.18	0.617	7.04021e-70
Eif3e	4.26616e-74	-0.85075	0.449	0.816	7.12492e-70
Pgrmc1	8.91217e-74	1.14737	0.57	0.392	1.48842e-69
Cfl1	9.06579e-74	-0.81064	0.784	0.946	1.51408e-69
Dlg5	1.17178e-73	0.696729	0.178	0.012	1.957e-69
Hcls1	1.54276e-73	-0.792311	0.008	0.314	2.57656e-69
Mmp14	1.6983e-73	1.15776	0.388	0.116	2.83632e-69
Txn1	2.62422e-73	-0.852364	0.562	0.863	4.38271e-69
Prtn3	2.75659e-73	-2.98728	0.066	0.413	4.60378e-69
Impdh2	4.35755e-73	-0.97386	0.271	0.678	7.27754e-69
Ivns1abp	6.95733e-73	-0.850982	0.081	0.517	1.16194e-68
Tmem178	1.04521e-72	0.801138	0.188	0.022	1.7456e-68
Slc1a5	1.23225e-72	1.15136	0.61	0.427	2.05797e-68
Uqcrh	1.52595e-72	-0.755791	0.606	0.901	2.54849e-68
Ctsf	1.64586e-72	1.08327	0.375	0.118	2.74875e-68
Fam96a	1.88875e-72	-0.950745	0.218	0.631	3.1544e-68
Pdia6	1.96388e-72	0.885017	0.894	0.8	3.27988e-68
Atp5g2	2.21683e-72	-0.847307	0.413	0.785	3.70233e-68
Paics	2.49319e-72	-0.873161	0.14	0.564	4.16388e-68
Cmpk1	3.62425e-72	-0.764821	0.159	0.616	6.05286e-68
Akr1c12	4.3254e-72	0.729642	0.178	0.018	7.22385e-68
Nrros	4.92551e-72	-0.91007	0.013	0.332	8.22609e-68
Nudt21	8.94188e-72	-0.908469	0.197	0.613	1.49338e-67
Maf	9.59961e-72	0.976987	0.271	0.039	1.60323e-67
Lsm6	9.97121e-72	-0.870017	0.25	0.666	1.66529e-67
Dtymk	1.07886e-71	-0.992419	0.193	0.608	1.8018e-67
Cdk6	1.34879e-71	-1.28542	0.044	0.427	2.25262e-67
Prss23	1.74332e-71	1.16874	0.417	0.08	2.91151e-67
Arpc5	2.18883e-71	-0.847054	0.394	0.792	3.65556e-67
Ptpn7	2.26512e-71	-0.61355	0.006	0.311	3.78297e-67
Cotl1	2.71575e-71	-1.09474	0.036	0.387	4.53558e-67
Rfc4	2.80852e-71	-1.01807	0.047	0.419	4.69051e-67
Rfc2	3.96527e-71	-0.938391	0.163	0.577	6.6224e-67
Park7	4.70873e-71	-0.838888	0.492	0.825	7.86405e-67
Cct7	4.91405e-71	-0.897047	0.345	0.736	8.20695e-67
Cacybp	5.02388e-71	-0.863591	0.252	0.666	8.39039e-67
Emg1	5.28969e-71	-0.842728	0.305	0.717	8.83431e-67
Hnrnpm	5.93168e-71	-0.868322	0.299	0.704	9.9065e-67
Cd151	1.06703e-70	1.05156	0.477	0.199	1.78205e-66
Junb	1.13566e-70	1.23464	0.909	0.833	1.89666e-66
Msn	1.38226e-70	-0.930572	0.127	0.576	2.30852e-66
Mxd4	2.30338e-70	1.14077	0.483	0.242	3.84688e-66
Sub1	3.11946e-70	-1.07271	0.701	0.897	5.20981e-66
Hmha1	3.60277e-70	-0.841135	0.017	0.347	6.01699e-66
Cpq	5.92281e-70	1.11345	0.527	0.289	9.89169e-66
Lsm4	7.73785e-70	-0.857163	0.297	0.708	1.2923e-65
2810417H13Rik	1.35879e-69	-1.67124	0.055	0.397	2.26931e-65
C2	1.94411e-69	0.857754	0.184	0.022	3.24686e-65
Sec11c	3.38427e-69	-0.863276	0.297	0.708	5.65207e-65
Top2a	3.44547e-69	-1.21802	0.044	0.377	5.75428e-65
Apobec3	4.69906e-69	-0.921906	0.116	0.531	7.8479e-65
Tm6sf1	5.16554e-69	-0.81595	0.006	0.29	8.62698e-65
Pa2g4	6.88887e-69	-0.975692	0.201	0.603	1.15051e-64
Nop58	8.80241e-69	-0.872522	0.131	0.558	1.47009e-64
Rsl1d1	1.04998e-68	-0.878025	0.182	0.609	1.75357e-64
Ppic	1.12579e-68	1.08348	0.568	0.23	1.88018e-64
2700094K13Rik	1.5489e-68	-0.868549	0.188	0.603	2.58682e-64
B4galnt1	2.88759e-68	-0.739737	0.008	0.306	4.82256e-64
Glrx3	2.90507e-68	-0.768891	0.261	0.692	4.85176e-64
Phgdh	2.9208e-68	-1.03147	0.074	0.458	4.87803e-64
Hsp90ab1	3.46905e-68	-0.623385	0.801	0.961	5.79365e-64
Tcf7l2	6.24394e-68	1.01519	0.326	0.09	1.0428e-63
Idh3a	8.27707e-68	-0.789899	0.1	0.504	1.38235e-63
Mcm4	9.37762e-68	-0.862207	0.062	0.422	1.56616e-63
Nptn	9.66543e-68	1.0719	0.591	0.424	1.61422e-63
Maged1	1.08836e-67	1.05487	0.46	0.158	1.81767e-63
Cmtm7	2.54479e-67	-1.55011	0.254	0.603	4.25006e-63
Cd37	2.59415e-67	-0.974569	0.011	0.329	4.33249e-63
Uqcrfs1	2.62259e-67	-0.854351	0.316	0.711	4.37999e-63
Sumo2	3.15895e-67	-0.807954	0.621	0.883	5.27576e-63
Gatm	4.64878e-67	-1.00542	0.03	0.358	7.76392e-63
Ar	4.68603e-67	0.843801	0.231	0.03	7.82614e-63
Snrnp40	4.83544e-67	-0.782769	0.138	0.548	8.07567e-63
Ndufa12	5.75188e-67	-0.818217	0.318	0.718	9.60622e-63
Ifi27	7.4368e-67	1.00385	0.727	0.56	1.24202e-62
Npm3	8.81601e-67	-0.853795	0.195	0.618	1.47236e-62
BC035044	1.43114e-66	-1.06392	0.008	0.291	2.39015e-62
Selm	1.53057e-66	0.981038	0.625	0.273	2.55621e-62
Gar1	1.53271e-66	-0.808672	0.133	0.545	2.55978e-62
Hat1	1.62254e-66	-0.875958	0.062	0.427	2.70981e-62
U2af1	1.7255e-66	-0.82869	0.348	0.73	2.88176e-62
Rcn1	1.96846e-66	1.07355	0.447	0.245	3.28752e-62
Atraid	4.52984e-66	1.0336	0.623	0.449	7.56529e-62
Snrpg	5.9946e-66	-0.758816	0.371	0.759	1.00116e-61
Prmt1	6.23444e-66	-0.828452	0.335	0.73	1.04121e-61
Sephs2	6.60778e-66	-0.829823	0.074	0.453	1.10357e-61
Ptpre	9.73768e-66	-0.7482	0.002	0.266	1.62629e-61
Capg	1.69742e-65	-1.15687	0.057	0.414	2.83486e-61
Srsf3	2.18718e-65	-0.896473	0.403	0.755	3.6528e-61
Fkbp7	2.26545e-65	0.990745	0.509	0.179	3.78353e-61
Amotl2	2.61691e-65	0.975764	0.235	0.038	4.3705e-61
Trp53	4.3528e-65	-0.839969	0.178	0.596	7.26961e-61
Ccnb2	4.4761e-65	-1.17318	0.038	0.363	7.47554e-61
Fndc3b	4.79792e-65	0.927348	0.301	0.078	8.01301e-61
Mrps6	5.41234e-65	0.93185	0.292	0.125	9.03915e-61
Bola2	5.63445e-65	-0.756921	0.144	0.569	9.4101e-61
Ppib	6.42327e-65	0.84267	0.894	0.84	1.07275e-60
Idh3g	6.64706e-65	-0.724832	0.153	0.574	1.11013e-60
Ppp1cc	8.11305e-65	-0.761662	0.356	0.744	1.35496e-60
Hells	8.58813e-65	-0.634628	0.017	0.319	1.4343e-60
Asf1b	9.69119e-65	-0.794522	0.028	0.349	1.61853e-60
Rpl7a	9.70985e-65	-0.736509	0.494	0.835	1.62164e-60
Zfp36	9.9865e-65	1.41567	0.595	0.33	1.66784e-60
Adssl1	1.00085e-64	-0.86323	0.009	0.294	1.67152e-60
Ptn	1.60668e-64	1.26789	0.261	0.035	2.68331e-60
Stxbp2	1.97469e-64	-0.588461	0.011	0.316	3.29793e-60
Srsf7	2.42846e-64	-0.897964	0.422	0.767	4.05577e-60
Myo1b	2.58025e-64	0.770322	0.206	0.024	4.30928e-60
Snrpd1	3.12321e-64	-0.903762	0.277	0.656	5.21607e-60
Sept11	4.49706e-64	1.06999	0.483	0.251	7.51054e-60
Nudc	4.55493e-64	-0.799258	0.286	0.682	7.60719e-60
Ly6e	5.58357e-64	-1.03773	0.347	0.751	9.32512e-60
Adgrf5	7.62074e-64	0.827478	0.222	0.019	1.27274e-59
Adamts1	8.91313e-64	1.2359	0.339	0.072	1.48858e-59
Mxra8	1.01661e-63	0.951974	0.527	0.159	1.69783e-59
Tcp1	1.01727e-63	-0.834765	0.275	0.668	1.69894e-59
Sf3b6	1.41741e-63	-0.741678	0.309	0.706	2.36721e-59
Rpl22l1	1.52764e-63	-0.963321	0.801	0.936	2.55132e-59
Ass1	1.59004e-63	-0.710395	0	0.244	2.65553e-59
Eif2s1	1.61888e-63	-0.830779	0.239	0.634	2.7037e-59
Hmgn5	2.98852e-63	-0.689479	0.045	0.407	4.99113e-59
Runx1t1	3.35741e-63	0.791609	0.203	0.02	5.60721e-59
Eef1d	3.9226e-63	-0.782598	0.42	0.787	6.55113e-59
Hspe1	4.13024e-63	-0.83127	0.462	0.8	6.89791e-59
Snrpd2	4.63271e-63	-0.789675	0.364	0.734	7.73709e-59
Cd69	5.57465e-63	-1.34919	0.006	0.271	9.31022e-59
Ly6c2	5.84093e-63	-1.95046	0.004	0.258	9.75494e-59
Rpl13-ps3	6.75043e-63	-0.785834	0.42	0.808	1.12739e-58
Speg	7.39327e-63	0.631724	0.146	0.007	1.23475e-58
Fscn1	7.4217e-63	1.0974	0.388	0.084	1.2395e-58
Nfe2	8.15596e-63	-0.493063	0.006	0.278	1.36213e-58
Fmo1	8.40498e-63	0.823661	0.244	0.034	1.40372e-58
Car2	8.4819e-63	-2.57313	0.188	0.56	1.41656e-58
Tipin	1.05164e-62	-0.938946	0.146	0.532	1.75634e-58
Ms4a3	1.26384e-62	-1.69586	0.004	0.263	2.11074e-58
Hnrnpk	1.48224e-62	-0.815626	0.765	0.929	2.47549e-58
Zeb2	1.5829e-62	1.11928	0.528	0.37	2.6436e-58
Gpc6	1.66e-62	0.824621	0.22	0.032	2.77236e-58
Ngf	1.87112e-62	0.61674	0.152	0.007	3.12496e-58
Rfc5	2.15438e-62	-0.714355	0.051	0.391	3.59803e-58
Rsl24d1	3.0356e-62	-0.75726	0.076	0.466	5.06975e-58
Tnfrsf19	3.08447e-62	0.889681	0.233	0.031	5.15137e-58
Chchd10	3.92113e-62	-1.50959	0.03	0.337	6.54868e-58
Myl9	4.11057e-62	0.880904	0.235	0.017	6.86506e-58
Supt4a	4.56385e-62	-0.728031	0.258	0.677	7.62209e-58
Elane	4.56436e-62	-4.23717	0.006	0.276	7.62294e-58
Slc50a1	6.17818e-62	1.02631	0.525	0.335	1.03182e-57
Lig1	6.82861e-62	-0.766481	0.036	0.359	1.14045e-57
Tsc22d1	7.27725e-62	0.93066	0.784	0.585	1.21537e-57
Kalrn	8.16051e-62	0.736461	0.174	0.024	1.36289e-57
Hnrnpc	9.27799e-62	-0.747207	0.373	0.748	1.54952e-57
Naa50	9.59953e-62	-0.714722	0.134	0.551	1.60322e-57
Rpa2	1.01943e-61	-0.853962	0.064	0.415	1.70255e-57
Spn	1.26533e-61	-0.507509	0.002	0.251	2.11322e-57
Iqgap2	1.66192e-61	-0.542512	0.004	0.266	2.77557e-57
Gmnn	2.57832e-61	-0.953785	0.062	0.42	4.30606e-57
Eif3b	2.84153e-61	-0.719217	0.153	0.566	4.74565e-57
Umps	2.85535e-61	-0.719652	0.062	0.415	4.76871e-57
Hhex	2.92693e-61	-0.728497	0.002	0.251	4.88827e-57
Lyar	3.97956e-61	-0.765117	0.129	0.525	6.64626e-57
Eif1ax	4.82322e-61	-0.762158	0.22	0.617	8.05525e-57
Vasn	6.61175e-61	0.985415	0.288	0.067	1.10423e-56
Zfhx4	9.81739e-61	0.845208	0.22	0.03	1.6396e-56
Wdr12	1.0315e-60	-0.6663	0.038	0.377	1.72272e-56
Eepd1	1.03973e-60	0.725865	0.195	0.046	1.73646e-56
Tspan4	1.0876e-60	1.03377	0.496	0.324	1.81641e-56
Chaf1b	1.14338e-60	-0.566679	0.013	0.291	1.90955e-56
Soat1	2.0012e-60	0.924213	0.288	0.111	3.34221e-56
Ccnb1	2.09316e-60	-0.956777	0.015	0.303	3.49578e-56
Metap2	2.7621e-60	-0.940221	0.305	0.678	4.61298e-56
Dek	2.937e-60	-1.0307	0.261	0.632	4.90509e-56
Cox7c	3.73827e-60	-0.686042	0.64	0.89	6.24329e-56
Nol7	4.08549e-60	-0.745906	0.203	0.609	6.82318e-56
Fcho1	4.59811e-60	-0.53339	0.008	0.274	7.6793e-56
Bzw1	5.54831e-60	-0.700834	0.29	0.706	9.26624e-56
Pgls	6.20027e-60	-0.824983	0.282	0.689	1.03551e-55
Enah	6.48898e-60	0.79069	0.21	0.032	1.08372e-55
Ezr	6.82157e-60	-0.760529	0.045	0.363	1.13927e-55
Cdc20	8.16571e-60	-0.886641	0.032	0.331	1.36376e-55
Snrpb	1.00024e-59	-0.713318	0.534	0.838	1.6705e-55
Tcf3	1.56347e-59	-0.817452	0.121	0.524	2.61115e-55
Grn	1.65369e-59	1.00006	0.562	0.344	2.76183e-55
Fzd5	1.71701e-59	0.689561	0.178	0.021	2.86757e-55
Eif3l	1.73495e-59	-0.709234	0.21	0.613	2.89754e-55
Egr1	1.92718e-59	1.29363	0.562	0.273	3.21858e-55
Vav1	1.9326e-59	-0.584406	0.002	0.24	3.22764e-55
Slc25a3	3.19259e-59	-0.698479	0.466	0.803	5.33194e-55
Negr1	4.14844e-59	0.708119	0.163	0.014	6.9283e-55
Nrp2	4.61203e-59	0.871947	0.254	0.043	7.70255e-55
Tpm3	4.93417e-59	-0.802919	0.35	0.763	8.24056e-55
Tln2	5.0869e-59	0.869272	0.254	0.038	8.49563e-55
Irx5	5.53654e-59	0.68784	0.163	0.013	9.24657e-55
Scara3	7.43168e-59	0.987567	0.352	0.085	1.24116e-54
Cmas	7.443e-59	-0.747611	0.085	0.495	1.24306e-54
Nsmce4a	8.39881e-59	-0.751355	0.208	0.6	1.40268e-54
Parvg	9.55186e-59	-0.51713	0	0.227	1.59526e-54
Mki67	9.86041e-59	-0.78513	0.013	0.283	1.64679e-54
Slc26a7	1.46534e-58	0.469127	0.104	0.003	2.44727e-54
Cdca3	1.54517e-58	-0.813312	0.028	0.333	2.5806e-54
Clec11a	2.5841e-58	0.978751	0.394	0.097	4.31571e-54
Zfp706	3.08795e-58	-0.849317	0.487	0.812	5.15719e-54
Pla2g15	3.3165e-58	0.831739	0.242	0.077	5.53889e-54
Gyg	4.64449e-58	-0.667794	0.051	0.4	7.75677e-54
Runx2	6.88052e-58	0.903489	0.275	0.08	1.14912e-53
Rai14	7.25356e-58	0.731475	0.186	0.024	1.21142e-53
Rab34	8.33757e-58	0.848766	0.312	0.074	1.39246e-53
Psmd8	8.53477e-58	-0.666269	0.28	0.694	1.42539e-53
Hspa9	9.88455e-58	-0.811848	0.242	0.631	1.65082e-53
Rpl23a-ps3	1.30712e-57	-0.711354	0.572	0.883	2.18302e-53
Ormdl2	1.40082e-57	-0.657481	0.068	0.42	2.3395e-53
Cst7	1.5856e-57	-0.706939	0	0.223	2.64811e-53
Lyl1	1.72142e-57	-0.591925	0.025	0.326	2.87494e-53
Ruvbl2	1.97307e-57	-0.666029	0.068	0.419	3.29522e-53
Tacc3	1.98247e-57	-0.658438	0.028	0.319	3.31093e-53
Lamp2	2.75144e-57	1.00498	0.604	0.467	4.59517e-53
Nudt4	3.33735e-57	1.03007	0.468	0.304	5.5737e-53
Cdk4	3.60189e-57	-0.877573	0.348	0.691	6.01552e-53
Enpp5	4.04324e-57	0.829688	0.225	0.058	6.75262e-53
Ncf4	5.18033e-57	-0.746855	0.006	0.249	8.65168e-53
Rgs10	5.78019e-57	-0.7357	0.049	0.368	9.65349e-53
Gstt1	6.23135e-57	0.863746	0.299	0.099	1.0407e-52
Ppat	6.427e-57	-0.478623	0.011	0.29	1.07337e-52
Smarca5	6.76569e-57	-0.788692	0.214	0.594	1.12994e-52
Plac8	6.78917e-57	-2.66516	0.309	0.559	1.13386e-52
Pde4b	1.08166e-56	-1.08804	0.015	0.285	1.80648e-52
Cdc37	1.20371e-56	-0.668797	0.286	0.686	2.01032e-52
Itga1	1.25759e-56	0.684944	0.159	0.024	2.1003e-52
Kcne4	1.42418e-56	0.824853	0.142	0.009	2.37853e-52
mt-Co2	1.62129e-56	-0.575995	0.926	0.983	2.70771e-52
Cdk2	1.66148e-56	-0.550632	0.027	0.333	2.77483e-52
Racgap1	2.14885e-56	-0.517674	0.009	0.266	3.5888e-52
Nono	2.32192e-56	-0.710307	0.244	0.649	3.87783e-52
2010107E04Rik	3.84425e-56	-0.75086	0.472	0.789	6.42029e-52
Thyn1	3.96349e-56	-0.552619	0.03	0.346	6.61942e-52
G0s2	5.10176e-56	1.0376	0.347	0.097	8.52045e-52
Gclm	5.51672e-56	-0.99034	0.098	0.447	9.21348e-52
Nsa2	5.69211e-56	-0.686792	0.091	0.457	9.50639e-52
Brix1	6.17281e-56	-0.660999	0.152	0.552	1.03092e-51
Col4a2	6.23197e-56	0.869098	0.288	0.055	1.0408e-51
Fosb	7.29195e-56	1.36381	0.536	0.294	1.21783e-51
Sema6d	7.7133e-56	0.662348	0.157	0.013	1.2882e-51
Atp5h	7.92809e-56	-0.671346	0.517	0.82	1.32407e-51
Pbk	8.62187e-56	-0.755773	0.027	0.303	1.43994e-51
Epb41l4b	9.0535e-56	0.710543	0.174	0.023	1.51202e-51
Hsp90b1	9.1085e-56	0.841606	0.873	0.804	1.52121e-51
Prim1	9.31105e-56	-0.638619	0.034	0.336	1.55504e-51
Snx5	1.20583e-55	-0.657744	0.127	0.533	2.01385e-51
Cdca7l	1.38223e-55	-0.471475	0.004	0.254	2.30846e-51
Ninj1	1.42021e-55	-0.824028	0.087	0.469	2.37189e-51
Nop56	1.77597e-55	-0.744449	0.205	0.602	2.96604e-51
Auts2	2.54128e-55	0.923457	0.307	0.078	4.24419e-51
Ier5	3.03371e-55	1.41439	0.638	0.56	5.06661e-51
Pebp1	3.47612e-55	-0.720433	0.403	0.752	5.80547e-51
Six1	3.49071e-55	0.819733	0.212	0.032	5.82983e-51
Cox6b1	3.6927e-55	-0.696136	0.629	0.872	6.16717e-51
Cdc42ep1	3.77996e-55	0.705236	0.191	0.025	6.31292e-51
Atp5a1	4.04864e-55	-0.674447	0.572	0.85	6.76164e-51
Shcbp1	4.32748e-55	-0.437181	0.006	0.252	7.22733e-51
Adgrg1	4.79684e-55	-0.754679	0.006	0.259	8.0112e-51
Klhdc8b	4.82409e-55	0.757781	0.203	0.08	8.05671e-51
B4gat1	4.88322e-55	0.893209	0.305	0.129	8.15547e-51
Mpzl1	5.27475e-55	0.923198	0.32	0.088	8.80937e-51
Llph	5.69381e-55	-0.635925	0.178	0.587	9.50923e-51
Cnn2	6.31472e-55	0.969697	0.532	0.308	1.05462e-50
Capzb	6.51573e-55	-0.66511	0.43	0.797	1.08819e-50
Efna5	6.95422e-55	0.740392	0.188	0.024	1.16142e-50
Bcl11a	9.55763e-55	-0.575161	0.013	0.273	1.59622e-50
Dars	9.90824e-55	-0.654068	0.163	0.562	1.65478e-50
Cox6a1	1.79411e-54	-0.641898	0.617	0.879	2.99634e-50
Deptor	1.90886e-54	0.832115	0.212	0.051	3.18799e-50
Psmb1	1.98668e-54	-0.630567	0.568	0.853	3.31795e-50
Psma1	3.70053e-54	-0.770524	0.383	0.719	6.18026e-50
Snrpa1	3.95963e-54	-0.726066	0.188	0.563	6.61298e-50
Mrpl23	4.90132e-54	-0.64053	0.258	0.66	8.18569e-50
Ccna2	5.23051e-54	-0.745012	0.027	0.303	8.73548e-50
Fzd1	5.40838e-54	0.83588	0.212	0.035	9.03254e-50
Fkbp10	6.13534e-54	0.875098	0.333	0.086	1.02466e-49
Mical3	6.91928e-54	0.744979	0.193	0.068	1.15559e-49
Cmbl	7.18428e-54	0.590922	0.136	0.009	1.19985e-49
Frat2	7.20448e-54	-0.677182	0.038	0.364	1.20322e-49
Phb2	8.29927e-54	-0.833722	0.301	0.654	1.38606e-49
Pcna	9.20221e-54	-0.842023	0.163	0.525	1.53686e-49
Tfpi	9.65049e-54	1.20165	0.309	0.167	1.61173e-49
Uqcrc2	1.04934e-53	-0.66756	0.231	0.614	1.75251e-49
Gstm2	1.08576e-53	0.821992	0.256	0.049	1.81332e-49
Gadd45b	1.1896e-53	1.13921	0.441	0.19	1.98676e-49
Thsd4	1.24574e-53	0.624671	0.127	0.008	2.08051e-49
Ube2l3	1.67724e-53	-0.638575	0.244	0.638	2.80116e-49
Igsf6	1.8269e-53	-0.654294	0	0.208	3.0511e-49
Dse	3.25905e-53	0.739777	0.218	0.04	5.44294e-49
Ppa1	3.41311e-53	-0.729903	0.102	0.461	5.70023e-49
Bmp5	3.93629e-53	0.66261	0.157	0.014	6.574e-49
Ube2i	4.15084e-53	-0.619153	0.4	0.759	6.93231e-49
Dnajc2	6.70881e-53	-0.662321	0.074	0.432	1.12044e-48
Dapp1	1.14768e-52	-0.675113	0.015	0.283	1.91673e-48
Stip1	1.28227e-52	-0.60753	0.123	0.508	2.14151e-48
Tpr	1.3043e-52	-0.650429	0.21	0.604	2.17832e-48
Uhrf1	1.57546e-52	-0.557123	0.017	0.28	2.63117e-48
Klhl6	1.72317e-52	-0.831079	0.019	0.285	2.87787e-48
Eif4e	2.0758e-52	-0.642112	0.254	0.638	3.4668e-48
Mt1	2.22796e-52	1.22726	0.811	0.62	3.72091e-48
Sdha	2.44652e-52	-0.64743	0.252	0.641	4.08594e-48
Rps27l	3.26233e-52	-0.836117	0.644	0.862	5.44841e-48
Jund	3.34445e-52	0.911993	0.958	0.967	5.58556e-48
Lbp	3.61055e-52	1.02403	0.419	0.184	6.02998e-48
Mpped2	4.14262e-52	0.627881	0.15	0.016	6.91859e-48
Rnaseh2c	5.06668e-52	-0.743038	0.119	0.474	8.46187e-48
Pdlim2	5.24571e-52	0.938088	0.438	0.164	8.76086e-48
Notch3	5.3709e-52	0.764871	0.186	0.02	8.96993e-48
Cox5b	5.43769e-52	-0.686852	0.517	0.811	9.08149e-48
Ywhae	6.24139e-52	-0.646414	0.58	0.86	1.04238e-47
Nid2	6.54651e-52	0.665633	0.142	0.011	1.09333e-47
Cdkn1c	7.80504e-52	1.04561	0.337	0.077	1.30352e-47
Fbln1	8.47607e-52	0.994965	0.388	0.09	1.41559e-47
Fcgr3	8.51433e-52	-0.833687	0	0.202	1.42198e-47
Ms4a6c	8.70917e-52	-1.24945	0.004	0.222	1.45452e-47
Fignl1	1.02237e-51	-0.459804	0.013	0.261	1.70746e-47
Fgfrl1	1.02591e-51	0.6257	0.159	0.028	1.71337e-47
Ctsk	1.0614e-51	0.876977	0.381	0.094	1.77265e-47
Aurkb	1.55694e-51	-0.557308	0.017	0.272	2.60024e-47
2700029M09Rik	1.56634e-51	-0.664607	0.112	0.471	2.61595e-47
Exosc8	1.63136e-51	-0.732079	0.144	0.493	2.72453e-47
Ptprc	1.76213e-51	-0.738304	0.009	0.245	2.94294e-47
Raly	1.77401e-51	-0.60983	0.364	0.734	2.96277e-47
F630028O10Rik	1.93258e-51	-0.82474	0	0.201	3.2276e-47
Tspan17	1.94461e-51	0.865503	0.303	0.094	3.24769e-47
Mrps14	2.92014e-51	-0.664871	0.42	0.753	4.87693e-47
Rnaset2b	2.9955e-51	0.981615	0.496	0.334	5.00279e-47
Supt16	3.10952e-51	-0.770893	0.091	0.432	5.19321e-47
Adss	3.44841e-51	-0.636203	0.097	0.47	5.75919e-47
Copz2	3.60862e-51	0.872395	0.439	0.147	6.02675e-47
Sfrp1	4.86424e-51	0.72334	0.17	0.018	8.12377e-47
Wnt4	5.01837e-51	0.679496	0.161	0.018	8.38117e-47
Lgals1	5.01878e-51	-1.62764	0.483	0.736	8.38186e-47
Nolc1	5.36971e-51	-0.695865	0.089	0.429	8.96795e-47
Nsun2	5.89408e-51	-0.706933	0.133	0.501	9.8437e-47
Itga4	7.36056e-51	-0.496059	0.011	0.262	1.22929e-46
Fam107b	7.53406e-51	-0.814977	0.074	0.404	1.25826e-46
Atp5j	1.99484e-50	-0.595269	0.657	0.889	3.33158e-46
Ung	2.3913e-50	-0.548254	0.015	0.258	3.99371e-46
Asf1a	2.65795e-50	-0.668712	0.152	0.527	4.43905e-46
Rbms3	3.16305e-50	0.795341	0.229	0.038	5.28262e-46
Plaur	3.51439e-50	-0.916489	0.013	0.251	5.86939e-46
Ednra	4.22052e-50	0.595706	0.136	0.01	7.0487e-46
Fap	4.85495e-50	0.864364	0.311	0.072	8.10825e-46
Lrpap1	5.05976e-50	0.950076	0.551	0.439	8.45031e-46
Mthfd1	5.06489e-50	-0.550691	0.027	0.309	8.45888e-46
Vstm4	5.60871e-50	0.729244	0.184	0.028	9.36711e-46
Lsp1	7.07903e-50	-1.37065	0.044	0.308	1.18227e-45
Lat2	7.27435e-50	-0.60021	0	0.195	1.21489e-45
Atp5j2	8.54944e-50	-0.591573	0.517	0.822	1.42784e-45
Rras	9.9075e-50	0.906905	0.352	0.112	1.65465e-45
Gars	1.14956e-49	-0.564708	0.053	0.373	1.91988e-45
Pfdn6	1.18989e-49	-0.614784	0.172	0.547	1.98724e-45
Slc7a5	1.28653e-49	-0.458096	0.006	0.241	2.14864e-45
Tyms	1.39952e-49	-0.913001	0.091	0.41	2.33734e-45
Slc16a2	1.58412e-49	0.66762	0.18	0.023	2.64564e-45
Ezh2	1.6574e-49	-0.728495	0.098	0.432	2.76802e-45
Cenpe	1.74826e-49	-0.468991	0.006	0.225	2.91977e-45
Sdcbp	1.86222e-49	-0.578798	0.35	0.732	3.11009e-45
Atic	2.02644e-49	-0.597491	0.064	0.396	3.38436e-45
Bub3	2.28712e-49	-0.693117	0.233	0.605	3.81971e-45
Mad2l1	2.29741e-49	-0.53759	0.036	0.32	3.83691e-45
Nsg1	2.71695e-49	0.81374	0.299	0.066	4.53758e-45
Ssb	2.94645e-49	-0.640993	0.371	0.721	4.92087e-45
Hspa4	3.64459e-49	-0.631072	0.089	0.44	6.08683e-45
Dnmt1	4.08065e-49	-0.498257	0.034	0.332	6.81509e-45
Gtpbp4	4.55044e-49	-0.643	0.076	0.423	7.59969e-45
Fam20a	5.1145e-49	0.687627	0.199	0.03	8.54173e-45
Ddx39b	5.73004e-49	-0.635472	0.312	0.68	9.56974e-45
Eif3g	5.90084e-49	-0.639834	0.314	0.679	9.85499e-45
Mrto4	6.18179e-49	-0.612195	0.085	0.421	1.03242e-44
Ndufa6	6.93023e-49	-0.533655	0.473	0.813	1.15742e-44
Ppih	8.57099e-49	-0.537529	0.061	0.383	1.43144e-44
Gsn	8.98753e-49	-4.29952	0.025	0.307	1.50101e-44
Nenf	1.04676e-48	0.904243	0.6	0.425	1.7482e-44
Smc3	1.2783e-48	-0.611573	0.152	0.528	2.13489e-44
Ube2d3	1.41809e-48	-0.514694	0.631	0.891	2.36835e-44
Me2	1.63665e-48	-0.553864	0.061	0.386	2.73336e-44
Sdhb	1.91319e-48	-0.561861	0.36	0.726	3.19522e-44
Slpi	2.03118e-48	-1.40991	0.009	0.232	3.39228e-44
Casc5	2.0491e-48	-0.438559	0.011	0.24	3.42221e-44
Ndufb8	2.17694e-48	-0.589714	0.451	0.771	3.6357e-44
Glo1	2.27325e-48	-0.68379	0.203	0.562	3.79656e-44
Cox8a	2.38864e-48	-0.584468	0.767	0.927	3.98926e-44
H2-Q4	2.64871e-48	0.886728	0.388	0.165	4.4236e-44
Cenpw	2.776e-48	-0.645872	0.076	0.39	4.6362e-44
Tmbim6	2.85396e-48	0.727666	0.89	0.879	4.76639e-44
Pla1a	2.94449e-48	0.761478	0.176	0.021	4.9176e-44
Prc1	3.08653e-48	-0.544842	0.013	0.244	5.15481e-44
Klf6	3.18876e-48	1.60223	0.555	0.404	5.32555e-44
Dnaja2	3.82904e-48	-0.559053	0.18	0.582	6.39489e-44
Slc38a1	4.90927e-48	-0.456555	0.004	0.216	8.19898e-44
Rpa1	5.38529e-48	-0.640241	0.062	0.364	8.99398e-44
Cenpm	5.4237e-48	-0.479675	0.023	0.277	9.05813e-44
Txnl1	5.76932e-48	-0.696129	0.278	0.631	9.63534e-44
Gart	5.87017e-48	-0.598237	0.07	0.399	9.80377e-44
Spns3	6.06208e-48	-0.564142	0.002	0.205	1.01243e-43
Vegfa	6.51805e-48	0.737137	0.193	0.043	1.08858e-43
Psmb7	6.79065e-48	-0.622707	0.261	0.629	1.13411e-43
Usp1	7.24594e-48	-0.597213	0.08	0.409	1.21014e-43
Eif2s2	7.51718e-48	-0.598742	0.398	0.741	1.25544e-43
Clec2d	8.56233e-48	0.829541	0.265	0.09	1.43e-43
Ghitm	9.1887e-48	-0.607137	0.288	0.661	1.53461e-43
Rhoh	1.07453e-47	-0.819317	0.008	0.236	1.79457e-43
Fundc2	1.07968e-47	-0.633506	0.248	0.62	1.80318e-43
Vdac1	1.08049e-47	-0.609748	0.22	0.592	1.80452e-43
Ndufb7	1.10322e-47	-0.627135	0.381	0.716	1.84249e-43
Atp5o	1.10823e-47	-0.704153	0.498	0.787	1.85086e-43
Mrpl12	1.1236e-47	-0.642993	0.193	0.558	1.87653e-43
Ecm1	1.26957e-47	0.553536	0.568	0.151	2.12031e-43
Rbpms	1.29023e-47	0.797687	0.259	0.087	2.15482e-43
Fcer1g	1.30923e-47	-1.75101	0.066	0.358	2.18655e-43
Ogn	1.31445e-47	0.876271	0.383	0.09	2.19526e-43
Car1	1.47208e-47	-2.25733	0.017	0.258	2.45852e-43
Klf9	1.54255e-47	0.931254	0.485	0.271	2.57621e-43
Kif22	1.69697e-47	-0.554637	0.017	0.257	2.83411e-43
Uqcrq	1.74344e-47	-0.628759	0.485	0.785	2.91172e-43
Hcst	1.75605e-47	-0.616688	0	0.187	2.93278e-43
Vdac3	1.99868e-47	-0.536843	0.288	0.673	3.33799e-43
Fcf1	2.23421e-47	-0.57284	0.176	0.556	3.73135e-43
Irf1	2.47068e-47	1.05314	0.42	0.211	4.12629e-43
Samm50	2.58413e-47	-0.589749	0.165	0.539	4.31575e-43
Tgfb1i1	2.62562e-47	0.747415	0.241	0.051	4.38504e-43
Capza2	2.62578e-47	-0.67718	0.356	0.74	4.38531e-43
Baz1a	2.6637e-47	-0.605572	0.07	0.389	4.44864e-43
Nars	2.6894e-47	-0.590856	0.157	0.531	4.49157e-43
Arhgap9	2.91522e-47	-0.506573	0.004	0.218	4.8687e-43
Rrs1	2.95916e-47	-0.591389	0.076	0.421	4.9421e-43
Rbm17	3.02518e-47	-0.550974	0.142	0.536	5.05236e-43
Rps12-ps3	3.31607e-47	-0.648387	0.288	0.663	5.53817e-43
Dlx5	3.69994e-47	0.75244	0.214	0.033	6.17927e-43
Rad51ap1	3.82812e-47	-0.4243	0.011	0.238	6.39335e-43
Tex30	3.9184e-47	-0.596731	0.064	0.396	6.54413e-43
Cnp	4.37831e-47	-1.32933	0.047	0.343	7.31221e-43
Ten1	4.54245e-47	-0.526198	0.036	0.334	7.58635e-43
Rab9	5.58192e-47	0.932565	0.411	0.329	9.32236e-43
Tk1	5.78488e-47	-0.798812	0.04	0.32	9.66132e-43
Smarcc1	6.8546e-47	-0.606057	0.078	0.42	1.14479e-42
Clta	6.98609e-47	-0.566907	0.4	0.752	1.16675e-42
Rps6ka1	9.62781e-47	-0.381873	0.008	0.231	1.60794e-42
Utp18	1.02923e-46	-0.511078	0.047	0.362	1.71892e-42
Siva1	1.0529e-46	-0.688634	0.193	0.546	1.75845e-42
Pid1	1.1373e-46	0.843847	0.259	0.076	1.8994e-42
Uchl3	1.18717e-46	-0.575475	0.134	0.514	1.98269e-42
Kcnn4	1.23871e-46	-0.594619	0.027	0.276	2.06877e-42
Cyb5r4	1.26855e-46	-0.555657	0.076	0.417	2.11861e-42
Psmb3	1.47882e-46	-0.59428	0.519	0.807	2.46978e-42
Dpy30	1.54763e-46	-0.642835	0.278	0.631	2.5847e-42
Tma7	1.67549e-46	-0.628704	0.562	0.83	2.79824e-42
Ola1	1.83282e-46	-0.532364	0.072	0.4	3.061e-42
Syde1	1.95857e-46	0.591024	0.17	0.024	3.271e-42
Cdc6	2.20816e-46	-0.535806	0.013	0.242	3.68784e-42
Ccl4	2.79428e-46	-1.65129	0	0.182	4.66673e-42
Dazap1	2.92846e-46	-0.602567	0.295	0.655	4.89082e-42
Ppid	4.26075e-46	-0.653022	0.197	0.55	7.11589e-42
Cyc1	4.96234e-46	-0.630566	0.301	0.656	8.2876e-42
Psma6	5.06953e-46	-0.576868	0.343	0.697	8.46662e-42
Aurka	5.77337e-46	-0.538396	0.015	0.246	9.6421e-42
Ethe1	6.1881e-46	-0.611841	0.085	0.429	1.03347e-41
Mbnl1	6.75026e-46	-0.623323	0.201	0.608	1.12736e-41
Hoxd9	6.77982e-46	0.592389	0.114	0.009	1.1323e-41
Rnaset2a	7.96896e-46	0.896584	0.453	0.296	1.3309e-41
Ggh	9.89951e-46	0.935579	0.447	0.29	1.65332e-41
Adamts9	1.05825e-45	0.578142	0.133	0.012	1.76738e-41
Uba2	1.06861e-45	-0.564321	0.176	0.549	1.78469e-41
Tnfrsf1a	1.10675e-45	0.899659	0.42	0.25	1.84838e-41
Prrg2	1.116e-45	0.709955	0.174	0.053	1.86382e-41
Ncf2	1.2319e-45	-0.57522	0.009	0.23	2.05739e-41
Ruvbl1	1.23306e-45	-0.589847	0.155	0.514	2.05933e-41
Gspt1	1.26e-45	-0.57191	0.1	0.441	2.10432e-41
Mdh2	1.32455e-45	-0.665486	0.54	0.809	2.21214e-41
Tnfaip8	1.35852e-45	-0.680708	0.045	0.33	2.26887e-41
Zfp367	1.58381e-45	-0.341462	0.004	0.21	2.64513e-41
Rangrf	1.61729e-45	-0.496909	0.023	0.281	2.70103e-41
Lockd	2.00979e-45	-0.72486	0.049	0.315	3.35656e-41
Apex1	2.01986e-45	-0.645599	0.138	0.501	3.37337e-41
Magoh	2.03104e-45	-0.558137	0.277	0.643	3.39204e-41
Hpgd	2.54898e-45	0.814041	0.197	0.032	4.25704e-41
Fabp5	2.57843e-45	-0.598095	0.04	0.333	4.30623e-41
Gsta4	2.69413e-45	0.611368	0.159	0.051	4.49946e-41
Tapbp	3.56959e-45	0.925587	0.598	0.539	5.96157e-41
Psat1	3.7009e-45	-0.472789	0.011	0.246	6.18088e-41
Parp1	4.76873e-45	-0.540415	0.047	0.358	7.96426e-41
Nrm	5.12909e-45	-0.492183	0.027	0.3	8.56609e-41
Ogfrl1	5.91868e-45	-0.566031	0.068	0.388	9.88478e-41
Tpd52	5.99152e-45	-0.700718	0.021	0.263	1.00064e-40
Map4k1	6.13297e-45	-0.413786	0.009	0.236	1.02427e-40
Osmr	7.09107e-45	0.678599	0.188	0.029	1.18428e-40
Bloc1s2	7.18516e-45	-0.620713	0.114	0.464	1.19999e-40
Rpf2	7.88626e-45	-0.52218	0.055	0.353	1.31708e-40
Pcbp2	1.04298e-44	-0.489896	0.5	0.819	1.74188e-40
Psip1	1.09223e-44	-0.620319	0.174	0.53	1.82414e-40
Pomp	1.15194e-44	-0.553017	0.502	0.795	1.92386e-40
Stra13	1.15518e-44	-0.548341	0.205	0.577	1.92927e-40
Nup210	1.58981e-44	-0.332776	0.006	0.218	2.65513e-40
Mrpl33	1.65761e-44	-0.594661	0.434	0.766	2.76838e-40
Ifrd2	1.72457e-44	-0.720869	0.07	0.359	2.8802e-40
Dok3	1.90904e-44	-0.655785	0.004	0.201	3.18829e-40
Tardbp	2.21951e-44	-0.543159	0.11	0.459	3.70681e-40
Eif4b	2.30884e-44	-0.590728	0.089	0.422	3.85599e-40
Cstb	2.49921e-44	0.875974	0.667	0.606	4.17393e-40
Blvrb	2.55603e-44	-1.61014	0.098	0.38	4.26883e-40
Strap	2.97086e-44	-0.552141	0.242	0.617	4.96164e-40
E2f1	3.01747e-44	-0.433259	0.017	0.251	5.03947e-40
Nhp2l1	3.70281e-44	-0.563427	0.468	0.787	6.18407e-40
Phex	4.40375e-44	0.51184	0.11	0.009	7.35471e-40
Ankrd13a	4.51255e-44	-0.581952	0.074	0.397	7.5364e-40
Vars	4.89972e-44	-0.536542	0.059	0.359	8.18302e-40
Nusap1	5.18155e-44	-0.736441	0.027	0.256	8.6537e-40
Il10rb	5.7423e-44	0.867997	0.409	0.275	9.59021e-40
Hbb-bt	6.11777e-44	-3.18948	0.023	0.234	1.02173e-39
Kif20a	6.23683e-44	-0.357185	0.006	0.207	1.04161e-39
Rpia	6.57035e-44	-0.616112	0.123	0.454	1.09731e-39
Tpbg	6.63925e-44	0.742233	0.191	0.033	1.10882e-39
Selk	6.85018e-44	0.672603	0.89	0.88	1.14405e-39
Tpx2	7.45173e-44	-0.513916	0.021	0.253	1.24451e-39
Bzw2	1.08728e-43	-0.602716	0.078	0.402	1.81586e-39
Hk3	1.38632e-43	-0.478224	0.002	0.184	2.31529e-39
Emilin1	1.5248e-43	0.810526	0.339	0.177	2.54657e-39
Ninl	1.61144e-43	0.536824	0.116	0.033	2.69126e-39
P3h3	1.64448e-43	0.759581	0.267	0.074	2.74644e-39
Arhgap30	1.7875e-43	-0.464667	0	0.172	2.9853e-39
Nasp	2.04444e-43	-0.692929	0.116	0.432	3.41443e-39
Dbf4	2.2405e-43	-0.339747	0.006	0.21	3.74185e-39
Coro1c	2.44826e-43	-0.494719	0.03	0.312	4.08884e-39
Fth1	3.36638e-43	0.354343	0.998	0.996	5.6222e-39
Eef1e1	3.37538e-43	-0.564483	0.125	0.456	5.63722e-39
Uqcr10	3.39376e-43	-0.558654	0.509	0.8	5.66791e-39
Gaa	3.4665e-43	0.820032	0.299	0.171	5.78939e-39
Chchd2	3.74972e-43	-0.529556	0.799	0.94	6.2624e-39
Uqcrc1	3.85957e-43	-0.589004	0.419	0.736	6.44586e-39
Rbm39	3.89805e-43	0.657662	0.926	0.93	6.51013e-39
Ndufb5	4.25738e-43	-0.537226	0.417	0.745	7.11025e-39
Polr1d	4.80665e-43	-0.535676	0.328	0.689	8.02759e-39
Spc25	4.89733e-43	-0.538351	0.028	0.27	8.17903e-39
Cenph	6.19237e-43	-0.443201	0.021	0.249	1.03419e-38
Cenpq	6.21867e-43	-0.451892	0.023	0.28	1.03858e-38
Ndufa10	6.29923e-43	-0.538909	0.195	0.556	1.05203e-38
Gm16118	6.43861e-43	0.522384	0.121	0.012	1.07531e-38
Ddx27	6.60194e-43	-0.459578	0.036	0.323	1.10259e-38
Sphk1	6.75955e-43	0.850373	0.275	0.151	1.12891e-38
Mfap2	6.8351e-43	0.769673	0.28	0.066	1.14153e-38
Kif20b	7.09978e-43	-0.359606	0.008	0.219	1.18573e-38
Cd81	7.65517e-43	0.512595	0.939	0.871	1.27849e-38
Ppp1cb	8.33326e-43	-0.523793	0.233	0.622	1.39174e-38
Ly86	8.6906e-43	-0.65678	0	0.169	1.45142e-38
Apbb1ip	9.2286e-43	-0.504348	0.062	0.369	1.54127e-38
Trem3	9.48735e-43	-0.609366	0	0.169	1.58448e-38
AW112010	1.18312e-42	0.804598	0.473	0.24	1.97593e-38
Pmf1	1.21855e-42	-0.657856	0.085	0.391	2.03511e-38
Psap	1.32525e-42	0.610259	0.888	0.82	2.2133e-38
Rad51	1.44874e-42	-0.41817	0.023	0.259	2.41954e-38
Cdca5	1.56851e-42	-0.327718	0.006	0.201	2.61957e-38
Kdelr3	1.6728e-42	0.799939	0.288	0.085	2.79374e-38
Psma2	2.00406e-42	-0.556655	0.53	0.809	3.34698e-38
Heyl	2.25133e-42	0.745614	0.199	0.028	3.75995e-38
Zcchc14	2.37939e-42	0.573793	0.161	0.022	3.97382e-38
Fkbp4	2.53107e-42	-0.594027	0.305	0.653	4.22714e-38
Msh2	2.62792e-42	-0.479738	0.042	0.329	4.38888e-38
Pde1a	2.88007e-42	0.494764	0.136	0.014	4.81001e-38
Zfp618	3.27368e-42	0.483225	0.117	0.011	5.46737e-38
Bccip	3.32775e-42	-0.49977	0.231	0.607	5.55768e-38
Lrmp	3.56403e-42	-0.736489	0.013	0.231	5.95229e-38
Btk	4.0599e-42	-0.419411	0.008	0.225	6.78044e-38
Sf3b2	4.09175e-42	-0.489508	0.303	0.672	6.83363e-38
Ltbp1	4.12479e-42	0.726101	0.199	0.04	6.88881e-38
Nckap1l	4.206e-42	-0.378805	0	0.167	7.02444e-38
Arhgap31	4.57858e-42	0.885129	0.335	0.142	7.64669e-38
Tmem14c	6.14808e-42	-1.10871	0.265	0.606	1.02679e-37
Svip	6.21338e-42	-0.348478	0.008	0.212	1.0377e-37
St3gal1	7.77482e-42	0.725024	0.239	0.123	1.29847e-37
Nuak1	7.88744e-42	0.609781	0.136	0.018	1.31728e-37
Cxcr4	8.36722e-42	-0.436234	0.004	0.189	1.39741e-37
Timp4	1.013e-41	0.50547	0.1	0.006	1.69181e-37
Rap1a	1.13392e-41	-0.526279	0.316	0.7	1.89376e-37
Sepw1	1.2042e-41	0.756001	0.847	0.811	2.01114e-37
Psma7	1.26525e-41	-0.563671	0.561	0.821	2.11309e-37
Crtap	1.34634e-41	0.72335	0.248	0.087	2.24852e-37
Mms22l	1.34655e-41	-0.338083	0.009	0.225	2.24888e-37
Shmt2	1.46664e-41	-0.47483	0.049	0.329	2.44943e-37
Gnai1	1.55717e-41	0.668586	0.184	0.026	2.60064e-37
Ndufab1	1.57048e-41	-0.650509	0.403	0.712	2.62286e-37
Dhrs3	1.63298e-41	0.792336	0.326	0.137	2.72725e-37
Mmp13	2.0636e-41	0.920942	0.239	0.027	3.44641e-37
Ahcyl2	2.07701e-41	0.885556	0.271	0.141	3.46881e-37
Icam2	2.35056e-41	-0.590381	0.013	0.233	3.92567e-37
H2afj	2.49718e-41	-0.632475	0.405	0.708	4.17054e-37
Nedd4	2.56375e-41	0.834597	0.545	0.42	4.28171e-37
Gdi2	2.70669e-41	-0.505786	0.362	0.731	4.52044e-37
Orc6	3.16341e-41	-0.633139	0.087	0.39	5.2832e-37
Plxnd1	3.17433e-41	0.6324	0.195	0.04	5.30146e-37
Noc2l	3.1898e-41	-0.496059	0.047	0.326	5.32728e-37
Eif3d	4.02954e-41	-0.550642	0.169	0.516	6.72973e-37
Trim27	4.54746e-41	-0.537196	0.102	0.431	7.59471e-37
Impact	4.95279e-41	0.760073	0.261	0.116	8.27166e-37
Aunip	5.17952e-41	-0.337401	0.009	0.21	8.65031e-37
Cdc45	5.2719e-41	-0.363898	0.015	0.23	8.8046e-37
Cenpf	5.29645e-41	-0.465173	0.009	0.206	8.84561e-37
Ncapg	5.40178e-41	-0.320368	0.008	0.204	9.02151e-37
Atp6v1g1	6.06746e-41	-0.461525	0.466	0.804	1.01333e-36
Rasa3	7.45771e-41	0.784037	0.273	0.14	1.24551e-36
Xrcc6	7.59147e-41	-0.68599	0.051	0.347	1.26785e-36
Pfdn2	8.57513e-41	-0.493962	0.337	0.697	1.43213e-36
Pabpc4	8.75928e-41	-0.481001	0.051	0.332	1.46289e-36
Apitd1	9.13378e-41	-0.418422	0.027	0.266	1.52543e-36
Dnajc15	9.15934e-41	-0.537929	0.104	0.428	1.5297e-36
Nxt1	1.11771e-40	-0.532506	0.1	0.418	1.86668e-36
Ctse	1.2e-40	-1.48262	0.008	0.198	2.00412e-36
Lamp1	1.24603e-40	0.688228	0.848	0.792	2.08099e-36
Nfib	1.29094e-40	0.808273	0.341	0.103	2.156e-36
Eif4g2	1.38315e-40	-0.495548	0.443	0.78	2.30999e-36
Sorbs2	1.41911e-40	0.535332	0.146	0.017	2.37006e-36
Cox7b	1.68827e-40	-0.542999	0.392	0.71	2.81957e-36
Plekhh2	1.83982e-40	0.481175	0.116	0.011	3.07268e-36
Cdt1	2.01262e-40	-0.525339	0.042	0.283	3.36128e-36
Dyrk3	2.09929e-40	-0.310697	0.002	0.185	3.50603e-36
Sf3b4	2.26984e-40	-0.515602	0.212	0.577	3.79086e-36
Knstrn	2.33889e-40	-0.419544	0.021	0.247	3.90619e-36
Itgb2	2.52795e-40	-0.537168	0	0.16	4.22192e-36
F13a1	2.7072e-40	-1.0185	0.004	0.178	4.5213e-36
Caprin1	2.9951e-40	-0.533823	0.119	0.462	5.00211e-36
Myo1f	3.27992e-40	-0.391253	0	0.159	5.47779e-36
Stk24	3.54339e-40	-0.50691	0.091	0.427	5.91782e-36
Sumo1	3.81099e-40	-0.479584	0.53	0.82	6.36474e-36
Ldha	4.23114e-40	-0.62014	0.629	0.861	7.06642e-36
Ndufa9	4.50573e-40	-0.501377	0.208	0.563	7.52503e-36
2700060E02Rik	4.57048e-40	-0.484731	0.422	0.76	7.63316e-36
Ube2t	5.26473e-40	-0.391622	0.019	0.247	8.79263e-36
Foxs1	5.82271e-40	0.586088	0.133	0.016	9.72451e-36
Pltp	5.88862e-40	0.74607	0.222	0.054	9.83459e-36
Usp15	5.96418e-40	-0.477031	0.047	0.32	9.96078e-36
Nkd2	6.91896e-40	0.522691	0.129	0.015	1.15554e-35
Gpc4	7.80566e-40	0.65051	0.188	0.076	1.30362e-35
Mdfi	8.4954e-40	0.665348	0.199	0.051	1.41882e-35
Gmps	8.53442e-40	-0.522948	0.11	0.432	1.42533e-35
Sec61g	9.66059e-40	-0.543065	0.723	0.9	1.61341e-35
Ptk7	9.82646e-40	0.546559	0.138	0.024	1.64112e-35
Anxa3	1.00171e-39	-0.958997	0.072	0.325	1.67296e-35
Mef2c	1.16194e-39	-0.906737	0.081	0.354	1.94056e-35
Pttg1ip	1.19804e-39	0.807072	0.468	0.32	2.00085e-35
Arl6ip1	1.21991e-39	-0.650816	0.388	0.717	2.03737e-35
Ipo5	1.24211e-39	-0.438614	0.044	0.33	2.07444e-35
Dnph1	1.27753e-39	-0.339772	0.015	0.239	2.1336e-35
Nfil3	1.41905e-39	0.891284	0.322	0.151	2.36996e-35
2410015M20Rik	1.44901e-39	-0.464737	0.337	0.69	2.42e-35
Atxn1	1.83063e-39	0.703006	0.195	0.066	3.05734e-35
Tuba1b	1.87293e-39	-1.00162	0.617	0.807	3.12799e-35
Mrpl16	2.01672e-39	-0.468934	0.053	0.328	3.36813e-35
S1pr1	2.07156e-39	0.714131	0.227	0.052	3.45972e-35
Eif5	2.26774e-39	-0.480822	0.458	0.782	3.78736e-35
Phf5a	2.67581e-39	-0.64224	0.193	0.529	4.46887e-35
Cux1	2.79116e-39	-0.59242	0.064	0.37	4.66152e-35
H2-Ab1	2.99743e-39	-1.28639	0.009	0.197	5.00602e-35
Ncf1	3.11743e-39	-0.464186	0.002	0.166	5.20642e-35
Grb14	3.22758e-39	0.549172	0.148	0.022	5.39038e-35
Atp8b4	3.59563e-39	-0.424131	0.002	0.168	6.00506e-35
Tram1	3.64069e-39	-0.554607	0.297	0.673	6.08031e-35
Nmral1	3.64447e-39	-0.448458	0.028	0.271	6.08662e-35
H6pd	3.93441e-39	0.502548	0.129	0.026	6.57086e-35
Dact1	4.72481e-39	0.679986	0.193	0.033	7.89091e-35
Loxl3	5.54337e-39	0.592419	0.172	0.034	9.25798e-35
Srm	6.92395e-39	-0.634783	0.129	0.445	1.15637e-34
Higd1a	7.09788e-39	-0.502344	0.314	0.669	1.18542e-34
Pla2g12a	8.33985e-39	-0.706404	0.068	0.332	1.39284e-34
Tmsb4x	8.4058e-39	0.281334	0.992	0.958	1.40385e-34
Gins2	8.72883e-39	-0.442328	0.044	0.304	1.4578e-34
Cd200	9.63157e-39	0.750458	0.384	0.118	1.60857e-34
Dusp1	9.91667e-39	1.41031	0.536	0.409	1.65618e-34
Rab38	1.04404e-38	-0.403648	0	0.154	1.74365e-34
Rad23b	1.06726e-38	-0.525983	0.172	0.54	1.78243e-34
Bcas2	1.08431e-38	-0.542155	0.303	0.639	1.81091e-34
Rangap1	1.12408e-38	-0.457323	0.051	0.323	1.87733e-34
Prpf38a	1.15497e-38	-0.507389	0.083	0.388	1.92891e-34
Trip13	1.19378e-38	-0.266071	0.006	0.194	1.99373e-34
Diaph3	1.29435e-38	-0.284289	0.006	0.19	2.16169e-34
Gm9780	1.31638e-38	0.552927	0.146	0.023	2.19848e-34
Ckap2l	1.42584e-38	-0.278391	0.004	0.18	2.3813e-34
Cped1	1.51374e-38	0.624324	0.165	0.033	2.5281e-34
Was	1.79487e-38	-0.388189	0.006	0.196	2.99761e-34
Tubb4b	2.0789e-38	-0.771775	0.261	0.586	3.47197e-34
Mrpl30	2.1929e-38	-0.499705	0.229	0.584	3.66236e-34
Ppie	2.21982e-38	-0.462702	0.15	0.513	3.70732e-34
Fcgr2b	2.26757e-38	-0.374299	0	0.152	3.78707e-34
Itgb5	2.46766e-38	0.79026	0.343	0.126	4.12124e-34
Gna15	2.93585e-38	-0.340977	0	0.152	4.90317e-34
Sdsl	2.96139e-38	-0.507961	0.013	0.213	4.94582e-34
Ncapd2	3.10586e-38	-0.298194	0.009	0.211	5.18709e-34
Hist1h1b	3.32719e-38	-0.453195	0.015	0.213	5.55674e-34
Atp6v1f	3.49535e-38	-0.442559	0.384	0.748	5.83758e-34
Olfml3	3.68433e-38	0.941165	0.341	0.1	6.1532e-34
Hrsp12	4.01449e-38	-0.3996	0.025	0.262	6.70461e-34
Sdhd	4.12247e-38	-0.535976	0.292	0.634	6.88494e-34
Aprt	4.14599e-38	-0.523116	0.195	0.552	6.92422e-34
Arf6	4.95621e-38	-0.5149	0.288	0.669	8.27736e-34
Fxn	4.99824e-38	-0.533177	0.061	0.326	8.34757e-34
Usmg5	5.07083e-38	-0.506262	0.557	0.819	8.4688e-34
Alad	5.39069e-38	-1.10805	0.059	0.31	9.00299e-34
Ms4a6b	5.94995e-38	-0.56786	0.002	0.162	9.93701e-34
Ube2c	5.957e-38	-0.968476	0.04	0.272	9.94878e-34
Mdh1	6.15412e-38	-0.50462	0.4	0.723	1.0278e-33
Vimp	6.2366e-38	0.872916	0.633	0.571	1.04157e-33
Lsm8	6.27673e-38	-0.544642	0.17	0.497	1.04828e-33
Glud1	6.3672e-38	-0.621012	0.119	0.447	1.06339e-33
Sh3kbp1	6.81766e-38	-0.453811	0.019	0.244	1.13862e-33
Prpf40a	7.40267e-38	-0.508469	0.214	0.568	1.23632e-33
Sec61b	7.41688e-38	-0.599671	0.589	0.823	1.23869e-33
Mcpt8	7.5613e-38	-1.79941	0	0.15	1.26281e-33
Crim1	7.59198e-38	0.607894	0.157	0.029	1.26794e-33
Atad2	7.70095e-38	-0.393909	0.023	0.247	1.28614e-33
Dapk2	8.36443e-38	0.754576	0.277	0.151	1.39694e-33
Hoxb2	8.43399e-38	0.645936	0.169	0.037	1.40856e-33
Prdx3	9.7901e-38	-0.623693	0.193	0.521	1.63504e-33
Khdrbs1	1.04321e-37	-0.501958	0.197	0.567	1.74226e-33
Fads3	1.05388e-37	0.687628	0.231	0.13	1.76009e-33
Ak3	1.12224e-37	0.758088	0.32	0.204	1.87425e-33
Fbxo5	1.15852e-37	-0.492839	0.027	0.245	1.93484e-33
Mapre1	1.32031e-37	-0.476302	0.301	0.658	2.20505e-33
Ptges3	1.35792e-37	-0.471312	0.212	0.579	2.26785e-33
Tcn2	1.48329e-37	0.759796	0.354	0.181	2.47724e-33
Rtcb	1.52059e-37	-0.471408	0.152	0.512	2.53954e-33
Myl6	1.61521e-37	-0.440193	0.812	0.955	2.69756e-33
Hist1h4i	1.63765e-37	-0.416477	0.025	0.243	2.73504e-33
Mns1	2.18115e-37	-0.568213	0.032	0.256	3.64273e-33
Lta4h	2.18492e-37	-0.569159	0.07	0.367	3.64903e-33
Uqcrb	2.38782e-37	-0.5171	0.657	0.868	3.98789e-33
Yeats4	2.6021e-37	-0.479283	0.091	0.397	4.34576e-33
Atp5d	2.61473e-37	-0.46014	0.451	0.765	4.36687e-33
Sord	2.74692e-37	-0.486166	0.055	0.325	4.58763e-33
Emilin2	2.86134e-37	-0.587715	0.03	0.251	4.77872e-33
Tnfrsf13b	2.89262e-37	-0.450883	0.006	0.179	4.83096e-33
Pmaip1	2.98509e-37	-0.499827	0	0.148	4.9854e-33
Zfp532	3.12098e-37	0.506068	0.116	0.013	5.21235e-33
Exosc5	3.31851e-37	-0.511173	0.125	0.448	5.54224e-33
Pld3	3.3836e-37	0.726306	0.271	0.128	5.65096e-33
Kif23	3.69021e-37	-0.336892	0.006	0.185	6.16302e-33
Zfp422	3.80936e-37	-0.661405	0.085	0.366	6.36201e-33
Api5	3.82913e-37	-0.455996	0.093	0.414	6.39504e-33
Lst1	3.90577e-37	-0.574149	0.008	0.187	6.52303e-33
Pno1	4.84463e-37	-0.405106	0.044	0.314	8.09102e-33
Zc2hc1a	5.07363e-37	0.637973	0.184	0.057	8.47346e-33
Snhg18	5.4106e-37	0.670331	0.269	0.073	9.03624e-33
Zfos1	5.41795e-37	-0.506933	0.191	0.564	9.04852e-33
Nifk	7.30545e-37	-0.482071	0.083	0.392	1.22008e-32
Ifitm2	7.3731e-37	0.516803	0.951	0.912	1.23138e-32
Lars2	8.15601e-37	0.848436	0.22	0.115	1.36214e-32
Stat5a	8.5095e-37	0.805917	0.22	0.15	1.42117e-32
Timm50	8.7599e-37	-0.441912	0.095	0.404	1.46299e-32
Eif4a3	8.81412e-37	-0.474443	0.174	0.524	1.47205e-32
Ybx3	9.49852e-37	-0.516699	0.076	0.352	1.58635e-32
Mpst	9.56773e-37	-0.469269	0.045	0.311	1.59791e-32
Adam12	9.57157e-37	0.441962	0.11	0.014	1.59855e-32
Slc38a2	1.01013e-36	0.972185	0.494	0.425	1.68702e-32
Efnb1	1.04896e-36	0.628886	0.191	0.045	1.75187e-32
Bub1b	1.19765e-36	-0.278876	0.006	0.194	2.0002e-32
Haus4	1.23226e-36	-0.413985	0.045	0.309	2.058e-32
Etf1	1.4678e-36	-0.481931	0.167	0.53	2.45138e-32
Serp1	1.48831e-36	-0.650987	0.398	0.735	2.48563e-32
Chaf1a	1.51171e-36	-0.336008	0.017	0.219	2.52471e-32
Rrbp1	1.51205e-36	0.816976	0.604	0.522	2.52528e-32
Kif11	1.80849e-36	-0.288446	0.006	0.187	3.02036e-32
Myo10	1.8295e-36	0.549067	0.153	0.03	3.05545e-32
Cbr3	1.85186e-36	0.560951	0.165	0.031	3.0928e-32
mt-Atp6	1.94178e-36	-0.406937	0.998	0.998	3.24296e-32
Hk1	2.09441e-36	-0.442699	0.038	0.304	3.49788e-32
Cenpk	2.26747e-36	-0.506514	0.034	0.263	3.7869e-32
Txn2	2.57338e-36	-0.451116	0.267	0.619	4.29781e-32
Fam43a	2.71094e-36	0.694011	0.258	0.092	4.52754e-32
Grb10	2.82153e-36	0.74269	0.246	0.083	4.71223e-32
Creg1	2.88504e-36	-0.648925	0.333	0.636	4.81831e-32
Fam161a	3.11108e-36	0.435188	0.1	0.016	5.19582e-32
Sri	3.38984e-36	-0.466815	0.458	0.772	5.66138e-32
Plk4	3.60285e-36	-0.357688	0.027	0.265	6.01711e-32
Cflar	3.62904e-36	0.76753	0.364	0.234	6.06086e-32
Rgs19	4.05029e-36	-0.501192	0.036	0.275	6.76439e-32
Ppp4c	4.63126e-36	-0.482066	0.284	0.646	7.73467e-32
Cd27	5.06577e-36	-0.500982	0.004	0.168	8.46034e-32
Nap1l4	5.52583e-36	-0.483285	0.206	0.556	9.22869e-32
Socs1	5.63714e-36	0.908332	0.269	0.103	9.41459e-32
Gm11808	6.18523e-36	-0.513783	0.477	0.793	1.03299e-31
Rad54l	6.32496e-36	-0.263123	0.008	0.201	1.05633e-31
Dnajc7	6.68548e-36	-0.865719	0.206	0.57	1.11654e-31
Acaa2	7.07353e-36	-0.485081	0.102	0.4	1.18135e-31
Fign	7.20636e-36	0.466438	0.119	0.014	1.20353e-31
Ska1	7.26789e-36	-0.318116	0.013	0.206	1.21381e-31
Taok3	7.44569e-36	-0.465664	0.049	0.327	1.2435e-31
Gm10036	7.54429e-36	-0.573878	0.218	0.577	1.25997e-31
Actl6a	8.31013e-36	-0.460957	0.182	0.524	1.38787e-31
Nt5c3	8.47735e-36	-0.535772	0.104	0.398	1.4158e-31
Slc16a10	9.42333e-36	-0.311304	0.009	0.196	1.57379e-31
Ctbp1	9.49832e-36	-0.428295	0.354	0.696	1.58631e-31
Carnmt1	1.20113e-35	-0.502593	0.108	0.403	2.00601e-31
Nuf2	1.22564e-35	-0.321933	0.015	0.206	2.04694e-31
AI467606	1.22638e-35	-0.427196	0.011	0.209	2.04818e-31
Dclk1	1.25659e-35	0.577634	0.15	0.025	2.09864e-31
Srpx2	1.38022e-35	0.638915	0.216	0.047	2.3051e-31
Tfrc	1.40564e-35	-0.407107	0.015	0.204	2.34756e-31
Actn1	1.51897e-35	0.709979	0.265	0.106	2.53683e-31
Capza1	1.63834e-35	-0.467087	0.114	0.444	2.73618e-31
Cpne8	1.67418e-35	0.623461	0.191	0.04	2.79605e-31
Exoc3l4	1.78944e-35	0.525959	0.127	0.02	2.98855e-31
Acot7	1.8647e-35	-0.532695	0.042	0.284	3.11423e-31
Vapa	2.06607e-35	-0.510376	0.419	0.758	3.45054e-31
Cd300a	2.10002e-35	-0.386941	0.002	0.154	3.50724e-31
Kctd12	2.25365e-35	0.797256	0.277	0.142	3.76383e-31
Eno1	2.38023e-35	-0.554196	0.312	0.671	3.97521e-31
Kras	2.40974e-35	-0.493029	0.08	0.38	4.02451e-31
Prss57	2.52909e-35	-0.447916	0	0.141	4.22384e-31
Rnaseh2a	2.78562e-35	-0.476794	0.078	0.349	4.65226e-31
Hspa4l	3.04406e-35	-0.328436	0.011	0.204	5.08389e-31
Nradd	3.69989e-35	0.584263	0.178	0.044	6.17918e-31
Ube2n	3.94076e-35	-0.41775	0.392	0.721	6.58146e-31
Ppp1r14b	4.01956e-35	-0.708442	0.195	0.539	6.71307e-31
Hars	4.03538e-35	-0.561499	0.091	0.369	6.73949e-31
Smo	4.54605e-35	0.644098	0.197	0.071	7.59235e-31
Muc13	4.99132e-35	-0.466386	0	0.139	8.33601e-31
Acap1	5.15102e-35	-0.428497	0.004	0.164	8.60271e-31
Slc25a4	5.25433e-35	0.691401	0.805	0.774	8.77526e-31
Egfl7	5.30609e-35	-0.838655	0.015	0.225	8.86171e-31
Cit	5.43419e-35	-0.298364	0.009	0.198	9.07564e-31
Gnas	5.86856e-35	-0.617153	0.765	0.941	9.80108e-31
Cited2	5.89532e-35	1.09429	0.475	0.368	9.84577e-31
Glrx5	6.01527e-35	-0.96753	0.309	0.626	1.00461e-30
Dera	6.90255e-35	-0.435025	0.074	0.375	1.15279e-30
Srsf6	7.90101e-35	-0.471873	0.343	0.667	1.31955e-30
Hspbp1	8.14353e-35	-0.408418	0.04	0.282	1.36005e-30
Rrp1	8.18562e-35	-0.451712	0.229	0.585	1.36708e-30
Trim2	8.45613e-35	0.676949	0.225	0.132	1.41226e-30
Psmb2	8.47399e-35	-0.479207	0.578	0.82	1.41524e-30
Mthfd2	8.91097e-35	-0.390237	0.047	0.308	1.48822e-30
Hmmr	9.26031e-35	-0.394612	0.017	0.204	1.54656e-30
Dck	9.30574e-35	-0.389156	0.017	0.215	1.55415e-30
Eif3c	9.93347e-35	-0.432662	0.242	0.598	1.65899e-30
Gpr153	1.01296e-34	0.534635	0.133	0.024	1.69174e-30
Aqp1	1.02918e-34	-1.07975	0.034	0.235	1.71884e-30
Dcps	1.03791e-34	-0.44948	0.117	0.433	1.73341e-30
Tceb2	1.10598e-34	-0.344706	0.625	0.877	1.84709e-30
Tfr2	1.15067e-34	-0.300455	0.006	0.18	1.92174e-30
Nudt5	1.16549e-34	-0.482268	0.129	0.428	1.94648e-30
Cdc42se1	1.62476e-34	-0.507574	0.072	0.364	2.71352e-30
Plek	1.63997e-34	-0.515792	0.004	0.163	2.73892e-30
Ubc	1.7958e-34	0.665002	0.975	0.967	2.99917e-30
Hfe	2.07099e-34	0.615561	0.191	0.073	3.45876e-30
Pdlim4	2.13317e-34	0.70295	0.354	0.107	3.5626e-30
Nans	2.15646e-34	-0.460707	0.138	0.45	3.60151e-30
Ctla2a	2.32975e-34	-1.40926	0.023	0.208	3.89092e-30
Serpina3c	2.49563e-34	0.4522	0.116	0.012	4.16795e-30
Dtl	2.57218e-34	-0.426261	0.038	0.27	4.2958e-30
Arhgap42	2.64722e-34	0.519684	0.136	0.022	4.42112e-30
Plk1	2.76469e-34	-0.418597	0.023	0.212	4.61731e-30
Ppil1	2.84707e-34	-0.452153	0.112	0.413	4.75488e-30
S100a16	2.90028e-34	0.689522	0.447	0.162	4.84376e-30
Rnaseh2b	2.93752e-34	-0.413956	0.076	0.356	4.90595e-30
Cetn3	3.13084e-34	-0.450046	0.377	0.699	5.22882e-30
Snrpa	3.27479e-34	-0.446812	0.161	0.509	5.46923e-30
Lamtor4	3.33848e-34	-0.511348	0.218	0.574	5.57559e-30
Sf3b1	3.36892e-34	-0.420476	0.405	0.736	5.62643e-30
Klf1	3.95595e-34	-0.96421	0.013	0.189	6.60684e-30
Mis18a	4.00168e-34	-0.412351	0.049	0.311	6.68321e-30
Plxna2	4.20043e-34	0.543553	0.131	0.017	7.01514e-30
Psmc3ip	4.37919e-34	-0.297868	0.015	0.221	7.31369e-30
Ccser2	4.39517e-34	0.684677	0.259	0.103	7.34037e-30
Zfp207	4.44104e-34	-0.423681	0.225	0.587	7.41698e-30
Slbp	4.56783e-34	-0.790225	0.434	0.703	7.62873e-30
Hspa14	4.95774e-34	-0.483828	0.136	0.442	8.27992e-30
Grpel1	5.20987e-34	-0.40588	0.263	0.612	8.70101e-30
Hnrnpr	5.68591e-34	-0.479229	0.233	0.583	9.49604e-30
Obsl1	5.77588e-34	0.411103	0.108	0.014	9.64629e-30
Stom	6.75996e-34	-0.409633	0.04	0.276	1.12898e-29
Impa2	6.94307e-34	-0.389062	0.023	0.24	1.15956e-29
Aig1	6.95447e-34	0.704804	0.341	0.209	1.16147e-29
Smim5	6.99211e-34	-0.47236	0.025	0.223	1.16775e-29
Irs1	8.21252e-34	0.446769	0.116	0.015	1.37157e-29
Ak1	9.34825e-34	0.597955	0.212	0.068	1.56125e-29
Creld1	9.91493e-34	0.598237	0.188	0.065	1.65589e-29
Psmb6	1.00461e-33	-0.360683	0.506	0.804	1.6778e-29
Map4k3	1.17835e-33	0.498828	0.125	0.02	1.96796e-29
Ly6a	1.22664e-33	-2.1103	0.013	0.193	2.04862e-29
Ctss	1.33532e-33	-0.936111	0.008	0.167	2.23012e-29
Cdk2ap2	1.34276e-33	-0.545529	0.314	0.649	2.24254e-29
Incenp	1.39714e-33	-0.39479	0.032	0.257	2.33337e-29
Atp1b3	1.42927e-33	-0.529755	0.121	0.446	2.38703e-29
Cdkn3	1.45161e-33	-0.459383	0.027	0.222	2.42434e-29
Tmem37	1.49051e-33	0.519288	0.104	0.014	2.4893e-29
Cox7a2	1.54996e-33	-0.463092	0.629	0.852	2.5886e-29
Gng11	1.60386e-33	0.628319	0.419	0.165	2.67861e-29
Fam60a	1.62329e-33	-0.433147	0.019	0.232	2.71106e-29
Nfkbid	1.7764e-33	-0.557878	0.004	0.157	2.96676e-29
Hoxa5	1.7804e-33	0.528797	0.146	0.029	2.97344e-29
Hba-a1	1.90474e-33	-3.62923	0.053	0.246	3.18111e-29
Oasl2	1.94485e-33	0.627256	0.172	0.051	3.2481e-29
Bcap29	2.13135e-33	-0.424519	0.068	0.358	3.55956e-29
Nup62	2.1333e-33	-0.423596	0.066	0.335	3.56283e-29
Slc1a3	2.15104e-33	0.54116	0.121	0.018	3.59244e-29
Acsl5	2.19583e-33	-0.499208	0.129	0.433	3.66726e-29
Itm2a	2.25595e-33	0.593569	0.462	0.19	3.76767e-29
1110008F13Rik	2.26832e-33	-0.532817	0.436	0.72	3.78832e-29
Ahsa1	2.27284e-33	-0.451881	0.314	0.638	3.79587e-29
Stap1	2.42875e-33	-0.458494	0.008	0.176	4.05625e-29
Adgrl2	2.61407e-33	0.498431	0.136	0.033	4.36575e-29
Vit	2.73806e-33	0.666225	0.263	0.072	4.57283e-29
Snrnp25	2.85107e-33	-0.398516	0.068	0.341	4.76158e-29
Smu1	2.91917e-33	-0.429409	0.197	0.544	4.87531e-29
C1qtnf6	3.13447e-33	0.639457	0.197	0.066	5.23488e-29
4930579G24Rik	3.91309e-33	-0.312695	0.019	0.242	6.53526e-29
Abhd12	4.00887e-33	0.721386	0.275	0.163	6.69521e-29
Ltbr	4.02104e-33	0.637303	0.189	0.075	6.71554e-29
Dnajc3	4.06536e-33	0.78404	0.559	0.489	6.78955e-29
5430427O19Rik	4.13388e-33	-0.374545	0.002	0.146	6.90399e-29
Cuedc2	4.29984e-33	-0.433824	0.199	0.55	7.18116e-29
B3galnt1	4.33331e-33	0.586882	0.167	0.039	7.23706e-29
Mis18bp1	4.3626e-33	-0.288546	0.009	0.195	7.28598e-29
Plcg2	4.41769e-33	-0.317728	0	0.132	7.37798e-29
Sf3b5	4.57499e-33	-0.419421	0.309	0.637	7.64069e-29
Eed	4.59475e-33	-0.454763	0.097	0.394	7.67369e-29
Arpc4	4.64502e-33	-0.485423	0.328	0.683	7.75764e-29
Brd7	4.72549e-33	-0.449304	0.106	0.401	7.89204e-29
Anapc5	4.7844e-33	-0.406001	0.35	0.675	7.99042e-29
Rcc2	5.03951e-33	-0.394336	0.055	0.326	8.41648e-29
Exoc6	5.0663e-33	-0.289343	0.006	0.177	8.46123e-29
Mgmt	5.2054e-33	0.583404	0.189	0.094	8.69354e-29
Pold2	5.32264e-33	-0.416261	0.08	0.363	8.88935e-29
Dhfr	5.4015e-33	-0.400041	0.042	0.275	9.02104e-29
Ftsj3	5.50676e-33	-0.392014	0.051	0.321	9.19684e-29
Trim28	5.50811e-33	-0.464339	0.159	0.496	9.1991e-29
Myo1g	5.68767e-33	-0.325488	0	0.131	9.49899e-29
Pold1	6.06426e-33	-0.376487	0.034	0.272	1.01279e-28
Bex6	8.6641e-33	-0.317107	0	0.131	1.44699e-28
Ppp1r7	8.95093e-33	-0.36721	0.059	0.332	1.49489e-28
Prkcd	9.70544e-33	-0.514559	0.042	0.27	1.6209e-28
Wbp11	1.05173e-32	-0.402087	0.142	0.472	1.7565e-28
Pyhin1	1.08292e-32	-0.551781	0.004	0.153	1.80858e-28
Rps26-ps1	1.09286e-32	-0.521664	0.25	0.614	1.82518e-28
Tnfaip8l2	1.11514e-32	-0.345585	0	0.13	1.8624e-28
Gpbp1	1.11561e-32	-0.466006	0.133	0.462	1.86319e-28
Rac3	1.14801e-32	0.419708	0.104	0.014	1.91729e-28
Etfb	1.15298e-32	-0.591416	0.386	0.693	1.9256e-28
Clspn	1.24419e-32	-0.277601	0.009	0.186	2.07793e-28
Hsd17b10	1.31795e-32	-0.435524	0.223	0.577	2.20111e-28
Npc2	1.37671e-32	0.6968	0.809	0.798	2.29924e-28
Eef2k	1.55494e-32	-0.382538	0.015	0.214	2.5969e-28
Pola1	1.56288e-32	-0.269914	0.011	0.201	2.61017e-28
Ltb4r1	1.78928e-32	-0.448601	0.002	0.142	2.98827e-28
Esd	1.81444e-32	-0.4429	0.394	0.707	3.03029e-28
Prrx1	1.82921e-32	0.692089	0.278	0.079	3.05497e-28
Shox2	1.94594e-32	0.513581	0.125	0.017	3.24992e-28
Hist1h2ae	1.97647e-32	-0.524149	0.009	0.165	3.3009e-28
Rgs1	2.00859e-32	-0.620573	0	0.129	3.35455e-28
Jun	2.25441e-32	1.17423	0.826	0.888	3.76509e-28
H2-T22	2.60684e-32	0.789842	0.379	0.259	4.35369e-28
Ppm1g	2.64085e-32	-0.488348	0.15	0.447	4.41048e-28
Hdc	2.71833e-32	-0.567397	0.002	0.144	4.53988e-28
Emc6	2.7904e-32	-0.444226	0.256	0.599	4.66024e-28
Larp6	2.96643e-32	0.558084	0.152	0.033	4.95423e-28
Nop16	3.13888e-32	-0.440391	0.07	0.354	5.24224e-28
Meox1	3.31411e-32	0.583346	0.127	0.015	5.5349e-28
Eif2a	3.37171e-32	-0.455481	0.14	0.461	5.6311e-28
Mrpl18	3.40055e-32	-0.604548	0.335	0.617	5.67926e-28
Gnl3	3.70418e-32	-0.509091	0.119	0.421	6.18635e-28
Mprip	4.88396e-32	0.703793	0.292	0.179	8.1567e-28
Arpc5l	4.99845e-32	-0.533402	0.269	0.599	8.34791e-28
Rfc3	5.73299e-32	-0.457214	0.061	0.305	9.57467e-28
Rpl23a	6.00336e-32	-0.685767	0.339	0.643	1.00262e-27
Lrrc8c	6.0584e-32	-0.333898	0.011	0.188	1.01181e-27
Pgam1	6.08726e-32	-0.745008	0.252	0.539	1.01663e-27
Spop	6.40259e-32	-0.440991	0.235	0.599	1.0693e-27
Tmem238	6.41284e-32	-0.392603	0.038	0.264	1.07101e-27
Cldn10	6.51881e-32	0.635873	0.152	0.039	1.08871e-27
Acyp1	7.16931e-32	-0.47752	0.112	0.4	1.19735e-27
Rhod	7.27101e-32	0.459912	0.1	0.014	1.21433e-27
Chchd1	7.35285e-32	-0.419568	0.299	0.625	1.228e-27
Mrpl28	7.47428e-32	-0.481871	0.258	0.576	1.24828e-27
Fdps	7.52559e-32	-0.479887	0.078	0.355	1.25685e-27
Sae1	7.70176e-32	-0.422935	0.214	0.551	1.28627e-27
Ccdc88a	7.9329e-32	0.725877	0.307	0.22	1.32487e-27
Naglu	8.24648e-32	0.571507	0.191	0.075	1.37724e-27
Sde2	8.86554e-32	-0.55602	0.153	0.493	1.48063e-27
Guk1	9.10241e-32	-0.452568	0.127	0.426	1.52019e-27
Coq7	9.26584e-32	-0.417947	0.068	0.335	1.54749e-27
Banf1	9.46262e-32	-0.449549	0.259	0.583	1.58035e-27
Kirrel	9.60298e-32	0.494275	0.106	0.013	1.60379e-27
Msh6	9.98561e-32	-0.301152	0.015	0.213	1.6677e-27
Plac9b	9.98629e-32	0.439722	0.112	0.013	1.66781e-27
Cyb5a	1.03136e-31	0.709496	0.742	0.673	1.72247e-27
Calm2	1.04919e-31	-0.424229	0.837	0.965	1.75226e-27
Lman2l	1.05063e-31	0.686164	0.309	0.207	1.75465e-27
Psmd14	1.05245e-31	-0.418888	0.216	0.54	1.75769e-27
Nrbp2	1.08486e-31	0.485274	0.127	0.022	1.81182e-27
Fbn1	1.10943e-31	0.535704	0.396	0.11	1.85285e-27
Hint1	1.24119e-31	-0.477323	0.701	0.875	2.07291e-27
Psme3	1.2424e-31	-0.457209	0.133	0.432	2.07493e-27
Stard7	1.27966e-31	-0.359224	0.051	0.311	2.13715e-27
Wapl	1.38924e-31	-0.470355	0.095	0.368	2.32017e-27
Cd79b	1.39657e-31	-1.2743	0.021	0.204	2.33242e-27
Mthfd1l	1.41495e-31	-0.267487	0.013	0.213	2.3631e-27
Rexo2	1.46679e-31	-0.501412	0.318	0.63	2.44969e-27
Sf3a3	1.69521e-31	-0.395561	0.123	0.431	2.83116e-27
Lgmn	1.76674e-31	0.647154	0.379	0.16	2.95064e-27
Itgb1	1.84614e-31	0.759158	0.536	0.47	3.08324e-27
Cpsf2	2.0142e-31	-0.44597	0.072	0.336	3.36391e-27
Ppp2r1b	2.04008e-31	-0.331872	0.032	0.261	3.40714e-27
Thrap3	2.14897e-31	-0.447424	0.188	0.534	3.589e-27
Neil3	2.16009e-31	-0.292681	0.011	0.183	3.60757e-27
Psmb4	2.16522e-31	-0.426777	0.324	0.645	3.61614e-27
Alas1	2.33358e-31	-0.713136	0.051	0.273	3.89731e-27
Plekhf2	2.34645e-31	-0.418382	0.068	0.352	3.91881e-27
Creb3	2.3638e-31	0.68374	0.294	0.176	3.94777e-27
Uqcr11	2.64812e-31	-0.54375	0.6	0.812	4.42263e-27
Swi5	3.28276e-31	-0.380349	0.542	0.807	5.48254e-27
Dusp2	3.34143e-31	-1.01228	0.017	0.184	5.58052e-27
Spon2	3.59987e-31	0.692107	0.201	0.073	6.01215e-27
Aldh2	3.60324e-31	-0.462289	0.33	0.689	6.01777e-27
Rnmt	3.68183e-31	-0.402656	0.066	0.342	6.14903e-27
Hmbs	3.71653e-31	-1.20871	0.131	0.388	6.20697e-27
Ubl5	3.84584e-31	-0.40538	0.5	0.778	6.42293e-27
Cops6	3.90535e-31	-0.39037	0.299	0.638	6.52233e-27
Vdac2	3.93883e-31	-0.405891	0.381	0.688	6.57824e-27
Tsn	3.96604e-31	-0.435711	0.295	0.622	6.62369e-27
Gltp	4.05535e-31	-0.482737	0.195	0.55	6.77285e-27
P3h1	4.24932e-31	0.624611	0.214	0.096	7.09678e-27
Phlda3	4.35805e-31	0.668153	0.341	0.137	7.27838e-27
Calm1	5.19094e-31	-0.410278	0.769	0.934	8.66938e-27
Rai2	5.27946e-31	0.453014	0.123	0.02	8.81723e-27
Tomm22	5.45202e-31	-0.418221	0.32	0.64	9.10543e-27
Sulf1	5.78849e-31	0.655911	0.191	0.048	9.66736e-27
Macf1	5.8089e-31	0.708889	0.282	0.189	9.70144e-27
Rps18-ps3	6.44811e-31	-0.487063	0.288	0.647	1.0769e-26
Dnajb6	6.54166e-31	-0.39656	0.333	0.687	1.09252e-26
Gng12	6.66447e-31	-0.615681	0.159	0.46	1.11303e-26
Rad50	6.77477e-31	-0.363824	0.049	0.309	1.13146e-26
Idi1	7.04324e-31	-0.412997	0.021	0.232	1.17629e-26
Tax1bp3	7.0714e-31	0.685945	0.367	0.226	1.18099e-26
Txnl4a	7.11864e-31	-0.431246	0.142	0.444	1.18888e-26
Traf3ip3	7.65172e-31	-0.437479	0.008	0.162	1.27791e-26
Srsf1	7.70616e-31	-0.413043	0.212	0.551	1.28701e-26
Kcnab2	8.69778e-31	-0.261076	0	0.123	1.45262e-26
Rtn4rl1	8.9438e-31	0.475025	0.11	0.018	1.4937e-26
Fam174b	1.0692e-30	0.529041	0.119	0.027	1.78568e-26
Zfp503	1.11571e-30	0.62763	0.197	0.05	1.86334e-26
Uck2	1.12052e-30	-0.393488	0.034	0.266	1.87138e-26
Psmc5	1.14987e-30	-0.396542	0.265	0.599	1.9204e-26
Slfn2	1.20269e-30	-0.665342	0.006	0.152	2.00862e-26
Fat1	1.20299e-30	0.523691	0.157	0.035	2.00911e-26
Sfpq	1.28828e-30	-0.377544	0.337	0.681	2.15156e-26
Gypa	1.32289e-30	-1.33917	0.015	0.183	2.20936e-26
Cytip	1.40025e-30	-0.53731	0.015	0.187	2.33855e-26
Wdhd1	1.47282e-30	-0.296516	0.017	0.206	2.45975e-26
Rcc1	1.47948e-30	-0.294684	0.021	0.218	2.47087e-26
Psma4	1.62834e-30	-0.400806	0.415	0.715	2.7195e-26
H2afv	1.64084e-30	-0.537756	0.545	0.795	2.74037e-26
Tceb1	1.67e-30	-0.391366	0.409	0.721	2.78907e-26
Mfap5	1.69512e-30	-2.59774	0	0.122	2.83101e-26
Atn1.1	1.87551e-30	0.487319	0.148	0.038	3.1323e-26
Syncrip	1.89757e-30	-0.388785	0.178	0.52	3.16913e-26
Atrx	1.9203e-30	-0.358409	0.159	0.516	3.20709e-26
Nucks1	1.94706e-30	-0.404136	0.225	0.563	3.25179e-26
Pkig	1.95626e-30	-0.562958	0.269	0.584	3.26716e-26
Ccr2	2.17663e-30	-0.525039	0	0.121	3.63518e-26
Egfr	2.35725e-30	0.519972	0.15	0.029	3.93685e-26
Cyb5r3	2.48148e-30	-0.662613	0.121	0.396	4.14431e-26
Pofut2	2.51132e-30	0.720942	0.328	0.218	4.19416e-26
Wdr61	2.67915e-30	-0.399532	0.231	0.559	4.47445e-26
Nubp1	2.81504e-30	-0.383876	0.08	0.358	4.70139e-26
Spcs3	2.92873e-30	-0.445397	0.134	0.459	4.89128e-26
Rbm25	3.13281e-30	-0.420917	0.309	0.642	5.2321e-26
Dscc1	3.1868e-30	-0.294148	0.019	0.201	5.32227e-26
Gins1	3.28152e-30	-0.319438	0.027	0.215	5.48047e-26
Nup43	3.44814e-30	-0.326407	0.036	0.248	5.75873e-26
Pim1	3.64504e-30	1.34404	0.54	0.521	6.08758e-26
Ncapd3	3.89872e-30	-0.342213	0.032	0.242	6.51126e-26
Ifngr2	4.02219e-30	0.699121	0.367	0.237	6.71746e-26
Seh1l	4.09233e-30	-0.401512	0.104	0.394	6.8346e-26
Kcnq1ot1	4.13625e-30	-0.49346	0.074	0.355	6.90796e-26
Hdac2	4.21368e-30	-0.384069	0.193	0.527	7.03727e-26
Snx22	4.41528e-30	0.494905	0.157	0.062	7.37396e-26
Rbbp8	4.89768e-30	-0.296147	0.025	0.242	8.17961e-26
Calu	5.36079e-30	0.736885	0.434	0.33	8.95305e-26
Shmt1	5.81587e-30	-0.313997	0.006	0.159	9.71309e-26
Pafah1b3	5.90761e-30	-0.875948	0.04	0.238	9.8663e-26
Def6	6.28309e-30	-0.410354	0.023	0.213	1.04934e-25
Hn1l	6.33713e-30	-0.354502	0.057	0.327	1.05836e-25
Ndufv1	6.53311e-30	-0.424498	0.22	0.537	1.09109e-25
Cnrip1	6.70187e-30	0.599479	0.17	0.052	1.11928e-25
Sash3	6.97791e-30	-0.326844	0.002	0.135	1.16538e-25
1110001J03Rik	7.00609e-30	-0.385152	0.208	0.544	1.17009e-25
Pld4	7.05029e-30	-0.566248	0.002	0.134	1.17747e-25
Sptssa	7.17319e-30	-0.518297	0.314	0.643	1.19799e-25
Farsa	7.33105e-30	-0.404261	0.131	0.43	1.22436e-25
Tal1	7.37625e-30	-0.277341	0.008	0.158	1.23191e-25
Rab44	7.38616e-30	-0.310108	0.002	0.136	1.23356e-25
Slc39a14	7.45258e-30	0.489925	0.133	0.032	1.24466e-25
Psmd2	8.58537e-30	-0.388565	0.235	0.563	1.43384e-25
Polr2e	9.44873e-30	-0.409006	0.205	0.541	1.57803e-25
Strbp	9.54988e-30	-0.359864	0.025	0.238	1.59493e-25
Elavl1	1.00334e-29	-0.396505	0.288	0.619	1.67569e-25
Ebna1bp2	1.01368e-29	-0.41837	0.22	0.558	1.69294e-25
Ccl3	1.11168e-29	-0.783606	0.002	0.129	1.85661e-25
Gns	1.30013e-29	0.575055	0.184	0.066	2.17134e-25
Angptl1	1.322e-29	0.599172	0.33	0.082	2.20787e-25
Gadd45gip1	1.60216e-29	-0.433191	0.227	0.535	2.67578e-25
mt-Co3	1.64304e-29	-0.369146	0.985	0.996	2.74404e-25
Lemd2	1.69425e-29	0.590398	0.203	0.1	2.82957e-25
Mrpl54	1.81946e-29	-0.371991	0.225	0.557	3.03867e-25
Inpp5d	1.99728e-29	-0.343248	0.006	0.147	3.33565e-25
Eif5b	2.04326e-29	-0.404783	0.155	0.47	3.41244e-25
S100a11	2.10163e-29	0.431196	0.818	0.668	3.50993e-25
Gch1	2.11151e-29	-0.323698	0.009	0.173	3.52644e-25
Pja1	2.23873e-29	0.885389	0.295	0.232	3.7389e-25
Cd44	2.30953e-29	-0.43334	0.055	0.304	3.85715e-25
Slc16a1	2.34491e-29	-0.367347	0.044	0.268	3.91623e-25
Icam4	2.4198e-29	-0.379272	0.017	0.181	4.04131e-25
Cyth4	2.4264e-29	-0.368662	0	0.117	4.05233e-25
Prr13	2.48261e-29	-0.562683	0.347	0.68	4.14621e-25
Pycard	2.5575e-29	-0.50258	0.174	0.481	4.27129e-25
Hirip3	2.71748e-29	-0.280021	0.017	0.215	4.53846e-25
Anapc15	2.74817e-29	-0.351822	0.049	0.285	4.58972e-25
Rbx1	3.09439e-29	-0.362036	0.604	0.836	5.16795e-25
Prmt3	3.42221e-29	-0.384748	0.051	0.303	5.71544e-25
Larp7	3.55082e-29	-0.405442	0.089	0.365	5.93023e-25
Farsb	3.66372e-29	-0.407303	0.085	0.344	6.11877e-25
Tsfm	3.93412e-29	-0.383853	0.116	0.401	6.57037e-25
Derl2	3.99723e-29	0.783006	0.422	0.38	6.67578e-25
Sbf2	4.20093e-29	0.486989	0.136	0.029	7.01597e-25
Mrpl42	4.8019e-29	-0.398656	0.366	0.666	8.01965e-25
Lpp	6.00734e-29	0.520557	0.176	0.049	1.00329e-24
Cygb	6.07314e-29	0.638915	0.269	0.071	1.01427e-24
Lrp1	7.14733e-29	0.673974	0.328	0.122	1.19367e-24
Eftud2	7.36811e-29	-0.341606	0.062	0.324	1.23055e-24
Lrwd1	9.04633e-29	-0.337008	0.044	0.268	1.51083e-24
Dnajc8	9.30581e-29	-0.391587	0.394	0.698	1.55416e-24
Pglyrp1	9.9258e-29	-1.427	0	0.115	1.65771e-24
Atp5l	9.9957e-29	-0.369121	0.843	0.946	1.66938e-24
Gemin6	1.0119e-28	-0.289293	0.03	0.249	1.68998e-24
Eif2s3x	1.0316e-28	-0.378942	0.091	0.375	1.72287e-24
Rpf1	1.14548e-28	-0.413567	0.11	0.403	1.91306e-24
Vtn	1.17523e-28	0.681664	0.15	0.026	1.96275e-24
Rrp15	1.22495e-28	-0.397522	0.083	0.362	2.04579e-24
Mybbp1a	1.2787e-28	-0.37887	0.044	0.276	2.13556e-24
Smdt1	1.293e-28	-0.383913	0.464	0.755	2.15944e-24
Pdap1	1.29568e-28	-0.42819	0.153	0.447	2.16392e-24
Tm2d2	1.38548e-28	0.750263	0.527	0.494	2.31389e-24
Lsm3	1.45051e-28	-0.466956	0.314	0.605	2.42249e-24
Rcl1	1.47774e-28	-0.375534	0.049	0.298	2.46797e-24
Setd8	1.63842e-28	-0.357174	0.064	0.317	2.73632e-24
Pon3	1.69035e-28	0.576155	0.182	0.11	2.82305e-24
Emc2	1.70458e-28	0.789463	0.468	0.432	2.84681e-24
Cuta	1.78043e-28	-0.342803	0.275	0.616	2.9735e-24
Mrps18c	1.90765e-28	-0.418695	0.275	0.58	3.18597e-24
Gm10073	1.97778e-28	-0.537196	0.419	0.71	3.30309e-24
Gm12216	2.248e-28	0.550946	0.148	0.041	3.75439e-24
D1Ertd622e	2.37423e-28	-0.372608	0.061	0.299	3.96521e-24
Dpp4	2.43743e-28	-0.42884	0.002	0.128	4.07075e-24
Ube2k	2.50495e-28	-0.378295	0.278	0.606	4.18352e-24
Mt2	2.5208e-28	0.753591	0.481	0.281	4.20999e-24
Hist1h2ap	2.52259e-28	-0.517329	0.011	0.156	4.21297e-24
Psmc4	2.60573e-28	-0.386146	0.305	0.619	4.35182e-24
Lysmd2	2.64753e-28	0.596463	0.244	0.092	4.42163e-24
S100b	2.68257e-28	0.558502	0.216	0.039	4.48015e-24
Isy1	2.78478e-28	-0.357072	0.055	0.301	4.65086e-24
Smagp	3.06613e-28	0.482143	0.153	0.03	5.12074e-24
Mpp1	3.24733e-28	-0.426804	0.083	0.337	5.42337e-24
Sla	3.2915e-28	-0.315312	0.002	0.129	5.49713e-24
Prss34	3.36692e-28	-1.92978	0.002	0.123	5.62309e-24
Polr2j	3.41287e-28	-0.38633	0.244	0.558	5.69983e-24
Pfdn5	3.48269e-28	-0.313158	0.669	0.897	5.81644e-24
Pitpna	3.60369e-28	-0.405586	0.214	0.57	6.01852e-24
Polr2h	3.69441e-28	-0.399609	0.1	0.388	6.17004e-24
Mphosph10	3.77405e-28	-0.4024	0.093	0.364	6.30304e-24
Psme1	3.84579e-28	-0.426543	0.311	0.637	6.42286e-24
Zyx	3.96287e-28	-0.565061	0.062	0.279	6.61839e-24
Chst15	4.05868e-28	0.526308	0.138	0.052	6.7784e-24
Naa10	4.33584e-28	-0.363853	0.093	0.363	7.24129e-24
Igll1	4.56692e-28	-1.95797	0.002	0.133	7.62721e-24
Ndufa1	4.64322e-28	-0.328362	0.42	0.736	7.75464e-24
Pcmt1	4.67472e-28	-0.3882	0.259	0.582	7.80724e-24
Rhoc	4.83652e-28	0.629067	0.381	0.151	8.07747e-24
Adgrl4	4.99189e-28	-0.466314	0.004	0.14	8.33695e-24
Mtch2	5.22928e-28	-0.365869	0.261	0.578	8.73342e-24
Actg1	5.40944e-28	-0.477159	0.858	0.973	9.03431e-24
Prcp	5.59502e-28	-0.407717	0.076	0.332	9.34425e-24
Ccne1	6.25993e-28	-0.544799	0.025	0.197	1.04547e-23
Hnrnpdl	6.37485e-28	-0.349733	0.297	0.624	1.06466e-23
Acp1	7.02996e-28	-0.664067	0.212	0.492	1.17407e-23
Mnda	7.12894e-28	0.515179	0.161	0.048	1.19061e-23
Ctgf	7.343e-28	0.808665	0.218	0.064	1.22635e-23
Ctage5	7.55613e-28	-0.369307	0.093	0.377	1.26195e-23
Clec4a2	7.82952e-28	-0.426614	0	0.111	1.30761e-23
Hbb-bs	9.16493e-28	-3.29995	0.07	0.236	1.53064e-23
Cd84	9.23321e-28	-0.30767	0	0.111	1.54204e-23
Wdr43	9.47847e-28	-0.435391	0.11	0.406	1.583e-23
Tmem45a	9.81812e-28	0.57397	0.17	0.05	1.63972e-23
Sf3b3	1.03615e-27	-0.344949	0.083	0.368	1.73047e-23
Mfsd2b	1.07522e-27	-0.251791	0.006	0.149	1.79573e-23
Acly	1.07999e-27	-0.370082	0.053	0.305	1.80369e-23
Arpp19	1.15746e-27	-0.366014	0.438	0.727	1.93307e-23
Chd1l	1.16394e-27	-0.250026	0.009	0.167	1.94389e-23
Snai1	1.20823e-27	0.535213	0.129	0.026	2.01787e-23
Ccl7	1.21359e-27	1.221	0.261	0.063	2.02682e-23
Cfp	1.26097e-27	-0.434701	0.009	0.157	2.10594e-23
Thra	1.35684e-27	0.687762	0.259	0.179	2.26606e-23
Itgb7	1.35929e-27	-0.453269	0.004	0.129	2.27015e-23
Syngr2	1.36303e-27	-0.472544	0.148	0.444	2.2764e-23
Prps2	1.38617e-27	-0.291494	0.009	0.166	2.31504e-23
Ak6	1.54194e-27	-0.345121	0.08	0.341	2.5752e-23
Gata1	1.69821e-27	-0.50727	0.021	0.175	2.83618e-23
Pum3	1.7102e-27	-0.349754	0.072	0.353	2.8562e-23
Tmem9b	1.76538e-27	0.751511	0.447	0.396	2.94836e-23
Uba52	1.77645e-27	-0.32122	0.155	0.495	2.96685e-23
Mcemp1	1.87054e-27	-0.551785	0.002	0.12	3.12399e-23
Pole4	1.88531e-27	-0.364012	0.244	0.565	3.14866e-23
Ube2e1	1.959e-27	-0.41178	0.208	0.547	3.27172e-23
Gtf3a	1.97908e-27	-0.392505	0.093	0.365	3.30526e-23
Snx3	2.05983e-27	-0.372577	0.422	0.717	3.44012e-23
Peak1	2.10206e-27	0.641574	0.231	0.11	3.51066e-23
Frrs1	2.27006e-27	-0.320682	0.025	0.228	3.79123e-23
Cd68	2.48101e-27	-0.317523	0	0.109	4.14353e-23
Diaph1	2.49601e-27	-0.454651	0.047	0.269	4.16859e-23
Wdr18	2.5215e-27	-0.389307	0.121	0.394	4.21116e-23
Cnbp	2.58305e-27	-0.395455	0.797	0.929	4.31395e-23
Mrpl32	2.75277e-27	-0.396257	0.178	0.474	4.59741e-23
Nop10	2.81042e-27	-0.589153	0.669	0.842	4.69367e-23
Cebpe	2.85141e-27	-0.513961	0.002	0.119	4.76215e-23
Esco2	2.88922e-27	-0.332238	0.023	0.194	4.82528e-23
Mycbp2	3.40987e-27	0.725025	0.328	0.257	5.69483e-23
Xbp1	3.4744e-27	0.795531	0.578	0.562	5.80259e-23
Ndufs8	3.64031e-27	-0.351592	0.341	0.66	6.07969e-23
Gemin2	3.76646e-27	-0.307474	0.04	0.257	6.29036e-23
Nop9	4.10131e-27	-0.341935	0.061	0.306	6.8496e-23
Adsl	4.30599e-27	-0.330408	0.053	0.294	7.19144e-23
Ptp4a1	4.46477e-27	-0.42822	0.231	0.59	7.45661e-23
Rae1	4.56979e-27	-0.393903	0.125	0.404	7.63201e-23
Xrn2	5.16203e-27	-0.406654	0.129	0.422	8.62111e-23
Vbp1	5.86301e-27	-0.394164	0.161	0.461	9.79181e-23
Fkbp14	5.9451e-27	0.499653	0.142	0.037	9.9289e-23
Ccdc22	6.17017e-27	-0.286794	0.021	0.208	1.03048e-22
Kdm2b	6.20644e-27	-0.299311	0.034	0.257	1.03654e-22
Pts	6.52082e-27	-0.365307	0.095	0.385	1.08904e-22
Prpf31	6.56068e-27	-0.356236	0.091	0.362	1.0957e-22
Carhsp1	6.6115e-27	-0.579183	0.066	0.281	1.10419e-22
Casp8	6.78734e-27	-0.371024	0.072	0.336	1.13355e-22
Gpx7	7.68843e-27	0.65679	0.261	0.106	1.28404e-22
Osm	7.84366e-27	-0.476104	0	0.107	1.30997e-22
Vwa1	7.87591e-27	0.607492	0.301	0.12	1.31536e-22
Ngfrap1	7.88706e-27	-0.461126	0.244	0.537	1.31722e-22
Hba-a2	7.92575e-27	-2.10518	0.044	0.211	1.32368e-22
Ipo7	8.39873e-27	-0.306038	0.038	0.273	1.40267e-22
Ndc80	8.4916e-27	-0.251712	0.015	0.198	1.41818e-22
1700097N02Rik	8.89642e-27	-0.276649	0.002	0.122	1.48579e-22
Amotl1	9.05748e-27	0.517399	0.165	0.042	1.51269e-22
Ipo11	9.51245e-27	-0.373848	0.013	0.174	1.58867e-22
Itga11	1.01122e-26	0.472032	0.129	0.028	1.68884e-22
Pbdc1	1.04272e-26	-0.375805	0.25	0.554	1.74144e-22
Rtp4	1.07926e-26	0.738079	0.22	0.103	1.80247e-22
Srrm1	1.2299e-26	-0.344672	0.28	0.607	2.05405e-22
1190007I07Rik	1.38377e-26	-0.315237	0.042	0.279	2.31104e-22
Oaz2	1.4263e-26	0.710917	0.396	0.326	2.38206e-22
Gm28875	1.4674e-26	-0.428749	0.019	0.196	2.45071e-22
Psmb5	1.53754e-26	-0.385778	0.358	0.65	2.56785e-22
Cnpy2	1.83755e-26	0.714579	0.551	0.541	3.06889e-22
Snrpc	2.03261e-26	-0.351644	0.282	0.6	3.39465e-22
Pole3	2.05897e-26	-0.402734	0.112	0.374	3.43868e-22
Rhd	2.21105e-26	-1.14649	0.017	0.171	3.69268e-22
Abce1	2.23464e-26	-0.375456	0.091	0.361	3.73207e-22
Pop5	2.36148e-26	-0.381505	0.116	0.379	3.9439e-22
Blmh	2.93435e-26	-0.385419	0.123	0.411	4.90066e-22
Pkmyt1	2.96738e-26	-0.261537	0.025	0.228	4.95582e-22
Nop14	3.04914e-26	-0.307135	0.034	0.256	5.09237e-22
Ehd3	3.09104e-26	0.456162	0.125	0.031	5.16235e-22
Timm13	3.25183e-26	-0.38123	0.432	0.709	5.43089e-22
Hotairm1	3.30521e-26	0.497532	0.14	0.039	5.52002e-22
Mtpn	3.32956e-26	-0.414561	0.138	0.434	5.56071e-22
Ndufa4	3.41969e-26	-0.634854	0.782	0.89	5.71122e-22
Atp5g3	3.49948e-26	-0.440274	0.36	0.637	5.84449e-22
Cmc2	3.69087e-26	-0.393258	0.087	0.325	6.16412e-22
Sgk1	3.82514e-26	0.909683	0.339	0.173	6.38836e-22
[truncated: 1,372 more rows]

## Sheet: FC
	avg_log2FC	pct.1	pct.2
[truncated: 16,701 more rows]

## Sheet: ROC
	myAUC	avg_diff	power	avg_log2FC	pct.1	pct.2
[truncated: 3,185 more rows]

[truncated: 2 more sheets: Comet_DB, sc2marker+imaging]
